# Supplementary material for: Reactive astrocytes acquire neuroprotective as well as deleterious signatures in response to Tau and Aß pathology
Source: Nat Commun. 2022 Jan 10;13:135. doi: 10.1038/s41467-021-27702-w (PMC8748982; doi:10.1038/s41467-021-27702-w)
Supplement: Supplementary file 3 — Supplementary Data 1 [file 41467_2021_27702_MOESM3_ESM.xlsx]

## Sheet: Data 1
gene	gene_name	chromosome	description	entrez_id	Early-stage spinal cord Control (average FPKM)	Early-stage spinal cord P301S (average FPKM)	Early-stage spinal cord Log2_Fold_Change (P301S vs WT)	Early-stage spinal cord P-value (P301S vs WT)	Early-stage spinal cord adjusted P-value (P301S vs WT)	Early-stage neocortex Control (average FPKM)	Early-stage neocortex P301S (average FPKM)	Early-stage neocortex Log2_Fold_Change (P301S vs WT)	Early-stage neocortex P-value (P301S vs WT)	Early-stage neocortex adjusted P-value (P301S vs WT)
ENSMUSG00000043091	Tuba1c	15	tubulin, alpha 1C [Source:MGI Symbol;Acc:MGI:1095409]	22146	0.38034	44.9036	4.56117	7.48063e-79	4.72576e-75	1.06082	35.8099	3.11652	1.3336e-37	1.30454e-34
ENSMUSG00000082431	Tdpx-ps1	1	thioredoxin peroxidase, pseudogene 1 [Source:MGI Symbol;Acc:MGI:1321403]		0.979818	29.4259	3.76719	7.14502e-68	2.70825e-64	1.02941	26.3209	3.55764	5.21512e-66	2.4232e-62
ENSMUSG00000028656	Cap1	4	Mus musculus CAP, adenylate cyclase-associated protein 1 (yeast) (Cap1), transcript variant 3, mRNA. [Source:RefSeq mRNA;Acc:NM_001358035]	12331	4.35821	47.3442	2.98852	1.73077e-67	5.46693e-64	6.23313	56.4171	2.68207	1.34355e-53	3.1214e-50
ENSMUSG00000073643	Wdfy1	1	WD repeat and FYVE domain containing 1 [Source:MGI Symbol;Acc:MGI:1916618]	69368	2.08904	14.5263	2.50183	3.55155e-61	8.41363e-58	1.92704	11.665	2.1964	5.20444e-39	5.37388e-36
ENSMUSG00000110331	Nudc-ps1	8	nuclear distribution gene C homolog (Aspergillus), pseudogene 1 [Source:MGI Symbol;Acc:MGI:2142657]		2.65719	33.9372	2.99859	8.83311e-51	1.67405e-47	1.6811	26.4848	3.06314	3.0848e-50	5.2122e-47
ENSMUSG00000096255	Dynlt1	17	Dynein light chain Tctex-type 1 [Source:UniProtKB/Swiss-Prot;Acc:P51807]	21648	5.2431	0.0116915	-3.06427	1.36699e-30	1.52395e-27	6.24292	0.0316256	-2.86023	5.70816e-29	3.92933e-26
ENSMUSG00000047676	Rpsa-ps10	3	ribosomal protein SA, pseudogene 10 [Source:MGI Symbol;Acc:MGI:3704228]		1.41323	39.0108	2.908	1.10386e-29	1.16224e-26	1.04515	31.5936	2.27685	7.00364e-19	3.65086e-16
ENSMUSG00000063253	Scoc	8	Short coiled-coil protein [Source:UniProtKB/Swiss-Prot;Acc:Q78YZ6]	56367	112.069	35.9896	-1.56985	1.40442e-29	1.40087e-26	82.3653	28.8374	-1.45734	9.67444e-20	5.2885e-17
ENSMUSG00000078480	Mrpl48-ps	4	mitochondrial ribosomal protein L48 pseudogene [Source:MGI Symbol;Acc:MGI:3050089]		1.36188	30.2625	2.79881	3.99423e-28	3.78493e-25	0.701885	16.2463	2.89639	8.06464e-34	6.81315e-31
ENSMUSG00000059775	Rps26-ps1	8	ribosomal protein S26, pseudogene 1 [Source:MGI Symbol;Acc:MGI:3704322]		0.896668	14.9576	2.52647	2.81732e-23	2.13575e-20	0.795909	12.3994	2.18242	4.1484e-18	2.029e-15
ENSMUSG00000059040	Eno1b	18	enolase 1B, retrotransposed [Source:MGI Symbol;Acc:MGI:3648653]	433182	4.89594	67.8382	2.23793	1.11085e-17	7.01763e-15	7.17291	88.7509	2.69837	1.67592e-35	1.55743e-32
ENSMUSG00000004951	Hspb1	5	Heat shock protein beta-1 [Source:UniProtKB/Swiss-Prot;Acc:P14602]	15507	48.4556	149.146	1.40635	1.44659e-17	8.56742e-15	6.0251	4.68832	-0.314049	0.195226	0.921989
ENSMUSG00000025451	Paip1	13	Polyadenylate-binding protein-interacting protein 1 [Source:UniProtKB/Swiss-Prot;Acc:Q8VE62]	218693	7.0711	37.5129	1.78974	4.59225e-15	2.55977e-12	5.97616	42.8375	2.23347	2.91852e-30	2.08629e-27
ENSMUSG00000038963	Slco4a1	2	Mus musculus solute carrier organic anion transporter family, member 4a1 (Slco4a1), transcript variant 2, mRNA. [Source:RefSeq mRNA;Acc:NM_001355218]	108115	5.69353	1.03122	-1.83095	1.58233e-14	8.56811e-12	0.792	0.571028	-0.160248	0.498424	0.987411
ENSMUSG00000035298	Klhl35	7	Kelch-like protein 35 [Source:UniProtKB/Swiss-Prot;Acc:Q9CZ49]	72184	0.535184	3.55555	1.84979	5.64396e-14	2.97123e-11	0.77066	2.25775	0.825817	0.00112394	0.0776564
ENSMUSG00000038085	Cnbd2	2	Cyclic nucleotide-binding domain-containing protein 2 [Source:UniProtKB/Swiss-Prot;Acc:Q9D5U8]	70873	14.225	3.3597	-1.65946	1.148e-13	5.88023e-11	9.43181	5.34287	-0.731398	0.000631005	0.0512134
ENSMUSG00000003038	Hmgn2	4	Non-histone chromosomal protein HMG-17 [Source:UniProtKB/Swiss-Prot;Acc:P09602]	15331	123.553	37.4941	-1.47478	1.83991e-13	9.1763e-11	65.0832	22.4489	-1.31366	4.90542e-10	1.89942e-07
ENSMUSG00000073406	H2-Bl	17	histocompatibility 2, blastocyst [Source:RefSeq peptide;Acc:NP_032225]	14963	1.6126	11.9976	1.81348	1.50385e-12	6.78595e-10	0.739651	1.60068	0.433738	0.0878604	0.794359
ENSMUSG00000046721	Rpl14-ps1	7			2.80244	15.7243	1.66237	2.35603e-11	9.92254e-09	2.20593	13.5923	1.50683	1.74523e-09	6.48737e-07
ENSMUSG00000023067	Cdkn1a	17	Cyclin-dependent kinase inhibitor 1 [Source:UniProtKB/Swiss-Prot;Acc:P39689]	12575	153.254	67.8677	-1.09811	4.06649e-11	1.67539e-08	29.6681	11.0153	-1.13693	8.66201e-07	0.0002064
ENSMUSG00000053113	Socs3	11	suppressor of cytokine signaling 3 [Source:MGI Symbol;Acc:MGI:1201791]	12702	0.303525	1.85899	1.67204	4.5225e-11	1.82363e-08	1.08517	1.11592	-0.028905	0.910355	0.999786
ENSMUSG00000064120	Mocs1	17	Molybdenum cofactor biosynthesis protein 1 GTP 3',8-cyclase Cyclic pyranopterin monophosphate synthase [Source:UniProtKB/Swiss-Prot;Acc:Q5RKZ7]	56738	3.70258	0.604582	-1.66835	1.19386e-10	4.61755e-08	4.81672	0.998665	-1.66219	9.55203e-13	4.1287e-10
ENSMUSG00000021091	Serpina3n	12	serine (or cysteine) peptidase inhibitor, clade A, member 3N [Source:MGI Symbol;Acc:MGI:105045]	20716	18.3582	49.6703	1.19235	1.34792e-10	5.00898e-08	3.32408	3.71505	0.0395211	0.855446	0.999786
ENSMUSG00000039763	Dnajc28	16	DnaJ homolog subfamily C member 28 [Source:UniProtKB/Swiss-Prot;Acc:Q8VCE1]	246738	3.03832	1.04282	-1.30344	2.93531e-10	1.04962e-07	3.46544	0.617871	-1.95891	7.07151e-19	3.65086e-16
ENSMUSG00000036139	Hoxc9	15	Homeobox protein Hox-C9 [Source:UniProtKB/Swiss-Prot;Acc:P09633]	15427	4.62022	1.66388	-1.26642	2.9103e-10	1.04962e-07	0.00560598	0	-0.0285418	0.697138
ENSMUSG00000040972	Igsf21	4	Immunoglobulin superfamily member 21 [Source:UniProtKB/Swiss-Prot;Acc:Q7TNR6]	230868	12.2069	28.8377	1.05538	4.71111e-10	1.62336e-07	28.5654	40.5822	0.347688	0.0392248	0.604993
ENSMUSG00000053175	Bcl3	7	B-cell lymphoma 3 protein homolog [Source:UniProtKB/Swiss-Prot;Acc:Q9Z2F6]	12051	0.689411	3.94079	1.58154	6.34899e-10	2.14868e-07	0.233061	0.647114	0.305247	0.159048	0.907883
ENSMUSG00000017002	Slpi	2	secretory leukocyte peptidase inhibitor [Source:MGI Symbol;Acc:MGI:109297]	20568	1.20088	11.9618	1.64449	9.08424e-10	3.02043e-07	0.323464	0.2676	-0.0339783	0.827678	0.999786
ENSMUSG00000041193	Pla2g5	4	phospholipase A2, group V [Source:MGI Symbol;Acc:MGI:101899]	18784	2.00017	5.68075	1.21053	1.88732e-09	6.16697e-07	2.11672	15.2543	2.42601	2.00757e-50	3.73128e-47
ENSMUSG00000008734	Gprc5b	7	G protein-coupled receptor, family C, group 5, member B [Source:MGI Symbol;Acc:MGI:1927596]	64297	20.0893	52.6091	1.14304	1.97678e-09	6.34981e-07	8.15055	17.8725	0.812429	8.89221e-05	0.0111669
ENSMUSG00000025076	Casp7	19	Caspase-7 Caspase-7 subunit p20 Caspase-7 subunit p11 [Source:UniProtKB/Swiss-Prot;Acc:P97864]	12369	4.05134	1.00165	-1.45978	2.19602e-09	6.93649e-07	4.72086	1.91844	-0.896514	0.000313062	0.030148
ENSMUSG00000041669	Prima1	12	proline rich membrane anchor 1 [Source:HGNC Symbol;Acc:HGNC:18319]	170952	5.13024	15.1816	1.22662	5.37087e-09	1.64779e-06	0.764183	1.07396	0.144912	0.553799	0.987411
ENSMUSG00000022893	Adamts1	16	A disintegrin and metalloproteinase with thrombospondin motifs 1 [Source:UniProtKB/Swiss-Prot;Acc:P97857]	11504	1.4242	4.25373	1.23319	5.49718e-09	1.65369e-06	0.881603	1.8308	0.609666	0.0125955	0.356316
ENSMUSG00000001131	Timp1	X	Metalloproteinase inhibitor 1 [Source:UniProtKB/Swiss-Prot;Acc:P12032]	21857	3.85206	17.2017	1.44179	7.5035e-09	2.22197e-06	0.738395	1.16021	0.162953	0.494497	0.987411
ENSMUSG00000050105	Grrp1	4	glycine/arginine rich protein 1 [Source:MGI Symbol;Acc:MGI:1919940]	72690	2.32851	0.284845	-1.5418	9.52438e-09	2.77702e-06	0.852369	0.312399	-0.330212	0.125467	0.868278
ENSMUSG00000115017	AC161269.1	15			0.89008	6.95474	1.51449	1.55738e-08	4.47203e-06	1.10592	6.54681	0.965206	0.000146972	0.0167585
ENSMUSG00000073771	Btbd19	4	BTB (POZ) domain containing 19 [Source:MGI Symbol;Acc:MGI:1925861]		1.90072	5.64702	1.20576	2.39863e-08	6.58875e-06	2.29908	5.98535	0.925753	7.15263e-05	0.00942828
ENSMUSG00000043333	Rhbdl2	4	Rhomboid-related protein 2 Rhomboid-related protein 2, N-terminal fragment Rhomboid-related protein 2, C-terminal fragment [Source:UniProtKB/Swiss-Prot;Acc:A2AGA4]	230726	0.337217	2.6687	1.48687	3.02338e-08	8.1856e-06	0.387659	1.66559	0.80581	0.00154773	0.097844
ENSMUSG00000028967	Errfi1	4	Mus musculus ERBB receptor feedback inhibitor 1 (Errfi1), transcript variant 1, mRNA. [Source:RefSeq mRNA;Acc:NM_001356323]	74155	51.9984	27.8775	-0.862699	3.85942e-08	1.03019e-05	14.301	12.5398	-0.250869	0.126766	0.868278
ENSMUSG00000045268	Zfp691	4	zinc finger protein 691 [Source:MGI Symbol;Acc:MGI:3041163]	195522	0.770805	4.38066	1.44528	4.08169e-08	1.07439e-05	0.835994	6.77428	2.02417	1.08244e-17	5.15852e-15
ENSMUSG00000049562	Ap5b1	19	AP-5 complex subunit beta-1 [Source:UniProtKB/Swiss-Prot;Acc:Q3TAP4]	381201	0.538401	2.39088	1.388	4.23815e-08	1.10029e-05	1.03293	2.44842	0.705558	0.00443886	0.198797
ENSMUSG00000031431	Tsc22d3	X	TSC22 domain family protein 3 [Source:UniProtKB/Swiss-Prot;Acc:Q9Z2S7]	14605	315.896	149.619	-0.984004	4.85e-08	1.22556e-05	359.251	154.832	-1.11062	6.0947e-09	2.17839e-06
ENSMUSG00000037443	Cep85	4	Centrosomal protein of 85 kDa [Source:UniProtKB/Swiss-Prot;Acc:Q8BMK0]	70012	4.4498	1.81237	-1.10867	6.81666e-08	1.69986e-05	4.19385	2.81625	-0.52744	0.0092247	0.299738
ENSMUSG00000114547	AC154767.1	13			0.324453	2.11206	1.43003	8.62733e-08	2.12344e-05	0.186119	1.8589	1.22018	1.55194e-06	0.000339346
ENSMUSG00000030718	Ppme1	7	Protein phosphatase methylesterase 1 [Source:UniProtKB/Swiss-Prot;Acc:Q8BVQ5]	72590	21.2261	49.6077	1.00605	9.0276e-08	2.19348e-05	54.9916	136.815	1.0094	4.73737e-07	0.000124012
ENSMUSG00000033186	Mzt1	14	Mitotic-spindle organizing protein 1 [Source:UniProtKB/Swiss-Prot;Acc:Q8BUR9]	76789	56.8422	30.4497	-0.855474	1.31218e-07	3.10855e-05	58.4354	41.4771	-0.498733	0.00895951	0.295775
ENSMUSG00000020646	Mboat2	12	Lysophospholipid acyltransferase 2 [Source:UniProtKB/Swiss-Prot;Acc:Q8R3I2]	67216	26.5686	13.6263	-0.898612	1.38575e-07	3.24231e-05	14.2361	6.88531	-0.987184	8.46963e-08	2.53898e-05
ENSMUSG00000055148	Klf2	8	Krueppel-like factor 2 [Source:UniProtKB/Swiss-Prot;Acc:Q60843]	16598	2.47076	0.706527	-1.28126	2.50831e-07	5.65923e-05	4.39989	4.85236	0.0508906	0.83616	0.999786
ENSMUSG00000038059	Smim3	18	small integral membrane protein 3 [Source:MGI Symbol;Acc:MGI:1917088]	106878	65.6044	33.6386	-0.891528	5.10765e-07	0.000112558	123.96	69.3306	-0.820822	8.24523e-06	0.00138059
ENSMUSG00000041120	Nbl1	4	Neuroblastoma suppressor of tumorigenicity 1 [Source:UniProtKB/Swiss-Prot;Acc:Q61477]	17965	184.364	70.6609	-1.11601	5.25839e-07	0.000114548	37.1448	41.6017	0.0520569	0.76092	0.999786
ENSMUSG00000033685	Ucp2	7	uncoupling protein 2 (mitochondrial, proton carrier) [Source:MGI Symbol;Acc:MGI:109354]	22228	74.1562	20.1344	-1.27513	5.57131e-07	0.000118638	9.14057	9.03601	-0.123871	0.60104	0.990231
ENSMUSG00000033751	Gadd45gip1	8	Growth arrest and DNA damage-inducible proteins-interacting protein 1 [Source:UniProtKB/Swiss-Prot;Acc:Q9CR59]	102060	23.8504	12.4035	-0.878264	5.94587e-07	0.000125207	23.8727	12.8252	-0.887293	2.40528e-07	6.67233e-05
ENSMUSG00000028838	Extl1	4	Exostosin-like 1 [Source:UniProtKB/Swiss-Prot;Acc:Q9JKV7]	56219	39.6847	21.0481	-0.853809	7.12694e-07	0.000148428	28.1304	24.6892	-0.253793	0.141635	0.885686
ENSMUSG00000081087	Rps15a-ps7	2	ribosomal protein S15A, pseudogene 7 [Source:MGI Symbol;Acc:MGI:3650538]		0.617502	6.13663	1.32409	7.46381e-07	0.000153755	0.845479	4.15684	0.630193	0.00841425	0.286423
ENSMUSG00000079018	Ly6c1	15	Lymphocyte antigen 6C1 [Source:UniProtKB/Swiss-Prot;Acc:P0CW02]	17067	6.50638	1.3526	-1.25672	2.61373e-06	0.000500359	9.03287	15.3786	0.196245	0.394525	0.97789
ENSMUSG00000029622	Arpc1b	5	Actin-related protein 2/3 complex subunit 1B [Source:UniProtKB/Swiss-Prot;Acc:Q9WV32]	11867	7.0181	14.0313	0.829256	2.9156e-06	0.000552564	8.30259	9.03967	0.0138541	0.928538	0.999786
ENSMUSG00000034674	Tdg	10	Mus musculus thymine DNA glycosylase (Tdg), transcript variant 3, mRNA. [Source:RefSeq mRNA;Acc:NM_001358517]	21665	4.07015	1.11557	-1.20673	3.199e-06	0.000600271	5.25908	1.56244	-1.26043	9.73876e-08	2.87309e-05
ENSMUSG00000035726	Supt16	14	suppressor of Ty 16 [Source:MGI Symbol;Acc:MGI:1890948]	114741	5.81316	12.1339	0.866269	3.65646e-06	0.000672789	6.35285	11.0688	0.575408	0.00453596	0.200317
ENSMUSG00000030652	Coq7	7	5-demethoxyubiquinone hydroxylase, mitochondrial [Source:UniProtKB/Swiss-Prot;Acc:P97478]	12850	47.4532	27.4177	-0.760358	3.80791e-06	0.000693918	39.7546	25.8501	-0.611178	0.00288271	0.149696
ENSMUSG00000036915	Kirrel2	7	Kin of IRRE-like protein 2 [Source:UniProtKB/Swiss-Prot;Acc:Q7TSU7]	243911	2.735	0.988766	-1.1024	4.27113e-06	0.000770919	6.78365	3.83551	-0.719941	0.000959351	0.0700733
ENSMUSG00000023031	Cela1	15	Chymotrypsin-like elastase family member 1 [Source:UniProtKB/Swiss-Prot;Acc:Q91X79]	109901	18.4537	38.345	0.859835	4.76721e-06	0.000844375	2.2759	4.28282	0.379081	0.14016	0.88529
ENSMUSG00000109284	B230311B06Rik	7	RIKEN cDNA B230311B06 gene [Source:MGI Symbol;Acc:MGI:2686541]		86.1359	25.5556	-1.16845	5.55242e-06	0.000956631	41.1236	15.208	-0.999834	5.72232e-05	0.00793694
ENSMUSG00000033192	Lpcat2	8	Lysophosphatidylcholine acyltransferase 2 [Source:UniProtKB/Swiss-Prot;Acc:Q8BYI6]	270084	13.0005	5.82349	-0.970326	6.96519e-06	0.00118923	1.3756	1.62704	0.0874882	0.733669	0.996995
ENSMUSG00000038233	Fam198a	9	Protein FAM198A [Source:UniProtKB/Swiss-Prot;Acc:Q3UY90]	245050	3.31391	1.32364	-1.03508	7.54075e-06	0.001276	2.23028	0.971233	-0.754613	0.00283297	0.14916
ENSMUSG00000027737	Slc7a11	3	solute carrier family 7 (cationic amino acid transporter, y+ system), member 11 [Source:MGI Symbol;Acc:MGI:1347355]	26570	0.642974	1.59144	0.986682	7.92126e-06	0.00132853	1.70325	2.56537	0.361859	0.108184	0.83399
ENSMUSG00000023905	Tnfrsf12a	17	Tumor necrosis factor receptor superfamily member 12A [Source:UniProtKB/Swiss-Prot;Acc:Q9CR75]	27279	22.6327	46.6986	0.847964	8.25035e-06	0.00137158	6.42144	5.68167	-0.198989	0.382589	0.97594
ENSMUSG00000052446	Zfp961	8	zinc finger protein 961 [Source:MGI Symbol;Acc:MGI:3583954]	234413	4.7996	2.58879	-0.815556	9.45387e-06	0.001558	4.64509	4.44464	-0.137836	0.463458	0.983782
ENSMUSG00000028568	Btf3l4	4	Mus musculus basic transcription factor 3-like 4 (Btf3l4), transcript variant 2, mRNA. [Source:RefSeq mRNA;Acc:NM_001356361]	70533	12.4967	7.97645	-0.6431	1.17518e-05	0.00187159	14.8232	11.175	-0.467374	0.00290392	0.150341
ENSMUSG00000031712	Il15	8	Interleukin-15 [Source:UniProtKB/Swiss-Prot;Acc:P48346]	16168	4.09596	1.41525	-1.08921	1.16802e-05	0.00187159	8.89249	3.32018	-1.18403	4.42586e-08	1.42932e-05
ENSMUSG00000067586	S1pr3	13	Sphingosine 1-phosphate receptor 3 [Source:UniProtKB/Swiss-Prot;Acc:Q9Z0U9]	13610	0.65616	2.12534	1.10406	1.21269e-05	0.00191524	1.21943	1.31555	0.0324701	0.899304	0.999786
ENSMUSG00000074652	Myh7b	2	Myosin-7B [Source:UniProtKB/Swiss-Prot;Acc:A2AQP0]	668940	0.57815	2.49548	1.1605	1.2772e-05	0.00200045	2.04942	3.05351	0.339116	0.161958	0.909868
ENSMUSG00000047632	Fgfbp3	19	fibroblast growth factor binding protein 3 [Source:HGNC Symbol;Acc:HGNC:23428]	72514	14.1273	8.41193	-0.716234	1.34033e-05	0.00206519	10.4478	9.13153	-0.230874	0.301906	0.964482
ENSMUSG00000076928	Trac	14	T cell receptor alpha constant [Source:MGI Symbol;Acc:MGI:4439838]		34.9889	19.4849	-0.780665	1.43273e-05	0.00218976	9.79118	15.8496	0.408014	0.072507	0.75044
ENSMUSG00000113642	CT030170.4	12			0.681681	3.06382	1.15366	1.5573e-05	0.00234238	0.247477	1.12831	0.857496	0.000754516	0.0585404
ENSMUSG00000060314	Zfp941	7	zinc finger protein 941 [Source:MGI Symbol;Acc:MGI:3039601]	407812	3.52026	7.75534	0.88798	1.54541e-05	0.00234238	4.74882	10.1858	0.700725	0.0036236	0.172688
ENSMUSG00000030532	Hddc3	7	Guanosine-3',5'-bis(diphosphate) 3'-pyrophosphohydrolase MESH1 [Source:UniProtKB/Swiss-Prot;Acc:Q9D114]	68695	11.0811	42.9936	1.13674	1.61709e-05	0.00241315	12.8258	37.3293	1.00985	1.58508e-05	0.00239514
ENSMUSG00000029161	Cgref1	5	cell growth regulator with EF hand domain protein 1 isoform 2 [Source:RefSeq peptide;Acc:NP_001153621]	68567	5.40495	11.9894	0.892188	1.90207e-05	0.00277292	7.01001	10.3727	0.387382	0.0579576	0.70404
ENSMUSG00000018774	Cd68	11	Macrosialin [Source:UniProtKB/Swiss-Prot;Acc:P31996]	12514	1.1365	4.35584	1.12163	1.99284e-05	0.00286587	2.54926	3.13125	0.115063	0.650833	0.995072
ENSMUSG00000075602	Ly6a	15	Lymphocyte antigen 6A-2/6E-1 [Source:UniProtKB/Swiss-Prot;Acc:P05533]	110454	6.16978	1.40477	-1.14457	1.99607e-05	0.00286587	5.36715	8.4615	0.233652	0.351968	0.972409
ENSMUSG00000018008	Cyth4	15	Cytohesin-4 [Source:UniProtKB/Swiss-Prot;Acc:Q80YW0]	72318	0.808837	2.06977	0.973801	2.61215e-05	0.00361354	1.69287	2.60054	0.390575	0.0723583	0.75044
ENSMUSG00000008398	Elk3	10	ETS domain-containing protein Elk-3 [Source:UniProtKB/Swiss-Prot;Acc:P41971]	13713	1.99355	0.892394	-0.938333	2.6804e-05	0.00368109	1.04295	0.951588	-0.181548	0.457536	0.983399
ENSMUSG00000021260	Hhipl1	12	HHIP-like protein 1 [Source:UniProtKB/Swiss-Prot;Acc:Q14DK5]	214305	1.38932	4.04038	1.03311	2.82981e-05	0.00385832	2.25669	4.14189	0.573718	0.011327	0.337354
ENSMUSG00000032115	Hyou1	9	Hypoxia up-regulated protein 1 [Source:UniProtKB/Swiss-Prot;Acc:Q9JKR6]	12282	1.70479	4.19232	0.953894	2.97966e-05	0.00403361	2.28361	3.9236	0.453088	0.062142	0.71916
ENSMUSG00000041377	Ninj2	6	Mus musculus ninjurin 2 (Ninj2), transcript variant 2, mRNA. [Source:RefSeq mRNA;Acc:NM_001347432]	29862	6.67609	2.45361	-1.03525	3.03714e-05	0.00407328	7.36259	5.24263	-0.381339	0.125845	0.868278
ENSMUSG00000040649	Rimklb	6	Beta-citrylglutamate synthase B [Source:UniProtKB/Swiss-Prot;Acc:Q80WS1]	108653	15.7015	10.0723	-0.633786	3.05195e-05	0.00407328	3.93958	3.3886	-0.264118	0.246009	0.940033
ENSMUSG00000047428	Dlk2	17	2 [Source:UniProtKB/Swiss-Prot;Acc:Q8K1E3]	106565	0.914963	4.19309	1.11831	3.07869e-05	0.00408023	7.55297	7.43299	-0.112346	0.509669	0.987411
ENSMUSG00000025545	Clybl	14	Citramalyl-CoA lyase, mitochondrial [Source:UniProtKB/Swiss-Prot;Acc:Q8R4N0]	69634	72.6925	49.289	-0.570812	3.11793e-05	0.00410354	70.7588	55.7443	-0.400543	0.0389426	0.601362
ENSMUSG00000019970	Sgk1	10	Serine/threonine-protein kinase Sgk1 [Source:UniProtKB/Swiss-Prot;Acc:Q9WVC6]	20393	42.2465	17.1068	-0.990302	3.21992e-05	0.00420854	25.2718	21.3441	-0.272124	0.153315	0.898332
ENSMUSG00000043753	Dmrta1	4	Doublesex- and mab-3-related transcription factor A1 [Source:UniProtKB/Swiss-Prot;Acc:Q8CFG4]	242523	1.4663	0.615288	-0.97009	3.54397e-05	0.00460036	0.0227218	0.010423	-0.0343434	0.702012
ENSMUSG00000016995	Matn4	2	matrilin 4 [Source:HGNC Symbol;Acc:HGNC:6910]	17183	0.848908	2.68466	1.05389	3.57448e-05	0.00460841	1.3486	1.59256	0.10461	0.657225	0.995733
ENSMUSG00000049580	Tsku	7	tsukushi, small leucine rich proteoglycan [Source:MGI Symbol;Acc:MGI:2443855]	244152	0.400101	2.07563	1.11111	3.62344e-05	0.00463996	0.562686	1.374	0.707357	0.00478261	0.203875
ENSMUSG00000030579	Tyrobp	7	TYRO protein tyrosine kinase binding protein [Source:MGI Symbol;Acc:MGI:1277211]	22177	8.52132	22.5564	0.981255	3.82329e-05	0.00486302	9.59556	10.1506	-0.046279	0.850549	0.999786
ENSMUSG00000050121	Opalin	19	Opalin [Source:UniProtKB/Swiss-Prot;Acc:Q7M750]	226115	12.3183	25.8109	0.83423	3.93364e-05	0.00497002	4.01547	6.19408	0.342428	0.160728	0.909868
ENSMUSG00000000560	Gabra2	5	Gamma-aminobutyric acid receptor subunit alpha-2 [Source:UniProtKB/Swiss-Prot;Acc:P26048]	14395	7.73919	17.5506	0.893047	4.16304e-05	0.00522502	4.56759	9.19696	0.74834	0.000168093	0.0187076
ENSMUSG00000006154	Eps8l1	7	Epidermal growth factor receptor kinase substrate 8-like protein 1 [Source:UniProtKB/Swiss-Prot;Acc:Q8R5F8]	67425	0.551258	1.94317	1.07168	4.23914e-05	0.00528554	1.07193	2.25416	0.628474	0.0112504	0.335634
ENSMUSG00000027800	Tm4sf1	3	Mus musculus transmembrane 4 superfamily member 1 (Tm4sf1), transcript variant 2, mRNA. [Source:RefSeq mRNA;Acc:NM_001355130]	17112	4.17865	9.06987	0.86519	4.35425e-05	0.00535855	1.56229	2.13034	0.192951	0.451192	0.983399
ENSMUSG00000016494	Cd34	1	Hematopoietic progenitor cell antigen CD34 [Source:UniProtKB/Swiss-Prot;Acc:Q64314]	12490	1.02542	3.10466	1.02499	5.49471e-05	0.0066356	10.0517	14.3929	0.309765	0.196131	0.921989
ENSMUSG00000022935	Grik1	16	Mus musculus glutamate receptor, ionotropic, kainate 1 (Grik1), transcript variant 3, mRNA. [Source:RefSeq mRNA;Acc:NM_001346964]	14805	1.31478	3.47789	0.972692	5.51757e-05	0.0066356	1.38244	1.33505	-0.0628952	0.806736	0.999786
ENSMUSG00000085148	Mir22hg	11	Mir22 host gene (non-protein coding) [Source:MGI Symbol;Acc:MGI:1914348]		6.96053	12.4187	0.691594	5.532e-05	0.0066356	14.6891	21.1852	0.387927	0.00919898	0.299426
ENSMUSG00000040795	Iqcc	4	IQ domain-containing protein C [Source:UniProtKB/Swiss-Prot;Acc:A2ADZ8]	230767	6.84072	14.0736	0.818648	5.64892e-05	0.00673322	8.84829	17.2446	0.668507	0.00101839	0.0733637
ENSMUSG00000026418	Tnni1	1	Troponin I, slow skeletal muscle [Source:UniProtKB/Swiss-Prot;Acc:Q9WUZ5]	21952	3.15548	6.88795	0.861438	5.87458e-05	0.00695844	0.982159	1.24358	0.132382	0.596117	0.989685
ENSMUSG00000024997	Prdx3	19	Thioredoxin-dependent peroxide reductase, mitochondrial [Source:UniProtKB/Swiss-Prot;Acc:P20108]	11757	138.299	94.2244	-0.563878	5.97036e-05	0.00702797	138.868	118.72	-0.312201	0.0370802	0.58653
ENSMUSG00000053414	Hunk	16	Hormonally up-regulated neu tumor-associated kinase [Source:UniProtKB/Swiss-Prot;Acc:O88866]	26559	2.56289	0.953891	-1.00228	6.61452e-05	0.00773817	3.00943	4.67851	0.434712	0.0399396	0.610797
ENSMUSG00000025470	Zfp511	7	zinc finger protein 511 [Source:MGI Symbol;Acc:MGI:1917002]	69752	9.34472	14.9933	0.578212	7.08319e-05	0.00823562	16.3912	20.0999	0.155029	0.352011	0.972409
ENSMUSG00000028211	Trp53inp1	4	transformation related protein 53 inducible nuclear protein 1 [Source:MGI Symbol;Acc:MGI:1926609]	60599	2.52551	1.33121	-0.805712	7.59026e-05	0.00877138	1.86874	1.1688	-0.444986	0.0825011	0.780736
ENSMUSG00000021589	Rhobtb3	13	Rho-related BTB domain-containing protein 3 [Source:UniProtKB/Swiss-Prot;Acc:Q9CTN4]	73296	12.8589	8.16707	-0.636456	7.87535e-05	0.00904567	7.61901	6.46174	-0.317486	0.0462711	0.652004
ENSMUSG00000038840	Birc7	2	Baculoviral IAP repeat-containing protein 7 Baculoviral IAP repeat-containing protein 7 30 kDa subunit [Source:UniProtKB/Swiss-Prot;Acc:A2AWP0]	329581	3.98689	1.59842	-0.965349	8.06548e-05	0.00915311	0.961696	1.24646	0.130931	0.607224	0.99123
ENSMUSG00000024942	Capn1	19	Calpain-1 catalytic subunit [Source:UniProtKB/Swiss-Prot;Acc:O35350]	12333	3.01398	7.41227	0.922826	8.50912e-05	0.00952831	2.03822	3.83671	0.615439	0.00550075	0.225192
ENSMUSG00000050914	Ankrd37	8	Ankyrin repeat domain-containing protein 37 [Source:UniProtKB/Swiss-Prot;Acc:Q569N2]	654824	7.58147	3.84694	-0.834712	8.66989e-05	0.00960887	4.89558	5.57418	0.066301	0.758651	0.999786
ENSMUSG00000115160	AC156790.1	14			0.224428	1.89114	1.01807	9.95616e-05	0.0108442	0.230396	2.41637	1.26116	7.24222e-07	0.00017711
ENSMUSG00000095930	Nim1k	13	Serine/threonine-protein kinase NIM1 [Source:UniProtKB/Swiss-Prot;Acc:Q8BHI9]	245269	30.4289	18.3186	-0.686174	0.000105562	0.0114321	49.0886	39.0193	-0.392158	0.0230018	0.467226
ENSMUSG00000056596	Trnp1	4	TMF1-regulated nuclear protein 1 [Source:MGI Symbol;Acc:MGI:1916789]	69539	28.9889	52.2071	0.690845	0.000110188	0.0118273	23.251	36.2434	0.47552	0.00456096	0.200402
ENSMUSG00000018339	Gpx3	11	Glutathione peroxidase 3 [Source:UniProtKB/Swiss-Prot;Acc:P46412]	14778	108.063	38.346	-0.995848	0.000112256	0.0119521	6.35717	6.35013	-0.108059	0.662924	0.996324
ENSMUSG00000045733	Sprn	7	Shadow of prion protein [Source:UniProtKB/Swiss-Prot;Acc:Q8BWU1]	212518	0.841205	2.05072	0.910585	0.000113554	0.0120161	25.9446	29.8432	0.0944864	0.700591	0.996769
ENSMUSG00000029390	Tmed2	5	transmembrane p24 trafficking protein 2 [Source:MGI Symbol;Acc:MGI:1929269]	56334	43.4581	27.8317	-0.625268	0.000115237	0.0120662	31.5164	21.8845	-0.578695	7.98433e-05	0.0102343
ENSMUSG00000040957	Cables1	18	CDK5 and ABL1 enzyme substrate 1 [Source:UniProtKB/Swiss-Prot;Acc:Q9ESJ1]	63955	41.2444	20.1233	-0.849404	0.000117784	0.0122453	33.8442	26.7913	-0.396666	0.00892956	0.295311
ENSMUSG00000068854	Hist2h2be	3	Histone H2B type 2-E [Source:UniProtKB/Swiss-Prot;Acc:Q64524]	319190	7.2066	4.01631	-0.75326	0.000124736	0.0128478	5.15256	4.38631	-0.229651	0.345498	0.972409
ENSMUSG00000083022	Rps15a-ps6	11	ribosomal protein S15A, pseudogene 6 [Source:MGI Symbol;Acc:MGI:3650298]		2.43873	13.8565	1.02088	0.000129991	0.0133167	2.1609	10.78	0.90084	0.000415194	0.0372792
ENSMUSG00000057615	Ldoc1	X	Protein LDOC1 [Source:UniProtKB/Swiss-Prot;Acc:Q7TPY9]	434784	2.09188	4.34192	0.804752	0.0001325	0.0135007	0.86273	1.33441	0.279345	0.277257	0.955488
ENSMUSG00000000805	Car4	11	Carbonic anhydrase 4 [Source:UniProtKB/Swiss-Prot;Acc:Q64444]	12351	3.00006	0.636103	-1.02293	0.000137176	0.0137834	15.5445	17.572	0.0759577	0.739287	0.996995
ENSMUSG00000068762	Gstm6	3	Glutathione S-transferase Mu 6 [Source:UniProtKB/Swiss-Prot;Acc:O35660]	14867	25.6896	15.4047	-0.688845	0.000137456	0.0137834	15.3348	9.31849	-0.664338	0.00188383	0.111862
ENSMUSG00000115509	AC114543.1	14			2.29296	0.448349	-1.01	0.000156103	0.0154086	0.67807	0.404487	-0.0965409	0.576907	0.988512
ENSMUSG00000037211	Spry1	3	sprouty RTK signaling antagonist 1 [Source:MGI Symbol;Acc:MGI:1345139]	24063	3.61172	6.33596	0.664842	0.000156958	0.0154128	3.89123	3.80431	-0.0839519	0.715313	0.996769
ENSMUSG00000006360	Crip1	12	Cysteine-rich protein 1 [Source:UniProtKB/Swiss-Prot;Acc:P63254]	12925	14.8489	29.7782	0.778564	0.000167755	0.0163881	6.80426	5.77958	-0.233488	0.360289	0.972409
ENSMUSG00000029661	Col1a2	6	Collagen alpha-2(I) chain [Source:UniProtKB/Swiss-Prot;Acc:Q01149]	12843	8.22844	4.09452	-0.830838	0.000175561	0.0170627	2.41778	1.94712	-0.307836	0.152378	0.896063
ENSMUSG00000029816	Gpnmb	6	Transmembrane glycoprotein NMB [Source:UniProtKB/Swiss-Prot;Acc:Q99P91]	93695	2.50133	5.49714	0.840894	0.000187978	0.0179927	0.470598	0.682512	0.218811	0.394427	0.97789
ENSMUSG00000090129	Olfr287	15		634104	74.3409	45.2514	-0.667955	0.000187727	0.0179927	40.5421	39.0171	-0.150664	0.434429	0.978843
ENSMUSG00000033416	Gucd1	10	Mus musculus guanylyl cyclase domain containing 1 (Gucd1), transcript variant 2, mRNA. [Source:RefSeq mRNA;Acc:NM_001347201]	68778	8.31869	5.45211	-0.59722	0.000200057	0.0190526	4.50901	4.69332	-0.0299846	0.893244	0.999786
ENSMUSG00000002332	Dhrs1	14	Dehydrogenase/reductase SDR family member 1 [Source:UniProtKB/Swiss-Prot;Acc:Q99L04]	52585	94.0455	157.379	0.617895	0.000205651	0.0194875	93.3387	103.18	0.0165223	0.921946	0.999786
ENSMUSG00000038642	Ctss	3	cathepsin S [Source:MGI Symbol;Acc:MGI:107341]	13040	13.1471	31.3407	0.877621	0.000206924	0.0195105	10.2012	15.252	0.411131	0.0168633	0.407041
ENSMUSG00000035831	Krt25	11	Keratin, type I cytoskeletal 25 [Source:UniProtKB/Swiss-Prot;Acc:Q8VCW2]	70810	1.14725	2.82267	0.891431	0.000215759	0.0202429	0.0332418	0.0078963	-0.0445629	0.575711
ENSMUSG00000026678	Rgs5	1	regulator of G-protein signaling 5 [Source:MGI Symbol;Acc:MGI:1098434]	19737	2.34268	0.723222	-0.984484	0.000218947	0.0203406	3.20999	5.23772	0.224588	0.357753	0.972409
ENSMUSG00000032501	Trib1	15	Tribbles homolog 1 [Source:UniProtKB/Swiss-Prot;Acc:Q8K4K4]	211770	4.70515	2.69706	-0.721365	0.000252151	0.0229749	9.29277	6.4294	-0.492492	0.0206289	0.448432
ENSMUSG00000035239	Neu3	7	neuraminidase 3 [Source:MGI Symbol;Acc:MGI:1355305]	50877	1.52666	3.3186	0.823358	0.000258972	0.0234834	0.757764	2.42585	1.15715	3.33201e-07	8.97518e-05
ENSMUSG00000030706	Mrpl48	7	mitochondrial ribosomal protein L48 [Source:HGNC Symbol;Acc:HGNC:16653]	52443	43.75	28.1023	-0.618795	0.000261639	0.0236123	34.3144	20.0356	-0.718679	0.000434221	0.0382485
ENSMUSG00000054874	Pcnx3	19	Pecanex-like protein 3 [Source:UniProtKB/Swiss-Prot;Acc:Q8VI59]	104401	1.8703	3.07889	0.59474	0.000264794	0.0237838	2.92769	2.75598	-0.167117	0.355126	0.972409
ENSMUSG00000037266	Rsrp1	4	Arginine/serine-rich protein 1 [Source:UniProtKB/Swiss-Prot;Acc:Q3UC65]	27981	86.9071	57.7898	-0.576957	0.00028635	0.0252414	135.01	146.722	0.0198791	0.915747	0.999786
ENSMUSG00000063897	CAAA01118383.1	GL456216.1		236082	11.2025	6.26776	-0.740425	0.000294676	0.0256138	6.75424	5.13549	-0.380834	0.0959109	0.811462
ENSMUSG00000040697	Dnajc16	4	DnaJ homolog subfamily C member 16 [Source:UniProtKB/Swiss-Prot;Acc:Q80TN4]	214063	1.55226	2.81551	0.686154	0.000295585	0.0256138	2.3165	3.17406	0.277202	0.191111	0.920797
ENSMUSG00000025981	Coq10b	1	coenzyme Q10B [Source:HGNC Symbol;Acc:HGNC:25819]	67876	30.8124	20.8299	-0.561987	0.000299024	0.0257595	37.5131	24.7659	-0.62177	0.000137252	0.0158445
ENSMUSG00000037428	Vgf	5	VGF nerve growth factor inducible [Source:MGI Symbol;Acc:MGI:1343180]	381677	9.91189	18.7285	0.719259	0.000303005	0.0258673	24.4414	26.3208	0.027244	0.893169	0.999786
ENSMUSG00000038866	Zcchc2	1	zinc finger, CCHC domain containing 2 [Source:MGI Symbol;Acc:MGI:2444114]	227449	1.97396	1.09059	-0.746904	0.000302473	0.0258673	1.99008	2.19694	0.0370749	0.843043	0.999786
ENSMUSG00000036887	C1qa	4	Complement C1q subcomponent subunit A [Source:UniProtKB/Swiss-Prot;Acc:P98086]	12259	7.41304	20.0163	0.913935	0.000304974	0.0259186	9.96387	11.0861	0.0293143	0.889859	0.999786
ENSMUSG00000030888	Rrp8	7	Ribosomal RNA-processing protein 8 [Source:UniProtKB/Swiss-Prot;Acc:Q9DB85]	101867	18.172	10.6981	-0.691166	0.000356624	0.0296436	28.169	19.7104	-0.52961	0.00276803	0.147412
ENSMUSG00000050063	Klk6	7	kallikrein related peptidase 6 [Source:HGNC Symbol;Acc:HGNC:6367]	19144	187.063	337.919	0.679722	0.000386123	0.0316788	1.42169	2.44543	0.341341	0.184352	0.916845
ENSMUSG00000063904	Dpp3	19	Dipeptidyl peptidase 3 [Source:UniProtKB/Swiss-Prot;Acc:Q99KK7]	75221	11.8906	21.7289	0.689273	0.000391019	0.0319422	17.8312	28.4106	0.464535	0.0334195	0.559582
ENSMUSG00000001665	Gstt3	10	Mus musculus glutathione S-transferase, theta 3 (Gstt3), transcript variant 2, mRNA. [Source:RefSeq mRNA;Acc:NM_001346523]	103140	54.5797	35.2991	-0.601437	0.000395966	0.0322075	12.9011	10.3555	-0.360377	0.0866575	0.792207
ENSMUSG00000028683	Eif2b3	4	eukaryotic translation initiation factor 2B subunit gamma [Source:HGNC Symbol;Acc:HGNC:3259]	108067	6.10755	9.43473	0.524412	0.000409499	0.0331659	6.13583	8.23045	0.295521	0.078559	0.766498
ENSMUSG00000015312	Gadd45b	10	Growth arrest and DNA damage-inducible protein GADD45 beta [Source:UniProtKB/Swiss-Prot;Acc:P22339]	17873	17.9449	30.8776	0.635098	0.000414253	0.033292	19.2381	18.5091	-0.136851	0.409154	0.978843
ENSMUSG00000020018	Snrpf	10	small nuclear ribonucleoprotein polypeptide F [Source:MGI Symbol;Acc:MGI:1917128]	69878	37.3537	19.7093	-0.771455	0.000414569	0.033292	38.8588	21.486	-0.738091	0.00112309	0.0776564
ENSMUSG00000096727	Psmb9	17	proteasome (prosome, macropain) subunit, beta type 9 (large multifunctional peptidase 2) [Source:MGI Symbol;Acc:MGI:1346526]	16912	1.95627	4.15045	0.794906	0.00041988	0.0335762	1.36213	2.57535	0.431028	0.0907898	0.802682
ENSMUSG00000049387	Cox7b2	5	cytochrome c oxidase subunit VIIb2 [Source:MGI Symbol;Acc:MGI:1925424]	78174	5.48493	18.084	0.937309	0.00044078	0.0346625	5.45644	15.2031	0.752543	0.00307024	0.156338
ENSMUSG00000028601	Echdc2	4	Enoyl-CoA hydratase domain-containing protein 2, mitochondrial [Source:UniProtKB/Swiss-Prot;Acc:Q3TLP5]	52430	20.0802	11.4072	-0.716518	0.000440286	0.0346625	24.0129	17.9279	-0.461317	0.0124093	0.354828
ENSMUSG00000007030	Vwa7	17	von Willebrand factor A domain containing 7 [Source:MGI Symbol;Acc:MGI:1306798]	27762	0.763203	1.72882	0.827775	0.000439868	0.0346625	0.0097901	0.0639007	0.224913	0.153177
ENSMUSG00000030638	Sh3gl3	7	endophilin-A3 isoform 3 [Source:RefSeq peptide;Acc:NP_001264884]	20408	15.4924	25.7431	0.600236	0.000451868	0.0353876	11.3899	16.4047	0.366513	0.0410881	0.621623
ENSMUSG00000041559	Fmod	1	Fibromodulin [Source:UniProtKB/Swiss-Prot;Acc:P50608]	14264	2.06948	4.60249	0.819006	0.000476161	0.0371367	5.10378	5.34133	-0.00883633	0.967946	0.999786
ENSMUSG00000019947	Arid5b	10	AT-rich interactive domain-containing protein 5B [Source:UniProtKB/Swiss-Prot;Acc:Q8BM75]	71371	8.8625	5.50394	-0.64428	0.000490763	0.0377803	6.5235	5.76117	-0.23297	0.187571	0.917177
ENSMUSG00000023571	C1qtnf12	4	C1q and tumor necrosis factor related 12 [Source:MGI Symbol;Acc:MGI:1914639]	67389	6.61545	2.67851	-0.891046	0.000489113	0.0377803	8.85009	8.05426	-0.176742	0.430851	0.978843
ENSMUSG00000027274	Mkks	2	McKusick-Kaufman/Bardet-Biedl syndromes putative chaperonin [Source:UniProtKB/Swiss-Prot;Acc:Q9JI70]	59030	7.0178	4.31636	-0.64874	0.000492388	0.0377803	7.54643	6.67993	-0.22326	0.297029	0.963346
ENSMUSG00000022765	Snap29	16	Synaptosomal-associated protein 29 [Source:UniProtKB/Swiss-Prot;Acc:Q9ERB0]	67474	5.34504	3.7041	-0.531624	0.000487482	0.0377803	5.18521	4.83538	-0.158127	0.461303	0.983747
ENSMUSG00000049929	Lpar4	X	Lysophosphatidic acid receptor 4 [Source:UniProtKB/Swiss-Prot;Acc:Q8BLG2]	78134	2.13269	1.03008	-0.817101	0.000494935	0.0378226	0.773813	0.993291	0.150417	0.557868	0.987411
ENSMUSG00000021379	Id4	13	DNA-binding protein inhibitor ID-4 [Source:UniProtKB/Swiss-Prot;Acc:P41139]	15904	119.683	79.3276	-0.57641	0.000506318	0.0385371	177.053	180.392	-0.0767323	0.695672	0.996324
ENSMUSG00000050271	Prag1	8	PEAK1 related, kinase-activating pseudokinase 1 [Source:HGNC Symbol;Acc:HGNC:25438]	244418	1.79859	3.44513	0.719301	0.000575566	0.0431151	5.70882	5.04101	-0.187696	0.410985	0.978843
ENSMUSG00000024901	Peli3	19	E3 ubiquitin-protein ligase pellino homolog 3 isoform 2 [Source:RefSeq peptide;Acc:NP_001334351]	240518	4.54909	9.77089	0.792229	0.000588909	0.043941	3.47131	4.56792	0.236294	0.301543	0.964461
ENSMUSG00000024292	Cyp4f14	17	Mus musculus cytochrome P450, family 4, subfamily f, polypeptide 14 (Cyp4f14), transcript variant 6, mRNA. [Source:RefSeq mRNA;Acc:NM_001357788]	64385	8.60299	4.74481	-0.730232	0.000611725	0.0452868	11.7838	5.40784	-0.902491	8.27476e-05	0.0105339
ENSMUSG00000057963	Itpk1	12	Inositol-tetrakisphosphate 1-kinase [Source:UniProtKB/Swiss-Prot;Acc:Q8BYN3]	217837	26.8202	12.6708	-0.822044	0.00062003	0.045723	24.2201	9.83646	-0.918906	0.000150764	0.0170859
ENSMUSG00000041515	Irf8	8	interferon regulatory factor 8 [Source:MGI Symbol;Acc:MGI:96395]	15900	0.777039	1.97285	0.861187	0.00063407	0.0465771	0.822913	1.33034	0.379719	0.129545	0.871262
ENSMUSG00000073131	Vma21	X	VMA21 vacuolar H+-ATPase homolog (S. cerevisiae) [Source:MGI Symbol;Acc:MGI:1914298]	67048	20.3695	14.6901	-0.484827	0.000653018	0.0477837	11.8406	11.9561	-0.0846249	0.669024	0.996324
ENSMUSG00000035673	Sbno2	10	Protein strawberry notch homolog 2 [Source:UniProtKB/Swiss-Prot;Acc:Q7TNB8]	216161	1.58971	3.08324	0.727115	0.000666866	0.0484232	1.68403	2.33291	0.297777	0.145151	0.889939
ENSMUSG00000063564	Col23a1	11	Collagen alpha-1(XXIII) chain [Source:UniProtKB/Swiss-Prot;Acc:Q8K4G2]	237759	8.65135	4.89283	-0.710011	0.000672682	0.0486591	0.901579	0.836168	-0.148491	0.525342	0.987411
ENSMUSG00000043542	Zc2hc1a	3	zinc finger, C2HC-type containing 1A [Source:MGI Symbol;Acc:MGI:1914556]	67306	13.1697	8.8179	-0.563341	0.00068205	0.0491491	14.8563	8.58909	-0.722442	0.000195679	0.0205475
ENSMUSG00000039058	Ak5	3	Adenylate kinase isoenzyme 5 [Source:UniProtKB/Swiss-Prot;Acc:Q920P5]	229949	7.21463	12.2586	0.614022	0.00069496	0.0498897	30.3244	34.0626	0.0759275	0.719588	0.996995
ENSMUSG00000034255	Arhgap27	11	Rho GTPase activating protein 27 [Source:MGI Symbol;Acc:MGI:1916903]	544817	1.67229	3.33009	0.738731	0.000730015	0.0520122	2.00283	3.09927	0.42967	0.0442417	0.642928
ENSMUSG00000027954	Efna1	3	Ephrin-A1 Ephrin-A1, secreted form [Source:UniProtKB/Swiss-Prot;Acc:P52793]	13636	1.40796	3.65442	0.861276	0.000741032	0.0525994	1.10144	1.27051	0.048714	0.849695	0.999786
ENSMUSG00000035104	Eva1a	6	A [Source:UniProtKB/Swiss-Prot;Acc:Q91WM6]	232146	90.0157	55.9601	-0.632051	0.000756437	0.0530963	110.231	95.7129	-0.290133	0.0855619	0.789389
ENSMUSG00000029376	Mthfd2l	5	Probable bifunctional methylenetetrahydrofolate dehydrogenase/cyclohydrolase 2 NAD-dependent methylenetetrahydrofolate dehydrogenase Methenyltetrahydrofolate cyclohydrolase [Source:UniProtKB/Swiss-Prot;Acc:D3YZG8]	665563	16.4647	10.4895	-0.612416	0.000776193	0.0540824	9.40176	9.60554	-0.0761416	0.709003	0.996769
ENSMUSG00000060675	Pla2g16	19	HRAS-like suppressor 3 [Source:UniProtKB/Swiss-Prot;Acc:Q8R3U1]	225845	62.0954	46.1194	-0.451432	0.000774541	0.0540824	47.9877	44.2199	-0.204044	0.331387	0.972409
ENSMUSG00000001768	Rin2	2	Ras and Rab interactor 2 [Source:MGI Symbol;Acc:MGI:1921280]	74030	11.5009	7.53631	-0.583648	0.000782083	0.0542931	11.9059	8.55222	-0.506327	0.00309243	0.157038
ENSMUSG00000031780	Ccl17	8	chemokine (C-C motif) ligand 17 [Source:MGI Symbol;Acc:MGI:1329039]	20295	0.928751	4.29366	0.891855	0.000813744	0.0562849	1.15191	2.30446	0.381239	0.135216	0.879405
ENSMUSG00000028788	Ptp4a2	4	Protein tyrosine phosphatase type IVA 2 [Source:UniProtKB/Swiss-Prot;Acc:O70274]	19244	68.3723	43.4434	-0.613345	0.000848621	0.0582719	49.9405	35.8266	-0.535538	0.000694258	0.0549085
ENSMUSG00000031772	Cntnap4	8	Contactin-associated protein-like 4 [Source:UniProtKB/Swiss-Prot;Acc:Q99P47]	170571	1.05904	2.07715	0.725539	0.000876308	0.0597403	1.39417	1.94581	0.280497	0.241482	0.937997
ENSMUSG00000001663	Gstt1	10	Glutathione S-transferase theta-1 [Source:UniProtKB/Swiss-Prot;Acc:Q64471]	14871	92.213	59.2509	-0.5988	0.000925781	0.0624391	43.6047	38.9492	-0.24319	0.235801	0.934147
ENSMUSG00000024298	Zfp871	17	zinc finger protein 871 [Source:MGI Symbol;Acc:MGI:1921793]	208292	7.57008	3.49073	-0.816482	0.0009343	0.0627903	8.76935	4.89431	-0.63614	0.00825333	0.283708
ENSMUSG00000003420	Fcgrt	7	Mus musculus Fc receptor, IgG, alpha chain transporter (Fcgrt), transcript variant 2, mRNA. [Source:RefSeq mRNA;Acc:NM_001357117]	14132	68.2978	43.687	-0.603201	0.000959806	0.0640502	44.188	35.6373	-0.372035	0.045984	0.649931
ENSMUSG00000031508	Ankrd10	8	Ankyrin repeat domain-containing protein 10 [Source:UniProtKB/Swiss-Prot;Acc:Q99LW0]	102334	4.66823	3.23518	-0.526995	0.000999064	0.066436	4.10314	5.36842	0.237711	0.24943	0.942144
ENSMUSG00000050423	Ppp1r3g	13	Protein phosphatase 1 regulatory subunit 3G [Source:UniProtKB/Swiss-Prot;Acc:Q9CW07]	76487	26.8241	15.382	-0.692999	0.00100796	0.0665602	179.86	114.463	-0.662325	0.000190921	0.0205023
ENSMUSG00000031697	Orc6	8	origin recognition complex subunit 6 [Source:HGNC Symbol;Acc:HGNC:17151]	56452	29.8637	20.162	-0.551001	0.00106547	0.0698709	42.086	31.2746	-0.477898	0.00533685	0.219935
ENSMUSG00000039960	Rhou	8	Rho-related GTP-binding protein RhoU [Source:UniProtKB/Swiss-Prot;Acc:Q9EQT3]	69581	54.5375	40.4439	-0.451258	0.00107401	0.0701885	22.3634	17.6273	-0.39954	0.016843	0.407041
ENSMUSG00000021364	Elovl2	13	Elongation of very long chain fatty acids protein 2 [Source:UniProtKB/Swiss-Prot;Acc:Q9JLJ4]	54326	17.9678	11.2025	-0.622971	0.00109434	0.0712711	9.29089	7.19431	-0.413821	0.0285439	0.520625
ENSMUSG00000019232	Etnppl	3	ethanolamine phosphate phospholyase [Source:MGI Symbol;Acc:MGI:1919010]	71760	25.672	15.6601	-0.641081	0.00112273	0.0724879	11.5065	11.1238	-0.149885	0.399048	0.978321
ENSMUSG00000052229	Gpr17	18	Uracil nucleotide/cysteinyl leukotriene receptor [Source:UniProtKB/Swiss-Prot;Acc:Q6NS65]	574402	0.696074	1.68538	0.819813	0.00111948	0.0724879	0.979233	0.86533	-0.181368	0.44279	0.980372
ENSMUSG00000084403	Rps15a-ps8	4	ribosomal protein S15A, pseudogene 8 [Source:MGI Symbol;Acc:MGI:3652112]		0	2.059	0.701829	0.00115098	0.0739325	0.0200529	1.53763	0.437279	0.0136277	0.373125
ENSMUSG00000063698	Sfxn4	19	Sideroflexin-4 [Source:UniProtKB/Swiss-Prot;Acc:Q925N1]	94281	4.866	8.70947	0.654841	0.00115471	0.0739325	4.95512	10.2334	0.859134	6.71885e-09	2.35616e-06
ENSMUSG00000022665	Ccdc80	16	Coiled-coil domain-containing protein 80 [Source:UniProtKB/Swiss-Prot;Acc:Q8R2G6]	67896	15.6146	10.3174	-0.569	0.00122241	0.076981	10.4821	10.8054	-0.0635786	0.764321	0.999786
ENSMUSG00000011179	Odc1	12	ornithine decarboxylase, structural 1 [Source:MGI Symbol;Acc:MGI:97402]	18263	125.132	79.205	-0.608359	0.00122258	0.076981	51.5041	42.0472	-0.34471	0.0811422	0.774183
ENSMUSG00000051048	P4ha3	7	prolyl 4-hydroxylase subunit alpha 3 [Source:HGNC Symbol;Acc:HGNC:30135]	320452	22.6553	56.0658	0.826668	0.00122263	0.076981	4.19434	7.59262	0.551531	0.0150305	0.389745
ENSMUSG00000031684	Slc10a7	8	solute carrier family 10 (sodium/bile acid cotransporter family), member 7 [Source:MGI Symbol;Acc:MGI:1924025]	76775	4.07477	2.35708	-0.681325	0.00120873	0.076981	1.00168	1.58426	0.322948	0.201529	0.924987
ENSMUSG00000003814	Calr	8	Calreticulin [Source:UniProtKB/Swiss-Prot;Acc:P14211]	12317	68.952	101.122	0.461026	0.00131375	0.0824442	78.2669	82.2735	-0.0224127	0.887392	0.999786
ENSMUSG00000008668	Rps18	17	ribosomal protein S18 [Source:MGI Symbol;Acc:MGI:98146]	20084	104.238	52.0505	-0.765551	0.00137457	0.0856939	104.279	54.9359	-0.743671	0.00158799	0.0991606
ENSMUSG00000046160	Olig1	16	Oligodendrocyte transcription factor 1 [Source:UniProtKB/Swiss-Prot;Acc:Q9JKN5]	50914	522.884	341.818	-0.577939	0.00138784	0.0859851	168.523	183.007	-0.00168984	0.991559	0.999786
ENSMUSG00000034936	Arl4d	11	ADP-ribosylation factor-like protein 4D [Source:UniProtKB/Swiss-Prot;Acc:Q99PE9]	80981	12.9632	5.88677	-0.804111	0.00139355	0.0860281	34.5268	15.6922	-0.888833	9.36208e-05	0.0116002
ENSMUSG00000049493	Pls1	9	Plastin-1 [Source:UniProtKB/Swiss-Prot;Acc:Q3V0K9]	102502	5.31808	9.54385	0.651445	0.0014017	0.0862499	2.14361	3.57898	0.471493	0.0371736	0.586711
ENSMUSG00000038244	Mical2	7	[F-actin]-monooxygenase MICAL2 [Source:UniProtKB/Swiss-Prot;Acc:Q8BML1]	320878	2.15233	3.70365	0.617454	0.00140755	0.0863299	26.2597	34.048	0.241829	0.230554	0.931542
ENSMUSG00000039701	Usp53	3	ubiquitin specific peptidase 53 [Source:MGI Symbol;Acc:MGI:2139607]	99526	16.85	10.7834	-0.595886	0.00143177	0.0875317	5.03487	4.91668	-0.114367	0.547911	0.987411
ENSMUSG00000025316	Banp	8	Protein BANP [Source:UniProtKB/Swiss-Prot;Acc:Q8VBU8]	53325	4.37996	2.70361	-0.632786	0.00145352	0.0885758	6.57386	4.45683	-0.527435	0.0147301	0.389745
ENSMUSG00000037235	Mxd4	5	MAX dimerization protein 4 [Source:HGNC Symbol;Acc:HGNC:13906]	17122	24.955	17.5744	-0.504235	0.0014674	0.0891352	22.5786	19.1924	-0.292477	0.184359	0.916845
ENSMUSG00000024621	Csf1r	18	Macrophage colony-stimulating factor 1 receptor [Source:UniProtKB/Swiss-Prot;Acc:P09581]	12978	1.88712	4.02701	0.756427	0.00148608	0.0896949	3.35352	5.34842	0.428342	0.0641686	0.725938
ENSMUSG00000047507	Baiap3	17	BAI1 associated protein 3 [Source:HGNC Symbol;Acc:HGNC:948]	545192	6.25041	10.6094	0.603156	0.00152133	0.090838	0.181705	0.407578	0.257099	0.241969	0.938097
ENSMUSG00000034998	Foxn2	17	Mus musculus forkhead box N2 (Foxn2), transcript variant 3, mRNA. [Source:RefSeq mRNA;Acc:NM_001355742]	14236	4.11973	2.28921	-0.703177	0.00152419	0.090838	1.9701	2.38114	0.124171	0.537144	0.987411
ENSMUSG00000070436	Serpinh1	7	Serpin H1 [Source:UniProtKB/Swiss-Prot;Acc:P19324]	12406	13.7238	8.50839	-0.621076	0.00157541	0.0935959	11.0761	8.39486	-0.395708	0.0594207	0.707944
ENSMUSG00000097059	Fam120aos	13	family with sequence similarity 120A, opposite strand [Source:MGI Symbol;Acc:MGI:1915378]		34.9854	23.0895	-0.569702	0.00160223	0.0943522	28.33	31.5961	0.0330866	0.857475	0.999786
ENSMUSG00000019235	Rps6kl1	12	ribosomal protein S6 kinase-like 1 [Source:MGI Symbol;Acc:MGI:2443413]	238323	5.33806	9.01708	0.597514	0.00160805	0.0943522	11.8096	14.815	0.202285	0.30905	0.967776
ENSMUSG00000029434	Vps33a	5	VPS33A CORVET/HOPS core subunit [Source:MGI Symbol;Acc:MGI:1924823]	77573	8.43779	14.8308	0.632682	0.00160537	0.0943522	18.311	28.815	0.457032	0.0319715	0.551419
ENSMUSG00000016194	Hsd11b1	1	hydroxysteroid 11-beta dehydrogenase 1 [Source:MGI Symbol;Acc:MGI:103562]	15483	69.2095	44.0052	-0.600445	0.00163726	0.0952971	46.5955	24.1917	-0.908292	8.86626e-07	0.000208593
ENSMUSG00000042246	Tmc7	7	Transmembrane channel-like protein 7 [Source:UniProtKB/Swiss-Prot;Acc:Q8C428]	209760	7.65268	5.12569	-0.555942	0.00166103	0.0962689	3.31721	2.22477	-0.583514	0.0015899	0.0991606
ENSMUSG00000023064	Sncg	14	synuclein, gamma [Source:MGI Symbol;Acc:MGI:1298397]	20618	43.0818	75.3139	0.625285	0.00171101	0.0988629	1.47977	1.03211	-0.242663	0.322388	0.970532
ENSMUSG00000024965	Fermt3	19	Fermitin family homolog 3 [Source:UniProtKB/Swiss-Prot;Acc:Q8K1B8]	108101	0.502711	1.5618	0.837747	0.00178146	0.10231	1.14606	1.86906	0.370079	0.146078	0.892504
ENSMUSG00000032518	Rpsa	9	40S ribosomal protein SA [Source:UniProtKB/Swiss-Prot;Acc:P14206]	16785	91.8455	51.4433	-0.696543	0.00177882	0.10231	79.9397	40.1084	-0.855588	0.000130195	0.0152365
ENSMUSG00000037643	Prkci	3	protein kinase C, iota [Source:MGI Symbol;Acc:MGI:99260]	18759	6.19418	4.26891	-0.525929	0.00179433	0.102738	7.5419	6.96703	-0.175994	0.35002	0.972409
ENSMUSG00000063171	Rps4l	6	ribosomal protein S4-like [Source:MGI Symbol;Acc:MGI:1913434]		45.7264	33.8569	-0.450411	0.00181513	0.103304	25.5592	11.701	-0.958155	8.05544e-06	0.00136108
ENSMUSG00000026547	Tagln2	1	Transgelin-2 [Source:UniProtKB/Swiss-Prot;Acc:Q9WVA4]	21346	11.7631	22.4025	0.689714	0.00181198	0.103304	4.76072	5.95529	0.154119	0.509493	0.987411
ENSMUSG00000063428	Ddo	10	D-aspartate oxidase [Source:UniProtKB/Swiss-Prot;Acc:Q922Z0]	70503	18.321	11.6505	-0.598366	0.00183736	0.103945	8.39912	7.28548	-0.250713	0.248812	0.942144
ENSMUSG00000007891	Ctsd	7	cathepsin D [Source:MGI Symbol;Acc:MGI:88562]	13033	124.464	182.363	0.457078	0.00186428	0.104945	91.9276	80.4725	-0.27356	0.0844243	0.787642
ENSMUSG00000021792	Fam213a	14	Redox-regulatory protein FAM213A [Source:UniProtKB/Swiss-Prot;Acc:Q9CYH2]	70564	501.461	337.231	-0.54716	0.00186683	0.104945	367.62	261.161	-0.514867	0.00958066	0.306803
ENSMUSG00000033863	Klf9	19	Kruppel like factor 9 [Source:HGNC Symbol;Acc:HGNC:1123]	16601	85.9591	59.7432	-0.514508	0.00190898	0.106101	141.851	120.911	-0.296426	0.13009	0.871898
ENSMUSG00000015745	Plekho1	3	Pleckstrin homology domain-containing family O member 1 [Source:UniProtKB/Swiss-Prot;Acc:Q9JIY0]	67220	8.00993	12.0998	0.490454	0.00190808	0.106101	19.8924	26.3102	0.259197	0.127361	0.868278
ENSMUSG00000024526	Cidea	18	Cell death activator CIDE-A [Source:UniProtKB/Swiss-Prot;Acc:O70302]	12683	42.2111	16.6397	-0.821646	0.00191698	0.10623	2.94017	3.14608	-0.0177563	0.94172	0.999786
ENSMUSG00000002190	Clgn	8	Mus musculus calmegin (Clgn), transcript variant 2, mRNA. [Source:RefSeq mRNA;Acc:NM_001329627]	12745	7.82568	5.24653	-0.553909	0.00194708	0.10727	0.943328	1.28691	0.220764	0.380388	0.975313
ENSMUSG00000086429	Gt(ROSA)26Sor	6	gene trap ROSA 26, Philippe Soriano [Source:MGI Symbol;Acc:MGI:104735]	14910	52.1125	35.7503	-0.527979	0.00203066	0.111515	30.9813	35.4568	0.0753288	0.694196	0.996324
ENSMUSG00000085133	B930095G15Rik	14	RIKEN cDNA B930095G15 gene [Source:MGI Symbol;Acc:MGI:2443701]		5.87019	2.85396	-0.76152	0.00206535	0.112803	13.4171	6.75706	-0.820263	0.000428201	0.0380791
ENSMUSG00000056737	Capg	6	capping actin protein, gelsolin like [Source:HGNC Symbol;Acc:HGNC:1474]	12332	4.50154	9.25419	0.726836	0.00213048	0.115821	1.22623	2.05159	0.309591	0.228739	0.929628
ENSMUSG00000033628	Pik3c3	18	Phosphatidylinositol 3-kinase catalytic subunit type 3 [Source:UniProtKB/Swiss-Prot;Acc:Q6PF93]	225326	8.27017	13.2308	0.545185	0.00213283	0.115821	11.3938	13.6327	0.141266	0.521379	0.987411
ENSMUSG00000046352	Gjb2	14	gap junction protein, beta 2 [Source:MGI Symbol;Acc:MGI:95720]	14619	6.35109	3.91912	-0.621212	0.00214037	0.115898	4.81693	3.84284	-0.342541	0.12968	0.871262
ENSMUSG00000028990	Lzic	4	Protein LZIC [Source:UniProtKB/Swiss-Prot;Acc:Q8K3C3]	69151	12.9511	9.35192	-0.474927	0.00221892	0.119469	12.5385	14.704	0.117946	0.499771	0.987411
ENSMUSG00000020898	Ctc1	11	CST complex subunit CTC1 [Source:UniProtKB/Swiss-Prot;Acc:Q5SUQ9]	68964	3.76662	6.04456	0.546886	0.0022302	0.119736	7.74083	7.64192	-0.0940889	0.61874	0.993469
ENSMUSG00000029499	Pxmp2	5	peroxisomal membrane protein 2 [Source:HGNC Symbol;Acc:HGNC:9716]	19301	62.2611	41.7515	-0.547463	0.00230014	0.12245	73.5074	59.6089	-0.350091	0.105263	0.829694
ENSMUSG00000021281	Tnfaip2	12	tumor necrosis factor, alpha-induced protein 2 [Source:MGI Symbol;Acc:MGI:104960]	21928	4.1257	1.59008	-0.811665	0.00229743	0.12245	4.79585	2.32722	-0.373488	0.120904	0.854743
ENSMUSG00000044005	Gls2	10	Glutaminase liver isoform, mitochondrial [Source:UniProtKB/Swiss-Prot;Acc:Q571F8]	216456	10.4683	18.6423	0.632087	0.00233166	0.123781	8.88163	12.9789	0.384166	0.0508302	0.673995
ENSMUSG00000028657	Ppt1	4	palmitoyl-protein thioesterase 1 [Source:MGI Symbol;Acc:MGI:1298204]	19063	58.6415	94.5195	0.553087	0.00243196	0.127675	42.5626	54.7709	0.242755	0.100832	0.821492
ENSMUSG00000022687	Boc	16	BOC cell adhesion associated, oncogene regulated [Source:HGNC Symbol;Acc:HGNC:17173]	117606	4.07282	2.78644	-0.529513	0.00245818	0.127999	2.94101	2.59324	-0.181622	0.453812	0.983399
ENSMUSG00000069516	Lyz2	10	lysozyme 2 [Source:MGI Symbol;Acc:MGI:96897]	17105	3.33129	10.4036	0.814375	0.00244858	0.127999	3.79416	3.11088	-0.186405	0.468183	0.985603
ENSMUSG00000032011	Thy1	9	Thy-1 membrane glycoprotein [Source:UniProtKB/Swiss-Prot;Acc:P01831]	21838	25.44	92.1373	0.812422	0.0024584	0.127999	25.9635	71.5325	0.900348	0.000170258	0.0187635
ENSMUSG00000055027	Smyd1	6	SET and MYND domain containing 1 [Source:MGI Symbol;Acc:MGI:104790]	12180	3.97762	1.87025	-0.762689	0.00251961	0.130681	0.638679	0.197412	-0.589267	0.0142905	0.385889
ENSMUSG00000006676	Usp19	9	ubiquitin specific peptidase 19 [Source:MGI Symbol;Acc:MGI:1918722]	71472	8.38038	12.9543	0.509602	0.00255152	0.131403	13.4039	16.0634	0.153636	0.350856	0.972409
ENSMUSG00000020653	Klf11	12	Krueppel-like factor 11 [Source:UniProtKB/Swiss-Prot;Acc:Q8K1S5]	194655	0.526523	1.4792	0.803433	0.00259106	0.132361	0.593007	1.62446	0.908926	0.000193044	0.0205023
ENSMUSG00000064307	Lrrc51	7	Mus musculus leucine rich repeat containing 51 (Lrrc51), transcript variant 4, mRNA. [Source:RefSeq mRNA;Acc:NM_001357584]	69358	19.1338	32.465	0.596962	0.00264471	0.134377	14.8241	26.3595	0.495994	0.0287743	0.522227
ENSMUSG00000073411	H2-D1	17	H-2 class I histocompatibility antigen, D-B alpha chain [Source:UniProtKB/Swiss-Prot;Acc:P01899]	14964	55.5396	30.7708	-0.685984	0.00268944	0.136284	22.3971	6.76063	-1.29246	2.70581e-08	9.14368e-06
ENSMUSG00000038156	Spon1	7	spondin 1, (f-spondin) extracellular matrix protein [Source:MGI Symbol;Acc:MGI:2385287]	233744	19.3597	13.439	-0.511666	0.00270266	0.136589	5.90479	6.36605	0.00332825	0.988129	0.999786
ENSMUSG00000031924	Cyb5b	8	Cytochrome b5 type B [Source:UniProtKB/Swiss-Prot;Acc:Q9CQX2]	66427	47.9288	33.9324	-0.492878	0.00277733	0.139618	50.2247	42.077	-0.308638	0.0771131	0.763997
ENSMUSG00000015749	Anp32e	3	Acidic leucine-rich nuclear phosphoprotein 32 family member E [Source:UniProtKB/Swiss-Prot;Acc:P97822]	66471	39.6806	28.474	-0.477518	0.00284754	0.142392	30.6309	30.0449	-0.120062	0.520175	0.987411
ENSMUSG00000024660	Incenp	19	Inner centromere protein [Source:UniProtKB/Swiss-Prot;Acc:Q9WU62]	16319	1.04294	2.0997	0.705572	0.00287292	0.143283	3.93131	4.91394	0.175946	0.460268	0.983399
ENSMUSG00000032402	Smad3	9	Mothers against decapentaplegic homolog 3 [Source:UniProtKB/Swiss-Prot;Acc:Q8BUN5]	17127	5.10537	3.62526	-0.489083	0.0028972	0.144115	5.66591	4.88993	-0.279033	0.130716	0.871898
ENSMUSG00000036138	Acaa1a	9	acetyl-Coenzyme A acyltransferase 1A [Source:MGI Symbol;Acc:MGI:2148491]	113868	37.6643	27.6305	-0.457196	0.00292851	0.145291	35.7795	25.255	-0.562202	0.000217508	0.0223376
ENSMUSG00000038463	Olfml2b	1	Olfactomedin-like protein 2B [Source:UniProtKB/Swiss-Prot;Acc:Q3V1G4]	320078	0.857351	1.81913	0.72809	0.00296236	0.146505	0.951479	0.795892	-0.123298	0.621464	0.994029
ENSMUSG00000002111	Spi1	2	spleen focus forming virus (SFFV) proviral integration oncogene [Source:MGI Symbol;Acc:MGI:98282]	20375	0.536179	1.53411	0.794453	0.00296843	0.146505	0.865513	1.35752	0.168992	0.475512	0.986287
ENSMUSG00000036810	Cnep1r1	8	Nuclear envelope phosphatase-regulatory subunit 1 [Source:UniProtKB/Swiss-Prot;Acc:Q3UJ81]	382030	32.4057	22.8522	-0.495305	0.00301373	0.14797	30.92	32.5025	-0.0406368	0.811995	0.999786
ENSMUSG00000032018	Sc5d	9	sterol-C5-desaturase [Source:MGI Symbol;Acc:MGI:1353611]	235293	28.0879	20.4176	-0.468016	0.00301174	0.14797	16.3485	9.51567	-0.782895	2.40686e-06	0.000491375
ENSMUSG00000015852	Fcrls	3		80891	1.427	3.10029	0.73415	0.00302374	0.148077	4.68824	3.70669	-0.298444	0.206875	0.927346
ENSMUSG00000031767	Nudt7	8	Peroxisomal coenzyme A diphosphatase NUDT7 [Source:UniProtKB/Swiss-Prot;Acc:Q99P30]	67528	8.96703	5.7762	-0.578472	0.00307588	0.14967	10.6034	7.38867	-0.569726	0.000360587	0.0333426
ENSMUSG00000031657	Heatr3	8	HEAT repeat-containing protein 3 [Source:UniProtKB/Swiss-Prot;Acc:Q8BQM4]	234549	7.54133	4.9671	-0.562493	0.00309625	0.150077	5.65196	6.68091	0.114009	0.522858	0.987411
ENSMUSG00000018927	Ccl6	11	C-C motif chemokine 6 CCL6(22-95) CCL6(23-95) [Source:UniProtKB/Swiss-Prot;Acc:P27784]	20305	0.622557	1.76811	0.790227	0.00314287	0.151561	0.215154	0.316023	0.111101	0.616225	0.993469
ENSMUSG00000028675	Pnrc2	4	Proline-rich nuclear receptor coactivator 2 [Source:UniProtKB/Swiss-Prot;Acc:Q9CR73]	52830	78.4722	50.0412	-0.584524	0.00316301	0.152146	161.807	147.475	-0.218564	0.248884	0.942144
ENSMUSG00000024232	Bambi	18	BMP and activin membrane-bound inhibitor homolog [Source:UniProtKB/Swiss-Prot;Acc:Q9D0L6]	68010	5.46531	3.42138	-0.599212	0.0031903	0.15307	1.73513	0.920579	-0.649079	0.00830697	0.283708
ENSMUSG00000031352	Hccs	X	holocytochrome c synthetase [Source:MGI Symbol;Acc:MGI:106911]	15159	17.9537	13.7399	-0.407719	0.00322232	0.153827	17.4169	15.6586	-0.22499	0.170365	0.910095
ENSMUSG00000060935	Tmem263	10	Transmembrane protein 263 [Source:UniProtKB/Swiss-Prot;Acc:Q9DAM7]	103266	8.52864	6.51604	-0.4107	0.00324613	0.154575	7.36113	7.96487	-0.00823057	0.964377	0.999786
ENSMUSG00000057858	Fam204a	19	Protein FAM204A [Source:UniProtKB/Swiss-Prot;Acc:Q8C6C7]	76539	37.6177	26.7865	-0.486414	0.0033651	0.158412	31.5369	24.6476	-0.416045	0.0177509	0.417505
ENSMUSG00000034226	Rhov	2	Rho-related GTP-binding protein RhoV [Source:UniProtKB/Swiss-Prot;Acc:Q8VDU1]	228543	8.04049	13.6709	0.588588	0.00336576	0.158412	5.12197	8.42553	0.49878	0.0136514	0.373125
ENSMUSG00000001020	S100a4	3	S100 calcium binding protein A4 [Source:MGI Symbol;Acc:MGI:1330282]	20198	5.45963	14.4124	0.778475	0.00336044	0.158412	7.11163	8.66057	0.117031	0.620538	0.994029
ENSMUSG00000048546	Tob2	15	transducer of ERBB2, 2 [Source:MGI Symbol;Acc:MGI:1888525]	57259	14.5317	9.19841	-0.589654	0.00336851	0.158412	16.7517	12.686	-0.445451	0.0082244	0.283708
ENSMUSG00000020482	Ccdc117	11	Coiled-coil domain-containing protein 117 [Source:UniProtKB/Swiss-Prot;Acc:Q6PB51]	104479	6.45158	3.26482	-0.723237	0.00343792	0.159767	4.51512	6.48332	0.329135	0.138965	0.884791
ENSMUSG00000031209	Heph	X	Hephaestin [Source:UniProtKB/Swiss-Prot;Acc:Q9Z0Z4]	15203	4.07646	2.58247	-0.589715	0.00343947	0.159767	0.624095	0.359082	-0.389183	0.123985	0.865662
ENSMUSG00000055866	Per2	1	period circadian regulator 2 [Source:HGNC Symbol;Acc:HGNC:8846]	18627	1.78341	0.972754	-0.687664	0.003434	0.159767	4.02741	1.99308	-0.904604	6.03125e-06	0.00109899
ENSMUSG00000021760	Gpx8	13	Probable glutathione peroxidase 8 [Source:UniProtKB/Swiss-Prot;Acc:Q9D7B7]	69590	31.1336	21.5424	-0.513396	0.00346787	0.160692	23.6197	14.0572	-0.602362	0.0135384	0.372225
ENSMUSG00000018470	Kcnab3	11	potassium voltage-gated channel subfamily A regulatory beta subunit 3 [Source:HGNC Symbol;Acc:HGNC:6230]	16499	18.9322	31.283	0.564462	0.00348165	0.160937	33.778	33.1037	-0.0801218	0.716269	0.996769
ENSMUSG00000024427	Spry4	18	4 [Source:UniProtKB/Swiss-Prot;Acc:Q9WTP2]	24066	3.71964	2.44779	-0.560667	0.00350054	0.161417	4.67713	3.28132	-0.519864	0.0077274	0.273062
ENSMUSG00000060671	Atp8b2	3	Phospholipid-transporting ATPase ID [Source:UniProtKB/Swiss-Prot;Acc:P98199]	54667	4.31378	6.47782	0.476499	0.00351247	0.161573	5.3095	5.84515	0.0441325	0.832839	0.999786
ENSMUSG00000017897	Eya2	2	Eyes absent homolog 2 [Source:UniProtKB/Swiss-Prot;Acc:O08575]	14049	2.14356	4.59691	0.721965	0.00353117	0.16204	1.10891	1.56329	0.247598	0.316766	0.968433
ENSMUSG00000037594	BC022687	12	Uncharacterized protein CLBA1 [Source:UniProtKB/Swiss-Prot;Acc:Q8BHN9]	217887	11.8249	21.8749	0.650622	0.0035622	0.162714	14.3762	19.4586	0.285151	0.113779	0.842173
ENSMUSG00000003809	Gcdh	8	Glutaryl-CoA dehydrogenase, mitochondrial [Source:UniProtKB/Swiss-Prot;Acc:Q60759]	270076	25.7379	18.7249	-0.461516	0.0035716	0.162714	22.9606	23.8114	-0.0548574	0.731686	0.996995
ENSMUSG00000062210	Tnfaip8	18	Tumor necrosis factor alpha-induced protein 8 [Source:UniProtKB/Swiss-Prot;Acc:Q921Z5]	106869	7.68828	5.6379	-0.452889	0.0035692	0.162714	11.4236	11.111	-0.135642	0.403338	0.978324
ENSMUSG00000006143	Upk3bl	5	uroplakin 3B-like [Source:MGI Symbol;Acc:MGI:1916915]	69665	4.65813	11.5658	0.765318	0.00359678	0.163077	2.33997	6.34522	0.830898	0.000840688	0.0633346
ENSMUSG00000035877	Zhx3	2	zinc fingers and homeoboxes 3 [Source:MGI Symbol;Acc:MGI:2444772]	320799	7.46694	5.24686	-0.497475	0.00362329	0.163774	6.75557	6.14357	-0.226278	0.126238	0.868278
ENSMUSG00000032101	Ddx25	9	ATP-dependent RNA helicase DDX25 [Source:UniProtKB/Swiss-Prot;Acc:Q9QY15]	30959	4.07258	6.46058	0.528055	0.00366556	0.16462	7.29909	8.23161	0.0821833	0.671067	0.996324
ENSMUSG00000039166	Akap7	10	Mus musculus A kinase (PRKA) anchor protein 7 (Akap7), transcript variant 2, mRNA. [Source:RefSeq mRNA;Acc:NM_001347460]	432442	21.1754	15.5428	-0.450606	0.00381798	0.169801	38.4508	38.4867	-0.0932763	0.561032	0.987676
ENSMUSG00000089875	Etohd2	13	ethanol decreased 2 [Source:MGI Symbol;Acc:MGI:1261417]		1.32811	0.736554	-0.673865	0.00390419	0.172476	0.99353	0.973059	-0.114333	0.589941	0.989521
ENSMUSG00000061878	Sphk1	11	Sphingosine kinase 1 [Source:UniProtKB/Swiss-Prot;Acc:Q8CI15]	20698	0.895734	1.65626	0.644341	0.00403925	0.176794	2.91185	3.64613	0.192369	0.302326	0.964642
ENSMUSG00000060216	Arrb2	11	Beta-arrestin-2 [Source:UniProtKB/Swiss-Prot;Acc:Q91YI4]	216869	6.59044	11.0763	0.575893	0.00406857	0.177024	10.4895	12.0619	0.0842695	0.689184	0.996324
ENSMUSG00000096847	Tmem151b	17	Transmembrane protein 151B [Source:UniProtKB/Swiss-Prot;Acc:Q68FE7]	210573	2.1726	3.48167	0.537023	0.00406629	0.177024	3.91448	5.98573	0.456894	0.00717647	0.260004
ENSMUSG00000078202	Nrarp	2	Notch-regulated ankyrin repeat-containing protein [Source:UniProtKB/Swiss-Prot;Acc:Q91ZA8]	67122	8.85287	4.53852	-0.707104	0.00413123	0.178756	23.4224	28.1079	0.13929	0.525986	0.987411
ENSMUSG00000040164	Kcns1	2	Potassium voltage-gated channel subfamily S member 1 [Source:UniProtKB/Swiss-Prot;Acc:O35173]	16538	1.80269	4.26277	0.745419	0.00416086	0.179628	7.06826	8.21796	0.110212	0.639215	0.994165
ENSMUSG00000112117	RF01962	10			1.63418	3.09415	0.659682	0.00429022	0.184767	1.33097	3.13188	0.774408	0.00120377	0.0802822
ENSMUSG00000022858	Tra2b	16	Mus musculus transformer 2 beta (Tra2b), transcript variant 2, mRNA. [Source:RefSeq mRNA;Acc:NM_001330554]	20462	19.0971	15.2228	-0.359286	0.00431873	0.184767	21.8179	20.4763	-0.160907	0.335416	0.972409
ENSMUSG00000037224	Zfyve28	5	zinc finger, FYVE domain containing 28 [Source:MGI Symbol;Acc:MGI:2684992]	231125	4.58367	8.01613	0.603118	0.00434703	0.185134	8.06755	10.345	0.213907	0.320963	0.970532
ENSMUSG00000033166	Dis3	14	Exosome complex exonuclease RRP44 [Source:UniProtKB/Swiss-Prot;Acc:Q9CSH3]	72662	1.08441	1.94281	0.624585	0.00439935	0.186943	1.72546	2.71884	0.451041	0.0319827	0.551419
ENSMUSG00000028453	Fancg	4	Fanconi anemia group G protein homolog [Source:UniProtKB/Swiss-Prot;Acc:Q9EQR6]	60534	1.87682	3.12345	0.566601	0.00449289	0.189747	3.64015	4.61002	0.212656	0.198064	0.924232
ENSMUSG00000009731	Kcnd1	X	Potassium voltage-gated channel subfamily D member 1 [Source:UniProtKB/Swiss-Prot;Acc:Q03719]	16506	2.02555	3.34765	0.561043	0.00449537	0.189747	1.59876	1.65851	-0.0129475	0.958558	0.999786
ENSMUSG00000022558	Mroh1	15	maestro heat like repeat family member 1 [Source:HGNC Symbol;Acc:HGNC:26958]	223658	4.40998	7.04553	0.532244	0.00459065	0.192482	5.39673	7.66734	0.35033	0.0498913	0.670484
ENSMUSG00000044149	Nkrf	X	NF-kappa-B-repressing factor [Source:UniProtKB/Swiss-Prot;Acc:Q8BY02]	77286	7.37615	12.0414	0.550115	0.00460723	0.192751	6.1878	5.29196	-0.247003	0.254955	0.944564
ENSMUSG00000054604	Cggbp1	16	Mus musculus CGG triplet repeat binding protein 1 (Cggbp1), transcript variant 2, mRNA. [Source:RefSeq mRNA;Acc:NM_001357416]	106143	16.2782	11.8041	-0.462202	0.00464132	0.193213	14.9273	16.2027	0.00221109	0.990355	0.999786
ENSMUSG00000092564	BC051226	17	cDNA sequence BC051226 [Source:MGI Symbol;Acc:MGI:3039585]		4.01357	1.55604	-0.758313	0.00468673	0.193936	3.76955	2.50279	-0.374617	0.145028	0.889665
ENSMUSG00000102101	Zbtb11os1	16	zinc finger and BTB domain containing 11, opposite strand 1 [Source:MGI Symbol;Acc:MGI:1913641]		12.5721	8.41072	-0.537676	0.00479841	0.197266	8.46989	7.51691	-0.227829	0.327564	0.971886
ENSMUSG00000025085	Ablim1	19	actin-binding LIM protein 1 [Source:MGI Symbol;Acc:MGI:1194500]	226251	7.56761	5.42489	-0.475566	0.00482808	0.198056	8.4017	8.58675	-0.0642329	0.680864	0.996324
ENSMUSG00000007655	Cav1	6	Caveolin-1 [Source:UniProtKB/Swiss-Prot;Acc:P49817]	12389	6.52832	4.06555	-0.59638	0.00489816	0.200496	1.97995	1.82892	-0.109582	0.669529	0.996324
ENSMUSG00000075254	Heg1	16	1 [Source:UniProtKB/Swiss-Prot;Acc:E9Q7X6]	77446	1.73947	1.19042	-0.51932	0.00499851	0.204163	0.860997	1.03083	0.0989327	0.687666	0.996324
ENSMUSG00000028128	F3	3	coagulation factor III, tissue factor [Source:HGNC Symbol;Acc:HGNC:3541]	14066	98.0418	61.7081	-0.584221	0.00502064	0.204626	103.518	70.5758	-0.612103	1.439e-06	0.000318397
ENSMUSG00000041073	Nacad	11	NAC-alpha domain-containing protein 1 [Source:UniProtKB/Swiss-Prot;Acc:Q5SWP3]	192950	7.08864	11.3442	0.530284	0.00505033	0.205395	3.37731	4.57447	0.270248	0.243097	0.938189
ENSMUSG00000034825	Nrip3	7	Nuclear receptor-interacting protein 3 [Source:UniProtKB/Swiss-Prot;Acc:Q9JJR9]	78593	8.03835	12.3083	0.492454	0.00507984	0.206152	11.0151	13.3298	0.161258	0.426746	0.978843
ENSMUSG00000031074	Fgf3	7	fibroblast growth factor 3 [Source:HGNC Symbol;Acc:HGNC:3681]	14174	1.16433	2.45454	0.699208	0.00511792	0.206812	0.049679	0.257081	0.196782	0.206606	0.927346
ENSMUSG00000030137	Tuba8	6	tubulin, alpha 8 [Source:MGI Symbol;Acc:MGI:1858225]	53857	2.80575	5.31494	0.650073	0.00513099	0.206899	9.74463	11.0666	0.0807512	0.70425	0.996769
ENSMUSG00000030621	Me3	7	NADP-dependent malic enzyme, mitochondrial [Source:UniProtKB/Swiss-Prot;Acc:Q8BMF3]	109264	5.00681	7.9873	0.528713	0.005192	0.208124	14.1659	20.7187	0.405213	0.0158642	0.398184
ENSMUSG00000028800	Hdac1	4	Histone deacetylase 1 [Source:UniProtKB/Swiss-Prot;Acc:O09106]	433759	14.473	9.81389	-0.523331	0.00522203	0.208581	15.7872	11.0653	-0.562754	0.00019515	0.0205475
ENSMUSG00000060594	Layn	9	layilin [Source:MGI Symbol;Acc:MGI:2685357]	244864	1.60766	2.9872	0.636603	0.00528637	0.209645	0.891336	2.202	0.565325	0.0277871	0.514393
ENSMUSG00000031841	Cdh13	8	Cadherin-13 [Source:UniProtKB/Swiss-Prot;Acc:Q9WTR5]	12554	3.75329	6.57167	0.600068	0.00534241	0.210498	4.66264	6.24071	0.234761	0.326102	0.970901
ENSMUSG00000056870	Gulp1	1	PTB domain-containing engulfment adapter protein 1 [Source:UniProtKB/Swiss-Prot;Acc:Q8K2A1]	70676	3.95506	2.31204	-0.63214	0.00533392	0.210498	4.32286	4.47233	-0.0464276	0.843393	0.999786
ENSMUSG00000027395	Polr1b	2	DNA-directed RNA polymerase I subunit RPA2 [Source:UniProtKB/Swiss-Prot;Acc:P70700]	20017	1.46909	2.7399	0.639718	0.0054028	0.211558	2.7303	3.58007	0.216957	0.346478	0.972409
ENSMUSG00000041718	Alg13	X	Putative bifunctional UDP-N-acetylglucosamine transferase and deubiquitinase ALG13 [Source:UniProtKB/Swiss-Prot;Acc:Q9D8C3]	67574	2.29189	1.48174	-0.565611	0.00547727	0.212716	1.44861	1.90793	0.216522	0.329844	0.972409
ENSMUSG00000049791	Fzd4	7	Frizzled-4 [Source:UniProtKB/Swiss-Prot;Acc:Q61088]	14366	1.61451	0.903596	-0.655467	0.00549082	0.212806	1.30224	1.05903	-0.317671	0.167599	0.910095
ENSMUSG00000073888	Ccl27a	4	chemokine (C-C motif) ligand 27A [Source:MGI Symbol;Acc:MGI:1343459]	20301	30.7907	14.1237	-0.726609	0.00562761	0.216868	65.1754	40.5687	-0.708165	6.7965e-06	0.0012264
ENSMUSG00000001270	Ckb	12	Creatine kinase B-type [Source:UniProtKB/Swiss-Prot;Acc:Q04447]	12709	3735.92	2864.6	-0.400049	0.00561073	0.216868	3235.82	2690.64	-0.34294	0.0324524	0.553867
ENSMUSG00000001260	Gabrg1	5	Gamma-aminobutyric acid receptor subunit gamma-1 [Source:UniProtKB/Swiss-Prot;Acc:Q9R0Y8]	14405	12.2761	8.32367	-0.521538	0.00565275	0.217049	6.24876	5.78552	-0.195178	0.199228	0.924232
ENSMUSG00000024538	Ppic	18	peptidylprolyl isomerase C [Source:MGI Symbol;Acc:MGI:97751]	19038	5.59513	3.35398	-0.61707	0.00571678	0.218793	3.77086	2.46264	-0.513255	0.0313563	0.544175
ENSMUSG00000052837	Junb	8	Transcription factor jun-B [Source:UniProtKB/Swiss-Prot;Acc:P09450]	16477	6.03573	10.0337	0.56057	0.00597754	0.225839	44.9672	34.8471	-0.301185	0.199076	0.924232
ENSMUSG00000002012	Pnck	X	pregnancy upregulated non-ubiquitously expressed CaM kinase [Source:MGI Symbol;Acc:MGI:1347357]	93843	25.633	42.1655	0.549581	0.00596044	0.225839	19.3737	30.2505	0.489754	0.0039915	0.18593
ENSMUSG00000039838	Slc45a1	4	Proton-associated sugar transporter A [Source:UniProtKB/Swiss-Prot;Acc:Q8BIV7]	242773	7.74791	12.4379	0.529048	0.00600682	0.226325	9.02032	10.2658	0.0878256	0.682564	0.996324
ENSMUSG00000045009	Prrt3	6	proline-rich transmembrane protein 3 [Source:MGI Symbol;Acc:MGI:2444810]	210673	3.27522	6.02346	0.626295	0.00608732	0.228524	7.27627	8.10363	0.063674	0.782817	0.999786
ENSMUSG00000048442	Smim5	11	Small integral membrane protein 5 [Source:UniProtKB/Swiss-Prot;Acc:Q8BT42]	66528	14.6932	25.0722	0.577223	0.00615712	0.230157	1.13528	1.38971	0.0230141	0.916158	0.999786
ENSMUSG00000030350	Prmt8	6	protein arginine N-methyltransferase 8 [Source:MGI Symbol;Acc:MGI:3043083]	381813	2.69178	4.7058	0.594217	0.00619504	0.231119	15.216	15.7057	-0.0437564	0.795854	0.999786
ENSMUSG00000021466	Ptch1	13	Mus musculus patched 1 (Ptch1), transcript variant 2, mRNA. [Source:RefSeq mRNA;Acc:NM_001328514]	19206	11.1084	6.62664	-0.616857	0.00625227	0.23223	2.74743	2.08642	-0.412258	0.0521734	0.67804
ENSMUSG00000034472	Rasd2	8	GTP-binding protein Rhes [Source:UniProtKB/Swiss-Prot;Acc:P63032]	75141	3.68931	6.03094	0.54556	0.00626159	0.23223	18.8297	20.503	0.0401273	0.845492	0.999786
ENSMUSG00000020628	Trappc12	12	trafficking protein particle complex 12 [Source:MGI Symbol;Acc:MGI:2445089]	217449	6.64442	11.6237	0.594778	0.00628645	0.232697	10.3126	11.2784	0.0419069	0.854655	0.999786
ENSMUSG00000038291	Snx25	8	Sorting nexin-25 [Source:UniProtKB/Swiss-Prot;Acc:Q3ZT31]	102141	4.94243	7.38642	0.463715	0.00633139	0.233903	7.02331	8.19739	0.116667	0.553342	0.987411
ENSMUSG00000036114	Rpp25l	4	Ribonuclease P protein subunit p25-like protein [Source:UniProtKB/Swiss-Prot;Acc:Q99JH1]	69961	74.7178	51.3145	-0.511299	0.00636338	0.234628	77.8291	59.3399	-0.435462	0.0183855	0.423431
ENSMUSG00000030707	Coro1a	7	Coronin-1A [Source:UniProtKB/Swiss-Prot;Acc:O89053]	12721	13.9151	24.9583	0.608723	0.00645937	0.236785	69.8463	75.0947	0.0164676	0.92212	0.999786
ENSMUSG00000020814	Mxra7	11	matrix-remodelling associated 7 [Source:MGI Symbol;Acc:MGI:1914872]	67622	36.3994	24.6679	-0.521009	0.00644636	0.236785	13.8561	6.64224	-0.94545	3.72062e-06	0.000727909
ENSMUSG00000020108	Ddit4	10	DNA damage-inducible transcript 4 protein [Source:UniProtKB/Swiss-Prot;Acc:Q9D3F7]	74747	18.3199	12.102	-0.541813	0.00658741	0.240548	15.1928	11.1617	-0.471775	0.00648109	0.249394
ENSMUSG00000023939	Mrpl14	17	39S ribosomal protein L14, mitochondrial [Source:UniProtKB/Swiss-Prot;Acc:Q9D1I6]	68463	97.6546	147.024	0.471133	0.00664751	0.241811	92.1035	141.739	0.408244	0.0319471	0.551419
ENSMUSG00000027650	Tti1	2	TELO2 interacting protein 1 [Source:MGI Symbol;Acc:MGI:1922675]	75425	2.6176	4.61178	0.599757	0.006693	0.242072	4.01841	3.7333	-0.148555	0.462759	0.983782
ENSMUSG00000029659	Medag	5	Mus musculus mesenteric estrogen dependent adiposis (Medag), transcript variant 2, mRNA. [Source:RefSeq mRNA;Acc:NM_001356995]	70717	2.09957	3.66386	0.590188	0.00671174	0.242287	3.224	3.19526	-0.070735	0.746131	0.996995
ENSMUSG00000028423	Nfx1	4	Transcriptional repressor NF-X1 [Source:UniProtKB/Swiss-Prot;Acc:B1AY10]	74164	6.57985	9.50213	0.428808	0.00674481	0.242969	12.1341	12.1551	-0.0643302	0.745137	0.996995
ENSMUSG00000038319	Kcnh2	5	potassium voltage-gated channel subfamily H member 2 [Source:HGNC Symbol;Acc:HGNC:6251]	16511	5.89375	9.03802	0.487352	0.00680889	0.244216	1.76413	1.94664	0.0433261	0.857331	0.999786
ENSMUSG00000040102	Klhl42	6	Kelch-like protein 42 [Source:UniProtKB/Swiss-Prot;Acc:Q8BFQ9]	232539	3.3466	2.21835	-0.540261	0.00681672	0.244216	3.62985	2.40682	-0.538652	0.00906218	0.297647
ENSMUSG00000046861	Hectd3	4	E3 ubiquitin-protein ligase HECTD3 [Source:UniProtKB/Swiss-Prot;Acc:Q3U487]	76608	6.85567	10.5635	0.492564	0.0068301	0.244234	8.04978	11.1517	0.30229	0.152397	0.896063
ENSMUSG00000031858	Mau2	8	MAU2 chromatid cohesion factor homolog [Source:UniProtKB/Swiss-Prot;Acc:Q9D2X5]	74549	4.17137	6.51986	0.504786	0.00686811	0.245131	8.89644	10.9799	0.174575	0.427406	0.978843
ENSMUSG00000028822	Tmem50a	4	transmembrane protein 50A [Source:MGI Symbol;Acc:MGI:1919067]	71817	209.725	155.533	-0.434934	0.00696983	0.247364	160.192	104.085	-0.630531	0.00112051	0.0776564
ENSMUSG00000050545	Fam228b	12	Protein FAM228B [Source:UniProtKB/Swiss-Prot;Acc:Q497Q6]	207921	25.7431	13.2085	-0.681656	0.00700649	0.247734	11.2486	8.83972	-0.362152	0.110546	0.836909
ENSMUSG00000024270	Slc39a6	18	Zinc transporter ZIP6 [Source:UniProtKB/Swiss-Prot;Acc:Q8C145]	106957	4.97369	7.67048	0.493094	0.00703255	0.247734	4.863	5.15176	-0.0044087	0.982366	0.999786
ENSMUSG00000030317	Timp4	6	tissue inhibitor of metalloproteinase 4 [Source:MGI Symbol;Acc:MGI:109125]	110595	133.644	95.8909	-0.465879	0.00702158	0.247734	73.8203	60.7278	-0.342449	0.0924082	0.806582
ENSMUSG00000004040	Stat3	11	Signal transducer and activator of transcription 3 [Source:UniProtKB/Swiss-Prot;Acc:P42227]	20848	13.0504	18.4791	0.408143	0.00704928	0.247863	9.62374	12.016	0.176799	0.314191	0.967776
ENSMUSG00000034216	Vps18	2	VPS18 CORVET/HOPS core subunit [Source:MGI Symbol;Acc:MGI:2443626]	228545	9.20117	14.4174	0.505794	0.00706447	0.247937	15.0395	16.9617	0.0773302	0.686169	0.996324
ENSMUSG00000052160	Pld4	12	Phospholipase D4 [Source:UniProtKB/Swiss-Prot;Acc:Q8BG07]	104759	0.703523	1.97101	0.723995	0.00710205	0.248795	0.953055	1.15379	0.108226	0.655213	0.995733
ENSMUSG00000033107	Rnf125	18	E3 ubiquitin-protein ligase RNF125 [Source:UniProtKB/Swiss-Prot;Acc:Q9D9R0]	67664	2.60306	1.46281	-0.64419	0.00713158	0.248909	1.93228	1.6281	-0.152763	0.55245	0.987411
ENSMUSG00000026787	Gad2	2	glutamic acid decarboxylase 2 [Source:MGI Symbol;Acc:MGI:95634]	14417	5.8042	9.91423	0.572307	0.00722564	0.251169	10.5923	14.1986	0.288836	0.116548	0.845283
ENSMUSG00000060678	Hist1h4c	13	Histone H4 [Source:UniProtKB/Swiss-Prot;Acc:P62806]	319155	8.20008	4.56827	-0.648097	0.00726259	0.251169	6.09728	5.05554	-0.279921	0.241849	0.937997
ENSMUSG00000066000	Zfp979	4	zinc finger protein 979 [Source:MGI Symbol;Acc:MGI:2148252]	112422	6.56467	3.61205	-0.651437	0.00725675	0.251169	0.444759	0.448975	-0.0320746	0.888395	0.999786
ENSMUSG00000045777	Ifitm10	7	Mus musculus interferon induced transmembrane protein 10 (Ifitm10), transcript variant 3, mRNA. [Source:RefSeq mRNA;Acc:NM_001347542]	320802	15.5351	24.2075	0.501863	0.00736263	0.251417	6.0029	6.49462	0.00127874	0.994164	0.999786
ENSMUSG00000034854	Mfsd12	10	Major facilitator superfamily domain-containing protein 12 [Source:UniProtKB/Swiss-Prot;Acc:Q3U481]	73822	3.43797	5.34013	0.497702	0.0073557	0.251417	4.21402	4.40856	-0.0116822	0.956786	0.999786
ENSMUSG00000006411	Nectin4	1	Nectin-4 [Source:UniProtKB/Swiss-Prot;Acc:Q8R007]	71740	2.07212	3.80296	0.618266	0.00734623	0.251417	1.23105	1.79886	0.288449	0.253945	0.943963
ENSMUSG00000061024	Rrs1	1	Ribosome biosis regulatory protein homolog [Source:UniProtKB/Swiss-Prot;Acc:Q9CYH6]	59014	38.0783	29.7299	-0.379126	0.0073625	0.251417	41.8139	38.1532	-0.208776	0.16168	0.909868
ENSMUSG00000028676	Srsf10	4	serine/arginine-rich splicing factor 10 [Source:MGI Symbol;Acc:MGI:1333805]	14105	12.3009	8.61453	-0.489807	0.00732182	0.251417	13.0213	12.084	-0.184256	0.260497	0.948658
ENSMUSG00000044707	Ccnjl	11	Cyclin-J-like protein [Source:UniProtKB/Swiss-Prot;Acc:Q5SRT8]	380694	3.60575	2.04693	-0.635538	0.00738638	0.251775	2.19864	2.31791	-0.0320122	0.895022	0.999786
ENSMUSG00000002500	Rpl3l	17	ribosomal protein L3-like [Source:MGI Symbol;Acc:MGI:1913461]	66211	2.20166	0.979733	-0.709606	0.00743964	0.253135	0.413516	0.406802	-0.032849	0.847103	0.999786
ENSMUSG00000090086	AI480526	5	expressed sequence AI480526 [Source:MGI Symbol;Acc:MGI:2140910]		0.631372	1.37433	0.688505	0.0075401	0.254291	1.46698	2.96598	0.588717	0.0153272	0.392795
ENSMUSG00000116287	AL589670.4	15			0.718905	2.37125	0.713102	0.00753519	0.254291	0.0215725	0	-0.0285418	0.697138
ENSMUSG00000045679	Pqlc3	12	PQ loop repeat containing [Source:MGI Symbol;Acc:MGI:2444067]	217430	1.5284	2.73024	0.604568	0.00753013	0.254291	0.648886	0.978507	0.250971	0.326038	0.970901
ENSMUSG00000039850	Endov	11	Endonuclease V [Source:UniProtKB/Swiss-Prot;Acc:Q8C9A2]	338371	2.30238	3.37457	0.444808	0.00765298	0.256343	3.5125	4.33812	0.181178	0.311572	0.967776
ENSMUSG00000030087	Klf15	6	Krueppel-like factor 15 [Source:UniProtKB/Swiss-Prot;Acc:Q9EPW2]	66277	39.8748	23.0704	-0.624832	0.00769256	0.256343	62.6396	56.0524	-0.205371	0.266227	0.952045
ENSMUSG00000066637	Ttc32	12	tetratricopeptide repeat domain 32 [Source:MGI Symbol;Acc:MGI:1922766]	75516	21.1466	14.1511	-0.529402	0.00765986	0.256343	21.1801	18.3968	-0.258631	0.267983	0.952045
ENSMUSG00000001123	Lgals9	11	Galectin-9 [Source:UniProtKB/Swiss-Prot;Acc:O08573]	16859	3.38634	6.37774	0.630183	0.00771472	0.256508	1.53534	3.13685	0.162997	0.393605	0.977765
ENSMUSG00000018819	Lsp1	7	Lymphocyte-specific protein 1 [Source:UniProtKB/Swiss-Prot;Acc:P19973]	16985	1.15522	2.10001	0.613885	0.00794265	0.263163	3.41212	3.3926	-0.105758	0.663904	0.996324
ENSMUSG00000021585	Cast	13	Calpastatin [Source:UniProtKB/Swiss-Prot;Acc:P51125]	12380	2.19104	3.57984	0.539792	0.00804561	0.265529	0.815521	0.920414	0.0375801	0.883809	0.999786
ENSMUSG00000030683	Sez6l2	7	Seizure 6-like protein 2 [Source:UniProtKB/Swiss-Prot;Acc:Q4V9Z5]	233878	30.2523	50.3097	0.550072	0.00805075	0.265529	21.8431	21.7966	-0.0824645	0.650629	0.995072
ENSMUSG00000024245	Tmem178	17	Transmembrane protein 178A [Source:UniProtKB/Swiss-Prot;Acc:Q9CZ16]	68027	2.141	4.02996	0.626309	0.00805778	0.265529	24.7274	24.0907	-0.114341	0.551838	0.987411
ENSMUSG00000022124	Fbxl3	14	F-box/LRR-repeat protein 3 [Source:UniProtKB/Swiss-Prot;Acc:Q8C4V4]	50789	17.1715	12.755	-0.431443	0.00818259	0.267451	12.3303	15.1482	0.175857	0.312229	0.967776
ENSMUSG00000053835	H2-T24	17		15042	2.36209	0.722384	-0.699943	0.00816799	0.267451	2.6702	1.19541	-0.705016	0.00569971	0.231575
ENSMUSG00000028517	Plpp3	4	Phospholipid phosphatase 3 [Source:UniProtKB/Swiss-Prot;Acc:Q99JY8]	67916	146.377	106.356	-0.451611	0.00815539	0.267451	322.843	194.68	-0.71145	0.000346347	0.0325112
ENSMUSG00000068417	Pnp2	14		667034	3.47747	0.955765	-0.688483	0.00819381	0.267451	3.04418	1.18734	-0.580511	0.0209684	0.449465
ENSMUSG00000031227	Magee1	X	Melanoma-associated antigen E1 [Source:UniProtKB/Swiss-Prot;Acc:Q6PCZ4]	107528	38.2947	62.5173	0.53725	0.00831612	0.270338	41.6674	48.3139	0.11284	0.55165	0.987411
ENSMUSG00000097820	E530011L22Rik	9	RIKEN cDNA E530011L22 gene [Source:MGI Symbol;Acc:MGI:2443770]		1.34135	2.21306	0.546216	0.00834661	0.270865	1.16894	2.81791	0.864492	7.76416e-05	0.0100212
ENSMUSG00000025366	Esyt1	10	Extended synaptotagmin-1 [Source:UniProtKB/Swiss-Prot;Acc:Q3U7R1]	23943	8.90285	14.8592	0.552568	0.00836839	0.271107	1.21747	1.58274	0.188049	0.453062	0.983399
ENSMUSG00000029334	Prkg2	5	protein kinase, cGMP-dependent, type II [Source:MGI Symbol;Acc:MGI:108173]	19092	0.917845	1.84686	0.653717	0.00850676	0.272143	1.02224	1.84079	0.581742	0.00852578	0.288109
ENSMUSG00000026586	Prrx1	1	Paired mesoderm homeobox protein 1 [Source:UniProtKB/Swiss-Prot;Acc:P63013]	18933	1.57103	1.04188	-0.534287	0.00849434	0.272143	2.26508	2.37401	-0.0554443	0.789051	0.999786
ENSMUSG00000042216	Sgsm1	5	Small G protein signaling modulator 1 [Source:UniProtKB/Swiss-Prot;Acc:Q8BPQ7]	52850	5.74929	8.40583	0.439642	0.00851523	0.272143	9.74526	10.953	0.0695409	0.711795	0.996769
ENSMUSG00000098176	Ccdc166	15	coiled-coil domain containing 166 [Source:MGI Symbol;Acc:MGI:1925902]	223648	1.19898	2.15405	0.599411	0.00860192	0.273852	1.99757	2.95591	0.333505	0.168516	0.910095
ENSMUSG00000066705	Fxyd6	9	FXYD domain-containing ion transport regulator 6 [Source:UniProtKB/Swiss-Prot;Acc:Q9D164]	59095	34.5905	21.9037	-0.56677	0.00861205	0.273852	40.4299	40.4043	-0.0946729	0.598353	0.990101
ENSMUSG00000040033	Stat2	10	signal transducer and activator of transcription 2 [Source:MGI Symbol;Acc:MGI:103039]	20847	2.61973	4.22153	0.52611	0.00863281	0.274052	4.4099	7.60437	0.548083	0.00869512	0.292238
ENSMUSG00000045316	Fahd1	17	Acylpyruvase FAHD1, mitochondrial [Source:UniProtKB/Swiss-Prot;Acc:Q8R0F8]	68636	43.9142	32.6372	-0.43119	0.00867651	0.274801	38.1812	36.8136	-0.155696	0.42255	0.978843
ENSMUSG00000071711	Mpst	15	mercaptopyruvate sulfurtransferase [Source:HGNC Symbol;Acc:HGNC:7223]	246221	3.274	1.69598	-0.667129	0.00868542	0.274801	3.5452	6.73685	0.415554	0.105186	0.829694
ENSMUSG00000017868	Sgk2	2	Serine/threonine-protein kinase Sgk2 [Source:UniProtKB/Swiss-Prot;Acc:Q9QZS5]	27219	1.80327	3.10801	0.573155	0.0088078	0.27652	0.340108	0.439944	0.0500598	0.7911	0.999786
ENSMUSG00000040706	Agmat	4	Agmatinase, mitochondrial [Source:UniProtKB/Swiss-Prot;Acc:A2AS89]	75986	0.898191	2.51003	0.703778	0.00889896	0.277279	1.63797	2.26077	0.169351	0.510292	0.987411
ENSMUSG00000040345	Arhgap9	10	Rho GTPase activating protein 9 [Source:MGI Symbol;Acc:MGI:2143764]	216445	0.842139	1.53312	0.606585	0.00890535	0.277279	0.2017	0.136173	-0.0830027	0.641196	0.994288
ENSMUSG00000048285	Frmd6	12	FERM domain-containing protein 6 [Source:UniProtKB/Swiss-Prot;Acc:Q8C0V9]	319710	1.93335	1.27863	-0.5343	0.00892467	0.277279	7.66954	5.28333	-0.425367	0.0701363	0.747982
ENSMUSG00000020893	Per1	11	Period circadian protein homolog 1 [Source:UniProtKB/Swiss-Prot;Acc:O35973]	18626	4.85239	3.0058	-0.580501	0.00885215	0.277279	13.9408	6.64868	-0.939325	5.60738e-06	0.00103187
ENSMUSG00000040740	Slc25a34	4	Solute carrier family 25 member 34 [Source:UniProtKB/Swiss-Prot;Acc:A2ADF7]	384071	12.7346	6.95463	-0.644142	0.00891152	0.277279	11.6972	9.01883	-0.359117	0.102921	0.827852
ENSMUSG00000047604	Frat2	19	GSK-3-binding protein FRAT2 [Source:UniProtKB/Swiss-Prot;Acc:Q8K025]	212398	2.11537	3.31634	0.504217	0.00897217	0.278181	3.7767	4.61344	0.160115	0.402046	0.978321
ENSMUSG00000002031	Ift46	9	Intraflagellar transport [Source:UniProtKB/Swiss-Prot;Acc:Q9DB07]	76568	10.9136	15.7418	0.428199	0.00898305	0.278181	9.5651	14.2436	0.395602	0.0280848	0.514778
ENSMUSG00000028639	Ybx1	4	Y box protein 1 [Source:MGI Symbol;Acc:MGI:99146]	22608	62.9404	48.4869	-0.393402	0.00907415	0.280087	64.6674	55.0638	-0.313364	0.0354609	0.575111
ENSMUSG00000062908	Acadm	3	acyl-Coenzyme A dehydrogenase, medium chain [Source:MGI Symbol;Acc:MGI:87867]	11364	58.8565	41.5429	-0.481745	0.00909175	0.280174	54.0093	59.1534	0.0199233	0.891607	0.999786
ENSMUSG00000043388	Tmem130	5	Transmembrane protein 130 [Source:UniProtKB/Swiss-Prot;Acc:Q6NXM3]	243339	30.845	53.1396	0.572163	0.00910891	0.280247	23.1588	24.4893	0.00658078	0.97498	0.999786
ENSMUSG00000022489	Pde1b	15	Calcium/calmodulin-dependent 3',5'-cyclic nucleotide phosphodiesterase 1B [Source:UniProtKB/Swiss-Prot;Acc:Q01065]	18574	12.9098	21.0703	0.534876	0.0091474	0.280534	15.4998	16.54	0.0157169	0.936818	0.999786
ENSMUSG00000056220	Pla2g4a	1	phospholipase A2, group IVA (cytosolic, calcium-dependent) [Source:MGI Symbol;Acc:MGI:1195256]	18783	2.24664	3.82741	0.565648	0.00914785	0.280534	0.201388	0.356592	0.127926	0.518711	0.987411
ENSMUSG00000027109	Sp3	2	Transcription factor Sp3 [Source:UniProtKB/Swiss-Prot;Acc:O70494]	20687	7.94449	5.4523	-0.505196	0.00917163	0.280809	7.88444	8.7332	0.0321275	0.871059	0.999786
ENSMUSG00000030754	Copb1	7	Coatomer subunit beta [Source:UniProtKB/Swiss-Prot;Acc:Q9JIF7]	70349	11.337	17.3685	0.480834	0.00921989	0.280925	12.6121	15.5537	0.183133	0.365605	0.973429
ENSMUSG00000000711	Rab5b	10	RAB5B, member RAS oncogene family [Source:MGI Symbol;Acc:MGI:105938]	19344	12.4434	7.58487	-0.588468	0.00920793	0.280925	13.7872	9.52285	-0.544706	0.00234311	0.131568
ENSMUSG00000020137	Thap2	10	THAP domain-containing protein 2 [Source:UniProtKB/Swiss-Prot;Acc:Q9D305]	66816	4.27146	2.82963	-0.533857	0.00920662	0.280925	3.4583	3.00387	-0.267217	0.190803	0.920797
ENSMUSG00000085218	BB218582	2	expressed sequence BB218582 [Source:MGI Symbol;Acc:MGI:2139448]		6.91196	4.1539	-0.597305	0.00931112	0.281368	4.41264	3.74131	-0.226718	0.375275	0.975012
ENSMUSG00000006392	Med8	4	mediator complex subunit 8 [Source:MGI Symbol;Acc:MGI:1915269]	80509	25.2358	19.0057	-0.416996	0.00929039	0.281368	30.247	26.5632	-0.268645	0.0959356	0.811462
ENSMUSG00000010080	Epn3	11	Epsin-3 [Source:UniProtKB/Swiss-Prot;Acc:Q91W69]	71889	1.34184	2.42601	0.599556	0.00945577	0.282214	0.705007	0.635078	-0.100637	0.656259	0.995733
ENSMUSG00000006369	Fbln1	15	Mus musculus fibulin 1 (Fbln1), transcript variant 2, mRNA. [Source:RefSeq mRNA;Acc:NM_001347088]	14114	6.79297	3.88314	-0.620253	0.00944441	0.282214	2.99154	2.05258	-0.423915	0.0837622	0.78557
ENSMUSG00000031161	Hdac6	X	Histone deacetylase 6 [Source:UniProtKB/Swiss-Prot;Acc:Q9Z2V5]	15185	3.26353	5.28032	0.528014	0.00943572	0.282214	5.71798	6.30076	0.0454118	0.844542	0.999786
ENSMUSG00000041126	H2afv	11	Histone H2A.V [Source:UniProtKB/Swiss-Prot;Acc:Q3THW5]	77605	160.253	116.531	-0.451242	0.00959343	0.285423	148.455	136.161	-0.211744	0.313668	0.967776
ENSMUSG00000025732	Mcrip2	17	MAPK regulated corepressor interacting protein 2 [Source:UniProtKB/Swiss-Prot;Acc:Q9CQB2]	68241	88.2205	55.6125	-0.567392	0.00963873	0.286322	124.304	104.861	-0.30935	0.131893	0.874441
ENSMUSG00000028790	Khdrbs1	4	KH domain-containing, RNA-binding, signal transduction-associated protein 1 [Source:UniProtKB/Swiss-Prot;Acc:Q60749]	20218	19.1733	14.9813	-0.377781	0.00968803	0.287336	19.7973	18.9885	-0.119136	0.521255	0.987411
ENSMUSG00000029250	Polr2b	5	DNA-directed RNA polymerase II subunit RPB2 [Source:UniProtKB/Swiss-Prot;Acc:Q8CFI7]	231329	8.87336	14.1523	0.515899	0.00970592	0.287416	10.6901	12.3296	0.093018	0.65204	0.995303
ENSMUSG00000049532	Sall2	14	Sal-like protein 2 [Source:UniProtKB/Swiss-Prot;Acc:Q9QX96]	50524	16.991	12.7703	-0.417748	0.00975268	0.28758	9.8849	7.94154	-0.39073	0.00933967	0.302416
ENSMUSG00000006342	Susd2	10	Sushi domain-containing protein 2 [Source:UniProtKB/Swiss-Prot;Acc:Q9DBX3]	71733	9.21229	16.2572	0.586572	0.00973415	0.28758	1.83672	1.91974	-0.00432629	0.986577	0.999786
ENSMUSG00000096014	Sox1	8	Transcription factor SOX-1 [Source:UniProtKB/Swiss-Prot;Acc:P53783]	20664	5.66804	3.83186	-0.514393	0.00978156	0.287857	7.225	6.40066	-0.251309	0.216953	0.929376
ENSMUSG00000008540	Mgst1	6	Microsomal glutathione S-transferase 1 [Source:UniProtKB/Swiss-Prot;Acc:Q91VS7]	56615	199.046	138.179	-0.491623	0.00982202	0.2886	51.1243	36.5331	-0.473427	0.0365173	0.582085
ENSMUSG00000069372	Ctxn3	18	Cortexin-3 [Source:UniProtKB/Swiss-Prot;Acc:Q8BXZ0]	629147	3.61773	8.88968	0.689766	0.00984375	0.288791	6.58475	7.98274	0.121222	0.618825	0.993469
ENSMUSG00000053702	Nebl	2	LIM zinc-binding domain-containing Nebulette [Source:UniProtKB/Swiss-Prot;Acc:Q9DC07]	74103	12.4666	10.0674	-0.338199	0.00993873	0.290326	7.47668	7.40696	-0.113436	0.54508	0.987411
ENSMUSG00000020424	Gatsl3	11	GATS protein-like 3 [Source:MGI Symbol;Acc:MGI:1919212]	71962	35.2745	25.8148	-0.442429	0.00999685	0.291478	9.37136	10.159	-0.00385606	0.985147	0.999786
ENSMUSG00000044167	Foxo1	3	Forkhead box protein O1 [Source:UniProtKB/Swiss-Prot;Acc:Q9R1E0]	56458	6.06419	4.44007	-0.443138	0.0101058	0.294201	10.0116	6.93034	-0.516989	0.0104695	0.323748
ENSMUSG00000044433	Camsap3	8	Calmodulin-regulated spectrin-associated protein 3 [Source:UniProtKB/Swiss-Prot;Acc:Q80VC9]	69697	1.58096	3.42331	0.666911	0.0101639	0.294696	2.77976	4.36598	0.397859	0.0993035	0.818947
ENSMUSG00000070583	Fv1	4	Friend virus susceptibility protein 1 [Source:UniProtKB/Swiss-Prot;Acc:P70213]	14349	0.600632	2.15532	0.674395	0.0102005	0.294696	0.966629	2.48519	0.523527	0.0388242	0.600822
ENSMUSG00000019920	Lims1	10	Mus musculus LIM and senescent cell antigen-like domains 1 (Lims1), transcript variant 6, mRNA. [Source:RefSeq mRNA;Acc:NM_001359116]	110829	19.1711	15.427	-0.342569	0.010168	0.294696	20.3667	20.4527	-0.0926539	0.613843	0.993469
ENSMUSG00000023336	Wfdc1	8	WAP four-disulfide core domain 1 [Source:MGI Symbol;Acc:MGI:1915116]	67866	14.7242	7.62743	-0.654112	0.0101974	0.294696	7.28686	4.69992	-0.535499	0.0219852	0.458606
ENSMUSG00000067150	Xpo5	17	exportin 5 [Source:MGI Symbol;Acc:MGI:1913789]	72322	2.85438	4.67109	0.534402	0.0101814	0.294696	4.70288	4.64558	-0.078847	0.738107	0.996995
ENSMUSG00000025007	Aldh18a1	19	Delta-1-pyrroline-5-carboxylate synthase Glutamate 5-kinase Gamma-glutamyl phosphate reductase [Source:UniProtKB/Swiss-Prot;Acc:Q9Z110]	56454	4.33059	7.62917	0.584439	0.0102762	0.295274	7.82374	9.64545	0.172682	0.408835	0.978843
ENSMUSG00000026502	Desi2	1	Desumoylating isopeptidase 2 [Source:UniProtKB/Swiss-Prot;Acc:Q9D291]	78825	10.2669	7.15204	-0.487909	0.0102906	0.295274	10.7101	9.77483	-0.225782	0.18717	0.916998
ENSMUSG00000025478	Dpysl4	7	dihydropyrimidinase like 4 [Source:HGNC Symbol;Acc:HGNC:3016]	26757	1.26073	2.03157	0.525433	0.010276	0.295274	7.06522	8.32704	0.131897	0.508482	0.987411
ENSMUSG00000020658	Efr3b	12	B [Source:UniProtKB/Swiss-Prot;Acc:Q6ZQ18]	668212	12.3004	19.2846	0.498745	0.0103292	0.295274	12.1866	18.1655	0.42764	0.00440024	0.197543
ENSMUSG00000032673	Prorsd1	11	Prolyl-tRNA synthetase associated domain-containing protein 1 [Source:UniProtKB/Swiss-Prot;Acc:Q9D820]	67939	15.5615	12.1442	-0.377835	0.0103269	0.295274	11.6265	9.45442	-0.335471	0.132379	0.874992
ENSMUSG00000037278	Tmem97	11	Sigma intracellular receptor 2 [Source:UniProtKB/Swiss-Prot;Acc:Q8VD00]	69071	34.7392	27.1051	-0.378589	0.0104803	0.299131	22.5395	16.1993	-0.474709	0.0236901	0.473955
ENSMUSG00000041540	Sox5	6	SRY (sex determining region Y)-box 5 [Source:MGI Symbol;Acc:MGI:98367]	20678	3.51266	2.55991	-0.446909	0.0105605	0.300965	6.38797	6.48971	-0.0809232	0.63917	0.994165
ENSMUSG00000004267	Eno2	6	Gamma-enolase [Source:UniProtKB/Swiss-Prot;Acc:P17183]	13807	183.381	302.426	0.538456	0.0105861	0.301242	233.377	323.499	0.335687	0.0677538	0.742036
ENSMUSG00000030654	Arl6ip1	7	ADP-ribosylation factor-like protein 6-interacting protein 1 [Source:UniProtKB/Swiss-Prot;Acc:Q9JKW0]	54208	282.16	226.804	-0.344126	0.0106196	0.301744	168.846	119.163	-0.560365	0.000441637	0.0387183
ENSMUSG00000006395	Hyi	4	hydroxypyruvate isomerase (putative) [Source:HGNC Symbol;Acc:HGNC:26948]		15.2246	9.98835	-0.537639	0.0106432	0.301962	10.0909	5.07854	-0.934818	6.03121e-07	0.000150705
ENSMUSG00000031627	Irf2	8	interferon regulatory factor 2 [Source:MGI Symbol;Acc:MGI:96591]	16363	7.11949	4.72825	-0.526705	0.0106858	0.302277	6.38129	5.09167	-0.379775	0.037668	0.590301
ENSMUSG00000047141	Zfp654	16	zinc finger protein 654 [Source:MGI Symbol;Acc:MGI:1919270]	72020	0.974152	1.62922	0.547655	0.010766	0.302725	0.917143	1.18848	0.202435	0.362034	0.972506
ENSMUSG00000019470	Xab2	8	XPA binding protein 2 [Source:MGI Symbol;Acc:MGI:1914689]	67439	7.43297	11.2306	0.467982	0.0108193	0.303325	10.3292	11.847	0.0986808	0.63591	0.994165
ENSMUSG00000024792	Zfpl1	19	zinc finger like protein 1 [Source:MGI Symbol;Acc:MGI:1891017]	81909	18.038	25.4091	0.398041	0.0108103	0.303325	26.9456	32.88	0.17086	0.199082	0.924232
ENSMUSG00000029513	Prkab1	5	protein kinase, AMP-activated, beta 1 non-catalytic subunit [Source:MGI Symbol;Acc:MGI:1336167]	19079	7.13816	9.96387	0.38847	0.0108403	0.303463	6.68507	7.85794	0.118186	0.552598	0.987411
ENSMUSG00000030560	Ctsc	7	cathepsin C [Source:MGI Symbol;Acc:MGI:109553]	13032	1.02323	2.23042	0.663921	0.0108837	0.30423	1.01599	1.7907	0.390634	0.125657	0.868278
ENSMUSG00000019792	Trmt11	10	tRNA methyltransferase 11 [Source:MGI Symbol;Acc:MGI:1920931]	73681	4.10105	6.36026	0.490657	0.010974	0.306303	5.76677	7.03956	0.165344	0.352273	0.972409
ENSMUSG00000000202	Btbd17	11	BTB/POZ domain-containing protein 17 [Source:UniProtKB/Swiss-Prot;Acc:Q9DB72]	72014	57.757	42.2275	-0.44171	0.011253	0.308045	71.5113	50.4703	-0.511201	0.0111137	0.33478
ENSMUSG00000071637	Cebpd	16	CCAAT/enhancer-binding protein delta [Source:UniProtKB/Swiss-Prot;Acc:Q00322]	12609	3.72164	5.99401	0.522317	0.0111757	0.308045	11.5654	6.02418	-0.843238	4.90884e-05	0.00685983
ENSMUSG00000026825	Dnm1	2	Dynamin-1 [Source:UniProtKB/Swiss-Prot;Acc:P39053]	13429	49.5532	85.512	0.567134	0.0113313	0.308045	127.31	156.574	0.182625	0.351426	0.972409
ENSMUSG00000067194	Eif1ax	X	Eukaryotic translation initiation factor 1A, X-chromosomal [Source:UniProtKB/Swiss-Prot;Acc:Q8BMJ3]	66235	29.5261	24.6204	-0.299704	0.0113615	0.308045	24.1074	25.4282	-0.0305117	0.839332	0.999786
ENSMUSG00000097573	G730003C15Rik	1			2.18912	1.3512	-0.573407	0.01134	0.308045	0.867442	1.12429	0.125566	0.625156	0.994165
ENSMUSG00000035745	Grin3b	10	Glutamate receptor ionotropic, NMDA 3B [Source:UniProtKB/Swiss-Prot;Acc:Q91ZU9]	170483	0.658138	2.16492	0.671254	0.0113031	0.308045	0.0577263	0.0237864	-0.0970588	0.467533
ENSMUSG00000039621	Prex1	2	Phosphatidylinositol 3,4,5-trisphosphate-dependent Rac exchanger 1 protein [Source:UniProtKB/Swiss-Prot;Acc:Q69ZK0]	277360	24.284	19.0862	-0.368399	0.0111329	0.308045	41.7168	45.2566	-0.00275424	0.985954	0.999786
ENSMUSG00000026171	Rnf25	1	E3 ubiquitin-protein ligase RNF25 [Source:UniProtKB/Swiss-Prot;Acc:Q9QZR0]	57751	13.6026	19.7048	0.426754	0.0111109	0.308045	23.0297	25.7172	0.0516853	0.685124	0.996324
ENSMUSG00000048856	Slc25a47	12	Solute carrier family 25 member 47 [Source:UniProtKB/Swiss-Prot;Acc:Q6IS41]	104910	6.44656	3.70262	-0.611583	0.0112864	0.308045	5.75189	3.80483	-0.412916	0.106345	0.830896
ENSMUSG00000036019	Tmtc2	10	transmembrane and tetratricopeptide repeat containing 2 [Source:MGI Symbol;Acc:MGI:1914057]	278279	1.64647	0.96393	-0.605099	0.0112856	0.308045	0.655678	0.544051	-0.243178	0.316657	0.968433
ENSMUSG00000000296	Tpd52l1	10	tumor protein D52-like 1 [Source:MGI Symbol;Acc:MGI:1298386]	21987	92.8942	70.7941	-0.401832	0.0113013	0.308045	31.6126	31.321	-0.121182	0.475954	0.986287
ENSMUSG00000074671	Tspyl3	2	TSPY-like 3 [Source:MGI Symbol;Acc:MGI:2139328]	241732	3.76028	6.62818	0.580059	0.0113607	0.308045	7.21753	8.53204	0.133548	0.543541	0.987411
ENSMUSG00000032020	Ubash3b	9	ubiquitin associated and SH3 domain containing, B [Source:MGI Symbol;Acc:MGI:1920078]	72828	4.61754	6.61984	0.414394	0.0112907	0.308045	4.97163	6.33312	0.197866	0.325244	0.970728
ENSMUSG00000044934	Zfp367	13	zinc finger protein 367 [Source:MGI Symbol;Acc:MGI:2442266]	238673	7.45253	10.4453	0.393893	0.0113587	0.308045	8.2803	12.3428	0.382182	0.0719608	0.75044
ENSMUSG00000040570	Rundc3b	5	RUN domain containing 3B [Source:MGI Symbol;Acc:MGI:2685286]	242819	2.4288	4.46437	0.600423	0.0114021	0.308679	4.22079	6.20107	0.309814	0.217012	0.929376
ENSMUSG00000001924	Uba1	X	ubiquitin-like modifier activating enzyme 1 [Source:MGI Symbol;Acc:MGI:98890]	22201	35.956	58.8807	0.532147	0.0114175	0.308679	51.9676	58.658	0.0717902	0.689703	0.996324
ENSMUSG00000030303	Far2	6	Mus musculus fatty acyl CoA reductase 2 (Far2), transcript variant 1, mRNA. [Source:RefSeq mRNA;Acc:NM_001347516]	330450	1.49263	2.56551	0.564096	0.0115138	0.310398	5.51589	5.39484	-0.0897319	0.701488	0.996769
ENSMUSG00000029064	Gnb1	4	guanine nucleotide binding protein (G protein), beta 1 [Source:MGI Symbol;Acc:MGI:95781]	14688	98.7723	161.645	0.534123	0.0115818	0.311789	124.088	233.578	0.674869	0.000133452	0.0155021
ENSMUSG00000004266	Ptpn6	6	protein tyrosine phosphatase, non-receptor type 6 [Source:MGI Symbol;Acc:MGI:96055]	15170	0.708106	1.65792	0.67042	0.0116722	0.313522	0.578899	1.2667	0.390997	0.119205	0.851474
ENSMUSG00000070972	Dnajc25	4	DnaJ homolog subfamily C member 25 [Source:UniProtKB/Swiss-Prot;Acc:A2ALW5]	72429	1.87364	1.00142	-0.639118	0.0117337	0.314124	1.09487	0.902888	-0.224334	0.38122	0.975313
ENSMUSG00000048878	Hexim1	11	Protein HEXIM1 [Source:UniProtKB/Swiss-Prot;Acc:Q8R409]	192231	13.5547	9.51531	-0.481596	0.0117349	0.314124	12.7576	12.9596	-0.0894109	0.672782	0.996324
ENSMUSG00000034926	Dhcr24	4	Delta(24)-sterol reductase [Source:UniProtKB/Swiss-Prot;Acc:Q8VCH6]	74754	9.47251	14.7753	0.490393	0.0118124	0.314421	5.16451	5.42863	-0.0652807	0.780179	0.999786
ENSMUSG00000026697	Myoc	1	myocilin [Source:MGI Symbol;Acc:MGI:1202864]	17926	25.7169	16.2769	-0.557835	0.0118481	0.31493	10.4793	7.35141	-0.542151	0.00284956	0.149188
ENSMUSG00000028914	Casp9	4	Mus musculus caspase 9 (Casp9), transcript variant 3, mRNA. [Source:RefSeq mRNA;Acc:NM_001355176]	12371	4.19674	7.06454	0.551574	0.0119188	0.316366	5.47139	10.0002	0.584701	0.0101779	0.317928
ENSMUSG00000020022	Ndufa12	10	NADH dehydrogenase (ubiquinone) 1 alpha subcomplex, 12 [Source:MGI Symbol;Acc:MGI:1913664]	66414	393.715	283.848	-0.456929	0.0119477	0.316689	417.151	303.324	-0.474269	0.0257284	0.496232
ENSMUSG00000041633	Kctd12b	X		207474	1.70882	0.956963	-0.617731	0.012014	0.317158	0.998454	1.28166	0.153619	0.52489	0.987411
ENSMUSG00000051721	Wdcp	12	WD repeat and coiled coil containing [Source:MGI Symbol;Acc:MGI:3040699]	238037	2.21272	1.38329	-0.56466	0.0120485	0.317584	2.10288	1.73668	-0.219455	0.392207	0.977765
ENSMUSG00000030669	Calca	7	Calcitonin-related peptide 1 [Source:UniProtKB/Swiss-Prot;Acc:Q99JA0]	12310	27.2932	52.3222	0.618652	0.012162	0.318537	0.0199765	0.0759162	0.0591362	0.532726
ENSMUSG00000007041	Clic1	17	Chloride intracellular channel protein 1 [Source:UniProtKB/Swiss-Prot;Acc:Q9Z1Q5]	114584	14.4212	25.3905	0.578775	0.0122023	0.318537	17.3162	28.3714	0.505598	0.0107668	0.327516
ENSMUSG00000039637	Coro7	16	Coronin-7 [Source:UniProtKB/Swiss-Prot;Acc:Q9D2V7]	78885	6.02532	9.7497	0.522369	0.0121925	0.318537	10.0155	11.9304	0.137745	0.48671	0.98637
ENSMUSG00000061576	Dpp6	5	Dipeptidyl aminopeptidase-like protein 6 [Source:UniProtKB/Swiss-Prot;Acc:Q9Z218]	13483	11.968	17.6967	0.444327	0.0121657	0.318537	6.83928	8.19221	0.15115	0.453466	0.983399
ENSMUSG00000000627	Sema4f	6	Semaphorin-4F [Source:UniProtKB/Swiss-Prot;Acc:Q9Z123]	20355	2.9043	5.2483	0.588458	0.0121253	0.318537	6.73592	8.18155	0.165535	0.3639	0.973429
ENSMUSG00000025666	Tmem47	X	Transmembrane protein 47 [Source:UniProtKB/Swiss-Prot;Acc:Q9JJG6]	192216	59.2672	42.0245	-0.468452	0.0121983	0.318537	40.306	28.1249	-0.541368	0.00412814	0.188979
ENSMUSG00000068220	Lgals1	15	Galectin-1 [Source:UniProtKB/Swiss-Prot;Acc:P16045]	16852	111.026	166.99	0.461655	0.0122374	0.318576	95.8556	94.294	-0.130091	0.528201	0.987411
ENSMUSG00000036850	Mrpl41	2	39S ribosomal protein L41, mitochondrial [Source:UniProtKB/Swiss-Prot;Acc:Q9CQN7]	107733	208.735	156.215	-0.420755	0.0122349	0.318576	250.393	204.498	-0.348465	0.0887561	0.796984
ENSMUSG00000115263	AC154683.1	14			12.2506	7.69916	-0.561017	0.0122614	0.318763	54.1467	66.0853	0.134746	0.487994	0.986927
ENSMUSG00000052593	Adam17	12	Disintegrin and metalloproteinase domain-containing protein 17 [Source:UniProtKB/Swiss-Prot;Acc:Q9Z0F8]	11491	2.31334	3.48889	0.463353	0.0123249	0.318872	1.48481	2.06235	0.289667	0.200189	0.924987
ENSMUSG00000053007	Creb5	6	cAMP responsive element binding protein 5 [Source:HGNC Symbol;Acc:HGNC:16844]	231991	0.79784	1.43602	0.586818	0.0124366	0.318872	0.43975	0.742163	0.435761	0.0776537	0.764445
ENSMUSG00000040818	Dennd6a	14	Protein DENND6A [Source:UniProtKB/Swiss-Prot;Acc:Q8BH65]	211922	8.60233	6.7561	-0.36754	0.0124324	0.318872	8.15814	7.58894	-0.202677	0.191131	0.920797
ENSMUSG00000040562	Gstm2	3	Glutathione S-transferase Mu 2 [Source:UniProtKB/Swiss-Prot;Acc:P15626]	14863	2.27136	1.08888	-0.659141	0.0124414	0.318872	6.92775	4.80979	-0.460719	0.0515087	0.676088
ENSMUSG00000037851	Iars	13	Isoleucine--tRNA ligase, cytoplasmic [Source:UniProtKB/Swiss-Prot;Acc:Q8BU30]	105148	7.56968	11.711	0.484756	0.0123635	0.318872	8.24154	7.83464	-0.129437	0.506799	0.987411
ENSMUSG00000036555	Iqce	5	IQ domain-containing protein E [Source:UniProtKB/Swiss-Prot;Acc:Q6PCQ0]	74239	1.92443	1.30198	-0.510452	0.012499	0.318872	2.36397	2.57174	0.0118292	0.956889	0.999786
ENSMUSG00000039236	Isg20	7	Interferon-stimulated 20 kDa protein [Source:UniProtKB/Swiss-Prot;Acc:Q9JL16]	57444	2.00229	0.990355	-0.655052	0.0124673	0.318872	0.642496	1.02485	0.218614	0.388843	0.977468
ENSMUSG00000021025	Nfkbia	12	NF-kappa-B inhibitor alpha [Source:UniProtKB/Swiss-Prot;Acc:Q9Z1E3]	18035	106.968	66.8939	-0.566177	0.012333	0.318872	90.8754	68.9096	-0.413962	0.0498124	0.670305
ENSMUSG00000020649	Rrm2	12	Ribonucleoside-diphosphate reductase subunit M2 [Source:UniProtKB/Swiss-Prot;Acc:P11157]	20135	2.39173	1.3678	-0.60975	0.012435	0.318872	2.99769	2.25629	-0.304176	0.222831	0.929628
ENSMUSG00000037994	Slc9b2	3	Sodium/hydrogen exchanger 9B2 [Source:UniProtKB/Swiss-Prot;Acc:Q5BKR2]	97086	0.842859	1.92235	0.661998	0.0125516	0.319298	0.357188	0.301492	-0.170491	0.506426	0.987411
ENSMUSG00000022836	Mylk	16	myosin light chain kinase [Source:HGNC Symbol;Acc:HGNC:7590]	107589	2.46073	4.44817	0.59117	0.012569	0.319312	0.527846	0.586219	0.00506244	0.983898	0.999786
ENSMUSG00000054364	Rhob	12	ras homolog family member B [Source:MGI Symbol;Acc:MGI:107949]	11852	128.91	98.6262	-0.39905	0.0126727	0.321517	79.4371	67.7415	-0.302999	0.127734	0.868278
ENSMUSG00000009090	Ap1b1	11	Mus musculus adaptor protein complex AP-1, beta 1 subunit (Ap1b1), transcript variant 4, mRNA. [Source:RefSeq mRNA;Acc:NM_001355659]	11764	24.096	37.3568	0.487318	0.0127527	0.322683	28.2171	30.9455	0.0486804	0.801947	0.999786
ENSMUSG00000020886	Dlg4	11	Disks large homolog 4 [Source:UniProtKB/Swiss-Prot;Acc:Q62108]	13385	3.7458	2.14586	-0.606308	0.0127811	0.32297	5.31622	7.60586	0.319784	0.110931	0.837778
ENSMUSG00000037649	H2-DMa	17	histocompatibility 2, class II, locus DMa [Source:MGI Symbol;Acc:MGI:95921]	14998	3.47451	5.69902	0.527878	0.0128347	0.323463	7.63951	6.49078	-0.286104	0.168831	0.910095
ENSMUSG00000049422	Chchd10	10	coiled-coil-helix-coiled-coil-helix domain containing 10 [Source:MGI Symbol;Acc:MGI:2143558]	103172	658.19	497.822	-0.407905	0.0129557	0.32452	658.566	530.176	-0.352746	0.113732	0.842173
ENSMUSG00000024843	Chka	19	Choline kinase alpha [Source:UniProtKB/Swiss-Prot;Acc:O54804]	12660	12.1292	9.03023	-0.422466	0.0129041	0.32452	15.6464	13.361	-0.308929	0.0207561	0.44866
ENSMUSG00000032135	Mcam	9	Cell surface glycoprotein MUC18 [Source:UniProtKB/Swiss-Prot;Acc:Q8R2Y2]	84004	5.37878	9.7086	0.58574	0.0129274	0.32452	1.39257	1.68189	0.12894	0.598056	0.99007
ENSMUSG00000001525	Tubb5	17	tubulin, beta 5 class I [Source:MGI Symbol;Acc:MGI:107812]	22154	108.867	160.356	0.438968	0.0129623	0.32452	164.719	209.675	0.217175	0.172726	0.910095
ENSMUSG00000004994	Ccdc130	8	Coiled-coil domain-containing protein 130 [Source:UniProtKB/Swiss-Prot;Acc:Q9D516]	67736	6.15786	10.5814	0.561624	0.0131274	0.325309	9.44775	12.7612	0.295609	0.0459377	0.64977
ENSMUSG00000056167	Cnot10	9	CCR4-NOT transcription complex subunit 10 [Source:UniProtKB/Swiss-Prot;Acc:Q8BH15]	78893	5.16169	7.37701	0.412769	0.0130979	0.325309	7.7764	11.5317	0.412458	0.0200975	0.440487
ENSMUSG00000022960	Donson	16	Protein downstream neighbor of Son [Source:UniProtKB/Swiss-Prot;Acc:Q9QXP4]	60364	3.20051	4.83927	0.464294	0.0131134	0.325309	2.9427	3.74033	0.185621	0.366082	0.973429
ENSMUSG00000029757	Dync1i1	6	Cytoplasmic dynein 1 intermediate chain 1 [Source:UniProtKB/Swiss-Prot;Acc:O88485]	13426	39.3134	63.2932	0.515529	0.0132313	0.325309	41.4981	48.4871	0.121633	0.542765	0.987411
ENSMUSG00000042106	Fam212a	9	PAK4-inhibitor INKA1 [Source:UniProtKB/Swiss-Prot;Acc:Q9CX62]	68176	2.99301	5.17353	0.561865	0.0132341	0.325309	1.91388	3.29036	0.460275	0.0585429	0.705178
ENSMUSG00000035769	Xylb	9	xylulokinase homolog (H. influenzae) [Source:MGI Symbol;Acc:MGI:2142985]	102448	0.695874	1.45862	0.641431	0.0131489	0.325309	1.05769	1.57315	0.332439	0.166797	0.910095
ENSMUSG00000031490	Eif4ebp1	8	eukaryotic translation initiation factor 4E binding protein 1 [Source:MGI Symbol;Acc:MGI:103267]	13685	8.58539	4.99462	-0.598096	0.0133101	0.325722	14.6357	15.9736	-0.00500601	0.979779	0.999786
ENSMUSG00000024137	E4f1	17	Mus musculus E4F transcription factor 1 (E4f1), transcript variant 4, mRNA. [Source:RefSeq mRNA;Acc:NM_001355708]	13560	5.85693	8.61864	0.439783	0.0133415	0.325836	9.69048	14.2607	0.338142	0.147841	0.893878
ENSMUSG00000001773	Folh1	7	Glutamate carboxypeptidase 2 [Source:UniProtKB/Swiss-Prot;Acc:O35409]	53320	7.30036	12.5102	0.560473	0.0134422	0.327452	1.73682	2.75931	0.325043	0.201848	0.924987
ENSMUSG00000032607	Amt	9	Aminomethyltransferase, mitochondrial [Source:UniProtKB/Swiss-Prot;Acc:Q8CFA2]	434437	5.16035	2.96362	-0.603431	0.0135078	0.327784	4.11352	3.3225	-0.2975	0.235295	0.934147
ENSMUSG00000034570	Inpp5j	11	Phosphatidylinositol 4,5-bisphosphate 5-phosphatase A [Source:UniProtKB/Swiss-Prot;Acc:P59644]	170835	6.34124	12.2587	0.616399	0.0136146	0.329532	12.5618	14.8857	0.133253	0.539313	0.987411
ENSMUSG00000024740	Ddb1	19	DNA damage-binding protein 1 [Source:UniProtKB/Swiss-Prot;Acc:Q3U1J4]	13194	22.444	32.2888	0.416372	0.0136853	0.33082	28.5631	30.4708	-0.0069715	0.965177	0.999786
ENSMUSG00000042401	Crtac1	19	Mus musculus cartilage acidic protein 1 (Crtac1), transcript variant 2, mRNA. [Source:RefSeq mRNA;Acc:NM_001356588]	72832	20.7675	34.2362	0.530631	0.0138624	0.333637	15.0697	15.971	0.00213818	0.991409	0.999786
ENSMUSG00000037071	Scd1	19	stearoyl-Coenzyme A desaturase 1 [Source:MGI Symbol;Acc:MGI:98239]	20249	70.1797	41.7204	-0.589458	0.0138898	0.333637	21.7099	12.4218	-0.796432	1.19495e-05	0.00191459
ENSMUSG00000037287	Tbcel	9	Mus musculus tubulin folding cofactor E-like (Tbcel), transcript variant 3, mRNA. [Source:RefSeq mRNA;Acc:NM_001357657]	272589	11.4461	8.84005	-0.386631	0.0138743	0.333637	13.083	13.0359	-0.115593	0.573913	0.987744
ENSMUSG00000050394	Armcx6	X	Protein ARMCX6 [Source:UniProtKB/Swiss-Prot;Acc:Q8K3A6]	278097	2.06565	3.3225	0.51423	0.0139273	0.333691	1.37561	1.48311	0.013346	0.955416	0.999786
ENSMUSG00000026121	Sema4c	1	Semaphorin-4C [Source:UniProtKB/Swiss-Prot;Acc:Q64151]	20353	0.760909	1.38994	0.590013	0.0139167	0.333691	0.862496	1.25856	0.277496	0.275674	0.955488
ENSMUSG00000037325	Bbs7	3	Bardet-Biedl syndrome 7 protein homolog [Source:UniProtKB/Swiss-Prot;Acc:Q8K2G4]	71492	2.6146	4.2981	0.53117	0.0140844	0.33411	4.68662	4.92893	-0.00269622	0.991045	0.999786
ENSMUSG00000040006	Ginm1	10	Mus musculus glycoprotein integral membrane 1 (Ginm1), transcript variant 2, mRNA. [Source:RefSeq mRNA;Acc:NM_001346750]	215751	45.0124	32.2119	-0.457712	0.014067	0.33411	30.8453	27.7843	-0.232714	0.200277	0.924987
ENSMUSG00000031342	Gpm6b	X	glycoprotein m6b [Source:MGI Symbol;Acc:MGI:107672]	14758	341.783	276.041	-0.335156	0.0139874	0.33411	297.861	203.097	-0.599376	0.000310012	0.0300098
ENSMUSG00000039745	Htatip2	7	HIV-1 Tat interactive protein 2 [Source:MGI Symbol;Acc:MGI:1859271]	53415	9.46959	14.747	0.488177	0.0140211	0.33411	12.0906	13.391	0.0395953	0.8383	0.999786
ENSMUSG00000031934	Panx1	9	Pannexin-1 [Source:UniProtKB/Swiss-Prot;Acc:Q9JIP4]	55991	1.46236	2.60925	0.575781	0.0140858	0.33411	2.12451	1.42354	-0.526488	0.0143282	0.385889
ENSMUSG00000026275	Ppp1r7	1	Protein phosphatase 1 regulatory subunit 7 [Source:UniProtKB/Swiss-Prot;Acc:Q3UM45]	66385	4.84923	6.9044	0.408351	0.0140123	0.33411	6.66081	7.33362	0.0362006	0.787357	0.999786
ENSMUSG00000047996	Prrg1	X	proline rich and Gla domain 1 [Source:HGNC Symbol;Acc:HGNC:9469]	546336	2.8639	2.10567	-0.435341	0.0140456	0.33411	0.311896	0.472921	0.204324	0.411305	0.978843
ENSMUSG00000055078	Gabra5	7	Gamma-aminobutyric acid receptor subunit alpha-5 [Source:UniProtKB/Swiss-Prot;Acc:Q8BHJ7]	110886	11.2015	17.6028	0.495996	0.0141704	0.335278	8.64469	12.4074	0.33586	0.139122	0.884791
ENSMUSG00000021032	Ngb	12	Neuroglobin [Source:UniProtKB/Swiss-Prot;Acc:Q9ER97]	64242	1.73987	3.43571	0.617691	0.0142332	0.335419	1.03421	1.00922	-0.036586	0.87125	0.999786
ENSMUSG00000028843	Sh3bgrl3	4	SH3 domain-binding glutamic acid-rich-like protein 3 [Source:UniProtKB/Swiss-Prot;Acc:Q91VW3]	73723	213.743	315.948	0.443899	0.0142472	0.335419	196.505	213.44	-0.0136677	0.94421	0.999786
ENSMUSG00000024076	Vit	17	vitrin [Source:MGI Symbol;Acc:MGI:1921449]	74199	5.5248	3.24169	-0.591141	0.0142184	0.335419	0.783383	0.896655	0.013358	0.95497	0.999786
ENSMUSG00000034853	Acot11	4	acyl-CoA thioesterase 11 [Source:MGI Symbol;Acc:MGI:1913736]	329910	21.9108	15.4783	-0.468905	0.0143446	0.336671	16.2333	15.837	-0.133816	0.433433	0.978843
ENSMUSG00000019960	Dusp6	10	Dual specificity protein phosphatase 6 [Source:UniProtKB/Swiss-Prot;Acc:Q9DBB1]	67603	22.9461	15.8904	-0.486793	0.0143892	0.336671	54.5725	49.9948	-0.189296	0.280261	0.955488
ENSMUSG00000062014	Gmfb	14	glia maturation factor, beta [Source:MGI Symbol;Acc:MGI:1927133]	63985	54.6455	40.9064	-0.415557	0.0143866	0.336671	44.7654	39.0045	-0.2754	0.105578	0.829713
ENSMUSG00000018906	P4ha2	11	Prolyl 4-hydroxylase subunit alpha-2 [Source:UniProtKB/Swiss-Prot;Acc:Q60716]	18452	2.78154	1.79854	-0.540533	0.0143296	0.336671	2.58596	3.12197	0.120552	0.579312	0.988977
ENSMUSG00000028793	Rnf19b	4	E3 ubiquitin-protein ligase RNF19B [Source:UniProtKB/Swiss-Prot;Acc:A2A7Q9]	75234	7.137	11.4523	0.510657	0.0143602	0.336671	13.303	14.6876	0.0494766	0.779201	0.999786
ENSMUSG00000031391	L1cam	X	L1 cell adhesion molecule [Source:MGI Symbol;Acc:MGI:96721]	16728	2.75867	4.63736	0.541656	0.0145079	0.339031	7.5242	8.26325	0.0397631	0.851487	0.999786
ENSMUSG00000052336	Cx3cr1	9	CX3C chemokine receptor 1 [Source:UniProtKB/Swiss-Prot;Acc:Q9Z0D9]	13051	1.27671	2.4403	0.605815	0.0145358	0.339263	2.33814	3.21018	0.264905	0.266148	0.952045
ENSMUSG00000034951	Cog7	7	component of oligomeric golgi complex 7 [Source:HGNC Symbol;Acc:HGNC:18622]	233824	8.13469	13.6121	0.539519	0.0145968	0.339433	13.7705	16.768	0.173299	0.315773	0.968433
ENSMUSG00000022272	Myo10	15	Mus musculus myosin X (Myo10), transcript variant 3, mRNA. [Source:RefSeq mRNA;Acc:NM_001353142]	17909	10.3199	7.80088	-0.408058	0.0146267	0.339711	10.2575	10.6619	-0.0668723	0.71431	0.996769
ENSMUSG00000074733	Zfp950	19	zinc finger protein 950 [Source:MGI Symbol;Acc:MGI:2652824]	414758	4.60206	2.63552	-0.601791	0.0146805	0.340128	5.71077	4.45985	-0.351241	0.123042	0.861665
ENSMUSG00000023919	Cenpq	17	centromere protein Q [Source:HGNC Symbol;Acc:HGNC:21347]	83815	9.78408	6.77575	-0.487497	0.0147297	0.340436	9.38838	9.64165	-0.0736958	0.73319	0.996995
ENSMUSG00000027574	Nkain4	2	Sodium/potassium-transporting ATPase subunit beta-1-interacting protein 4 [Source:UniProtKB/Swiss-Prot;Acc:Q9JMG4]	58237	159.613	106.704	-0.511858	0.0147196	0.340436	173.79	89.6691	-0.826604	0.000228245	0.0229881
ENSMUSG00000097428	AW047730	3	expressed sequence AW047730 [Source:MGI Symbol;Acc:MGI:2139951]		85.5369	58.2423	-0.499915	0.014792	0.341043	93.3925	81.1033	-0.274362	0.204051	0.925803
ENSMUSG00000031066	Usp11	X	ubiquitin specific peptidase 11 [Source:MGI Symbol;Acc:MGI:2384312]	236733	10.3123	16.5925	0.511867	0.0147754	0.341043	17.9337	20.6332	0.0959569	0.665681	0.996324
ENSMUSG00000030930	Chst15	7	Carbohydrate sulfotransferase 15 [Source:UniProtKB/Swiss-Prot;Acc:Q91XQ5]	77590	1.33882	2.44319	0.585485	0.01484	0.341682	2.3753	3.35175	0.284958	0.227705	0.929628
ENSMUSG00000046768	Rhoj	12	ras homolog family member J [Source:MGI Symbol;Acc:MGI:1931551]	80837	5.11202	7.29812	0.409839	0.0148613	0.341682	5.35348	6.80446	0.157345	0.463992	0.984139
ENSMUSG00000056313	Tcim	8	Transcriptional and immune response regulator [Source:UniProtKB/Swiss-Prot;Acc:Q9D915]	69068	1.64462	0.45009	-0.619467	0.0148918	0.341682	1.81541	0.408359	-0.873675	0.000558973	0.0465878
ENSMUSG00000070427	Il18bp	7	Interleukin-18-binding protein [Source:UniProtKB/Swiss-Prot;Acc:Q9Z0M9]	16068	1.42203	0.743598	-0.629126	0.0149894	0.343244	0.713824	0.322521	-0.42531	0.0816783	0.77627
ENSMUSG00000042078	Svop	5	Synaptic vesicle 2-related protein [Source:UniProtKB/Swiss-Prot;Acc:Q8BFT9]	68666	12.8483	21.4666	0.535343	0.015001	0.343244	35.2247	39.038	0.0615622	0.759486	0.999786
ENSMUSG00000021948	Prkcd	14	protein kinase C, delta [Source:MGI Symbol;Acc:MGI:97598]	18753	4.15354	6.13838	0.442426	0.015065	0.343991	2.7143	4.0545	0.344418	0.150736	0.895758
ENSMUSG00000032356	Rasgrf1	9	RAS protein-specific guanine nucleotide-releasing factor 1 [Source:MGI Symbol;Acc:MGI:99694]	19417	27.4329	44.3833	0.515444	0.0151716	0.345592	31.3676	37.2058	0.128785	0.536192	0.987411
ENSMUSG00000078429	Ctdsp2	10	Carboxy-terminal domain RNA polymerase II polypeptide A small phosphatase 2 [Source:UniProtKB/Swiss-Prot;Acc:Q8BX07]	52468	19.6223	14.4732	-0.428397	0.0152126	0.346109	22.27	23.8808	-0.0181173	0.908814	0.999786
ENSMUSG00000027575	Arfgap1	2	ADP-ribosylation factor GTPase-activating protein 1 [Source:UniProtKB/Swiss-Prot;Acc:Q9EPJ9]	228998	10.4469	15.4425	0.442417	0.0152555	0.346669	22.6249	24.1981	0.0187678	0.928073	0.999786
ENSMUSG00000046312	AI464131	4	Myosis-regulating glycosidase [Source:UniProtKB/Swiss-Prot;Acc:Q69ZQ1]	329828	11.8909	8.01844	-0.502817	0.0153035	0.346827	13.5108	9.83223	-0.487174	0.0109977	0.331824
ENSMUSG00000000682	Cd52	4	CAMPATH-1 antigen [Source:UniProtKB/Swiss-Prot;Acc:Q64389]	23833	2.16397	5.53088	0.652234	0.0153173	0.346827	1.1058	0.843712	-0.151797	0.5307	0.987411
ENSMUSG00000032526	Ss18l2	9	SS18, nBAF chromatin remodeling complex subunit like 2 [Source:MGI Symbol;Acc:MGI:1349474]	26901	53.9879	36.7243	-0.500458	0.0153084	0.346827	48.811	34.9	-0.479392	0.0302694	0.536469
ENSMUSG00000041328	Pcf11	7	PCF11 cleavage and polyadenylation factor subunit [Source:HGNC Symbol;Acc:HGNC:30097]	74737	5.40986	4.18126	-0.384259	0.0154064	0.348427	5.3712	3.9915	-0.464862	0.00422024	0.191778
ENSMUSG00000031104	Rab33a	X	RAB33A, member RAS oncogene family [Source:MGI Symbol;Acc:MGI:109493]	19337	12.5975	18.9994	0.457202	0.0155235	0.349457	40.4487	38.7643	-0.160544	0.305128	0.967169
ENSMUSG00000062444	Ap3b2	7	AP-3 complex subunit beta-2 [Source:UniProtKB/Swiss-Prot;Acc:Q9JME5]	11775	22.4185	33.8497	0.458004	0.0158876	0.350028	28.0355	33.037	0.126976	0.472749	0.986287
ENSMUSG00000053395	Cacng8	7	voltage-dependent calcium channel gamma-8 subunit [Source:RefSeq peptide;Acc:NP_573453]	81905	1.75624	0.876142	-0.634562	0.015902	0.350028	1.36834	1.15518	-0.227315	0.368076	0.973429
ENSMUSG00000032297	Celf6	9	CUGBP Elav-like family member 6 [Source:UniProtKB/Swiss-Prot;Acc:Q7TN33]	76183	0.911341	1.6086	0.564561	0.0158872	0.350028	2.57458	3.39351	0.217422	0.353254	0.972409
ENSMUSG00000033788	Dysf	6	Dysferlin [Source:UniProtKB/Swiss-Prot;Acc:Q9ESD7]	26903	0.826282	1.48578	0.575038	0.0156419	0.350028	0.142856	0.335078	0.602317	0.0185574	0.423431
ENSMUSG00000027293	Ehd4	2	EH domain-containing protein 4 [Source:UniProtKB/Swiss-Prot;Acc:Q9EQP2]	98878	4.13587	6.7751	0.520932	0.0156717	0.350028	2.37367	2.5256	-0.00720762	0.969548	0.999786
ENSMUSG00000021998	Lcp1	14	Plastin-2 [Source:UniProtKB/Swiss-Prot;Acc:Q61233]	18826	5.97899	10.5976	0.569889	0.0156058	0.350028	1.76743	2.33719	0.223212	0.345652	0.972409
ENSMUSG00000034158	Lrrc58	16	Leucine-rich repeat-containing protein 58 [Source:UniProtKB/Swiss-Prot;Acc:Q3UGP9]	320184	27.7946	21.0243	-0.403948	0.0156103	0.350028	30.6684	32.3614	-0.0247688	0.87529	0.999786
ENSMUSG00000025464	Paox	7	Mus musculus polyamine oxidase (exo-N4-amino) (Paox), transcript variant 2, mRNA. [Source:RefSeq mRNA;Acc:NM_001346725]	212503	1.75408	1.16046	-0.51994	0.0158605	0.350028	1.34596	1.06205	-0.360343	0.0667072	0.738773
ENSMUSG00000115338	Pnp	14		18950	9.8719	7.41744	-0.41414	0.0156817	0.350028	16.7075	17.2359	-0.0664515	0.706683	0.996769
ENSMUSG00000026005	Rpe	1	Ribulose-phosphate 3-epimerase [Source:UniProtKB/Swiss-Prot;Acc:Q8VEE0]	66646	13.1902	9.68365	-0.434733	0.0158638	0.350028	9.60625	9.45378	-0.0863958	0.685002	0.996324
ENSMUSG00000009292	Trpm2	10	Transient receptor potential cation channel subfamily M member 2 [Source:UniProtKB/Swiss-Prot;Acc:Q91YD4]	28240	2.68407	4.18651	0.484437	0.0157787	0.350028	1.80518	2.69619	0.384318	0.0704411	0.749226
ENSMUSG00000042055	Wdr11	7	WD repeat domain 11 [Source:MGI Symbol;Acc:MGI:1920230]	207425	4.12984	6.06859	0.434979	0.0158187	0.350028	5.93214	7.67849	0.233199	0.231812	0.93201
ENSMUSG00000018865	Sult4a1	15	Sulfotransferase 4A1 [Source:UniProtKB/Swiss-Prot;Acc:P63046]	29859	120.919	185.217	0.472183	0.0159423	0.350509	182.24	191	-0.00798572	0.964481	0.999786
ENSMUSG00000001229	Dpp9	17	Dipeptidyl peptidase 9 [Source:UniProtKB/Swiss-Prot;Acc:Q8BVG4]	224897	7.33653	11.6426	0.499572	0.015992	0.351195	11.3656	13.467	0.13862	0.394908	0.978103
ENSMUSG00000061778	Mospd2	X	Motile sperm domain-containing protein 2 [Source:UniProtKB/Swiss-Prot;Acc:Q9CWP6]	76763	3.81128	2.64386	-0.486007	0.0160115	0.351216	2.73847	2.88324	-0.0169814	0.944016	0.999786
ENSMUSG00000005125	Ndrg1	15	Protein NDRG1 [Source:UniProtKB/Swiss-Prot;Acc:Q62433]	17988	50.0573	66.4773	0.329256	0.0160962	0.352664	6.17512	8.44383	0.289484	0.178482	0.910785
ENSMUSG00000030220	Arhgdib	6	Rho GDP-dissociation inhibitor 2 [Source:UniProtKB/Swiss-Prot;Acc:Q61599]	11857	2.34042	4.67274	0.613394	0.0162303	0.354631	6.15717	6.45758	-0.0287555	0.903556	0.999786
ENSMUSG00000030990	Pgap2	7	Post-GPI attachment to proteins factor 2 [Source:UniProtKB/Swiss-Prot;Acc:Q3TQR0]	233575	17.1955	12.1493	-0.466915	0.0162544	0.354631	11.5383	10.0312	-0.272592	0.132315	0.874992
ENSMUSG00000025280	Polr3a	14	polymerase (RNA) III (DNA directed) polypeptide A [Source:MGI Symbol;Acc:MGI:2681836]	218832	2.70523	4.2826	0.49759	0.0162608	0.354631	3.9478	4.76785	0.156703	0.385259	0.976679
ENSMUSG00000008153	Clstn3	6	Mus musculus calsyntenin 3 (Clstn3), transcript variant 2, mRNA. [Source:RefSeq mRNA;Acc:NM_001346656]	232370	25.1632	42.8987	0.546729	0.0163161	0.35502	48.2687	48.7627	-0.0392846	0.860219	0.999786
ENSMUSG00000005950	P2rx5	11	purinergic receptor P2X, ligand-gated ion channel, 5 [Source:MGI Symbol;Acc:MGI:2137026]	94045	3.39452	5.74667	0.539731	0.0163973	0.355525	0.149036	0.121547	-0.0210857	0.869414	0.999786
ENSMUSG00000025875	Tspan17	13	tetraspanin 17 [Source:MGI Symbol;Acc:MGI:1921507]	74257	39.8454	58.8804	0.438056	0.0163812	0.355525	29.6599	35.4129	0.143152	0.43145	0.978843
ENSMUSG00000053768	Chchd3	6	Mus musculus coiled-coil-helix-coiled-coil-helix domain containing 3 (Chchd3), transcript variant 2, mRNA. [Source:RefSeq mRNA;Acc:NM_001355667]	66075	103.962	83.3372	-0.342921	0.0165615	0.357486	111.507	98.6928	-0.26396	0.103401	0.827852
ENSMUSG00000042745	Id1	2	inhibitor of DNA binding 1 [Source:MGI Symbol;Acc:MGI:96396]	15901	53.5233	39.3522	-0.433262	0.0166422	0.358413	84.0994	92.1911	-0.0100032	0.962166	0.999786
ENSMUSG00000024381	Bin1	18	Myc box-dependent-interacting protein 1 [Source:UniProtKB/Swiss-Prot;Acc:O08539]	30948	72.4443	108.858	0.451966	0.0166929	0.35869	59.2735	73.4507	0.197451	0.252781	0.943945
ENSMUSG00000003949	Hlf	11	Hepatic leukemia factor [Source:UniProtKB/Swiss-Prot;Acc:Q8BW74]	217082	16.3565	11.9782	-0.434927	0.0166832	0.35869	31.5493	27.4013	-0.291571	0.0703232	0.748927
ENSMUSG00000030000	Add2	6	Beta-adducin [Source:UniProtKB/Swiss-Prot;Acc:Q9QYB8]	11519	9.18989	13.9628	0.462181	0.0167367	0.358817	21.7655	23.258	0.0121561	0.946599	0.999786
ENSMUSG00000063239	Grm4	17	glutamate receptor, metabotropic 4 [Source:MGI Symbol;Acc:MGI:1351341]	268934	4.27045	6.43815	0.4552	0.0168038	0.358827	2.90667	2.95771	-0.0426999	0.852241	0.999786
ENSMUSG00000031107	Rbmx2	X	RNA-binding motif protein, X-linked 2 [Source:UniProtKB/Swiss-Prot;Acc:Q8R0F5]	209003	11.0855	7.72667	-0.479857	0.0167702	0.358827	8.29474	7.67448	-0.193003	0.353854	0.972409
ENSMUSG00000058446	Znrf2	6	zinc and ring finger 2 [Source:MGI Symbol;Acc:MGI:1196246]	387524	4.47069	3.49949	-0.36957	0.0168129	0.358827	3.75305	4.01999	-0.0139988	0.935262	0.999786
ENSMUSG00000028551	Cdkn2c	4	Cyclin-dependent kinase 4 inhibitor C [Source:UniProtKB/Swiss-Prot;Acc:Q60772]	12580	3.69843	1.71013	-0.639542	0.0169332	0.358968	20.535	22.7291	0.0115974	0.955785	0.999786
ENSMUSG00000006611	Hfe	13	Hereditary hemochromatosis protein homolog [Source:UniProtKB/Swiss-Prot;Acc:P70387]	15216	5.71214	4.0705	-0.459512	0.0168704	0.358968	2.62746	3.27351	0.151363	0.490132	0.987411
ENSMUSG00000040213	Kyat3	3	Kynurenine--oxoglutarate transaminase 3 [Source:UniProtKB/Swiss-Prot;Acc:Q71RI9]	229905	3.5396	2.31121	-0.526101	0.0169331	0.358968	3.79485	3.77333	-0.10328	0.621834	0.994029
ENSMUSG00000020922	Lsm12	11	LSM12 homolog [Source:HGNC Symbol;Acc:HGNC:26407]	268490	26.0215	20.9321	-0.33915	0.0169307	0.358968	30.2673	27.816	-0.215259	0.219147	0.929628
ENSMUSG00000029056	Pank4	4	Pantothenate kinase 4 [Source:UniProtKB/Swiss-Prot;Acc:Q80YV4]	269614	8.2685	12.7242	0.474239	0.016917	0.358968	10.13	15.5061	0.433952	0.031099	0.542219
ENSMUSG00000031659	Adcy7	8	Adenylate cyclase type 7 [Source:UniProtKB/Swiss-Prot;Acc:P51829]	11513	0.969254	1.77919	0.581557	0.017	0.359982	0.34905	0.342594	-0.0606224	0.80712	0.999786
ENSMUSG00000073988	Ttpa	4	tocopherol (alpha) transfer protein [Source:MGI Symbol;Acc:MGI:1354168]	50500	19.1289	13.1203	-0.488074	0.0170403	0.360432	16.1131	16.6991	-0.0434135	0.81492	0.999786
ENSMUSG00000041303	Gtf3c3	1	general transcription factor IIIC, polypeptide 3 [Source:MGI Symbol;Acc:MGI:2138383]	98488	5.15722	7.6053	0.437493	0.0171278	0.361476	4.26361	4.93172	0.0880528	0.631457	0.994165
ENSMUSG00000039018	Mtg1	7	Mitochondrial ribosome-associated GTPase 1 [Source:UniProtKB/Swiss-Prot;Acc:Q8R2R6]	212508	11.3182	16.4437	0.424732	0.0171178	0.361476	14.4065	19.5758	0.305342	0.0574752	0.701401
ENSMUSG00000039463	Slc9a8	2	Sodium/hydrogen exchanger 8 [Source:UniProtKB/Swiss-Prot;Acc:Q8R4D1]	77031	5.10889	7.5845	0.441454	0.0172343	0.36332	4.00748	3.86445	-0.117272	0.586873	0.989521
ENSMUSG00000037295	Ldlrap1	4	low density lipoprotein receptor adaptor protein 1 [Source:MGI Symbol;Acc:MGI:2140175]	100017	4.26981	6.70904	0.491386	0.0172539	0.363329	0.523877	0.783357	0.31827	0.198589	0.924232
ENSMUSG00000055897	Ppp4r1l-ps	2	protein phosphatase 4, regulatory subunit 1-like, pseudogene [Source:MGI Symbol;Acc:MGI:1924560]		6.17227	4.38364	-0.462248	0.0173693	0.364948	4.6831	5.31737	0.0355076	0.866191	0.999786
ENSMUSG00000038534	Osbpl7	11	oxysterol binding protein like 7 [Source:HGNC Symbol;Acc:HGNC:16387]	71240	6.5903	9.69373	0.437182	0.0174704	0.365737	3.79055	3.44684	-0.193195	0.34376	0.972409
ENSMUSG00000039936	Pik3cd	4	phosphatidylinositol-4,5-bisphosphate 3-kinase catalytic subunit delta [Source:MGI Symbol;Acc:MGI:1098211]	18707	1.28719	2.13746	0.526125	0.0174835	0.365737	2.41619	2.63961	0.0171356	0.945934	0.999786
ENSMUSG00000020142	Slc1a4	11	solute carrier family 1 (glutamate/neutral amino acid transporter), member 4 [Source:MGI Symbol;Acc:MGI:2135601]	55963	15.0708	11.4218	-0.401809	0.017536	0.365737	16.9122	10.7369	-0.650693	0.00020706	0.0216203
ENSMUSG00000030711	Sult1a1	7	sulfotransferase family 1A, phenol-preferring, member 1 [Source:MGI Symbol;Acc:MGI:102896]	20887	4.46696	2.0785	-0.634728	0.0175201	0.365737	15.2156	14.7187	-0.134202	0.495375	0.987411
ENSMUSG00000003271	Sult2b1	7	Sulfotransferase family cytosolic 2B member 1 [Source:UniProtKB/Swiss-Prot;Acc:O35400]	54200	1.25244	2.21949	0.564265	0.017542	0.365737	4.21088	4.64448	0.0385565	0.861724	0.999786
ENSMUSG00000061536	Sec22c	9	Vesicle-trafficking protein SEC22c [Source:UniProtKB/Swiss-Prot;Acc:Q8BXT9]	215474	2.80415	2.1252	-0.402512	0.0175879	0.366291	3.05757	2.60583	-0.286763	0.144073	0.887847
ENSMUSG00000037010	Apln	X	Apelin Apelin-36 Apelin-31 Apelin-28 Apelin-13 [Source:UniProtKB/Swiss-Prot;Acc:Q9R0R4]	30878	59.1548	45.8914	-0.377861	0.0177712	0.366361	78.8451	61.9603	-0.387606	0.0603787	0.712255
ENSMUSG00000111375	Btbd8	5	BTB/POZ domain-containing protein 8 [Source:UniProtKB/Swiss-Prot;Acc:D3YUB6]	231570	2.71539	4.14212	0.462925	0.0178232	0.366361	13.2703	14.5216	0.0476784	0.81524	0.999786
ENSMUSG00000022860	Chodl	16	Chondrolectin [Source:UniProtKB/Swiss-Prot;Acc:Q9CXM0]	246048	9.17794	17.3351	0.59099	0.0178044	0.366361	0.0653309	0.0562069	-0.0124795	0.913422
ENSMUSG00000019590	Cyb561	11	Cytochrome b561 [Source:UniProtKB/Swiss-Prot;Acc:Q60720]	13056	11.3055	17.4643	0.473334	0.0177107	0.366361	24.9499	29.0523	0.115906	0.536442	0.987411
ENSMUSG00000015291	Gdi1	X	Rab GDP dissociation inhibitor alpha [Source:UniProtKB/Swiss-Prot;Acc:P50396]	14567	95.6108	140.217	0.431855	0.01773	0.366361	133.627	161.532	0.16307	0.393272	0.977765
ENSMUSG00000036718	Micall2	5	MICAL-like protein 2 [Source:UniProtKB/Swiss-Prot;Acc:Q3TN34]	231830	1.56905	2.85133	0.577264	0.0177542	0.366361	1.01484	1.02829	-0.0534905	0.82383	0.999786
ENSMUSG00000035629	Rubcn	16	Run domain Beclin-1-interacting and cysteine-rich domain-containing protein [Source:UniProtKB/Swiss-Prot;Acc:Q80U62]	100502698	6.3022	8.91273	0.396103	0.017721	0.366361	7.03025	8.2749	0.131505	0.438873	0.980372
ENSMUSG00000028603	Scp2	4	sterol carrier protein 2, liver [Source:MGI Symbol;Acc:MGI:98254]	20280	167.227	133.586	-0.346289	0.0177927	0.366361	151.665	146.357	-0.151584	0.430672	0.978843
ENSMUSG00000029440	Psmd9	5	proteasome (prosome, macropain) 26S subunit, non-ATPase, 9 [Source:MGI Symbol;Acc:MGI:1914401]	67151	27.4924	22.0647	-0.341585	0.017865	0.366824	29.032	25.6118	-0.266449	0.103811	0.827852
ENSMUSG00000031736	Crnde	8	colorectal neoplasia differentially expressed (non-protein coding) [Source:MGI Symbol;Acc:MGI:1918546]		14.4493	10.2993	-0.458034	0.0179646	0.367853	0.0700015	0.259387	0.159829	0.30497
ENSMUSG00000002963	Pnkp	7	polynucleotide kinase 3'- phosphatase [Source:MGI Symbol;Acc:MGI:1891698]	59047	15.1296	20.8513	0.371498	0.0179638	0.367853	20.7646	22.3753	0.0160612	0.92306	0.999786
ENSMUSG00000040688	Tbl3	17	Transducin beta-like protein 3 [Source:UniProtKB/Swiss-Prot;Acc:Q8C4J7]	213773	5.71375	9.53666	0.53075	0.0179734	0.367853	7.87029	9.46719	0.156314	0.433059	0.978843
ENSMUSG00000042185	Nfrkb	9	Nuclear factor related to kappa-B-binding protein [Source:UniProtKB/Swiss-Prot;Acc:Q6PIJ4]	235134	1.54866	2.30154	0.445464	0.0181846	0.371374	2.04007	2.71907	0.247499	0.283509	0.955488
ENSMUSG00000029436	Mmp17	5	Matrix metalloproteinase-17 [Source:UniProtKB/Swiss-Prot;Acc:Q9R0S3]	23948	1.43137	2.4176	0.53802	0.0182605	0.371974	15.8951	15.4289	-0.0821806	0.70428	0.996769
ENSMUSG00000022526	Zfp251	15	zinc finger protein 251 [Source:MGI Symbol;Acc:MGI:1918841]	71591	6.68706	5.11876	-0.390537	0.0182712	0.371974	8.40561	9.23378	0.0487503	0.80137	0.999786
ENSMUSG00000025578	Cbx8	11	Chromobox protein homolog 8 [Source:UniProtKB/Swiss-Prot;Acc:Q9QXV1]	30951	1.2636	2.00779	0.496318	0.0183173	0.372079	2.82779	3.50362	0.178999	0.403406	0.978324
ENSMUSG00000024055	Cyp4f13	17	cytochrome P450, family 4, subfamily f, polypeptide 13 [Source:MGI Symbol;Acc:MGI:2158641]	170716	12.6035	9.71859	-0.383222	0.0184213	0.373428	14.3574	11.6182	-0.363228	0.0442708	0.642928
ENSMUSG00000053801	Grwd1	7	Glutamate-rich WD repeat-containing protein 1 [Source:UniProtKB/Swiss-Prot;Acc:Q810D6]	101612	9.25159	13.3656	0.415222	0.0184409	0.373428	14.4275	16.651	0.106795	0.576405	0.98829
ENSMUSG00000015575	Atp6v0e	17	V-type proton ATPase subunit e 1 [Source:UniProtKB/Swiss-Prot;Acc:Q9CQD8]	11974	77.1639	54.2129	-0.468296	0.0185204	0.374599	66.4902	42.2386	-0.626379	0.00313462	0.158316
ENSMUSG00000005986	Ankrd13d	19	Ankyrin repeat domain-containing protein 13D [Source:UniProtKB/Swiss-Prot;Acc:Q6PD24]	68423	18.9671	26.277	0.374984	0.0186971	0.375369	24.7369	36.7656	0.410233	0.0310201	0.542104
ENSMUSG00000024891	Slc29a2	19	Equilibrative nucleoside transporter 2 [Source:UniProtKB/Swiss-Prot;Acc:Q61672]	13340	5.84891	4.06992	-0.476892	0.0186091	0.375369	4.79008	5.70673	0.112009	0.602942	0.990231
ENSMUSG00000026728	Vim	2	vimentin [Source:MGI Symbol;Acc:MGI:98932]	22352	32.3924	50.3942	0.480952	0.0186923	0.375369	11.2187	17.292	0.415002	0.0418723	0.62634
ENSMUSG00000039179	Tekt5	16	Tektin-5 [Source:UniProtKB/Swiss-Prot;Acc:G5E8A8]	70426	11.3751	17.1967	0.456999	0.0187774	0.376581	3.44371	4.06712	0.109883	0.654268	0.995733
ENSMUSG00000073856	Iqck	7	IQ motif containing K [Source:HGNC Symbol;Acc:HGNC:28556]	434232	2.22596	1.56639	-0.466697	0.0188854	0.377683	3.1865	1.96244	-0.543973	0.025194	0.490482
ENSMUSG00000040280	Ndufa4l2	10	NADH dehydrogenase [ubiquinone] 1 alpha subcomplex subunit 4-like 2 [Source:UniProtKB/Swiss-Prot;Acc:Q4FZG9]	407790	1.47307	4.22462	0.625688	0.0188982	0.377683	1.26558	1.84955	0.204707	0.426114	0.978843
ENSMUSG00000021266	Wars	12	tryptophanyl-tRNA synthetase [Source:MGI Symbol;Acc:MGI:104630]	22375	32.4596	47.9615	0.437422	0.018912	0.377683	37.2915	40.9468	0.0475667	0.79439	0.999786
ENSMUSG00000007739	Cct4	11	chaperonin containing Tcp1, subunit 4 (delta) [Source:MGI Symbol;Acc:MGI:104689]	12464	31.6121	45.1477	0.403343	0.0191309	0.37813	37.016	42.8275	0.103977	0.485507	0.986287
ENSMUSG00000041378	Cldn5	16	Claudin-5 [Source:UniProtKB/Swiss-Prot;Acc:O54942]	12741	3.33927	1.41621	-0.630827	0.0190288	0.37813	3.7802	10.5745	0.730276	0.00450676	0.199911
ENSMUSG00000001855	Nup214	2	Nuclear pore complex protein Nup214 [Source:UniProtKB/Swiss-Prot;Acc:Q80U93]	227720	2.74528	4.09937	0.443788	0.0190714	0.37813	4.31101	5.41191	0.190644	0.315899	0.968433
ENSMUSG00000046854	Pip5kl1	2	Phosphatidylinositol 4-phosphate 5-kinase-like protein 1 [Source:UniProtKB/Swiss-Prot;Acc:Q6U7H8]	227733	2.64421	4.32454	0.514709	0.0191003	0.37813	2.90501	2.77149	-0.0972733	0.703019	0.996769
ENSMUSG00000043162	Pyurf	6	Protein preY, mitochondrial [Source:UniProtKB/Swiss-Prot;Acc:Q9D1C3]	66459	35.832	28.373	-0.355291	0.0190915	0.37813	41.3439	38.442	-0.19873	0.316326	0.968433
ENSMUSG00000024312	Wdr46	17	WD repeat domain 46 [Source:MGI Symbol;Acc:MGI:1931871]	57315	6.73757	10.4227	0.476124	0.0190237	0.37813	8.02986	10.6447	0.275021	0.0858519	0.791489
ENSMUSG00000026471	Mr1	1	major histocompatibility complex, class I-related [Source:MGI Symbol;Acc:MGI:1195463]	15064	6.09783	3.8544	-0.538334	0.0192052	0.379143	5.18039	6.50776	0.170872	0.444407	0.980372
ENSMUSG00000038429	Usp5	6	ubiquitin specific peptidase 5 (isopeptidase T) [Source:MGI Symbol;Acc:MGI:1347343]	22225	42.8266	66.1466	0.474688	0.0193305	0.38052	52.7828	61.1011	0.111021	0.523255	0.987411
ENSMUSG00000038957	Edc3	9	Enhancer of mRNA-decapping protein 3 [Source:UniProtKB/Swiss-Prot;Acc:Q8K2D3]	353190	3.18681	4.75219	0.445004	0.0194173	0.380722	4.84415	5.08177	-1.83339e-05	0.999934	0.999959
ENSMUSG00000050471	Fam118b	9	Protein FAM118B [Source:UniProtKB/Swiss-Prot;Acc:Q8C569]	109229	5.91116	8.08381	0.361364	0.0194233	0.380722	7.04931	10.5784	0.413923	0.0345724	0.569351
ENSMUSG00000036073	Galt	4	galactose-1-phosphate uridylyltransferase isoform 2 [Source:RefSeq peptide;Acc:NP_001289440]	14430	31.8973	26.4253	-0.303986	0.0193736	0.380722	43.0782	43.3091	-0.0994012	0.503332	0.987411
ENSMUSG00000024317	Rnf138	18	E3 ubiquitin-protein ligase RNF138 [Source:UniProtKB/Swiss-Prot;Acc:Q9CQE0]	56515	7.93477	6.033	-0.39771	0.019466	0.380722	7.80215	9.21575	0.11967	0.436966	0.979613
ENSMUSG00000051469	Zfp24	18	zinc finger protein 24 [Source:MGI Symbol;Acc:MGI:1929704]	59057	12.6862	10.3757	-0.318753	0.0194521	0.380722	11.1518	10.2471	-0.16642	0.411837	0.978843
ENSMUSG00000038462	Uqcrfs1	13	ubiquinol-cytochrome c reductase, Rieske iron-sulfur polypeptide 1 [Source:MGI Symbol;Acc:MGI:1913944]	66694	401.158	334.352	-0.298445	0.019499	0.380973	405.127	391.389	-0.157449	0.3876	0.976679
ENSMUSG00000008976	Gabpa	16	GA-binding protein alpha chain [Source:UniProtKB/Swiss-Prot;Acc:Q00422]	14390	2.76171	2.06151	-0.414342	0.0195266	0.38112	2.62204	2.29054	-0.260155	0.127657	0.868278
ENSMUSG00000006941	Eif1b	9	Eukaryotic translation initiation factor 1b [Source:UniProtKB/Swiss-Prot;Acc:Q9CXU9]	68969	294.91	239.086	-0.329519	0.0195789	0.381748	264.991	225.388	-0.316938	0.0662017	0.736157
ENSMUSG00000022193	Psmb5	14	Proteasome subunit beta type-5 [Source:UniProtKB/Swiss-Prot;Acc:O55234]	19173	169.755	115.86	-0.491676	0.0196981	0.383678	211.867	120.788	-0.739297	0.000342384	0.0323023
ENSMUSG00000028527	Ak4	4	Adenylate kinase 4, mitochondrial [Source:UniProtKB/Swiss-Prot;Acc:Q9WUR9]	11639	12.3057	8.56589	-0.473026	0.019761	0.384112	18.3012	15.6406	-0.309239	0.0436099	0.637714
ENSMUSG00000031838	Ifi30	8	interferon gamma inducible protein 30 [Source:MGI Symbol;Acc:MGI:2137648]	65972	2.42384	1.28987	-0.604408	0.0197458	0.384112	1.18357	1.04244	-0.160503	0.532597	0.987411
ENSMUSG00000025213	Kazald1	19	Kazal-type serine protease inhibitor domain-containing protein 1 [Source:UniProtKB/Swiss-Prot;Acc:Q8BJ66]	107250	7.61983	11.2204	0.432361	0.019868	0.384803	5.84727	7.6339	0.212858	0.339617	0.972409
ENSMUSG00000025078	Nhlrc2	19	NHL repeat-containing protein 2 [Source:UniProtKB/Swiss-Prot;Acc:Q8BZW8]	66866	2.78811	1.86191	-0.503423	0.0198821	0.384803	2.56801	2.51735	-0.107946	0.637391	0.994165
ENSMUSG00000067786	Nnat	2	Neuronatin [Source:UniProtKB/Swiss-Prot;Acc:Q61979]	18111	174.852	125.445	-0.448373	0.019898	0.384803	105.489	78.4865	-0.42995	0.0505326	0.673617
ENSMUSG00000031609	Sap30	8	Histone deacetylase complex subunit SAP30 [Source:UniProtKB/Swiss-Prot;Acc:O88574]	60406	16.0443	10.6562	-0.507721	0.0198224	0.384803	45.9437	26.9815	-0.72501	0.000424184	0.0379033
ENSMUSG00000094870	Zfp131	13	zinc finger protein 131 [Source:MGI Symbol;Acc:MGI:1919715]	72465	7.69031	5.66931	-0.425097	0.019854	0.384803	12.8959	10.2197	-0.392264	0.0186249	0.423431
ENSMUSG00000006711	D130043K22Rik	13	Dyslexia-associated [Source:UniProtKB/Swiss-Prot;Acc:Q5SZV5]	210108	1.78497	2.63453	0.434531	0.0199568	0.385277	4.75419	5.05216	0.00686061	0.971487	0.999786
ENSMUSG00000031696	Vps35	8	VPS35 retromer complex component [Source:MGI Symbol;Acc:MGI:1890467]	65114	20.2381	29.1289	0.410712	0.0199632	0.385277	25.1069	31.2169	0.198359	0.204816	0.926921
ENSMUSG00000024535	Snx24	18	Sorting nexin-24 [Source:UniProtKB/Swiss-Prot;Acc:Q9CRB0]	69226	33.354	25.6136	-0.386583	0.0200414	0.385555	24.2306	22.7386	-0.165386	0.313628	0.967776
ENSMUSG00000027716	Trpc3	3	transient receptor potential cation channel, subfamily C, member 3 [Source:MGI Symbol;Acc:MGI:109526]	22065	0.93679	1.559	0.521728	0.0200725	0.385555	2.46879	3.15783	0.188102	0.437337	0.979908
ENSMUSG00000030737	Slco2b1	7	solute carrier organic anion transporter family, member 2b1 [Source:MGI Symbol;Acc:MGI:1351872]	101488	0.660403	1.40286	0.613113	0.0201826	0.385585	1.08419	1.5369	0.193009	0.452769	0.983399
ENSMUSG00000048707	Tprn	2	Taperin [Source:UniProtKB/Swiss-Prot;Acc:A2AI08]	97031	15.9573	25.0878	0.486868	0.0201716	0.385585	5.52364	8.04146	0.34548	0.126746	0.868278
ENSMUSG00000064293	Cntn4	6	Contactin-4 [Source:UniProtKB/Swiss-Prot;Acc:Q69Z26]	269784	2.35788	3.54535	0.450481	0.0202716	0.38617	4.94288	6.19139	0.199886	0.296358	0.963346
ENSMUSG00000071073	Lrrc73	17	leucine rich repeat containing 73 [Source:HGNC Symbol;Acc:HGNC:21375]	224813	2.39846	4.33185	0.566729	0.0202743	0.38617	7.35935	8.30372	0.0467691	0.837038	0.999786
ENSMUSG00000060260	Pwwp2b	7	PWWP domain containing 2B [Source:MGI Symbol;Acc:MGI:2142008]	101631	2.50728	3.58865	0.407142	0.020423	0.388611	3.4693	2.80441	-0.31731	0.112646	0.839246
ENSMUSG00000026630	Batf3	1	Basic leucine zipper transcriptional factor ATF-like 3 [Source:UniProtKB/Swiss-Prot;Acc:Q9D275]	381319	3.76171	5.90061	0.485701	0.0205157	0.38931	0.96787	0.306271	-0.406435	0.0636186	0.724084
ENSMUSG00000040035	Disp2	2	2 [Source:UniProtKB/Swiss-Prot;Acc:Q8CIP5]	214240	20.4204	33.0457	0.503455	0.020494	0.38931	12.2355	12.6613	-0.0230388	0.903268	0.999786
ENSMUSG00000038026	Kcnj9	1	potassium inwardly-rectifying channel, subfamily J, member 9 [Source:MGI Symbol;Acc:MGI:108007]	16524	3.9833	5.689	0.404343	0.0205351	0.38931	26.0752	27.1372	-0.0146081	0.939628	0.999786
ENSMUSG00000050666	Vstm4	14	V-set and transmembrane domain containing 4 [Source:MGI Symbol;Acc:MGI:2444633]	320736	21.5735	14.4314	-0.500253	0.0205419	0.38931	3.09658	2.30993	-0.308585	0.22017	0.929628
ENSMUSG00000036450	Hif1an	19	Hypoxia-inducible factor 1-alpha inhibitor [Source:UniProtKB/Swiss-Prot;Acc:Q8BLR9]	319594	3.22287	4.56407	0.396023	0.0205773	0.389592	3.08332	3.74648	0.129863	0.568786	0.987744
ENSMUSG00000024766	Lipo3	19		381236	4.64296	2.83375	-0.55556	0.0206154	0.389922	1.92955	2.88273	0.342171	0.156172	0.902552
ENSMUSG00000059498	Fcgr3	1	Mus musculus Fc receptor, IgG, low affinity III (Fcgr3), transcript variant 2, mRNA. [Source:RefSeq mRNA;Acc:NM_001356511]	14131	2.39471	4.86586	0.601798	0.0206836	0.390434	5.89127	5.48791	-0.158355	0.500536	0.987411
ENSMUSG00000020182	Ddc	11	Aromatic-L-amino-acid decarboxylase [Source:UniProtKB/Swiss-Prot;Acc:O88533]	13195	3.03036	4.94422	0.50923	0.0207877	0.39123	1.51105	1.50007	-0.0187165	0.920796	0.999786
ENSMUSG00000020327	Fgf22	10	Fibroblast growth factor 22 [Source:UniProtKB/Swiss-Prot;Acc:Q9ESS2]	67112	1.9928	3.49866	0.551251	0.0207823	0.39123	1.8163	2.46946	0.25231	0.263315	0.950203
ENSMUSG00000056708	Ier5	1	Immediate early response 5 protein [Source:UniProtKB/Swiss-Prot;Acc:O89113]	15939	6.34968	8.99199	0.394352	0.020915	0.391294	55.5227	42.5639	-0.37524	0.0637549	0.724739
ENSMUSG00000025722	Wdr73	7	WD repeat domain 73 [Source:MGI Symbol;Acc:MGI:1919218]	71968	7.30904	9.84848	0.345199	0.0208898	0.391294	10.9897	11.6659	-0.00248566	0.99028	0.999786
ENSMUSG00000025909	Sntg1	1	gamma-1-syntrophin isoform 3 [Source:RefSeq peptide;Acc:NP_001277321]	71096	1.28703	2.07759	0.501656	0.0209892	0.391634	2.84688	2.77859	-0.0659751	0.779967	0.999786
ENSMUSG00000045629	Sh3tc2	18	SH3 domain and tetratricopeptide repeat-containing protein 2 [Source:UniProtKB/Swiss-Prot;Acc:Q80VA5]	225608	1.12304	1.99949	0.55721	0.0210463	0.391816	0.193905	0.545684	0.0851481	0.491465	0.987411
ENSMUSG00000039680	Mrps6	16	mitochondrial ribosomal protein S6 [Source:MGI Symbol;Acc:MGI:2153111]	121022	308.952	215.139	-0.472295	0.0211371	0.393121	151.179	92.5333	-0.735313	7.47384e-06	0.00131046
ENSMUSG00000014361	Mertk	2	Tyrosine-protein kinase Mer [Source:UniProtKB/Swiss-Prot;Acc:Q60805]	17289	3.34914	1.76751	-0.601206	0.0212271	0.394022	9.39768	6.26158	-0.609515	0.000210719	0.0218795
ENSMUSG00000020183	Cpm	10	carboxypeptidase M [Source:MGI Symbol;Acc:MGI:1917824]	70574	4.76824	7.37793	0.47254	0.0212884	0.394772	0.985797	1.0274	-0.00187707	0.99415	0.999786
ENSMUSG00000027977	Ndst3	3	N-deacetylase/N-sulfotransferase (heparan glucosaminyl) 3 [Source:MGI Symbol;Acc:MGI:1932544]	83398	1.54227	1.00101	-0.521468	0.0214132	0.396039	0.847485	1.18719	0.284685	0.224791	0.929628
ENSMUSG00000030307	Slc6a11	6	Sodium- and chloride-dependent GABA transporter 3 [Source:UniProtKB/Swiss-Prot;Acc:P31650]	243616	75.3007	53.4359	-0.455206	0.0213778	0.396039	21.6843	11.2718	-0.821247	0.000228818	0.0229881
ENSMUSG00000034343	Ube2f	1	ubiquitin-conjugating enzyme E2F (putative) [Source:MGI Symbol;Acc:MGI:1915171]	67921	23.6109	19.0523	-0.33284	0.0214194	0.396039	22.3977	22.6772	-0.0902338	0.546358	0.987411
ENSMUSG00000027330	Cdc25b	2	M-phase inducer phosphatase 2 [Source:UniProtKB/Swiss-Prot;Acc:P30306]	12531	1.48387	2.57207	0.546062	0.02155	0.398065	5.73145	7.82481	0.270342	0.244679	0.939215
ENSMUSG00000034957	Cebpa	7	CCAAT/enhancer-binding protein alpha [Source:UniProtKB/Swiss-Prot;Acc:P53566]	12606	4.53333	2.94067	-0.51985	0.0215919	0.398451	6.88836	5.10565	-0.459935	0.015053	0.389745
ENSMUSG00000038676	Ucn	5	urocortin [Source:MGI Symbol;Acc:MGI:1276123]	22226	1.52401	3.71559	0.617878	0.021622	0.398619	0.274965	0.193423	-0.0386599	0.727659
ENSMUSG00000029304	Spp1	5	secreted phosphoprotein 1 [Source:MGI Symbol;Acc:MGI:98389]	20750	58.4607	102.239	0.545815	0.0216943	0.399245	6.19094	4.27314	-0.441028	0.0590541	0.706748
ENSMUSG00000057388	Mrpl18	17	39S ribosomal protein L18, mitochondrial [Source:UniProtKB/Swiss-Prot;Acc:Q9CQL5]	67681	147.609	120.684	-0.319642	0.0220871	0.404951	120.857	107.474	-0.258549	0.127396	0.868278
ENSMUSG00000055485	Soga1	2	suppressor of glucose, autophagy associated 1 [Source:HGNC Symbol;Acc:HGNC:16111]	320706	0.898623	1.41429	0.484535	0.0220937	0.404951	0.712432	0.84013	0.114473	0.637996	0.994165
ENSMUSG00000026922	Agpat2	2	1-acylglycerol-3-phosphate O-acyltransferase 2 (lysophosphatidic acid acyltransferase, beta) [Source:MGI Symbol;Acc:MGI:1914762]	67512	5.34086	1.94574	-0.604221	0.0222572	0.405087	2.84802	2.33117	-0.237447	0.352173	0.972409
ENSMUSG00000011958	Bnip2	9	BCL2/adenovirus E1B 19 kDa protein-interacting protein 2 [Source:UniProtKB/Swiss-Prot;Acc:O54940]	12175	12.5372	9.54316	-0.394196	0.0222414	0.405087	12.1079	11.2641	-0.186675	0.251442	0.942829
ENSMUSG00000027079	Clp1	2	Polyribonucleotide 5'-hydroxyl-kinase Clp1 [Source:UniProtKB/Swiss-Prot;Acc:Q99LI9]	98985	4.13242	5.64234	0.358238	0.0222366	0.405087	5.60276	6.82439	0.16596	0.376559	0.975012
ENSMUSG00000019577	Pdk4	6	pyruvate dehydrogenase kinase, isoenzyme 4 [Source:MGI Symbol;Acc:MGI:1351481]	27273	10.4775	6.33012	-0.555764	0.0222292	0.405087	7.60565	8.73623	0.0872094	0.690795	0.996324
ENSMUSG00000026626	Ppp2r5a	1	protein phosphatase 2, regulatory subunit B', alpha [Source:MGI Symbol;Acc:MGI:2388479]	226849	65.8831	49.6785	-0.401956	0.0222342	0.405087	80.8416	94.2071	0.106568	0.453351	0.983399
ENSMUSG00000034891	Sncb	13	Beta-synuclein [Source:UniProtKB/Swiss-Prot;Acc:Q91ZZ3]	104069	31.9181	47.1308	0.431375	0.0221984	0.405087	51.1051	56.2829	0.0467568	0.818394	0.999786
ENSMUSG00000022946	Dopey2	16	Mus musculus dopey family member 2 (Dopey2), transcript variant 3, mRNA. [Source:RefSeq mRNA;Acc:NM_001357118]	70028	4.22486	6.37378	0.448076	0.0225025	0.406653	6.22913	6.96477	0.0607795	0.729599	0.996995
ENSMUSG00000071658	Gng3	19	guanine nucleotide binding protein (G protein), gamma 3 [Source:MGI Symbol;Acc:MGI:102704]	14704	33.4247	46.9511	0.38506	0.0225084	0.406653	52.5096	54.9677	-0.03149	0.865253	0.999786
ENSMUSG00000004677	Myo9b	8	myosin IXB [Source:HGNC Symbol;Acc:HGNC:7609]	17925	2.11243	3.29777	0.476906	0.0224359	0.406653	2.73501	3.21779	0.109786	0.59107	0.989521
ENSMUSG00000071477	Zfp777	6	zinc finger protein 777 [Source:MGI Symbol;Acc:MGI:1919556]	72306	5.37453	8.55617	0.49279	0.0226732	0.409241	8.52779	8.79039	-0.034897	0.862916	0.999786
ENSMUSG00000036198	Arhgap36	X	Mus musculus Rho GTPase activating protein 36 (Arhgap36), transcript variant 2, mRNA. [Source:RefSeq mRNA;Acc:NM_001356394]	75404	5.98281	11.3637	0.578115	0.0227277	0.409835	0.061857	0.100661	0.0743311	0.656008	0.995733
ENSMUSG00000024120	Lrpprc	17	Leucine-rich PPR motif-containing protein, mitochondrial [Source:UniProtKB/Swiss-Prot;Acc:Q6PB66]	72416	10.9575	15.2388	0.374954	0.0227612	0.410048	9.56343	10.9549	0.0951825	0.547049	0.987411
ENSMUSG00000039208	Metrnl	11	Meteorin-like protein [Source:UniProtKB/Swiss-Prot;Acc:Q8VE43]	210029	27.0033	20.5573	-0.393356	0.0229573	0.412796	24.9339	16.4824	-0.636877	6.97733e-05	0.00932954
ENSMUSG00000020917	Acly	11	ATP citrate lyase [Source:MGI Symbol;Acc:MGI:103251]	104112	48.3381	74.8742	0.471332	0.0230267	0.413652	22.8618	23.8706	-0.0205	0.909782	0.999786
ENSMUSG00000059325	Hopx	5	Homeodomain-only protein [Source:UniProtKB/Swiss-Prot;Acc:Q8R1H0]	74318	653.745	502.334	-0.385303	0.0230718	0.414068	373.48	360.244	-0.151548	0.514659	0.987411
ENSMUSG00000041263	Rusc1	3	RUN and SH3 domain-containing protein 1 [Source:UniProtKB/Swiss-Prot;Acc:Q8BG26]	72296	12.0401	17.0243	0.392055	0.0231696	0.415039	19.8628	22.4178	0.0818013	0.649875	0.995072
ENSMUSG00000031963	Bmper	9	BMP-binding endothelial regulator protein [Source:UniProtKB/Swiss-Prot;Acc:Q8CJ69]	73230	1.29401	2.29833	0.549363	0.0232471	0.416034	1.02463	2.83285	0.827025	0.00105198	0.074912
ENSMUSG00000028581	Laptm5	4	lysosomal-associated protein transmembrane 5 [Source:MGI Symbol;Acc:MGI:108046]	16792	2.50463	4.98067	0.588589	0.0232946	0.416098	3.86819	5.2596	0.22072	0.363488	0.973429
ENSMUSG00000030527	Crtc3	7	CREB-regulated transcription coactivator 3 [Source:UniProtKB/Swiss-Prot;Acc:Q91X84]	70461	3.33964	2.38728	-0.44917	0.0235	0.418728	4.77454	4.19734	-0.259908	0.183082	0.916845
ENSMUSG00000026247	Ecel1	1	Endothelin-converting enzyme-like 1 [Source:UniProtKB/Swiss-Prot;Acc:Q9JMI0]	13599	4.61384	8.93206	0.580977	0.0235082	0.418728	0.296118	0.491305	0.105217	0.572516	0.987744
ENSMUSG00000051515	Fam181b	7	protein FAM181B [Source:RefSeq peptide;Acc:NP_067402]	58238	66.2776	49.2017	-0.415417	0.0234688	0.418728	71.5753	72.8726	-0.08666	0.573854	0.987744
ENSMUSG00000038368	Focad	4	Focadhesin [Source:UniProtKB/Swiss-Prot;Acc:A2AKG8]	230393	1.69373	2.63946	0.472914	0.0235757	0.418743	1.70751	1.97663	0.0820691	0.712671	0.996769
ENSMUSG00000030310	Slc6a1	6	Sodium- and chloride-dependent GABA transporter 1 [Source:UniProtKB/Swiss-Prot;Acc:P31648]	232333	131.281	95.2821	-0.434273	0.0235974	0.418743	98.2922	63.9042	-0.661227	1.55241e-05	0.00236501
ENSMUSG00000084957	Bbip1	19	BBSome interacting protein 1 [Source:MGI Symbol;Acc:MGI:1913610]	100503572	69.6277	54.3676	-0.366776	0.0238607	0.421295	68.6899	75.6041	0.00432848	0.982607	0.999786
ENSMUSG00000023175	Bsg	10	Basigin [Source:UniProtKB/Swiss-Prot;Acc:P18572]	12215	450.893	337.143	-0.408271	0.0239635	0.421295	292.115	213.139	-0.471712	0.0205273	0.447072
ENSMUSG00000004947	Dtx2	5	Probable E3 ubiquitin-protein ligase DTX2 [Source:UniProtKB/Swiss-Prot;Acc:Q8R3P2]	74198	0.975277	1.58024	0.502388	0.0239518	0.421295	0.990123	1.61923	0.508212	0.00939729	0.303226
ENSMUSG00000052384	Nrros	16	Mus musculus negative regulator of reactive oxygen species (Nrros), transcript variant 2, mRNA. [Source:RefSeq mRNA;Acc:NM_001347181]	224109	2.29473	1.46535	-0.526235	0.0238172	0.421295	2.78216	2.15898	-0.215934	0.40027	0.978321
ENSMUSG00000022771	Ppil2	16	Mus musculus peptidylprolyl isomerase (cyclophilin)-like 2 (Ppil2), transcript variant 4, mRNA. [Source:RefSeq mRNA;Acc:NM_001356386]	66053	17.3184	25.5517	0.430569	0.0239618	0.421295	23.4398	31.6479	0.300174	0.107661	0.832011
ENSMUSG00000071172	Srsf3	17	serine/arginine-rich splicing factor 3 [Source:MGI Symbol;Acc:MGI:98285]	20383	44.629	34.531	-0.378218	0.0239032	0.421295	52.9398	44.2033	-0.327787	0.0310328	0.542104
ENSMUSG00000001376	Vps50	6	VPS50 EARP/GARPII complex subunit [Source:MGI Symbol;Acc:MGI:1920538]	73288	4.89106	6.72994	0.36498	0.0239469	0.421295	8.33236	9.64444	0.106571	0.56542	0.987744
ENSMUSG00000014905	Dnajb9	12	DnaJ homolog subfamily B member 9 [Source:UniProtKB/Swiss-Prot;Acc:Q9QYI6]	27362	18.1539	13.8421	-0.391893	0.0240273	0.421634	10.9693	8.6053	-0.387099	0.0530075	0.683216
ENSMUSG00000022894	Adamts5	16	A disintegrin and metalloproteinase with thrombospondin motifs 5 [Source:UniProtKB/Swiss-Prot;Acc:Q9R001]	23794	1.25186	1.82737	0.422801	0.024208	0.423276	0.451065	0.678437	0.278166	0.275826	0.955488
ENSMUSG00000028789	Azin2	4	Antizyme inhibitor 2 [Source:UniProtKB/Swiss-Prot;Acc:Q8BVM4]	242669	15.8487	23.7263	0.442919	0.0243331	0.423276	20.956	22.5052	0.00208928	0.989997	0.999786
ENSMUSG00000023960	Enpp5	17	Mus musculus ectonucleotide pyrophosphatase/phosphodiesterase 5 (Enpp5), transcript variant 7, mRNA. [Source:RefSeq mRNA;Acc:NM_001329622]	83965	24.7374	18.7744	-0.394878	0.0242975	0.423276	23.6277	15.4305	-0.596463	0.00084169	0.0633346
ENSMUSG00000031402	Mpp1	X	membrane protein, palmitoylated [Source:MGI Symbol;Acc:MGI:105941]	17524	9.02231	14.4319	0.491789	0.0243539	0.423276	12.605	13.8443	0.0323675	0.82228	0.999786
ENSMUSG00000050229	Pigm	1	GPI mannosyltransferase 1 [Source:UniProtKB/Swiss-Prot;Acc:Q8C2R7]	67556	2.47968	1.74907	-0.457628	0.0243052	0.423276	1.01113	0.96711	-0.123029	0.604002	0.990422
ENSMUSG00000031711	Zfp330	8	zinc finger protein 330 [Source:MGI Symbol;Acc:MGI:1353574]	30932	8.28925	12.0125	0.414593	0.0244009	0.423486	9.03369	12.3814	0.306078	0.0885689	0.796984
ENSMUSG00000031960	Aars	8	alanyl-tRNA synthetase [Source:MGI Symbol;Acc:MGI:2384560]	234734	25.4518	40.8544	0.493909	0.0244237	0.423493	29.6756	36.2512	0.178027	0.340639	0.972409
ENSMUSG00000040209	Zfp704	3	zinc finger protein 704 [Source:MGI Symbol;Acc:MGI:2180715]	170753	2.6302	3.64109	0.370702	0.0244946	0.423776	3.63959	4.4958	0.178263	0.32723	0.971886
ENSMUSG00000033022	Cdo1	18	Cysteine dioxygenase type 1 [Source:UniProtKB/Swiss-Prot;Acc:P60334]	12583	36.0198	22.3115	-0.542311	0.0246254	0.4249	73.704	72.4558	-0.126069	0.420305	0.978843
ENSMUSG00000039509	Nup133	8	Nuclear pore complex protein Nup133 [Source:UniProtKB/Swiss-Prot;Acc:Q8R0G9]	234865	2.43968	3.83384	0.477943	0.0246248	0.4249	4.19379	4.53893	0.026499	0.89904	0.999786
ENSMUSG00000039713	Plekhg5	4	Pleckstrin homology domain-containing family G member 5 [Source:UniProtKB/Swiss-Prot;Acc:Q66T02]	269608	2.38444	3.76075	0.480964	0.0246774	0.42517	11.4194	12.8222	0.0748995	0.682476	0.996324
ENSMUSG00000021596	Mctp1	13	Multiple C2 and transmembrane domain-containing protein 1 [Source:UniProtKB/Swiss-Prot;Acc:E9PV86]	78771	1.26116	2.24661	0.548831	0.0247238	0.425581	3.77662	3.83253	-0.0468799	0.825357	0.999786
ENSMUSG00000040472	Rabggta	14	Geranylgeranyl transferase type-2 subunit alpha [Source:UniProtKB/Swiss-Prot;Acc:Q9JHK4]	56187	12.9945	20.1028	0.468378	0.0247949	0.426419	22.1737	27.9275	0.215052	0.230986	0.931542
ENSMUSG00000027848	Olfml3	3	olfactomedin like 3 [Source:HGNC Symbol;Acc:HGNC:24956]	99543	0.988596	1.56305	0.483347	0.024892	0.427313	1.28633	1.31992	-0.0425309	0.862351	0.999786
ENSMUSG00000056427	Slit3	11	Slit homolog 3 protein [Source:UniProtKB/Swiss-Prot;Acc:Q9WVB4]	20564	1.89122	2.74558	0.41751	0.0249811	0.428454	2.13357	2.10185	-0.102681	0.626483	0.994165
ENSMUSG00000031224	Magee2	X	MAGE family member E2 [Source:HGNC Symbol;Acc:HGNC:24935]	272790	1.91218	3.50588	0.558053	0.0250703	0.429207	1.73917	2.77746	0.390721	0.112107	0.83888
ENSMUSG00000006585	Cdt1	8	DNA replication factor Cdt1 [Source:UniProtKB/Swiss-Prot;Acc:Q8R4E9]	67177	0.682365	1.57208	0.601519	0.0250987	0.429306	0.750556	0.982203	0.0746348	0.740357	0.996995
ENSMUSG00000036880	Acaa2	18	3-ketoacyl-CoA thiolase, mitochondrial [Source:UniProtKB/Swiss-Prot;Acc:Q8BWT1]	52538	98.459	73.5806	-0.410435	0.0251554	0.429465	103.772	106.982	-0.0686187	0.668817	0.996324
ENSMUSG00000010755	Cars	7	Cysteine--tRNA ligase, cytoplasmic [Source:UniProtKB/Swiss-Prot;Acc:Q9ER72]	27267	8.4872	12.8985	0.452558	0.0251795	0.429465	13.8224	18.6868	0.294544	0.127242	0.868278
ENSMUSG00000022234	Cct5	15	T-complex protein 1 subunit epsilon [Source:UniProtKB/Swiss-Prot;Acc:P80316]	12465	82.5002	122.313	0.433726	0.0251619	0.429465	90.1171	103.441	0.0962803	0.587469	0.989521
ENSMUSG00000029084	Cd38	5	ADP-ribosyl cyclase/cyclic ADP-ribose hydrolase 1 [Source:UniProtKB/Swiss-Prot;Acc:P56528]	12494	33.36	23.3629	-0.460989	0.0252799	0.429465	5.53199	4.12096	-0.449984	0.0195289	0.433131
ENSMUSG00000028833	Ncdn	4	Neurochondrin [Source:UniProtKB/Swiss-Prot;Acc:Q9Z0E0]	26562	103.835	163.886	0.480852	0.0253066	0.429465	157.78	175.672	0.0662684	0.731454	0.996995
ENSMUSG00000032010	Usp2	9	ubiquitin specific peptidase 2 [Source:MGI Symbol;Acc:MGI:1858178]	53376	22.6806	17.1884	-0.39542	0.0252188	0.429465	46.301	43.0735	-0.176936	0.310264	0.967776
ENSMUSG00000034379	Wdr5b	16	WD repeat domain 5B [Source:MGI Symbol;Acc:MGI:1916794]	69544	2.56459	4.62711	0.55481	0.0252481	0.429465	3.14834	5.94856	0.530224	0.0337189	0.563072
ENSMUSG00000045136	Tubb2b	13	tubulin, beta 2B class IIB [Source:MGI Symbol;Acc:MGI:1920960]	73710	47.8974	27.5501	-0.563613	0.0253921	0.430055	37.1026	46.7377	0.121062	0.615515	0.993469
ENSMUSG00000001666	Ddt	10	D-dopachrome decarboxylase [Source:UniProtKB/Swiss-Prot;Acc:O35215]	13202	438.351	343.172	-0.364543	0.025446	0.430198	285.439	257.524	-0.225832	0.325448	0.970728
ENSMUSG00000031700	Gpt2	8	glutamic pyruvate transaminase (alanine aminotransferase) 2 [Source:MGI Symbol;Acc:MGI:1915391]	108682	41.193	28.2241	-0.478864	0.0254251	0.430198	33.5908	25.4056	-0.427139	0.0184834	0.423431
ENSMUSG00000042647	Acad12	5	acyl-Coenzyme A dehydrogenase family, member 12 [Source:MGI Symbol;Acc:MGI:2443320]	338350	4.38016	3.15184	-0.443713	0.0255125	0.430939	2.08569	2.10178	-0.0846531	0.729802	0.996995
ENSMUSG00000020288	Ahsa2	11	Activator of 90 kDa heat shock 2 [Source:UniProtKB/Swiss-Prot;Acc:Q8N9S3]	268390	5.30135	4.28529	-0.331257	0.0255618	0.431387	4.43712	5.89496	0.27188	0.112353	0.83888
ENSMUSG00000044505	Lingo4	3	leucine rich repeat and Ig domain containing 4 [Source:HGNC Symbol;Acc:HGNC:31814]	320747	4.4209	7.34184	0.51065	0.0256706	0.432521	0.917669	0.305871	-0.806888	0.00169074	0.103817
ENSMUSG00000032741	Tpcn1	5	Two pore calcium channel protein 1 [Source:UniProtKB/Swiss-Prot;Acc:Q9EQJ0]	252972	7.20168	4.71784	-0.507003	0.0256746	0.432521	6.49323	4.61355	-0.436291	0.0743391	0.75469
ENSMUSG00000021852	Slc35f4	14	Solute carrier family 35 member F4 [Source:UniProtKB/Swiss-Prot;Acc:Q8BZK4]	75288	1.21641	2.44648	0.58301	0.0257557	0.4335	4.61231	4.84194	-0.0110663	0.95614	0.999786
ENSMUSG00000060981	Hist1h4h	13	Histone H4 [Source:UniProtKB/Swiss-Prot;Acc:P62806]	69386	80.41	49.8427	-0.534647	0.0258798	0.434228	61.8517	31.1911	-0.442257	0.0760977	0.760134
ENSMUSG00000026792	Lrsam1	2	E3 ubiquitin-protein ligase LRSAM1 [Source:UniProtKB/Swiss-Prot;Acc:Q80ZI6]	227738	8.63313	12.7549	0.430356	0.0258905	0.434228	6.79667	7.24886	0.0143541	0.950829	0.999786
ENSMUSG00000062184	Hs6st2	X	Heparan-sulfate 6-O-sulfotransferase 2 [Source:UniProtKB/Swiss-Prot;Acc:Q80UW0]	50786	4.82138	7.20307	0.437563	0.0259328	0.434553	2.25955	2.57097	0.0660537	0.783127	0.999786
ENSMUSG00000015202	Magi1	10	Cnksr family member 3 [Source:MGI Symbol;Acc:MGI:2674130]	215748	3.04568	2.1328	-0.466658	0.0260136	0.43552	2.50107	2.09916	-0.232597	0.338948	0.972409
ENSMUSG00000028672	Hmgcl	4	Hydroxymethylglutaryl-CoA lyase, mitochondrial [Source:UniProtKB/Swiss-Prot;Acc:P38060]	15356	41.461	31.0761	-0.406948	0.0260807	0.43626	60.8448	35.4813	-0.798442	2.25236e-07	6.34279e-05
ENSMUSG00000024397	Aif1	17	Allograft inflammatory factor 1 [Source:UniProtKB/Swiss-Prot;Acc:O70200]	11629	3.71819	7.67911	0.586487	0.026112	0.436397	5.65804	9.44638	0.440405	0.0614066	0.715763
ENSMUSG00000028466	Creb3	4	cAMP responsive element binding protein 3 [Source:HGNC Symbol;Acc:HGNC:2347]	12913	26.5201	38.0574	0.40612	0.0262165	0.437759	28.7704	29.2541	-0.0768605	0.597835	0.99007
ENSMUSG00000031217	Efnb1	X	Ephrin-B1 [Source:UniProtKB/Swiss-Prot;Acc:P52795]	13641	1.44482	0.719986	-0.592779	0.0264787	0.438686	2.92742	2.50878	-0.23517	0.307235	0.967776
ENSMUSG00000038074	Fkbp14	6	Peptidyl-prolyl cis-trans isomerase FKBP14 [Source:UniProtKB/Swiss-Prot;Acc:P59024]	231997	7.20032	5.00487	-0.46569	0.0265179	0.438686	3.0057	2.73176	-0.197247	0.344475	0.972409
ENSMUSG00000033429	Mcee	7	Methylmalonyl-CoA epimerase, mitochondrial [Source:UniProtKB/Swiss-Prot;Acc:Q9D1I5]	73724	207.901	160.162	-0.379852	0.0264157	0.438686	210.54	179.537	-0.279365	0.236292	0.934739
ENSMUSG00000030664	Sox6os	7			4.93847	2.40463	-0.593856	0.0265176	0.438686	2.73129	1.65544	-0.373457	0.14289	0.886356
ENSMUSG00000044408	Sptssa	12	Serine palmitoyltransferase small subunit A [Source:UniProtKB/Swiss-Prot;Acc:Q8R207]	104725	159.941	127.475	-0.344442	0.0263648	0.438686	92.2087	106.16	0.0574208	0.780573	0.999786
ENSMUSG00000035713	Usp35	7	ubiquitin specific peptidase 35 [Source:MGI Symbol;Acc:MGI:2685339]	244144	2.69035	4.34779	0.49676	0.0264302	0.438686	2.85066	4.33601	0.420318	0.0291088	0.524749
ENSMUSG00000032127	Vps11	9	VPS11, CORVET/HOPS core subunit [Source:MGI Symbol;Acc:MGI:1918982]	71732	12.654	19.3695	0.458973	0.0265001	0.438686	15.9115	23.139	0.38247	0.0470412	0.655403
ENSMUSG00000040040	Ift88	14	intraflagellar transport 88 [Source:HGNC Symbol;Acc:HGNC:20606]	21821	1.62139	2.46165	0.450126	0.0266091	0.439281	1.95227	1.81108	-0.172777	0.457544	0.983399
ENSMUSG00000086350	B230369F24Rik	1	RIKEN cDNA B230369F24 gene [Source:MGI Symbol;Acc:MGI:2443392]		3.50309	2.40356	-0.475536	0.0267376	0.440172	1.60092	1.75705	-0.00645685	0.979972	0.999786
ENSMUSG00000001999	Blvra	2	Biliverdin reductase A [Source:UniProtKB/Swiss-Prot;Acc:Q9CY64]	109778	26.07	36.5781	0.380601	0.0267166	0.440172	26.6226	25.9338	-0.129159	0.345441	0.972409
ENSMUSG00000025151	Maged1	X	Melanoma-associated antigen D1 [Source:UniProtKB/Swiss-Prot;Acc:Q9QYH6]	94275	82.6294	122.336	0.430257	0.0267064	0.440172	94.3749	113.934	0.165406	0.342661	0.972409
ENSMUSG00000004591	Pkn2	3	Serine/threonine-protein kinase N2 [Source:UniProtKB/Swiss-Prot;Acc:Q8BWW9]	109333	5.73592	3.72142	-0.510639	0.0267603	0.440172	5.67834	5.08055	-0.239488	0.260922	0.948658
ENSMUSG00000022523	Fgf12	16	Fibroblast growth factor 12 [Source:UniProtKB/Swiss-Prot;Acc:P61329]	14167	11.6265	16.5908	0.397905	0.0269485	0.440335	22.1931	24.3625	0.0399637	0.794512	0.999786
ENSMUSG00000003123	Lipe	7	Hormone-sensitive lipase [Source:UniProtKB/Swiss-Prot;Acc:P54310]	16890	4.10755	2.73426	-0.498804	0.026905	0.440335	2.29131	3.06638	0.263791	0.21808	0.929552
ENSMUSG00000031379	Pir	X	Pirin [Source:UniProtKB/Swiss-Prot;Acc:Q9D711]	69656	2.28425	3.4872	0.453605	0.0268615	0.440335	5.85505	5.89565	-0.0760719	0.681309	0.996324
ENSMUSG00000022292	Rrm2b	15	Mus musculus ribonucleotide reductase M2 B (TP53 inducible) (Rrm2b), transcript variant 3, mRNA. [Source:RefSeq mRNA;Acc:NM_001357023]	382985	4.86509	3.59453	-0.419425	0.0268497	0.440335	3.18998	3.41254	-0.0233638	0.914691	0.999786
ENSMUSG00000061517	Sox21	14	Transcription factor SOX-21 [Source:UniProtKB/Swiss-Prot;Acc:Q811W0]	223227	10.0348	7.5367	-0.40267	0.026904	0.440335	33.1248	33.3861	-0.0981333	0.520674	0.987411
ENSMUSG00000029705	Cux1	5	cut-like homeobox 1 [Source:MGI Symbol;Acc:MGI:88568]	13047	6.6147	4.53371	-0.479383	0.0270328	0.4409	9.76941	8.69855	-0.24845	0.098174	0.817501
ENSMUSG00000030431	Tmem238	7	Transmembrane protein 238 [Source:UniProtKB/Swiss-Prot;Acc:A9JSM3]	664968	12.8285	9.11011	-0.451966	0.0270811	0.441308	8.84178	5.78622	-0.47343	0.0581331	0.70404
ENSMUSG00000003808	Farsa	8	Phenylalanine--tRNA ligase alpha subunit [Source:UniProtKB/Swiss-Prot;Acc:Q8C0C7]	66590	9.16396	12.6316	0.364604	0.0272025	0.442903	13.3857	19.3395	0.385913	0.0213303	0.452958
ENSMUSG00000033854	Kcnk10	12	potassium channel, subfamily K, member 10 [Source:MGI Symbol;Acc:MGI:1919508]	72258	0.978909	1.52867	0.471921	0.0272257	0.442903	1.65603	1.10233	-0.527333	0.0149222	0.389745
ENSMUSG00000045664	Cdc42ep2	19	Cdc42 effector protein 2 [Source:UniProtKB/Swiss-Prot;Acc:Q8JZX9]	104252	24.9305	34.4453	0.366361	0.0272727	0.443207	5.09455	6.23538	0.166444	0.412337	0.978843
ENSMUSG00000020990	Cdkl1	12	Cyclin-dependent kinase-like 1 [Source:UniProtKB/Swiss-Prot;Acc:Q8CEQ0]	71091	2.88503	4.56481	0.479526	0.0272972	0.443207	2.74083	2.93029	0.00159794	0.994618	0.999786
ENSMUSG00000002489	Tiam1	16	T cell lymphoma invasion and metastasis 1 [Source:MGI Symbol;Acc:MGI:103306]	21844	0.987623	1.70963	0.531336	0.0273146	0.443207	2.11166	2.32617	0.0242967	0.906034	0.999786
ENSMUSG00000030276	Ttll3	6	tubulin tyrosine ligase-like family, member 3 [Source:MGI Symbol;Acc:MGI:2141418]	101100	1.3277	2.32306	0.534725	0.0274057	0.443782	1.91951	1.16156	-0.489132	0.0517324	0.677298
ENSMUSG00000066026	Dhrs3	4	Short-chain dehydrogenase/reductase 3 [Source:UniProtKB/Swiss-Prot;Acc:O88876]	20148	6.08703	10.2375	0.517976	0.0275234	0.444127	21.9115	22.9638	-0.032957	0.871912	0.999786
ENSMUSG00000031669	Gins3	8	DNA replication complex GINS protein PSF3 [Source:UniProtKB/Swiss-Prot;Acc:Q9CY94]	78833	1.83121	3.36908	0.556482	0.0274744	0.444127	2.17194	2.707	0.11936	0.616314	0.993469
ENSMUSG00000059361	Nrsn2	2	Neurensin-2 [Source:UniProtKB/Swiss-Prot;Acc:Q5HZK2]	228777	25.5615	39.6084	0.464199	0.0275487	0.444127	14.0128	18.3398	0.22023	0.349883	0.972409
ENSMUSG00000044024	Rell2	18	RELT-like 2 [Source:MGI Symbol;Acc:MGI:1918044]	225392	11.8641	19.1646	0.493107	0.0275587	0.444127	10.9228	14.0839	0.222746	0.3193	0.969825
ENSMUSG00000028108	Ecm1	3	Mus musculus extracellular matrix protein 1 (Ecm1), transcript variant 3, mRNA. [Source:RefSeq mRNA;Acc:NM_001355070]	13601	0.890172	1.77135	0.577734	0.0276536	0.444627	1.59181	1.76433	0.0119969	0.944166	0.999786
ENSMUSG00000029752	Asns	6	Asparagine synthetase [glutamine-hydrolyzing] [Source:UniProtKB/Swiss-Prot;Acc:Q61024]	27053	36.9414	59.7352	0.49272	0.0278425	0.444917	69.5171	87.7371	0.216941	0.239763	0.936588
ENSMUSG00000017561	Crlf3	11	Cytokine receptor-like factor 3 [Source:UniProtKB/Swiss-Prot;Acc:Q9Z2L7]	54394	16.8142	11.6361	-0.467774	0.0277524	0.444917	23.0614	20.8339	-0.215803	0.232307	0.932345
ENSMUSG00000054619	Mettl7a1	15		70152	24.5505	17.9212	-0.42837	0.0278424	0.444917	15.3003	11.2395	-0.470521	0.00672448	0.253189
ENSMUSG00000037286	Stag1	9	Cohesin subunit SA-1 [Source:UniProtKB/Swiss-Prot;Acc:Q9D3E6]	20842	2.92121	2.0814	-0.448001	0.0277137	0.444917	2.40358	2.65199	0.018149	0.9242	0.999786
ENSMUSG00000021376	Tpmt	13	thiopurine S-methyltransferase [Source:HGNC Symbol;Acc:HGNC:12014]	22017	22.0575	16.026	-0.430234	0.0277772	0.444917	21.3713	26.0853	0.145706	0.4021	0.978321
ENSMUSG00000085436	Zfp335os	2	zinc finger protein 335, opposite strand [Source:MGI Symbol;Acc:MGI:3649775]		3.65028	5.69976	0.47245	0.0277352	0.444917	3.25891	5.41767	0.378048	0.132383	0.874992
ENSMUSG00000036902	Neto2	8	Mus musculus neuropilin (NRP) and tolloid (TLL)-like 2 (Neto2), transcript variant 1, mRNA. [Source:RefSeq mRNA;Acc:NM_001357287]	74513	2.61134	3.84966	0.426788	0.0279583	0.446015	2.62715	3.13323	0.132525	0.467817	0.985588
ENSMUSG00000020630	Rnaseh1	12	ribonuclease H1 isoform 2 [Source:RefSeq peptide;Acc:NP_001273794]	19819	10.4312	7.87523	-0.39945	0.0279578	0.446015	9.13016	8.24354	-0.217745	0.176608	0.910587
ENSMUSG00000030058	Copg1	6	Coatomer subunit gamma-1 [Source:UniProtKB/Swiss-Prot;Acc:Q9QZE5]	54161	36.3343	55.8316	0.458799	0.0280838	0.446261	38.6371	53.3902	0.32366	0.0870057	0.793468
ENSMUSG00000031970	Dbndd1	8		72185	6.8648	12.0358	0.5322	0.0280053	0.446261	6.61296	7.75936	0.112249	0.568009	0.987744
ENSMUSG00000048022	Tmem229a	6	Transmembrane protein 229A [Source:UniProtKB/Swiss-Prot;Acc:B9EJI9]	319832	48.5376	37.5045	-0.374394	0.0280346	0.446261	31.6832	29.6311	-0.18428	0.325634	0.970728
ENSMUSG00000021621	Zcchc9	13	zinc finger, CCHC domain containing 9 [Source:MGI Symbol;Acc:MGI:1916335]	69085	4.03676	2.74523	-0.481135	0.028125	0.44642	5.24766	3.28483	-0.613564	0.00572643	0.231787
ENSMUSG00000041309	Nkx6-2	7	NK6 homeobox 2 [Source:MGI Symbol;Acc:MGI:1352738]	14912	58.5427	92.0918	0.476119	0.0282831	0.447804	3.56647	6.87137	0.640433	0.00420628	0.191612
ENSMUSG00000067199	Frat1	19	Proto-onco FRAT1 [Source:UniProtKB/Swiss-Prot;Acc:P70339]	14296	0.993053	1.83386	0.553481	0.028466	0.449574	1.13199	1.82417	0.394589	0.103921	0.827852
ENSMUSG00000006344	Ggt5	10	Glutathione hydrolase 5 proenzyme Glutathione hydrolase 5 heavy chain Glutathione hydrolase 5 light chain [Source:UniProtKB/Swiss-Prot;Acc:Q9Z2A9]	23887	0.698511	1.47148	0.583512	0.028444	0.449574	0.0970671	0.107587	0.0179276	0.938176	0.999786
ENSMUSG00000021877	Arf4	14	ADP-ribosylation factor 4 [Source:UniProtKB/Swiss-Prot;Acc:P61750]	11843	121.979	93.6697	-0.381527	0.0285507	0.449764	144.08	153.795	-0.0205858	0.891327	0.999786
ENSMUSG00000060708	Bloc1s4	5	Biosis of lysosome-related organelles complex 1 subunit 4 [Source:UniProtKB/Swiss-Prot;Acc:Q8VED2]	117197	42.4459	33.024	-0.369073	0.0285904	0.449764	37.7038	32.262	-0.296327	0.130162	0.871898
ENSMUSG00000026399	Cd55	1	Complement decay-accelerating factor, GPI-anchored [Source:UniProtKB/Swiss-Prot;Acc:Q61475]	13136	1.24503	2.25791	0.545786	0.0286614	0.450407	0.668035	0.524005	-0.118802	0.60677	0.99123
ENSMUSG00000036181	Hist1h1c	13	histone cluster 1, H1c [Source:MGI Symbol;Acc:MGI:1931526]	50708	140.603	97.2499	-0.467228	0.0287388	0.450878	124.058	93.1061	-0.43225	0.0506985	0.673995
ENSMUSG00000022892	App	16	amyloid beta (A4) precursor protein [Source:MGI Symbol;Acc:MGI:88059]	11820	70.1025	100.479	0.401025	0.0288353	0.452015	92.369	103.433	0.0728413	0.697954	0.996769
ENSMUSG00000053025	Sv2b	7	Synaptic vesicle glycoprotein 2B [Source:UniProtKB/Swiss-Prot;Acc:Q8BG39]	64176	6.42511	9.39764	0.418084	0.0288951	0.452578	27.4014	29.5994	0.0234529	0.88313	0.999786
ENSMUSG00000060424	Pantr1	1			42.372	29.5061	-0.463467	0.0289707	0.453162	265.109	238.506	-0.233336	0.283791	0.955488
ENSMUSG00000075270	Pde11a	2	Dual 3',5'-cyclic-AMP and -GMP phosphodiesterase 11A [Source:UniProtKB/Swiss-Prot;Acc:P0C1Q2]	241489	0.890074	1.6428	0.551335	0.0289802	0.453162	0.208775	0.411399	0.293266	0.225843	0.929628
ENSMUSG00000062590	Armc9	1	LisH domain-containing protein ARMC9 [Source:UniProtKB/Swiss-Prot;Acc:Q9D2I5]	78795	3.10347	4.52374	0.413983	0.0290168	0.45336	3.85217	5.4267	0.334181	0.101842	0.825487
ENSMUSG00000034022	Cpsf1	15	Cleavage and polyadenylation specificity factor subunit 1 [Source:UniProtKB/Swiss-Prot;Acc:Q9EPU4]	94230	6.10372	9.04308	0.432192	0.0290761	0.453539	9.41866	10.3987	0.039501	0.846068	0.999786
ENSMUSG00000025579	Gaa	11	Lysosomal alpha-glucosidase [Source:UniProtKB/Swiss-Prot;Acc:P70699]	14387	46.5972	72.4626	0.466825	0.029061	0.453539	44.6563	51.8233	0.104153	0.595957	0.989685
ENSMUSG00000017400	Stac2	11	SH3 and cysteine-rich domain-containing protein 2 [Source:UniProtKB/Swiss-Prot;Acc:Q8R1B0]	217154	6.72908	9.96394	0.426056	0.0291013	0.453558	8.77872	8.49998	-0.126974	0.523395	0.987411
ENSMUSG00000002068	Ccne1	7	G1/S-specific cyclin-E1 [Source:UniProtKB/Swiss-Prot;Acc:Q61457]	12447	6.05538	9.04529	0.434131	0.0291369	0.45374	8.62494	9.13064	0.001597	0.99369	0.999786
ENSMUSG00000029314	Gpat3	5	glycerol-3-phosphate acyltransferase 3 [Source:MGI Symbol;Acc:MGI:3603816]	231510	1.99075	3.22362	0.491243	0.0291719	0.453912	0.57	0.918343	0.328829	0.200593	0.924987
ENSMUSG00000115317	AC139845.1	15			12.2783	7.26246	-0.546079	0.0294806	0.454056	11.2317	9.53407	-0.249301	0.313778	0.967776
ENSMUSG00000033308	Dpyd	3	Dihydropyrimidine dehydrogenase [NADP(+)] [Source:UniProtKB/Swiss-Prot;Acc:Q8CHR6]	99586	0.91363	1.46247	0.486451	0.0293244	0.454056	0.521406	0.494141	-0.0829633	0.74429	0.996995
ENSMUSG00000036854	Hspb6	7	Heat shock protein beta-6 [Source:UniProtKB/Swiss-Prot;Acc:Q5EBG6]	243912	45.5937	72.0019	0.479874	0.0295451	0.454056	59.9252	60.5987	-0.102981	0.62017	0.994029
ENSMUSG00000022594	Lynx1	15	Ly-6/neurotoxin-like protein 1 [Source:UniProtKB/Swiss-Prot;Acc:P0DP60]	23936	28.0292	39.2004	0.375977	0.0295484	0.454056	41.507	42.7189	-0.0508416	0.729119	0.996995
ENSMUSG00000022619	Mapk8ip2	15	C-Jun-amino-terminal kinase-interacting protein 2 [Source:UniProtKB/Swiss-Prot;Acc:Q9ERE9]	60597	38.1083	54.7493	0.403751	0.0295309	0.454056	41.2671	52.5569	0.216728	0.256143	0.945927
ENSMUSG00000018599	Mief2	11	Mitochondrial dynamics protein MID49 [Source:UniProtKB/Swiss-Prot;Acc:Q5NCS9]	237781	10.7443	8.38855	-0.364825	0.0293649	0.454056	8.13522	9.084	0.0506231	0.766862	0.999786
ENSMUSG00000024151	Msh2	17	DNA mismatch repair protein Msh2 [Source:UniProtKB/Swiss-Prot;Acc:P43247]	17685	6.97443	11.0579	0.479667	0.029356	0.454056	7.448	9.8139	0.249817	0.246928	0.940452
ENSMUSG00000026833	Olfm1	2	olfactomedin 1 [Source:MGI Symbol;Acc:MGI:1860437]	56177	68.88	87.3875	0.271039	0.0295402	0.454056	361.969	364.215	-0.07219	0.681331	0.996324
ENSMUSG00000021180	Rps6ka5	12	ribosomal protein S6 kinase, polypeptide 5 [Source:MGI Symbol;Acc:MGI:1920336]	73086	3.60321	5.13087	0.392908	0.0292713	0.454056	2.19455	2.53278	0.0880991	0.714016	0.996769
ENSMUSG00000030189	Ybx3	6	Y box protein 3 [Source:MGI Symbol;Acc:MGI:2137670]	56449	40.8043	31.9131	-0.364671	0.0294901	0.454056	31.754	29.6013	-0.19204	0.132337	0.874992
ENSMUSG00000050332	Amer1	X	APC membrane recruitment protein 1 [Source:UniProtKB/Swiss-Prot;Acc:Q7TS75]	72345	1.92225	2.73775	0.395164	0.0297701	0.45533	1.50835	1.67025	0.0359461	0.865766	0.999786
ENSMUSG00000008683	Rps15a	7	40S ribosomal protein S15a [Source:UniProtKB/Swiss-Prot;Acc:P62245]	267019	20.9671	13.9399	-0.494571	0.0298155	0.45533	18.9683	11.5501	-0.627053	0.00695342	0.257443
ENSMUSG00000040123	Zmym5	14	zinc finger, MYM-type 5 [Source:MGI Symbol;Acc:MGI:3041170]	219105	5.32957	4.38144	-0.31059	0.0297815	0.45533	5.1338	5.47279	-0.00555064	0.969528	0.999786
ENSMUSG00000032348	Gsta4	9	Glutathione S-transferase A4 [Source:UniProtKB/Swiss-Prot;Acc:P24472]	14860	223.289	177.031	-0.347476	0.0299287	0.45669	115.594	105.26	-0.221239	0.286941	0.957186
ENSMUSG00000020774	Aspa	11	aspartoacylase [Source:MGI Symbol;Acc:MGI:87914]	11484	16.1758	23.0884	0.396812	0.0300797	0.456829	3.13839	5.42344	0.497971	0.0335385	0.560564
ENSMUSG00000027313	Chac1	2	Glutathione-specific gamma-glutamylcyclotransferase 1 [Source:UniProtKB/Swiss-Prot;Acc:Q8R3J5]	69065	3.5478	5.77766	0.493597	0.0301048	0.456829	4.86349	6.14718	0.200143	0.337795	0.972409
ENSMUSG00000037697	Ddhd1	14	phospholipase DDHD1 isoform 4 [Source:RefSeq peptide;Acc:NP_001271328]	114874	6.83733	5.06435	-0.415727	0.0300098	0.456829	7.05152	5.37543	-0.455949	0.00509956	0.21251
ENSMUSG00000006522	Itih3	14	Inter-alpha-trypsin inhibitor heavy chain H3 [Source:UniProtKB/Swiss-Prot;Acc:Q61704]	16426	108.074	77.9585	-0.433344	0.030135	0.456829	16.8271	12.8671	-0.416138	0.016913	0.407182
ENSMUSG00000027698	Nceh1	3	Neutral cholesterol ester hydrolase 1 [Source:UniProtKB/Swiss-Prot;Acc:Q8BLF1]	320024	8.89356	13.1633	0.424902	0.030123	0.456829	18.281	21.2683	0.102728	0.562173	0.987744
ENSMUSG00000062309	Rpp25	9	Ribonuclease P protein subunit p25 [Source:UniProtKB/Swiss-Prot;Acc:Q91WE3]	102614	5.14941	8.09762	0.474444	0.0301544	0.456829	10.7493	13.9025	0.241275	0.152078	0.895926
ENSMUSG00000002459	Rgs20	1	regulator of G-protein signaling 20 [Source:MGI Symbol;Acc:MGI:1929866]	58175	10.6062	14.9157	0.386081	0.0302459	0.457485	78.5694	80.7296	-0.0652861	0.695628	0.996324
ENSMUSG00000028059	Arhgef2	3	Rho guanine nucleotide exchange factor 2 [Source:UniProtKB/Swiss-Prot;Acc:Q60875]	16800	10.0815	13.9462	0.367433	0.0303104	0.457724	29.2577	34.1603	0.114319	0.47064	0.986287
ENSMUSG00000073413	Ly6g6d	17	Lymphocyte antigen 6 complex locus protein G6d [Source:UniProtKB/Swiss-Prot;Acc:Q9Z1Q3]	114654	15.1734	10.2001	-0.484777	0.0303365	0.457753	2.19037	2.51874	0.056067	0.826706	0.999786
ENSMUSG00000005682	Pan2	10	PAN2-PAN3 deadenylation complex catalytic subunit Pan2 [Source:UniProtKB/Swiss-Prot;Acc:Q8BGF7]	103135	1.93345	1.40888	-0.428849	0.0306252	0.460973	3.28205	3.05335	-0.149906	0.509782	0.987411
ENSMUSG00000038520	Tbc1d17	7	TBC1 domain family, member 17 [Source:MGI Symbol;Acc:MGI:2449973]	233204	5.78698	8.04383	0.370257	0.0306472	0.460973	8.06079	10.2721	0.22897	0.201299	0.924987
ENSMUSG00000053012	Krcc1	6	Lysine-rich coiled-coil protein 1 [Source:UniProtKB/Swiss-Prot;Acc:Q99JT5]	57896	42.4421	32.8057	-0.373696	0.030737	0.461957	24.5149	24.4676	-0.119533	0.583766	0.989521
ENSMUSG00000097378	B230208H11Rik	10	RIKEN cDNA B230208H11 gene [Source:MGI Symbol;Acc:MGI:2443719]		2.3506	1.4157	-0.540419	0.030767	0.462042	1.85088	2.29582	0.0922667	0.716832	0.996769
ENSMUSG00000043131	Mob1a	6	MOB kinase activator 1A [Source:UniProtKB/Swiss-Prot;Acc:Q921Y0]	232157	7.17399	5.49664	-0.382208	0.0309947	0.46399	6.96347	6.79269	-0.118347	0.56804	0.987744
ENSMUSG00000013936	Myl2	5	Myosin regulatory light chain 2, ventricular/cardiac muscle isoform [Source:UniProtKB/Swiss-Prot;Acc:P51667]	17906	2.69601	1.49125	-0.562833	0.030992	0.46399	8.35769	5.42653	-0.470869	0.0618433	0.716596
ENSMUSG00000090935	Synj2bp	12	synaptojanin 2 binding protein [Source:MGI Symbol;Acc:MGI:1344347]	24071	8.79778	7.07392	-0.334316	0.0309598	0.46399	7.2967	7.67927	-0.0368315	0.823098	0.999786
ENSMUSG00000021991	Cacna2d3	14	Voltage-dependent calcium channel subunit alpha-2/delta-3 Voltage-dependent calcium channel subunit alpha-2-3 Voltage-dependent calcium channel subunit delta-3 [Source:UniProtKB/Swiss-Prot;Acc:Q9Z1L5]	12294	8.96188	13.0513	0.41085	0.031105	0.46422	14.8655	14.4256	-0.107533	0.570142	0.987744
ENSMUSG00000055239	Kcmf1	6	E3 ubiquitin-protein ligase KCMF1 [Source:UniProtKB/Swiss-Prot;Acc:Q80UY2]	74287	29.3771	24.8536	-0.276716	0.0311087	0.46422	30.7096	32.6618	-0.0229328	0.861116	0.999786
ENSMUSG00000030769	Slc5a11	7	Sodium/myo-inositol cotransporter 2 [Source:UniProtKB/Swiss-Prot;Acc:Q8K0E3]	233836	1.94634	3.9189	0.568879	0.0311325	0.46422	0.212103	0.156369	-0.0506943	0.743607	0.996995
ENSMUSG00000028560	Usp1	4	ubiquitin specific peptidase 1 [Source:MGI Symbol;Acc:MGI:2385198]	230484	6.95179	5.26976	-0.391214	0.0310977	0.46422	8.88244	9.01404	-0.0821931	0.658691	0.996324
ENSMUSG00000028647	Mycbp	4	c-Myc-binding protein [Source:UniProtKB/Swiss-Prot;Acc:Q9EQS3]	56309	16.3274	12.8911	-0.352051	0.0312788	0.466028	7.60394	7.23949	-0.157225	0.491635	0.987411
ENSMUSG00000033285	Wdr3	3	WD repeat domain 3 [Source:MGI Symbol;Acc:MGI:2443143]	269470	2.55035	3.87498	0.449406	0.0313029	0.466028	3.63237	4.27049	0.106949	0.664833	0.996324
ENSMUSG00000040502	2009-03-01	10	E3 ubiquitin-protein ligase MARCH9 [Source:UniProtKB/Swiss-Prot;Acc:Q3TZ87]	216438	1.23753	2.29374	0.547545	0.0315605	0.466485	2.23793	2.2864	-0.0762322	0.741929	0.996995
ENSMUSG00000031467	Agpat5	8	1-acyl-sn-glycerol-3-phosphate acyltransferase epsilon [Source:UniProtKB/Swiss-Prot;Acc:Q9D1E8]	52123	24.4644	18.4634	-0.395546	0.03173	0.466485	14.6537	11.1261	-0.45443	0.00924157	0.299762
ENSMUSG00000107994	D830050J10Rik	6			1.92167	1.22278	-0.513831	0.0314568	0.466485	2.05455	2.0067	-0.119124	0.61351	0.993469
ENSMUSG00000056121	Fez2	17	Fasciculation and elongation protein zeta-2 [Source:UniProtKB/Swiss-Prot;Acc:Q6TYB5]	225020	78.1732	63.3973	-0.325201	0.0317521	0.466485	56.3504	51.1765	-0.226365	0.185145	0.916845
ENSMUSG00000050199	Lgr4	2	Leucine-rich repeat-containing G-protein coupled receptor 4 [Source:UniProtKB/Swiss-Prot;Acc:A2ARI4]	107515	3.45289	2.51787	-0.426581	0.0316594	0.466485	4.3351	3.39492	-0.395188	0.0475867	0.65888
ENSMUSG00000059436	Max	12	Max protein [Source:MGI Symbol;Acc:MGI:96921]	17187	11.0025	8.30239	-0.3985	0.0314808	0.466485	14.8477	19.8679	0.19813	0.407616	0.978843
ENSMUSG00000042292	Mkl1	15	MKL/myocardin-like protein 1 [Source:UniProtKB/Swiss-Prot;Acc:Q8K4J6]	223701	1.43382	2.16975	0.444464	0.0314456	0.466485	5.37256	5.89835	0.0258844	0.875551	0.999786
ENSMUSG00000027765	P2ry1	3	purinergic receptor P2Y, G-protein coupled 1 [Source:MGI Symbol;Acc:MGI:105049]	18441	8.23219	6.10833	-0.410642	0.0315443	0.466485	0.220828	0.172743	-0.145826	0.531831	0.987411
ENSMUSG00000005447	Pafah1b3	7	Platelet-activating factor acetylhydrolase IB subunit gamma [Source:UniProtKB/Swiss-Prot;Acc:Q61205]	18476	11.6454	16.1619	0.367873	0.0315687	0.466485	7.77277	9.29498	0.128827	0.535959	0.987411
ENSMUSG00000001473	Tubb6	18	tubulin, beta 6 class V [Source:MGI Symbol;Acc:MGI:1915201]	67951	5.95676	11.062	0.549259	0.0316154	0.466485	4.66065	7.59356	0.504008	0.00565971	0.230683
ENSMUSG00000027803	Wwtr1	3	WW domain containing transcription regulator 1 [Source:MGI Symbol;Acc:MGI:1917649]	97064	10.5146	8.23939	-0.358307	0.0317511	0.466485	12.5227	11.2312	-0.243296	0.239976	0.936588
ENSMUSG00000027357	Crls1	2	Cardiolipin synthase (CMP-forming) [Source:UniProtKB/Swiss-Prot;Acc:Q80ZM8]	66586	27.7658	22.6326	-0.31851	0.0320775	0.467281	28.0952	31.8006	0.0715457	0.65115	0.99517
ENSMUSG00000009013	Dynll1	5	Dynein light chain 1, cytoplasmic [Source:UniProtKB/Swiss-Prot;Acc:P63168]	56455	356.959	277.806	-0.365844	0.0319664	0.467281	288.536	241.667	-0.316046	0.129379	0.871262
ENSMUSG00000022324	Matn2	15	Mus musculus matrilin 2 (Matn2), transcript variant 1, mRNA. [Source:RefSeq mRNA;Acc:NM_001358780]	17181	2.93006	2.11365	-0.4326	0.032075	0.467281	1.81964	2.35552	0.198584	0.399636	0.978321
ENSMUSG00000029359	Tesc	5	tescalcin [Source:MGI Symbol;Acc:MGI:1930803]	57816	26.1429	37.6463	0.402389	0.0320315	0.467281	29.0207	39.3302	0.281302	0.13748	0.882593
ENSMUSG00000060771	Tsga10	1	testis specific 10 [Source:MGI Symbol;Acc:MGI:2685063]	211484	2.03352	1.3646	-0.483287	0.0320686	0.467281	2.29726	2.25195	-0.0964393	0.662496	0.996324
ENSMUSG00000037624	Kcnk2	1	Mus musculus potassium channel, subfamily K, member 2 (Kcnk2), transcript variant 5, mRNA. [Source:RefSeq mRNA;Acc:NM_001357119]	16526	2.72637	2.00463	-0.418795	0.032211	0.468506	7.25597	8.46905	0.114493	0.572483	0.987744
ENSMUSG00000059013	Sh2d3c	2	SH2 domain-containing protein 3C [Source:UniProtKB/Swiss-Prot;Acc:Q9QZS8]	27387	3.62091	5.7937	0.480705	0.0321983	0.468506	5.94685	7.70432	0.21432	0.368548	0.973429
ENSMUSG00000026797	Stxbp1	2	Syntaxin-binding protein 1 [Source:UniProtKB/Swiss-Prot;Acc:O08599]	20910	75.9682	113.836	0.435615	0.032268	0.468616	132.858	155.857	0.127973	0.535124	0.987411
ENSMUSG00000029765	Plxna4	6	plexin A4 [Source:MGI Symbol;Acc:MGI:2179061]	243743	2.99674	4.52709	0.439821	0.0322941	0.468635	5.5821	5.3205	-0.129837	0.523841	0.987411
ENSMUSG00000028634	Hivep3	4	Transcription factor HIVEP3 [Source:UniProtKB/Swiss-Prot;Acc:A2A884]	16656	4.7956	3.86751	-0.329477	0.032322	0.468681	11.1869	8.17687	-0.505469	0.00205381	0.119662
ENSMUSG00000045007	Tubg2	11	tubulin, gamma 2 [Source:MGI Symbol;Acc:MGI:2144208]	103768	17.7736	28.1876	0.476681	0.0323684	0.468923	27.7865	36.8788	0.271191	0.174928	0.910095
ENSMUSG00000096956	Snhg18	15	small nucleolar RNA host gene 18 [Source:MGI Symbol;Acc:MGI:1914085]		14.737	10.2732	-0.459073	0.0325011	0.469363	6.80472	6.9415	-0.0836665	0.7134	0.996769
ENSMUSG00000036820	Amdhd2	17	N-acetylglucosamine-6-phosphate deacetylase [Source:UniProtKB/Swiss-Prot;Acc:Q8JZV7]	245847	12.4826	17.6327	0.387068	0.0327408	0.469942	16.8925	20.3686	0.143474	0.473719	0.986287
ENSMUSG00000028015	Ctso	3	cathepsin O [Source:MGI Symbol;Acc:MGI:2139628]	229445	40.3713	27.5893	-0.470403	0.0327361	0.469942	28.7845	25.9673	-0.232858	0.12959	0.871262
ENSMUSG00000079057	Cyp4v3	8	Cytochrome P450 4V2 [Source:UniProtKB/Swiss-Prot;Acc:Q9DBW0]	102294	4.31611	3.19086	-0.411831	0.0327332	0.469942	2.24642	1.88224	-0.28025	0.199192	0.924232
ENSMUSG00000038646	Fam103a1	7	RNMT-activating mini protein [Source:UniProtKB/Swiss-Prot;Acc:Q9CQY2]	67148	49.8262	40.9373	-0.31142	0.0327561	0.469942	42.6537	44.7536	-0.03359	0.829669	0.999786
ENSMUSG00000022965	Ifngr2	16	interferon gamma receptor 2 [Source:MGI Symbol;Acc:MGI:107654]	15980	11.8468	9.07999	-0.384016	0.0326145	0.469942	15.1851	12.8758	-0.283107	0.0945512	0.809083
ENSMUSG00000028636	Ppcs	4	Mus musculus phosphopantothenoylcysteine synthetase (Ppcs), transcript variant 2, mRNA. [Source:RefSeq mRNA;Acc:NM_001355214]	106564	13.6893	18.3784	0.33474	0.0327303	0.469942	12.0211	14.4123	0.132825	0.447438	0.981943
ENSMUSG00000028744	Pqlc2	4	PQ loop repeat containing 2 [Source:MGI Symbol;Acc:MGI:2384837]	212555	4.56245	3.49068	-0.384193	0.0327066	0.469942	4.3927	2.67168	-0.704826	0.000130346	0.0152365
ENSMUSG00000033061	Resp18	1	regulated endocrine-specific protein 18 [Source:MGI Symbol;Acc:MGI:1098222]	19711	90.3007	142.708	0.470911	0.0327316	0.469942	37.3375	43.5119	0.101233	0.627967	0.994165
ENSMUSG00000008999	Bmp7	2	Bone morphotic protein 7 [Source:UniProtKB/Swiss-Prot;Acc:P23359]	12162	2.30272	3.59272	0.466107	0.0328183	0.470478	6.02028	5.12202	-0.258356	0.22243	0.929628
ENSMUSG00000032359	Ctsh	9	cathepsin H [Source:MGI Symbol;Acc:MGI:107285]	13036	2.00184	3.58818	0.535319	0.0328799	0.470518	1.69978	2.08696	0.128244	0.614364	0.993469
ENSMUSG00000006273	Atp6v1b2	8	V-type proton ATPase subunit B, brain isoform [Source:UniProtKB/Swiss-Prot;Acc:P62814]	11966	156.724	223.589	0.392615	0.0329562	0.470676	221.032	279.513	0.221843	0.237482	0.934739
ENSMUSG00000021983	Atp8a2	14	Phospholipid-transporting ATPase IB [Source:UniProtKB/Swiss-Prot;Acc:P98200]	50769	5.5591	8.11841	0.412946	0.0329338	0.470676	2.76615	2.87939	-0.0182453	0.930956	0.999786
ENSMUSG00000034171	Faah	4	Fatty-acid amide hydrolase 1 [Source:UniProtKB/Swiss-Prot;Acc:O08914]	14073	8.14726	12.2238	0.436316	0.0331321	0.472421	15.4146	16.8548	0.0367724	0.847085	0.999786
ENSMUSG00000040055	Gjb6	14	gap junction protein, beta 6 [Source:MGI Symbol;Acc:MGI:107588]	14623	191.684	140.311	-0.418988	0.0331944	0.472421	189.273	125.508	-0.641764	1.55171e-05	0.00236501
ENSMUSG00000093930	Hmgcs1	13	Hydroxymethylglutaryl-CoA synthase, cytoplasmic [Source:UniProtKB/Swiss-Prot;Acc:Q8JZK9]	208715	144.569	119.528	-0.30652	0.0332096	0.472421	86.194	95.6511	0.0450639	0.792375	0.999786
ENSMUSG00000028559	Osbpl9	4	Oxysterol-binding protein-related protein 9 [Source:UniProtKB/Swiss-Prot;Acc:A2A8Z1]	100273	17.7069	24.6905	0.37366	0.033228	0.472421	12.2501	15.3748	0.208602	0.251855	0.943097
ENSMUSG00000097415	AU020206	7	expressed sequence AU020206 [Source:MGI Symbol;Acc:MGI:2142134]		0.696289	1.32175	0.550233	0.0332713	0.472613	0.164004	0.473705	0.581822	0.0216391	0.454127
ENSMUSG00000058254	Tspan7	X	tetraspanin 7 [Source:MGI Symbol;Acc:MGI:1298407]	21912	160.949	132.863	-0.304645	0.0332914	0.472613	595.895	394.128	-0.618835	0.000961282	0.0700733
ENSMUSG00000047648	Fbxo30	10	F-box only protein 30 [Source:UniProtKB/Swiss-Prot;Acc:Q8BJL1]	71865	2.62529	1.82987	-0.457577	0.033341	0.472684	1.77497	2.07524	0.108011	0.617727	0.993469
ENSMUSG00000074093	Svip	7	Small VCP/p97-interacting protein [Source:UniProtKB/Swiss-Prot;Acc:Q3UZP4]	75744	56.2452	44.6458	-0.344572	0.0333463	0.472684	30.3541	35.2675	0.0959797	0.571555	0.987744
ENSMUSG00000043673	Kcns3	12	Potassium voltage-gated channel subfamily S member 3 [Source:UniProtKB/Swiss-Prot;Acc:Q8BQZ8]	238076	3.66654	5.99247	0.491862	0.0334567	0.473541	1.901	2.03308	0.0155287	0.951848	0.999786
ENSMUSG00000000171	Sdhd	9	succinate dehydrogenase complex, subunit D, integral membrane protein [Source:MGI Symbol;Acc:MGI:1914175]	66925	291.591	244.472	-0.288561	0.0334547	0.473541	345.547	334.78	-0.152867	0.408863	0.978843
ENSMUSG00000026664	Phyh	2	phytanoyl-CoA hydroxylase [Source:MGI Symbol;Acc:MGI:891978]	16922	415.703	332.062	-0.338758	0.0335656	0.474374	353.287	344.581	-0.14296	0.381053	0.975313
ENSMUSG00000052949	Rnf157	11	ring finger protein 157 [Source:HGNC Symbol;Acc:HGNC:29402]	217340	26.6813	39.2241	0.419235	0.0336589	0.474983	35.7593	40.6754	0.08724	0.661481	0.996324
ENSMUSG00000028207	Asph	4	Aspartyl/asparaginyl beta-hydroxylase [Source:UniProtKB/Swiss-Prot;Acc:Q8BSY0]	65973	14.0575	11.2467	-0.338767	0.0338251	0.475677	10.3256	10.2109	-0.0797911	0.674688	0.996324
ENSMUSG00000024335	Brd2	17	Bromodomain-containing protein 2 [Source:UniProtKB/Swiss-Prot;Acc:Q7JJ13]	14312	15.7636	20.5409	0.301541	0.0338586	0.475677	19.8809	26.3026	0.267914	0.0632893	0.723883
ENSMUSG00000046603	Tcaim	9	T cell activation inhibitor, mitochondrial [Source:HGNC Symbol;Acc:HGNC:25241]	382117	8.11916	5.70292	-0.450468	0.0338425	0.475677	6.08702	6.58514	0.00198096	0.992308	0.999786
ENSMUSG00000049832	Rbx1-ps	17	ring-box 1, pseudogene [Source:MGI Symbol;Acc:MGI:3710517]		7.40255	3.99854	-0.559346	0.0339792	0.476664	4.20798	3.17803	-0.299039	0.24077	0.936883
ENSMUSG00000000581	C1d	11	Mus musculus C1D nuclear receptor co-repressor (C1d), transcript variant 2, mRNA. [Source:RefSeq mRNA;Acc:NM_001330649]	57316	46.8586	39.0617	-0.293677	0.0340118	0.47677	35.1149	38.764	0.00785378	0.966023	0.999786
ENSMUSG00000041645	Ddx24	12	ATP-dependent RNA helicase DDX24 [Source:UniProtKB/Swiss-Prot;Acc:Q9ESV0]	27225	50.2032	68.0609	0.343022	0.03404	0.476812	47.5337	48.8433	-0.0508312	0.759778	0.999786
ENSMUSG00000073418	C4b	17	Complement C4-B Complement C4 beta chain Complement C4 alpha chain C4a anaphylatoxin Complement C4 gamma chain [Source:UniProtKB/Swiss-Prot;Acc:P01029]	12268	12.5062	18.4156	0.419572	0.0343032	0.478797	1.33139	1.62115	0.101064	0.683321	0.996324
ENSMUSG00000022305	Lrp12	15	Mus musculus low density lipoprotein-related protein 12 (Lrp12), transcript variant 2, mRNA. [Source:RefSeq mRNA;Acc:NM_001347036]	239393	3.79676	5.56294	0.41534	0.0342593	0.478797	4.51479	5.88233	0.24563	0.237239	0.934739
ENSMUSG00000069678	Pcgf1	6	Polycomb group RING finger protein 1 [Source:UniProtKB/Swiss-Prot;Acc:Q8R023]	69837	11.4849	15.9769	0.371018	0.034289	0.478797	15.3384	19.4021	0.214112	0.20139	0.924987
ENSMUSG00000055745	Rtl6	15	Retrotransposon Gag-like protein 6 [Source:UniProtKB/Swiss-Prot;Acc:Q505G4]	223732	4.49845	6.84748	0.44672	0.0342905	0.478797	12.0731	14.525	0.154169	0.419987	0.978843
ENSMUSG00000036949	Slc39a12	2	Zinc transporter ZIP12 [Source:UniProtKB/Swiss-Prot;Acc:Q5FWH7]	277468	74.1322	51.8418	-0.453863	0.0343333	0.478797	29.8955	21.9037	-0.497623	0.00461056	0.200684
ENSMUSG00000051579	Tceal8	X	Transcription elongation factor A protein-like 8 [Source:UniProtKB/Swiss-Prot;Acc:Q9CZY2]	66684	87.2785	67.3526	-0.37375	0.0343264	0.478797	56.2874	53.6002	-0.173258	0.404345	0.978759
ENSMUSG00000021665	Hexb	13	Beta-hexosaminidase subunit beta [Source:UniProtKB/Swiss-Prot;Acc:P20060]	15212	13.5107	21.8276	0.483905	0.0344438	0.47928	12.8706	19.7869	0.448009	0.0142527	0.385591
ENSMUSG00000034602	Mon2	10	MON2 homolog, regulator of endosome-to-Golgi trafficking [Source:HGNC Symbol;Acc:HGNC:29177]	67074	4.15141	6.63989	0.476445	0.0344021	0.47928	4.68308	5.35705	0.0626918	0.732601	0.996995
ENSMUSG00000024140	Epas1	17	Endothelial PAS domain-containing protein 1 [Source:UniProtKB/Swiss-Prot;Acc:P97481]	13819	17.0893	12.3823	-0.430782	0.0345129	0.479888	14.3078	10.2631	-0.449171	0.0592983	0.707888
ENSMUSG00000023921	Mut	17	Methylmalonyl-CoA mutase, mitochondrial [Source:UniProtKB/Swiss-Prot;Acc:P16332]	17850	23.0017	31.8868	0.366947	0.0345473	0.480015	15.6843	26.5568	0.552837	0.00118971	0.0801155
ENSMUSG00000027628	Aar2	2	AAR2 splicing factor homolog [Source:MGI Symbol;Acc:MGI:1915545]	68295	12.7116	17.4186	0.354156	0.0346418	0.480624	17.1885	18.7793	0.0306479	0.814783	0.999786
ENSMUSG00000007207	Stx1a	5	syntaxin 1A (brain) [Source:MGI Symbol;Acc:MGI:109355]	20907	2.36203	4.05241	0.516467	0.0347884	0.481599	95.1396	106.478	0.065974	0.705541	0.996769
ENSMUSG00000025436	Atp23	10	Mitochondrial inner membrane protease ATP23 homolog [Source:UniProtKB/Swiss-Prot;Acc:Q9CWQ3]	68876	3.97375	5.35978	0.338808	0.0348665	0.482328	6.02595	6.41747	-0.023201	0.894097	0.999786
ENSMUSG00000074657	Kif5a	10	Kinesin heavy chain isoform 5A [Source:UniProtKB/Swiss-Prot;Acc:P33175]	16572	43.4759	64.1027	0.419405	0.0348932	0.482346	49.2184	60.7853	0.191245	0.242418	0.938189
ENSMUSG00000043670	Diras1	10	GTP-binding protein Di-Ras1 [Source:UniProtKB/Swiss-Prot;Acc:Q91Z61]	208666	9.55012	13.9657	0.413575	0.0349847	0.482906	12.4699	12.9974	-0.0134299	0.945284	0.999786
ENSMUSG00000063694	Cycs	6	Cytochrome c, somatic [Source:UniProtKB/Swiss-Prot;Acc:P62897]	13063	116.102	85.0402	-0.420467	0.0351248	0.483467	109.95	93.3877	-0.30832	0.106983	0.830896
ENSMUSG00000020929	Eftud2	11	116 kDa U5 small nuclear ribonucleoprotein component [Source:UniProtKB/Swiss-Prot;Acc:O08810]	20624	12.7933	18.2229	0.390466	0.0351026	0.483467	24.6839	28.2776	0.0985969	0.62898	0.994165
ENSMUSG00000018659	Pnpo	11	Pyridoxine-5'-phosphate oxidase [Source:UniProtKB/Swiss-Prot;Acc:Q91XF0]	103711	22.4779	29.7642	0.317939	0.0351129	0.483467	20.5784	22.0243	0.0107946	0.945192	0.999786
ENSMUSG00000023992	Trem2	17	Triggering receptor expressed on myeloid cells 2 [Source:UniProtKB/Swiss-Prot;Acc:Q99NH8]	83433	0.707207	1.49378	0.563511	0.0351274	0.483467	0.874935	1.31392	0.329021	0.154829	0.90013
ENSMUSG00000032318	Isl2	9	Insulin enhancer protein ISL-2 [Source:UniProtKB/Swiss-Prot;Acc:Q9CXV0]	104360	0.752913	1.66056	0.565913	0.0351942	0.48356	0.0755872	0.00837678	-0.13016	0.257641
ENSMUSG00000025212	Sfxn3	19	Sideroflexin-3 [Source:UniProtKB/Swiss-Prot;Acc:Q91V61]	94280	15.6341	21.8409	0.37596	0.0351678	0.48356	38.9309	43.6687	0.0646521	0.720924	0.996995
ENSMUSG00000070643	Sox13	1	Transcription factor SOX-13 [Source:UniProtKB/Swiss-Prot;Acc:Q04891]	20668	6.15767	4.02634	-0.493611	0.0352106	0.48356	4.81473	4.61733	-0.11142	0.582124	0.989521
ENSMUSG00000045103	Dmd	X	Dystrophin [Source:UniProtKB/Swiss-Prot;Acc:P11531]	13405	2.84057	2.26919	-0.340132	0.0352808	0.484172	4.41733	5.03883	0.0743662	0.604512	0.99076
ENSMUSG00000042115	Klhdc8a	1	Kelch domain-containing protein 8A [Source:UniProtKB/Swiss-Prot;Acc:Q91XA8]	213417	7.75416	12.2981	0.471318	0.0354648	0.485937	3.25518	4.00548	0.177602	0.309811	0.967776
ENSMUSG00000035112	Wnk4	11	WNK lysine deficient protein kinase 4 [Source:MGI Symbol;Acc:MGI:1917097]	69847	0.743788	1.34197	0.532885	0.0354723	0.485937	0.636693	0.94208	0.290943	0.247685	0.941404
ENSMUSG00000029265	Dr1	5	Protein Dr1 [Source:UniProtKB/Swiss-Prot;Acc:Q91WV0]	13486	9.64286	7.77495	-0.329034	0.0357117	0.486212	9.97633	11.1513	0.048229	0.807771	0.999786
ENSMUSG00000050428	Fbxo46	7	F-box only protein 46 [Source:UniProtKB/Swiss-Prot;Acc:Q8BG80]	243867	1.22713	1.8771	0.449743	0.0355696	0.486212	2.28214	2.04611	-0.15526	0.513689	0.987411
ENSMUSG00000033595	Lgi3	14	Leucine-rich repeat LGI family member 3 [Source:UniProtKB/Swiss-Prot;Acc:Q8K406]	213469	61.0782	93.7712	0.449699	0.035684	0.486212	29.9895	33.8054	0.0751686	0.649103	0.995072
ENSMUSG00000041439	Mfsd6	1	Major facilitator superfamily domain-containing protein 6 [Source:UniProtKB/Swiss-Prot;Acc:Q8CBH5]	98682	7.96161	11.454	0.39972	0.0356592	0.486212	6.18639	7.21326	0.113971	0.522337	0.987411
ENSMUSG00000061859	Patj	4	Mus musculus PATJ, crumbs cell polarity complex component (Patj), transcript variant 5, mRNA. [Source:RefSeq mRNA;Acc:NM_001355177]	12695	4.56025	6.57771	0.400782	0.0356012	0.486212	0.179176	0.432084	0.360231	0.135521	0.879405
ENSMUSG00000022099	Dmtn	14	Dematin [Source:UniProtKB/Swiss-Prot;Acc:Q9WV69]	13829	17.596	24.3266	0.362868	0.0358518	0.48742	41.0115	45.8877	0.0650517	0.728688	0.996995
ENSMUSG00000003316	Glg1	8	Golgi apparatus protein 1 [Source:UniProtKB/Swiss-Prot;Acc:Q61543]	20340	15.8402	22.9491	0.404696	0.0358499	0.48742	21.8002	23.1806	-0.000115406	0.999485	0.999886
ENSMUSG00000030854	Ptpn5	7	Tyrosine-protein phosphatase non-receptor type 5 [Source:UniProtKB/Swiss-Prot;Acc:P54830]	19259	9.83857	13.94	0.386271	0.0359608	0.488243	22.8015	25.1376	0.0468524	0.808178	0.999786
ENSMUSG00000066687	Zbtb16	9	zinc finger and BTB domain containing 16 [Source:MGI Symbol;Acc:MGI:103222]	235320	1.64895	1.05441	-0.502714	0.0359639	0.488243	3.49856	3.56514	-0.0668157	0.745221	0.996995
ENSMUSG00000023011	Faim2	15	Protein lifeguard 2 [Source:UniProtKB/Swiss-Prot;Acc:Q8K097]	72393	15.7737	23.0312	0.41175	0.0360376	0.488894	15.8643	17.5556	0.0593065	0.787509	0.999786
ENSMUSG00000006289	Osgep	14	O-sialoglycoprotein endopeptidase [Source:MGI Symbol;Acc:MGI:1913496]	66246	25.1795	20.252	-0.332173	0.0362164	0.490266	25.6041	23.2831	-0.22689	0.192254	0.921989
ENSMUSG00000025184	R3hcc1l	19	Coiled-coil domain-containing protein R3HCC1L [Source:UniProtKB/Swiss-Prot;Acc:Q8BJM3]	52013	2.12205	3.26371	0.451746	0.0362076	0.490266	2.56775	2.64771	-0.00578971	0.9818	0.999786
ENSMUSG00000073910	Mob3b	4	MOB kinase activator 3B [Source:UniProtKB/Swiss-Prot;Acc:Q8VE04]	214944	10.4241	8.00327	-0.379283	0.0363221	0.490901	1.01628	0.839702	-0.302296	0.160765	0.909868
ENSMUSG00000058492	Scp2-ps2	9	sterol carrier protein 2, pseudogene 2 [Source:MGI Symbol;Acc:MGI:107679]		5.08267	3.50533	-0.462447	0.036341	0.490901	3.97697	4.48642	0.0384141	0.864135	0.999786
ENSMUSG00000024259	Slc25a46	18	Mus musculus solute carrier family 25, member 46 (Slc25a46), transcript variant 2, mRNA. [Source:RefSeq mRNA;Acc:NM_001357461]	67453	12.7443	16.709	0.307066	0.0363227	0.490901	18.222	19.8286	0.0265669	0.845325	0.999786
ENSMUSG00000028179	Cth	3	Cystathionine gamma-lyase [Source:UniProtKB/Swiss-Prot;Acc:Q8VCN5]	107869	6.78405	4.49276	-0.485007	0.0364174	0.491583	19.124	17.498	-0.197262	0.282433	0.955488
ENSMUSG00000052955	Cpvl	6	Probable serine carboxypeptidase CPVL [Source:UniProtKB/Swiss-Prot;Acc:Q9D3S9]	71287	1.58365	0.913513	-0.539019	0.036497	0.491957	0.0284638	0.283057	0.233308	0.126328	0.868278
ENSMUSG00000027350	Chgb	2	chromogranin B [Source:MGI Symbol;Acc:MGI:88395]	12653	29.565	43.5047	0.41857	0.0367769	0.492542	80.8407	79.4529	-0.0681111	0.75448	0.998573
ENSMUSG00000031323	Dmrtc1a	X	Doublesex- and mab-3-related transcription factor C1 [Source:UniProtKB/Swiss-Prot;Acc:Q9D9R7]	70887	3.94446	6.19214	0.463569	0.0367539	0.492542	4.36802	4.84431	0.0285174	0.903153	0.999786
ENSMUSG00000028878	Fam76a	4	Protein FAM76A [Source:UniProtKB/Swiss-Prot;Acc:Q922G2]	230789	21.5971	17.6654	-0.312755	0.0366161	0.492542	21.3375	26.2792	0.176079	0.208651	0.927346
ENSMUSG00000058135	Gstm1	3	Glutathione S-transferase Mu 1 [Source:UniProtKB/Swiss-Prot;Acc:P10649]	14862	1767.28	1350.12	-0.379116	0.0369115	0.492542	2579.13	2794.42	-0.0231095	0.90601	0.999786
ENSMUSG00000030725	Lipt2	7	Putative lipoyltransferase 2, mitochondrial [Source:UniProtKB/Swiss-Prot;Acc:Q9D009]	67164	8.87458	12.9859	0.416552	0.0368262	0.492542	8.96025	16.8388	0.672887	0.000218737	0.0223376
ENSMUSG00000034923	Ly6g6f	17	lymphocyte antigen 6 complex, locus G6F [Source:MGI Symbol;Acc:MGI:3616082]	433099	9.10878	13.2276	0.407856	0.036869	0.492542	0.22914	0.224164	-0.00718246	0.957667	0.999786
ENSMUSG00000057777	Mab21l2	3	Protein mab-21-like 2 [Source:UniProtKB/Swiss-Prot;Acc:Q8BPP1]	23937	2.69149	4.01266	0.427657	0.036697	0.492542	0.0199187	0	-0.0658215	0.3872
ENSMUSG00000022698	Naa50	16	Mus musculus N(alpha)-acetyltransferase 50, NatE catalytic subunit (Naa50), transcript variant 2, mRNA. [Source:RefSeq mRNA;Acc:NM_001347239]	72117	22.33	18.8625	-0.277112	0.0368383	0.492542	19.3582	20.1871	-0.0322309	0.85643	0.999786
ENSMUSG00000025373	Rnf41	10	E3 ubiquitin-protein ligase NRDP1 [Source:UniProtKB/Swiss-Prot;Acc:Q8BH75]	67588	24.8195	18.4184	-0.409357	0.0366395	0.492542	32.9307	19.4319	-0.710121	0.0001717	0.0187718
ENSMUSG00000025403	Shmt2	10	serine hydroxymethyltransferase 2 (mitochondrial) [Source:MGI Symbol;Acc:MGI:1277989]	108037	11.1026	15.6976	0.384654	0.0369302	0.492542	12.8676	20.448	0.503434	0.00411859	0.188979
ENSMUSG00000026788	Zbtb43	2	zinc finger and BTB domain containing 43 [Source:MGI Symbol;Acc:MGI:1919084]	71834	2.8606	2.14148	-0.401921	0.0367455	0.492542	4.03186	3.88972	-0.110337	0.573517	0.987744
ENSMUSG00000034675	Dbn1	13	Drebrin [Source:UniProtKB/Swiss-Prot;Acc:Q9QXS6]	56320	19.6965	28.2556	0.396882	0.036988	0.492618	55.563	75.2592	0.291522	0.143448	0.886737
ENSMUSG00000048965	Mrgpre	7	Mas-related G-protein coupled receptor member E [Source:UniProtKB/Swiss-Prot;Acc:Q91ZB7]	244238	1.56381	2.325	0.426653	0.0369737	0.492618	1.86725	1.53912	-0.21733	0.389069	0.977475
ENSMUSG00000021226	Acot2	12	acyl-CoA thioesterase 2 [Source:MGI Symbol;Acc:MGI:2159605]	171210	6.74306	5.09327	-0.391381	0.0374205	0.492632	5.44949	4.97603	-0.155466	0.54069	0.987411
ENSMUSG00000029762	Akr1b8	6	Aldose reductase-related protein 2 [Source:UniProtKB/Swiss-Prot;Acc:P45377]	14187	2.25252	4.27356	0.543142	0.0374181	0.492632	1.1576	1.76313	0.132116	0.582301	0.989521
ENSMUSG00000032231	Anxa2	9	Annexin A2 [Source:UniProtKB/Swiss-Prot;Acc:P07356]	12306	20.0396	30.3787	0.443388	0.0371847	0.492632	4.19737	5.56325	0.244857	0.272282	0.95391
ENSMUSG00000033849	B3galt2	1	Beta-1,3-galactosyltransferase 2 [Source:UniProtKB/Swiss-Prot;Acc:O54905]	26878	1.43487	0.897894	-0.513786	0.0372504	0.492632	1.09117	1.35004	0.17655	0.389757	0.977525
ENSMUSG00000020520	Galnt10	11	Polypeptide N-acetylgalactosaminyltransferase 10 [Source:UniProtKB/Swiss-Prot;Acc:Q6P9S7]	171212	6.04555	9.05285	0.434439	0.0373993	0.492632	1.02129	1.1337	0.0477807	0.834702	0.999786
ENSMUSG00000107369	Gstm2-ps1	5	glutathione S-transferase mu 2 (muscle), pseudogene 1 [Source:MGI Symbol;Acc:MGI:3648223]		7.01531	4.41499	-0.508104	0.0374804	0.492632	8.03502	9.30585	0.0583748	0.792455	0.999786
ENSMUSG00000039959	Hip1	5	Huntingtin-interacting protein 1 [Source:UniProtKB/Swiss-Prot;Acc:Q8VD75]	215114	8.23623	6.50201	-0.350498	0.0372384	0.492632	5.21605	4.95926	-0.166991	0.398113	0.978321
ENSMUSG00000046711	Hmga1	17	High mobility group protein HMG-I/HMG-Y [Source:UniProtKB/Swiss-Prot;Acc:P17095]	15361	19.3479	27.4357	0.387913	0.0370593	0.492632	17.0635	17.0702	-0.0912245	0.511716	0.987411
ENSMUSG00000001657	Hoxc8	15	Homeobox protein Hox-C8 [Source:UniProtKB/Swiss-Prot;Acc:P09025]	15426	96.3298	76.098	-0.348919	0.0373845	0.492632	0.0635746	0.00390029	-0.192043	0.147061
ENSMUSG00000032220	Myo1e	9	Unconventional myosin-Ie [Source:UniProtKB/Swiss-Prot;Acc:E9Q634]	71602	4.53819	6.22188	0.354538	0.0373573	0.492632	2.77836	2.96318	-0.00921417	0.960529	0.999786
ENSMUSG00000019873	Reep3	10	Receptor expression-enhancing protein 3 [Source:UniProtKB/Swiss-Prot;Acc:Q99KK1]	28193	18.3367	14.3763	-0.355801	0.0374793	0.492632	6.5393	4.77864	-0.463664	0.0294078	0.527072
ENSMUSG00000007029	Vars	17	valyl-tRNA synthetase [Source:MGI Symbol;Acc:MGI:90675]	22321	8.34414	12.0542	0.401947	0.0371481	0.492632	12.6339	12.7073	-0.074705	0.660658	0.996324
ENSMUSG00000022718	Dgcr8	16	Microprocessor complex subunit DGCR8 [Source:UniProtKB/Swiss-Prot;Acc:Q9EQM6]	94223	1.23633	1.95535	0.465665	0.037538	0.492883	1.90724	2.68748	0.310317	0.16601	0.909897
ENSMUSG00000029217	Tec	5	tec protein tyrosine kinase [Source:MGI Symbol;Acc:MGI:98662]	21682	2.53543	1.64378	-0.49617	0.0376271	0.493159	0.903424	0.486826	-0.331087	0.172942	0.910095
ENSMUSG00000028140	Mrpl9	3	39S ribosomal protein L9, mitochondrial [Source:UniProtKB/Swiss-Prot;Acc:Q99N94]	78523	45.9203	35.898	-0.359994	0.0376633	0.493292	43.3925	39.021	-0.241042	0.156274	0.902688
ENSMUSG00000027907	S100a11	3	Protein S100-A11 [Source:UniProtKB/Swiss-Prot;Acc:P50543]	20195	62.6056	95.8706	0.44899	0.0378064	0.494484	32.0499	28.4745	-0.213027	0.370161	0.973429
ENSMUSG00000015750	Aph1a	3	Gamma-secretase subunit APH-1A [Source:UniProtKB/Swiss-Prot;Acc:Q8BVF7]	226548	5.79801	4.18097	-0.427635	0.0380742	0.496938	3.05152	3.29938	-0.00211073	0.9926	0.999786
ENSMUSG00000023266	Frs3	17	Fibroblast growth factor receptor substrate 3 [Source:UniProtKB/Swiss-Prot;Acc:Q91WJ0]	107971	10.175	14.7369	0.403672	0.0380264	0.496938	7.37677	8.5758	0.106601	0.52294	0.987411
ENSMUSG00000047250	Ptgs1	2	prostaglandin-endoperoxide synthase 1 [Source:MGI Symbol;Acc:MGI:97797]	19224	2.78848	4.87677	0.517966	0.0380989	0.496938	7.76286	10.0371	0.228448	0.295807	0.963346
ENSMUSG00000036545	Adamts2	11	A disintegrin and metalloproteinase with thrombospondin motifs 2 [Source:UniProtKB/Swiss-Prot;Acc:Q8C9W3]	216725	0.77551	1.29812	0.495282	0.0383654	0.498494	0.315741	0.317548	-0.0585112	0.811844	0.999786
ENSMUSG00000064288	Hist1h4k	13	Histone H4 [Source:UniProtKB/Swiss-Prot;Acc:P62806]	319160	3.65599	1.51743	-0.551139	0.0383761	0.498494	3.31566	0.962283	-0.508534	0.0261607	0.498549
ENSMUSG00000020361	Hspa4	11	heat shock protein 4 [Source:MGI Symbol;Acc:MGI:1342292]	15525	9.57021	12.765	0.327235	0.0383077	0.498494	10.5627	12.1786	0.0946775	0.583416	0.989521
ENSMUSG00000039431	Mtmr7	8	Myotubularin-related protein 7 [Source:UniProtKB/Swiss-Prot;Acc:Q9Z2C9]	54384	7.93713	12.6033	0.470856	0.0383114	0.498494	17.4726	20.4664	0.125052	0.573346	0.987744
ENSMUSG00000025855	Prkar1b	5	protein kinase, cAMP dependent regulatory, type I beta [Source:MGI Symbol;Acc:MGI:97759]	19085	118.837	176.737	0.424811	0.0383678	0.498494	270.44	309.46	0.0981112	0.629768	0.994165
ENSMUSG00000025959	Klf7	1	Krueppel-like factor 7 [Source:UniProtKB/Swiss-Prot;Acc:Q99JB0]	93691	5.37967	7.24991	0.338354	0.0384445	0.499041	6.90421	9.35647	0.270816	0.155298	0.901143
ENSMUSG00000073481	2002-03-01	1	Mitochondrial amidoxime reducing component 2 [Source:UniProtKB/Swiss-Prot;Acc:Q922Q1]	67247	35.7086	27.5588	-0.370493	0.0388004	0.499291	29.5492	23.561	-0.380821	0.0396235	0.608128
ENSMUSG00000025575	Cant1	11	Soluble calcium-activated nucleotidase 1 [Source:UniProtKB/Swiss-Prot;Acc:Q8VCF1]	76025	8.23444	12.0279	0.410871	0.038807	0.499291	6.46484	9.96773	0.424738	0.0256427	0.495421
ENSMUSG00000059554	Ccdc28a	10	coiled-coil domain containing 28A [Source:MGI Symbol;Acc:MGI:2443508]	215814	15.2379	20.4493	0.331322	0.0385957	0.499291	11.8678	13.8018	0.101901	0.553542	0.987411
ENSMUSG00000021194	Chga	12	Chromogranin-A Pancreastatin Beta-granin WE-14 Catestatin GE-25 Serpinin-RRG Serpinin p-Glu serpinin [Source:UniProtKB/Swiss-Prot;Acc:P26339]	12652	85.2877	129.919	0.441647	0.0386489	0.499291	51.4366	48.4464	-0.121283	0.571626	0.987744
ENSMUSG00000032291	Crabp1	9	Cellular retinoic acid-binding protein 1 [Source:UniProtKB/Swiss-Prot;Acc:P62965]	12903	3.42224	6.4519	0.536431	0.0388087	0.499291	0.54209	0.124203	-0.355235	0.0699016	0.747521
ENSMUSG00000020758	Itgb4	11	Integrin beta-4 [Source:UniProtKB/Swiss-Prot;Acc:A2A863]	192897	4.69591	7.93079	0.500874	0.038826	0.499291	0.741101	0.841299	0.0641561	0.794554	0.999786
ENSMUSG00000096146	Kcnj11	7	ATP-sensitive inward rectifier potassium channel 11 [Source:UniProtKB/Swiss-Prot;Acc:Q61743]	16514	2.72007	4.24825	0.457274	0.0387734	0.499291	4.81522	4.45653	-0.145364	0.512613	0.987411
ENSMUSG00000035275	Raver2	4	Ribonucleoprotein PTB-binding 2 [Source:UniProtKB/Swiss-Prot;Acc:Q7TPD6]	242570	4.40521	3.0951	-0.444738	0.0387399	0.499291	7.08977	8.98096	0.187403	0.331054	0.972409
ENSMUSG00000059713	Rcan3	4	Calcipressin-3 [Source:UniProtKB/Swiss-Prot;Acc:Q9JKK0]	53902	7.42724	5.60218	-0.392695	0.0387057	0.499291	4.2827	4.17271	-0.120844	0.555037	0.987411
ENSMUSG00000037062	Sh3glb1	3	Endophilin-B1 [Source:UniProtKB/Swiss-Prot;Acc:Q9JK48]	54673	31.0752	26.0919	-0.283145	0.0388325	0.499291	31.551	31.8364	-0.103558	0.558862	0.987411
ENSMUSG00000003824	Syce2	8	Synaptonemal complex central element protein 2 [Source:UniProtKB/Swiss-Prot;Acc:Q505B8]	71846	3.30171	2.09309	-0.507461	0.0385204	0.499291	3.15355	2.30087	-0.408984	0.0840234	0.785938
ENSMUSG00000028719	Cmpk1	4	cytidine/uridine monophosphate kinase 1 [Source:HGNC Symbol;Acc:HGNC:18170]	66588	40.8472	35.5756	-0.241352	0.0389687	0.500701	32.142	40.3575	0.206534	0.172487	0.910095
ENSMUSG00000028796	Phc2	4	Polyhomeotic-like protein 2 [Source:UniProtKB/Swiss-Prot;Acc:Q9QWH1]	54383	22.5689	30.9818	0.356276	0.0390402	0.50128	30.2102	35.7898	0.139349	0.37638	0.975012
ENSMUSG00000017009	Sdc4	2	syndecan 4 [Source:MGI Symbol;Acc:MGI:1349164]	20971	110.774	71.8368	-0.492349	0.0391033	0.501471	40.3767	20.4203	-0.837725	0.000185258	0.0200186
ENSMUSG00000002985	Apoe	7	Apolipoprotein E [Source:UniProtKB/Swiss-Prot;Acc:P08226]	11816	6045.68	4522.96	-0.396386	0.0392086	0.50193	4966.65	2905.16	-0.736647	0.000242849	0.0242667
ENSMUSG00000046807	Lrrc75b	10	Leucine-rich repeat-containing protein 75B [Source:UniProtKB/Swiss-Prot;Acc:Q7TPD7]	192734	21.8091	16.5477	-0.384567	0.0392201	0.50193	7.45927	6.64955	-0.215245	0.348834	0.972409
ENSMUSG00000022223	Sdr39u1	14	short chain dehydrogenase/reductase family 39U, member 1 [Source:MGI Symbol;Acc:MGI:1916876]	654795	19.9938	28.9702	0.404142	0.0392232	0.50193	20.1561	24.4921	0.170775	0.282793	0.955488
ENSMUSG00000005609	Ctr9	7	RNA polymerase-associated [Source:UniProtKB/Swiss-Prot;Acc:Q62018]	22083	11.9952	16.4716	0.353564	0.0394623	0.502716	10.2255	11.9928	0.124852	0.467326	0.985334
ENSMUSG00000024524	Gnal	18	guanine nucleotide binding protein, alpha stimulating, olfactory type [Source:MGI Symbol;Acc:MGI:95774]	14680	7.65571	10.6732	0.369194	0.0393995	0.502716	7.59795	9.8544	0.259891	0.0708231	0.75044
ENSMUSG00000003500	Impdh1	6	Inosine-5'-monophosphate dehydrogenase 1 [Source:UniProtKB/Swiss-Prot;Acc:P50096]	23917	11.0666	17.6368	0.46986	0.0394958	0.502716	20.1986	22.3605	0.0576915	0.749809	0.997003
ENSMUSG00000026204	Ptprn	1	protein tyrosine phosphatase, receptor type, N [Source:MGI Symbol;Acc:MGI:102765]	19275	16.093	23.6411	0.411827	0.0394277	0.502716	44.3433	48.2271	0.0192833	0.910164	0.999786
ENSMUSG00000024968	Rcor2	19	REST corepressor 2 [Source:UniProtKB/Swiss-Prot;Acc:Q8C796]	104383	1.43112	2.37639	0.492813	0.0394968	0.502716	3.29403	3.99676	0.140043	0.498225	0.987411
ENSMUSG00000024104	Washc2	6	WASH complex subunit 2` [Source:MGI Symbol;Acc:MGI:106463]	28006	14.6885	21.4601	0.410892	0.0393531	0.502716	17.6737	23.7994	0.297329	0.0802593	0.770904
ENSMUSG00000032067	Pts	9	6-pyruvoyl-tetrahydropterin synthase [Source:MGI Symbol;Acc:MGI:1338783]	19286	39.7784	30.9318	-0.364694	0.0395574	0.503149	53.6773	48.3529	-0.227432	0.280539	0.955488
ENSMUSG00000101429	BC055402	1	cDNA sequence BC055402 [Source:MGI Symbol;Acc:MGI:3039597]		2.40517	1.33273	-0.540416	0.0397249	0.504941	0.49616	0.651851	0.101366	0.687717	0.996324
ENSMUSG00000023017	Asic1	15	Acid-sensing ion channel 1 [Source:UniProtKB/Swiss-Prot;Acc:Q6NXK8]	11419	15.3923	12.7684	-0.298205	0.0397822	0.504995	6.68964	6.43399	-0.106749	0.610684	0.993148
ENSMUSG00000011589	Fsd1	17	Fibronectin type III and SPRY domain-containing protein 1 [Source:UniProtKB/Swiss-Prot;Acc:Q7TPM6]	240121	24.8733	39.3924	0.466171	0.0398624	0.504995	28.3875	33.2407	0.118234	0.541022	0.987411
ENSMUSG00000067212	H2-T23	17	H-2 class I histocompatibility antigen, D-37 alpha chain [Source:UniProtKB/Swiss-Prot;Acc:P06339]	15040	3.52285	2.5211	-0.433987	0.0398214	0.504995	6.22097	3.40988	-0.640455	0.0081176	0.281481
ENSMUSG00000020455	Trim11	11	E3 ubiquitin-protein ligase TRIM11 [Source:UniProtKB/Swiss-Prot;Acc:Q99PQ2]	94091	5.78201	4.44773	-0.376676	0.0398217	0.504995	6.68922	7.47645	0.0565291	0.72321	0.996995
ENSMUSG00000049600	Zbtb45	7	zinc finger and BTB domain containing 45 [Source:MGI Symbol;Acc:MGI:2685003]	232879	3.5967	5.06278	0.375995	0.0398624	0.504995	6.3819	7.86058	0.18137	0.310945	0.967776
ENSMUSG00000046605	B3gntl1	11	UDP-GlcNAc:betaGal beta-1,3-N-acetylglucosaminyltransferase-like protein 1 [Source:UniProtKB/Swiss-Prot;Acc:Q3U129]	210004	1.40995	2.19377	0.4566	0.0399463	0.505382	1.82497	2.60862	0.321164	0.13598	0.880024
ENSMUSG00000046516	Cox17	16	Cytochrome c oxidase copper chaperone [Source:UniProtKB/Swiss-Prot;Acc:P56394]	12856	27.9631	16.8441	-0.522388	0.0399753	0.505411	14.9398	13.4549	-0.210719	0.383672	0.976351
ENSMUSG00000059820	AU019823	9	expressed sequence AU019823 [Source:MGI Symbol;Acc:MGI:2143205]	270156	7.53847	5.37215	-0.436869	0.040005	0.505449	10.9912	9.48876	-0.291684	0.109242	0.834805
ENSMUSG00000079559	Colca2	9	COLCA2 homolog [Source:MGI Symbol;Acc:MGI:2685530]	100502940	12.7685	9.32829	-0.416686	0.0401348	0.50627	14.6505	12.2663	-0.291908	0.2083	0.927346
ENSMUSG00000014850	Msh3	13	mutS homolog 3 [Source:HGNC Symbol;Acc:HGNC:7326]	17686	2.89065	4.05114	0.375757	0.0402522	0.507221	2.54918	3.80889	0.396384	0.0598431	0.710318
ENSMUSG00000031333	Abcb7	X	ATP-binding cassette, sub-family B (MDR/TAP), member 7 [Source:MGI Symbol;Acc:MGI:109533]	11306	3.36735	2.21524	-0.486919	0.040514	0.509166	1.60716	1.74627	0.0176531	0.918021	0.999786
ENSMUSG00000028645	Slc2a1	4	solute carrier family 2 (facilitated glucose transporter), member 1 [Source:MGI Symbol;Acc:MGI:95755]	20525	41.2961	31.9785	-0.367278	0.0405079	0.509166	21.98	18.2513	-0.274813	0.184816	0.916845
ENSMUSG00000048332	Lhfp	3	LHFPL tetraspan subfamily member 6 protein [Source:UniProtKB/Swiss-Prot;Acc:Q8BM86]	108927	28.7557	21.2945	-0.403672	0.0406122	0.5098	11.1586	9.68143	-0.26993	0.120047	0.854206
ENSMUSG00000024420	Zfp521	18	zinc finger protein 521 [Source:MGI Symbol;Acc:MGI:95459]	225207	5.70096	4.83442	-0.273025	0.0406183	0.5098	3.40276	3.65182	-0.0127437	0.954706	0.999786
ENSMUSG00000020486	2004-09-01	11	Septin-4 [Source:UniProtKB/Swiss-Prot;Acc:P28661]	18952	151.755	216.63	0.389969	0.0408515	0.510359	105.024	118.781	0.0745962	0.590608	0.989521
ENSMUSG00000075232	Amd1	10	S-adenosylmethionine decarboxylase proenzyme 1 S-adenosylmethionine decarboxylase 1 alpha chain S-adenosylmethionine decarboxylase 1 beta chain [Source:UniProtKB/Swiss-Prot;Acc:P0DMN7]	11702	23.3494	19.3383	-0.298846	0.0407105	0.510359	23.0706	21.8762	-0.157014	0.336378	0.972409
ENSMUSG00000082691	Dynlt1-ps1	6	dynein light chain Tctex-type 1, pseuodogene 1 [Source:MGI Symbol;Acc:MGI:3642625]		2.21815	0.919909	-0.542304	0.0408803	0.510359	1.29782	1.04557	-0.140271	0.548983	0.987411
ENSMUSG00000039210	Gpatch2	1	Mus musculus G patch domain containing 2 (Gpatch2), transcript variant 3, mRNA. [Source:RefSeq mRNA;Acc:NM_001357646]	67769	4.61891	3.22931	-0.44985	0.0408927	0.510359	4.24115	3.60944	-0.274139	0.176285	0.910587
ENSMUSG00000026879	Gsn	2	gelsolin [Source:MGI Symbol;Acc:MGI:95851]	227753	172.912	280.781	0.480298	0.040986	0.510359	32.7197	47.5073	0.40067	0.0128798	0.359691
ENSMUSG00000018334	Ksr1	11	Mus musculus kinase suppressor of ras 1 (Ksr1), transcript variant 2, mRNA. [Source:RefSeq mRNA;Acc:NM_001348207]	16706	2.20692	1.42511	-0.495579	0.0407728	0.510359	2.01911	1.71221	-0.284952	0.207708	0.927346
ENSMUSG00000027525	Phactr3	2	phosphatase and actin regulator 3 [Source:MGI Symbol;Acc:MGI:1921439]	74189	29.9958	24.3325	-0.320545	0.0409186	0.510359	42.9619	44.3844	-0.0634272	0.708484	0.996769
ENSMUSG00000017344	Vtn	11	vitronectin [Source:MGI Symbol;Acc:MGI:98940]	22370	7.30729	4.59697	-0.504022	0.0409456	0.510359	17.8588	20.3632	0.071545	0.756707	0.999706
ENSMUSG00000029330	Cds1	5	Phosphatidate cytidylyltransferase 1 [Source:UniProtKB/Swiss-Prot;Acc:P98191]	74596	10.5717	16.2125	0.444206	0.0410977	0.511415	12.5242	13.4805	0.0257509	0.89886	0.999786
ENSMUSG00000039086	Ss18l1	2	SS18, nBAF chromatin remodeling complex subunit like 1 [Source:MGI Symbol;Acc:MGI:2444061]	269397	2.88561	3.92306	0.347283	0.0411436	0.511649	5.80746	5.09579	-0.234381	0.223538	0.929628
ENSMUSG00000033703	Fuk	8	L-fucose kinase [Source:UniProtKB/Swiss-Prot;Acc:Q7TMC8]	234730	1.87716	2.91737	0.453662	0.04124	0.51212	4.13091	4.28384	-0.0302927	0.88465	0.999786
ENSMUSG00000029777	Gars	6	Glycine--tRNA ligase [Source:UniProtKB/Swiss-Prot;Acc:Q9CZD3]	353172	47.5326	72.8227	0.444843	0.0413384	0.51212	58.0941	65.388	0.0778753	0.677964	0.996324
ENSMUSG00000040354	Mars	10	Methionine--tRNA ligase, cytoplasmic [Source:UniProtKB/Swiss-Prot;Acc:Q68FL6]	216443	10.7453	16.3768	0.441088	0.0412815	0.51212	16.513	23.3875	0.364484	0.0329756	0.556157
ENSMUSG00000041975	Mettl8	2	Methyltransferase-like protein 8 [Source:UniProtKB/Swiss-Prot;Acc:A2AUU0]	228019	4.01494	6.13983	0.445977	0.0412147	0.51212	4.33885	4.271	-0.0832747	0.73079	0.996995
ENSMUSG00000009281	Rarres2	6	retinoic acid receptor responder (tazarotene induced) 2 [Source:MGI Symbol;Acc:MGI:1918910]	71660	5.49714	3.74825	-0.462365	0.0412923	0.51212	4.53571	3.48651	-0.370937	0.107474	0.83193
ENSMUSG00000029712	Actl6b	5	actin-like 6B [Source:MGI Symbol;Acc:MGI:1933548]	83766	5.23282	8.35424	0.46769	0.0414467	0.513062	18.1271	21.1017	0.114674	0.548457	0.987411
ENSMUSG00000027889	Ampd2	3	Mus musculus adenosine monophosphate deaminase 2 (Ampd2), transcript variant 4, mRNA. [Source:RefSeq mRNA;Acc:NM_001346665]	109674	13.7831	19.2658	0.370813	0.0415613	0.513475	14.9218	19.9499	0.290002	0.0844836	0.787642
ENSMUSG00000069272	Hist1h2ae	13	Histone H2A type 1-B [Source:UniProtKB/Swiss-Prot;Acc:C0HKE1]	319166	1.48317	0.556543	-0.529116	0.0415372	0.513475	1.32545	1.74339	0.0981112	0.690295	0.996324
ENSMUSG00000026854	Usp20	2	ubiquitin specific peptidase 20 [Source:MGI Symbol;Acc:MGI:1921520]	74270	7.87458	11.0317	0.371966	0.041632	0.514013	12.8139	15.6516	0.173378	0.339613	0.972409
ENSMUSG00000025190	Got1	19	glutamic-oxaloacetic transaminase 1, soluble [Source:MGI Symbol;Acc:MGI:95791]	14718	133.408	193.69	0.402566	0.0418293	0.515777	195.293	231.077	0.1413	0.408266	0.978843
ENSMUSG00000002778	Kdelr1	7	KDEL (Lys-Asp-Glu-Leu) endoplasmic reticulum protein retention receptor 1 [Source:MGI Symbol;Acc:MGI:1915387]	68137	21.1259	16.3678	-0.366195	0.0418177	0.515777	18.9509	13.2241	-0.544225	0.0033775	0.166036
ENSMUSG00000040907	Atp1a3	7	Sodium/potassium-transporting ATPase subunit alpha-3 [Source:UniProtKB/Swiss-Prot;Acc:Q6PIC6]	232975	162.013	273.146	0.495785	0.0419209	0.516234	205.012	212.86	-0.0106171	0.96254	0.999786
ENSMUSG00000052889	Prkcb	7	protein kinase C, beta [Source:MGI Symbol;Acc:MGI:97596]	18751	33.5824	46.5938	0.362752	0.0419128	0.516234	227.367	250.624	0.0467271	0.783504	0.999786
ENSMUSG00000022296	Baalc	15	Brain and acute leukemia cytoplasmic protein [Source:UniProtKB/Swiss-Prot;Acc:Q8VHV1]	118452	21.1683	16.4829	-0.359599	0.0421467	0.518461	46.3707	58.5565	0.139273	0.566993	0.987744
ENSMUSG00000039130	Zc3hc1	6	zinc finger, C3HC type 1 [Source:MGI Symbol;Acc:MGI:1916023]	232679	9.23639	12.8847	0.368412	0.0421564	0.518461	13.2787	17.3637	0.262532	0.111439	0.83868
ENSMUSG00000026003	Acadl	1	acyl-Coenzyme A dehydrogenase, long-chain [Source:MGI Symbol;Acc:MGI:87866]	11363	104.664	85.4655	-0.314256	0.0422131	0.518512	79.7846	92.8212	0.101926	0.504358	0.987411
ENSMUSG00000034765	Dusp5	19	dual specificity phosphatase 5 [Source:HGNC Symbol;Acc:HGNC:3071]	240672	0.914157	1.65071	0.521102	0.0422223	0.518512	8.62424	4.36825	-0.774591	0.000655369	0.0525482
ENSMUSG00000025786	Zdhhc3	9	zinc finger, DHHC domain containing 3 [Source:MGI Symbol;Acc:MGI:1926134]	69035	13.8108	18.6874	0.34226	0.0422946	0.518813	13.7472	14.9961	0.0266503	0.854134	0.999786
ENSMUSG00000037072	Selenof	3	selenoprotein F [Source:HGNC Symbol;Acc:HGNC:17705]	93684	326.118	258.742	-0.342447	0.0423677	0.519375	283.128	218.189	-0.41654	0.0350081	0.571244
ENSMUSG00000031517	Gpm6a	8	glycoprotein m6a [Source:MGI Symbol;Acc:MGI:107671]	234267	132.409	105.007	-0.342384	0.042442	0.519948	244.973	223.419	-0.20508	0.152095	0.895926
ENSMUSG00000040690	Col16a1	4	Collagen alpha-1(XVI) chain [Source:UniProtKB/Swiss-Prot;Acc:Q8BLX7]	107581	4.23747	6.12794	0.403342	0.0426113	0.520515	1.90017	2.01676	-0.00379959	0.986377	0.999786
ENSMUSG00000052395	Rft1	14		328370	3.55768	5.86921	0.484917	0.0426027	0.520515	2.91285	4.51963	0.43658	0.0357254	0.577203
ENSMUSG00000096433	Zfp994	17		240038	1.06764	1.61521	0.435617	0.0426255	0.520515	1.29543	1.8683	0.340744	0.103073	0.827852
ENSMUSG00000019194	Scn1b	7	Sodium channel subunit beta-1 [Source:UniProtKB/Swiss-Prot;Acc:P97952]	20266	135.943	180.172	0.317493	0.0427228	0.521366	198.657	194.853	-0.0992642	0.586385	0.989521
ENSMUSG00000028963	Uts2	4	urotensin 2 [Source:MGI Symbol;Acc:MGI:1346329]	24111	13.0885	21.6395	0.484364	0.0427516	0.521382	0.325797	0.0627812	-0.19585	0.193725
ENSMUSG00000055003	Lrtm2	6	Leucine-rich repeat and transmembrane domain-containing protein 2 [Source:UniProtKB/Swiss-Prot;Acc:Q8BGX3]	211187	4.87553	7.39145	0.438268	0.0428751	0.522216	13.805	11.5612	-0.332169	0.015828	0.398184
ENSMUSG00000042444	Mindy2	9	Ubiquitin carboxyl-terminal hydrolase MINDY-2 [Source:UniProtKB/Swiss-Prot;Acc:Q6PDI6]	235461	25.2917	21.7417	-0.255077	0.0429376	0.522642	23.7661	23.9648	-0.0900672	0.59515	0.989685
ENSMUSG00000038893	Fam117a	11	Protein FAM117A [Source:UniProtKB/Swiss-Prot;Acc:Q7TNF9]	215512	2.79105	1.90709	-0.460816	0.0429663	0.522655	4.67659	4.3687	-0.172949	0.457653	0.983399
ENSMUSG00000027827	Kcnab1	3	Voltage-gated potassium channel subunit beta-1 [Source:UniProtKB/Swiss-Prot;Acc:P63143]	16497	14.1194	20.5866	0.405437	0.0431104	0.5234	8.58204	11.2068	0.254762	0.198004	0.924232
ENSMUSG00000001829	Clpb	7	Caseinolytic peptidase B protein homolog [Source:UniProtKB/Swiss-Prot;Acc:Q60649]	20480	11.9708	16.3504	0.349378	0.0432122	0.523934	14.0029	18.1059	0.244412	0.116664	0.845283
ENSMUSG00000047260	Emc6	11	ER membrane protein complex subunit 6 [Source:UniProtKB/Swiss-Prot;Acc:Q9CQW0]	66048	153.076	121.878	-0.341115	0.0432614	0.523934	136.567	132.907	-0.146138	0.433647	0.978843
ENSMUSG00000090877	Hspa1b	17	Heat shock 70 kDa protein 1B [Source:UniProtKB/Swiss-Prot;Acc:P17879]	15511	1.33993	0.711073	-0.540221	0.0432335	0.523934	2.27055	2.05506	-0.157841	0.506276	0.987411
ENSMUSG00000007021	Syngr3	17	Synaptogyrin-3 [Source:UniProtKB/Swiss-Prot;Acc:Q8R191]	20974	23.1313	37.3781	0.471731	0.0432649	0.523934	50.1356	50.7327	-0.0529097	0.796226	0.999786
ENSMUSG00000025588	Nat1	8	N-acetyl transferase 1 [Source:MGI Symbol;Acc:MGI:97279]	17960	10.8873	7.61523	-0.446044	0.0433661	0.524154	15.0152	14.7276	-0.110521	0.482565	0.986287
ENSMUSG00000024006	Stk38	17	Mus musculus serine/threonine kinase 38 (Stk38), transcript variant 2, mRNA. [Source:RefSeq mRNA;Acc:NM_001357173]	106504	8.89562	6.21391	-0.445767	0.0433221	0.524154	9.16662	7.39912	-0.347997	0.0503677	0.673617
ENSMUSG00000037149	Ddx1	12	ATP-dependent RNA helicase DDX1 [Source:UniProtKB/Swiss-Prot;Acc:Q91VR5]	104721	26.1006	35.425	0.342304	0.0434631	0.524992	25.8021	27.3746	0.000487208	0.997858	0.999786
ENSMUSG00000098112	Bin2	15	bridging integrator 2 [Source:HGNC Symbol;Acc:HGNC:1053]	668218	0.891878	1.74176	0.533355	0.0435603	0.525131	1.06748	1.60833	0.234759	0.361145	0.972409
ENSMUSG00000046691	Chtf8	8	Chromosome transmission fidelity isoform 2 [Source:UniProtKB/Swiss-Prot;Acc:P0CG14]	214987	3.68298	1.98544	-0.536086	0.0435811	0.525131	3.09445	5.03521	0.473423	0.0262362	0.498595
ENSMUSG00000068523	Gng5	3	guanine nucleotide binding protein (G protein), gamma 5 [Source:MGI Symbol;Acc:MGI:109164]	14707	124.202	96.6546	-0.360862	0.0435296	0.525131	159.97	126.712	-0.345171	0.150927	0.895758
ENSMUSG00000022391	Rangap1	15	Ran GTPase-activating protein 1 [Source:UniProtKB/Swiss-Prot;Acc:P46061]	19387	38.8833	53.1346	0.347726	0.0436437	0.525309	62.8602	68.9877	0.0403216	0.815451	0.999786
ENSMUSG00000036908	Unc93b1	19	unc-93 homolog B1 (C. elegans) [Source:MGI Symbol;Acc:MGI:1859307]	54445	2.24156	3.92621	0.50722	0.0436557	0.525309	2.827	4.06229	0.31262	0.141439	0.885386
ENSMUSG00000032560	Dnajc13	9	DnaJ heat shock protein family (Hsp40) member C13 [Source:HGNC Symbol;Acc:HGNC:30343]	235567	1.69718	2.52001	0.417336	0.0439392	0.525734	3.16625	3.12469	-0.113341	0.537819	0.987411
ENSMUSG00000030518	Fam189a1	7	Protein FAM189A1 [Source:UniProtKB/Swiss-Prot;Acc:Q6A044]	70638	1.52131	2.49915	0.479737	0.0439043	0.525734	5.92232	6.26335	0.00844355	0.968409	0.999786
ENSMUSG00000072966	Gprasp2	X	G protein-coupled receptor associated sorting protein 2 [Source:MGI Symbol;Acc:MGI:2442071]	245607	28.8418	40.5421	0.373272	0.0438523	0.525734	13.1784	14.4194	0.0376865	0.831118	0.999786
ENSMUSG00000021635	Rad17	13	RAD17 checkpoint clamp loader component [Source:MGI Symbol;Acc:MGI:1333807]	19356	8.67612	6.74856	-0.362516	0.0439538	0.525734	7.71199	8.77515	0.0671168	0.680603	0.996324
ENSMUSG00000031568	Rwdd4a	8	RWD domain containing 4A [Source:MGI Symbol;Acc:MGI:2681000]	192174	19.7389	16.1469	-0.309632	0.0439041	0.525734	20.1443	21.4431	-0.0257017	0.880257	0.999786
ENSMUSG00000068206	Pick1	15	protein interacting with C kinase 1 [Source:MGI Symbol;Acc:MGI:894645]	18693	5.05182	6.99556	0.361408	0.0441117	0.527115	8.01288	10.484	0.257972	0.146959	0.892686
ENSMUSG00000025940	Tmem70	1	Transmembrane protein 70, mitochondrial [Source:UniProtKB/Swiss-Prot;Acc:Q921N7]	70397	52.5481	42.9991	-0.311492	0.0443684	0.528837	59.7607	62.5645	-0.0426097	0.763669	0.999786
ENSMUSG00000034187	Nsf	11	Vesicle-fusing ATPase [Source:UniProtKB/Swiss-Prot;Acc:P46460]	18195	138.055	193.753	0.371731	0.0444839	0.529227	182.118	223.457	0.182645	0.295939	0.963346
ENSMUSG00000090799	Klhl33	14	kelch like family member 33 [Source:HGNC Symbol;Acc:HGNC:31952]	546611	1.83337	3.01288	0.478748	0.0447675	0.5316	0.574801	3.46093	1.84699	1.27422e-16	5.77627e-14
ENSMUSG00000039081	Zfp503	14	zinc finger protein 503 [Source:MGI Symbol;Acc:MGI:1353644]	218820	3.29581	2.01561	-0.509587	0.0448334	0.532049	0.450553	0.251833	-0.443175	0.0831719	0.783929
ENSMUSG00000021453	Gadd45g	13	growth arrest and DNA damage inducible gamma [Source:HGNC Symbol;Acc:HGNC:4097]	23882	206.17	145.693	-0.439631	0.0450103	0.532525	148.48	136.119	-0.198131	0.289171	0.958329
ENSMUSG00000047976	Kcna1	6	Potassium voltage-gated channel subfamily A member 1 [Source:UniProtKB/Swiss-Prot;Acc:P16388]	16485	34.5618	52.5913	0.434826	0.0450208	0.532525	25.841	26.7928	-0.0158989	0.93799	0.999786
ENSMUSG00000024862	Klc2	19	kinesin light chain 2 [Source:HGNC Symbol;Acc:HGNC:20716]	16594	7.77954	11.8374	0.435898	0.0450049	0.532525	8.90282	10.9873	0.184896	0.350806	0.972409
ENSMUSG00000025289	Prdx4	X	peroxiredoxin 4 [Source:MGI Symbol;Acc:MGI:1859815]	53381	56.8814	43.9013	-0.367156	0.0450701	0.532525	24.5538	14.9561	-0.582986	0.0159687	0.398581
ENSMUSG00000050989	Selenon	4	Selenoprotein N [Source:UniProtKB/Swiss-Prot;Acc:D3Z2R5]	74777	11.0767	15.1787	0.353026	0.0449183	0.532525	8.15458	8.88769	0.0149817	0.93348	0.999786
ENSMUSG00000016262	Sertad4	1	SERTA domain-containing protein 4 [Source:UniProtKB/Swiss-Prot;Acc:A7DTG3]	214791	2.18118	3.29445	0.432741	0.0450053	0.532525	2.70625	3.34735	0.175752	0.42575	0.978843
ENSMUSG00000059323	Tonsl	15	tonsoku-like, DNA repair protein [Source:MGI Symbol;Acc:MGI:1919999]	72749	1.44349	2.54441	0.507887	0.0450691	0.532525	0.804401	1.88038	0.935225	9.59631e-07	0.000220194
ENSMUSG00000031246	Sh3bgrl	X	SH3 domain-binding glutamic acid-rich-like protein [Source:UniProtKB/Swiss-Prot;Acc:Q9JJU8]	56726	51.7078	42.9859	-0.292338	0.0451538	0.532849	56.1299	62.9773	0.0407919	0.811045	0.999786
ENSMUSG00000074736	Syndig1	2	Synapse differentiation-inducing protein 1 [Source:UniProtKB/Swiss-Prot;Acc:A2ANU3]	433485	20.0592	30.1283	0.427421	0.0451462	0.532849	23.1765	26.9182	0.113839	0.601999	0.990231
ENSMUSG00000096740	Lbhd1	19		102308570	2.49463	1.80328	-0.420442	0.0454365	0.53452	2.95928	2.42737	-0.316209	0.131383	0.872724
ENSMUSG00000062542	Syt9	7	Synaptotagmin-9 [Source:UniProtKB/Swiss-Prot;Acc:Q9R0N9]	60510	2.54694	1.81309	-0.432162	0.0454021	0.53452	1.00183	0.994013	-0.0580971	0.816196	0.999786
ENSMUSG00000059669	Taf1b	12	TATA-box binding protein associated factor, RNA polymerase I, B [Source:MGI Symbol;Acc:MGI:109577]	21340	5.29126	7.47344	0.379971	0.0454337	0.53452	7.20209	9.30585	0.214862	0.288796	0.958219
ENSMUSG00000022323	Rida	15	2-iminobutanoate/2-iminopropanoate deaminase [Source:UniProtKB/Swiss-Prot;Acc:P52760]	15473	264.064	209.213	-0.342232	0.0455218	0.535192	161.551	148.943	-0.198837	0.401787	0.978321
ENSMUSG00000033174	Mgll	6	Monoglyceride lipase [Source:UniProtKB/Swiss-Prot;Acc:O35678]	23945	47.3766	39.2738	-0.29769	0.0455644	0.535335	247.124	259.718	-0.0408937	0.814487	0.999786
ENSMUSG00000006218	Fam131c	4	family with sequence similarity 131 member C [Source:HGNC Symbol;Acc:HGNC:26717]	277743	5.34981	8.41159	0.455268	0.0457613	0.536352	1.1425	1.44537	0.0992876	0.690654	0.996324
ENSMUSG00000032269	Htr3a	9	5-hydroxytryptamine (serotonin) receptor 3A [Source:MGI Symbol;Acc:MGI:96282]	15561	0.715422	1.54685	0.537164	0.045762	0.536352	1.4007	1.30502	-0.0733683	0.77504	0.999786
ENSMUSG00000027162	Lin7c	2	C [Source:UniProtKB/Swiss-Prot;Acc:O88952]	22343	14.58	11.7916	-0.321568	0.0458271	0.536784	17.5458	17.5454	-0.0920757	0.575376	0.987851
ENSMUSG00000031982	Arv1	8	Protein ARV1 [Source:UniProtKB/Swiss-Prot;Acc:Q9D0U9]	68865	2.58656	4.13626	0.465127	0.0461085	0.539269	3.90879	4.62613	0.115021	0.588289	0.989521
ENSMUSG00000020309	Chac2	11	Putative glutathione-specific gamma-glutamylcyclotransferase 2 [Source:UniProtKB/Swiss-Prot;Acc:Q9CQG1]	68044	18.0964	14.0381	-0.362371	0.0461594	0.539269	18.8602	19.6452	-0.0404213	0.798737	0.999786
ENSMUSG00000062785	Kcnc3	7	potassium voltage-gated channel subfamily C member 3 isoform 2 [Source:RefSeq peptide;Acc:NP_001277611]	16504	18.4094	27.5985	0.422448	0.0461816	0.539269	5.60819	5.97567	0.00172661	0.993452	0.999786
ENSMUSG00000030335	Mrpl51	6	39S ribosomal protein L51, mitochondrial [Source:UniProtKB/Swiss-Prot;Acc:Q9CPY1]	66493	86.9707	67.6059	-0.362103	0.046177	0.539269	73.5511	57.6562	-0.408538	0.0327257	0.554879
ENSMUSG00000038486	Sv2a	3	Synaptic vesicle glycoprotein 2A [Source:UniProtKB/Swiss-Prot;Acc:Q9JIS5]	64051	43.2751	62.3489	0.391993	0.0462179	0.539361	56.2236	59.5163	-0.00547625	0.97366	0.999786
ENSMUSG00000033615	Cplx1	5	Complexin-1 [Source:UniProtKB/Swiss-Prot;Acc:P63040]	12889	220.128	303.026	0.354129	0.0464185	0.539707	172.691	176.374	-0.0317115	0.875181	0.999786
ENSMUSG00000021508	Cxcl14	13	C-X-C motif chemokine 14 [Source:UniProtKB/Swiss-Prot;Acc:Q9WUQ5]	57266	215.721	161.894	-0.389695	0.0463822	0.539707	288.362	192.986	-0.584503	0.00316396	0.158933
ENSMUSG00000037174	Elf2	3	ETS-related transcription factor Elf-2 [Source:UniProtKB/Swiss-Prot;Acc:Q9JHC9]	69257	4.33818	3.23093	-0.39813	0.0463028	0.539707	3.41141	4.57025	0.250134	0.176014	0.910587
ENSMUSG00000022962	Gart	16	Mus musculus phosphoribosylglycinamide formyltransferase (Gart), transcript variant 2, mRNA. [Source:RefSeq mRNA;Acc:NM_001357351]	14450	7.08961	11.0376	0.451444	0.0463509	0.539707	7.63107	10.4302	0.252968	0.295262	0.963346
ENSMUSG00000028295	Smim8	4	Mus musculus small integral membrane protein 8 (Smim8), transcript variant 3, mRNA. [Source:RefSeq mRNA;Acc:NM_001330756]	66291	91.6597	73.0292	-0.336195	0.046416	0.539707	87.1517	69.9297	-0.352948	0.109784	0.835668
ENSMUSG00000015747	Vps45	3	vacuolar protein sorting 45 [Source:MGI Symbol;Acc:MGI:891965]	22365	14.2518	17.9786	0.262138	0.0464064	0.539707	20.8054	20.128	-0.130121	0.43397	0.978843
ENSMUSG00000007594	Hapln4	8	Hyaluronan and proteoglycan link protein 4 [Source:UniProtKB/Swiss-Prot;Acc:Q80WM4]	330790	28.2744	43.2934	0.43733	0.0465099	0.540439	26.8717	28.5076	0.00619396	0.975608	0.999786
ENSMUSG00000046351	Zfp322a	13	zinc finger protein 322A [Source:MGI Symbol;Acc:MGI:2442566]	218100	3.98363	3.28676	-0.303206	0.0466214	0.541071	5.8249	6.13359	-0.0186124	0.925752	0.999786
ENSMUSG00000021314	Amph	13	Amphiphysin [Source:UniProtKB/Swiss-Prot;Acc:Q7TQF7]	218038	13.9053	20.9947	0.4289	0.0468863	0.542954	26.3601	33.085	0.212365	0.256495	0.946066
ENSMUSG00000009621	Vav2	2	vav 2 oncogene [Source:MGI Symbol;Acc:MGI:102718]	22325	4.35505	3.35791	-0.369727	0.0469002	0.542954	0.950368	1.31392	0.250583	0.317342	0.968655
ENSMUSG00000028883	Sema3a	5	Semaphorin-3A [Source:UniProtKB/Swiss-Prot;Acc:O08665]	20346	1.03912	1.57837	0.431984	0.0471624	0.544681	1.35955	1.66046	0.14297	0.546638	0.987411
ENSMUSG00000062110	Scfd2	5	Sec1 family domain-containing protein 2 [Source:UniProtKB/Swiss-Prot;Acc:Q8BTY8]	212986	9.37116	7.16943	-0.375248	0.0472424	0.545273	4.73735	5.37537	0.073164	0.73986	0.996995
ENSMUSG00000010663	Fads1	19	Fatty acid desaturase 1 [Source:UniProtKB/Swiss-Prot;Acc:Q920L1]	76267	115.893	88.3263	-0.378422	0.0474192	0.545605	106.022	69.4217	-0.668101	1.3437e-06	0.000300892
ENSMUSG00000026959	Grin1	2	Glutamate receptor ionotropic, NMDA 1 [Source:UniProtKB/Swiss-Prot;Acc:P35438]	14810	10.9235	16.1302	0.410058	0.0474727	0.545605	27.9655	29.6362	-0.0138501	0.937001	0.999786
ENSMUSG00000021087	Rtn1	12	reticulon 1 [Source:MGI Symbol;Acc:MGI:1933947]	104001	82.679	121.32	0.406359	0.0474614	0.545605	195.253	216.266	0.046045	0.824906	0.999786
ENSMUSG00000026771	Spopl	2	Speckle-type POZ protein-like [Source:UniProtKB/Swiss-Prot;Acc:Q2M2N2]	76857	1.86841	1.48078	-0.343591	0.0473809	0.545605	1.5689	1.28449	-0.296874	0.200499	0.924987
ENSMUSG00000004105	Angptl2	2	Angiopoietin-related protein 2 [Source:UniProtKB/Swiss-Prot;Acc:Q9R045]	26360	1.54163	2.53304	0.478405	0.047519	0.545735	0.431025	0.736733	0.231853	0.342822	0.972409
ENSMUSG00000040964	Arhgef10l	4	Rho guanine nucleotide exchange factor 10-like protein [Source:UniProtKB/Swiss-Prot;Acc:A2AWP8]	72754	12.2081	16.8184	0.354093	0.0476637	0.546443	16.566	20.5373	0.191964	0.239683	0.936588
ENSMUSG00000075031	Hist1h2bb	13	Histone H2B type 1-B [Source:UniProtKB/Swiss-Prot;Acc:Q64475]	319178	3.24726	1.52793	-0.531663	0.0476389	0.546443	1.00596	1.49235	0.126721	0.592212	0.989685
ENSMUSG00000036192	Rorb	19	Nuclear receptor ROR-beta [Source:UniProtKB/Swiss-Prot;Acc:Q8R1B8]	225998	5.41453	4.26416	-0.347704	0.0476898	0.546443	13.3623	12.7225	-0.170136	0.269212	0.952883
ENSMUSG00000009075	Cabp7	11	Calcium-binding protein 7 [Source:UniProtKB/Swiss-Prot;Acc:Q91ZM8]	192650	45.0305	65.1501	0.396537	0.0478547	0.546611	3.61626	3.98504	0.0455209	0.841213	0.999786
ENSMUSG00000039953	Clstn1	4	Calsyntenin-1 Soluble Alc-alpha CTF1-alpha [Source:UniProtKB/Swiss-Prot;Acc:Q9EPL2]	65945	54.8462	77.4315	0.376457	0.0478844	0.546611	164.523	148.858	-0.194776	0.27459	0.954934
ENSMUSG00000027933	Ints3	3	Integrator complex subunit 3 [Source:UniProtKB/Swiss-Prot;Acc:Q7TPD0]	229543	4.70505	6.67918	0.380962	0.0478458	0.546611	7.54253	9.60301	0.221943	0.157746	0.905455
ENSMUSG00000028549	Itgb3bp	4	integrin beta 3 binding protein (beta3-endonexin) [Source:MGI Symbol;Acc:MGI:1914983]	67733	9.14089	7.02983	-0.372429	0.0479063	0.546611	7.08248	6.4885	-0.20246	0.380985	0.975313
ENSMUSG00000033444	Specc1l	10	sperm antigen with calponin homology and coiled-coil domains 1-like [Source:MGI Symbol;Acc:MGI:1921642]	74392	5.35021	4.21637	-0.349084	0.0478404	0.546611	3.73259	3.62097	-0.139195	0.426199	0.978843
ENSMUSG00000046688	Tifa	3	TRAF-interacting protein with forkhead-associated domain [Source:MGI Symbol;Acc:MGI:2182965]	211550	9.05589	6.74803	-0.395469	0.0478438	0.546611	26.7006	24.4408	-0.195518	0.262779	0.949614
ENSMUSG00000030446	Zfp273	13	zinc finger protein 273 [Source:MGI Symbol;Acc:MGI:3036278]	212569	1.04065	1.7204	0.482569	0.0477708	0.546611	1.78225	1.8806	-0.0213746	0.924143	0.999786
ENSMUSG00000038776	Ephx1	1	Epoxide hydrolase 1 [Source:UniProtKB/Swiss-Prot;Acc:Q9D379]	13849	75.5929	51.5111	-0.455895	0.0480203	0.547582	22.0142	18.41	-0.317961	0.107633	0.832011
ENSMUSG00000030079	Ruvbl1	6	RuvB-like protein 1 [Source:MGI Symbol;Acc:MGI:1928760]	56505	19.183	27.662	0.395599	0.0480879	0.548023	23.0374	25.1357	0.033902	0.832874	0.999786
ENSMUSG00000040128	Pnrc1	4	proline rich nuclear receptor coactivator 1 [Source:HGNC Symbol;Acc:HGNC:17278]	108767	45.5131	37.2821	-0.311252	0.0482759	0.549505	50.6064	61.6971	0.165035	0.304088	0.96688
ENSMUSG00000000686	Abhd15	11	abhydrolase domain containing 15 [Source:MGI Symbol;Acc:MGI:1914727]	67477	1.46451	0.725129	-0.530969	0.0484145	0.549674	0.490223	0.389431	-0.117307	0.605851	0.990888
ENSMUSG00000030701	Plekhb1	7	pleckstrin homology domain containing, family B (evectins) member 1 [Source:MGI Symbol;Acc:MGI:1351469]	27276	1395.25	1108.03	-0.338368	0.0484358	0.549674	322.973	344.804	-0.0147777	0.924811	0.999786
ENSMUSG00000009894	Snap47	11	Mus musculus synaptosomal-associated protein, 47 (Snap47), transcript variant 1, mRNA. [Source:RefSeq mRNA;Acc:NM_001356452]	67826	164.058	255.962	0.449563	0.0483984	0.549674	278.765	334.349	0.157847	0.369889	0.973429
ENSMUSG00000097320	Tmem147os	7			7.90044	11.2053	0.379405	0.0483353	0.549674	11.2588	11.874	-0.0350483	0.859117	0.999786
ENSMUSG00000024424	Ttc39c	18	tetratricopeptide repeat domain 39C [Source:MGI Symbol;Acc:MGI:1919997]	72747	5.64385	9.24195	0.475219	0.0484149	0.549674	3.57848	4.16771	0.0945237	0.682617	0.996324
ENSMUSG00000051390	Zbtb22	17	zinc finger and BTB domain containing 22 [Source:MGI Symbol;Acc:MGI:1931870]	81630	6.09623	8.14798	0.323655	0.0488725	0.552328	10.3938	11.4019	0.0413707	0.834746	0.999786
ENSMUSG00000062691	Cebpzos	17	Protein CEBPZOS [Source:UniProtKB/Swiss-Prot;Acc:Q8BTE5]	68554	107.926	84.4701	-0.353631	0.0489699	0.552697	91.4792	78.1962	-0.273171	0.234143	0.934147
ENSMUSG00000035051	Dhx57	17	Putative ATP-dependent RNA helicase DHX57 [Source:UniProtKB/Swiss-Prot;Acc:Q6P5D3]	106794	2.39196	3.42561	0.388865	0.0489413	0.552697	3.29478	4.2843	0.222946	0.307016	0.967776
ENSMUSG00000049044	Rapgef4	2	Rap guanine nucleotide exchange factor (GEF) 4 [Source:MGI Symbol;Acc:MGI:1917723]	56508	9.59591	12.7546	0.319734	0.049023	0.552697	23.9371	30.1459	0.208512	0.300708	0.964461
ENSMUSG00000040877	Wdr25	12	WD repeat domain 25 [Source:MGI Symbol;Acc:MGI:3045255]	212198	1.50508	2.21975	0.411156	0.049012	0.552697	1.82143	1.57405	-0.250749	0.238396	0.935957
ENSMUSG00000033152	Podxl2	6	Mus musculus podocalyxin-like 2 (Podxl2), transcript variant 1, mRNA. [Source:RefSeq mRNA;Acc:NM_001347327]	319655	31.9823	49.3524	0.440331	0.0492232	0.554109	30.3501	36.2207	0.14129	0.518097	0.987411
ENSMUSG00000052917	Senp7	16	SUMO1/sentrin specific peptidase 7 [Source:MGI Symbol;Acc:MGI:1913565]	66315	3.32372	4.77696	0.389451	0.049236	0.554109	4.08569	5.04344	0.173314	0.340423	0.972409
ENSMUSG00000028654	Mycl	4	Protein L-Myc [Source:UniProtKB/Swiss-Prot;Acc:P10166]	16918	2.10034	3.09426	0.410215	0.0493354	0.55457	2.67987	3.46027	0.222979	0.280098	0.955488
ENSMUSG00000029449	Rhof	5	ras homolog family member F (in filopodia) [Source:MGI Symbol;Acc:MGI:1345629]	23912	5.15868	7.67764	0.415989	0.0493188	0.55457	8.50318	8.5669	-0.0739487	0.621342	0.994029
ENSMUSG00000018698	Lhx1	11	LIM/homeobox protein Lhx1 [Source:UniProtKB/Swiss-Prot;Acc:P63006]	16869	0.86645	1.46434	0.484487	0.0493793	0.554734	0	0
ENSMUSG00000047084	Ngrn	7	Neugrin [Source:UniProtKB/Swiss-Prot;Acc:Q99KS2]	83485	41.2279	33.7432	-0.311034	0.0494621	0.555006	40.8873	40.0569	-0.128824	0.434731	0.978843
ENSMUSG00000037752	Xkr8	4	X-linked Kx blood group related 8 [Source:MGI Symbol;Acc:MGI:2685877]	381560	1.26692	1.9953	0.452765	0.049451	0.555006	0.631746	0.339746	-0.602765	0.017061	0.409155
ENSMUSG00000026034	Clk1	1	Dual specificity protein kinase CLK1 [Source:UniProtKB/Swiss-Prot;Acc:P22518]	12747	6.90542	5.47414	-0.341547	0.0495009	0.555113	10.5517	11.2644	-0.000964443	0.996084	0.999786
ENSMUSG00000028848	Gpn2	4	GPN-loop GTPase 2 [Source:MGI Symbol;Acc:MGI:2140368]	100210	12.6235	17.4836	0.359792	0.0497378	0.557439	16.5465	22.122	0.272824	0.0710952	0.75044
ENSMUSG00000045410	Akr1e1	13	1,5-anhydro-D-fructose reductase [Source:UniProtKB/Swiss-Prot;Acc:Q9DCT1]	56043	17.5981	12.6309	-0.421968	0.0498328	0.557931	18.2928	14.2359	-0.35038	0.108647	0.83399
ENSMUSG00000017210	Med24	11	Mediator of RNA polymerase II transcription subunit 24 [Source:UniProtKB/Swiss-Prot;Acc:Q99K74]	23989	6.99272	10.1632	0.400001	0.0498405	0.557931	13.6219	17.5431	0.229508	0.239739	0.936588
ENSMUSG00000053329	D10Jhu81e	10	ES1 protein homolog, mitochondrial [Source:UniProtKB/Swiss-Prot;Acc:Q9D172]	28295	102.096	85.8468	-0.27994	0.0499853	0.558891	118.755	114.441	-0.150794	0.439674	0.980372
ENSMUSG00000034880	Mrpl34	8	39S ribosomal protein L34, mitochondrial [Source:UniProtKB/Swiss-Prot;Acc:Q99N91]	94065	282.226	215.993	-0.375795	0.0499797	0.558891	279.211	244.817	-0.250869	0.279366	0.955488
ENSMUSG00000043496	Tril	6	TLR4 interactor with leucine rich repeats [Source:UniProtKB/Swiss-Prot;Acc:Q9DBY4]	66873	42.4979	32.4529	-0.373318	0.0500292	0.559053	23.7424	21.1464	-0.257423	0.0623924	0.720522
ENSMUSG00000031133	Arhgef6	X	Rac/Cdc42 guanine nucleotide exchange factor 6 [Source:HGNC Symbol;Acc:HGNC:685]	73341	1.68397	2.51919	0.420281	0.0504177	0.561738	1.11994	0.954381	-0.158629	0.536796	0.987411
ENSMUSG00000097769	Snhg4	18	small nucleolar RNA host gene 4 [Source:MGI Symbol;Acc:MGI:4937091]		6.37151	3.74272	-0.510014	0.0503883	0.561738	4.05222	4.98162	0.133162	0.541942	0.987411
ENSMUSG00000022021	Diaph3	14	3 [Source:UniProtKB/Swiss-Prot;Acc:Q9Z207]	56419	6.61812	4.67807	-0.433867	0.0505452	0.561837	6.36403	7.90385	0.176338	0.305775	0.967633
ENSMUSG00000032870	Smap2	4	small ArfGAP 2 [Source:MGI Symbol;Acc:MGI:1917030]	69780	21.3447	28.0563	0.305476	0.0505369	0.561837	22.3054	26.0834	0.111561	0.47915	0.986287
ENSMUSG00000108872	Dlg2	7			1.24652	0.828535	-0.468794	0.050774	0.563719	1.01819	1.54348	0.283916	0.258875	0.948655
ENSMUSG00000037568	Vash2	1	vasohibin 2 [Source:MGI Symbol;Acc:MGI:2444826]	226841	1.09765	1.83617	0.482217	0.050953	0.564714	0.447394	0.771534	0.262381	0.290215	0.96011
ENSMUSG00000115007	AC154276.1	14			1.59825	0.891392	-0.517669	0.051235	0.56627	1.02727	1.13711	0.0024381	0.992437	0.999786
ENSMUSG00000039323	Igfbp2	1	Insulin-like growth factor-binding protein 2 [Source:UniProtKB/Swiss-Prot;Acc:P47877]	16008	162.641	131.08	-0.323679	0.051252	0.56627	206.281	143.633	-0.506148	0.0193567	0.429825
ENSMUSG00000029361	Nos1	5	Nitric oxide synthase, brain [Source:UniProtKB/Swiss-Prot;Acc:Q9Z0J4]	18125	2.309	3.2914	0.380575	0.0512484	0.56627	1.2557	1.594	0.162744	0.492006	0.987411
ENSMUSG00000038555	Reep2	18	Receptor expression-enhancing protein 2 [Source:UniProtKB/Swiss-Prot;Acc:Q8VCD6]	225362	26.3862	37.4851	0.378786	0.051156	0.56627	47.6843	52.2728	0.0397718	0.831028	0.999786
ENSMUSG00000025889	Snca	6	Alpha-synuclein [Source:UniProtKB/Swiss-Prot;Acc:O55042]	20617	29.9143	0.0829622	-0.312127	0.0512726	0.56627	108.406	0	-7.17499	7.36923e-234	6.84822e-230
ENSMUSG00000058486	Wdr91	6	WD repeat domain 91 [Source:MGI Symbol;Acc:MGI:2141558]	101240	5.73614	8.247	0.391624	0.0511362	0.56627	8.12392	11.6771	0.371812	0.0381675	0.594885
ENSMUSG00000039108	Lsm14b	2	B [Source:UniProtKB/Swiss-Prot;Acc:Q8CGC4]	241846	1.95179	1.28029	-0.473684	0.0514146	0.567507	2.98356	2.64907	-0.196562	0.435808	0.978843
ENSMUSG00000031778	Cx3cl1	8	chemokine (C-X3-C motif) ligand 1 [Source:MGI Symbol;Acc:MGI:1097153]	20312	27.0201	37.9197	0.368614	0.0516197	0.569439	144.551	132.911	-0.152961	0.46344	0.983782
ENSMUSG00000026036	Nif3l1	1	NIF3-like protein 1 [Source:UniProtKB/Swiss-Prot;Acc:Q9EQ80]	65102	6.02544	9.46941	0.450758	0.0517097	0.569679	7.5114	8.07569	0.00553297	0.975686	0.999786
ENSMUSG00000029594	Rbm19	5	Probable RNA-binding protein 19 [Source:UniProtKB/Swiss-Prot;Acc:Q8R3C6]	74111	2.06295	2.82679	0.351458	0.0518283	0.570412	2.39349	2.14953	-0.207501	0.349682	0.972409
ENSMUSG00000052727	Map1b	13	microtubule-associated protein 1B [Source:MGI Symbol;Acc:MGI:1306778]	17755	145.952	219.133	0.420459	0.051873	0.570573	122.545	148.595	0.164647	0.395248	0.978302
ENSMUSG00000036565	Ttyh3	5	tweety family member 3 [Source:MGI Symbol;Acc:MGI:1925589]	78339	13.9939	10.2023	-0.412763	0.0519526	0.570959	18.1623	14.0296	-0.398111	0.0603908	0.712255
ENSMUSG00000024873	Cnih2	19	2 [Source:UniProtKB/Swiss-Prot;Acc:O35089]	12794	12.4127	16.9406	0.342697	0.0521642	0.571784	70.9689	77.9136	0.0372875	0.841831	0.999786
ENSMUSG00000055137	Sugct	13	Succinate--hydroxymethylglutarate CoA-transferase [Source:UniProtKB/Swiss-Prot;Acc:Q7TNE1]	192136	12.8781	9.47945	-0.404228	0.0521385	0.571784	12.1413	11.7175	-0.135068	0.505034	0.987411
ENSMUSG00000034274	Thoc5	11	THO complex 5 [Source:HGNC Symbol;Acc:HGNC:19074]	107829	9.46729	13.6929	0.393566	0.0521129	0.571784	12.0778	15.5663	0.228413	0.251191	0.942829
ENSMUSG00000014547	Wdfy2	14	WD repeat and FYVE domain containing 2 [Source:MGI Symbol;Acc:MGI:2442811]	268752	2.82379	2.21268	-0.351635	0.0521443	0.571784	1.7455	1.35327	-0.392425	0.0581881	0.704091
ENSMUSG00000020739	Nup85	11	Nuclear pore complex protein Nup85 [Source:UniProtKB/Swiss-Prot;Acc:Q8R480]	445007	11.9393	16.4962	0.354941	0.0522528	0.572094	14.858	18.2753	0.182116	0.371114	0.973429
ENSMUSG00000027656	Wisp2	2	WNT1 inducible signaling pathway protein 2 [Source:MGI Symbol;Acc:MGI:1328326]	22403	1.91541	3.99526	0.521925	0.052229	0.572094	0	0.0659535	0.0694976	0.372762
ENSMUSG00000060038	Dhps	8	Deoxyhypusine synthase [Source:UniProtKB/Swiss-Prot;Acc:Q3TXU5]	330817	34.5869	45.6929	0.313378	0.0523201	0.57228	36.0419	51.251	0.375552	0.00446103	0.198831
ENSMUSG00000069270	Hist1h2ac	13	Histone H2A type 1-B [Source:UniProtKB/Swiss-Prot;Acc:C0HKE1]	319164	2.5025	1.49756	-0.502984	0.0523301	0.57228	2.59535	1.59473	-0.537752	0.031353	0.544175
ENSMUSG00000011306	Sugp1	8	SURP and G-patch domain-containing protein 1 [Source:UniProtKB/Swiss-Prot;Acc:Q8CH02]	70616	11.2152	15.323	0.346309	0.0523615	0.572292	15.3353	20.212	0.263364	0.171684	0.910095
ENSMUSG00000035885	Cox8a	19	Cytochrome c oxidase subunit 8A, mitochondrial [Source:UniProtKB/Swiss-Prot;Acc:Q64445]	12868	4112.6	3081.17	-0.390624	0.0524487	0.572828	3854.93	2954.18	-0.386509	0.0997767	0.818947
ENSMUSG00000049556	Lingo1	9	Leucine-rich repeat and immunoglobulin-like domain-containing nogo receptor-interacting protein 1 [Source:UniProtKB/Swiss-Prot;Acc:Q9D1T0]	235402	5.74244	8.27598	0.390842	0.0526207	0.572828	51.8348	53.8961	-0.0165996	0.935744	0.999786
ENSMUSG00000001520	Nrip2	6	Nuclear receptor-interacting protein 2 [Source:UniProtKB/Swiss-Prot;Acc:Q9JHR9]	60345	4.58348	6.92056	0.423819	0.052633	0.572828	1.77859	1.93876	0.027332	0.895763	0.999786
ENSMUSG00000027397	Slc20a1	2	Sodium-dependent phosphate transporter 1 [Source:UniProtKB/Swiss-Prot;Acc:Q61609]	20515	21.7147	28.6883	0.312186	0.0526007	0.572828	22.6363	23.019	-0.0795826	0.618066	0.993469
ENSMUSG00000026885	Ttll11	2	tubulin tyrosine ligase-like family, member 11 [Source:MGI Symbol;Acc:MGI:1921660]	74410	4.31521	6.43883	0.416974	0.0526523	0.572828	11.6467	14.4856	0.198628	0.275352	0.955488
ENSMUSG00000025876	Unc5a	13	unc-5 netrin receptor A [Source:MGI Symbol;Acc:MGI:894682]	107448	3.89332	5.82907	0.418305	0.0525417	0.572828	13.8747	13.8746	-0.0725212	0.708769	0.996769
ENSMUSG00000029804	Herc3	6	HECT and RLD domain containing E3 ubiquitin protein ligase 3 [Source:HGNC Symbol;Acc:HGNC:4876]	73998	8.54545	12.2406	0.384897	0.0527391	0.573443	21.057	23.666	0.0681733	0.68948	0.996324
ENSMUSG00000034152	Exoc3	13	Exocyst complex component 3 [Source:UniProtKB/Swiss-Prot;Acc:Q6KAR6]	211446	19.3704	25.232	0.297499	0.0530158	0.576121	18.6228	21.232	0.0873858	0.527315	0.987411
ENSMUSG00000027845	Dclre1b	3	5' exonuclease Apollo [Source:UniProtKB/Swiss-Prot;Acc:Q8C7W7]	140917	2.69395	2.09404	-0.358507	0.0531099	0.576212	3.00626	2.34059	-0.418762	0.0126668	0.357091
ENSMUSG00000064325	Hhip	8	Hedgehog-interacting protein [Source:UniProtKB/Swiss-Prot;Acc:Q7TN16]	15245	1.87977	1.50634	-0.330548	0.0531154	0.576212	0.187949	0.226647	0.0910693	0.722654	0.996995
ENSMUSG00000068739	Sars	3	Serine--tRNA ligase, cytoplasmic [Source:UniProtKB/Swiss-Prot;Acc:P26638]	20226	53.1387	70.7248	0.318808	0.0530584	0.576212	63.8652	78.7432	0.190778	0.275036	0.955301
ENSMUSG00000058715	Fcer1g	1	High affinity immunoglobulin epsilon receptor subunit gamma [Source:UniProtKB/Swiss-Prot;Acc:P20491]	14127	8.07196	12.7898	0.452027	0.0531744	0.576523	7.7869	7.84042	-0.0825619	0.73971	0.996995
ENSMUSG00000021186	Fbln5	12	Fibulin-5 [Source:UniProtKB/Swiss-Prot;Acc:Q9WVH9]	23876	0.907381	1.38741	0.433672	0.0532864	0.577388	0.428082	0.693041	0.333883	0.1919	0.921989
ENSMUSG00000035310	Lin54	5	Mus musculus lin-54 homolog (C. elegans) (Lin54), transcript variant 3, mRNA. [Source:RefSeq mRNA;Acc:NM_001346583]	231506	3.52305	2.59886	-0.401171	0.0533456	0.577388	2.28114	3.49956	0.422463	0.0453527	0.644931
ENSMUSG00000026709	Dars2	1	Aspartate--tRNA ligase, mitochondrial [Source:UniProtKB/Swiss-Prot;Acc:Q8BIP0]	226539	3.41848	5.47978	0.459829	0.0535715	0.57894	5.29039	6.08984	0.0985225	0.522208	0.987411
ENSMUSG00000028557	Rnf11	4	RING finger protein 11 [Source:UniProtKB/Swiss-Prot;Acc:Q9QYK7]	29864	105.202	89.6915	-0.263749	0.0535807	0.57894	100.448	117.389	0.112896	0.373506	0.97445
ENSMUSG00000049097	Ankrd34a	3	ankyrin repeat domain 34A [Source:MGI Symbol;Acc:MGI:3617846]	545554	3.65099	5.42004	0.412454	0.0536413	0.579265	15.0895	15.6306	-0.0218201	0.918287	0.999786
ENSMUSG00000087541	Hopxos	5	HOP homeobox, opposite strand [Source:MGI Symbol;Acc:MGI:3801917]		2.62896	1.51256	-0.508008	0.0536819	0.579373	0.398227	0.790224	0.35253	0.162181	0.909868
ENSMUSG00000025962	Fastkd2	1	FAST kinase domain-containing protein 2, mitochondrial [Source:UniProtKB/Swiss-Prot;Acc:Q922E6]	75619	3.19036	4.52149	0.378484	0.0538555	0.580041	3.30872	3.37276	-0.0484318	0.837372	0.999786
ENSMUSG00000020205	Phlda1	10	Pleckstrin homology-like domain family A member 1 [Source:UniProtKB/Swiss-Prot;Acc:Q62392]	21664	4.42338	6.21496	0.370302	0.0539043	0.580041	8.20698	8.64719	-0.0321835	0.869019	0.999786
ENSMUSG00000010086	Rnf112	11	RING finger protein 112 [Source:UniProtKB/Swiss-Prot;Acc:Q96DY5]	22671	12.9348	16.6853	0.285595	0.0538051	0.580041	57.2996	81.7709	0.345006	0.0910037	0.803408
ENSMUSG00000018593	Sparc	11	secreted acidic cysteine rich glycoprotein [Source:MGI Symbol;Acc:MGI:98373]	20692	1592.93	1240.14	-0.35439	0.0539274	0.580041	104.577	58.3276	-0.81249	1.47471e-05	0.00230327
ENSMUSG00000023019	Gpd1	15	glycerol-3-phosphate dehydrogenase 1 (soluble) [Source:MGI Symbol;Acc:MGI:95679]	14555	178.051	134.805	-0.380369	0.0539726	0.580142	48.2702	41.1122	-0.262205	0.173296	0.910095
ENSMUSG00000031639	Tlr3	8	Mus musculus toll-like receptor 3 (Tlr3), transcript variant 3, mRNA. [Source:RefSeq mRNA;Acc:NM_001357317]	142980	7.74859	5.61886	-0.412115	0.0541384	0.58132	5.82438	5.00958	-0.25065	0.225221	0.929628
ENSMUSG00000032314	Etfa	9	Electron transfer flavoprotein subunit alpha, mitochondrial [Source:UniProtKB/Swiss-Prot;Acc:Q99LC5]	110842	147.867	123.807	-0.28456	0.0543578	0.581787	140.464	146.28	-0.0625668	0.730819	0.996995
ENSMUSG00000027881	Prpf38b	3	Pre-mRNA-splicing factor 38B [Source:UniProtKB/Swiss-Prot;Acc:Q80SY5]	66921	6.15356	4.47161	-0.414287	0.0542912	0.581787	7.04101	5.86768	-0.316519	0.0795055	0.76963
ENSMUSG00000024143	Rhoq	17	Rho-related GTP-binding protein RhoQ [Source:UniProtKB/Swiss-Prot;Acc:Q8R527]	104215	84.2881	69.366	-0.302235	0.0546116	0.581787	27.4992	36.2191	0.239364	0.200703	0.924987
ENSMUSG00000017144	Rnd3	2	Rho-related GTP-binding protein RhoE [Source:UniProtKB/Swiss-Prot;Acc:P61588]	74194	5.80318	8.40433	0.396932	0.054573	0.581787	5.93756	7.12064	0.13831	0.563996	0.987744
ENSMUSG00000000792	Slc5a5	8	solute carrier family 5 member 5 [Source:HGNC Symbol;Acc:HGNC:11040]	114479	1.43585	2.13258	0.412921	0.0546007	0.581787	3.34581	3.18697	-0.111715	0.628482	0.994165
ENSMUSG00000070462	Tlnrd1	7	Talin rod domain-containing protein 1 [Source:UniProtKB/Swiss-Prot;Acc:Q9ERE8]	80889	3.44779	2.5755	-0.392969	0.0543848	0.581787	5.33252	4.87277	-0.206124	0.201859	0.924987
ENSMUSG00000033313	Fbxl8	8	F-box/LRR-repeat protein 8 [Source:UniProtKB/Swiss-Prot;Acc:Q8CIG9]	50788	0.96445	1.7636	0.500927	0.0550498	0.582338	1.20705	1.75245	0.239298	0.35221	0.972409
ENSMUSG00000030339	Ltbr	6	Tumor necrosis factor receptor superfamily member 3 [Source:UniProtKB/Swiss-Prot;Acc:P50284]	17000	19.4731	15.2114	-0.351064	0.0549251	0.582338	9.55024	7.13843	-0.433828	0.0292788	0.526792
ENSMUSG00000023861	Mpc1	17	Mitochondrial pyruvate carrier 1 [Source:UniProtKB/Swiss-Prot;Acc:P63030]	55951	553.153	459.415	-0.292237	0.0548554	0.582338	571.108	520.461	-0.224293	0.267163	0.952045
ENSMUSG00000039308	Ndst2	14	N-deacetylase/N-sulfotransferase (heparan glucosaminyl) 2 [Source:MGI Symbol;Acc:MGI:97040]	17423	1.65636	2.69493	0.466282	0.0548206	0.582338	1.98617	3.29916	0.497299	0.0176984	0.417439
ENSMUSG00000024851	Pitpnm1	19	Membrane-associated phosphatidylinositol transfer protein 1 [Source:UniProtKB/Swiss-Prot;Acc:O35954]	18739	13.3273	18.1944	0.343207	0.0550628	0.582338	21.3895	26.721	0.199656	0.313205	0.967776
ENSMUSG00000021069	Pygl	12	Glycogen phosphorylase, liver form [Source:UniProtKB/Swiss-Prot;Acc:Q9ET01]	110095	3.81288	2.20068	-0.506805	0.0548474	0.582338	1.43111	1.54752	0.0246656	0.920021	0.999786
ENSMUSG00000045349	Sh2d5	4	SH2 domain-containing protein 5 [Source:UniProtKB/Swiss-Prot;Acc:Q8JZW5]	230863	4.21422	3.31085	-0.351849	0.0549354	0.582338	13.002	10.4691	-0.34464	0.0583285	0.704586
ENSMUSG00000033088	Triobp	15	TRIO and F-actin-binding protein [Source:UniProtKB/Swiss-Prot;Acc:Q99KW3]	110253	4.7201	3.44776	-0.406895	0.0549209	0.582338	4.59138	4.65273	-0.0624395	0.718674	0.996995
ENSMUSG00000030268	Bcat1	6	Branched-chain-amino-acid aminotransferase, cytosolic [Source:UniProtKB/Swiss-Prot;Acc:P24288]	12035	21.6335	31.6282	0.40095	0.0551017	0.582425	8.89194	13.571	0.440418	0.0249504	0.48711
ENSMUSG00000027951	Adar	3	Mus musculus adenosine deaminase, RNA-specific (Adar), transcript variant 4, mRNA. [Source:RefSeq mRNA;Acc:NM_001357958]	56417	3.76494	6.03809	0.456467	0.0552642	0.582586	6.07379	5.9862	-0.0597387	0.803234	0.999786
ENSMUSG00000037148	Arhgap10	8	Rho GTPase-activating protein 10 [Source:UniProtKB/Swiss-Prot;Acc:Q6Y5D8]	78514	1.15653	1.82074	0.449745	0.0552908	0.582586	4.48422	5.83736	0.248649	0.12557	0.868278
ENSMUSG00000042548	Asxl1	2	Putative Polycomb group protein ASXL1 [Source:UniProtKB/Swiss-Prot;Acc:P59598]	228790	2.28089	3.41719	0.416015	0.0554354	0.582586	3.52667	3.84726	0.0342992	0.873879	0.999786
ENSMUSG00000024462	Gabbr1	17	Gamma-aminobutyric acid type B receptor subunit 1 [Source:UniProtKB/Swiss-Prot;Acc:Q9WV18]	54393	47.3454	64.9173	0.347604	0.0551825	0.582586	77.7878	78.5251	-0.0882475	0.583061	0.989521
ENSMUSG00000039252	Lgi2	5	Leucine-rich repeat LGI family member 2 [Source:UniProtKB/Swiss-Prot;Acc:Q8K4Z0]	246316	10.4226	15.4619	0.408911	0.0553229	0.582586	5.92095	6.77868	0.087843	0.653333	0.995733
ENSMUSG00000032475	Nck1	9	Cytoplasmic protein NCK1 [Source:UniProtKB/Swiss-Prot;Acc:Q99M51]	17973	6.78886	5.77757	-0.266436	0.0551561	0.582586	8.25341	8.86278	0.00262828	0.985636	0.999786
ENSMUSG00000021143	Pacs2	12	phosphofurin acidic cluster sorting protein 2 [Source:MGI Symbol;Acc:MGI:1924399]	217893	30.063	42.4349	0.374686	0.0554137	0.582586	6.5072	6.41701	-0.117853	0.488541	0.98711
ENSMUSG00000023945	Slc5a7	17	High affinity choline transporter 1 [Source:UniProtKB/Swiss-Prot;Acc:Q8BGY9]	63993	5.35432	7.99102	0.412305	0.0553791	0.582586	0.00985411	0.0340838	0.0966623	0.446914
ENSMUSG00000028345	Tex10	4	Mus musculus testis expressed 10 (Tex10), transcript variant 2, mRNA. [Source:RefSeq mRNA;Acc:NM_001355740]	269536	3.31208	4.62738	0.365553	0.0554072	0.582586	4.69046	4.97093	-0.00263469	0.989041	0.999786
ENSMUSG00000070407	Hs3st3b1	11	Heparan sulfate glucosamine 3-O-sulfotransferase 3B1 [Source:UniProtKB/Swiss-Prot;Acc:Q9QZS6]	54710	1.50184	1.08148	-0.416935	0.0555205	0.5828	0.496569	0.310117	-0.202937	0.371552	0.973429
ENSMUSG00000034000	Neu4	1	Sialidase-4 [Source:UniProtKB/Swiss-Prot;Acc:Q8BZL1]	241159	1.50863	2.16384	0.384611	0.0555678	0.5828	0.674488	1.26837	0.498871	0.0482357	0.661023
ENSMUSG00000026765	Lypd6b	2	Ly6/PLAUR domain-containing protein 6B [Source:UniProtKB/Swiss-Prot;Acc:Q9D7F2]	71897	8.19084	12.8254	0.443836	0.0558006	0.583675	4.8327	5.53069	0.0906893	0.708945	0.996769
ENSMUSG00000050022	Amz1	5	Archaemetzincin-1 [Source:UniProtKB/Swiss-Prot;Acc:Q8BVF9]	231842	1.31051	1.95954	0.414934	0.0559423	0.584142	2.28712	2.79671	0.157187	0.483012	0.986287
ENSMUSG00000033769	Exoc6b	6	Exocyst complex component 6B [Source:UniProtKB/Swiss-Prot;Acc:A6H5Z3]	75914	6.91669	9.28114	0.32724	0.0560355	0.58415	9.1422	8.98275	-0.108226	0.527005	0.987411
ENSMUSG00000038014	Fam120a	13	Constitutive coactivator of PPAR-gamma-like protein 1 [Source:UniProtKB/Swiss-Prot;Acc:Q6A0A9]	218236	15.4802	12.8917	-0.288135	0.0560204	0.58415	16.4193	16.0746	-0.129084	0.443128	0.980372
ENSMUSG00000030103	Bhlhe40	6	Class E basic helix-loop-helix protein 40 [Source:UniProtKB/Swiss-Prot;Acc:O35185]	20893	30.4754	43.5328	0.38526	0.0561634	0.584752	82.1098	78.3388	-0.129998	0.471364	0.986287
ENSMUSG00000020888	Dvl2	11	Segment polarity DVL-2 [Source:UniProtKB/Swiss-Prot;Acc:Q60838]	13543	1.09081	1.65074	0.423682	0.0562128	0.584752	2.43378	2.75584	0.0722558	0.751292	0.997645
ENSMUSG00000027544	Nfatc2	2	nuclear factor of activated T cells, cytoplasmic, calcineurin dependent 2 [Source:MGI Symbol;Acc:MGI:102463]	18019	2.68491	4.10978	0.428717	0.0562166	0.584752	0.421243	0.604027	0.311358	0.167917	0.910095
ENSMUSG00000066829	Zfp810	9	zinc finger protein 810 [Source:MGI Symbol;Acc:MGI:2384563]	235050	0.895784	1.5833	0.491323	0.0562028	0.584752	2.82682	4.29475	0.404415	0.0513806	0.676088
ENSMUSG00000037280	Galnt6	15	Polypeptide N-acetylgalactosaminyltransferase 6 [Source:UniProtKB/Swiss-Prot;Acc:Q8C7U7]	207839	6.06213	9.38709	0.438013	0.0563231	0.584928	1.57849	1.33594	-0.159296	0.535589	0.987411
ENSMUSG00000058743	Kcnj14	7	ATP-sensitive inward rectifier potassium channel 14 [Source:UniProtKB/Swiss-Prot;Acc:Q8JZN3]	211480	7.09002	10.792	0.425453	0.0563879	0.584928	2.26288	1.41574	-0.533332	0.0272807	0.509587
ENSMUSG00000044155	Lsm8	6	U6 snRNA-associated Sm-like protein LSm8 [Source:UniProtKB/Swiss-Prot;Acc:Q6ZWM4]	76522	16.2053	12.9072	-0.334582	0.056289	0.584928	16.795	16.9537	-0.101541	0.60979	0.992778
ENSMUSG00000093565	Rab26os	17	RAB26, member RAS oncogene family, opposite strand [Source:MGI Symbol;Acc:MGI:1922864]		4.63894	2.3266	-0.513281	0.0563801	0.584928	2.88381	1.85202	-0.365274	0.155084	0.900391
ENSMUSG00000070509	Rgma	7	Repulsive guidance molecule A [Source:UniProtKB/Swiss-Prot;Acc:Q6PCX7]	244058	6.14909	4.27224	-0.439036	0.0563713	0.584928	4.89834	3.55919	-0.465927	0.0227608	0.463908
ENSMUSG00000017760	Ctsa	2	cathepsin A [Source:MGI Symbol;Acc:MGI:97748]	19025	25.6771	37.6698	0.40256	0.0564853	0.584978	21.505	21.6321	-0.0784328	0.669703	0.996324
ENSMUSG00000033910	Gucy1a1	3	guanylate cyclase 1, soluble, alpha 1 [Source:MGI Symbol;Acc:MGI:1926562]	60596	4.40395	6.04563	0.348828	0.0564384	0.584978	11.2519	14.0461	0.197885	0.257899	0.94767
ENSMUSG00000079111	Kdelr2	5	KDEL (Lys-Asp-Glu-Leu) endoplasmic reticulum protein retention receptor 2 [Source:MGI Symbol;Acc:MGI:1914163]	66913	13.2938	10.8735	-0.310405	0.056457	0.584978	9.44391	6.79622	-0.434454	0.058051	0.70404
ENSMUSG00000020326	Ccng1	11	Cyclin-G1 [Source:UniProtKB/Swiss-Prot;Acc:P51945]	12450	29.604	22.5724	-0.371467	0.0565886	0.585147	27.5721	30.9607	0.0524387	0.771322	0.999786
ENSMUSG00000085793	Lin52	12	lin-52 homolog (C. elegans) [Source:MGI Symbol;Acc:MGI:3045391]	217708	37.2783	29.1388	-0.351606	0.0565942	0.585147	49.6154	54.0108	0.00975402	0.951622	0.999786
ENSMUSG00000036273	Lrrk2	15	Leucine-rich repeat serine/threonine-protein kinase 2 [Source:UniProtKB/Swiss-Prot;Acc:Q5S006]	66725	0.978776	1.4498	0.410072	0.0565746	0.585147	3.14673	3.37253	0.00904146	0.966149	0.999786
ENSMUSG00000048304	Slitrk3	3	Mus musculus SLIT and NTRK-like family, member 3 (Slitrk3), transcript variant 2, mRNA. [Source:RefSeq mRNA;Acc:NM_001357851]	386750	2.10322	3.2829	0.441311	0.0566883	0.58548	6.061	8.02701	0.265742	0.171249	0.910095
ENSMUSG00000074194	Zfp791	8	zinc finger protein 791 [Source:MGI Symbol;Acc:MGI:3648473]	244556	0.693976	1.41106	0.511587	0.0566577	0.58548	0.759337	1.26092	0.323616	0.208345	0.927346
ENSMUSG00000033960	Jcad	18	Junctional protein associated with coronary artery disease [Source:UniProtKB/Swiss-Prot;Acc:Q5DTX6]	240185	1.79678	1.16783	-0.47171	0.0567427	0.585723	11.9623	14.652	0.171587	0.418025	0.978843
ENSMUSG00000020390	Ube2b	11	ubiquitin-conjugating enzyme E2B [Source:MGI Symbol;Acc:MGI:102944]	22210	83.5027	72.7898	-0.237957	0.0568957	0.586487	117.008	121.825	-0.0484669	0.720705	0.996995
ENSMUSG00000031347	Cetn2	X	Centrin-2 [Source:UniProtKB/Swiss-Prot;Acc:Q9R1K9]	26370	88.3017	68.2987	-0.361271	0.0569545	0.586632	69.0516	68.4941	-0.111778	0.537168	0.987411
ENSMUSG00000021482	Aaed1	13	AhpC/TSA antioxidant enzyme domain containing 1 [Source:MGI Symbol;Acc:MGI:1913379]	66129	10.0819	7.93491	-0.344306	0.057147	0.586793	8.97685	11.0728	0.175559	0.272346	0.95391
ENSMUSG00000025083	Afap1l2	19	Actin filament-associated protein 1-like 2 [Source:UniProtKB/Swiss-Prot;Acc:Q5DTU0]	226250	0.936807	1.53248	0.463241	0.0583395	0.586793	0.853892	1.79097	0.603771	0.0164966	0.405188
ENSMUSG00000038112	AW551984	9	expressed sequence AW551984 [Source:MGI Symbol;Acc:MGI:2143322]	244810	1.52003	2.46929	0.461846	0.0572628	0.586793	0.106866	0.204936	0.0428827	0.69646	0.996324
ENSMUSG00000031487	Brf2	8	BRF2, RNA polymerase III transcription initiation factor subunit [Source:HGNC Symbol;Acc:HGNC:17298]	66653	7.57938	10.1016	0.319797	0.0570229	0.586793	10.2766	11.0267	0.00462315	0.979327	0.999786
ENSMUSG00000066149	Cdc26	4	Anaphase-promoting complex subunit CDC26 [Source:UniProtKB/Swiss-Prot;Acc:Q99JP4]	66440	11.7386	9.49511	-0.320422	0.0574004	0.586793	9.95496	10.7945	-0.00323632	0.986169	0.999786
ENSMUSG00000021939	Ctsb	14	cathepsin B [Source:MGI Symbol;Acc:MGI:88561]	13030	144.046	193.715	0.330591	0.0574966	0.586793	112.302	99.2227	-0.252155	0.0670681	0.740522
ENSMUSG00000024231	Cul2	18	Cullin-2 [Source:UniProtKB/Swiss-Prot;Acc:Q9D4H8]	71745	10.9843	15.7723	0.386672	0.0578419	0.586793	14.0938	16.8847	0.152398	0.348652	0.972409
ENSMUSG00000030747	Dgat2	7	Diacylglycerol O-acyltransferase 2 [Source:UniProtKB/Swiss-Prot;Acc:Q9DCV3]	67800	12.1154	7.52161	-0.487573	0.0583412	0.586793	18.0188	11.2938	-0.552569	0.0138584	0.376567
ENSMUSG00000022898	Dscr3	16	Down syndrome critical region [Source:UniProtKB/Swiss-Prot;Acc:O35075]	13185	29.2567	40.7363	0.360878	0.058273	0.586793	43.6347	48.5332	0.0484675	0.764643	0.999786
ENSMUSG00000045983	Eif4g1	16	Eukaryotic translation initiation factor 4 gamma 1 [Source:UniProtKB/Swiss-Prot;Acc:Q6NZJ6]	208643	18.1874	24.0133	0.307696	0.0583635	0.586793	21.9492	26.3756	0.147096	0.400138	0.978321
ENSMUSG00000006715	Gmnn	13	geminin [Source:MGI Symbol;Acc:MGI:1927344]	57441	17.3102	12.3838	-0.42049	0.0579106	0.586793	5.00534	7.01072	0.189726	0.454776	0.983399
ENSMUSG00000060803	Gstp1	19	Glutathione S-transferase P 1 [Source:UniProtKB/Swiss-Prot;Acc:P19157]	14870	275.06	347.289	0.26258	0.057226	0.586793	262.714	285.764	-0.00971116	0.958066	0.999786
ENSMUSG00000027270	Lamp5	2	Mus musculus lysosomal-associated membrane protein family, member 5 (Lamp5), transcript variant 2, mRNA. [Source:RefSeq mRNA;Acc:NM_001356548]	76161	61.911	95.1863	0.43163	0.0571985	0.586793	107.256	123.044	0.0958383	0.646034	0.994714
ENSMUSG00000029570	Lfng	5	Beta-1,3-N-acetylglucosaminyltransferase lunatic fringe [Source:UniProtKB/Swiss-Prot;Acc:O09010]	16848	17.7923	12.9277	-0.40701	0.0583352	0.586793	11.2503	6.15711	-0.749585	0.000483481	0.0415745
ENSMUSG00000040675	Mthfd1l	10	methylenetetrahydrofolate dehydrogenase (NADP+ dependent) 1-like [Source:MGI Symbol;Acc:MGI:1924836]	270685	2.07323	3.15632	0.424232	0.0579596	0.586793	2.92076	2.18077	-0.316907	0.199205	0.924232
ENSMUSG00000041119	Pde9a	17	High affinity cGMP-specific 3',5'-cyclic phosphodiesterase 9A [Source:UniProtKB/Swiss-Prot;Acc:O70628]	18585	8.09339	12.3163	0.428081	0.0582336	0.586793	9.04428	11.9824	0.251902	0.254053	0.943989
ENSMUSG00000018921	Pelp1	11	Proline-, glutamic acid- and leucine-rich protein 1 [Source:UniProtKB/Swiss-Prot;Acc:Q9DBD5]	75273	1.8197	2.87798	0.448073	0.0577197	0.586793	2.58451	2.48107	-0.121079	0.589569	0.989521
ENSMUSG00000021720	Rnf180	13	E3 ubiquitin-protein ligase RNF180 [Source:UniProtKB/Swiss-Prot;Acc:Q3U827]	71816	11.4273	8.92863	-0.352347	0.0577951	0.586793	23.5725	27.486	0.0891454	0.60237	0.990231
ENSMUSG00000030539	Sema4b	7	Semaphorin-4B [Source:UniProtKB/Swiss-Prot;Acc:Q62179]	20352	2.05538	1.12186	-0.508972	0.0571751	0.586793	1.28529	0.772781	-0.650806	0.00253697	0.138905
ENSMUSG00000042303	Sgsm3	15	Small G protein signaling modulator 3 [Source:UniProtKB/Swiss-Prot;Acc:Q8VCZ6]	105835	11.6366	17.1799	0.406162	0.0580702	0.586793	26.0201	33.3291	0.2067	0.375149	0.975012
ENSMUSG00000036067	Slc2a6	2	solute carrier family 2 (facilitated glucose transporter), member 6 [Source:MGI Symbol;Acc:MGI:2443286]	227659	4.35176	6.34394	0.39603	0.0572349	0.586793	6.01272	7.14516	0.125358	0.585231	0.989521
ENSMUSG00000018809	Smyd4	11	SET and MYND domain-containing protein 4 [Source:UniProtKB/Swiss-Prot;Acc:Q8BTK5]	319822	4.23154	6.15662	0.396786	0.0576979	0.586793	8.471	8.19011	-0.135027	0.459827	0.983399
ENSMUSG00000011837	Snapc2	8	snRNA-activating protein complex subunit 2 [Source:UniProtKB/Swiss-Prot;Acc:Q91XA5]	102209	32.2845	41.1298	0.273127	0.057111	0.586793	39.4496	45.0991	0.075714	0.621126	0.994029
ENSMUSG00000049313	Sorl1	9	Sortilin-related receptor [Source:UniProtKB/Swiss-Prot;Acc:O88307]	20660	17.9784	25.16	0.36297	0.057141	0.586793	25.1418	29.2655	0.0974326	0.602788	0.990231
ENSMUSG00000004043	Stat5a	11	signal transducer and activator of transcription 5A [Source:MGI Symbol;Acc:MGI:103036]	20850	1.09772	1.77659	0.461001	0.0578055	0.586793	1.24207	1.24687	-0.0539677	0.823117	0.999786
ENSMUSG00000024985	Tcf7l2	19	transcription factor 7 like 2, T cell specific, HMG box [Source:MGI Symbol;Acc:MGI:1202879]	21416	7.26591	5.21564	-0.417437	0.0575521	0.586793	10.7292	9.81097	-0.211652	0.332968	0.972409
ENSMUSG00000102644	Thap6	5	THAP domain containing 6 [Source:MGI Symbol;Acc:MGI:1922436]		3.27124	2.28244	-0.435065	0.0578066	0.586793	2.4827	2.30373	-0.121667	0.618129	0.993469
ENSMUSG00000022350	Washc5	15	WASH complex subunit 5 [Source:MGI Symbol;Acc:MGI:2146110]	223593	6.69516	9.21514	0.352173	0.0579683	0.586793	8.25904	10.0135	0.153581	0.409416	0.978843
ENSMUSG00000030486	Zfp108	7	zinc finger protein 108 [Source:MGI Symbol;Acc:MGI:1891198]	54678	1.12135	1.99848	0.491766	0.0580885	0.586793	1.33309	2.37532	0.365243	0.154616	0.90013
ENSMUSG00000020038	Cry1	10	Cryptochrome-1 [Source:UniProtKB/Swiss-Prot;Acc:P97784]	12952	11.2167	8.28285	-0.39785	0.0584255	0.586881	11.495	12.5354	0.0308314	0.852743	0.999786
ENSMUSG00000029055	Plch2	4	1-phosphatidylinositol 4,5-bisphosphate phosphodiesterase eta-2 [Source:UniProtKB/Swiss-Prot;Acc:A2AP18]	269615	1.24899	1.82618	0.396834	0.0585271	0.586881	5.65422	6.8862	0.153451	0.472141	0.986287
ENSMUSG00000020660	Pomc	12	pro-opiomelanocortin-alpha [Source:MGI Symbol;Acc:MGI:97742]	18976	5.37012	3.36907	-0.481206	0.0586192	0.587494	7.42152	5.00199	-0.422079	0.0962059	0.811462
ENSMUSG00000086600	C030005K06Rik	18	RIKEN cDNA C030005K06 gene [Source:MGI Symbol;Acc:MGI:1925945]		1.9285	1.26018	-0.464458	0.0590807	0.587936	5.01906	5.40745	-0.0305887	0.894446	0.999786
ENSMUSG00000026456	Cyb5r1	1	cytochrome b5 reductase 1 [Source:MGI Symbol;Acc:MGI:1919267]	72017	11.0933	15.2429	0.349317	0.058763	0.587936	4.76406	5.70484	0.135041	0.448002	0.982388
ENSMUSG00000004788	Eif2b2	12	Translation initiation factor eIF-2B subunit beta [Source:UniProtKB/Swiss-Prot;Acc:Q99LD9]	217715	28.368	41.5967	0.402202	0.0589926	0.587936	32.8869	39.2688	0.135778	0.36994	0.973429
ENSMUSG00000031109	Enox2	X	Ecto-NOX disulfide-thiol exchanger 2 Hydroquinone [NADH] oxidase Protein disulfide-thiol oxidoreductase [Source:UniProtKB/Swiss-Prot;Acc:Q8R0Z2]	209224	2.99697	2.30047	-0.366212	0.0590558	0.587936	1.75079	2.06186	0.076272	0.7478	0.996995
ENSMUSG00000033319	Fem1c	18	C [Source:UniProtKB/Swiss-Prot;Acc:Q8CEF1]	240263	2.80942	3.80644	0.335132	0.0589872	0.587936	2.44377	3.42662	0.296221	0.161142	0.909868
ENSMUSG00000025170	Rab40b	11	Rab40B, member RAS oncogene family [Source:MGI Symbol;Acc:MGI:2183451]	217371	1.47262	2.34002	0.449061	0.058888	0.587936	11.0247	14.4767	0.259089	0.169622	0.910095
ENSMUSG00000029602	Rasal1	5	Mus musculus RAS protein activator like 1 (GAP1 like) (Rasal1), transcript variant 3, mRNA. [Source:RefSeq mRNA;Acc:NM_001359144]	19415	1.40289	2.55754	0.495568	0.0589066	0.587936	14.0199	18.0648	0.239529	0.182114	0.916289
ENSMUSG00000071180	Smim15	13	Small integral membrane protein 15 [Source:UniProtKB/Swiss-Prot;Acc:Q3UTD9]	75616	44.7307	37.4179	-0.282857	0.0590061	0.587936	33.3067	35.4224	-0.0200385	0.913315	0.999786
ENSMUSG00000041298	Katnal1	5	Katanin p60 ATPase-containing subunit A-like 1 [Source:UniProtKB/Swiss-Prot;Acc:Q8K0T4]	231912	9.77721	13.0266	0.318548	0.0592166	0.588502	9.0925	9.65104	-0.0118673	0.935154	0.999786
ENSMUSG00000040327	Cul9	17	cullin 9 [Source:HGNC Symbol;Acc:HGNC:15982]	78309	2.86781	3.85456	0.326883	0.0593028	0.588741	4.36469	5.81433	0.282972	0.0935571	0.807626
ENSMUSG00000067006	Serpinb5	1	Serpin B5 [Source:UniProtKB/Swiss-Prot;Acc:P70124]	20724	1.83238	1.24091	-0.450669	0.0592943	0.588741	0.215485	0.342064	0.274088	0.286412	0.9566
ENSMUSG00000030759	Far1	7	Fatty acyl-CoA reductase 1 [Source:UniProtKB/Swiss-Prot;Acc:Q922J9]	67420	9.8166	8.07015	-0.305708	0.0594248	0.589644	7.54278	7.11484	-0.173701	0.336333	0.972409
ENSMUSG00000010651	Acaa1b	9	acetyl-Coenzyme A acyltransferase 1B [Source:MGI Symbol;Acc:MGI:3605455]	235674	0.897604	2.08673	0.502696	0.0595651	0.590147	0.258627	1.81707	1.21967	2.02482e-06	0.000422846
ENSMUSG00000048040	Arxes2	X	Adipocyte-related X-chromosome expressed sequence 1 [Source:UniProtKB/Swiss-Prot;Acc:C0HK79]	76976	131.16	104.457	-0.332942	0.0595492	0.590147	49.542	35.2869	-0.530607	0.0037005	0.174562
ENSMUSG00000061232	H2-K1	17	histocompatibility 2, K1, K region [Source:MGI Symbol;Acc:MGI:95904]	14972	40.0291	31.292	-0.349647	0.059608	0.590147	20.9259	7.70203	-1.13253	8.0769e-07	0.000194957
ENSMUSG00000050379	2006-09-01	X	Septin-6 [Source:UniProtKB/Swiss-Prot;Acc:Q9R1T4]	56526	10.3215	14.7324	0.378269	0.0597667	0.590224	22.9779	22.7655	-0.0804621	0.662776	0.996324
ENSMUSG00000022840	Adcy5	16	Adenylate cyclase type 5 [Source:UniProtKB/Swiss-Prot;Acc:P84309]	224129	4.55699	6.51108	0.379561	0.0598259	0.590224	4.92369	6.05929	0.157236	0.369815	0.973429
ENSMUSG00000056856	Jakmip3	7	Janus kinase and microtubule-interacting protein 3 [Source:UniProtKB/Swiss-Prot;Acc:Q5DTN8]		2.22171	3.68268	0.46705	0.0596801	0.590224	1.31834	2.31571	0.523941	0.015849	0.398184
ENSMUSG00000020248	Nfyb	10	Nuclear transcription factor Y subunit beta [Source:UniProtKB/Swiss-Prot;Acc:P63139]	18045	8.41046	6.92064	-0.300921	0.0599027	0.590675	11.0275	13.8413	0.212679	0.194296	0.921989
ENSMUSG00000029544	Cabp1	5	Calcium-binding protein 1 [Source:UniProtKB/Swiss-Prot;Acc:Q9JLK7]	29867	12.9223	18.5138	0.378918	0.0601835	0.591069	27.7868	28.399	-0.0474083	0.809466	0.999786
ENSMUSG00000037419	Endod1	9	Endonuclease domain-containing 1 protein [Source:UniProtKB/Swiss-Prot;Acc:Q8C522]	71946	42.9758	59.2787	0.350834	0.0600602	0.591069	9.08081	8.8906	-0.123252	0.508552	0.987411
ENSMUSG00000024993	Fam45a	19	Mus musculus family with sequence similarity 45, member A (Fam45a), transcript variant 3, mRNA. [Source:RefSeq mRNA;Acc:NM_001347464]	67894	13.9552	20.9162	0.417215	0.0602667	0.591069	13.2972	21.4952	0.479996	0.0212961	0.452871
ENSMUSG00000006930	Hap1	11	Huntingtin-associated protein 1 [Source:UniProtKB/Swiss-Prot;Acc:O35668]	15114	22.1537	29.706	0.32363	0.0601533	0.591069	7.80449	10.3321	0.247239	0.277717	0.955488
ENSMUSG00000033610	Pank1	19	pantothenate kinase 1 [Source:MGI Symbol;Acc:MGI:1922985]	75735	16.4114	13.9229	-0.270158	0.0600099	0.591069	15.8712	17.5842	0.0365276	0.796755	0.999786
ENSMUSG00000061130	Ppm1b	17	protein phosphatase 1B, magnesium dependent, beta isoform [Source:MGI Symbol;Acc:MGI:101841]	19043	45.1982	37.1773	-0.300044	0.0602365	0.591069	44.0448	53.4332	0.164564	0.188491	0.91806
ENSMUSG00000022199	Slc22a17	14	Solute carrier family 22 member 17 [Source:UniProtKB/Swiss-Prot;Acc:Q9D9E0]	59049	59.4022	84.1481	0.373896	0.0600989	0.591069	71.6973	73.4221	-0.0570132	0.730851	0.996995
ENSMUSG00000047921	Trappc9	15	Trafficking protein particle complex subunit 9 [Source:UniProtKB/Swiss-Prot;Acc:Q3U0M1]	76510	12.9015	18.8957	0.399338	0.0602858	0.591069	15.333	19.8728	0.241018	0.220786	0.929628
ENSMUSG00000028261	Ndufaf4	4	NADH dehydrogenase [ubiquinone] 1 alpha subcomplex assembly factor 4 [Source:UniProtKB/Swiss-Prot;Acc:Q9D1H6]	68493	20.3034	16.3151	-0.325269	0.0604097	0.591678	22.5561	21.4026	-0.171016	0.176694	0.910587
ENSMUSG00000022112	Gpc5	14	glypican 5 [Source:MGI Symbol;Acc:MGI:1194894]	103978	25.4418	20.3603	-0.327644	0.0605262	0.591725	23.7102	16.785	-0.515562	0.00618842	0.243167
ENSMUSG00000067567	Hdac8	X	Histone deacetylase 8 [Source:UniProtKB/Swiss-Prot;Acc:Q8VH37]	70315	13.4542	11.1121	-0.297966	0.0605163	0.591725	13.2099	11.7477	-0.244418	0.144654	0.888477
ENSMUSG00000011751	Sptbn4	7	spectrin beta, non-erythrocytic 4 [Source:MGI Symbol;Acc:MGI:1890574]	80297	3.476	4.89366	0.367581	0.0605401	0.591725	4.46822	6.48108	0.373594	0.0610487	0.714967
ENSMUSG00000004056	Akt2	7	Mus musculus thymoma viral proto-onco 2 (Akt2), transcript variant 4, mRNA. [Source:RefSeq mRNA;Acc:NM_001331109]	11652	30.1671	21.7543	-0.410404	0.0606577	0.591796	148.671	152.81	-0.0622795	0.666109	0.996324
ENSMUSG00000038545	Cul7	17	Cullin-7 [Source:UniProtKB/Swiss-Prot;Acc:Q8VE73]	66515	2.66654	3.72247	0.360849	0.060611	0.591796	2.00965	4.03905	0.643976	0.00597663	0.238885
ENSMUSG00000003948	Mmd	11	Monocyte to macrophage differentiation factor [Source:UniProtKB/Swiss-Prot;Acc:Q9CQY7]	67468	9.72026	7.4062	-0.374078	0.0607275	0.592031	23.7804	28.4648	0.146449	0.354171	0.972409
ENSMUSG00000078566	Bnip3	7	BCL2/adenovirus E1B 19 kDa protein-interacting protein 3 [Source:UniProtKB/Swiss-Prot;Acc:O55003]	12176	58.5234	44.827	-0.369627	0.0608753	0.593166	59.5981	53.5881	-0.210525	0.216594	0.929376
ENSMUSG00000030880	Polr3e	7	DNA-directed RNA polymerase III subunit RPC5 [Source:UniProtKB/Swiss-Prot;Acc:Q9CZT4]	26939	13.9908	11.4771	-0.304798	0.0610538	0.594295	6.20069	7.24125	0.119351	0.561858	0.987676
ENSMUSG00000003072	Atp5d	10	ATP synthase subunit delta, mitochondrial [Source:UniProtKB/Swiss-Prot;Acc:Q9D3D9]	66043	569.389	498.955	-0.230416	0.0612043	0.594335	600.278	541.891	-0.237793	0.22742	0.929628
ENSMUSG00000004610	Etfb	7	Electron transfer flavoprotein subunit beta [Source:UniProtKB/Swiss-Prot;Acc:Q9DCW4]	110826	106.545	73.0972	-0.443368	0.0612461	0.594335	98.4976	82.22	-0.31752	0.138496	0.883947
ENSMUSG00000031565	Fgfr1	8	Fibroblast growth factor receptor 1 [Source:UniProtKB/Swiss-Prot;Acc:P16092]	14182	12.5785	16.1959	0.281716	0.061228	0.594335	11.686	9.77281	-0.326137	0.0801798	0.770904
ENSMUSG00000039318	Rab3gap2	1	RAB3 GTPase activating non-catalytic protein subunit 2 [Source:HGNC Symbol;Acc:HGNC:17168]	98732	3.47753	4.9022	0.367494	0.0611343	0.594335	4.68226	5.42266	0.0979682	0.661123	0.996324
ENSMUSG00000005142	Man2b1	8	Lysosomal alpha-mannosidase [Source:UniProtKB/Swiss-Prot;Acc:O09159]	17159	4.92842	6.84933	0.356401	0.0613995	0.594806	7.18235	5.3501	-0.448613	0.00978404	0.309262
ENSMUSG00000036282	Naa30	14	N-alpha-acetyltransferase 30 [Source:UniProtKB/Swiss-Prot;Acc:Q8CES0]	70646	6.06149	4.92946	-0.31256	0.0614413	0.594806	5.03687	5.33288	-0.0121342	0.945528	0.999786
ENSMUSG00000038803	Ost4	5	Dolichyl-diphosphooligosaccharide--protein glycosyltransferase subunit 4 [Source:UniProtKB/Swiss-Prot;Acc:Q99LX8]	67695	235.821	182.955	-0.356636	0.0614856	0.594806	190.002	162.96	-0.271011	0.250017	0.942144
ENSMUSG00000038623	Tm6sf1	7	transmembrane 6 superfamily member 1 [Source:MGI Symbol;Acc:MGI:1933209]	107769	1.35668	2.08752	0.431303	0.0615458	0.594806	2.65087	2.97584	0.0637236	0.791073	0.999786
ENSMUSG00000015342	Xk	X	X-linked Kx blood group [Source:MGI Symbol;Acc:MGI:103569]	22439	0.882812	1.37213	0.434063	0.0614456	0.594806	1.02781	1.24774	0.136099	0.565468	0.987744
ENSMUSG00000051550	Zfp579	7	zinc finger protein 579 [Source:MGI Symbol;Acc:MGI:1915740]	68490	5.78152	8.51355	0.401784	0.0613451	0.594806	3.82405	4.57159	0.110942	0.605737	0.990888
ENSMUSG00000050855	Zfp940	7	zinc finger protein 940 [Source:MGI Symbol;Acc:MGI:2446235]	233057	1.42483	2.397	0.469025	0.0615996	0.595023	4.02887	3.90837	-0.0971478	0.67605	0.996324
ENSMUSG00000021661	Ankra2	13	Ankyrin repeat family A protein 2 [Source:UniProtKB/Swiss-Prot;Acc:Q99PE2]	68558	26.7109	20.6775	-0.35952	0.0617749	0.595833	27.7873	29.3145	-0.0472174	0.7943	0.999786
ENSMUSG00000033216	Eefsec	6	Selenocysteine-specific elongation factor [Source:UniProtKB/Swiss-Prot;Acc:Q9JHW4]	65967	6.75171	9.53057	0.369664	0.0617777	0.595833	9.77783	12.435	0.218716	0.212147	0.927972
ENSMUSG00000083326	Rpl38-ps1	4	ribosomal protein L38, pseudogene 1 [Source:MGI Symbol;Acc:MGI:3649580]		16.1116	10.0718	-0.477559	0.0617452	0.595833	10.8284	10.4838	-0.0987338	0.700699	0.996769
ENSMUSG00000056050	Mia3	1	transport and Golgi organization [Source:RefSeq peptide;Acc:NP_796363]	338366	11.1552	15.1938	0.337738	0.061811	0.595851	11.1732	10.9932	-0.119697	0.51004	0.987411
ENSMUSG00000028637	Ccdc30	4	Coiled-coil domain-containing protein 30 [Source:UniProtKB/Swiss-Prot;Acc:Q8BVF4]	73332	3.90913	2.80107	-0.414117	0.0619682	0.596409	3.487	3.63922	-0.0450686	0.84819	0.999786
ENSMUSG00000027612	Mmp24	2	Matrix metalloproteinase-24 Processed matrix metalloproteinase-24 [Source:UniProtKB/Swiss-Prot;Acc:Q9R0S2]	17391	1.50689	3.03678	0.501483	0.0619948	0.596409	3.77851	3.95531	-0.000422199	0.998595	0.999786
ENSMUSG00000037890	Wdr19	5	WD repeat domain 19 [Source:MGI Symbol;Acc:MGI:2443231]	213081	1.09615	1.82713	0.464862	0.0620923	0.597043	1.76357	2.55927	0.329656	0.130557	0.871898
ENSMUSG00000025375	Aatk	11	apoptosis associated tyrosine kinase [Source:HGNC Symbol;Acc:HGNC:21]	11302	30.3782	40.8818	0.327064	0.0624676	0.597986	20.7421	23.7953	0.0952191	0.589094	0.989521
ENSMUSG00000025484	Bet1l	7	BET1-like protein [Source:UniProtKB/Swiss-Prot;Acc:O35153]	54399	19.1024	15.2255	-0.332067	0.0622965	0.597986	21.9774	17.9858	-0.361089	0.0247571	0.484354
ENSMUSG00000051159	Cited1	X	Cbp/p300-interacting transactivator 1 [Source:UniProtKB/Swiss-Prot;Acc:P97769]	12705	4.01104	6.32954	0.442089	0.0624253	0.597986	2.09397	1.52987	-0.31064	0.223853	0.929628
ENSMUSG00000041930	Fam222a	5	Protein FAM222A [Source:UniProtKB/Swiss-Prot;Acc:Q6PGH4]	433940	1.17889	1.93922	0.462138	0.0625374	0.597986	0.383002	0.744182	0.483188	0.0585624	0.705178
ENSMUSG00000032417	Rwdd2a	9	RWD domain containing 2A [Source:HGNC Symbol;Acc:HGNC:21385]	69519	22.147	30.6374	0.350288	0.0623917	0.597986	14.573	20.8387	0.364028	0.0473689	0.657502
ENSMUSG00000027429	Sec23b	2	Mus musculus SEC23 homolog B, COPII coat complex component (Sec23b), transcript variant 7, mRNA. [Source:RefSeq mRNA;Acc:NM_001355380]	27054	14.1993	19.9222	0.365256	0.0623602	0.597986	14.661	17.1594	0.106432	0.590097	0.989521
ENSMUSG00000027615	Hps3	3	Hermansky-Pudlak syndrome 3 protein homolog [Source:UniProtKB/Swiss-Prot;Acc:Q91VB4]	12807	2.19898	3.3007	0.413665	0.062654	0.598799	1.42253	2.74109	0.648728	0.00336042	0.166036
ENSMUSG00000098188	Sowahc	10	Ankyrin repeat domain-containing protein SOWAHC [Source:UniProtKB/Swiss-Prot;Acc:Q8C0J6]	268301	4.81251	3.42978	-0.417724	0.0627106	0.598803	2.37467	2.61282	0.0164079	0.939164	0.999786
ENSMUSG00000026944	Abca2	2	ATP-binding cassette, sub-family A (ABC1), member 2 [Source:MGI Symbol;Acc:MGI:99606]	11305	15.6853	22.3827	0.376658	0.0627579	0.598886	8.03115	8.83022	0.0379806	0.804814	0.999786
ENSMUSG00000021986	Amer2	14	APC membrane recruitment protein 2 [Source:HGNC Symbol;Acc:HGNC:26360]	72125	14.7201	11.274	-0.364986	0.0629705	0.599707	18.166	17.16	-0.178394	0.114722	0.842871
ENSMUSG00000038533	Cbfa2t2	2	core-binding factor, runt domain, alpha subunit 2, translocated to, 2 (human) [Source:MGI Symbol;Acc:MGI:1333833]	12396	2.70755	4.03451	0.408779	0.0629183	0.599707	5.26566	5.40974	-0.0200995	0.927873	0.999786
ENSMUSG00000044627	Swi5	2	DNA repair [Source:UniProtKB/Swiss-Prot;Acc:Q8K3D3]	72931	86.9397	72.886	-0.281962	0.0629477	0.599707	67.3681	64.7764	-0.156815	0.443251	0.980372
ENSMUSG00000021520	Uqcrb	13	ubiquinol-cytochrome c reductase binding protein [Source:MGI Symbol;Acc:MGI:1914780]	67530	1033.64	781.714	-0.377416	0.0628815	0.599707	950.225	781.286	-0.32131	0.158473	0.907231
ENSMUSG00000045625	Pigz	16	GPI mannosyltransferase 4 [Source:UniProtKB/Swiss-Prot;Acc:Q8BTP0]	239827	11.7615	16.1038	0.342364	0.0630418	0.600077	4.91839	6.37056	0.228712	0.280019	0.955488
ENSMUSG00000041632	Mrps27	13	28S ribosomal protein S27, mitochondrial [Source:UniProtKB/Swiss-Prot;Acc:Q8BK72]	218506	15.1733	20.1779	0.314271	0.0632283	0.600612	19.3841	19.1072	-0.10284	0.572073	0.987744
ENSMUSG00000033510	Otud7a	7	OTU domain-containing protein 7A [Source:UniProtKB/Swiss-Prot;Acc:Q8R554]	170711	6.34273	9.59922	0.417962	0.0632557	0.600612	13.6238	15.0163	0.0529306	0.801858	0.999786
ENSMUSG00000030083	Abtb1	6	ankyrin repeat and BTB (POZ) domain containing 1 [Source:MGI Symbol;Acc:MGI:1933148]	80283	7.10285	9.39134	0.308309	0.0635405	0.601338	10.6133	13.364	0.211292	0.210533	0.927346
ENSMUSG00000007682	Dio2	12	Type II iodothyronine deiodinase [Source:UniProtKB/Swiss-Prot;Acc:Q9Z1Y9]	13371	5.16567	3.07918	-0.487338	0.0636283	0.601338	16.4075	11.0274	-0.545667	0.0148507	0.389745
ENSMUSG00000075012	Fjx1	2	Four-jointed box protein 1 [Source:UniProtKB/Swiss-Prot;Acc:Q8BQB4]	14221	62.4092	49.8632	-0.328458	0.0635958	0.601338	153.15	128.465	-0.322174	0.0576845	0.703459
ENSMUSG00000013663	Pten	19	phosphatase and tensin homolog [Source:MGI Symbol;Acc:MGI:109583]	19211	9.03683	7.72931	-0.258117	0.0634288	0.601338	13.0745	14.0244	0.00401541	0.978248	0.999786
ENSMUSG00000061477	Rps7	12	ribosomal protein S7 [Source:MGI Symbol;Acc:MGI:1333818]	20115	127.769	103.481	-0.318988	0.0634985	0.601338	114.817	102.704	-0.232443	0.281221	0.955488
ENSMUSG00000035133	Arhgap5	12	Rho GTPase activating protein 5 [Source:MGI Symbol;Acc:MGI:1332637]	11855	21.2247	17.3967	-0.305344	0.0638887	0.602561	24.9848	31.3677	0.175049	0.324874	0.970532
ENSMUSG00000003660	Snrnp200	2	U5 small nuclear ribonucleoprotein 200 kDa helicase [Source:UniProtKB/Swiss-Prot;Acc:Q6P4T2]	320632	6.3078	8.78732	0.355662	0.0640357	0.603183	8.2472	9.41557	0.0769587	0.689012	0.996324
ENSMUSG00000027603	Ggt7	2	Glutathione hydrolase 7 Glutathione hydrolase 7 heavy chain Glutathione hydrolase 7 light chain [Source:UniProtKB/Swiss-Prot;Acc:Q99JP7]	207182	22.2673	34.4175	0.428472	0.0641247	0.603722	37.5462	38.1866	-0.0430665	0.826041	0.999786
ENSMUSG00000036106	Prr5	15	Proline-rich protein 5 [Source:UniProtKB/Swiss-Prot;Acc:Q812A5]	109270	18.9383	14.4953	-0.365937	0.0641672	0.603821	27.8978	20.8901	-0.425898	0.0279534	0.514778
ENSMUSG00000027935	Rab13	3	Ras-related protein Rab-13 [Source:UniProtKB/Swiss-Prot;Acc:Q9DD03]	68328	21.9722	18.5908	-0.270836	0.0642229	0.604046	15.2743	17.0339	0.0224725	0.910393	0.999786
ENSMUSG00000028974	Dffa	4	DNA fragmentation factor subunit alpha [Source:UniProtKB/Swiss-Prot;Acc:O54786]	13347	28.3865	42.017	0.400961	0.0644725	0.60422	15.123	16.2556	0.00618374	0.965169	0.999786
ENSMUSG00000029071	Dvl1	4	Segment polarity DVL-1 [Source:UniProtKB/Swiss-Prot;Acc:P51141]	13542	8.90075	12.5525	0.370416	0.0649385	0.60422	16.5535	20.5816	0.195136	0.296048	0.963346
ENSMUSG00000007610	Gtpbp3	8	tRNA modification GTPase GTPBP3, mitochondrial [Source:UniProtKB/Swiss-Prot;Acc:Q923K4]	70359	3.89108	5.42768	0.356776	0.064984	0.60422	5.10488	5.43272	-0.0117999	0.960506	0.999786
ENSMUSG00000046240	Hepacam	9	Hepatocyte cell adhesion molecule [Source:UniProtKB/Swiss-Prot;Acc:Q640R3]	72927	146.983	114.49	-0.34992	0.0646059	0.60422	144.842	131.41	-0.223984	0.202565	0.925257
ENSMUSG00000038412	Higd1a	9	HIG1 domain family, member 1A [Source:MGI Symbol;Acc:MGI:1930666]	56295	125.17	104.624	-0.284589	0.0644706	0.60422	119.281	100.92	-0.308899	0.141796	0.885864
ENSMUSG00000021371	Mcur1	13	Mitochondrial calcium uniporter regulator 1 [Source:UniProtKB/Swiss-Prot;Acc:Q9CXD6]	76137	26.3399	21.8429	-0.290872	0.0649935	0.60422	47.0326	44.6322	-0.170634	0.335716	0.972409
ENSMUSG00000027489	Necab3	2	N-terminal EF-hand calcium-binding protein 3 [Source:UniProtKB/Swiss-Prot;Acc:Q9D6J4]	56846	25.9847	38.3834	0.401489	0.0648121	0.60422	50.0579	51.7402	-0.0408803	0.79211	0.999786
ENSMUSG00000027784	Ppm1l	3	Protein phosphatase 1L [Source:UniProtKB/Swiss-Prot;Acc:Q8BHN0]	242083	4.06096	5.90835	0.390229	0.064512	0.60422	10.2177	10.5415	-0.0315994	0.872869	0.999786
ENSMUSG00000033491	Prss35	9	Inactive serine protease 35 [Source:UniProtKB/Swiss-Prot;Acc:Q8C0F9]	244954	2.5532	1.73238	-0.441456	0.0650647	0.60422	0.249523	0.673968	0.709856	0.00570652	0.231575
ENSMUSG00000051504	Siglech	7	sialic acid binding Ig-like lectin H [Source:MGI Symbol;Acc:MGI:2443256]	233274	1.17807	1.88057	0.443961	0.0648509	0.60422	1.63608	2.03659	0.130512	0.611721	0.993469
ENSMUSG00000032806	Slc10a3	X	solute carrier family 10 (sodium/bile acid cotransporter family), member 3 [Source:MGI Symbol;Acc:MGI:95048]	214601	1.54454	2.62377	0.469409	0.0644753	0.60422	1.60155	1.9411	0.102427	0.679339	0.996324
ENSMUSG00000003134	Tbc1d8	1	Mus musculus TBC1 domain family, member 8 (Tbc1d8), transcript variant 3, mRNA. [Source:RefSeq mRNA;Acc:NM_001357522]	54610	1.37107	2.02666	0.401558	0.0648886	0.60422	2.62787	5.12055	0.600783	0.0132696	0.365376
ENSMUSG00000027746	Ufm1	3	ubiquitin-fold modifier 1 [Source:MGI Symbol;Acc:MGI:1915140]	67890	23.5	19.4595	-0.292427	0.0650618	0.60422	18.6254	18.1348	-0.138317	0.441288	0.980372
ENSMUSG00000028811	Yars	4	tyrosyl-tRNA synthetase [Source:MGI Symbol;Acc:MGI:2147627]	107271	39.0467	53.343	0.339522	0.0648469	0.60422	47.6527	54.7027	0.104189	0.563122	0.987744
ENSMUSG00000034059	Ypel4	2	yippee like 4 [Source:MGI Symbol;Acc:MGI:3605071]	241525	6.80465	9.52063	0.36026	0.0643049	0.60422	11.6536	16.6389	0.346769	0.0892666	0.798663
ENSMUSG00000049421	Zfp260	7	zinc finger protein 260 [Source:MGI Symbol;Acc:MGI:1347071]	26466	8.73336	7.21264	-0.295119	0.0651023	0.60422	10.8595	11.9231	0.0406916	0.832732	0.999786
ENSMUSG00000027452	Acss1	2	Acetyl-coenzyme A synthetase 2-like, mitochondrial [Source:UniProtKB/Swiss-Prot;Acc:Q99NB1]	68738	19.4249	14.0165	-0.406375	0.0658586	0.604546	29.8811	28.3538	-0.131435	0.554649	0.987411
ENSMUSG00000066113	Adamtsl1	4	ADAMTS-like protein 1 [Source:UniProtKB/Swiss-Prot;Acc:Q8BLI0]	77739	0.816663	1.19121	0.391351	0.0657184	0.604546	0.297696	0.137844	-0.10218	0.482242	0.986287
ENSMUSG00000024045	Akap8	17	A-kinase anchor protein 8 [Source:UniProtKB/Swiss-Prot;Acc:Q9DBR0]	56399	6.921	5.48259	-0.338087	0.0656631	0.604546	8.41398	10.1044	0.140558	0.492907	0.987411
ENSMUSG00000091648	C2cd4d	3	C2 calcium-dependent domain-containing protein 4D [Source:UniProtKB/Swiss-Prot;Acc:P0CG09]	271944	2.08612	3.26464	0.437866	0.0656041	0.604546	1.04237	1.65989	0.241191	0.344725	0.972409
ENSMUSG00000020785	Camkk1	11	Calcium/calmodulin-dependent protein kinase kinase 1 [Source:UniProtKB/Swiss-Prot;Acc:Q8VBY2]	55984	19.1597	26.2626	0.343511	0.0659667	0.604546	28.1864	26.7224	-0.10109	0.655551	0.995733
ENSMUSG00000018661	Cog1	11	Conserved oligomeric Golgi complex subunit 1 [Source:UniProtKB/Swiss-Prot;Acc:Q9Z160]	16834	4.43467	7.63931	0.473542	0.06539	0.604546	6.46431	10.2048	0.423629	0.0691907	0.745063
ENSMUSG00000068373	D430041D05Rik	2	KIAA1549 like [Source:HGNC Symbol;Acc:HGNC:24836]	241589	0.955187	1.45474	0.418202	0.0658975	0.604546	4.05992	4.29413	-0.0155559	0.927585	0.999786
ENSMUSG00000020476	Dbnl	11	Drebrin-like protein [Source:UniProtKB/Swiss-Prot;Acc:Q62418]	13169	30.3385	44.2144	0.392318	0.0658738	0.604546	31.8776	48.1527	0.447866	0.00662021	0.252138
ENSMUSG00000032349	Elovl5	9	Elongation of very long chain fatty acids protein 5 [Source:UniProtKB/Swiss-Prot;Acc:Q8BHI7]	68801	90.7952	77.8327	-0.255037	0.0656793	0.604546	48.8925	31.1353	-0.687488	1.15943e-05	0.00187384
ENSMUSG00000027316	Gfra4	2	GDNF family receptor alpha-4 [Source:UniProtKB/Swiss-Prot;Acc:Q9JJT2]	14588	14.1785	19.4238	0.341445	0.0654762	0.604546	27.231	33.2804	0.170256	0.336509	0.972409
ENSMUSG00000033318	Gstt2	10	Glutathione S-transferase theta-2 [Source:UniProtKB/Swiss-Prot;Acc:Q61133]	14872	12.1426	8.93271	-0.393835	0.0658452	0.604546	3.22404	3.61239	0.0284369	0.894989	0.999786
ENSMUSG00000047238	Mageh1	X	Melanoma-associated antigen H1 [Source:UniProtKB/Swiss-Prot;Acc:Q9NWG9]	75625	32.5758	24.4695	-0.37928	0.0655334	0.604546	27.0091	26.8759	-0.114632	0.599653	0.990231
ENSMUSG00000040003	Magi2	5	Membrane-associated guanylate kinase, WW and PDZ domain-containing protein 2 [Source:UniProtKB/Swiss-Prot;Acc:Q9WVQ1]	50791	9.35956	7.44089	-0.334275	0.0659334	0.604546	10.2415	11.3714	0.0346818	0.808874	0.999786
ENSMUSG00000019261	Map1s	8	Microtubule-associated protein 1S MAP1S heavy chain MAP1S light chain [Source:UniProtKB/Swiss-Prot;Acc:Q8C052]	270058	10.4201	15.6535	0.413319	0.0657581	0.604546	17.5594	22.6684	0.241306	0.172973	0.910095
ENSMUSG00000028158	Mttp	3	Microsomal triglyceride transfer protein large subunit [Source:UniProtKB/Swiss-Prot;Acc:O08601]	17777	2.65838	2.11208	-0.336105	0.0659498	0.604546	1.5224	1.30571	-0.211103	0.376533	0.975012
ENSMUSG00000040463	Mybbp1a	11	Myb-binding protein 1A [Source:UniProtKB/Swiss-Prot;Acc:Q7TPV4]	18432	5.824	8.43747	0.389383	0.0655336	0.604546	6.63628	8.17763	0.179005	0.368252	0.973429
ENSMUSG00000029219	Slc10a4	5	solute carrier family 10 (sodium/bile acid cotransporter family), member 4 [Source:MGI Symbol;Acc:MGI:3606480]	231290	7.19499	12.6074	0.477086	0.0653513	0.604546	0.00320078	0.0269169	0.0514481	0.501493
ENSMUSG00000025792	Slc25a10	11	solute carrier family 25 (mitochondrial carrier, dicarboxylate transporter), member 10 [Source:MGI Symbol;Acc:MGI:1353497]	27376	21.0768	30.5977	0.391348	0.0654481	0.604546	26.3075	35.8563	0.323368	0.0193282	0.429706
ENSMUSG00000041133	Smc1a	X	structural maintenance of chromosomes 1A [Source:MGI Symbol;Acc:MGI:1344345]	24061	18.8622	24.7346	0.299244	0.0652637	0.604546	23.0626	27.1992	0.124073	0.50016	0.987411
ENSMUSG00000037217	Syn1	X	Synapsin-1 [Source:UniProtKB/Swiss-Prot;Acc:O88935]	20964	38.8854	60.6394	0.434794	0.0652857	0.604546	126.159	138.789	0.0484258	0.828663	0.999786
ENSMUSG00000034145	Tmem63c	12	transmembrane protein 63c [Source:MGI Symbol;Acc:MGI:2444386]	217733	1.39292	2.26429	0.452355	0.0652238	0.604546	2.57465	3.43906	0.227155	0.325372	0.970728
ENSMUSG00000074519	Zfp971	2	zinc finger protein 971 [Source:MGI Symbol;Acc:MGI:1261426]	626848	11.5526	9.25865	-0.32561	0.065637	0.604546	7.9848	8.99111	0.0112804	0.962679	0.999786
ENSMUSG00000027411	Vps16	2	VSP16 CORVET/HOPS core subunit [Source:MGI Symbol;Acc:MGI:2136772]	80743	12.3187	16.5005	0.322121	0.0660507	0.605023	15.9186	22.9719	0.37001	0.0608751	0.713748
ENSMUSG00000028444	Cntfr	4	Ciliary neurotrophic factor receptor subunit alpha [Source:UniProtKB/Swiss-Prot;Acc:O88507]	12804	46.8859	31.1162	-0.448928	0.0662392	0.605435	46.119	36.9599	-0.339074	0.127372	0.868278
ENSMUSG00000032737	Inppl1	7	Phosphatidylinositol 3,4,5-trisphosphate 5-phosphatase 2 [Source:UniProtKB/Swiss-Prot;Acc:Q6P549]	16332	4.18002	6.13723	0.400545	0.0663347	0.605435	5.60208	8.6572	0.443266	0.0157952	0.398184
ENSMUSG00000058076	Sdhc	1	succinate dehydrogenase complex, subunit C, integral membrane protein [Source:MGI Symbol;Acc:MGI:1913302]	66052	167.493	141.269	-0.273409	0.0663512	0.605435	149.478	135.705	-0.22994	0.267145	0.952045
ENSMUSG00000031144	Syp	X	Synaptophysin [Source:UniProtKB/Swiss-Prot;Acc:Q62277]	20977	69.0064	98.7362	0.376679	0.0663385	0.605435	138.919	135.207	-0.0902288	0.659929	0.996324
ENSMUSG00000030731	Syt3	7	synaptotagmin III [Source:MGI Symbol;Acc:MGI:99665]	20981	21.1379	31.4513	0.404952	0.0662275	0.605435	13.4533	14.8831	0.0522409	0.797187	0.999786
ENSMUSG00000045690	Wdr89	12	WD repeat domain 89 [Source:MGI Symbol;Acc:MGI:1919588]	72338	3.30557	2.54634	-0.359338	0.0661878	0.605435	2.5042	2.95958	0.10596	0.570707	0.987744
ENSMUSG00000037509	Arhgef4	1	Rho guanine nucleotide exchange factor 4 [Source:UniProtKB/Swiss-Prot;Acc:Q7TNR9]	226970	26.1667	37.0739	0.37053	0.0663874	0.605474	23.8533	25.0347	-0.00333304	0.986492	0.999786
ENSMUSG00000027132	Katnbl1	2	KATNB1-like protein 1 [Source:UniProtKB/Swiss-Prot;Acc:Q9CWJ3]	72425	6.14031	4.50406	-0.399138	0.0664452	0.605709	6.69679	7.77208	0.106154	0.544415	0.987411
ENSMUSG00000050071	Bex1	X	Protein BEX1 [Source:UniProtKB/Swiss-Prot;Acc:Q9R224]	19716	14.6801	21.1637	0.382058	0.0670556	0.606611	21.9118	28.1335	0.218382	0.224361	0.929628
ENSMUSG00000021796	Bmpr1a	14	Bone morphotic protein receptor type-1A [Source:UniProtKB/Swiss-Prot;Acc:P36895]	12166	9.32296	7.3861	-0.335413	0.0667113	0.606611	5.88458	6.06438	-0.046172	0.827465	0.999786
ENSMUSG00000027487	Cdk5rap1	2	CDK5 regulatory subunit-associated protein 1 [Source:UniProtKB/Swiss-Prot;Acc:Q8BTW8]	66971	2.46131	3.55446	0.384932	0.0671284	0.606611	5.59713	5.08415	-0.174535	0.440285	0.980372
ENSMUSG00000056501	Cebpb	2	CCAAT/enhancer-binding protein beta [Source:UniProtKB/Swiss-Prot;Acc:P28033]	12608	26.0741	16.8509	-0.463361	0.0670511	0.606611	12.5135	10.2213	-0.307705	0.126962	0.868278
ENSMUSG00000017830	Dhx58	11	Probable ATP-dependent RNA helicase DHX58 [Source:UniProtKB/Swiss-Prot;Acc:Q99J87]	80861	3.18597	1.90064	-0.481902	0.0669093	0.606611	1.78647	1.57904	-0.0489615	0.792853	0.999786
ENSMUSG00000015337	Endog	2	Endonuclease G, mitochondrial [Source:UniProtKB/Swiss-Prot;Acc:O08600]	13804	44.1564	37.0952	-0.278976	0.0666722	0.606611	40.1892	34.3731	-0.301807	0.0865979	0.792207
ENSMUSG00000022338	Eny2	15	Transcription and mRNA export factor ENY2 [Source:UniProtKB/Swiss-Prot;Acc:Q9JIX0]	223527	26.2641	20.7261	-0.340477	0.0668412	0.606611	26.6497	24.2221	-0.22982	0.226851	0.929628
ENSMUSG00000037536	Fbxo34	14	F-box only protein 34 [Source:UniProtKB/Swiss-Prot;Acc:Q80XI1]	78938	6.49319	9.47236	0.392834	0.0669455	0.606611	22.8302	31.1807	0.304832	0.129382	0.871262
ENSMUSG00000038700	Hoxb5	11	Homeobox protein Hox-B5 [Source:UniProtKB/Swiss-Prot;Acc:P09079]	15413	10.8377	14.3545	0.309775	0.0667395	0.606611	0.0119233	0.00278725	-0.039652	0.596491
ENSMUSG00000039662	Icmt	4	isoprenylcysteine carboxyl methyltransferase [Source:HGNC Symbol;Acc:HGNC:5350]	57295	4.20606	5.56256	0.308975	0.0668646	0.606611	4.99998	4.36855	-0.208401	0.370683	0.973429
ENSMUSG00000028224	Nbn	4	Nibrin [Source:UniProtKB/Swiss-Prot;Acc:Q9R207]	27354	6.03221	8.46782	0.364637	0.0670239	0.606611	8.81439	11.2521	0.234955	0.107078	0.830965
ENSMUSG00000032602	Slc25a20	9	solute carrier family 25 (mitochondrial carnitine/acylcarnitine translocase), member 20 [Source:MGI Symbol;Acc:MGI:1928738]	57279	19.4649	16.002	-0.300394	0.0668991	0.606611	17.4002	20.7082	0.138743	0.358838	0.972409
ENSMUSG00000072941	Sod3	5	superoxide dismutase 3, extracellular [Source:MGI Symbol;Acc:MGI:103181]	20657	19.3328	13.9406	-0.406763	0.0668341	0.606611	20.371	12.9925	-0.640712	0.00096318	0.0700733
ENSMUSG00000046311	Zfp62	11	zinc finger protein 62 [Source:MGI Symbol;Acc:MGI:99662]	22720	4.60753	3.39632	-0.392354	0.0671303	0.606611	4.60036	4.69728	-0.0421992	0.845318	0.999786
ENSMUSG00000001707	Eef1e1	13	Eukaryotic translation elongation factor 1 epsilon-1 [Source:UniProtKB/Swiss-Prot;Acc:Q9D1M4]	66143	22.6374	19.3775	-0.257678	0.0674028	0.606828	20.7115	22.6336	0.0158495	0.924269	0.999786
ENSMUSG00000026255	Efhd1	1	EF-hand domain-containing protein D1 [Source:UniProtKB/Swiss-Prot;Acc:Q9D4J1]	98363	57.4979	48.9398	-0.264118	0.0674325	0.606828	30.0211	29.4848	-0.119401	0.556359	0.987411
ENSMUSG00000049092	Gpr137c	14	G protein-coupled receptor 137C [Source:HGNC Symbol;Acc:HGNC:25445]	70713	2.99786	4.21477	0.363261	0.0673548	0.606828	3.34308	4.31824	0.223892	0.253234	0.943945
ENSMUSG00000048148	Nwd1	8	NACHT domain- and WD repeat-containing protein 1 [Source:UniProtKB/Swiss-Prot;Acc:A6H603]	319555	4.1512	3.11562	-0.378675	0.0673501	0.606828	6.13048	5.56919	-0.227929	0.219846	0.929628
ENSMUSG00000024325	Ring1	17	E3 ubiquitin-protein ligase RING1 [Source:UniProtKB/Swiss-Prot;Acc:O35730]	19763	7.74529	10.234	0.309618	0.0673655	0.606828	12.4894	12.3362	-0.106691	0.479001	0.986287
ENSMUSG00000083757	Rps15a-ps4	4	ribosomal protein S15A, pseudogene 4 [Source:MGI Symbol;Acc:MGI:3652187]		0.882556	2.00412	0.487252	0.067385	0.606828	1.06574	1.54203	0.154501	0.535399	0.987411
ENSMUSG00000051910	Sox6	7	SRY (sex determining region Y)-box 6 [Source:MGI Symbol;Acc:MGI:98368]	20679	4.39405	3.6399	-0.291182	0.067303	0.606828	4.86456	4.66332	-0.163185	0.314523	0.968223
ENSMUSG00000051851	Rtl8c	X	retrotransposon Gag like 8C [Source:MGI Symbol;Acc:MGI:1920115]	72865	195.879	250.132	0.273439	0.0676273	0.606853	174.147	184.283	-0.0194741	0.9023	0.999786
ENSMUSG00000038332	Sesn1	10	Sestrin-1 [Source:UniProtKB/Swiss-Prot;Acc:P58006]	140742	14.4169	11.6241	-0.32021	0.0675906	0.606853	24.7075	28.0262	0.0883019	0.671368	0.996324
ENSMUSG00000031631	Cfap97	8	Mus musculus cilia and flagella associated protein 97 (Cfap97), transcript variant 2, mRNA. [Source:RefSeq mRNA;Acc:NM_001357215]	66756	3.91487	5.37951	0.342242	0.0676607	0.606865	4.30937	4.7092	0.0239106	0.899919	0.999786
ENSMUSG00000003190	Bcl2l12	7	BCL2-like 12 (proline rich) [Source:MGI Symbol;Acc:MGI:1922986]	75736	5.67558	4.36566	-0.3621	0.0677652	0.607228	7.93064	7.04201	-0.24031	0.247502	0.941094
ENSMUSG00000032370	Lactb	9	Serine beta-lactamase-like protein LACTB, mitochondrial [Source:UniProtKB/Swiss-Prot;Acc:Q9EP89]	80907	15.3738	12.1586	-0.337901	0.0679542	0.608536	15.0811	16.4541	0.000149301	0.999392	0.999886
ENSMUSG00000050357	Carmil2	8	Mus musculus capping protein regulator and myosin 1 linker 2 (Carmil2), mRNA. [Source:RefSeq mRNA;Acc:NM_001357333]	234695	7.78825	10.3496	0.312214	0.0683117	0.608724	7.07869	8.13269	0.0911687	0.630789	0.994165
ENSMUSG00000027208	Fgf7	2	Fibroblast growth factor 7 [Source:UniProtKB/Swiss-Prot;Acc:P36363]	14178	1.25845	0.786745	-0.468106	0.0684689	0.608724	0.271103	0.302815	0.0256895	0.918355	0.999786
ENSMUSG00000001555	Fkbp10	11	Peptidyl-prolyl cis-trans isomerase FKBP10 [Source:UniProtKB/Swiss-Prot;Acc:Q61576]	14230	10.6089	8.20278	-0.354719	0.0682245	0.608724	10.7796	9.2362	-0.276042	0.162002	0.909868
ENSMUSG00000034109	Golim4	3	golgi integral membrane protein 4 [Source:MGI Symbol;Acc:MGI:1920374]	73124	6.50768	5.21945	-0.325566	0.068434	0.608724	2.613	1.84625	-0.422179	0.0773772	0.763997
ENSMUSG00000018102	Hist1h2bc	13	Histone H2B type 1-C/E/G [Source:UniProtKB/Swiss-Prot;Acc:Q6ZWY9]	68024	441.435	344.39	-0.34788	0.0684997	0.608724	464.047	352.645	-0.390772	0.0997278	0.818947
ENSMUSG00000073889	Il11ra1	4	Interleukin-11 receptor subunit alpha-1 [Source:UniProtKB/Swiss-Prot;Acc:Q64385]	16157	59.7005	48.3394	-0.314049	0.0683888	0.608724	33.6113	25.8249	-0.409851	0.053491	0.684844
ENSMUSG00000034285	Nipsnap1	11	1 [Source:UniProtKB/Swiss-Prot;Acc:O55125]	18082	22.72	31.0949	0.339665	0.0682835	0.608724	30.1502	38.598	0.242652	0.110098	0.836239
ENSMUSG00000027854	Sike1	3	Suppressor of IKBKE 1 [Source:UniProtKB/Swiss-Prot;Acc:Q9CPR7]	66641	8.33576	6.81101	-0.305526	0.0684193	0.608724	9.14027	8.27946	-0.223349	0.159432	0.908703
ENSMUSG00000021427	Ssr1	13	Translocon-associated protein subunit alpha [Source:UniProtKB/Swiss-Prot;Acc:Q9CY50]	107513	11.1256	9.29481	-0.285311	0.0680621	0.608724	7.63965	6.97817	-0.211619	0.219205	0.929628
ENSMUSG00000024308	Tapbp	17	TAP binding protein [Source:MGI Symbol;Acc:MGI:1201689]	21356	22.5882	17.4853	-0.354532	0.0684956	0.608724	13.9238	11.3428	-0.352589	0.0366417	0.583068
ENSMUSG00000003923	Tfam	10	transcription factor A, mitochondrial [Source:MGI Symbol;Acc:MGI:107810]	21780	9.27193	7.66419	-0.295913	0.0683468	0.608724	8.10658	8.51789	-0.0241747	0.898661	0.999786
ENSMUSG00000031848	Lsm4	8	LSM4 homolog, U6 small nuclear RNA and mRNA degradation associated [Source:HGNC Symbol;Acc:HGNC:17259]	50783	162.576	126.047	-0.356958	0.0685914	0.608941	129.601	111.876	-0.270654	0.233056	0.933331
ENSMUSG00000026553	Copa	1	Coatomer subunit alpha Xenin Proxenin [Source:UniProtKB/Swiss-Prot;Acc:Q8CIE6]	12847	28.361	38.3407	0.33054	0.0686679	0.608981	31.4849	32.8316	-0.0208392	0.909458	0.999786
ENSMUSG00000025155	Dus1l	11	tRNA-dihydrouridine(16/17) synthase [NAD(P)(+)]-like [Source:UniProtKB/Swiss-Prot;Acc:Q8C2P3]	68730	10.1769	13.8476	0.334799	0.0687998	0.609581	13.3564	14.251	-0.00567362	0.973603	0.999786
ENSMUSG00000024900	Cpt1a	19	Carnitine O-palmitoyltransferase 1, liver isoform [Source:UniProtKB/Swiss-Prot;Acc:P97742]	12894	12.1733	9.69543	-0.328891	0.0688507	0.609747	8.88043	7.20038	-0.307754	0.173526	0.910095
ENSMUSG00000031762	Mt2	8	Metallothionein-2 [Source:UniProtKB/Swiss-Prot;Acc:P02798]	17750	2047.25	1481.01	-0.404931	0.0689669	0.610491	1573.04	1047.29	-0.351428	0.17034	0.910095
ENSMUSG00000002455	Prpf6	2	Pre-mRNA-processing factor 6 [Source:UniProtKB/Swiss-Prot;Acc:Q91YR7]	68879	15.1422	19.8877	0.301781	0.069051	0.61095	18.2087	19.55	0.00702648	0.966796	0.999786
ENSMUSG00000047415	Gpr68	12	Ovarian cancer G-protein coupled receptor 1 [Source:UniProtKB/Swiss-Prot;Acc:Q8BFQ3]	238377	0.982614	1.59971	0.450379	0.0691507	0.611547	2.41314	1.25335	-0.721838	0.00223254	0.127282
ENSMUSG00000097727	F630040K05Rik	17	RIKEN cDNA F630040K05 gene [Source:MGI Symbol;Acc:MGI:4437734]		1.73504	1.19565	-0.431897	0.0693446	0.612163	3.22827	4.20877	0.187881	0.394743	0.977966
ENSMUSG00000031816	Mthfsd	8	Methenyltetrahydrofolate synthase domain-containing protein [Source:UniProtKB/Swiss-Prot;Acc:Q3URQ7]	234814	4.69259	6.30495	0.324655	0.069339	0.612163	5.47255	5.37514	-0.11268	0.479495	0.986287
ENSMUSG00000015112	Slc25a13	6	solute carrier family 25 (mitochondrial carrier, adenine nucleotide translocator), member 13 [Source:MGI Symbol;Acc:MGI:1354721]	50799	2.62525	3.76403	0.379473	0.0692585	0.612163	0.775799	0.571129	-0.239805	0.348017	0.972409
ENSMUSG00000036634	Mag	7	Mus musculus myelin-associated glycoprotein (Mag), transcript variant 5, mRNA. [Source:RefSeq mRNA;Acc:NM_001346087]	17136	231.469	326.129	0.36575	0.069426	0.612267	30.1255	39.9763	0.271286	0.169978	0.910095
ENSMUSG00000035964	Tmem59l	8	Transmembrane protein 59-like [Source:UniProtKB/Swiss-Prot;Acc:Q7TNI2]	67937	108.023	149.207	0.346262	0.0696786	0.613068	154.051	156.41	-0.0554544	0.764592	0.999786
ENSMUSG00000022044	Stmn4	14	stathmin-like 4 [Source:MGI Symbol;Acc:MGI:1931224]	56471	179.383	226.989	0.262816	0.069759	0.61349	129.937	127.797	-0.0906905	0.614979	0.993469
ENSMUSG00000038121	Fam210a	18	Protein FAM210A [Source:UniProtKB/Swiss-Prot;Acc:Q8BGY7]	108654	3.98177	3.2499	-0.308743	0.0698326	0.613568	2.91337	2.89108	-0.11306	0.539565	0.987411
ENSMUSG00000029538	Srsf9	5	Serine/arginine-rich splicing factor 9 [Source:UniProtKB/Swiss-Prot;Acc:Q9D0B0]	108014	101.078	82.5191	-0.306277	0.0698039	0.613568	103.601	105.13	-0.0847145	0.52872	0.987411
ENSMUSG00000021190	Lgmn	12	legumain [Source:MGI Symbol;Acc:MGI:1330838]	19141	56.5518	70.313	0.242019	0.069963	0.613905	22.5804	23.0772	-0.0604729	0.735703	0.996995
ENSMUSG00000048960	Prex2	1	Phosphatidylinositol 3,4,5-trisphosphate-dependent Rac exchanger 2 protein [Source:UniProtKB/Swiss-Prot;Acc:Q3LAC4]	109294	2.5591	1.95982	-0.363571	0.0699681	0.613905	3.95088	3.59567	-0.217745	0.340679	0.972409
ENSMUSG00000039384	Dusp10	1	Dual specificity protein phosphatase 10 [Source:UniProtKB/Swiss-Prot;Acc:Q9ESS0]	63953	2.20537	3.44067	0.42844	0.0700707	0.614029	1.91161	2.36771	0.159284	0.519308	0.987411
ENSMUSG00000059714	Flot1	17	Flotillin-1 [Source:UniProtKB/Swiss-Prot;Acc:O08917]	14251	51.917	73.556	0.369253	0.0701118	0.614029	80.3802	97.5366	0.173492	0.248019	0.941481
ENSMUSG00000011831	Evi5	5	ecotropic viral integration site 5 [Source:HGNC Symbol;Acc:HGNC:3501]	14020	20.1408	17.2035	-0.25748	0.0702548	0.614643	16.2387	18.4756	0.0524933	0.773383	0.999786
ENSMUSG00000034981	Parm1	5	Prostate androgen-regulated mucin-like [Source:UniProtKB/Swiss-Prot;Acc:Q923D3]	231440	5.71269	7.89042	0.34634	0.0702792	0.614643	4.93864	5.49409	0.0609655	0.760377	0.999786
ENSMUSG00000038279	Nop2	6	NOP2 nucleolar protein [Source:HGNC Symbol;Acc:HGNC:7867]	110109	5.98155	9.68592	0.448731	0.070313	0.614655	10.9973	10.0071	-0.154617	0.496222	0.987411
ENSMUSG00000033170	Card10	15	Caspase recruitment domain-containing protein 10 [Source:UniProtKB/Swiss-Prot;Acc:P58660]	105844	3.17355	4.49972	0.367434	0.0704582	0.61564	0.510192	0.630067	0.101368	0.693354	0.996324
ENSMUSG00000090266	Mettl23	11	Methyltransferase-like protein 23 [Source:UniProtKB/Swiss-Prot;Acc:A2AA28]	74319	29.2911	23.0293	-0.340503	0.0704966	0.615692	26.6513	26.6441	-0.109273	0.546994	0.987411
ENSMUSG00000020430	Pes1	11	Pescadillo homolog [Source:UniProtKB/Swiss-Prot;Acc:Q9EQ61]	64934	8.73907	12.3877	0.36934	0.0705751	0.616023	12.6128	15.3553	0.168643	0.326409	0.970901
ENSMUSG00000033933	Vhl	6	von Hippel-Lindau tumor suppressor [Source:MGI Symbol;Acc:MGI:103223]	22346	67.5642	53.1747	-0.338856	0.0706229	0.616023	67.7996	71.8866	-0.0200305	0.925721	0.999786
ENSMUSG00000019437	Tlcd1	11	Calfacilitin [Source:UniProtKB/Swiss-Prot;Acc:Q99JT6]	68385	61.5391	47.5815	-0.353957	0.07068	0.616158	68.5332	52.2551	-0.43955	0.0102933	0.319919
ENSMUSG00000037225	Fgf2	3	Fibroblast growth factor 2 [Source:UniProtKB/Swiss-Prot;Acc:P15655]	14173	2.37686	1.78844	-0.378512	0.070716	0.616189	0.759646	0.863955	0.0142737	0.954905	0.999786
ENSMUSG00000041552	Ptchd1	X	Patched domain-containing protein 1 [Source:UniProtKB/Swiss-Prot;Acc:Q14B62]	211612	1.65413	2.59455	0.433606	0.0707742	0.616412	2.77837	3.19861	0.084645	0.708544	0.996769
ENSMUSG00000034429	Zfp707	15	zinc finger protein 707 [Source:MGI Symbol;Acc:MGI:1916270]	69020	5.51878	7.41479	0.325544	0.0709196	0.617111	8.01333	8.60233	0.00904848	0.962797	0.999786
ENSMUSG00000018770	Atp5g3	2	ATP synthase F(0) complex subunit C3, mitochondrial [Source:UniProtKB/Swiss-Prot;Acc:P56384]	228033	1552.76	1243.53	-0.325593	0.071127	0.618348	1409.81	1178.03	-0.318049	0.143767	0.886841
ENSMUSG00000029029	Wrap73	4	WD repeat containing, antisense to Trp73 [Source:MGI Symbol;Acc:MGI:1891749]	59002	7.63889	10.2262	0.318834	0.0711107	0.618348	8.40742	10.6044	0.208341	0.194208	0.921989
ENSMUSG00000030270	Cpne9	6	copine family member 9 [Source:HGNC Symbol;Acc:HGNC:24336]	211232	1.62425	2.60615	0.441706	0.071326	0.618659	15.4472	16.065	-0.0180201	0.934283	0.999786
ENSMUSG00000022525	Hrasls	16	Mus musculus HRAS-like suppressor (Hrasls), transcript variant 2, mRNA. [Source:RefSeq mRNA;Acc:NM_001357092]	27281	5.78851	7.85078	0.333621	0.0713234	0.618659	6.01572	7.28025	0.163173	0.400767	0.978321
ENSMUSG00000027134	Lpcat4	2	Lysophospholipid acyltransferase LPCAT4 [Source:UniProtKB/Swiss-Prot;Acc:Q6NVG1]	99010	27.8601	40.3215	0.383954	0.07129	0.618659	53.5146	67.3897	0.206307	0.313173	0.967776
ENSMUSG00000022346	Myc	15	myelocytomatosis oncogene [Source:MGI Symbol;Acc:MGI:97250]	17869	1.26683	2.43065	0.482542	0.0714203	0.619194	1.62729	2.88152	0.498193	0.0358432	0.57744
ENSMUSG00000039781	Cep131	11	Centrosomal protein of 131 kDa [Source:UniProtKB/Swiss-Prot;Acc:Q62036]	12009	5.06129	7.08164	0.358046	0.0717115	0.619922	8.02107	9.4683	0.116624	0.6	0.990231
ENSMUSG00000058267	Mrps14	1	28S ribosomal protein S14, mitochondrial [Source:UniProtKB/Swiss-Prot;Acc:Q9CR88]	64659	96.0982	78.8053	-0.302622	0.0716373	0.619922	102.159	95.9165	-0.187627	0.381112	0.975313
ENSMUSG00000008318	Relt	7	RELT tumor necrosis factor receptor [Source:MGI Symbol;Acc:MGI:2443373]	320100	5.81697	8.54611	0.390876	0.0716822	0.619922	6.59723	5.87615	-0.202561	0.378498	0.975012
ENSMUSG00000025203	Scd2	19	stearoyl-Coenzyme A desaturase 2 [Source:MGI Symbol;Acc:MGI:98240]	20250	362.891	319.292	-0.225472	0.071561	0.619922	153.228	111.335	-0.522338	0.000813251	0.0624591
ENSMUSG00000040010	Slc7a5	8	solute carrier family 7 (cationic amino acid transporter, y+ system), member 5 [Source:MGI Symbol;Acc:MGI:1298205]	20539	15.4876	11.818	-0.36528	0.0717332	0.619922	9.72282	8.42554	-0.245605	0.221472	0.929628
ENSMUSG00000039126	Prune2	19	2 [Source:UniProtKB/Swiss-Prot;Acc:Q52KR3]	353211	6.62791	9.4237	0.369663	0.0718269	0.620165	0.889746	1.23348	0.304091	0.11997	0.854206
ENSMUSG00000023153	Tmem52	4	transmembrane protein 52 [Source:MGI Symbol;Acc:MGI:1916921]	69671	24.9891	16.9247	-0.435752	0.0718619	0.620185	7.07334	8.06639	0.0142762	0.954958	0.999786
ENSMUSG00000026817	Ak1	2	Adenylate kinase isoenzyme 1 [Source:UniProtKB/Swiss-Prot;Acc:Q9R0Y5]	11636	165.998	138.729	-0.280895	0.0724956	0.620641	149.151	144.705	-0.136923	0.312163	0.967776
ENSMUSG00000039989	Cbx4	11	E3 SUMO-protein ligase CBX4 [Source:UniProtKB/Swiss-Prot;Acc:O55187]	12418	3.27798	4.33923	0.309847	0.0720589	0.620641	4.98129	5.25678	-0.0142637	0.93509	0.999786
ENSMUSG00000003617	Cp	3	Ceruloplasmin [Source:UniProtKB/Swiss-Prot;Acc:Q61147]	12870	1.36823	0.942931	-0.42879	0.0726486	0.620641	0.548894	0.760931	0.200556	0.432762	0.978843
ENSMUSG00000024501	Dpysl3	18	Dihydropyrimidinase-related protein 3 [Source:UniProtKB/Swiss-Prot;Acc:Q62188]	22240	14.9925	20.3825	0.331027	0.072223	0.620641	5.28643	6.09484	0.0871853	0.65958	0.996324
ENSMUSG00000022096	Hr	14	Lysine-specific demethylase hairless [Source:UniProtKB/Swiss-Prot;Acc:Q61645]	15460	6.06865	4.52825	-0.380679	0.0724864	0.620641	5.23195	4.13621	-0.359415	0.0641538	0.725938
ENSMUSG00000016253	Nelfcd	2	Negative elongation factor D [Source:UniProtKB/Swiss-Prot;Acc:Q922L6]	57314	21.7829	31.1053	0.373348	0.0725891	0.620641	27.8456	36.0319	0.248416	0.14018	0.88529
ENSMUSG00000032109	Nlrx1	9	NLR family member X1 [Source:UniProtKB/Swiss-Prot;Acc:Q3TL44]	270151	1.91102	2.80564	0.393579	0.0722136	0.620641	1.79739	4.09578	0.803163	0.000391089	0.0356508
ENSMUSG00000040667	Nup88	11	nucleoporin 88 [Source:MGI Symbol;Acc:MGI:104900]	19069	11.7417	15.8873	0.331023	0.0724802	0.620641	16.3503	21.9027	0.272351	0.196611	0.92341
ENSMUSG00000032939	Nup93	8	Mus musculus nucleoporin 93 (Nup93), transcript variant 4, mRNA. [Source:RefSeq mRNA;Acc:NM_001357268]	71805	5.21045	7.45645	0.377166	0.0726407	0.620641	5.48385	7.05821	0.209264	0.375689	0.975012
ENSMUSG00000001120	Pcbp3	10	Mus musculus poly(rC) binding protein 3 (Pcbp3), transcript variant 2, mRNA. [Source:RefSeq mRNA;Acc:NM_001347216]	59093	11.1733	18.0653	0.444357	0.0724377	0.620641	15.8063	16.8663	-0.00160703	0.993903	0.999786
ENSMUSG00000041351	Rap1gap	4	Mus musculus Rap1 GTPase-activating protein (Rap1gap), transcript variant 5, mRNA. [Source:RefSeq mRNA;Acc:NM_001331215]	110351	20.3842	29.2912	0.377664	0.0719891	0.620641	27.9966	32.4645	0.111908	0.52451	0.987411
ENSMUSG00000021807	Rtraf	14	RNA transcription, translation and transport factor [Source:MGI Symbol;Acc:MGI:1915295]	68045	84.0329	67.9221	-0.317122	0.0725137	0.620641	66.9551	49.4819	-0.480167	0.00967941	0.307524
ENSMUSG00000024565	Sall3	18	Sal-like protein 3 [Source:UniProtKB/Swiss-Prot;Acc:Q62255]	20689	4.01808	3.43349	-0.259621	0.0724417	0.620641	4.61208	4.19102	-0.223099	0.19677	0.92341
ENSMUSG00000020180	Snrpd3	10	small nuclear ribonucleoprotein D3 [Source:MGI Symbol;Acc:MGI:1914582]	67332	30.7621	24.1012	-0.344736	0.0723135	0.620641	29.4688	28.4308	-0.149877	0.492094	0.987411
ENSMUSG00000039568	Ubald1	16	UBA-like domain containing 1 [Source:MGI Symbol;Acc:MGI:1916255]	207740	10.6016	13.3093	0.253875	0.0721785	0.620641	18.9045	20.313	0.00229588	0.987579	0.999786
ENSMUSG00000083674	Zfp133-ps	2	zinc finger protein 133, pseudogene [Source:MGI Symbol;Acc:MGI:2176612]		5.02459	3.52826	-0.419376	0.0726679	0.620641	4.90092	5.90984	0.109009	0.63289	0.994165
ENSMUSG00000021919	Chat	14	choline O-acetyltransferase [Source:HGNC Symbol;Acc:HGNC:1912]	12647	6.4524	10.7148	0.453	0.0730069	0.621075	0.114125	0.333339	0.247869	0.20008	0.924987
ENSMUSG00000019978	Epb41l2	10	Mus musculus erythrocyte membrane protein band 4.1 like 2 (Epb41l2), transcript variant 3, mRNA. [Source:RefSeq mRNA;Acc:NM_001358751]	13822	17.4461	14.8989	-0.259708	0.0730048	0.621075	13.6629	13.4807	-0.119215	0.430076	0.978843
ENSMUSG00000087658	Hotairm1	6	Hoxa transcript antisense RNA, myeloid-specific 1 [Source:MGI Symbol;Acc:MGI:3705155]		43.048	29.3929	-0.433868	0.0727584	0.621075	0.0279985	0	-0.0435116	0.552973
ENSMUSG00000026393	Nek7	1	Serine/threonine-protein kinase Nek7 [Source:UniProtKB/Swiss-Prot;Acc:Q9ES74]	59125	21.9807	18.632	-0.266987	0.0729657	0.621075	14.3753	14.1528	-0.114984	0.523399	0.987411
ENSMUSG00000031904	Slc7a6	8	Mus musculus solute carrier family 7 (cationic amino acid transporter, y+ system), member 6 (Slc7a6), transcript variant 4, mRNA. [Source:RefSeq mRNA;Acc:NM_001357381]	330836	1.79413	2.80773	0.428594	0.0730137	0.621075	4.0124	4.18812	-0.0356745	0.870703	0.999786
ENSMUSG00000022415	Syngr1	15	synaptogyrin 1 [Source:MGI Symbol;Acc:MGI:1328323]	20972	31.3874	40.2921	0.277134	0.0730053	0.621075	54.359	52.126	-0.13833	0.328929	0.972409
ENSMUSG00000062252	Lhfpl5	17	LHFPL tetraspan subfamily member 5 protein [Source:UniProtKB/Swiss-Prot;Acc:Q4KL25]	328789	4.75096	7.58974	0.436756	0.0731148	0.621656	0.875451	3.47902	0.552188	0.0188427	0.424498
ENSMUSG00000024773	Atg2a	19	Autophagy-related A [Source:UniProtKB/Swiss-Prot;Acc:Q6P4T0]	329015	3.61196	5.07629	0.359806	0.0732256	0.62204	4.87226	5.27837	0.0117836	0.943888	0.999786
ENSMUSG00000030609	Aen	7	Apoptosis-enhancing nuclease [Source:UniProtKB/Swiss-Prot;Acc:Q9CZI9]	68048	11.2907	8.4779	-0.375904	0.0733773	0.622549	11.9404	9.5015	-0.381612	0.0297233	0.530977
ENSMUSG00000052364	B630019K06Rik	X	RIKEN cDNA B630019K06 gene [Source:MGI Symbol;Acc:MGI:2147918]		18.5533	25.0365	0.325746	0.0733841	0.622549	8.6325	9.01579	-0.0197815	0.91807	0.999786
ENSMUSG00000037152	Ndufc1	3	NADH dehydrogenase [ubiquinone] 1 subunit C1, mitochondrial [Source:UniProtKB/Swiss-Prot;Acc:Q9CQY9]	66377	514.039	374.752	-0.397989	0.07363	0.623998	412.575	319.739	-0.353317	0.14839	0.894196
ENSMUSG00000056209	Npm3	19	Nucleoplasmin-3 [Source:UniProtKB/Swiss-Prot;Acc:Q9CPP0]	18150	2.97139	2.02065	-0.435098	0.0736903	0.623998	3.17293	3.13985	-0.0768102	0.760811	0.999786
ENSMUSG00000030533	Unc45a	7	unc-45 myosin chaperone A [Source:MGI Symbol;Acc:MGI:2142246]	101869	5.56186	7.90658	0.37074	0.0737049	0.623998	6.74338	8.0764	0.117241	0.637266	0.994165
ENSMUSG00000038886	Man2a2	7	Alpha-mannosidase 2x [Source:UniProtKB/Swiss-Prot;Acc:Q8BRK9]	140481	8.6121	10.781	0.251476	0.0739411	0.624336	9.67893	8.52097	-0.237499	0.245313	0.939714
ENSMUSG00000073639	Rab18	18	RAB18, member RAS oncogene family [Source:MGI Symbol;Acc:MGI:102790]	19330	111.313	88.7144	-0.325841	0.0738638	0.624336	90.7446	105.274	0.0925572	0.588814	0.989521
ENSMUSG00000038605	Samd10	2	Sterile alpha motif domain-containing protein 10 [Source:UniProtKB/Swiss-Prot;Acc:Q7TST3]	229011	9.64745	12.9072	0.318924	0.0738723	0.624336	11.4923	11.2954	-0.079836	0.694587	0.996324
ENSMUSG00000025616	Usp16	16	ubiquitin specific peptidase 16 [Source:MGI Symbol;Acc:MGI:1921362]	74112	13.1187	10.4441	-0.328809	0.0739571	0.624336	10.8234	10.2535	-0.170069	0.352568	0.972409
ENSMUSG00000037949	Ano10	9	Anoctamin-10 [Source:UniProtKB/Swiss-Prot;Acc:Q8BH79]	102566	11.8022	15.9862	0.330868	0.0740586	0.624915	7.06248	7.07097	-0.0716106	0.737546	0.996995
ENSMUSG00000055409	Nell1	7	Protein kinase C-binding protein NELL1 [Source:UniProtKB/Swiss-Prot;Acc:Q2VWQ2]	338352	2.567	4.00682	0.426331	0.074128	0.625175	5.92199	4.22039	-0.44583	0.0380225	0.593854
ENSMUSG00000095139	Pou3f2	4	POU domain, class 3, transcription factor 2 [Source:MGI Symbol;Acc:MGI:101895]	18992	15.697	10.5298	-0.440583	0.0741554	0.625175	8.08692	7.53254	-0.191686	0.378234	0.975012
ENSMUSG00000024587	Nars	18	Asparagine--tRNA ligase, cytoplasmic [Source:UniProtKB/Swiss-Prot;Acc:Q8BP47]	70223	94.5221	123.103	0.291361	0.0743357	0.625595	99.8737	105.376	-0.0046261	0.978635	0.999786
ENSMUSG00000029640	Usp12	5	ubiquitin specific peptidase 12 [Source:MGI Symbol;Acc:MGI:1270128]	22217	1.72915	2.41826	0.359365	0.0743373	0.625595	2.65723	2.66934	-0.0400159	0.86828	0.999786
ENSMUSG00000106847	Peg13	15	paternally expressed 13 [Source:MGI Symbol;Acc:MGI:2663476]		14.9741	20.1693	0.323766	0.0744237	0.625767	20.7855	24.365	0.127232	0.513477	0.987411
ENSMUSG00000027649	Ctnnbl1	2	Beta-catenin-like protein 1 [Source:UniProtKB/Swiss-Prot;Acc:Q9CWL8]	66642	11.1271	15.8756	0.373816	0.0746054	0.62594	22.4144	23.8661	0.00105406	0.994315	0.999786
ENSMUSG00000031840	Rab3a	8	RAB3A, member RAS oncogene family [Source:MGI Symbol;Acc:MGI:97843]	19339	257.021	338.509	0.302579	0.0745087	0.62594	382.645	412.888	0.0159723	0.920712	0.999786
ENSMUSG00000022176	Rem2	14	RRAD and GEM like GTPase 2 [Source:HGNC Symbol;Acc:HGNC:20248]	140743	0.944115	1.74605	0.474327	0.0746518	0.62594	2.32073	2.24655	-0.0512294	0.842135	0.999786
ENSMUSG00000067847	Romo1	2	Reactive oxygen species modulator 1 [Source:UniProtKB/Swiss-Prot;Acc:P60603]	67067	655.191	446.221	-0.434178	0.0745486	0.62594	470.869	300.945	-0.373834	0.144465	0.888199
ENSMUSG00000035325	Sec31a	5	Protein transport protein Sec31A [Source:UniProtKB/Swiss-Prot;Acc:Q3UPL0]	69162	18.6254	25.747	0.347739	0.0746264	0.62594	24.6427	29.5831	0.151385	0.377782	0.975012
ENSMUSG00000051989	Smim11	16	Small integral membrane protein 11A [Source:UniProtKB/Swiss-Prot;Acc:Q99J19]	68936	165.54	120.365	-0.398195	0.0746755	0.62594	139.607	103.713	-0.405976	0.0907694	0.802682
ENSMUSG00000020085	Aifm2	10	Apoptosis-inducing factor 2 [Source:UniProtKB/Swiss-Prot;Acc:Q8BUE4]	71361	13.6594	11.3162	-0.290229	0.0750915	0.62623	10.1357	11.8651	0.103884	0.537544	0.987411
ENSMUSG00000029484	Anxa3	5	Annexin A3 [Source:UniProtKB/Swiss-Prot;Acc:O35639]	11745	4.42831	6.37079	0.377208	0.0752056	0.62623	5.11147	4.02859	-0.288357	0.240938	0.93703
ENSMUSG00000041935	AW549877	15	UPF0600 [Source:UniProtKB/Swiss-Prot;Acc:Q8BR90]	106064	6.77917	5.39292	-0.3282	0.075155	0.62623	7.69365	7.9096	-0.0525452	0.776481	0.999786
ENSMUSG00000041684	Bivm	1	Mus musculus basic, immunoglobulin-like variable motif containing (Bivm), transcript variant 3, mRNA. [Source:RefSeq mRNA;Acc:NM_001357047]	246229	2.69341	4.44882	0.449412	0.0752512	0.62623	2.80099	4.08876	0.316986	0.184308	0.916845
ENSMUSG00000026918	Brd3	2	Bromodomain-containing protein 3 [Source:UniProtKB/Swiss-Prot;Acc:Q8K2F0]	67382	12.1312	10.0692	-0.289724	0.0753025	0.62623	13.0718	12.5069	-0.157336	0.359578	0.972409
ENSMUSG00000025558	Dock9	14	dedicator of cytokinesis protein 9 isoform 5 [Source:RefSeq peptide;Acc:NP_001334525]	105445	5.79007	4.41245	-0.369549	0.0749375	0.62623	4.29275	4.4572	-0.0269916	0.884051	0.999786
ENSMUSG00000040820	Hlcs	16	holocarboxylase synthetase (biotin- [propriony-Coenzyme A-carboxylase (ATP-hydrolysing)] ligase) [Source:MGI Symbol;Acc:MGI:894646]	110948	2.17162	2.92206	0.322456	0.075125	0.62623	1.77054	2.26521	0.179542	0.39382	0.977765
ENSMUSG00000040681	Hmgn1	16	Non-histone chromosomal protein HMG-14 [Source:UniProtKB/Swiss-Prot;Acc:P18608]	15312	149.538	122.464	-0.301014	0.0752249	0.62623	130.304	122.522	-0.184135	0.376954	0.975012
ENSMUSG00000029832	Nfe2l3	6	nuclear factor, erythroid derived 2, like 3 [Source:MGI Symbol;Acc:MGI:1339958]	18025	3.31236	4.44691	0.320393	0.0749028	0.62623	0.477269	1.12872	0.604616	0.0184337	0.423431
ENSMUSG00000038507	Parp12	6	Poly [ADP-ribose] polymerase 12 [Source:UniProtKB/Swiss-Prot;Acc:Q8BZ20]	243771	4.44019	3.00128	-0.435016	0.0748272	0.62623	3.80805	4.06315	-0.00161585	0.993468	0.999786
ENSMUSG00000040356	Skiv2l	17	superkiller viralicidic activity 2-like (S. cerevisiae) [Source:MGI Symbol;Acc:MGI:1099835]	108077	9.32175	12.7189	0.336597	0.0753049	0.62623	11.8983	17.4388	0.404671	0.0164983	0.405188
ENSMUSG00000032333	Stoml1	9	stomatin like 1 [Source:HGNC Symbol;Acc:HGNC:14560]	69106	26.356	36.2707	0.342814	0.0748726	0.62623	32.5097	34.6882	0.00827479	0.960076	0.999786
ENSMUSG00000028221	Tmem55a	4	transmembrane protein 55A [Source:MGI Symbol;Acc:MGI:1919769]	72519	41.4017	34.8214	-0.274279	0.0752369	0.62623	54.7148	64.2949	0.116833	0.434809	0.978843
ENSMUSG00000020190	Mknk2	10	MAP kinase-interacting serine/threonine-protein kinase 2 [Source:UniProtKB/Swiss-Prot;Acc:Q8CDB0]	17347	6.91378	5.52262	-0.327892	0.0754043	0.626529	7.13784	6.74735	-0.149045	0.371889	0.973429
ENSMUSG00000027111	Itga6	2	Integrin alpha-6 Integrin alpha-6 heavy chain Integrin alpha-6 light chain [Source:UniProtKB/Swiss-Prot;Acc:Q61739]	16403	7.86611	5.89001	-0.37839	0.0756009	0.626767	3.83546	3.066	-0.367814	0.0693318	0.745287
ENSMUSG00000026584	Scyl3	1	Protein-associating with the carboxyl-terminal domain of ezrin [Source:UniProtKB/Swiss-Prot;Acc:Q9DBQ7]	240880	1.80629	2.67736	0.396252	0.0754895	0.626767	2.29319	3.58124	0.393057	0.0894039	0.79926
ENSMUSG00000032898	Fbxo21	5	Mus musculus F-box protein 21 (Fbxo21), transcript variant 2, mRNA. [Source:RefSeq mRNA;Acc:NM_001346588]	231670	19.0217	26.1367	0.343162	0.0756957	0.627004	22.718	25.7435	0.0876644	0.626915	0.994165
ENSMUSG00000020021	Fgd6	10	FYVE, RhoGEF and PH domain-containing protein 6 [Source:UniProtKB/Swiss-Prot;Acc:Q69ZL1]	13998	1.29083	0.965006	-0.377894	0.0756714	0.627004	2.38823	1.84039	-0.391716	0.0679788	0.742036
ENSMUSG00000114621	AC154687.1	14			2.72561	4.66414	0.45951	0.0758008	0.627322	0.593478	0.222346	-0.198166	0.25994	0.948658
ENSMUSG00000027108	Ola1	2	Obg-like ATPase 1 [Source:UniProtKB/Swiss-Prot;Acc:Q9CZ30]	67059	28.4357	36.2054	0.266883	0.0758334	0.627322	40.5569	47.9396	0.130314	0.364446	0.973429
ENSMUSG00000033377	Palmd	3	palmdelphin [Source:HGNC Symbol;Acc:HGNC:15846]	114301	1.96164	1.4438	-0.392488	0.0759416	0.627514	2.76369	2.63776	-0.113565	0.624459	0.994029
ENSMUSG00000027710	Acad9	3	acyl-Coenzyme A dehydrogenase family, member 9 [Source:MGI Symbol;Acc:MGI:1914272]	229211	11.0283	14.6921	0.313847	0.0760848	0.628305	12.5973	15.1595	0.15394	0.422767	0.978843
ENSMUSG00000028884	Rpa2	4	replication protein A2 [Source:MGI Symbol;Acc:MGI:1339939]	19891	22.5349	19.0932	-0.26699	0.0761774	0.628521	17.6672	20.1223	0.0810276	0.634926	0.994165
ENSMUSG00000009291	Pttg1ip	10	pituitary tumor-transforming 1 interacting protein [Source:MGI Symbol;Acc:MGI:2652132]	108705	100.133	80.4195	-0.318665	0.0762587	0.628829	67.6758	48.227	-0.542966	0.000550243	0.0462752
ENSMUSG00000097039	Pvt1	15	plasmacytoma variant translocation 1 [Source:MGI Symbol;Acc:MGI:97824]		2.77431	1.88168	-0.431619	0.076281	0.628829	1.89262	2.66191	0.26726	0.273212	0.95447
ENSMUSG00000047067	Dusp28	1	Dual specificity phosphatase 28 [Source:UniProtKB/Swiss-Prot;Acc:Q8BTR5]	67446	44.6766	35.1694	-0.342606	0.0764312	0.628973	44.256	41.3839	-0.189742	0.331479	0.972409
ENSMUSG00000030323	Ift122	6	Intraflagellar transport [Source:UniProtKB/Swiss-Prot;Acc:Q6NWV3]	81896	3.24544	4.78995	0.397655	0.0763462	0.628973	7.57495	10.5709	0.326446	0.0937269	0.80764
ENSMUSG00000046442	Ppm1e	11	Protein phosphatase 1E [Source:UniProtKB/Swiss-Prot;Acc:Q80TL0]	320472	4.67526	6.82753	0.385571	0.0764774	0.62908	7.29521	7.31591	-0.0994057	0.540795	0.987411
ENSMUSG00000003031	Cdkn1b	6	Cyclin-dependent kinase inhibitor 1B [Source:UniProtKB/Swiss-Prot;Acc:P46414]	12576	1.67976	1.18713	-0.414104	0.0766119	0.629367	1.71646	1.61964	-0.135484	0.592896	0.989685
ENSMUSG00000038663	Fsd2	7	fibronectin type III and SPRY domain containing 2 [Source:HGNC Symbol;Acc:HGNC:18024]	244091	1.05551	1.68719	0.438359	0.0766085	0.629367	0.592384	1.10787	0.420257	0.102284	0.827436
ENSMUSG00000031833	Mast3	8	Microtubule-associated serine/threonine-protein kinase 3 [Source:UniProtKB/Swiss-Prot;Acc:Q3U214]	546071	6.56837	8.46634	0.280092	0.0765523	0.629367	27.9915	30.6774	0.0364429	0.845168	0.999786
ENSMUSG00000091625	Lsm5	6	LSM5 homolog, U6 small nuclear RNA and mRNA degradation associated [Source:MGI Symbol;Acc:MGI:1913623]	66373	48.0495	35.2491	-0.391973	0.0767166	0.629681	36.4671	31.6051	-0.252816	0.287229	0.95733
ENSMUSG00000022912	Pros1	16	protein S (alpha) [Source:MGI Symbol;Acc:MGI:1095733]	19128	6.24664	4.95847	-0.330492	0.0766915	0.629681	2.36772	2.03321	-0.164014	0.522596	0.987411
ENSMUSG00000022528	Hes1	16	Transcription factor HES-1 [Source:UniProtKB/Swiss-Prot;Acc:P35428]	15205	18.1768	13.5772	-0.382246	0.0770019	0.631476	43.0583	39.3022	-0.222114	0.225561	0.929628
ENSMUSG00000024798	Htr7	19	5-hydroxytryptamine (serotonin) receptor 7 [Source:MGI Symbol;Acc:MGI:99841]	15566	4.29392	6.57913	0.416495	0.0770477	0.631578	1.91035	3.09063	0.430828	0.0677927	0.742036
ENSMUSG00000021779	Thrb	14	Thyroid hormone receptor beta [Source:UniProtKB/Swiss-Prot;Acc:P37242]	21834	5.27137	3.94876	-0.378632	0.0771582	0.631937	9.32096	8.32127	-0.240181	0.17324	0.910095
ENSMUSG00000006476	Nsmf	2	NMDA receptor synaptonuclear signaling and neuronal migration factor [Source:UniProtKB/Swiss-Prot;Acc:Q99NF2]	56876	34.4327	47.4996	0.346505	0.0772279	0.632235	114.417	138.918	0.165228	0.406392	0.978843
ENSMUSG00000091996	BC049352	9	cDNA sequence BC049352 [Source:MGI Symbol;Acc:MGI:3040681]	408059	1.52688	2.45924	0.437886	0.0774282	0.632922	0.21079	0.378774	0.101047	0.556196	0.987411
ENSMUSG00000020576	Nbas	12	neuroblastoma amplified sequence [Source:HGNC Symbol;Acc:HGNC:15625]	71169	2.7861	4.04314	0.380381	0.0774754	0.632922	1.97259	2.53222	0.177765	0.398269	0.978321
ENSMUSG00000052997	Uba2	7	ubiquitin-like modifier activating enzyme 2 [Source:MGI Symbol;Acc:MGI:1858313]	50995	21.5549	28.7871	0.315283	0.0774789	0.632922	31.5754	37.6243	0.145989	0.391798	0.977765
ENSMUSG00000021338	Carmil1	13	F-actin-uncapping protein LRRC16A [Source:UniProtKB/Swiss-Prot;Acc:Q6EDY6]	68732	5.33499	4.06258	-0.365457	0.0775154	0.632948	3.84617	3.79118	-0.110179	0.513546	0.987411
ENSMUSG00000073422	H2-Ke6	17	H2-K region expressed gene 6 [Source:MGI Symbol;Acc:MGI:95911]	14979	1.50595	0.71599	-0.469419	0.0776299	0.633065	1.63973	0.882671	-0.531778	0.0385555	0.597659
ENSMUSG00000056854	Pou3f4	X	POU domain, class 3, transcription factor 4 [Source:MGI Symbol;Acc:MGI:101894]	18994	3.56007	2.24855	-0.454948	0.0776211	0.633065	6.26911	4.59772	-0.454234	0.0371542	0.586711
ENSMUSG00000022490	Ppp1r1a	15	Protein phosphatase 1 regulatory subunit 1A [Source:UniProtKB/Swiss-Prot;Acc:Q9ERT9]	58200	39.7135	57.4331	0.382675	0.0777959	0.633872	103.907	130.19	0.202454	0.155962	0.902442
ENSMUSG00000024947	Men1	19	Menin [Source:UniProtKB/Swiss-Prot;Acc:O88559]	17283	14.5144	21.1969	0.386975	0.078116	0.635449	21.3298	22.1554	-0.0335678	0.829251	0.999786
ENSMUSG00000026773	Pfkfb3	2	6-phosphofructo-2-kinase/fructose-2,6-biphosphatase 3 [Source:HGNC Symbol;Acc:HGNC:8874]	170768	16.3142	13.6569	-0.281274	0.0781234	0.635449	8.05328	5.47355	-0.509816	0.0214353	0.453781
ENSMUSG00000048899	Rimkla	4	N-acetylaspartylglutamate synthase A [Source:UniProtKB/Swiss-Prot;Acc:Q6PFX8]	194237	10.2452	14.8921	0.383141	0.0784213	0.636853	1.43452	1.19524	-0.169039	0.510535	0.987411
ENSMUSG00000039201	Tbc1d25	X	TBC1 domain family member 25 [Source:UniProtKB/Swiss-Prot;Acc:A1A5B6]	209815	1.91382	3.09823	0.43923	0.0784342	0.636853	6.49939	7.01671	0.0281639	0.899932	0.999786
ENSMUSG00000026956	Uap1l1	2	UDP-N-acteylglucosamine pyrophosphorylase 1-like 1 [Source:MGI Symbol;Acc:MGI:2443318]	227620	11.1174	14.6193	0.302045	0.0784977	0.636853	12.2053	15.2622	0.206985	0.127751	0.868278
ENSMUSG00000034098	Fstl5	3	Follistatin-related protein 5 [Source:UniProtKB/Swiss-Prot;Acc:Q8BFR2]	213262	2.72267	4.08182	0.401251	0.0786535	0.637298	0.724399	0.924147	0.176581	0.468556	0.985603
ENSMUSG00000029670	Ing3	6	Inhibitor of growth protein 3 [Source:UniProtKB/Swiss-Prot;Acc:Q8VEK6]	71777	3.7815	2.88478	-0.362449	0.0785942	0.637298	3.12443	4.29871	0.308769	0.100098	0.819813
ENSMUSG00000050335	Lgals3	14	galectin 3 [Source:HGNC Symbol;Acc:HGNC:6563]	16854	24.5452	35.0704	0.373083	0.0786333	0.637298	1.06891	1.68826	0.137613	0.556961	0.987411
ENSMUSG00000029307	Dmp1	5	Dentin matrix acidic phosphoprotein 1 [Source:UniProtKB/Swiss-Prot;Acc:O55188]	13406	6.54179	9.13946	0.358084	0.0788039	0.637376	5.43927	3.33216	-0.570232	0.0149832	0.389745
ENSMUSG00000028430	Nol6	4	Nucleolar protein 6 [Source:UniProtKB/Swiss-Prot;Acc:Q8R5K4]	230082	10.8558	15.3034	0.361907	0.0788147	0.637376	18.8325	20.3928	0.0249691	0.8973	0.999786
ENSMUSG00000033526	Ppip5k1	2	Inositol hexakisphosphate and diphosphoinositol-pentakisphosphate kinase 1 [Source:UniProtKB/Swiss-Prot;Acc:A2ARP1]	327655	9.28624	12.1756	0.29705	0.0788313	0.637376	14.0268	15.0279	0.016338	0.931948	0.999786
ENSMUSG00000087476	Rap1gapos	4	RAP1 GTPase activating protein, opposite strand [Source:MGI Symbol;Acc:MGI:1917058]		0.761	1.93935	0.452579	0.0787075	0.637376	0.223721	0.784465	0.22482	0.214026	0.929376
ENSMUSG00000075702	Selenom	11	Selenoprotein M [Source:UniProtKB/Swiss-Prot;Acc:Q8VHC3]	114679	85.1776	107.78	0.261621	0.0789075	0.63772	99.7786	103.151	-0.0776676	0.707236	0.996769
ENSMUSG00000030302	Atp2b2	6	Plasma membrane calcium-transporting ATPase 2 [Source:UniProtKB/Swiss-Prot;Acc:Q9R0K7]	11941	30.8383	41.7166	0.325138	0.0790548	0.638238	117.756	116.808	-0.0816966	0.660282	0.996324
ENSMUSG00000074166	AW146154	7	expressed sequence AW146154 [Source:MGI Symbol;Acc:MGI:2142212]	101835	1.59885	1.09634	-0.425548	0.0790699	0.638238	1.4126	1.43376	-0.0320365	0.898703	0.999786
ENSMUSG00000041879	Ipo9	1	Mus musculus importin 9 (Ipo9), transcript variant 3, mRNA. [Source:RefSeq mRNA;Acc:NM_001357576]	226432	8.29359	10.8054	0.291801	0.0792094	0.639071	14.1178	15.792	0.0650957	0.744508	0.996995
ENSMUSG00000026174	Cnot9	1	CCR4-NOT transcription complex subunit 9 [Source:UniProtKB/Swiss-Prot;Acc:Q9JKY0]	58184	10.2916	8.67247	-0.273	0.079306	0.639308	13.0287	11.0499	-0.312555	0.0692668	0.745286
ENSMUSG00000025873	Faf2	13	FAS-associated factor 2 [Source:UniProtKB/Swiss-Prot;Acc:Q3TDN2]	76577	8.00265	10.6019	0.30772	0.0795521	0.639385	7.31428	7.53978	-0.039582	0.834047	0.999786
ENSMUSG00000051113	Fam71e1	7	Mus musculus family with sequence similarity 71, member E1 (Fam71e1), transcript variant 2, mRNA. [Source:RefSeq mRNA;Acc:NM_001357650]	75538	7.52264	5.93924	-0.334848	0.0795427	0.639385	8.04705	6.32386	-0.328349	0.181746	0.91618
ENSMUSG00000021215	Net1	13	neuroepithelial cell transforming gene 1 [Source:MGI Symbol;Acc:MGI:1927138]	56349	1.27269	2.03136	0.434175	0.079442	0.639385	2.53149	3.4273	0.2441	0.314962	0.968223
ENSMUSG00000020463	Ppp4r3b	11	Serine/threonine-protein phosphatase 4 regulatory subunit 3B [Source:UniProtKB/Swiss-Prot;Acc:Q922R5]	104570	7.85128	6.76219	-0.248431	0.0795112	0.639385	9.35026	11.1808	0.134341	0.450329	0.983295
ENSMUSG00000019302	Atp6v0a1	11	ATPase, H+ transporting, lysosomal V0 subunit A1 [Source:MGI Symbol;Acc:MGI:103286]	11975	31.871	43.8929	0.341834	0.0798288	0.640513	56.459	62.2768	0.0513126	0.800559	0.999786
ENSMUSG00000029838	Ptn	6	pleiotrophin [Source:MGI Symbol;Acc:MGI:97804]	19242	46.8769	38.2363	-0.307086	0.0798613	0.640513	284.419	214.702	-0.464439	0.00622509	0.243578
ENSMUSG00000056091	St3gal5	6	Lactosylceramide alpha-2,3-sialyltransferase [Source:UniProtKB/Swiss-Prot;Acc:O88829]	20454	23.8865	33.5675	0.357921	0.0798552	0.640513	38.819	45.816	0.132679	0.546667	0.987411
ENSMUSG00000044881	Coa4	7	Cytochrome c oxidase assembly factor 4 homolog, mitochondrial [Source:UniProtKB/Swiss-Prot;Acc:Q8BT51]	68185	11.1103	15.1641	0.337924	0.0799434	0.6409	13.5516	17.9139	0.233011	0.285272	0.955864
ENSMUSG00000015083	C8g	2	Complement component C8 gamma chain [Source:UniProtKB/Swiss-Prot;Acc:Q8VCG4]	69379	3.30057	2.2734	-0.42416	0.0802593	0.641398	3.29916	4.47378	0.263598	0.221585	0.929628
ENSMUSG00000016257	Prelid3b	2	PRELI domain containing 3B [Source:MGI Symbol;Acc:MGI:1913640]	66390	86.33	73.5675	-0.258871	0.0803101	0.641398	91.884	92.3923	-0.0979401	0.510929	0.987411
ENSMUSG00000030401	Rtn2	7	reticulon 2 (Z-band associated protein) [Source:MGI Symbol;Acc:MGI:107612]	20167	21.6247	28.6728	0.305997	0.0802192	0.641398	25.3197	27.3944	0.0214406	0.908721	0.999786
ENSMUSG00000057530	Ece1	4	Endothelin-converting enzyme 1 [Source:UniProtKB/Swiss-Prot;Acc:Q4PZA2]	230857	4.20163	5.71004	0.333615	0.0803644	0.641561	4.17588	3.81629	-0.166781	0.432895	0.978843
ENSMUSG00000067578	Cbln4	2	Cerebellin-4 [Source:UniProtKB/Swiss-Prot;Acc:Q8BME9]	228942	1.412	2.15868	0.410722	0.0807722	0.642255	3.43165	2.36278	-0.134775	0.527587	0.987411
ENSMUSG00000029121	Crmp1	5	Dihydropyrimidinase-related protein 1 [Source:UniProtKB/Swiss-Prot;Acc:P97427]	12933	13.6068	19.5214	0.371596	0.0805171	0.642255	46.8095	53.3796	0.0932364	0.643306	0.994288
ENSMUSG00000024646	Cyb5a	18	Cytochrome b5 [Source:UniProtKB/Swiss-Prot;Acc:P56395]	109672	243.093	199.054	-0.30017	0.08071	0.642255	311.13	291.16	-0.193012	0.354333	0.972409
ENSMUSG00000024064	Galnt14	17	Polypeptide N-acetylgalactosaminyltransferase 14 [Source:UniProtKB/Swiss-Prot;Acc:Q8BVG5]	71685	1.7125	2.47493	0.377227	0.0808147	0.642255	4.04383	3.14732	-0.209098	0.416273	0.978843
ENSMUSG00000063931	Pepd	7	peptidase D [Source:MGI Symbol;Acc:MGI:97542]	18624	35.433	50.3128	0.365885	0.0808235	0.642255	44.3554	44.746	-0.0780163	0.555567	0.987411
ENSMUSG00000079316	Rab9	X	RAB9, member RAS oncogene family [Source:MGI Symbol;Acc:MGI:1890695]	56382	92.6212	75.5006	-0.304664	0.0806447	0.642255	121.054	127.005	-0.0448338	0.791028	0.999786
ENSMUSG00000043079	Synpo	18	Synaptopodin [Source:UniProtKB/Swiss-Prot;Acc:Q8CC35]	104027	1.36292	1.96613	0.379844	0.0806432	0.642255	9.33422	10.1107	0.0201585	0.922931	0.999786
ENSMUSG00000023951	Vegfa	17	vascular endothelial growth factor A [Source:MGI Symbol;Acc:MGI:103178]	22339	16.2364	13.0258	-0.321103	0.0806519	0.642255	21.6469	20.3646	-0.168115	0.300253	0.964039
ENSMUSG00000116125	AC161199.1	15			1.52672	0.664917	-0.452074	0.0810837	0.643508	2.82567	4.59708	0.349358	0.169749	0.910095
ENSMUSG00000029632	Ndufa4	6	Cytochrome c oxidase subunit NDUFA4 [Source:UniProtKB/Swiss-Prot;Acc:Q62425]	17992	971.072	722.271	-0.381392	0.0811659	0.643779	709.958	561.438	-0.356384	0.127654	0.868278
ENSMUSG00000071573	Rnls	19	renalase, FAD dependent amine oxidase [Source:HGNC Symbol;Acc:HGNC:25641]	67795	11.3632	9.0072	-0.330112	0.0811857	0.643779	7.80574	9.00059	0.0556529	0.79162	0.999786
ENSMUSG00000042448	Hoxd1	2	Homeobox protein Hox-D1 [Source:UniProtKB/Swiss-Prot;Acc:Q01822]	15429	0.778043	1.43941	0.465721	0.0812222	0.643799	0.0125035	0.0570828	0.0395826	0.613251
ENSMUSG00000036905	C1qb	4	Complement C1q subcomponent subunit B [Source:UniProtKB/Swiss-Prot;Acc:P14106]	12260	11.4977	19.2413	0.445602	0.0815439	0.644731	17.3181	13.646	-0.338222	0.122467	0.860045
ENSMUSG00000040747	Cd53	3	Leukocyte surface antigen CD53 [Source:UniProtKB/Swiss-Prot;Acc:Q61451]	12508	0.736652	1.82931	0.45185	0.0815034	0.644731	1.26434	1.0199	-0.0431555	0.78043	0.999786
ENSMUSG00000021241	Isca2	12	Iron-sulfur cluster assembly 2 homolog, mitochondrial [Source:UniProtKB/Swiss-Prot;Acc:Q9DCB8]	74316	119.963	100.049	-0.282628	0.0815222	0.644731	149.138	138.201	-0.202029	0.316854	0.968433
ENSMUSG00000026004	Kansl1l	1	Mus musculus KAT8 regulatory NSL complex subunit 1-like (Kansl1l), transcript variant 3, mRNA. [Source:RefSeq mRNA;Acc:NM_001357156]	68691	2.01464	1.46603	-0.392088	0.0814986	0.644731	2.13965	2.46855	0.0946741	0.679441	0.996324
ENSMUSG00000052253	Zfp622	15	zinc finger protein 622 [Source:MGI Symbol;Acc:MGI:1289282]	52521	8.44412	10.6209	0.253057	0.0815886	0.644815	10.4481	9.80785	-0.165967	0.262606	0.949614
ENSMUSG00000029730	Mcm7	5	minichromosome maintenance complex component 7 [Source:MGI Symbol;Acc:MGI:1298398]	17220	3.61165	5.26161	0.38521	0.0816613	0.644852	3.66573	5.37413	0.329941	0.14747	0.89382
ENSMUSG00000078435	AU041133	10	expressed sequence AU041133 [Source:MGI Symbol;Acc:MGI:2143755]	216177	1.86122	2.68037	0.377732	0.0817879	0.645314	2.12881	2.72161	0.212692	0.323269	0.970532
ENSMUSG00000056612	Ppp1r14b	19	Protein phosphatase 1 regulatory subunit 14B [Source:UniProtKB/Swiss-Prot;Acc:Q62084]	18938	111.318	84.1458	-0.369237	0.0818326	0.645398	129.694	130.695	-0.0998992	0.639901	0.994165
ENSMUSG00000045969	Ing1	8	Inhibitor of growth protein 1 [Source:UniProtKB/Swiss-Prot;Acc:Q9QXV3]	26356	23.1255	19.3521	-0.278491	0.0819267	0.645837	25.5977	23.3801	-0.226355	0.192945	0.921989
ENSMUSG00000079056	Kcnip3	2	Kv channel interacting protein 3, calsenilin [Source:MGI Symbol;Acc:MGI:1929258]	56461	92.0397	71.2119	-0.348218	0.0819564	0.645837	69.6387	62.3326	-0.229548	0.113042	0.840736
ENSMUSG00000026197	Zfand2b	1	zinc finger, AN1 type domain 2B [Source:MGI Symbol;Acc:MGI:1916068]	68818	20.8532	27.8367	0.315102	0.0820299	0.645879	33.6934	41.4585	0.176484	0.24281	0.938189
ENSMUSG00000001964	Emd	X	Emerin [Source:UniProtKB/Swiss-Prot;Acc:O08579]	13726	8.31922	6.10721	-0.388827	0.0820987	0.646152	11.2242	12.8096	0.0368229	0.883338	0.999786
ENSMUSG00000085042	Abhd11os	5	abhydrolase domain containing 11, opposite strand [Source:MGI Symbol;Acc:MGI:1917062]		384.746	259.486	-0.42987	0.0822493	0.646613	14.3353	11.1241	-0.270637	0.29233	0.961505
ENSMUSG00000042742	Bmt2	6	Probable methyltransferase BMT2 homolog [Source:UniProtKB/Swiss-Prot;Acc:Q8BXK4]	101148	5.24183	3.99571	-0.360215	0.0829087	0.646613	6.07048	5.89381	-0.11133	0.570939	0.987744
ENSMUSG00000032330	Cox7a2	9	Cytochrome c oxidase subunit 7A2, mitochondrial [Source:UniProtKB/Swiss-Prot;Acc:P48771]	12866	1468.72	1147.63	-0.343197	0.0823617	0.646613	1123.53	891.229	-0.346677	0.145624	0.891491
ENSMUSG00000009092	Derl3	10	Mus musculus Der1-like domain family, member 3 (Derl3), transcript variant 2, mRNA. [Source:RefSeq mRNA;Acc:NM_001358983]	70377	0.954651	1.58035	0.442541	0.0824352	0.646613	1.02041	0.923678	-0.0983668	0.695081	0.996324
ENSMUSG00000041115	Iqsec2	X	IQ motif and Sec7 domain 2 [Source:HGNC Symbol;Acc:HGNC:29059]	245666	7.90644	10.2264	0.282365	0.0826771	0.646613	8.86493	9.54114	-0.00589721	0.974414	0.999786
ENSMUSG00000033326	Kdm4a	4	Lysine-specific demethylase 4A [Source:UniProtKB/Swiss-Prot;Acc:Q8BW72]	230674	2.22521	3.26443	0.386591	0.0823885	0.646613	3.13609	4.59685	0.38651	0.0486335	0.664145
ENSMUSG00000018395	Kif3a	11	Kinesin-like protein KIF3A [Source:UniProtKB/Swiss-Prot;Acc:P28741]	16568	37.1535	49.4985	0.312132	0.0828648	0.646613	53.2585	64.7488	0.171218	0.32382	0.970532
ENSMUSG00000055407	Map6	7	Microtubule-associated protein 6 [Source:UniProtKB/Swiss-Prot;Acc:Q7TSJ2]	17760	9.17561	13.5213	0.39041	0.082398	0.646613	10.9744	13.6878	0.197968	0.337971	0.972409
ENSMUSG00000026566	Mpzl1	1	myelin protein zero-like 1 [Source:MGI Symbol;Acc:MGI:1915731]	68481	15.0729	11.9752	-0.329888	0.0826716	0.646613	6.57678	7.03007	0.0038402	0.985757	0.999786
ENSMUSG00000024830	Rps6kb2	19	ribosomal protein S6 kinase, polypeptide 2 [Source:MGI Symbol;Acc:MGI:1927343]	58988	7.29234	5.03906	-0.419444	0.082588	0.646613	14.3532	16.7527	0.108269	0.593259	0.989685
ENSMUSG00000046229	Scand1	2	SCAN domain-containing 1 [Source:MGI Symbol;Acc:MGI:1343132]	19018	87.6141	64.8311	-0.384209	0.0828263	0.646613	71.8315	62.3948	-0.25386	0.284897	0.955864
ENSMUSG00000056665	Them6	15	Protein THEM6 [Source:UniProtKB/Swiss-Prot;Acc:Q80ZW2]	223626	4.7977	6.79378	0.36079	0.0829331	0.646613	3.93362	4.00079	-0.0383918	0.867233	0.999786
ENSMUSG00000071645	Tut1	19	terminal uridylyl transferase 1, U6 snRNA-specific [Source:MGI Symbol;Acc:MGI:1917294]	70044	6.60964	9.18234	0.350586	0.0829419	0.646613	10.0512	9.99031	-0.0622436	0.772148	0.999786
ENSMUSG00000051502	Ufsp1	5	UFM1-specific peptidase 1 [Source:MGI Symbol;Acc:MGI:1917490]	70240	12.8146	17.3701	0.32664	0.0825777	0.646613	14.0927	11.1264	-0.398325	0.0161763	0.401943
ENSMUSG00000092416	Zfp141	7	zinc finger protein 141 [Source:MGI Symbol;Acc:MGI:3584269]	434178	1.27477	0.901869	-0.410507	0.0829328	0.646613	2.08469	1.42169	-0.473896	0.0371938	0.586711
ENSMUSG00000073423	Zfp414	17	zinc finger protein 414 [Source:MGI Symbol;Acc:MGI:1915641]	328801	18.772	25.7165	0.338625	0.0826081	0.646613	34.1893	45.158	0.245097	0.182636	0.916845
ENSMUSG00000072494	Ppp1r3e	14	protein phosphatase 1, regulatory (inhibitor) subunit 3E [Source:MGI Symbol;Acc:MGI:2145790]	105651	2.69784	1.80637	-0.433421	0.0830633	0.647058	2.07048	1.34146	-0.437071	0.08663	0.792207
ENSMUSG00000030110	Ret	6	Proto-onco tyrosine-protein kinase receptor Ret Soluble RET kinase fragment Extracellular cell-membrane anchored RET cadherin 120 kDa fragment [Source:UniProtKB/Swiss-Prot;Acc:P35546]	19713	4.72503	7.19733	0.408147	0.0830673	0.647058	0.218495	0.116496	-0.265532	0.246266	0.940073
ENSMUSG00000028977	Casz1	4	Zinc finger 1 [Source:UniProtKB/Swiss-Prot;Acc:Q9CWL2]	69743	1.17726	1.68542	0.370366	0.0833425	0.64747	0.608765	0.765738	0.1872	0.369438	0.973429
ENSMUSG00000031987	Egln1	8	Egl nine homolog 1 [Source:UniProtKB/Swiss-Prot;Acc:Q91YE3]	112405	58.806	50.0622	-0.259783	0.0834719	0.64747	49.646	51.2893	-0.0569365	0.672135	0.996324
ENSMUSG00000022828	Gtf2e1	16	Mus musculusral transcription factor II E, polypeptide 1 (alpha subunit) (Gtf2e1), transcript variant 2, mRNA. [Source:RefSeq mRNA;Acc:NM_001355727]	74197	5.42681	4.30971	-0.328611	0.0834568	0.64747	4.20073	4.33439	-0.0282382	0.896844	0.999786
ENSMUSG00000026344	Lypd1	1	Ly6/PLAUR domain-containing protein 1 [Source:UniProtKB/Swiss-Prot;Acc:Q8BLC3]	72585	1.11079	1.60724	0.37538	0.0836282	0.64747	0.807959	1.21632	0.296758	0.240097	0.936702
ENSMUSG00000055302	Mrfap1	5	MORF4 family-associated protein 1 [Source:UniProtKB/Swiss-Prot;Acc:Q9CQL7]	67568	503.453	432.344	-0.250739	0.0837403	0.64747	344.434	370.299	-0.0132305	0.929835	0.999786
ENSMUSG00000003469	Phyhip	14	Phytanoyl-CoA hydroxylase-interacting protein [Source:UniProtKB/Swiss-Prot;Acc:Q8K0S0]	105653	6.66269	9.02792	0.325629	0.0836138	0.64747	32.997	40.5214	0.169031	0.413693	0.978843
ENSMUSG00000000440	Pparg	6	peroxisome proliferator activated receptor gamma [Source:MGI Symbol;Acc:MGI:97747]	19016	1.54699	0.775759	-0.462915	0.0834924	0.64747	2.41124	1.73817	-0.321652	0.207357	0.927346
ENSMUSG00000019173	Rab5c	11	RAB5C, member RAS oncogene family [Source:MGI Symbol;Acc:MGI:105306]	19345	17.4065	14.7065	-0.269546	0.0837634	0.64747	27.161	28.3157	-0.0550512	0.814345	0.999786
ENSMUSG00000084349	Rpl3-ps1	X	ribosomal protein L3, pseudogene 1 [Source:MGI Symbol;Acc:MGI:3644217]		7.23499	10.8995	0.399365	0.0835441	0.64747	6.62171	8.9779	0.232594	0.30696	0.967776
ENSMUSG00000022094	Slc39a14	14	solute carrier family 39 (zinc transporter), member 14 [Source:MGI Symbol;Acc:MGI:2384851]	213053	2.44163	3.33883	0.335573	0.0836906	0.64747	2.36676	1.73881	-0.467399	0.00871529	0.292387
ENSMUSG00000032085	Tagln	9	Transgelin [Source:UniProtKB/Swiss-Prot;Acc:P37804]	21345	0.950552	1.6886	0.45858	0.0832903	0.64747	0.260107	0.241674	-0.0607782	0.789445	0.999786
ENSMUSG00000062580	Timm17a	1	Mitochondrial import inner membrane translocase subunit Tim17-A [Source:UniProtKB/Swiss-Prot;Acc:Q9Z0V8]	21854	40.9209	35.7242	-0.233515	0.0834726	0.64747	39.1455	36.4489	-0.202213	0.203175	0.925803
ENSMUSG00000078861	Zfp931	2	zinc finger protein 931 [Source:MGI Symbol;Acc:MGI:2441662]	353208	38.6785	31.5112	-0.304446	0.08329	0.64747	35.9651	40.0334	0.0282725	0.876414	0.999786
ENSMUSG00000003541	Ier3	17	immediate early response 3 [Source:HGNC Symbol;Acc:HGNC:5392]	15937	6.23194	8.6481	0.346934	0.0840029	0.64901	9.25018	9.79321	-0.014777	0.939955	0.999786
ENSMUSG00000026623	Lpgat1	1	Acyl-CoA:lysophosphatidylglycerol acyltransferase 1 [Source:UniProtKB/Swiss-Prot;Acc:Q91YX5]	226856	10.8986	15.0102	0.33954	0.0842179	0.649806	15.9084	18.2885	0.0985939	0.601771	0.990231
ENSMUSG00000060275	Nrg2	18	neuregulin 2 [Source:HGNC Symbol;Acc:HGNC:7998]	100042150	2.80583	2.20543	-0.337721	0.0842773	0.649806	2.21152	2.91294	0.215975	0.370513	0.973429
ENSMUSG00000070348	Ccnd1	7	G1/S-specific cyclin-D1 [Source:UniProtKB/Swiss-Prot;Acc:P25322]	12443	1.43712	2.21643	0.413007	0.0845268	0.649999	2.92324	3.24474	0.00660644	0.977373	0.999786
ENSMUSG00000060002	Chpt1	10	Cholinephosphotransferase 1 [Source:UniProtKB/Swiss-Prot;Acc:Q8C025]	212862	79.0774	64.8362	-0.296207	0.0845424	0.649999	26.4941	24.0213	-0.230202	0.215916	0.929376
ENSMUSG00000025817	Nudt5	2	ADP-sugar pyrophosphatase [Source:UniProtKB/Swiss-Prot;Acc:Q9JKX6]	53893	5.53353	7.13901	0.279903	0.0844915	0.649999	5.63527	7.29541	0.248542	0.116658	0.845283
ENSMUSG00000024096	Ralbp1	17	ralA binding protein 1 [Source:MGI Symbol;Acc:MGI:108466]	19765	31.5934	24.6898	-0.343456	0.0843974	0.649999	24.7407	22.3202	-0.23521	0.206558	0.927346
ENSMUSG00000024083	Pja2	17	E3 ubiquitin-protein ligase Praja-2 [Source:UniProtKB/Swiss-Prot;Acc:Q80U04]	224938	66.2531	87.828	0.305459	0.0846706	0.650457	82.634	100.328	0.169223	0.351266	0.972409
ENSMUSG00000031819	Emc8	8	ER membrane protein complex subunit 8 [Source:UniProtKB/Swiss-Prot;Acc:O70378]	18117	25.2088	21.349	-0.264449	0.0847592	0.650874	26.9685	26.1223	-0.149188	0.412671	0.978843
ENSMUSG00000039476	Prrx2	2	paired related homeobox 2 [Source:MGI Symbol;Acc:MGI:98218]	20204	7.12655	10.4474	0.388309	0.0848324	0.650908	9.45631	14.2017	0.417429	0.0150157	0.389745
ENSMUSG00000020267	Hint1	11	Histidine triad nucleotide-binding protein 1 [Source:UniProtKB/Swiss-Prot;Acc:P70349]	15254	912.011	768.279	-0.272989	0.0850223	0.651036	707.437	657.328	-0.196531	0.374648	0.974856
ENSMUSG00000074923	Pak6	2	Serine/threonine-protein kinase PAK 6 [Source:UniProtKB/Swiss-Prot;Acc:Q3ULB5]	214230	1.90271	2.77172	0.380175	0.085123	0.651036	6.47766	7.95143	0.15388	0.433575	0.978843
ENSMUSG00000089847	Timm10b	7	translocase of inner mitochondrial membrane 10B [Source:MGI Symbol;Acc:MGI:1315196]	14356	13.0005	10.6954	-0.297497	0.084941	0.651036	11.116	9.46863	-0.305249	0.100736	0.821492
ENSMUSG00000001062	Vps9d1	8	VPS9 domain containing 1 [Source:MGI Symbol;Acc:MGI:1914143]	72325	7.78915	10.2682	0.302464	0.0849675	0.651036	14.4924	16.8993	0.111029	0.566033	0.987744
ENSMUSG00000020364	Zfp354a	11	zinc finger protein 354A [Source:MGI Symbol;Acc:MGI:103172]	21408	1.5811	1.16663	-0.382576	0.0850723	0.651036	1.96765	2.61575	0.252104	0.236219	0.934739
ENSMUSG00000091002	Tcerg1l	7	Transcription elongation regulator 1-like protein [Source:UniProtKB/Swiss-Prot;Acc:Q3B807]	70571	3.96213	5.44646	0.337638	0.0852145	0.651204	3.06366	3.09699	-0.0554136	0.814931	0.999786
ENSMUSG00000025747	Tyms	5	thymidylate synthase [Source:MGI Symbol;Acc:MGI:98878]	22171	1.16059	1.78453	0.413896	0.0852842	0.651473	1.2018	1.15989	-0.0878102	0.729964	0.996995
ENSMUSG00000024847	Aip	19	AH receptor-interacting protein [Source:UniProtKB/Swiss-Prot;Acc:O08915]	11632	79.3879	106.611	0.31969	0.0854166	0.651853	76.6247	88.3249	0.0904155	0.477158	0.986287
ENSMUSG00000024966	Stip1	19	Stress-induced-phosphoprotein 1 [Source:UniProtKB/Swiss-Prot;Acc:Q60864]	20867	56.4648	81.5461	0.376147	0.0854187	0.651853	52.2862	61.1838	0.126481	0.435719	0.978843
ENSMUSG00000039952	Dag1	9	Dystroglycan Alpha-dystroglycan Beta-dystroglycan [Source:UniProtKB/Swiss-Prot;Acc:Q62165]	13138	12.1852	9.73293	-0.322594	0.0855118	0.651971	10.4206	8.25446	-0.401438	0.0111479	0.335193
ENSMUSG00000024124	Prss30	17	Serine protease 30 [Source:UniProtKB/Swiss-Prot;Acc:Q9QYZ9]	30943	0.854298	2.10439	0.444544	0.0855902	0.651971	0.00527924	0
ENSMUSG00000030844	Rgs10	7	regulator of G-protein signalling 10 [Source:MGI Symbol;Acc:MGI:1915115]	67865	20.189	29.3423	0.376284	0.0855704	0.651971	20.3573	21.1141	-0.054579	0.75822	0.999786
ENSMUSG00000074909	Ranbp6	19	RAN binding protein 6 [Source:MGI Symbol;Acc:MGI:2683212]	240614	8.43877	11.1967	0.305897	0.0856623	0.651996	5.85032	6.89389	0.126747	0.5685	0.987744
ENSMUSG00000039943	Plcb4	2	phospholipase C, beta 4 [Source:MGI Symbol;Acc:MGI:107464]	18798	10.3623	14.5256	0.351694	0.0857785	0.652619	17.6098	16.6827	-0.141809	0.426655	0.978843
ENSMUSG00000026694	Mettl13	1	Methyltransferase-like protein 13 [Source:UniProtKB/Swiss-Prot;Acc:Q91YR5]	71449	2.31629	3.68084	0.42486	0.0860757	0.653996	3.28139	4.02592	0.152605	0.537406	0.987411
ENSMUSG00000025024	Smndc1	19	Mus musculus survival motor neuron domain containing 1 (Smndc1), transcript variant 2, mRNA. [Source:RefSeq mRNA;Acc:NM_001356986]	76479	18.4378	14.7478	-0.322106	0.086043	0.653996	19.529	17.1888	-0.253047	0.244486	0.939215
ENSMUSG00000044296	Zfp879	11	zinc finger protein 879 [Source:MGI Symbol;Acc:MGI:3053099]	214779	1.25923	0.759478	-0.454765	0.086111	0.653996	1.21247	1.20372	-0.0720841	0.768222	0.999786
ENSMUSG00000069072	Slc7a14	3	Probable cationic amino acid transporter [Source:UniProtKB/Swiss-Prot;Acc:Q8BXR1]	241919	5.02201	7.54819	0.396316	0.0862486	0.654095	2.9579	2.82722	-0.145594	0.403468	0.978324
ENSMUSG00000029864	Gstk1	6	Glutathione S-transferase kappa 1 [Source:UniProtKB/Swiss-Prot;Acc:Q9DCM2]	76263	53.001	43.4225	-0.297953	0.08648	0.655063	38.9847	36.2251	-0.193724	0.335977	0.972409
ENSMUSG00000001761	Smo	6	smoothened, frizzled class receptor [Source:MGI Symbol;Acc:MGI:108075]	319757	19.2909	13.9259	-0.393783	0.086454	0.655063	8.50762	6.64078	-0.375183	0.0800843	0.770904
ENSMUSG00000021066	Atl1	12	Atlastin-1 [Source:UniProtKB/Swiss-Prot;Acc:Q8BH66]	73991	8.51577	12.1627	0.366841	0.0868375	0.65592	16.429	20.1397	0.176158	0.407579	0.978843
ENSMUSG00000084843	B230312C02Rik	2	RIKEN cDNA B230312C02 gene [Source:MGI Symbol;Acc:MGI:2444130]		3.56333	2.51178	-0.411775	0.0868001	0.65592	0.551888	0.305064	-0.310302	0.193908	0.921989
ENSMUSG00000026305	Lrrfip1	1	leucine rich repeat (in FLII) interacting protein 1 [Source:MGI Symbol;Acc:MGI:1342770]	16978	7.34073	9.4823	0.280334	0.0868121	0.65592	10.9078	14.3347	0.259763	0.185252	0.916845
ENSMUSG00000062866	Phactr2	10	phosphatase and actin regulator 2 [Source:MGI Symbol;Acc:MGI:2446138]	215789	4.70867	3.92944	-0.280439	0.0866961	0.65592	3.24326	3.59592	0.00866596	0.966416	0.999786
ENSMUSG00000038582	Pptc7	5	Protein phosphatase PTC7 homolog [Source:UniProtKB/Swiss-Prot;Acc:Q6NVE9]	320717	24.8044	21.774	-0.225396	0.0866714	0.65592	18.5224	16.934	-0.215341	0.177792	0.910587
ENSMUSG00000041696	Rasl12	9	Ras-like protein family member 12 [Source:UniProtKB/Swiss-Prot;Acc:Q08AT1]	70784	9.06359	6.45849	-0.400924	0.0869046	0.65592	1.02715	1.14697	0.0428769	0.865213	0.999786
ENSMUSG00000060032	H2afj	6	Histone H2A.J [Source:UniProtKB/Swiss-Prot;Acc:Q8R1M2]	232440	105.448	78.2828	-0.379047	0.087364	0.657554	71.3015	62.5776	-0.251436	0.273602	0.954601
ENSMUSG00000063406	Tmed5	5	transmembrane p24 trafficking protein 5 [Source:MGI Symbol;Acc:MGI:1921586]	73130	16.4664	13.988	-0.262675	0.0872791	0.657554	12.5773	10.6552	-0.311423	0.0877722	0.794359
ENSMUSG00000034088	Hdlbp	1	Mus musculus high density lipoprotein (HDL) binding protein (Hdlbp), transcript variant 3, mRNA. [Source:RefSeq mRNA;Acc:NM_001357556]	110611	12.0735	15.8945	0.298401	0.0875053	0.658096	11.0195	12.3449	0.0532065	0.74352	0.996995
ENSMUSG00000022407	Adsl	15	adenylosuccinate lyase [Source:MGI Symbol;Acc:MGI:103202]	11564	8.58956	12.6586	0.388015	0.0878772	0.658165	11.6584	14.6802	0.215602	0.232901	0.933116
ENSMUSG00000048355	Arxes1	X	Adipocyte-related X-chromosome expressed sequence 1 [Source:UniProtKB/Swiss-Prot;Acc:C0HK79]	76219	28.523	22.9686	-0.31543	0.0878569	0.658165	11.0477	10.8848	-0.104736	0.630067	0.994165
ENSMUSG00000026245	Farsb	1	Phenylalanine--tRNA ligase beta subunit [Source:UniProtKB/Swiss-Prot;Acc:Q9WUA2]	23874	35.1141	46.0647	0.294559	0.0879734	0.658165	37.249	46.7735	0.215252	0.138184	0.883484
ENSMUSG00000027984	Hadh	3	Hydroxyacyl-coenzyme A dehydrogenase, mitochondrial [Source:UniProtKB/Swiss-Prot;Acc:Q61425]	15107	40.0021	32.3483	-0.312064	0.0880701	0.658165	47.172	46.6439	-0.122892	0.426994	0.978843
ENSMUSG00000038077	Kcna6	6	Potassium voltage-gated channel subfamily A member 6 [Source:UniProtKB/Swiss-Prot;Acc:Q61923]	16494	4.28282	6.2646	0.380634	0.0875796	0.658165	5.73445	5.00294	-0.240034	0.210076	0.927346
ENSMUSG00000027584	Oprl1	2	opioid receptor-like 1 [Source:MGI Symbol;Acc:MGI:97440]	18389	8.10637	11.0735	0.331441	0.0878692	0.658165	6.16299	9.29383	0.380998	0.099063	0.818947
ENSMUSG00000021193	Pitrm1	13	Presequence protease, mitochondrial [Source:UniProtKB/Swiss-Prot;Acc:Q8K411]	69617	4.26979	6.03536	0.36032	0.0880623	0.658165	5.42783	6.77664	0.166558	0.466706	0.984697
ENSMUSG00000006906	Stambp	6	STAM-binding protein [Source:UniProtKB/Swiss-Prot;Acc:Q9CQ26]	70527	4.54011	5.951	0.296101	0.0877611	0.658165	5.6018	7.23123	0.253443	0.0805813	0.771806
ENSMUSG00000033790	Tubgcp5	7	tubulin, gamma complex associated protein 5 [Source:MGI Symbol;Acc:MGI:2178836]	233276	4.4856	6.13373	0.33387	0.0879985	0.658165	4.84254	5.35979	0.0474268	0.829213	0.999786
ENSMUSG00000026960	Arl6ip6	2	ADP-ribosylation factor-like protein 6-interacting protein 6 [Source:UniProtKB/Swiss-Prot;Acc:Q8BH07]	65103	5.20132	3.91629	-0.368872	0.0881187	0.658214	4.52906	5.2221	0.0813044	0.689239	0.996324
ENSMUSG00000036533	Cdc42ep3	17	Cdc42 effector protein 3 [Source:UniProtKB/Swiss-Prot;Acc:Q9CQC5]	260409	2.75238	3.88357	0.359903	0.0882905	0.658214	8.15351	8.34096	-0.043529	0.845961	0.999786
ENSMUSG00000032458	Copb2	9	Coatomer subunit beta' [Source:UniProtKB/Swiss-Prot;Acc:O55029]	50797	23.9683	31.1266	0.285461	0.0884595	0.658214	24.7707	29.5465	0.139537	0.348134	0.972409
ENSMUSG00000036941	Elac1	18	Zinc phosphodiesterase ELAC protein 1 [Source:UniProtKB/Swiss-Prot;Acc:Q8VEB6]	114615	2.44961	3.37835	0.343009	0.0884715	0.658214	2.20615	2.45516	0.0597332	0.763107	0.999786
ENSMUSG00000031864	Ints10	8	Integrator complex subunit 10 [Source:UniProtKB/Swiss-Prot;Acc:Q8K2A7]	70885	5.10555	6.954	0.330888	0.0882752	0.658214	7.49898	9.62482	0.234143	0.193398	0.921989
ENSMUSG00000034403	Pja1	X	E3 ubiquitin-protein ligase Praja-1 [Source:UniProtKB/Swiss-Prot;Acc:O55176]	18744	44.7472	62.6388	0.351983	0.0884766	0.658214	65.5558	73.3726	0.0745898	0.730819	0.996995
ENSMUSG00000032850	Rnft2	5	RING finger and transmembrane domain-containing protein 2 [Source:UniProtKB/Swiss-Prot;Acc:Q3UF64]	269695	2.56346	3.43948	0.318198	0.088411	0.658214	4.56875	5.069	0.044567	0.787856	0.999786
ENSMUSG00000081406	Rps6-ps4	2	ribosomal protein S6, pseudogene 4 [Source:MGI Symbol;Acc:MGI:3650907]	105244208	1.9169	1.16384	-0.451761	0.088223	0.658214	0.789917	0.972792	0.0716456	0.776923	0.999786
ENSMUSG00000081058	Hist2h3c2	3	Histone H3.2 [Source:UniProtKB/Swiss-Prot;Acc:P84228]	97114	3.52868	2.24173	-0.442837	0.0886496	0.658356	6.68579	3.45501	-0.510804	0.0454619	0.645991
ENSMUSG00000025658	Ksr2	X	connector enhancer of kinase suppressor of Ras 2 [Source:MGI Symbol;Acc:MGI:2661175]	245684	1.21974	1.77883	0.378117	0.088637	0.658356	26.3546	31.6009	0.146845	0.412838	0.978843
ENSMUSG00000027808	Serp1	3	stress-associated endoplasmic reticulum protein 1 [Source:MGI Symbol;Acc:MGI:92638]	28146	50.5908	40.594	-0.317469	0.0886516	0.658356	38.9379	44.8493	0.0902916	0.631586	0.994165
ENSMUSG00000028982	Slc25a33	4	Solute carrier family 25 member 33 [Source:UniProtKB/Swiss-Prot;Acc:Q3TZX3]	70556	134.011	111.362	-0.28456	0.0887533	0.658853	130.312	129.43	-0.114854	0.479244	0.986287
ENSMUSG00000013539	Tango2	16	transport and golgi organization 2 [Source:MGI Symbol;Acc:MGI:101825]	27883	23.9246	31.251	0.291917	0.0889371	0.659213	23.2489	25.4277	0.0363915	0.824998	0.999786
ENSMUSG00000052688	Rab7b	1	RAB7B, member RAS oncogene family [Source:MGI Symbol;Acc:MGI:2442295]	226421	3.70849	5.38143	0.377157	0.0892447	0.660528	2.01441	2.78665	0.307809	0.120892	0.854743
ENSMUSG00000071337	Tia1	6	cytotoxic granule-associated RNA binding protein 1 [Source:MGI Symbol;Acc:MGI:107914]	21841	7.45574	5.40835	-0.392107	0.0892578	0.660528	12.0038	13.0188	0.00672123	0.961628	0.999786
ENSMUSG00000026078	Pdcl3	1	Phosducin-like protein 3 [Source:UniProtKB/Swiss-Prot;Acc:Q8BVF2]	68833	17.3122	14.7878	-0.2573	0.0893541	0.660967	13.0324	11.5471	-0.25889	0.100079	0.819813
ENSMUSG00000043190	Rfesd	13	Rieske domain-containing protein [Source:UniProtKB/Swiss-Prot;Acc:Q8K2P6]	218341	10.2301	8.87719	-0.238767	0.089456	0.661073	7.41075	7.59442	-0.0525362	0.795055	0.999786
ENSMUSG00000049755	Zfp672	11	zinc finger protein 672 [Source:MGI Symbol;Acc:MGI:2442105]	319475	11.6746	9.86354	-0.267027	0.0894709	0.661073	13.288	14.3929	0.00982257	0.943482	0.999786
ENSMUSG00000026972	Arrdc1	2	Arrestin domain-containing protein 1 [Source:UniProtKB/Swiss-Prot;Acc:Q99KN1]	215705	3.20408	4.76911	0.390368	0.089618	0.661392	4.98692	5.96394	0.111934	0.62289	0.994029
ENSMUSG00000028689	Ccdc163	4	coiled-coil domain containing 163 [Source:MGI Symbol;Acc:MGI:1915644]	68394	2.51372	1.90226	-0.366209	0.0896461	0.661392	1.13659	1.31525	0.0406024	0.872845	0.999786
ENSMUSG00000025986	Slc39a10	1	Zinc transporter ZIP10 [Source:UniProtKB/Swiss-Prot;Acc:Q6P5F6]	227059	2.46355	3.48441	0.358453	0.0897234	0.661392	9.87237	11.6287	0.132471	0.443471	0.980372
ENSMUSG00000060679	Mrps9	1	mitochondrial ribosomal protein S9 [Source:MGI Symbol;Acc:MGI:1916777]	69527	17.5738	14.8127	-0.270776	0.0897663	0.661451	16.1348	16.8843	-0.0355076	0.827781	0.999786
ENSMUSG00000037376	Trmt6	2	Mus musculus tRNA methyltransferase 6 (Trmt6), transcript variant 2, mRNA. [Source:RefSeq mRNA;Acc:NM_001356442]	66926	6.115	8.13381	0.308241	0.0898133	0.66154	7.20067	7.97635	0.0481325	0.759357	0.999786
ENSMUSG00000018707	Dync1h1	12	Cytoplasmic dynein 1 heavy chain 1 [Source:UniProtKB/Swiss-Prot;Acc:Q9JHU4]	13424	23.0466	31.9701	0.341703	0.0899922	0.661609	22.7728	28.8126	0.204183	0.319089	0.969825
ENSMUSG00000028188	Spata1	3	Spermatosis-associated protein 1 [Source:UniProtKB/Swiss-Prot;Acc:Q9D5R4]	70951	1.20067	0.83211	-0.412342	0.0899972	0.661609	0.850603	0.926545	0.0133849	0.958002	0.999786
ENSMUSG00000040616	Tmem51	4	Transmembrane protein 51 [Source:UniProtKB/Swiss-Prot;Acc:Q99LG1]	214359	4.18624	7.05208	0.440371	0.0899226	0.661609	8.56587	9.76223	0.0627688	0.772384	0.999786
ENSMUSG00000070639	Lrrc8b	5	Volume-regulated anion channel subunit LRRC8B [Source:UniProtKB/Swiss-Prot;Acc:Q5DU41]	433926	3.39124	4.82457	0.360444	0.090308	0.663122	7.66629	9.10288	0.139836	0.416624	0.978843
ENSMUSG00000020400	Tnip1	11	TNFAIP3 interacting protein 1 [Source:MGI Symbol;Acc:MGI:1926194]	57783	7.35781	10.1787	0.342737	0.0903031	0.663122	5.53986	7.8022	0.293382	0.194285	0.921989
ENSMUSG00000046321	Hs3st2	7	Heparan sulfate glucosamine 3-O-sulfotransferase 2 [Source:UniProtKB/Swiss-Prot;Acc:Q673U1]	195646	0.879813	1.58014	0.450114	0.0903876	0.663345	17.5836	20.5364	0.116047	0.56915	0.987744
ENSMUSG00000064215	Ifi27	12		52668	102.915	131.034	0.265734	0.0905195	0.663646	68.4317	94.6204	0.282557	0.134341	0.879405
ENSMUSG00000026781	Acbd5	2	acyl-Coenzyme A binding domain containing 5 [Source:MGI Symbol;Acc:MGI:1921409]	74159	18.1796	15.438	-0.261531	0.0905733	0.663784	13.6044	15.6519	0.0799907	0.644175	0.994288
ENSMUSG00000047710	Champ1	8	Chromosome alignment-maintaining phosphoprotein 1 [Source:UniProtKB/Swiss-Prot;Acc:Q8K327]	101994	3.97203	5.6211	0.357882	0.0908473	0.664162	6.01084	7.89787	0.252566	0.224329	0.929628
ENSMUSG00000047155	Cyp4x1	4	Cytochrome P450 4X1 [Source:UniProtKB/Swiss-Prot;Acc:Q6A152]	81906	1.24755	1.78653	0.366856	0.0909052	0.664162	1.82615	3.17869	0.482716	0.0491317	0.666865
ENSMUSG00000028334	Nans	4	Sialic acid synthase [Source:UniProtKB/Swiss-Prot;Acc:Q99J77]	94181	11.4577	15.4198	0.318562	0.0907645	0.664162	8.90387	10.5812	0.120737	0.444249	0.980372
ENSMUSG00000006998	Psmd2	16	proteasome (prosome, macropain) 26S subunit, non-ATPase, 2 [Source:MGI Symbol;Acc:MGI:1096584]	21762	69.7552	95.4183	0.333033	0.0907034	0.664162	85.979	93.7436	0.0415941	0.822548	0.999786
ENSMUSG00000051343	Rab11fip5	6	Rab11 family-interacting protein 5 [Source:UniProtKB/Swiss-Prot;Acc:Q8R361]	52055	8.33896	10.8433	0.285527	0.0908459	0.664162	6.68721	7.35843	0.024893	0.888976	0.999786
ENSMUSG00000041959	S100a10	3	S100 calcium binding protein A10 (calpactin) [Source:MGI Symbol;Acc:MGI:1339468]	20194	318.609	440.01	0.343493	0.0908743	0.664162	118.143	118.942	-0.0855483	0.713326	0.996769
ENSMUSG00000000531	Grasp	15	ral receptor for phosphoinositides 1-associated scaffold protein [Source:UniProtKB/Swiss-Prot;Acc:Q9JJA9]	56149	1.63064	2.3844	0.380739	0.0909579	0.664291	15.1358	14.8488	-0.080901	0.700744	0.996769
ENSMUSG00000015488	Cacfd1	2	Calcium channel flower homolog [Source:UniProtKB/Swiss-Prot;Acc:Q8BG21]	381356	18.0929	22.757	0.253899	0.0913327	0.664985	17.9459	18.2277	-0.0700823	0.630968	0.994165
ENSMUSG00000022177	Haus4	14	HAUS augmin-like complex subunit 4 [Source:UniProtKB/Swiss-Prot;Acc:Q8BFT2]	219072	4.87548	6.66131	0.331647	0.0912838	0.664985	1.9023	3.63929	0.649389	0.00237909	0.133186
ENSMUSG00000058385	Hist1h2bg	13	Histone H2B type 1-C/E/G [Source:UniProtKB/Swiss-Prot;Acc:Q6ZWY9]	319181	2.72488	1.43552	-0.453394	0.0912134	0.664985	2.02745	2.6905	0.168193	0.511381	0.987411
ENSMUSG00000086784	Isoc2a	7	Isochorismatase domain-containing protein 2A [Source:UniProtKB/Swiss-Prot;Acc:P85094]	664994	1.55918	0.91959	-0.451417	0.0913337	0.664985	2.54664	1.93674	-0.299373	0.24444	0.939215
ENSMUSG00000028563	Tm2d1	4	TM2 domain-containing protein 1 [Source:UniProtKB/Swiss-Prot;Acc:Q99MB3]	94043	83.7901	72.0056	-0.249507	0.0912592	0.664985	67.1868	61.5804	-0.210953	0.280411	0.955488
ENSMUSG00000074738	Fndc10	4	Fibronectin type III domain-containing protein 10 [Source:UniProtKB/Swiss-Prot;Acc:A2A9Q0]	230991	24.5031	34.2783	0.350123	0.091445	0.665098	22.0307	25.6964	0.101361	0.49311	0.987411
ENSMUSG00000036591	Arhgap21	2	Rho GTPase activating protein 21 [Source:MGI Symbol;Acc:MGI:1918685]	71435	5.76458	4.90644	-0.260078	0.0915813	0.665513	6.57616	7.96637	0.145969	0.429679	0.978843
ENSMUSG00000027678	Ncoa3	2	nuclear receptor coactivator 3 [Source:HGNC Symbol;Acc:HGNC:7670]	17979	1.20189	1.70184	0.358771	0.0915818	0.665513	2.08028	1.9057	-0.198978	0.299424	0.96378
ENSMUSG00000028194	Ddah1	3	N(G),N(G)-dimethylarginine dimethylaminohydrolase 1 [Source:UniProtKB/Swiss-Prot;Acc:Q9CWS0]	69219	103.585	88.7416	-0.250479	0.0916218	0.665549	154.173	140.976	-0.21627	0.298724	0.96351
ENSMUSG00000030443	Zfp583	7	zinc finger protein 583 [Source:MGI Symbol;Acc:MGI:2682297]	213011	1.33907	1.96941	0.385001	0.0917861	0.666231	1.84688	1.63818	-0.174464	0.475334	0.986287
ENSMUSG00000072704	Smim10l1	6	small integral membrane protein 10-like protein 1 isoform 1 [Source:RefSeq peptide;Acc:NP_001258511]	381820	87.1001	76.3265	-0.226738	0.0918376	0.66635	79.5219	87.8919	0.0337929	0.808038	0.999786
ENSMUSG00000021532	Fastkd3	13	FAST kinase domain-containing protein 3, mitochondrial [Source:UniProtKB/Swiss-Prot;Acc:Q8BSN9]	69577	2.84873	3.78308	0.305702	0.0920547	0.667414	3.29307	4.19918	0.220192	0.23874	0.935963
ENSMUSG00000052428	Tmco1	1	Calcium load-activated calcium channel [Source:UniProtKB/Swiss-Prot;Acc:Q921L3]	68944	43.3189	35.429	-0.298438	0.0920541	0.667414	29.3164	18.51	-0.608183	0.00669252	0.253189
ENSMUSG00000038705	Gmeb2	2	glucocorticoid modulatory element binding protein 2 [Source:MGI Symbol;Acc:MGI:2652836]	229004	1.152	1.71824	0.391564	0.0921496	0.667847	1.41501	2.11763	0.377369	0.0829413	0.782909
ENSMUSG00000028899	Taf12	4	Transcription initiation factor TFIID subunit 12 [Source:UniProtKB/Swiss-Prot;Acc:Q8VE65]	66464	13.0289	11.5376	-0.21547	0.0922371	0.668225	14.4043	12.2169	-0.314609	0.0367713	0.584129
ENSMUSG00000029769	Ccdc136	6	Mus musculus coiled-coil domain containing 136 (Ccdc136), transcript variant 4, mRNA. [Source:RefSeq mRNA;Acc:NM_001347072]	232664	23.4172	29.9883	0.272832	0.0926194	0.670227	18.3783	20.0687	0.0363737	0.811785	0.999786
ENSMUSG00000079494	Nat8f5	6	N-acetyltransferase 8 (GCN5-related) family member 5 [Source:MGI Symbol;Acc:MGI:1916299]	69049	10.8333	8.28396	-0.354952	0.0927273	0.670308	14.9853	12.2472	-0.323438	0.129657	0.871262
ENSMUSG00000024525	Impa2	18	inositol (myo)-1(or 4)-monophosphatase 2 [Source:MGI Symbol;Acc:MGI:2149728]	114663	9.57185	7.70639	-0.315637	0.0928341	0.670756	9.59983	9.92756	-0.0541006	0.796112	0.999786
ENSMUSG00000057969	Sema3b	9	sema domain, immunoglobulin domain (Ig), short basic domain, secreted, (semaphorin) 3B [Source:MGI Symbol;Acc:MGI:107561]	20347	18.3685	13.3395	-0.386673	0.0930048	0.671221	1.34534	0.587094	-0.602466	0.0187763	0.424498
ENSMUSG00000032435	Dync1li1	9	Cytoplasmic dynein 1 light intermediate chain 1 [Source:UniProtKB/Swiss-Prot;Acc:Q8R1Q8]	235661	23.5128	30.6024	0.287059	0.0930821	0.671268	32.0265	38.9232	0.168519	0.3489	0.972409
ENSMUSG00000059208	Hnrnpm	17	Heteroous nuclear ribonucleoprotein M [Source:UniProtKB/Swiss-Prot;Acc:Q9D0E1]	76936	22.8654	18.592	-0.306309	0.0930765	0.671268	20.1212	20.0214	-0.0939674	0.546583	0.987411
ENSMUSG00000047368	Abhd17b	19	abhydrolase domain containing 17B [Source:MGI Symbol;Acc:MGI:1917816]	226016	36.7168	30.8739	-0.27163	0.093596	0.671965	31.452	37.0168	0.118708	0.409668	0.978843
ENSMUSG00000007833	Aldh16a1	7	aldehyde dehydrogenase 16 family, member A1 [Source:MGI Symbol;Acc:MGI:1916998]	69748	2.2411	3.48421	0.410008	0.0934048	0.671965	1.62165	2.01474	0.15545	0.534559	0.987411
ENSMUSG00000033389	Arhgap44	11	Rho GTPase-activating protein 44 [Source:UniProtKB/Swiss-Prot;Acc:Q5SSM3]	216831	14.4527	19.6496	0.326991	0.0933403	0.671965	15.3655	16.5137	0.01866	0.927125	0.999786
ENSMUSG00000087150	BC064078	6	cDNA sequence BC064078 [Source:MGI Symbol;Acc:MGI:3040692]		46.1984	36.3818	-0.331826	0.0935911	0.671965	17.5937	14.5421	-0.31408	0.170555	0.910095
ENSMUSG00000020607	Fam84a	12	family with sequence similarity 84 member A [Source:HGNC Symbol;Acc:HGNC:20743]	105005	3.90225	5.43506	0.347872	0.0936034	0.671965	14.8337	16.4998	0.0629257	0.764366	0.999786
ENSMUSG00000039735	Fnbp1l	3	formin binding protein 1 like [Source:HGNC Symbol;Acc:HGNC:20851]	214459	5.77623	3.94518	-0.416955	0.0934085	0.671965	2.74164	4.00909	0.313047	0.171274	0.910095
ENSMUSG00000041840	Haus1	18	HAUS augmin-like complex subunit 1 [Source:UniProtKB/Swiss-Prot;Acc:Q8BHX1]	225745	24.4027	20.2845	-0.283749	0.0936	0.671965	19.6405	22.3982	0.0512607	0.811228	0.999786
ENSMUSG00000032342	Mto1	9	mitochondrial tRNA translation optimization 1 [Source:HGNC Symbol;Acc:HGNC:19261]	68291	6.74269	9.56182	0.360686	0.0934779	0.671965	12.3386	13.6438	0.0514233	0.785538	0.999786
ENSMUSG00000048776	Pthlh	6	parathyroid hormone-like peptide [Source:MGI Symbol;Acc:MGI:97800]	19227	1.70289	1.0012	-0.448826	0.093554	0.671965	1.94107	1.88621	-0.0958509	0.693317	0.996324
ENSMUSG00000025737	Wdr24	17	WD repeat domain 24 [Source:MGI Symbol;Acc:MGI:2446285]	268933	4.8387	7.00842	0.373141	0.0935611	0.671965	9.32456	12.0301	0.245635	0.159182	0.908367
ENSMUSG00000025008	Tctn3	19	Tectonic-3 [Source:UniProtKB/Swiss-Prot;Acc:Q8R2Q6]	67590	3.40379	2.70592	-0.32614	0.0936536	0.672065	5.51001	6.66789	0.140017	0.557455	0.987411
ENSMUSG00000035011	Zbtb7a	10	zinc finger and BTB domain containing 7a [Source:MGI Symbol;Acc:MGI:1335091]	16969	19.2023	25.555	0.307233	0.0937597	0.672317	28.339	31.3486	0.0342551	0.844552	0.999786
ENSMUSG00000033420	Antxr1	6	Anthrax toxin receptor 1 [Source:UniProtKB/Swiss-Prot;Acc:Q9CZ52]	69538	3.11115	2.36659	-0.358268	0.0940019	0.672339	1.41071	1.37438	-0.121247	0.60177	0.990231
ENSMUSG00000024059	Clip4	17	CAP-Gly domain-containing linker protein 4 [Source:UniProtKB/Swiss-Prot;Acc:Q8CI96]	78785	20.4185	26.2052	0.272234	0.0940062	0.672339	17.8736	20.299	0.0693862	0.681103	0.996324
ENSMUSG00000014599	Csf1	3	Macrophage colony-stimulating factor 1 Processed macrophage colony-stimulating factor 1 [Source:UniProtKB/Swiss-Prot;Acc:P07141]	12977	7.06972	9.72515	0.339129	0.0941093	0.672339	2.74323	2.1487	-0.315398	0.172105	0.910095
ENSMUSG00000019689	Fmc1	6	formation of mitochondrial complex V assembly factor 1 homolog [Source:HGNC Symbol;Acc:HGNC:26946]	66117	512.09	377.49	-0.380406	0.0938948	0.672339	550.681	447.172	-0.334908	0.140648	0.88529
ENSMUSG00000031870	Pgr	9	Progesterone receptor [Source:UniProtKB/Swiss-Prot;Acc:Q00175]	18667	0.953799	1.50142	0.414312	0.094153	0.672339	2.36188	2.69821	0.0873205	0.655932	0.995733
ENSMUSG00000008384	Sertad1	7	SERTA domain-containing protein 1 [Source:UniProtKB/Swiss-Prot;Acc:Q9JL10]	55942	9.36975	13.3231	0.364359	0.094064	0.672339	24.7214	21.3912	-0.281397	0.0860002	0.791541
ENSMUSG00000031596	Slc7a2	8	solute carrier family 7 (cationic amino acid transporter, y+ system), member 2 [Source:MGI Symbol;Acc:MGI:99828]	11988	3.96328	2.88928	-0.385908	0.0940088	0.672339	1.42027	1.40256	-0.108753	0.61214	0.993469
ENSMUSG00000039485	Tspyl4	10	Testis-specific Y-encoded-like protein 4 [Source:UniProtKB/Swiss-Prot;Acc:Q8VD63]	72480	50.3579	68.2896	0.322606	0.0939837	0.672339	42.9244	47.6955	0.0620165	0.717019	0.996822
ENSMUSG00000115632	AC123061.2	14			4.49577	1.63688	-0.402525	0.0944018	0.672342	3.22593	2.20211	-0.395901	0.117517	0.847233
ENSMUSG00000036188	Ankmy2	12	Ankyrin repeat and MYND domain-containing protein 2 [Source:UniProtKB/Swiss-Prot;Acc:Q3TPE9]	217473	7.44944	10.2338	0.335365	0.0942476	0.672342	12.5638	14.3616	0.0936915	0.621838	0.994029
ENSMUSG00000048406	B330016D10Rik	4	RIKEN cDNA B330016D10 gene [Source:MGI Symbol;Acc:MGI:2444063]		6.46622	5.13229	-0.328585	0.0943899	0.672342	4.17728	4.27676	-0.0731296	0.740678	0.996995
ENSMUSG00000044628	Rnf208	2	RING finger protein 208 [Source:UniProtKB/Swiss-Prot;Acc:Q8K0W3]	68846	72.9408	95.4068	0.290786	0.0943036	0.672342	61.7206	67.8889	0.0249559	0.890691	0.999786
ENSMUSG00000039000	Ube3c	5	ubiquitin protein ligase E3C [Source:MGI Symbol;Acc:MGI:2140998]	100763	8.86856	11.5957	0.290256	0.0943481	0.672342	9.6657	12.0611	0.198656	0.27918	0.955488
ENSMUSG00000042097	Zfp239	6	zinc finger protein 239 [Source:MGI Symbol;Acc:MGI:1306812]	22685	7.5841	10.1298	0.312093	0.094326	0.672342	11.2759	13.274	0.128109	0.519551	0.987411
ENSMUSG00000021318	Gli3	13	Transcriptional activator GLI3 Transcriptional repressor GLI3R [Source:UniProtKB/Swiss-Prot;Acc:Q61602]	14634	1.86436	1.31249	-0.402689	0.0944828	0.672414	2.78323	2.85244	-0.0829464	0.685045	0.996324
ENSMUSG00000087403	Kantr	X	KDM5C adjacent transcript [Source:HGNC Symbol;Acc:HGNC:49510]		2.26798	1.74863	-0.350374	0.0945819	0.672867	3.46506	3.94525	0.0623271	0.757856	0.999786
ENSMUSG00000024990	Rbp4	19	Retinol-binding protein 4 [Source:UniProtKB/Swiss-Prot;Acc:Q00724]	19662	6.36453	4.17909	-0.42919	0.0949271	0.674816	6.422	6.83092	0.00733642	0.975159	0.999786
ENSMUSG00000023328	Ache	5	acetylcholinesterase [Source:MGI Symbol;Acc:MGI:87876]	11423	26.1865	39.7409	0.397673	0.0951044	0.675063	7.98311	8.87245	0.0525078	0.801975	0.999786
ENSMUSG00000026495	Efcab2	1	EF-hand calcium-binding domain-containing protein 2 [Source:UniProtKB/Swiss-Prot;Acc:Q9CQ46]	68226	10.0854	8.52491	-0.265513	0.0951279	0.675063	5.60281	5.70208	-0.0735395	0.726256	0.996995
ENSMUSG00000042389	Tsen2	6	tRNA-splicing endonuclease subunit Sen2 [Source:UniProtKB/Swiss-Prot;Acc:Q6P7W5]	381802	3.95997	5.28218	0.310775	0.0950707	0.675063	4.43717	4.41532	-0.0904427	0.611628	0.993469
ENSMUSG00000042138	Msantd2	9	Myb/SANT-like DNA-binding domain-containing protein 2 [Source:UniProtKB/Swiss-Prot;Acc:Q6NZR2]	235184	2.72603	1.8763	-0.414528	0.0951769	0.675072	2.58164	2.59986	-0.0242343	0.9249	0.999786
ENSMUSG00000061838	Suclg2	6	Succinate--CoA ligase [GDP-forming] subunit beta, mitochondrial [Source:UniProtKB/Swiss-Prot;Acc:Q9Z2I8]	20917	21.4135	17.4504	-0.299752	0.0952838	0.675325	23.4116	23.8922	-0.0603701	0.762801	0.999786
ENSMUSG00000066357	Wdr6	9	WD repeat domain 6 [Source:MGI Symbol;Acc:MGI:1930140]	83669	14.7111	23.8565	0.424466	0.0954028	0.675745	15.8917	18.9541	0.140299	0.498086	0.987411
ENSMUSG00000029213	Commd8	5	Mus musculus COMM domain containing 8 (Commd8), transcript variant 2, mRNA. [Source:RefSeq mRNA;Acc:NM_001356611]	27784	31.0153	26.7429	-0.245039	0.0954802	0.675959	27.7433	32.0239	0.0696223	0.691147	0.996324
ENSMUSG00000004626	Stxbp2	8	syntaxin binding protein 2 [Source:MGI Symbol;Acc:MGI:107370]	20911	1.72757	2.49777	0.371772	0.0955544	0.675979	8.32926	12.5692	0.404737	0.0503887	0.673617
ENSMUSG00000030849	Fgfr2	7	fibroblast growth factor receptor 2 isoform 3 [Source:RefSeq peptide;Acc:NP_001334567]	14183	21.4307	25.8556	0.205156	0.0957242	0.676661	7.85627	7.06376	-0.218483	0.282417	0.955488
ENSMUSG00000091931	Gon7	12	GON7, KEOPS complex subunit homolog [Source:MGI Symbol;Acc:MGI:4845848]	100233175	20.2981	16.5426	-0.303364	0.0958448	0.676661	23.4397	23.4462	-0.105896	0.558259	0.987411
ENSMUSG00000039533	Mmd2	5	Monocyte to macrophage differentiation factor 2 [Source:UniProtKB/Swiss-Prot;Acc:Q8R189]	75104	255.851	200.672	-0.332556	0.0957884	0.676661	300.4	265.597	-0.263849	0.107025	0.830896
ENSMUSG00000020329	Polrmt	10	polymerase (RNA) mitochondrial (DNA directed) [Source:MGI Symbol;Acc:MGI:1915843]	216151	4.5233	6.54025	0.371021	0.0957075	0.676661	5.93621	7.74237	0.251314	0.179418	0.911392
ENSMUSG00000015672	Mrpl32	13	39S ribosomal protein L32, mitochondrial [Source:UniProtKB/Swiss-Prot;Acc:Q9DCI9]	75398	18.4051	15.2495	-0.287025	0.0960048	0.677143	17.4737	17.5772	-0.102129	0.552281	0.987411
ENSMUSG00000018740	Slc25a35	11	Solute carrier family 25 member 35 [Source:UniProtKB/Swiss-Prot;Acc:Q5SWT3]	71998	2.34459	1.66603	-0.396099	0.0960546	0.677242	4.72998	5.50496	0.0939931	0.655245	0.995733
ENSMUSG00000024511	Rab27b	18	RAB27B, member RAS oncogene family [Source:MGI Symbol;Acc:MGI:1931295]	80718	1.42382	2.07405	0.374874	0.0961874	0.677512	1.96999	3.01954	0.416134	0.0579983	0.70404
ENSMUSG00000004996	Mri1	8	Methylthioribose-1-phosphate isomerase [Source:UniProtKB/Swiss-Prot;Acc:Q9CQT1]	67873	6.3198	5.27853	-0.280874	0.0963473	0.677541	8.68932	8.07082	-0.18485	0.256413	0.946066
ENSMUSG00000034330	Plcg2	8	1-phosphatidylinositol 4,5-bisphosphate phosphodiesterase gamma-2 [Source:UniProtKB/Swiss-Prot;Acc:Q8CIH5]	234779	1.32039	1.94131	0.382123	0.0962528	0.677541	0.614362	0.830825	0.149563	0.555087	0.987411
ENSMUSG00000025758	Plk4	3	Serine/threonine-protein kinase PLK4 [Source:UniProtKB/Swiss-Prot;Acc:Q64702]	20873	0.93311	1.41015	0.39576	0.0962786	0.677541	1.36481	2.43244	0.457955	0.0682205	0.742792
ENSMUSG00000063434	Sorcs3	19	VPS10 domain-containing receptor SorCS3 [Source:UniProtKB/Swiss-Prot;Acc:Q8VI51]	66673	1.8208	2.69172	0.382654	0.0965016	0.678124	5.74992	6.99529	0.160288	0.403975	0.978324
ENSMUSG00000014313	Cox6c	15	Cytochrome c oxidase subunit 6C [Source:UniProtKB/Swiss-Prot;Acc:Q9CPQ1]	12864	615.562	442.823	-0.392056	0.0966436	0.678213	424.36	296.789	-0.310654	0.224382	0.929628
ENSMUSG00000035773	Kiss1r	10	Mus musculus KISS1 receptor (Kiss1r), transcript variant 2, mRNA. [Source:RefSeq mRNA;Acc:NM_001359010]	114229	1.16714	1.71121	0.380126	0.0966575	0.678213	1.03143	1.50928	0.300915	0.226813	0.929628
ENSMUSG00000041444	Arhgap32	9	Rho GTPase-activating protein 32 [Source:UniProtKB/Swiss-Prot;Acc:Q811P8]	330914	2.14606	2.83683	0.300605	0.096734	0.678248	11.6919	13.4768	0.0936756	0.614043	0.993469
ENSMUSG00000078851	Hist3h2a	11	Histone H2A type 3 [Source:UniProtKB/Swiss-Prot;Acc:Q8BFU2]	319162	8.55641	7.12179	-0.281035	0.0967061	0.678248	10.7423	9.37934	-0.269415	0.151232	0.895758
ENSMUSG00000005981	Trap1	16	Heat shock protein 75 kDa, mitochondrial [Source:UniProtKB/Swiss-Prot;Acc:Q9CQN1]	68015	32.6489	45.1374	0.339832	0.0969305	0.678894	34.0725	36.8251	0.0181701	0.911336	0.999786
ENSMUSG00000016541	Atxn10	15	Ataxin-10 [Source:UniProtKB/Swiss-Prot;Acc:P28658]	54138	122.115	169.354	0.342011	0.0972004	0.679749	153.314	175.403	0.0867549	0.573849	0.987744
ENSMUSG00000084844	Hoxb3os	11	homeobox B3 and homeobox B2, opposite strand [Source:MGI Symbol;Acc:MGI:103211]		14.6463	9.12006	-0.438361	0.097271	0.679749	0.00622669	0	-0.0285418	0.697138
ENSMUSG00000024369	Nelfe	17	negative elongation factor complex member E, Rdbp [Source:MGI Symbol;Acc:MGI:102744]	27632	28.3482	35.8094	0.257734	0.0971448	0.679749	29.8334	30.8558	-0.0547007	0.687889	0.996324
ENSMUSG00000031618	Nr3c2	8	nuclear receptor subfamily 3 group C member 2 [Source:HGNC Symbol;Acc:HGNC:7979]	110784	4.32327	3.73205	-0.245988	0.0973655	0.679908	3.14835	3.9372	0.190139	0.29133	0.960584
ENSMUSG00000012296	Tjap1	17	tight junction associated protein 1 [Source:MGI Symbol;Acc:MGI:1921344]	74094	4.36213	5.93808	0.328732	0.0973453	0.679908	6.23938	7.5408	0.137209	0.440044	0.980372
ENSMUSG00000014668	Chfr	5	E3 ubiquitin-protein ligase CHFR [Source:UniProtKB/Swiss-Prot;Acc:Q810L3]	231600	6.40213	5.41315	-0.26616	0.0974323	0.679974	6.17011	7.49427	0.141406	0.491514	0.987411
ENSMUSG00000027751	Supt20	3	Transcription factor SPT20 homolog [Source:UniProtKB/Swiss-Prot;Acc:Q7TT00]	56790	3.20779	4.19546	0.293617	0.0974826	0.679974	4.742	6.2154	0.256787	0.116716	0.845283
ENSMUSG00000082902	Ccl19-ps1	4	chemokine (C-C motif) ligand 19, pseudogene 1 [Source:MGI Symbol;Acc:MGI:1891387]		1.41525	3.18258	0.433888	0.0981962	0.681513	4.01798	2.28955	-0.398923	0.118144	0.847904
ENSMUSG00000034903	Cobll1	2	Cordon-bleu protein-like 1 [Source:UniProtKB/Swiss-Prot;Acc:Q3UMF0]	319876	1.57096	1.17324	-0.368845	0.098201	0.681513	0.3027	0.603159	0.36364	0.150107	0.895707
ENSMUSG00000025607	Copg2	6	Coatomer subunit gamma-2 [Source:UniProtKB/Swiss-Prot;Acc:Q9QXK3]	54160	8.64575	11.6281	0.316063	0.0982066	0.681513	9.33624	11.077	0.11614	0.596076	0.989685
ENSMUSG00000052681	Rap1b	10	RAS related protein 1b [Source:MGI Symbol;Acc:MGI:894315]	215449	50.1047	41.5049	-0.285523	0.0981525	0.681513	59.884	61.7447	-0.0477951	0.775882	0.999786
ENSMUSG00000066643	Wdr35	12	WD repeat domain 35 [Source:MGI Symbol;Acc:MGI:1921932]	74682	5.00523	6.841	0.331083	0.0981828	0.681513	6.94124	7.60057	0.0324556	0.8706	0.999786
ENSMUSG00000030774	Pak1	7	Mus musculus p21 protein (Cdc42/Rac)-activated kinase 1 (Pak1), transcript variant 3, mRNA. [Source:RefSeq mRNA;Acc:NM_001357363]	18479	45.3749	63.2312	0.344154	0.0983072	0.681734	97.7962	109.977	0.0784796	0.671992	0.996324
ENSMUSG00000033419	Snap91	9	synaptosomal-associated protein 91 [Source:MGI Symbol;Acc:MGI:109132]	20616	17.1189	24.1001	0.350465	0.0983794	0.681734	30.7216	41.8399	0.300144	0.139283	0.884933
ENSMUSG00000061207	Stk19	17	serine/threonine kinase 19 [Source:MGI Symbol;Acc:MGI:1860085]	54402	20.3229	16.4934	-0.306057	0.0984183	0.681734	22.5684	20.9643	-0.196119	0.271469	0.953791
ENSMUSG00000023805	Synj2	17	Synaptojanin-2 [Source:UniProtKB/Swiss-Prot;Acc:Q9D2G5]	20975	3.35392	4.59559	0.330479	0.0983869	0.681734	7.04851	7.75983	0.0567003	0.803978	0.999786
ENSMUSG00000030509	Asb7	7	Ankyrin repeat and SOCS box protein 7 [Source:UniProtKB/Swiss-Prot;Acc:Q91ZU0]	117589	2.87268	2.27036	-0.328504	0.0985235	0.681964	2.59978	3.08627	0.0933164	0.689095	0.996324
ENSMUSG00000056116	H2-T22	17	histocompatibility 2, T region locus 22 [Source:MGI Symbol;Acc:MGI:95956]	15039	6.65417	5.42399	-0.302432	0.0985685	0.682026	5.75402	4.05769	-0.536638	0.00216943	0.124833
ENSMUSG00000061718	Ppp1r1b	11	Protein phosphatase 1 regulatory subunit 1B [Source:UniProtKB/Swiss-Prot;Acc:Q60829]	19049	172.669	130.549	-0.358309	0.0987349	0.682679	116.708	120.845	-0.0545742	0.743479	0.996995
ENSMUSG00000019432	Ddx39b	17	Spliceosome RNA helicase Ddx39b [Source:UniProtKB/Swiss-Prot;Acc:Q9Z1N5]	53817	29.9791	39.5237	0.298322	0.099083	0.683895	32.5355	39.9661	0.17777	0.196194	0.921989
ENSMUSG00000026827	Gpd2	2	glycerol phosphate dehydrogenase 2, mitochondrial [Source:MGI Symbol;Acc:MGI:99778]	14571	40.2324	34.179	-0.261506	0.0990911	0.683895	27.7976	34.2086	0.163822	0.330696	0.972409
ENSMUSG00000028328	Tmod1	4	Tropomodulin-1 [Source:UniProtKB/Swiss-Prot;Acc:P49813]	21916	4.19748	6.44272	0.401805	0.0990359	0.683895	9.23206	11.1648	0.154154	0.47587	0.986287
ENSMUSG00000029427	Zcchc8	5	zinc finger, CCHC domain containing 8 [Source:MGI Symbol;Acc:MGI:1917900]	70650	3.78369	3.00161	-0.324504	0.0989907	0.683895	4.7282	4.74236	-0.0717628	0.694581	0.996324
ENSMUSG00000035107	Dcbld2	16	Mus musculus discoidin, CUB and LCCL domain containing 2 (Dcbld2), transcript variant 2, mRNA. [Source:RefSeq mRNA;Acc:NM_001356484]	73379	1.39072	0.992812	-0.394362	0.0992386	0.684414	1.84833	1.1927	-0.479412	0.0504966	0.673617
ENSMUSG00000058966	Fam57b	7	Protein FAM57B [Source:UniProtKB/Swiss-Prot;Acc:Q7TNV1]	68952	9.20047	12.4344	0.319054	0.0992314	0.684414	4.74031	4.76323	-0.0793031	0.74345	0.996995
ENSMUSG00000024911	Fibp	19	Acidic fibroblast growth factor intracellular-binding protein [Source:UniProtKB/Swiss-Prot;Acc:Q9JI19]	58249	69.019	54.9178	-0.323785	0.099336	0.684505	80.0046	71.1526	-0.252528	0.226464	0.929628
ENSMUSG00000031072	Oraov1	7	Mus musculus oral cancer overexpressed 1 (Oraov1), transcript variant 3, mRNA. [Source:RefSeq mRNA;Acc:NM_001347537]	72284	4.29593	5.57452	0.285672	0.0998012	0.684505	4.65279	4.67266	-0.0724507	0.704733	0.996769
ENSMUSG00000032571	Pik3r4	9	Phosphoinositide 3-kinase regulatory subunit 4 [Source:UniProtKB/Swiss-Prot;Acc:Q8VD65]	75669	3.67708	5.08709	0.33749	0.0997877	0.684505	5.21576	6.44538	0.187611	0.276533	0.955488
ENSMUSG00000032855	Pkd1	17	Polycystin-1 [Source:UniProtKB/Swiss-Prot;Acc:O08852]	18763	2.13529	1.82291	-0.256236	0.0996337	0.684505	3.02418	3.68333	0.15429	0.430952	0.978843
ENSMUSG00000028932	Psmc2	5	proteasome 26S subunit, ATPase 2 [Source:HGNC Symbol;Acc:HGNC:9548]	19181	30.8002	44.6861	0.37213	0.0997846	0.684505	41.4868	46.2103	0.0632201	0.690081	0.996324
ENSMUSG00000036087	Slain2	5	SLAIN motif-containing protein 2 [Source:UniProtKB/Swiss-Prot;Acc:Q8CI08]	75991	4.06091	3.31521	-0.298177	0.0996451	0.684505	2.86011	3.71928	0.226492	0.272906	0.954274
ENSMUSG00000045671	Spred2	11	Sprouty-related, EVH1 domain-containing protein 2 [Source:UniProtKB/Swiss-Prot;Acc:Q924S7]	114716	8.80942	6.16052	-0.403354	0.0994979	0.684505	9.03188	7.17877	-0.371768	0.0690603	0.745063
ENSMUSG00000027394	Ttl	2	tubulin tyrosine ligase [Source:MGI Symbol;Acc:MGI:1916987]	69737	9.22925	11.4807	0.238515	0.0997538	0.684505	13.4958	14.2798	-0.0120101	0.941534	0.999786
ENSMUSG00000030337	Vamp1	6	vesicle-associated membrane protein 1 [Source:MGI Symbol;Acc:MGI:1313276]	22317	71.5881	98.1532	0.332186	0.0996606	0.684505	16.4033	20.0357	0.169776	0.445064	0.980439
ENSMUSG00000091811	Inafm1	7	InaF motif containing 1 [Source:HGNC Symbol;Acc:HGNC:27406]	66300	15.7088	20.2918	0.27863	0.0998807	0.684608	11.3204	11.5362	-0.0724749	0.732637	0.996995
ENSMUSG00000032288	Imp3	9	U3 small nucleolar ribonucleoprotein protein IMP3 [Source:UniProtKB/Swiss-Prot;Acc:Q921Y2]	102462	66.4531	56.8781	-0.253893	0.0999538	0.68486	66.8453	64.9149	-0.144084	0.47191	0.986287
ENSMUSG00000054514	Atad3aos	4	ATPase family, AAA domain containing 3A, opposite strand [Source:MGI Symbol;Acc:MGI:1917698]		7.90457	5.27041	-0.419215	0.100179	0.685724	4.07366	4.67858	0.027502	0.914664	0.999786
ENSMUSG00000066613	Zfp932	5	zinc finger protein 932 [Source:MGI Symbol;Acc:MGI:1916754]	69504	7.63906	6.23865	-0.297753	0.100188	0.685724	6.82502	8.72911	0.209946	0.300747	0.964461
ENSMUSG00000039717	Ralyl	3	RNA-binding Raly-like protein [Source:UniProtKB/Swiss-Prot;Acc:Q8BTF8]	76897	9.51003	13.5182	0.356433	0.100292	0.686186	11.7638	13.1692	0.0711248	0.754302	0.998573
ENSMUSG00000002083	Bbc3	7	Bcl-2-binding component 3 [Source:UniProtKB/Swiss-Prot;Acc:Q99ML1]	170770	1.33133	2.09944	0.411412	0.100402	0.686194	2.64767	3.28737	0.166473	0.413496	0.978843
ENSMUSG00000071547	Nt5dc2	14	5'-nucleotidase domain containing 2 [Source:HGNC Symbol;Acc:HGNC:25717]	70021	5.20634	7.74303	0.385286	0.1004	0.686194	9.34419	13.3907	0.26818	0.249775	0.942144
ENSMUSG00000028988	Ctnnbip1	4	Beta-catenin-interacting protein 1 [Source:UniProtKB/Swiss-Prot;Acc:Q9JJN6]	67087	26.8908	23.1034	-0.248894	0.100535	0.68661	32.0564	33.0356	-0.069278	0.676669	0.996324
ENSMUSG00000040396	Abhd13	8	abhydrolase domain containing 13 [Source:MGI Symbol;Acc:MGI:1916154]	68904	4.69408	3.89597	-0.283068	0.100624	0.686724	4.78153	4.68672	-0.102171	0.575478	0.987851
ENSMUSG00000024007	Ppil1	17	Peptidyl-prolyl cis-trans isomerase-like 1 [Source:UniProtKB/Swiss-Prot;Acc:Q9D0W5]	68816	44.5009	38.8347	-0.232027	0.100681	0.686865	48.7061	47.7348	-0.138207	0.469196	0.986032
ENSMUSG00000029126	Nsg1	5	Neuronal vesicle trafficking-associated protein 1 [Source:UniProtKB/Swiss-Prot;Acc:Q62092]	18196	62.5967	86.396	0.33542	0.100942	0.687564	60.2871	67.4427	0.0730328	0.719893	0.996995
ENSMUSG00000028954	Nub1	5	negative regulator of ubiquitin-like proteins 1 [Source:MGI Symbol;Acc:MGI:1889001]	53312	11.0963	14.4916	0.287468	0.101032	0.687564	12.7518	15.4041	0.163637	0.231305	0.931778
ENSMUSG00000002524	Puf60	15	Poly(U)-binding-splicing factor PUF60 [Source:UniProtKB/Swiss-Prot;Acc:Q3UEB3]	67959	95.4434	130.019	0.327684	0.101038	0.687564	103.445	112.093	0.0208409	0.887095	0.999786
ENSMUSG00000036840	Siah1a	8	E3 ubiquitin-protein ligase SIAH1A [Source:UniProtKB/Swiss-Prot;Acc:P61092]	20437	21.2207	18.0175	-0.263001	0.101015	0.687564	25.1857	25.313	-0.0626934	0.788038	0.999786
ENSMUSG00000094500	Smim18	8	small integral membrane protein 18 [Source:HGNC Symbol;Acc:HGNC:42973]	72632	12.0874	17.8365	0.3784	0.100945	0.687564	8.26018	10.3958	0.151114	0.538533	0.987411
ENSMUSG00000052783	Grk4	5	G protein-coupled receptor kinase 4 [Source:UniProtKB/Swiss-Prot;Acc:O70291]	14772	1.03236	1.44077	0.346252	0.101183	0.687864	1.25781	1.58322	0.156166	0.521317	0.987411
ENSMUSG00000033998	Kcnk1	8	Potassium channel subfamily K member 1 [Source:UniProtKB/Swiss-Prot;Acc:O08581]	16525	146.036	117.48	-0.310981	0.101191	0.687864	138.712	106.687	-0.444543	0.00167535	0.103485
ENSMUSG00000022383	Ppara	15	peroxisome proliferator activated receptor alpha [Source:MGI Symbol;Acc:MGI:104740]	19013	2.14406	1.33649	-0.432558	0.101361	0.688529	2.95116	3.33398	0.0211765	0.930347	0.999786
ENSMUSG00000002661	Alkbh7	17	Alpha-ketoglutarate-dependent dioxygenase alkB homolog 7, mitochondrial [Source:UniProtKB/Swiss-Prot;Acc:Q9D6Z0]	66400	100.373	83.1757	-0.285543	0.101624	0.688645	109.625	98.7985	-0.233897	0.21761	0.929376
ENSMUSG00000022602	Arc	15	Activity-regulated cytoskeleton-associated protein [Source:UniProtKB/Swiss-Prot;Acc:Q9WV31]	11838	5.71004	8.09046	0.35667	0.101843	0.688645	191.546	85.4032	-0.446818	0.0721442	0.75044
ENSMUSG00000052456	Asna1	8	ATPase Asna1 [Source:UniProtKB/Swiss-Prot;Acc:O54984]	56495	53.2108	69.1513	0.286149	0.101875	0.688645	66.5236	76.9509	0.0930702	0.467728	0.985588
ENSMUSG00000027244	Atg13	2	Mus musculus autophagy related 13 (Atg13), transcript variant 4, mRNA. [Source:RefSeq mRNA;Acc:NM_001355419]	51897	14.7215	20.0666	0.32666	0.101943	0.688645	22.8475	25.6345	0.0762495	0.672343	0.996324
ENSMUSG00000045193	Cirbp	10	Cold-inducible RNA-binding protein [Source:UniProtKB/Swiss-Prot;Acc:P60824]	12696	122.455	105.093	-0.249788	0.102432	0.688645	157.966	165.425	-0.0411858	0.770142	0.999786
ENSMUSG00000047126	Cltc	11	Mus musculus clathrin, heavy polypeptide (Hc) (Cltc), transcript variant 1, mRNA. [Source:RefSeq mRNA;Acc:NM_001356393]	67300	34.2054	45.6324	0.305667	0.101552	0.688645	32.6789	32.3533	-0.100938	0.536304	0.987411
ENSMUSG00000042269	Fam92b	8	Protein FAM92B [Source:UniProtKB/Swiss-Prot;Acc:Q3V2J0]	436062	2.02975	1.07337	-0.437395	0.101958	0.688645	2.42197	1.24635	-0.607602	0.017566	0.415671
ENSMUSG00000021974	Fgf9	14	Fibroblast growth factor 9 [Source:UniProtKB/Swiss-Prot;Acc:P54130]	14180	6.93867	9.75556	0.348265	0.101427	0.688645	4.85456	6.08245	0.195217	0.345178	0.972409
ENSMUSG00000063275	Hacd1	2	3-hydroxyacyl-CoA dehydratase 1 [Source:HGNC Symbol;Acc:HGNC:9639]	30963	14.292	12.075	-0.265564	0.101971	0.688645	11.2966	11.0709	-0.131207	0.525516	0.987411
ENSMUSG00000058979	Hdhd5	6	Haloacid dehalogenase-like hydrolase domain-containing 5 [Source:UniProtKB/Swiss-Prot;Acc:Q91WM2]	214932	23.8352	33.8234	0.359916	0.101519	0.688645	31.0226	50.6358	0.541842	0.00126853	0.0833105
ENSMUSG00000028016	Ints12	3	Integrator complex subunit 12 [Source:UniProtKB/Swiss-Prot;Acc:Q9D168]	71793	1.47801	2.06567	0.344906	0.10208	0.688645	2.43057	2.54219	-0.00997842	0.963393	0.999786
ENSMUSG00000004561	Mettl17	14	Methyltransferase-like protein 17, mitochondrial [Source:UniProtKB/Swiss-Prot;Acc:Q3U2U7]	52535	5.36126	4.50272	-0.273089	0.102235	0.688645	7.90568	10.4044	0.249501	0.225667	0.929628
ENSMUSG00000021339	Mrs2	13	Magnesium transporter MRS2 homolog, mitochondrial [Source:UniProtKB/Swiss-Prot;Acc:Q5NCE8]	380836	8.25464	7.05536	-0.25434	0.10235	0.688645	6.81876	6.90324	-0.0883756	0.533443	0.987411
ENSMUSG00000030647	Ndufc2	7	NADH dehydrogenase [ubiquinone] 1 subunit C2 [Source:UniProtKB/Swiss-Prot;Acc:Q9CQ54]	68197	839.722	636.58	-0.359016	0.101949	0.688645	914.739	681.856	-0.415053	0.0785629	0.766498
ENSMUSG00000027879	Sec22b	3	Vesicle-trafficking protein SEC22b [Source:UniProtKB/Swiss-Prot;Acc:O08547]	20333	47.2948	41.1551	-0.233514	0.101494	0.688645	51.8882	48.4358	-0.183642	0.248496	0.942144
ENSMUSG00000037771	Slc32a1	2	solute carrier family 32 (GABA vesicular transporter), member 1 [Source:MGI Symbol;Acc:MGI:1194488]	22348	4.34832	6.86169	0.408063	0.10182	0.688645	2.03093	2.22546	0.00195966	0.99364	0.999786
ENSMUSG00000037379	Spon2	5	Spondin-2 [Source:UniProtKB/Swiss-Prot;Acc:Q8BMS2]	100689	0.731297	1.3302	0.438068	0.102397	0.688645	0.040846	0.0661201	0.0367017	0.774844
ENSMUSG00000047045	Tmem164	X	transmembrane protein 164 [Source:MGI Symbol;Acc:MGI:2148020]	209497	4.10415	2.88261	-0.397277	0.101674	0.688645	4.21196	4.26964	-0.0579708	0.798013	0.999786
ENSMUSG00000020802	Ube2o	11	ubiquitin-conjugating enzyme E2O [Source:MGI Symbol;Acc:MGI:2444266]	217342	13.7179	18.6828	0.324126	0.102124	0.688645	15.9042	18.9988	0.146247	0.416749	0.978843
ENSMUSG00000064036	Mro	18	maestro [Source:HGNC Symbol;Acc:HGNC:24121]	71263	23.892	19.3358	-0.305142	0.102522	0.689009	32.4658	31.5132	-0.14564	0.407036	0.978843
ENSMUSG00000035530	Eif1	11	Eukaryotic translation initiation factor 1 [Source:UniProtKB/Swiss-Prot;Acc:P48024]	20918	1096.55	953.386	-0.233996	0.102655	0.689167	1060.04	1043.01	-0.136558	0.489859	0.987411
ENSMUSG00000033717	Adra2a	19	adrenoceptor alpha 2A [Source:HGNC Symbol;Acc:HGNC:281]	11551	14.5988	12.1308	-0.280155	0.102731	0.689191	3.05643	2.04262	-0.533786	0.0145041	0.388956
ENSMUSG00000048039	Isg20l2	3	interferon stimulated exonuclease gene 20 like 2 [Source:HGNC Symbol;Acc:HGNC:25745]	229504	4.91552	4.01773	-0.298927	0.102706	0.689191	5.60551	5.89245	-0.0198192	0.902313	0.999786
ENSMUSG00000100241	Slc18a3	14	solute carrier family 18 member A3 [Source:HGNC Symbol;Acc:HGNC:10936]	20508	14.1831	23.9089	0.427622	0.10281	0.68924	0.148474	0.357201	0.248311	0.248597	0.942144
ENSMUSG00000024666	Tmem138	19	Transmembrane protein 138 [Source:UniProtKB/Swiss-Prot;Acc:Q9D6G5]	72982	14.3946	12.494	-0.236522	0.102811	0.68924	15.8595	14.1499	-0.239221	0.221716	0.929628
ENSMUSG00000020083	Fam241b	10	Mus musculus family with sequence similarity 241, member B (Fam241b), transcript variant 2, mRNA. [Source:RefSeq mRNA;Acc:NM_001358252]	69894	12.0541	15.4966	0.275242	0.102922	0.689532	19.5142	22.9821	0.130312	0.405968	0.978843
ENSMUSG00000006378	Gcat	15	2-amino-3-ketobutyrate coenzyme A ligase, mitochondrial [Source:UniProtKB/Swiss-Prot;Acc:O88986]	26912	8.94099	7.22971	-0.307385	0.102928	0.689532	7.36215	8.011	0.00576561	0.974812	0.999786
ENSMUSG00000032423	Syncrip	9	synaptotagmin binding, cytoplasmic RNA interacting protein [Source:MGI Symbol;Acc:MGI:1891690]	56403	3.78077	2.87853	-0.358185	0.10298	0.689552	3.71486	3.19529	-0.2812	0.118457	0.848088
ENSMUSG00000056900	Usp13	3	ubiquitin specific peptidase 13 (isopeptidase T-3) [Source:MGI Symbol;Acc:MGI:1919857]	72607	2.9806	4.08526	0.3291	0.103004	0.689552	4.52366	4.9283	0.0258303	0.892089	0.999786
ENSMUSG00000028479	Gne	4	glucosamine (UDP-N-acetyl)-2-epimerase/N-acetylmannosamine kinase [Source:MGI Symbol;Acc:MGI:1354951]	50798	6.11469	8.79172	0.365412	0.103121	0.689836	6.37147	8.18424	0.228789	0.24951	0.942144
ENSMUSG00000007476	Lrrc8a	2	Volume-regulated anion channel subunit LRRC8A [Source:UniProtKB/Swiss-Prot;Acc:Q80WG5]	241296	8.79467	5.91382	-0.414598	0.103155	0.689836	2.93733	1.5321	-0.696158	0.00493878	0.208748
ENSMUSG00000070426	Rnf121	7	ring finger protein 121 [Source:MGI Symbol;Acc:MGI:1922462]	75212	6.93527	9.00661	0.283012	0.103086	0.689836	5.44179	5.48253	-0.0691285	0.747611	0.996995
ENSMUSG00000030521	Mphosph10	7	U3 small nucleolar ribonucleoprotein protein MPP10 [Source:UniProtKB/Swiss-Prot;Acc:Q810V0]	67973	6.95973	9.15935	0.294544	0.103438	0.690481	10.0323	12.3415	0.160483	0.48239	0.986287
ENSMUSG00000027351	Spred1	2	Sprouty-related, EVH1 domain-containing protein 1 [Source:UniProtKB/Swiss-Prot;Acc:Q924S8]	114715	20.5419	17.7515	-0.242841	0.10345	0.690481	27.5235	27.9174	-0.0801307	0.612197	0.993469
ENSMUSG00000043411	Usp48	4	ubiquitin specific peptidase 48 [Source:MGI Symbol;Acc:MGI:2158502]	170707	9.9795	8.75305	-0.225527	0.103543	0.690481	6.04624	9.34859	0.45826	0.0148659	0.389745
ENSMUSG00000073412	Lst1	17		16988	1.32306	3.01677	0.425946	0.103908	0.691459	2.05982	3.43622	0.252424	0.32265	0.970532
ENSMUSG00000023764	Sfi1	11	SFI1 centrin binding protein [Source:HGNC Symbol;Acc:HGNC:29064]	78887	1.21569	1.73122	0.361505	0.103863	0.691459	2.98608	4.20548	0.276056	0.246731	0.940086
ENSMUSG00000042694	Stn1	19	CST complex subunit STN1 [Source:UniProtKB/Swiss-Prot;Acc:Q8K2X3]	108689	3.93653	5.98182	0.392699	0.10389	0.691459	6.03434	7.59932	0.192798	0.360345	0.972409
ENSMUSG00000024175	Tekt4	17		71840	4.83982	3.31518	-0.407991	0.103827	0.691459	4.7374	1.59232	-1.06503	1.4001e-05	0.00220528
ENSMUSG00000027010	Slc25a12	2	solute carrier family 25 (mitochondrial carrier, Aralar), member 12 [Source:MGI Symbol;Acc:MGI:1926080]	78830	16.0678	22.8571	0.357033	0.104012	0.691661	17.6073	22.1199	0.211467	0.276436	0.955488
ENSMUSG00000054716	Zfp771	7	zinc finger protein 771 [Source:MGI Symbol;Acc:MGI:2442050]	244216	61.6737	53.1135	-0.247193	0.103984	0.691661	56.4907	50.94	-0.236306	0.210113	0.927346
ENSMUSG00000035356	Nfkbiz	16	NF-kappa-B inhibitor zeta [Source:UniProtKB/Swiss-Prot;Acc:Q9EST8]	80859	1.47188	0.974321	-0.416649	0.104125	0.691925	0.830308	0.882781	-0.0076035	0.976282	0.999786
ENSMUSG00000041773	Enc1	13	Ectoderm-neural cortex protein 1 [Source:UniProtKB/Swiss-Prot;Acc:O35709]	13803	3.068	2.03368	-0.419622	0.104188	0.692104	27.2178	23.6324	-0.241653	0.304672	0.967096
ENSMUSG00000041740	Rnf10	5	RING finger protein 10 [Source:UniProtKB/Swiss-Prot;Acc:Q3UIW5]	50849	39.6673	28.4141	-0.38502	0.10427	0.692336	37.1219	46.0402	0.157844	0.394856	0.978103
ENSMUSG00000040451	Sgms1	19	Phosphatidylcholine:ceramide cholinephosphotransferase 1 [Source:UniProtKB/Swiss-Prot;Acc:Q8VCQ6]	208449	8.97025	7.23832	-0.308734	0.104296	0.692336	6.47559	6.90612	0.00153258	0.993726	0.999786
ENSMUSG00000030007	Cct7	6	chaperonin containing Tcp1, subunit 7 (eta) [Source:MGI Symbol;Acc:MGI:107184]	12468	62.2401	84.166	0.319587	0.104434	0.692642	68.3956	80.7326	0.139101	0.417493	0.978843
ENSMUSG00000004530	Coro1c	5	Coronin-1C [Source:UniProtKB/Swiss-Prot;Acc:Q9WUM4]	23790	9.52779	13.4119	0.350127	0.104421	0.692642	9.1583	12.7502	0.338177	0.0673139	0.742036
ENSMUSG00000030516	Tjp1	7	tight junction protein 1 [Source:MGI Symbol;Acc:MGI:98759]	21872	5.83061	4.6051	-0.327028	0.104523	0.69287	5.32988	4.98615	-0.185512	0.296523	0.963346
ENSMUSG00000022474	Pmm1	15	phosphomannomutase 1 [Source:MGI Symbol;Acc:MGI:1353418]	29858	437.421	357.797	-0.295654	0.104608	0.693193	690.478	650.274	-0.188712	0.276723	0.955488
ENSMUSG00000024892	Pcx	19	pyruvate carboxylase [Source:HGNC Symbol;Acc:HGNC:8636]	18563	20.2915	26.9918	0.305383	0.104799	0.693486	21.0162	21.1878	-0.069401	0.675894	0.996324
ENSMUSG00000048483	Zdhhc22	12	zinc finger, DHHC-type containing 22 [Source:MGI Symbol;Acc:MGI:2685108]	238331	2.56656	3.81394	0.379572	0.104779	0.693486	4.91738	4.85269	-0.0819019	0.708257	0.996769
ENSMUSG00000073542	Cep76	18	Centrosomal protein of 76 kDa [Source:UniProtKB/Swiss-Prot;Acc:Q0VEJ0]	225659	1.73467	1.27282	-0.375216	0.104867	0.693699	2.21718	2.11754	-0.119554	0.571321	0.987744
ENSMUSG00000036940	Kdm1a	4	Mus musculus lysine (K)-specific demethylase 1A (Kdm1a), transcript variant 3, mRNA. [Source:RefSeq mRNA;Acc:NM_001356567]	99982	13.6434	16.8617	0.231463	0.10497	0.694133	19.0878	19.9428	-0.0238971	0.882879	0.999786
ENSMUSG00000032131	Abcg4	9	ATP binding cassette subfamily G member 4 [Source:MGI Symbol;Acc:MGI:1890594]	192663	7.85771	11.4187	0.369533	0.105214	0.695022	9.77309	10.5241	0.0215182	0.917692	0.999786
ENSMUSG00000026519	Tmem63a	1	transmembrane protein 63a [Source:MGI Symbol;Acc:MGI:2384789]	208795	22.6852	29.2324	0.274696	0.105339	0.695363	2.87018	2.86839	-0.0853504	0.682288	0.996324
ENSMUSG00000038611	Phrf1	7	PHD and RING finger domain-containing protein 1 [Source:UniProtKB/Swiss-Prot;Acc:A6H619]	101471	3.24296	4.38169	0.318197	0.105479	0.6958	6.39385	6.88479	0.019448	0.922751	0.999786
ENSMUSG00000010362	Rdm1	11	RAD52 motif-containing protein 1 [Source:UniProtKB/Swiss-Prot;Acc:Q9CQK3]	66599	47.695	39.8439	-0.276748	0.105443	0.6958	40.2948	40.6974	-0.102363	0.627284	0.994165
ENSMUSG00000015889	Lta4h	10	Leukotriene A-4 hydrolase [Source:UniProtKB/Swiss-Prot;Acc:P24527]	16993	11.6551	16.1977	0.340225	0.105544	0.695987	16.4801	22.4049	0.314842	0.0165127	0.405188
ENSMUSG00000027339	Rassf2	2	Ras association domain-containing protein 2 [Source:UniProtKB/Swiss-Prot;Acc:Q8BMS9]	215653	7.58132	6.39958	-0.265893	0.105636	0.696112	5.82168	5.69153	-0.12139	0.492006	0.987411
ENSMUSG00000015932	Dstn	2	Destrin [Source:UniProtKB/Swiss-Prot;Acc:Q9R0P5]	56431	166.96	146.712	-0.222334	0.105871	0.69693	136.349	139.555	-0.0713318	0.659245	0.996324
ENSMUSG00000018899	Irf1	11	interferon regulatory factor 1 [Source:MGI Symbol;Acc:MGI:96590]	16362	2.28203	3.28511	0.364709	0.105944	0.697168	3.48626	4.36489	0.190897	0.355118	0.972409
ENSMUSG00000023963	Cyp39a1	17	24-hydroxycholesterol 7-alpha-hydroxylase [Source:UniProtKB/Swiss-Prot;Acc:Q9JKJ9]	56050	5.20087	4.07689	-0.332187	0.10603	0.697494	1.50019	0.862199	-0.534222	0.0338174	0.564209
ENSMUSG00000060843	Ctnna3	10	Catenin alpha-3 [Source:UniProtKB/Swiss-Prot;Acc:Q65CL1]	216033	1.93146	2.77708	0.366698	0.10614	0.697873	0.169951	0.30287	0.241536	0.311769	0.967776
ENSMUSG00000026914	Psmd14	2	26S proteasome non-ATPase regulatory subunit 14 [Source:UniProtKB/Swiss-Prot;Acc:O35593]	59029	63.1309	79.8478	0.256546	0.106198	0.697873	80.8516	80.5971	-0.106294	0.453949	0.983399
ENSMUSG00000010154	Spire2	8	2 [Source:UniProtKB/Swiss-Prot;Acc:Q8K1S6]	234857	11.6182	16.729	0.362281	0.106189	0.697873	5.83218	5.96961	-0.0444275	0.820219	0.999786
ENSMUSG00000020589	Fam49a	12	Protein FAM49A [Source:UniProtKB/Swiss-Prot;Acc:Q8BHZ0]	76820	4.07205	3.40774	-0.275005	0.106366	0.698734	10.2154	11.1202	0.0287733	0.862921	0.999786
ENSMUSG00000006673	Qrich1	9	glutamine rich 1 [Source:HGNC Symbol;Acc:HGNC:24713]	69232	12.206	16.5291	0.32107	0.106481	0.699245	20.0487	23.2015	0.110349	0.558947	0.987411
ENSMUSG00000026112	Coa5	1	Cytochrome c oxidase assembly factor 5 [Source:UniProtKB/Swiss-Prot;Acc:Q99M07]	76178	24.5311	21.7949	-0.210941	0.106634	0.699474	19.3245	24.8658	0.237813	0.124686	0.868271
ENSMUSG00000027634	Ndrg3	2	Mus musculus N-myc downstream regulated 3 (Ndrg3), transcript variant 6, mRNA. [Source:RefSeq mRNA;Acc:NM_001355394]	29812	76.2666	96.9593	0.261974	0.106737	0.699474	117.782	130.316	0.057652	0.745621	0.996995
ENSMUSG00000070000	Fcho1	8	F-BAR domain only protein 1 [Source:UniProtKB/Swiss-Prot;Acc:Q8K285]	74015	5.50265	7.17713	0.286687	0.106979	0.699931	17.3772	25.9427	0.412665	0.0309481	0.542104
ENSMUSG00000043831	Lysmd4	7	Mus musculus LysM, putative peptidoglycan-binding, domain containing 4 (Lysmd4), transcript variant E, mRNA. [Source:RefSeq mRNA;Acc:NM_001357964]	75099	4.74864	6.37352	0.312835	0.106925	0.699931	5.60179	7.25086	0.242569	0.192157	0.921989
ENSMUSG00000038388	Mpp6	6	membrane protein, palmitoylated 6 (MAGUK p55 subfamily member 6) [Source:MGI Symbol;Acc:MGI:1927340]	56524	58.068	49.8915	-0.245229	0.106888	0.699931	43.054	46.3091	0.00144026	0.991707	0.999786
ENSMUSG00000043801	Oaz1-ps	17	ornithine decarboxylase antizyme 1, pseudogene [Source:MGI Symbol;Acc:MGI:108188]		16.4927	13.5097	-0.295636	0.107014	0.699931	14.0357	13.5773	-0.142001	0.527887	0.987411
ENSMUSG00000017740	Slc12a5	2	solute carrier family 12, member 5 [Source:MGI Symbol;Acc:MGI:1862037]	57138	20.7393	29.6385	0.35514	0.107028	0.699931	32.7979	33.1883	-0.0627688	0.709854	0.996769
ENSMUSG00000022685	Parn	16	poly(A)-specific ribonuclease [Source:HGNC Symbol;Acc:HGNC:8609]	74108	7.24815	9.51155	0.291557	0.1071	0.700155	8.71599	11.4035	0.250014	0.211328	0.927972
ENSMUSG00000025189	Cnnm1	19	Metal transporter CNNM1 [Source:UniProtKB/Swiss-Prot;Acc:Q0GA42]	83674	5.57239	7.70735	0.334637	0.107187	0.700483	9.74499	9.48713	-0.110616	0.557061	0.987411
ENSMUSG00000030714	Sgf29	7	SAGA-associated factor 29 [Source:UniProtKB/Swiss-Prot;Acc:Q9DA08]	75565	9.28138	13.1494	0.351294	0.107271	0.70055	14.7198	17.4222	0.121904	0.439841	0.980372
ENSMUSG00000032386	Trip4	9	Activating signal cointegrator 1 [Source:UniProtKB/Swiss-Prot;Acc:Q9QXN3]	56404	4.50773	3.76659	-0.276899	0.107249	0.70055	2.92617	3.33754	0.066461	0.709452	0.996769
ENSMUSG00000072825	Cep170b	12	Centrosomal protein of 170 kDa protein B [Source:UniProtKB/Swiss-Prot;Acc:Q80U49]	217882	17.0396	22.4132	0.292944	0.107505	0.701595	29.7274	38.0333	0.223014	0.244002	0.939215
ENSMUSG00000040265	Dnm3	1	Dynamin-3 [Source:UniProtKB/Swiss-Prot;Acc:Q8BZ98]	103967	19.5031	27.1104	0.33636	0.107767	0.702118	13.7882	16.6516	0.154121	0.396863	0.978321
ENSMUSG00000091337	Eid1	2	EP300-interacting inhibitor of differentiation 1 [Source:UniProtKB/Swiss-Prot;Acc:Q9DCR4]	58521	102.949	91.4221	-0.211696	0.10799	0.703069	93.6392	108.16	0.089954	0.5762	0.98812
ENSMUSG00000030435	U2af2	7	U2 small nuclear ribonucleoprotein auxiliary factor (U2AF) 2 [Source:MGI Symbol;Acc:MGI:98886]	22185	10.839	7.73893	-0.387123	0.108184	0.703892	7.6941	7.69064	-0.101896	0.640728	0.994288
ENSMUSG00000043342	Hoxd9	2	Homeobox protein Hox-D9 [Source:UniProtKB/Swiss-Prot;Acc:P28357]	15438	1.19051	1.83466	0.397323	0.10827	0.704108	0	0
ENSMUSG00000025362	Rps26	10	ribosomal protein S26 [Source:MGI Symbol;Acc:MGI:1351628]	27370	110.451	85.7351	-0.338433	0.108299	0.704108	97.2876	71.2384	-0.425023	0.0686683	0.743737
ENSMUSG00000056812	St8sia3	18	Sia-alpha-2,3-Gal-beta-1,4-GlcNAc-R:alpha 2,8-sialyltransferase [Source:UniProtKB/Swiss-Prot;Acc:Q64689]	20451	2.4363	3.52981	0.363968	0.108343	0.704152	5.20652	6.04999	0.107419	0.603099	0.990231
ENSMUSG00000025648	Pfkfb4	9	6-phosphofructo-2-kinase/fructose-2,6-biphosphatase 4 [Source:MGI Symbol;Acc:MGI:2687284]	270198	3.07753	4.20541	0.330493	0.108443	0.704567	5.96577	6.11555	-0.0297478	0.894994	0.999786
ENSMUSG00000020849	Ywhae	11	tyrosine 3-monooxygenase/tryptophan 5-monooxygenase activation protein, epsilon polypeptide [Source:MGI Symbol;Acc:MGI:894689]	22627	430.56	382.497	-0.209685	0.108541	0.704958	452.08	446.722	-0.123828	0.403874	0.978324
ENSMUSG00000021189	Atxn3	12	Ataxin-3 [Source:UniProtKB/Swiss-Prot;Acc:Q9CVD2]	110616	2.10093	1.59941	-0.353647	0.1086	0.705037	1.84114	1.38092	-0.406466	0.0632132	0.723883
ENSMUSG00000063015	Ccni	5	Cyclin-I [Source:UniProtKB/Swiss-Prot;Acc:Q9Z2V9]	12453	61.8159	54.9823	-0.207717	0.108636	0.705037	64.8009	72.8638	0.0491185	0.729814	0.996995
ENSMUSG00000027832	Ptx3	3	Pentraxin-related protein PTX3 [Source:UniProtKB/Swiss-Prot;Acc:P48759]	19288	2.27114	3.16684	0.341221	0.108665	0.705037	0.70637	1.31989	0.465747	0.0677642	0.742036
ENSMUSG00000056459	Zbtb25	12	zinc finger and BTB domain containing 25 [Source:MGI Symbol;Acc:MGI:99197]	109929	3.25201	4.36801	0.31362	0.108778	0.705532	4.29047	7.4591	0.58283	0.00335877	0.166036
ENSMUSG00000036622	Atp13a2	4	Cation-transporting ATPase 13A2 [Source:UniProtKB/Swiss-Prot;Acc:Q9CTG6]	74772	21.4099	30.9713	0.364184	0.109119	0.705662	24.2666	26.0636	0.0158114	0.940569	0.999786
ENSMUSG00000020523	Fam114a2	11	Protein FAM114A2 [Source:UniProtKB/Swiss-Prot;Acc:Q8VE88]	67726	20.4285	17.9914	-0.22161	0.109153	0.705662	17.6051	16.1824	-0.207105	0.132282	0.874992
ENSMUSG00000037331	Larp1	11	La-related protein 1 [Source:UniProtKB/Swiss-Prot;Acc:Q6ZQ58]	73158	17.2204	21.9265	0.261587	0.109072	0.705662	18.1394	18.8703	-0.0393452	0.796954	0.999786
ENSMUSG00000037523	Mavs	2	Mitochondrial antiviral-signaling protein [Source:UniProtKB/Swiss-Prot;Acc:Q8VCF0]	228607	6.95251	5.31571	-0.347661	0.109249	0.705662	5.96825	6.34436	-0.0257179	0.902596	0.999786
ENSMUSG00000071856	Mcc	18	mutated in colorectal cancers [Source:MGI Symbol;Acc:MGI:96930]	328949	2.97569	2.23671	-0.357834	0.109355	0.705662	3.78286	3.83116	-0.090631	0.641991	0.994288
ENSMUSG00000029310	Nudt9	5	ADP-ribose pyrophosphatase, mitochondrial [Source:UniProtKB/Swiss-Prot;Acc:Q8BVU5]	74167	133.382	115.084	-0.24176	0.109186	0.705662	120.407	123.838	-0.0717566	0.681158	0.996324
ENSMUSG00000049303	Syt12	19	synaptotagmin XII [Source:MGI Symbol;Acc:MGI:2159601]	171180	3.84854	5.20285	0.318176	0.108847	0.705662	5.28871	5.97806	0.0755149	0.724521	0.996995
ENSMUSG00000040785	Ttc3	16	tetratricopeptide repeat domain 3 [Source:MGI Symbol;Acc:MGI:1276539]	22129	93.2285	122.009	0.287123	0.109357	0.705662	176.317	198.629	0.0738811	0.611159	0.993442
ENSMUSG00000073987	Ggh	4	Gamma-glutamyl hydrolase [Source:UniProtKB/Swiss-Prot;Acc:Q9Z0L8]	14590	28.4843	23.3887	-0.290932	0.109673	0.706279	16.4711	10.2194	-0.612469	0.00777516	0.273062
ENSMUSG00000027500	Stmn2	3	stathmin-like 2 [Source:MGI Symbol;Acc:MGI:98241]	20257	65.3597	85.5541	0.287258	0.109647	0.706279	59.1731	66.8038	0.0788912	0.628712	0.994165
ENSMUSG00000001521	Tulp3	6	tubby-like protein 3 [Source:MGI Symbol;Acc:MGI:1329045]	22158	6.11855	4.4397	-0.380175	0.109676	0.706279	5.51763	4.17519	-0.382732	0.110683	0.836924
ENSMUSG00000043631	Ecm2	13	Extracellular matrix protein 2 [Source:UniProtKB/Swiss-Prot;Acc:Q5FW85]	407800	1.62051	1.19867	-0.367365	0.109802	0.706412	0.108278	0.126359	0.0381477	0.860263	0.999786
ENSMUSG00000028063	Lmna	3	Prelamin-A/C Lamin-A/C [Source:UniProtKB/Swiss-Prot;Acc:P48678]	16905	17.9993	24.7166	0.330336	0.109753	0.706412	19.2435	21.9149	0.0833085	0.655574	0.995733
ENSMUSG00000003813	Rad23a	8	RAD23 homolog A, nucleotide excision repair protein [Source:MGI Symbol;Acc:MGI:105126]	19358	54.3081	41.4083	-0.349903	0.109934	0.706737	69.3558	57.0325	-0.348796	0.030272	0.536469
ENSMUSG00000028431	Ikbkap	4	inhibitor of kappa light polypeptide enhancer in B cells, kinase complex-associated protein [Source:MGI Symbol;Acc:MGI:1914544]	230233	6.32763	8.7079	0.329313	0.110027	0.706861	8.38177	9.4716	0.0656471	0.717293	0.996995
ENSMUSG00000034006	Pqlc1	18	PQ-loop repeat-containing protein 1 [Source:UniProtKB/Swiss-Prot;Acc:Q80XM9]	66943	5.01625	6.80626	0.319101	0.110204	0.707034	7.6953	7.99908	-0.0303516	0.867351	0.999786
ENSMUSG00000020840	Blmh	11	Bleomycin hydrolase [Source:UniProtKB/Swiss-Prot;Acc:Q8R016]	104184	19.8658	25.4093	0.267246	0.11033	0.70707	23.632	22.2758	-0.165443	0.259275	0.948658
ENSMUSG00000038241	Cep250	2	Centrosome-associated protein CEP250 [Source:UniProtKB/Swiss-Prot;Acc:Q60952]	16328	2.17899	1.41627	-0.417085	0.110358	0.70707	1.81044	1.908	-0.0127945	0.958139	0.999786
ENSMUSG00000040767	Snrnp25	11	U11/U12 small nuclear ribonucleoprotein 25 kDa protein [Source:UniProtKB/Swiss-Prot;Acc:Q8VIK1]	78372	78.2279	65.7969	-0.269912	0.110301	0.70707	49.6203	42.6365	-0.281541	0.191276	0.921
ENSMUSG00000024163	Mapk8ip3	17	C-Jun-amino-terminal kinase-interacting protein 3 [Source:UniProtKB/Swiss-Prot;Acc:Q9ESN9]	30957	28.0956	36.9388	0.291805	0.110405	0.707102	30.9471	36.5561	0.130294	0.439607	0.980372
ENSMUSG00000026342	Slc35f5	1	Mus musculus solute carrier family 35, member F5 (Slc35f5), transcript variant 2, mRNA. [Source:RefSeq mRNA;Acc:NM_001356294]	74150	10.1585	7.95314	-0.33022	0.110438	0.707102	7.05157	7.21264	-0.045088	0.817952	0.999786
ENSMUSG00000021791	Dydc2	14		71200	1.94339	3.08797	0.40794	0.110564	0.707193	1.62778	1.28475	-0.120281	0.569214	0.987744
ENSMUSG00000025465	Echs1	7	Enoyl-CoA hydratase, mitochondrial [Source:UniProtKB/Swiss-Prot;Acc:Q8BH95]	93747	62.6438	54.7659	-0.228344	0.110532	0.707193	64.9354	66.8135	-0.0714545	0.688405	0.996324
[truncated: 9,722 more rows]
