# Supplementary material for: Reactive astrocytes acquire neuroprotective as well as deleterious signatures in response to Tau and Aß pathology
Source: Nat Commun. 2022 Jan 10;13:135. doi: 10.1038/s41467-021-27702-w (PMC8748982; doi:10.1038/s41467-021-27702-w)
Supplement: Supplementary file 4 — Supplementary Data 2 [file 41467_2021_27702_MOESM4_ESM.xlsx]

## Sheet: Data 2
gene	gene_name	chromosome	description	entrez_id	Late-stage spinal cord Control (average FPKM)	Late-stage spinal cord P301S (average FPKM)	Late-stage spinal cord Log2_Fold_Change (P301S vs WT)	Late-stage spinal cord P-value (P301S vs WT)	Late-stage spinal cord adjusted P-value (P301S vs WT)	Late-stage neocortex Control (average FPKM)	Late-stage neocortex P301S (average FPKM)	Late-stage neocortex Log2_Fold_Change (P301S vs WT)	Late-stage neocortex P-value (P301S vs WT)	Late-stage neocortexadjusted P-value (P301S vs WT)
ENSMUSG00000016494	Cd34	1	Hematopoietic progenitor cell antigen CD34 [Source:UniProtKB/Swiss-Prot;Acc:Q64314]	12490	1.16159	14.1507	3.47869	8.10335e-50	2.42425e-46	12.2934	13.2123	0.097209	0.701426	0.933825
ENSMUSG00000030905	Crym	7	Ketimine reductase mu-crystallin [Source:UniProtKB/Swiss-Prot;Acc:O54983]	12971	0.219498	4.51776	3.42805	2.71373e-18	1.18808e-15	8.88051	7.74641	-0.154946	0.530502	0.885717
ENSMUSG00000001131	Timp1	X	Metalloproteinase inhibitor 1 [Source:UniProtKB/Swiss-Prot;Acc:P12032]	21857	3.88855	45.6305	3.3157	1.48096e-32	1.56372e-29	0.879071	1.12286	0.140511	0.658191	0.923805
ENSMUSG00000078480	Mrpl48-ps	4	mitochondrial ribosomal protein L48 pseudogene [Source:MGI Symbol;Acc:MGI:3050089]		2.26866	26.9603	3.26608	1.69317e-27	1.32141e-24	1.71477	21.0747	2.73121	8.61557e-22	1.35681e-18
ENSMUSG00000021091	Serpina3n	12	serine (or cysteine) peptidase inhibitor, clade A, member 3N [Source:MGI Symbol;Acc:MGI:105045]	20716	21.786	202.629	3.18479	9.17695e-61	5.49088e-57	4.34155	6.11226	0.362427	0.218313	0.726839
ENSMUSG00000082431	Tdpx-ps1	1	thioredoxin peroxidase, pseudogene 1 [Source:MGI Symbol;Acc:MGI:1321403]		2.99203	28.3027	3.16648	1.83078e-46	4.69464e-43	2.66535	27.9118	2.59498	1.98593e-20	2.34564e-17
ENSMUSG00000029641	Rasl11a	5	Ras-like protein family member 11A [Source:UniProtKB/Swiss-Prot;Acc:Q6IMB1]	68895	2.93378	23.2092	2.88331	6.94134e-33	7.78732e-30	6.54351	8.12124	0.244581	0.419009	0.840331
ENSMUSG00000004951	Hspb1	5	Heat shock protein beta-1 [Source:UniProtKB/Swiss-Prot;Acc:P14602]	15507	62.435	518.442	2.85296	3.23189e-24	2.23125e-21	6.40145	7.25253	0.126412	0.678735	0.928734
ENSMUSG00000059775	Rps26-ps1	8	ribosomal protein S26, pseudogene 1 [Source:MGI Symbol;Acc:MGI:3704322]		1.28686	9.75585	2.58572	4.73086e-15	1.66508e-12	1.06142	6.436	1.59685	6.64356e-07	0.000279
ENSMUSG00000071637	Cebpd	16	CCAAT/enhancer-binding protein delta [Source:UniProtKB/Swiss-Prot;Acc:Q00322]	12609	3.39471	21.7821	2.58543	2.2533e-24	1.61787e-21	7.57202	9.56275	0.313624	0.186407	0.703316
ENSMUSG00000115160	AC156790.1	14			0.380266	4.01816	2.56777	3.76209e-10	5.31728e-08	0.467095	4.66062	1.74055	1.28413e-07	6.22241e-05
ENSMUSG00000025451	Paip1	13	Polyadenylate-binding protein-interacting protein 1 [Source:UniProtKB/Swiss-Prot;Acc:Q8VE62]	218693	7.41584	43.1574	2.49209	4.139e-29	3.53786e-26	6.07963	55.0852	2.8368	2.7841e-40	1.75379e-36
ENSMUSG00000015852	Fcrls	3		80891	1.14038	8.43248	2.46764	8.56685e-12	1.72781e-09	3.97019	4.29602	0.100523	0.747661	0.945243
ENSMUSG00000037686	Aspg	12	60 kDa lysophospholipase L-asparaginase Platelet-activating factor acetylhydrolase [Source:UniProtKB/Swiss-Prot;Acc:A0JNU3]	104816	3.21376	18.1385	2.40123	5.05216e-21	2.59103e-18	1.82364	4.77815	1.07688	0.000150179	0.0265241
ENSMUSG00000051048	P4ha3	7	prolyl 4-hydroxylase subunit alpha 3 [Source:HGNC Symbol;Acc:HGNC:30135]	320452	24.0993	136.062	2.30555	1.54069e-13	4.60925e-11	3.1219	14.783	1.30692	6.4693e-05	0.0143832
ENSMUSG00000020953	Coch	12	Cochlin [Source:UniProtKB/Swiss-Prot;Acc:Q62507]	12810	0.436048	2.83861	2.18299	2.55839e-08	2.10656e-06	6.42344	8.27087	0.324175	0.185137	0.702273
ENSMUSG00000059040	Eno1b	18	enolase 1B, retrotransposed [Source:MGI Symbol;Acc:MGI:3648653]	433182	8.44568	75.1947	2.16337	1.04343e-06	5.02134e-05	9.29949	70.5944	1.96297	2.54483e-10	1.78119e-07
ENSMUSG00000049580	Tsku	7	tsukushi, small leucine rich proteoglycan [Source:MGI Symbol;Acc:MGI:2443855]	244152	0.363954	2.44192	2.13432	1.77686e-07	1.13504e-05	0.666992	2.61444	0.939618	0.00449314	0.22643
ENSMUSG00000022935	Grik1	16	Mus musculus glutamate receptor, ionotropic, kainate 1 (Grik1), transcript variant 3, mRNA. [Source:RefSeq mRNA;Acc:NM_001346964]	14805	0.720265	3.4789	2.12913	3.41894e-13	9.89839e-11	1.82293	0.71284	-0.867689	0.0060177	0.257874
ENSMUSG00000018774	Cd68	11	Macrosialin [Source:UniProtKB/Swiss-Prot;Acc:P31996]	12514	2.56728	14.7576	2.10779	2.72241e-08	2.23138e-06	2.56654	4.34272	0.508539	0.108348	0.627533
ENSMUSG00000029484	Anxa3	5	Annexin A3 [Source:UniProtKB/Swiss-Prot;Acc:O35639]	11745	7.31824	38.3892	2.06306	1.47345e-08	1.34941e-06	7.58792	7.57105	0.00718893	0.978239	0.994897
ENSMUSG00000028108	Ecm1	3	Mus musculus extracellular matrix protein 1 (Ecm1), transcript variant 3, mRNA. [Source:RefSeq mRNA;Acc:NM_001355070]	13601	3.57847	16.0421	2.05163	5.12347e-13	1.45978e-10	2.64871	2.25862	-0.138813	0.661235	0.924536
ENSMUSG00000034765	Dusp5	19	dual specificity phosphatase 5 [Source:HGNC Symbol;Acc:HGNC:3071]	240672	0.684252	4.02159	2.05091	2.12355e-07	1.32353e-05	3.93525	5.23118	0.295332	0.317917	0.791166
ENSMUSG00000026547	Tagln2	1	Transgelin-2 [Source:UniProtKB/Swiss-Prot;Acc:Q9WVA4]	21346	15.0309	62.1704	2.05034	1.1956e-21	6.92293e-19	4.11105	4.85583	0.196636	0.443005	0.852277
ENSMUSG00000053113	Socs3	11	suppressor of cytokine signaling 3 [Source:MGI Symbol;Acc:MGI:1201791]	12702	1.37161	6.86892	2.03212	8.66201e-09	8.54303e-07	1.28476	1.63904	0.215027	0.508176	0.873665
ENSMUSG00000067586	S1pr3	13	Sphingosine 1-phosphate receptor 3 [Source:UniProtKB/Swiss-Prot;Acc:Q9Z0U9]	13610	0.620356	6.616	2.00465	1.57904e-05	0.000467719	1.24471	1.16768	-0.0352266	0.908775	0.983545
ENSMUSG00000050335	Lgals3	14	galectin 3 [Source:HGNC Symbol;Acc:HGNC:6563]	16854	44.0015	184.466	1.9696	1.4011e-12	3.44517e-10	0.795925	1.84512	0.377917	0.217887	0.726839
ENSMUSG00000028195	Cyr61	3	Protein CYR61 [Source:UniProtKB/Swiss-Prot;Acc:P18406]	16007	3.53221	16.4886	1.94834	5.57005e-08	4.09764e-06	4.37676	9.14076	0.706817	0.0261969	0.441392
ENSMUSG00000021250	Fos	12	Proto-onco c-Fos [Source:UniProtKB/Swiss-Prot;Acc:P01101]	14281	10.9745	41.9144	1.91281	1.69175e-16	6.60152e-14	15.0284	20.0575	0.330335	0.257988	0.756636
ENSMUSG00000047428	Dlk2	17	2 [Source:UniProtKB/Swiss-Prot;Acc:Q8K1E3]	106565	0.902132	4.75649	1.89285	2.41823e-06	0.000101182	9.21763	5.97016	-0.416631	0.180751	0.698962
ENSMUSG00000052837	Junb	8	Transcription factor jun-B [Source:UniProtKB/Swiss-Prot;Acc:P09450]	16477	7.67379	28.8594	1.87895	8.37842e-14	2.59298e-11	29.6776	34.8576	0.194057	0.462195	0.857723
ENSMUSG00000081087	Rps15a-ps7	2	ribosomal protein S15A, pseudogene 7 [Source:MGI Symbol;Acc:MGI:3650538]		0.384622	2.71884	1.86286	3.43202e-05	0.000890242	0.519127	1.90053	0.834005	0.0114484	0.335236
ENSMUSG00000000560	Gabra2	5	Gamma-aminobutyric acid receptor subunit alpha-2 [Source:UniProtKB/Swiss-Prot;Acc:P26048]	14395	5.64928	20.9004	1.84039	1.39292e-12	3.44517e-10	3.86415	9.04949	1.06346	1.19221e-05	0.00346622
ENSMUSG00000030532	Hddc3	7	Guanosine-3',5'-bis(diphosphate) 3'-pyrophosphohydrolase MESH1 [Source:UniProtKB/Swiss-Prot;Acc:Q9D114]	68695	13.3	47.1405	1.79817	1.1838e-12	2.99285e-10	12.7208	53.334	1.694	1.33208e-10	9.68216e-08
ENSMUSG00000020932	Gfap	11	Glial fibrillary acidic protein [Source:UniProtKB/Swiss-Prot;Acc:P03995]	14580	3895.07	13153.1	1.78742	5.7809e-19	2.66069e-16	735.566	1484.64	0.883977	0.000251851	0.0393795
ENSMUSG00000001773	Folh1	7	Glutamate carboxypeptidase 2 [Source:UniProtKB/Swiss-Prot;Acc:O35409]	53320	5.54999	19.2883	1.77077	9.04371e-12	1.80372e-09	1.8512	7.26973	1.18082	0.000284406	0.0419899
ENSMUSG00000035673	Sbno2	10	Protein strawberry notch homolog 2 [Source:UniProtKB/Swiss-Prot;Acc:Q7TNB8]	216161	1.68562	5.49106	1.75304	1.23153e-22	7.62276e-20	2.54615	3.10097	0.258556	0.342168	0.804253
ENSMUSG00000031880	Rrad	8	Ras-related associated with diabetes [Source:MGI Symbol;Acc:MGI:1930943]	56437	0.361924	1.68002	1.74835	1.70677e-05	0.000498967	1.21355	2.90654	0.784018	0.0151507	0.369919
ENSMUSG00000035298	Klhl35	7	Kelch-like protein 35 [Source:UniProtKB/Swiss-Prot;Acc:Q9CZ49]	72184	0.672246	2.50397	1.72954	1.87256e-07	1.19193e-05	1.02179	1.58256	0.361954	0.273163	0.767276
ENSMUSG00000056737	Capg	6	capping actin protein, gelsolin like [Source:HGNC Symbol;Acc:HGNC:1474]	12332	11.143	38.7876	1.72922	3.07014e-10	4.55447e-08	3.87942	2.41966	-0.381953	0.245787	0.744973
ENSMUSG00000001473	Tubb6	18	tubulin, beta 6 class V [Source:MGI Symbol;Acc:MGI:1915201]	67951	10.383	34.5726	1.70939	1.1316e-11	2.1841e-09	5.83149	9.11148	0.522476	0.0647304	0.555782
ENSMUSG00000020773	Trim47	11	tripartite motif-containing 47 [Source:MGI Symbol;Acc:MGI:1917374]	217333	2.46192	8.52807	1.69655	1.49408e-08	1.36136e-06	3.83221	5.33454	0.380744	0.191502	0.706423
ENSMUSG00000026728	Vim	2	vimentin [Source:MGI Symbol;Acc:MGI:98932]	22352	33.8289	110.495	1.69319	2.6264e-12	6.04408e-10	15.2736	17.297	0.178183	0.503547	0.872203
ENSMUSG00000015568	Lpl	8	lipoprotein lipase [Source:MGI Symbol;Acc:MGI:96820]	16956	3.27937	10.5637	1.68521	1.47524e-12	3.57845e-10	1.6691	1.79644	0.0569644	0.860261	0.971558
ENSMUSG00000020363	Gfpt2	11	Glutamine--fructose-6-phosphate aminotransferase [isomerizing] 2 [Source:UniProtKB/Swiss-Prot;Acc:Q9Z2Z9]	14584	2.20957	8.93641	1.66802	1.89838e-05	0.000548726	4.77376	5.05192	0.0990251	0.673567	0.928113
ENSMUSG00000037594	BC022687	12	Uncharacterized protein CLBA1 [Source:UniProtKB/Swiss-Prot;Acc:Q8BHN9]	217887	11.4762	36.2442	1.65225	3.07544e-11	5.35963e-09	14.5816	20.6102	0.457972	0.0490812	0.514921
ENSMUSG00000002332	Dhrs1	14	Dehydrogenase/reductase SDR family member 1 [Source:UniProtKB/Swiss-Prot;Acc:Q99L04]	52585	117.137	354.807	1.63088	5.75649e-16	2.15269e-13	83.1005	98.8949	0.252092	0.243607	0.742925
ENSMUSG00000039405	Prss23	7	Serine protease 23 [Source:UniProtKB/Swiss-Prot;Acc:Q9D6X6]	76453	1.99307	6.11743	1.62234	1.0185e-11	1.98719e-09	3.06771	3.27345	0.101768	0.647765	0.921122
ENSMUSG00000047676	Rpsa-ps10	3	ribosomal protein SA, pseudogene 10 [Source:MGI Symbol;Acc:MGI:3704228]		2.29853	11.5255	1.61876	0.000238054	0.00406875	1.92576	15.2196	1.34598	4.72932e-05	0.0111416
ENSMUSG00000027800	Tm4sf1	3	Mus musculus transmembrane 4 superfamily member 1 (Tm4sf1), transcript variant 2, mRNA. [Source:RefSeq mRNA;Acc:NM_001355130]	17112	9.17105	28.5251	1.61699	2.70107e-10	4.0743e-08	2.91186	3.19943	0.113365	0.701381	0.933825
ENSMUSG00000005413	Hmox1	8	Heme oxygenase 1 [Source:UniProtKB/Swiss-Prot;Acc:P14901]	15368	7.18557	25.7996	1.61445	9.26242e-06	0.000299115	8.57207	15.3404	0.653655	0.0252961	0.439383
ENSMUSG00000036854	Hspb6	7	Heat shock protein beta-6 [Source:UniProtKB/Swiss-Prot;Acc:Q5EBG6]	243912	61.817	183.047	1.58551	5.19234e-12	1.10955e-09	48.1608	69.7282	0.447196	0.109417	0.627897
ENSMUSG00000073418	C4b	17	Complement C4-B Complement C4 beta chain Complement C4 alpha chain C4a anaphylatoxin Complement C4 gamma chain [Source:UniProtKB/Swiss-Prot;Acc:P01029]	12268	11.7536	34.7991	1.58335	5.55066e-13	1.53284e-10	2.2987	2.75254	0.171223	0.597859	0.906478
ENSMUSG00000049387	Cox7b2	5	cytochrome c oxidase subunit VIIb2 [Source:MGI Symbol;Acc:MGI:1925424]	78174	4.07263	14.0803	1.58104	1.05179e-05	0.000334152	5.90935	14.2985	0.715463	0.0302922	0.454041
ENSMUSG00000083022	Rps15a-ps6	11	ribosomal protein S15A, pseudogene 6 [Source:MGI Symbol;Acc:MGI:3650298]		1.50105	5.97636	1.5776	0.000116692	0.00233774	2.0784	5.74091	0.856812	0.00884263	0.307184
ENSMUSG00000020282	Rhbdf1	11	rhomboid 5 homolog 1 [Source:MGI Symbol;Acc:MGI:104328]	13650	3.08275	8.97123	1.5665	4.63384e-12	1.01436e-09	5.12136	7.01694	0.385608	0.14513	0.665004
ENSMUSG00000115017	AC161269.1	15			1.22408	4.4069	1.56498	4.48304e-05	0.00110083	1.00257	4.3258	1.30997	4.25094e-05	0.0109652
ENSMUSG00000110331	Nudc-ps1	8	nuclear distribution gene C homolog (Aspergillus), pseudogene 1 [Source:MGI Symbol;Acc:MGI:2142657]		3.88226	14.0777	1.56401	4.01188e-05	0.00100577	3.4713	11.3422	1.00166	0.00211414	0.148524
ENSMUSG00000060594	Layn	9	layilin [Source:MGI Symbol;Acc:MGI:2685357]	244864	1.15534	3.72552	1.5626	1.61984e-06	7.36106e-05	1.52438	1.56844	0.0542393	0.858327	0.971065
ENSMUSG00000046768	Rhoj	12	ras homolog family member J [Source:MGI Symbol;Acc:MGI:1931551]	80837	7.12948	20.4166	1.55497	9.66576e-15	3.27359e-12	4.0083	7.11187	0.650637	0.0245129	0.435789
ENSMUSG00000023224	Serping1	2	serine (or cysteine) peptidase inhibitor, clade G, member 1 [Source:MGI Symbol;Acc:MGI:894696]	12258	17.8327	49.7611	1.55274	4.64692e-24	3.08934e-21	4.10815	4.44335	0.113618	0.663864	0.925658
ENSMUSG00000029307	Dmp1	5	Dentin matrix acidic phosphoprotein 1 [Source:UniProtKB/Swiss-Prot;Acc:O55188]	13406	5.21968	15.31	1.53161	1.40806e-08	1.30514e-06	4.76772	8.41202	0.623032	0.0347831	0.468811
ENSMUSG00000095217	Hist1h2bn	13	Histone H2B type 1-F/J/L [Source:UniProtKB/Swiss-Prot;Acc:P10853]	319187	1.3955	4.83882	1.52672	4.93954e-05	0.00118536	1.92865	3.02637	0.366384	0.266623	0.763084
ENSMUSG00000029762	Akr1b8	6	Aldose reductase-related protein 2 [Source:UniProtKB/Swiss-Prot;Acc:P45377]	14187	3.99364	13.3098	1.50626	5.4052e-05	0.00126662	1.51708	1.58542	0.0535216	0.870799	0.975307
ENSMUSG00000041193	Pla2g5	4	phospholipase A2, group V [Source:MGI Symbol;Acc:MGI:101899]	18784	2.11099	6.75757	1.48338	2.91984e-05	0.000777614	2.18054	7.89521	1.14024	0.000418556	0.0565084
ENSMUSG00000045268	Zfp691	4	zinc finger protein 691 [Source:MGI Symbol;Acc:MGI:3041163]	195522	0.917842	3.15429	1.48168	0.000148527	0.00283021	1.88125	5.71372	0.429498	0.146237	0.665004
ENSMUSG00000055003	Lrtm2	6	Leucine-rich repeat and transmembrane domain-containing protein 2 [Source:UniProtKB/Swiss-Prot;Acc:Q8BGX3]	211187	3.53355	9.73797	1.47266	1.33036e-09	1.60268e-07	11.9519	15.2256	0.353228	0.0630126	0.549564
ENSMUSG00000031538	Plat	8	Tissue-type plasminogen activator Tissue-type plasminogen activator chain A Tissue-type plasminogen activator chain B [Source:UniProtKB/Swiss-Prot;Acc:P11214]	18791	13.5981	36.1143	1.45434	1.32898e-11	2.53779e-09	3.98579	4.56069	0.206511	0.236059	0.73909
ENSMUSG00000041559	Fmod	1	Fibromodulin [Source:UniProtKB/Swiss-Prot;Acc:P50608]	14264	14.1375	38.4509	1.45149	4.75423e-09	5.01991e-07	4.78016	4.34776	-0.0495047	0.87858	0.976374
ENSMUSG00000001751	Naglu	11	alpha-N-acetylglucosaminidase (Sanfilippo disease IIIB) [Source:MGI Symbol;Acc:MGI:1351641]	27419	2.75015	7.1648	1.42968	6.40092e-13	1.71487e-10	4.1738	5.37646	0.326265	0.232565	0.736402
ENSMUSG00000045679	Pqlc3	12	PQ loop repeat containing [Source:MGI Symbol;Acc:MGI:2444067]	217430	1.71183	5.81283	1.42941	0.000441389	0.00648587	1.05576	1.30504	0.203626	0.526546	0.883361
ENSMUSG00000073609	D2hgdh	1	D-2-hydroxyglutarate dehydrogenase, mitochondrial [Source:UniProtKB/Swiss-Prot;Acc:Q8CIM3]	98314	2.44854	6.47567	1.42847	6.24556e-10	8.36625e-08	3.85248	4.43672	0.199383	0.434552	0.847862
ENSMUSG00000037962	Rflna	5	Refilin-A [Source:UniProtKB/Swiss-Prot;Acc:Q7TS73]	73121	1.99491	5.79576	1.42708	1.18115e-05	0.000368085	1.60465	0.743303	-0.679334	0.0343068	0.468785
ENSMUSG00000041974	Spidr	16	DNA repair-scaffolding protein [Source:UniProtKB/Swiss-Prot;Acc:Q8BGX7]	224008	0.769758	2.28756	1.42651	3.50191e-05	0.000898873	0.558758	1.5159	0.788568	0.0169011	0.375761
ENSMUSG00000050063	Klk6	7	kallikrein related peptidase 6 [Source:HGNC Symbol;Acc:HGNC:6367]	19144	211.909	559.46	1.42123	6.21472e-11	1.03291e-08	1.13021	3.31242	0.801084	0.0154602	0.37075
ENSMUSG00000029622	Arpc1b	5	Actin-related protein 2/3 complex subunit 1B [Source:UniProtKB/Swiss-Prot;Acc:Q9WV32]	11867	13.4308	34.7986	1.41587	8.28213e-12	1.68937e-09	10.1826	11.5619	0.191245	0.275644	0.768874
ENSMUSG00000070348	Ccnd1	7	G1/S-specific cyclin-D1 [Source:UniProtKB/Swiss-Prot;Acc:P25322]	12443	1.60796	4.48497	1.41575	1.71114e-06	7.69801e-05	4.77092	5.59882	0.228282	0.307234	0.786113
ENSMUSG00000059336	Slc14a1	18	Urea transporter 1 [Source:UniProtKB/Swiss-Prot;Acc:Q8VHL0]	108052	22.9002	58.8473	1.4116	1.40522e-11	2.65513e-09	6.35692	12.285	0.765079	0.00556747	0.253157
ENSMUSG00000028270	Gbp2	3	Guanylate-binding protein 2 [Source:UniProtKB/Swiss-Prot;Acc:Q9Z0E6]	14469	2.84833	7.73115	1.41029	7.70643e-07	3.88209e-05	1.46387	1.27111	-0.111989	0.724814	0.940434
ENSMUSG00000053931	Cnn3	3	Calponin-3 [Source:UniProtKB/Swiss-Prot;Acc:Q9DAW9]	71994	295.756	765.715	1.39613	3.95709e-09	4.25328e-07	224.794	324.465	0.413196	0.161616	0.680674
ENSMUSG00000028494	Plin2	4	Perilipin-2 [Source:UniProtKB/Swiss-Prot;Acc:P43883]	11520	40.3289	102.433	1.39006	4.38246e-11	7.49193e-09	18.6278	22.1814	0.234472	0.361213	0.814811
ENSMUSG00000022037	Clu	14	Clusterin Clusterin beta chain Clusterin alpha chain [Source:UniProtKB/Swiss-Prot;Acc:Q06890]	12759	708.937	1752.13	1.38575	2.18379e-20	1.08886e-17	812.652	1341.58	0.609779	0.0211235	0.410794
ENSMUSG00000021939	Ctsb	14	cathepsin B [Source:MGI Symbol;Acc:MGI:88561]	13030	156.889	382.741	1.37176	3.39465e-18	1.45081e-15	97.4429	124.854	0.337214	0.12924	0.645105
ENSMUSG00000034459	Ifit1	19	Interferon-induced protein with tetratricopeptide repeats 1 [Source:UniProtKB/Swiss-Prot;Acc:Q64282]	15957	4.24481	11.9183	1.36238	5.58362e-05	0.0013006	3.93348	4.35644	0.134131	0.656088	0.922891
ENSMUSG00000028656	Cap1	4	Mus musculus CAP, adenylate cyclase-associated protein 1 (yeast) (Cap1), transcript variant 3, mRNA. [Source:RefSeq mRNA;Acc:NM_001358035]	12331	9.86052	60.6319	1.35305			18.9443	68.181	1.04751	0.00139726	0.121126
ENSMUSG00000008734	Gprc5b	7	G protein-coupled receptor, family C, group 5, member B [Source:MGI Symbol;Acc:MGI:1927596]	64297	21.2807	52.5993	1.35181	6.39375e-10	8.50132e-08	7.69759	25.7855	1.45245	1.70239e-08	9.74904e-06
ENSMUSG00000049562	Ap5b1	19	AP-5 complex subunit beta-1 [Source:UniProtKB/Swiss-Prot;Acc:Q3TAP4]	381201	0.525667	2.20906	1.34605	0.00333453	0.0282734	0.924268	2.0112	0.580228	0.0794903	0.576663
ENSMUSG00000004266	Ptpn6	6	protein tyrosine phosphatase, non-receptor type 6 [Source:MGI Symbol;Acc:MGI:96055]	15170	0.898017	2.76107	1.33338	0.000698374	0.0090446	2.09238	1.93541	-0.088945	0.758187	0.948637
ENSMUSG00000030560	Ctsc	7	cathepsin C [Source:MGI Symbol;Acc:MGI:109553]	13032	1.54916	3.95452	1.32969	2.85448e-06	0.000115923	1.02463	1.93269	0.207707	0.452632	0.855812
ENSMUSG00000025083	Afap1l2	19	Actin filament-associated protein 1-like 2 [Source:UniProtKB/Swiss-Prot;Acc:Q5DTU0]	226250	1.29119	3.48527	1.32804	8.30757e-05	0.00179017	1.38291	2.42889	0.57815	0.0623873	0.548996
ENSMUSG00000027661	Slc2a10	2	solute carrier family 2 (facilitated glucose transporter), member 10 [Source:MGI Symbol;Acc:MGI:2156687]	170441	1.2196	3.44766	1.32571	0.000340663	0.00534519	1.39835	2.53546	0.471111	0.154191	0.674843
ENSMUSG00000038642	Ctss	3	cathepsin S [Source:MGI Symbol;Acc:MGI:107341]	13040	22.2965	56.8516	1.3246	2.38222e-06	9.99084e-05	10.4285	17.683	0.561707	0.0566033	0.532399
ENSMUSG00000022324	Matn2	15	Mus musculus matrilin 2 (Matn2), transcript variant 1, mRNA. [Source:RefSeq mRNA;Acc:NM_001358780]	17181	1.80971	4.5094	1.31481	9.98729e-07	4.81914e-05	2.24244	3.0299	0.264829	0.422047	0.841675
ENSMUSG00000033880	Lgals3bp	11	Galectin-3-binding protein [Source:UniProtKB/Swiss-Prot;Acc:Q07797]	19039	13.4765	32.8379	1.30972	6.88701e-08	4.90563e-06	7.89851	14.5677	0.667573	0.0237719	0.431848
ENSMUSG00000020374	Rasgef1c	11	Ras-GEF domain-containing family member 1C [Source:UniProtKB/Swiss-Prot;Acc:Q9D300]	74563	2.86563	6.93384	1.30745	3.33308e-08	2.67093e-06	9.06816	11.3503	0.272737	0.292914	0.778331
ENSMUSG00000039031	Arhgap18	10	Rho GTPase-activating protein 18 [Source:UniProtKB/Swiss-Prot;Acc:Q8K0Q5]	73910	1.78507	4.32049	1.30581	4.36372e-08	3.31902e-06	5.15578	9.97206	0.742796	0.00954873	0.320461
ENSMUSG00000069919	Hba-a1	11	hemoglobin alpha, adult chain 1 [Source:MGI Symbol;Acc:MGI:96015]	15122	1.39316	7.04746	1.29547	0.00585281	0.0414267	32.8409	21.9907	-0.131853	0.637163	0.917757
ENSMUSG00000022150	Dab2	15	DAB2, clathrin adaptor protein [Source:HGNC Symbol;Acc:HGNC:2662]	13132	2.52242	6.58971	1.29197	9.99761e-05	0.00207946	1.88609	3.12374	0.590588	0.0295599	0.451928
ENSMUSG00000036560	Lgi4	7	Leucine-rich repeat LGI family member 4 [Source:UniProtKB/Swiss-Prot;Acc:Q8K1S1]	243914	6.09968	14.4631	1.2802	9.80707e-08	6.72629e-06	5.93004	8.37064	0.398849	0.167466	0.684423
ENSMUSG00000023905	Tnfrsf12a	17	Tumor necrosis factor receptor superfamily member 12A [Source:UniProtKB/Swiss-Prot;Acc:Q9CR75]	27279	24.3408	56.1168	1.27511	2.16278e-12	5.10814e-10	5.63518	5.77819	0.0572088	0.814554	0.962531
ENSMUSG00000016995	Matn4	2	matrilin 4 [Source:HGNC Symbol;Acc:HGNC:6910]	17183	1.14927	3.05669	1.27473	0.000283278	0.00467786	1.17094	1.66182	0.33907	0.291441	0.777149
ENSMUSG00000056501	Cebpb	2	CCAAT/enhancer-binding protein beta [Source:UniProtKB/Swiss-Prot;Acc:P28033]	12608	20.8579	50.674	1.27452	3.39229e-06	0.000133534	12.0365	17.1926	0.449672	0.058658	0.539476
ENSMUSG00000024778	Fas	19	Tumor necrosis factor receptor superfamily member 6 [Source:UniProtKB/Swiss-Prot;Acc:P25446]	14102	5.0984	12.3664	1.27268	4.87402e-06	0.000176034	1.29234	2.22892	0.430637	0.190577	0.706185
ENSMUSG00000029416	Slc15a4	5	Solute carrier family 15 member 4 [Source:UniProtKB/Swiss-Prot;Acc:Q91W98]	100561	4.90153	11.3316	1.27221	3.1675e-12	7.01934e-10	3.09953	4.76483	0.420065	0.185769	0.702836
ENSMUSG00000019970	Sgk1	10	Serine/threonine-protein kinase Sgk1 [Source:UniProtKB/Swiss-Prot;Acc:Q9WVC6]	20393	8.13907	21.2533	1.26833	0.000266876	0.00446036	14.385	21.0072	0.435776	0.124025	0.640837
ENSMUSG00000033882	Rbm46	3	Probable RNA-binding protein 46 [Source:UniProtKB/Swiss-Prot;Acc:P86049]	633285	0.581645	1.61623	1.26489	0.000871292	0.0107073	0.773563	1.57984	0.59941	0.0686089	0.559574
ENSMUSG00000039194	Rlbp1	7	retinaldehyde binding protein 1 [Source:MGI Symbol;Acc:MGI:97930]	19771	15.4015	35.8958	1.26382	2.15341e-08	1.8368e-06	58.6707	82.6709	0.399581	0.163353	0.681598
ENSMUSG00000022912	Pros1	16	protein S (alpha) [Source:MGI Symbol;Acc:MGI:1095733]	19128	7.7318	17.6453	1.2554	1.59605e-11	2.98427e-09	2.4936	3.95935	0.472479	0.125321	0.641197
ENSMUSG00000028480	Glipr2	4	Golgi-associated plant pathosis-related protein 1 [Source:UniProtKB/Swiss-Prot;Acc:Q9CYL5]	384009	26.5424	62.4477	1.24773	1.93073e-06	8.51514e-05	11.6249	14.204	0.260165	0.336121	0.801709
ENSMUSG00000078700	D030028A08Rik	11	RIKEN cDNA D030028A08 gene [Source:MGI Symbol;Acc:MGI:2441931]		1.17504	2.89946	1.24769	4.32383e-05	0.00106905	1.77386	1.3611	-0.276455	0.346292	0.806635
ENSMUSG00000035873	Pawr	10	PRKC apoptosis WT1 regulator protein [Source:UniProtKB/Swiss-Prot;Acc:Q925B0]	114774	2.00442	5.3638	1.23626	0.00109927	0.0125601	2.253	1.93614	-0.126569	0.690292	0.9322
ENSMUSG00000032372	Plscr2	9	Phospholipid scramblase 2 [Source:UniProtKB/Swiss-Prot;Acc:Q9DCW2]	18828	12.6306	29.5774	1.2285	5.65594e-06	0.000201038	2.30225	3.53845	0.27604	0.39866	0.831227
ENSMUSG00000058056	Palld	8	Palladin [Source:UniProtKB/Swiss-Prot;Acc:Q9ET54]	72333	3.97244	9.0132	1.22245	1.72812e-08	1.53563e-06	1.69759	1.80805	0.0966793	0.698679	0.933825
ENSMUSG00000031613	Hpgd	8	15-hydroxyprostaglandin dehydrogenase [NAD(+)] [Source:UniProtKB/Swiss-Prot;Acc:Q8VCC1]	15446	44.6267	102.276	1.22059	6.64131e-07	3.40605e-05	2.85618	4.01383	0.316771	0.316025	0.790849
ENSMUSG00000028657	Ppt1	4	palmitoyl-protein thioesterase 1 [Source:MGI Symbol;Acc:MGI:1298204]	19063	63.6012	140.504	1.21661	9.14724e-11	1.42776e-08	45.2506	74.5182	0.584219	0.0332116	0.467545
ENSMUSG00000036887	C1qa	4	Complement C1q subcomponent subunit A [Source:UniProtKB/Swiss-Prot;Acc:P98086]	12259	15.0845	34.4205	1.21596	2.48586e-07	1.51773e-05	7.79184	9.81643	0.267373	0.333467	0.799729
ENSMUSG00000041577	Prelp	1	proline arginine-rich end leucine-rich repeat [Source:MGI Symbol;Acc:MGI:2151110]	116847	15.219	34.2236	1.21496	8.5917e-08	6.02426e-06	4.72101	8.29843	0.599615	0.0486572	0.51427
ENSMUSG00000014599	Csf1	3	Macrophage colony-stimulating factor 1 Processed macrophage colony-stimulating factor 1 [Source:UniProtKB/Swiss-Prot;Acc:P07141]	12977	7.62532	17.0717	1.2135	2.19415e-08	1.85778e-06	2.69755	3.72607	0.274992	0.40468	0.833551
ENSMUSG00000017057	Il13ra1	X	Interleukin-13 receptor subunit alpha-1 [Source:UniProtKB/Swiss-Prot;Acc:O09030]	16164	1.93288	4.51237	1.21348	2.75397e-05	0.000744485	1.04754	1.12082	0.0943688	0.7665	0.950062
ENSMUSG00000042116	Vwa1	4	von Willebrand factor A domain containing 1 [Source:MGI Symbol;Acc:MGI:2179729]	246228	37.1897	82.2101	1.20935	1.60281e-09	1.89279e-07	12.2549	15.1238	0.305126	0.119098	0.635279
ENSMUSG00000038418	Egr1	18	Early growth response protein 1 [Source:UniProtKB/Swiss-Prot;Acc:P08046]	13653	2.66608	6.18251	1.20908	6.41939e-06	0.000221101	31.2624	32.199	0.0460552	0.865178	0.973454
ENSMUSG00000026749	Nek6	2	Serine/threonine-protein kinase Nek6 [Source:UniProtKB/Swiss-Prot;Acc:Q9ES70]	59126	9.02927	20.0793	1.20221	8.64363e-08	6.03709e-06	10.4916	16.1933	0.487642	0.0970144	0.604287
ENSMUSG00000028581	Laptm5	4	lysosomal-associated protein transmembrane 5 [Source:MGI Symbol;Acc:MGI:108046]	16792	3.83165	8.93248	1.20106	2.11126e-05	0.000597746	3.23144	3.68386	0.143587	0.632708	0.916239
ENSMUSG00000052593	Adam17	12	Disintegrin and metalloproteinase domain-containing protein 17 [Source:UniProtKB/Swiss-Prot;Acc:Q9Z0F8]	11491	1.92929	4.43548	1.20078	1.36052e-05	0.000411134	1.38715	2.5989	0.667237	0.0261384	0.441392
ENSMUSG00000040714	Klc3	7	Kinesin light chain 3 [Source:UniProtKB/Swiss-Prot;Acc:Q91W40]	232943	1.05269	2.7088	1.19561	0.00148839	0.0155964	1.91409	2.116	0.148021	0.597456	0.906376
ENSMUSG00000007041	Clic1	17	Chloride intracellular channel protein 1 [Source:UniProtKB/Swiss-Prot;Acc:Q9Z1Q5]	114584	18.9777	41.5756	1.19341	5.47937e-10	7.508e-08	14.4906	22.9426	0.608747	0.00695192	0.268975
ENSMUSG00000030681	Mvp	7	major vault protein [Source:MGI Symbol;Acc:MGI:1925638]	78388	3.35189	7.36822	1.19134	2.328e-09	2.66163e-07	2.02397	1.60737	-0.256875	0.339464	0.803064
ENSMUSG00000031078	Cttn	7	cortactin [Source:MGI Symbol;Acc:MGI:99695]	13043	25.3856	55.4329	1.18795	1.53519e-08	1.39175e-06	30.5883	42.0176	0.452886	0.00965584	0.320461
ENSMUSG00000024978	Gpam	19	glycerol-3-phosphate acyltransferase, mitochondrial [Source:MGI Symbol;Acc:MGI:109162]	14732	7.19689	16.7004	1.1858	0.000128873	0.00253093	8.36676	12.5628	0.386025	0.231281	0.735074
ENSMUSG00000022012	Enox1	14	Ecto-NOX disulfide-thiol exchanger 1 Hydroquinone [NADH] oxidase Protein disulfide-thiol oxidoreductase [Source:UniProtKB/Swiss-Prot;Acc:Q8BHR2]	239188	2.36671	5.40318	1.17794	2.16561e-05	0.000610247	4.97241	5.72925	0.185433	0.523659	0.882022
ENSMUSG00000024965	Fermt3	19	Fermitin family homolog 3 [Source:UniProtKB/Swiss-Prot;Acc:Q8K1B8]	108101	0.807598	2.17408	1.17581	0.00330282	0.0281316	2.22278	1.77269	-0.167682	0.61131	0.91209
ENSMUSG00000025823	Pdia4	6	protein disulfide isomerase family A member 4 [Source:HGNC Symbol;Acc:HGNC:30167]	12304	15.6658	33.7423	1.17572	5.26991e-09	5.46873e-07	8.9144	11.1641	0.316943	0.151039	0.671924
ENSMUSG00000073643	Wdfy1	1	WD repeat and FYVE domain containing 1 [Source:MGI Symbol;Acc:MGI:1916618]	69368	8.87534	18.8821	1.17221	8.7362e-15	3.01567e-12	6.94503	15.993	0.859834	0.0043536	0.222966
ENSMUSG00000029189	Sel1l3	5	3 [Source:UniProtKB/Swiss-Prot;Acc:Q80TS8]	231238	4.99206	10.8153	1.16317	1.57035e-07	1.01761e-05	7.74245	5.35017	-0.379018	0.19193	0.706876
ENSMUSG00000023031	Cela1	15	Chymotrypsin-like elastase family member 1 [Source:UniProtKB/Swiss-Prot;Acc:Q91X79]	109901	31.8638	69.5884	1.16021	9.21462e-07	4.47034e-05	2.76757	4.6003	0.63961	0.00821651	0.296369
ENSMUSG00000037820	Tgm2	2	Protein-glutamine gamma-glutamyltransferase 2 [Source:UniProtKB/Swiss-Prot;Acc:P21981]	21817	3.14005	6.87881	1.16005	3.38367e-06	0.000133488	1.4802	1.58254	0.0689203	0.833921	0.966938
ENSMUSG00000025888	Casp1	9	Caspase-1 Caspase-1 subunit p20 Caspase-1 subunit p10 [Source:UniProtKB/Swiss-Prot;Acc:P29452]	12362	6.61456	14.1602	1.14825	1.26413e-07	8.43539e-06	1.00787	1.80966	0.617635	0.0382785	0.483547
ENSMUSG00000027907	S100a11	3	Protein S100-A11 [Source:UniProtKB/Swiss-Prot;Acc:P50543]	20195	82.7202	177.487	1.13733	1.80674e-06	8.0674e-05	28.2422	17.7825	-0.54159	0.0158401	0.370808
ENSMUSG00000036902	Neto2	8	Mus musculus neuropilin (NRP) and tolloid (TLL)-like 2 (Neto2), transcript variant 1, mRNA. [Source:RefSeq mRNA;Acc:NM_001357287]	74513	2.47078	5.28185	1.1332	4.56447e-06	0.00016755	2.96312	2.26779	-0.327175	0.0972162	0.604287
ENSMUSG00000040312	Cchcr1	17	Coiled-coil alpha-helical rod protein 1 [Source:UniProtKB/Swiss-Prot;Acc:Q8K2I2]	240084	10.9396	24.0175	1.12786	0.000167727	0.00310701	5.39497	6.79935	0.312989	0.21966	0.727823
ENSMUSG00000020799	Tekt1	11	Tektin-1 [Source:UniProtKB/Swiss-Prot;Acc:Q9DAJ2]	21689	1.76554	4.2871	1.1271	0.00255401	0.02339	3.19409	2.52688	-0.188056	0.55636	0.895727
ENSMUSG00000047242	Taf9b	X	Transcription initiation factor TFIID subunit 9B [Source:UniProtKB/Swiss-Prot;Acc:Q6NZA9]	407786	18.5992	39.7239	1.12643	6.69699e-06	0.00022839	23.8836	30.7617	0.312246	0.257591	0.756597
ENSMUSG00000031207	Msn	X	Moesin [Source:UniProtKB/Swiss-Prot;Acc:P26041]	17698	15.9517	33.7775	1.12629	2.94568e-06	0.000119357	3.52944	4.84334	0.339443	0.270205	0.765826
ENSMUSG00000030737	Slco2b1	7	solute carrier organic anion transporter family, member 2b1 [Source:MGI Symbol;Acc:MGI:1351872]	101488	0.698774	1.56999	1.12138	0.000423976	0.00629476	1.18712	1.52222	0.236368	0.462221	0.857723
ENSMUSG00000022960	Donson	16	Protein downstream neighbor of Son [Source:UniProtKB/Swiss-Prot;Acc:Q9QXP4]	60364	2.01296	4.43844	1.11768	0.000262127	0.00438915	3.57049	4.33401	0.20598	0.492903	0.867971
ENSMUSG00000032231	Anxa2	9	Annexin A2 [Source:UniProtKB/Swiss-Prot;Acc:P07356]	12306	29.2729	61.0357	1.11624	3.2786e-07	1.89775e-05	4.55919	6.13297	0.359281	0.19205	0.706927
ENSMUSG00000034708	Grn	11	granulin [Source:MGI Symbol;Acc:MGI:95832]	14824	19.1047	39.3453	1.11448	5.2707e-09	5.46873e-07	16.4342	23.2652	0.449448	0.063932	0.553453
ENSMUSG00000026509	Capn2	1	Calpain-2 catalytic subunit [Source:UniProtKB/Swiss-Prot;Acc:O08529]	12334	47.1107	97.2469	1.11411	5.63991e-08	4.1321e-06	48.3498	56.9346	0.239547	0.253496	0.75167
ENSMUSG00000035245	Eogt	6	EGF domain-specific O-linked N-acetylglucosamine transferase [Source:UniProtKB/Swiss-Prot;Acc:Q8BYW9]	101351	0.623026	1.44737	1.11002	0.00172236	0.0173524	5.69535	5.25813	-0.0505032	0.863792	0.973018
ENSMUSG00000030342	Cd9	6	CD9 antigen [Source:UniProtKB/Swiss-Prot;Acc:P40240]	12527	157.594	320.564	1.10842	2.2899e-10	3.48336e-08	55.5731	93.8903	0.664543	0.00734011	0.274608
ENSMUSG00000019359	Gdpd2	X	Mus musculus glycerophosphodiester phosphodiesterase domain containing 2 (Gdpd2), transcript variant 3, mRNA. [Source:RefSeq mRNA;Acc:NM_001358507]	71584	4.14865	9.23181	1.10841	0.000676651	0.00885267	1.66486	3.35925	0.559923	0.0898725	0.590759
ENSMUSG00000005148	Klf5	14	Krueppel-like factor 5 [Source:UniProtKB/Swiss-Prot;Acc:Q9Z0Z7]	12224	1.65032	3.57631	1.104	0.000103634	0.00212598	3.01579	3.38078	0.138952	0.611523	0.912302
ENSMUSG00000022178	Ajuba	14	LIM domain-containing protein ajuba [Source:UniProtKB/Swiss-Prot;Acc:Q91XC0]	16475	1.56455	3.45275	1.10313	0.000399567	0.00602203	1.01723	1.48198	0.234136	0.47011	0.86026
ENSMUSG00000020246	Hcfc2	10	host cell factor C2 [Source:HGNC Symbol;Acc:HGNC:24972]	67933	4.99697	10.2319	1.09162	5.72559e-07	2.99634e-05	10.6124	12.5847	0.255865	0.157499	0.67738
ENSMUSG00000050121	Opalin	19	Opalin [Source:UniProtKB/Swiss-Prot;Acc:Q7M750]	226115	13.0055	26.3366	1.08683	9.87342e-09	9.47743e-07	6.51577	5.77559	-0.117528	0.679798	0.929178
ENSMUSG00000043079	Synpo	18	Synaptopodin [Source:UniProtKB/Swiss-Prot;Acc:Q8CC35]	104027	2.06701	4.18972	1.07969	2.8831e-07	1.70236e-05	7.94217	7.58024	-0.0523435	0.846393	0.96931
ENSMUSG00000061079	Zfp143	7	zinc finger protein 143 [Source:MGI Symbol;Acc:MGI:1277969]	20841	1.12626	2.45293	1.07712	0.000930855	0.0111897	2.90371	2.99806	0.0617764	0.818657	0.963261
ENSMUSG00000041000	Trim62	4	E3 ubiquitin-protein ligase TRIM62 [Source:UniProtKB/Swiss-Prot;Acc:Q80V85]	67525	5.82174	11.8317	1.07562	3.25633e-07	1.89775e-05	10.3692	13.7133	0.335669	0.224134	0.730801
ENSMUSG00000026173	Plcd4	1	phospholipase C, delta 4 [Source:MGI Symbol;Acc:MGI:107469]	18802	8.67045	17.7387	1.07391	1.15562e-05	0.000361382	10.0882	18.0299	0.656471	0.0226698	0.424555
ENSMUSG00000021665	Hexb	13	Beta-hexosaminidase subunit beta [Source:UniProtKB/Swiss-Prot;Acc:P20060]	15212	15.8211	32.6661	1.07301	2.57019e-05	0.000707438	12.6979	18.9653	0.488348	0.0530176	0.523072
ENSMUSG00000023947	Nfkbie	17	NF-kappa-B inhibitor epsilon [Source:UniProtKB/Swiss-Prot;Acc:O54910]	18037	2.6352	5.75775	1.07138	0.00133848	0.0144812	3.23699	5.49205	0.498276	0.120867	0.637178
ENSMUSG00000027248	Pdia3	2	Protein disulfide-isomerase A3 [Source:UniProtKB/Swiss-Prot;Acc:P27773]	14827	39.4553	79.0887	1.06997	4.76293e-07	2.56741e-05	25.7203	39.1256	0.56004	0.0117006	0.336089
ENSMUSG00000073650	Catip	1	Ciliosis-associated TTC17-interacting protein [Source:UniProtKB/Swiss-Prot;Acc:B9EKE5]	241112	0.854884	1.83137	1.06959	0.00045729	0.00665922	1.92639	1.03786	-0.537854	0.0896965	0.590759
ENSMUSG00000030966	Trim21	7	tripartite motif-containing 21 [Source:MGI Symbol;Acc:MGI:106657]	20821	1.23632	3.17699	1.06859	0.0119265	0.0678647	1.14274	1.97139	0.461285	0.161581	0.680674
ENSMUSG00000022724	Riox2	16	ribosomal oxygenase 2 [Source:MGI Symbol;Acc:MGI:1914264]	67014	4.30958	8.64592	1.06819	5.22109e-07	2.78088e-05	4.52744	7.55622	0.598133	0.0316737	0.461115
ENSMUSG00000028164	Manba	3	mannosidase beta [Source:HGNC Symbol;Acc:HGNC:6831]	110173	2.08798	4.19255	1.06708	4.03043e-07	2.25378e-05	2.40366	3.19729	0.350859	0.181702	0.699713
ENSMUSG00000001098	Kctd10	5	potassium channel tetramerisation domain containing 10 [Source:MGI Symbol;Acc:MGI:2141207]	330171	2.94628	6.45265	1.06608	0.00180814	0.0180612	4.8334	6.23484	0.119502	0.69799	0.933825
ENSMUSG00000057672	Pkn1	8	Serine/threonine-protein kinase N1 [Source:UniProtKB/Swiss-Prot;Acc:P70268]	320795	2.36574	4.72724	1.06072	4.73275e-07	2.55882e-05	3.56441	4.94745	0.434236	0.0496353	0.515314
ENSMUSG00000056917	Sipa1	19	signal-induced proliferation-associated 1 [Source:HGNC Symbol;Acc:HGNC:10885]	20469	2.88143	5.75878	1.06008	5.49398e-07	2.89199e-05	3.90554	6.75066	0.669847	0.00711387	0.27126
ENSMUSG00000042082	Arsb	13	arylsulfatase B [Source:HGNC Symbol;Acc:HGNC:714]	11881	1.96651	4.86183	1.05882	0.0108409	0.063852	2.37144	4.77083	0.664576	0.0366876	0.473725
ENSMUSG00000056749	Nfil3	13	Nuclear factor interleukin-3-regulated protein [Source:UniProtKB/Swiss-Prot;Acc:O08750]	18030	3.33596	6.93532	1.05591	0.000199761	0.0035475	3.05219	2.96457	-0.00475186	0.984506	0.99708
ENSMUSG00000046879	Irgm1	11	Mus musculus immunity-related GTPase family M member 1 (Irgm1), transcript variant 2, mRNA. [Source:RefSeq mRNA;Acc:NM_001355757]	15944	8.0887	16.7889	1.05338	0.000284038	0.00468611	11.4562	13.7704	0.258516	0.258447	0.756852
ENSMUSG00000024210	Ip6k3	17	Inositol hexakisphosphate kinase 3 [Source:UniProtKB/Swiss-Prot;Acc:Q8BWD2]	271424	5.35123	10.7688	1.05325	3.2864e-06	0.000130316	5.65182	9.25441	0.585922	0.031512	0.461115
ENSMUSG00000020697	Lig3	11	ligase III, DNA, ATP-dependent [Source:MGI Symbol;Acc:MGI:109152]	16882	1.01524	2.12451	1.05318	0.000472378	0.00683805	1.63131	1.82074	0.164878	0.368149	0.817194
ENSMUSG00000000058	Cav2	6	Caveolin-2 [Source:UniProtKB/Swiss-Prot;Acc:Q9WVC3]	12390	33.5398	69.7017	1.05119	0.000529581	0.00740919	30.0637	51.4256	0.577369	0.0541087	0.52504
ENSMUSG00000024621	Csf1r	18	Macrophage colony-stimulating factor 1 receptor [Source:UniProtKB/Swiss-Prot;Acc:P09581]	12978	1.92658	3.94542	1.05016	9.08105e-05	0.00193103	2.67201	4.59286	0.559345	0.0598682	0.541607
ENSMUSG00000024942	Capn1	19	Calpain-1 catalytic subunit [Source:UniProtKB/Swiss-Prot;Acc:O35350]	12333	2.51568	5.3195	1.04913	0.000759793	0.00963836	2.39576	3.32443	0.359289	0.209867	0.720658
ENSMUSG00000061232	H2-K1	17	histocompatibility 2, K1, K region [Source:MGI Symbol;Acc:MGI:95904]	14972	36.2377	71.7786	1.04546	2.05982e-06	8.88791e-05	22.9952	14.8901	-0.508749	0.0283045	0.446121
ENSMUSG00000022309	Angpt1	15	Angiopoietin-1 [Source:UniProtKB/Swiss-Prot;Acc:O08538]	11600	1.83174	3.63139	1.04383	1.4168e-06	6.53766e-05	0.538772	1.57601	1.04416	0.000800249	0.0859267
ENSMUSG00000002897	Il17ra	6	Interleukin-17 receptor A [Source:UniProtKB/Swiss-Prot;Acc:Q60943]	16172	1.54311	3.1575	1.04082	0.000342392	0.00536294	1.61773	1.45185	-0.107828	0.729786	0.941469
ENSMUSG00000063698	Sfxn4	19	Sideroflexin-4 [Source:UniProtKB/Swiss-Prot;Acc:Q925N1]	94281	3.97192	8.2551	1.04081	0.000879477	0.0107756	5.21492	9.28202	0.760629	0.000400186	0.0552023
ENSMUSG00000000901	Mmp11	10	Stromelysin-3 [Source:UniProtKB/Swiss-Prot;Acc:Q02853]	17385	1.27765	2.72976	1.04027	0.00195145	0.0191832	1.19399	1.17036	0.00300255	0.992726	0.998433
ENSMUSG00000002459	Rgs20	1	regulator of G-protein signaling 20 [Source:MGI Symbol;Acc:MGI:1929866]	58175	14.4107	28.2169	1.03638	1.60033e-07	1.0333e-05	85.0327	95.1781	0.160378	0.564946	0.898229
ENSMUSG00000002325	Irf9	14	Interferon regulatory factor 9 [Source:UniProtKB/Swiss-Prot;Acc:Q61179]	16391	5.75767	11.3494	1.03617	8.59204e-07	4.2254e-05	3.91057	6.52313	0.691445	0.000618226	0.0739445
ENSMUSG00000026355	Mcm6	1	DNA replication licensing factor MCM6 [Source:UniProtKB/Swiss-Prot;Acc:P97311]	17219	1.13783	2.40057	1.03316	0.00155151	0.0160981	1.03717	1.42551	0.267039	0.413367	0.837367
ENSMUSG00000020388	Pdlim4	11	PDZ and LIM domain protein 4 [Source:UniProtKB/Swiss-Prot;Acc:P70271]	30794	98.5694	193.988	1.03065	1.98878e-06	8.66472e-05	142.147	147.825	0.0801924	0.763738	0.949484
ENSMUSG00000032577	Mapkapk3	9	MAP kinase-activated protein kinase 3 [Source:UniProtKB/Swiss-Prot;Acc:Q3UMW7]	102626	6.06305	11.9058	1.02999	9.02039e-06	0.000293326	5.74349	10.3701	0.640477	0.0311929	0.461115
ENSMUSG00000035896	Rnase1	14	ribonuclease, RNase A family, 1 (pancreatic) [Source:MGI Symbol;Acc:MGI:97919]	19752	5.34755	10.4621	1.02908	2.14433e-06	9.16445e-05	2.39593	2.39985	0.0300526	0.927695	0.986629
ENSMUSG00000026701	Prdx6	1	peroxiredoxin 6 [Source:MGI Symbol;Acc:MGI:894320]	11758	1969.28	3825.79	1.02846	2.66051e-07	1.60795e-05	2326.93	2886.25	0.289462	0.26318	0.760067
ENSMUSG00000031527	Eri1	8	exoribonuclease 1 [Source:HGNC Symbol;Acc:HGNC:23994]	67276	2.02048	4.13655	1.02836	0.000601426	0.00813534	2.6597	2.14394	-0.253909	0.23314	0.736481
ENSMUSG00000041515	Irf8	8	interferon regulatory factor 8 [Source:MGI Symbol;Acc:MGI:96395]	15900	1.22977	3.23961	1.02735	0.0201704	0.0968848	2.19685	1.94499	-0.10966	0.719052	0.938507
ENSMUSG00000027570	Col9a3	2	collagen, type IX, alpha 3 [Source:MGI Symbol;Acc:MGI:894686]	12841	7.44864	14.5698	1.02421	8.63052e-06	0.000282697	6.06263	7.12077	0.20892	0.425007	0.84314
ENSMUSG00000021238	Aldh6a1	12	Methylmalonate-semialdehyde dehydrogenase [acylating], mitochondrial [Source:UniProtKB/Swiss-Prot;Acc:Q9EQ20]	104776	38.0555	75.1167	1.02411	3.4792e-05	0.000897172	50.3199	101.403	0.700575	0.0240286	0.433218
ENSMUSG00000021573	Tppp	13	tubulin polymerization promoting protein [Source:MGI Symbol;Acc:MGI:1920198]	72948	8.42737	16.8602	1.02002	9.04162e-05	0.00192523	18.2901	20.0575	0.1318	0.508928	0.874299
ENSMUSG00000056131	Pgm3	9	phosphoglucomutase 3 [Source:MGI Symbol;Acc:MGI:97566]	109785	6.35428	12.2655	1.01996	4.50266e-07	2.46411e-05	5.09221	9.61706	0.832351	0.000131263	0.0236248
ENSMUSG00000036905	C1qb	4	Complement C1q subcomponent subunit B [Source:UniProtKB/Swiss-Prot;Acc:P14106]	12260	30.3401	59.956	1.01285	7.8043e-05	0.00169528	18.0493	19.8272	0.119314	0.66551	0.925658
ENSMUSG00000027875	Hmgcs2	3	Hydroxymethylglutaryl-CoA synthase, mitochondrial [Source:UniProtKB/Swiss-Prot;Acc:P54869]	15360	0.785744	1.59325	1.01278	0.000574511	0.00787812	3.64428	7.25852	0.642288	0.0462722	0.509017
ENSMUSG00000051439	Cd14	18	Monocyte differentiation antigen CD14 [Source:UniProtKB/Swiss-Prot;Acc:P10810]	12475	2.27991	4.67193	1.01202	0.00125047	0.0138384	1.03442	1.40797	0.139594	0.648946	0.921414
ENSMUSG00000059498	Fcgr3	1	Mus musculus Fc receptor, IgG, low affinity III (Fcgr3), transcript variant 2, mRNA. [Source:RefSeq mRNA;Acc:NM_001356511]	14131	5.49446	10.9498	1.00858	0.000207687	0.00364461	4.52347	5.03507	0.101621	0.754489	0.947651
ENSMUSG00000007655	Cav1	6	Caveolin-1 [Source:UniProtKB/Swiss-Prot;Acc:P49817]	12389	6.8135	13.6813	1.0065	0.000734799	0.00939087	2.43417	4.10245	0.485016	0.126903	0.643024
ENSMUSG00000006356	Crip2	12	Cysteine-rich protein 2 [Source:UniProtKB/Swiss-Prot;Acc:Q9DCT8]	68337	191.041	363.183	1.00018	2.00485e-07	1.26715e-05	351.58	355.026	0.0433169	0.854476	0.970576
ENSMUSG00000036896	C1qc	4	Complement C1q subcomponent subunit C [Source:UniProtKB/Swiss-Prot;Acc:Q02105]	12262	21.335	40.8882	0.998254	2.53723e-06	0.00010571	10.6378	12.7441	0.218477	0.411913	0.836631
ENSMUSG00000007891	Ctsd	7	cathepsin D [Source:MGI Symbol;Acc:MGI:88562]	13033	144.369	274.206	0.996366	1.13195e-07	7.69639e-06	81.2405	105.217	0.357353	0.082311	0.579766
ENSMUSG00000045659	Plekha7	7	Pleckstrin homology domain-containing family A member 7 [Source:UniProtKB/Swiss-Prot;Acc:Q3UIL6]	233765	0.685405	1.42308	0.995229	0.00336895	0.028431	2.07319	1.52701	-0.326065	0.218022	0.726839
ENSMUSG00000021703	Serinc5	13	Serine incorporator 5 [Source:UniProtKB/Swiss-Prot;Acc:Q8BHJ6]	218442	2.11866	4.22834	0.992002	0.000783021	0.00986519	1.78661	1.73644	0.00422508	0.988526	0.997872
ENSMUSG00000019577	Pdk4	6	pyruvate dehydrogenase kinase, isoenzyme 4 [Source:MGI Symbol;Acc:MGI:1351481]	27273	5.97322	11.5308	0.990877	6.74746e-05	0.00151284	10.2856	13.2374	0.261437	0.409482	0.834779
ENSMUSG00000071847	Apcdd1	18	Protein APCDD1 [Source:UniProtKB/Swiss-Prot;Acc:Q3U128]	494504	1.34551	3.01697	0.989796	0.0137533	0.0748778	2.75107	2.32507	-0.139193	0.651558	0.922157
ENSMUSG00000057236	Rbbp4	4	Histone-binding protein RBBP4 [Source:UniProtKB/Swiss-Prot;Acc:Q60972]	19646	18.3532	37.2487	0.988384	0.00281259	0.0250925	23.3049	37.2253	0.641918	0.00106556	0.102218
ENSMUSG00000041809	Efhc1	1	EF-hand domain containing 1 [Source:HGNC Symbol;Acc:HGNC:16406]	71877	1.02311	2.01926	0.987959	0.000632169	0.0084055	1.53812	1.38992	-0.0636579	0.845562	0.96931
ENSMUSG00000027848	Olfml3	3	olfactomedin like 3 [Source:HGNC Symbol;Acc:HGNC:24956]	99543	2.58106	4.89072	0.987585	2.59222e-06	0.000107709	1.08625	1.21953	0.0904842	0.783665	0.954848
ENSMUSG00000062480	Acat3	17	acetyl-Coenzyme A acetyltransferase 3 [Source:MGI Symbol;Acc:MGI:109182]	224530	2.16497	4.56992	0.987126	0.00492884	0.0369252	7.81467	8.89023	0.164918	0.579211	0.902659
ENSMUSG00000057193	Slc44a2	9	solute carrier family 44, member 2 [Source:MGI Symbol;Acc:MGI:1915932]	68682	9.50818	17.8069	0.984986	1.75646e-07	1.12602e-05	7.20096	8.23226	0.181863	0.499086	0.869706
ENSMUSG00000042228	Lyn	4	LYN proto-oncogene, Src family tyrosine kinase [Source:MGI Symbol;Acc:MGI:96892]	17096	0.669067	1.52567	0.982992	0.0141798	0.076284	1.06449	2.68105	0.790476	0.0153184	0.37075
ENSMUSG00000030718	Ppme1	7	Protein phosphatase methylesterase 1 [Source:UniProtKB/Swiss-Prot;Acc:Q8BVQ5]	72590	25.2804	47.1888	0.982862	1.25594e-07	8.41202e-06	60.6112	147.119	1.1688	6.90684e-09	4.07892e-06
ENSMUSG00000074652	Myh7b	2	Myosin-7B [Source:UniProtKB/Swiss-Prot;Acc:A2AQP0]	668940	0.66064	1.44875	0.980326	0.0115265	0.0662932	3.10575	3.75285	0.173208	0.579991	0.902659
ENSMUSG00000087408	Cers1	8	Ceramide synthase 1 [Source:UniProtKB/Swiss-Prot;Acc:P27545]	14559	15.63	29.7398	0.977137	0.00013615	0.00264777	17.3238	27.8719	0.563866	0.0403617	0.493756
ENSMUSG00000029798	Herc6	6	E3 ISG15--protein ligase Herc6 [Source:UniProtKB/Swiss-Prot;Acc:F2Z461]	67138	1.31429	2.60164	0.976849	0.00133804	0.0144812	2.51734	3.1718	0.319328	0.151366	0.672647
ENSMUSG00000052102	Gnpda1	18	glucosamine-6-phosphate deaminase 1 [Source:MGI Symbol;Acc:MGI:1347054]	26384	14.7185	28.1519	0.975471	0.000130141	0.00254469	17.6243	25.8425	0.508435	0.0198661	0.4006
ENSMUSG00000006456	Rbm14	19	RNA-binding protein 14 [Source:UniProtKB/Swiss-Prot;Acc:Q8C2Q3]	56275	3.72604	7.08435	0.974586	4.70168e-05	0.00113792	6.51053	7.06005	0.124461	0.57508	0.901523
ENSMUSG00000051242	Pcdhb9	18	protocadherin beta 9 [Source:MGI Symbol;Acc:MGI:2136744]	93880	1.17966	2.35655	0.974037	0.00231549	0.0216249	1.64626	1.37049	-0.152708	0.62258	0.914933
ENSMUSG00000026796	Fam129b	2	Niban-like protein 1 [Source:UniProtKB/Swiss-Prot;Acc:Q8R1F1]	227737	6.3674	12.1198	0.9736	4.67214e-05	0.00113331	5.83254	5.41801	-0.0648413	0.799569	0.95719
ENSMUSG00000003534	Ddr1	17	Epithelial discoidin domain-containing receptor 1 [Source:UniProtKB/Swiss-Prot;Acc:Q03146]	12305	29.5081	54.9854	0.97354	4.3732e-07	2.4154e-05	9.36328	9.70764	0.0685691	0.780942	0.953612
ENSMUSG00000024206	Rfx2	17	DNA-binding protein RFX2 [Source:UniProtKB/Swiss-Prot;Acc:P48379]	19725	2.00226	3.89365	0.972155	0.000480873	0.00691286	2.69491	2.3247	-0.101484	0.749502	0.946093
ENSMUSG00000054958	Nt5c1a	4	5'-nucleotidase, cytosolic IA [Source:MGI Symbol;Acc:MGI:2155700]	230718	0.495806	1.92744	0.969028	0.0396378	0.150709	0.993957	1.17019	0.091931	0.765985	0.949904
ENSMUSG00000073406	H2-Bl	17	histocompatibility 2, blastocyst [Source:RefSeq peptide;Acc:NP_032225]	14963	0.980207	2.79377	0.967357	0.0367837	0.14307	1.83992	1.22358	-0.271431	0.411266	0.83634
ENSMUSG00000024885	Aldh3b1	19	Aldehyde dehydrogenase family 3 member B1 [Source:UniProtKB/Swiss-Prot;Acc:Q80VQ0]	67689	7.53737	14.2338	0.96659	7.30409e-05	0.00160475	8.23718	10.2593	0.277588	0.308627	0.786682
ENSMUSG00000059182	Skap2	6	Src kinase-associated phosphoprotein 2 [Source:UniProtKB/Swiss-Prot;Acc:Q3UND0]	54353	14.4338	27.2863	0.964579	0.000144759	0.00278185	3.28479	3.79509	0.193694	0.467728	0.860224
ENSMUSG00000040296	Ddx58	4	Probable ATP-dependent RNA helicase DDX58 [Source:UniProtKB/Swiss-Prot;Acc:Q6Q899]	230073	1.44184	2.94369	0.963539	0.00661643	0.0453647	2.0751	1.84983	-0.0813692	0.790904	0.956285
ENSMUSG00000004043	Stat5a	11	signal transducer and activator of transcription 5A [Source:MGI Symbol;Acc:MGI:103036]	20850	1.52546	2.97454	0.96337	0.000634999	0.00841894	1.31346	2.18511	0.530583	0.0837625	0.583139
ENSMUSG00000025537	Phkg1	5	Phosphorylase b kinase gamma catalytic chain, skeletal muscle/heart isoform [Source:UniProtKB/Swiss-Prot;Acc:P07934]	18682	23.276	43.1974	0.96196	4.92062e-06	0.00017736	30.615	40.0984	0.329016	0.241291	0.742468
ENSMUSG00000061353	Cxcl12	6	Stromal cell-derived factor 1 [Source:UniProtKB/Swiss-Prot;Acc:P40224]	20315	2.92481	5.44144	0.961213	2.13859e-05	0.000604531	3.8648	3.73239	-0.0268253	0.922887	0.985783
ENSMUSG00000030341	Tnfrsf1a	6	tumor necrosis factor receptor superfamily, member 1a [Source:MGI Symbol;Acc:MGI:1314884]	21937	17.1284	31.4092	0.958272	2.05428e-07	1.28931e-05	9.7821	8.97356	-0.0669883	0.795324	0.956285
ENSMUSG00000071661	Zbtb3	19	zinc finger and BTB domain containing 3 [Source:MGI Symbol;Acc:MGI:1922541]	75291	0.937612	1.87242	0.957649	0.0039277	0.0316437	2.68497	2.94979	0.118049	0.692126	0.932713
ENSMUSG00000021556	Golm1	13	golgi membrane protein 1 [Source:MGI Symbol;Acc:MGI:1917329]	105348	1.25701	2.44429	0.95559	0.00221457	0.0210104	1.62962	1.55932	-0.045776	0.888268	0.978632
ENSMUSG00000038497	Tmco3	8	Transmembrane and coiled-coil domain-containing protein 3 [Source:UniProtKB/Swiss-Prot;Acc:Q8BH01]	234076	21.3701	40.0534	0.955298	0.000238231	0.00406875	11.2605	16.3097	0.470039	0.0601689	0.542275
ENSMUSG00000037280	Galnt6	15	Polypeptide N-acetylgalactosaminyltransferase 6 [Source:UniProtKB/Swiss-Prot;Acc:Q8C7U7]	207839	6.94485	13.0858	0.952425	6.69791e-05	0.00150472	1.00859	1.57339	0.369396	0.254643	0.752696
ENSMUSG00000025780	Itih5	2	Inter-alpha-trypsin inhibitor heavy chain H5 [Source:UniProtKB/Swiss-Prot;Acc:Q8BJD1]	209378	4.91632	9.32729	0.951538	0.000289278	0.00474639	2.2465	2.96491	0.329726	0.237413	0.740132
ENSMUSG00000017760	Ctsa	2	cathepsin A [Source:MGI Symbol;Acc:MGI:97748]	19025	30.8322	55.711	0.9499	1.69207e-11	3.1312e-09	22.744	34.3001	0.54497	0.0143076	0.361697
ENSMUSG00000040690	Col16a1	4	Collagen alpha-1(XVI) chain [Source:UniProtKB/Swiss-Prot;Acc:Q8BLX7]	107581	3.02249	5.84425	0.949724	0.00156762	0.016209	4.11412	2.44411	-0.437717	0.177847	0.696136
ENSMUSG00000031557	Plekha2	8	Pleckstrin homology domain-containing family A member 2 [Source:UniProtKB/Swiss-Prot;Acc:Q9ERS5]	83436	1.90352	3.52349	0.948368	3.7095e-05	0.00093926	1.73881	2.04536	0.204065	0.443784	0.852894
ENSMUSG00000030095	Tmem43	6	Transmembrane protein 43 [Source:UniProtKB/Swiss-Prot;Acc:Q9DBS1]	74122	12.099	22.0226	0.948125	2.09795e-07	1.31213e-05	8.38373	11.7232	0.44606	0.0556433	0.528643
ENSMUSG00000000325	Arvcf	16	Armadillo repeat protein deleted in velo-cardio-facial syndrome homolog [Source:UniProtKB/Swiss-Prot;Acc:P98203]	11877	4.5606	8.49336	0.948067	0.000127301	0.00251011	6.79136	6.47988	-0.0380955	0.86912	0.974606
ENSMUSG00000032737	Inppl1	7	Phosphatidylinositol 3,4,5-trisphosphate 5-phosphatase 2 [Source:UniProtKB/Swiss-Prot;Acc:Q6P549]	16332	3.18721	5.94001	0.947438	3.46981e-05	0.00089616	5.08493	6.2588	0.289794	0.201348	0.714645
ENSMUSG00000021254	Gpatch2l	12	G patch domain-containing protein 2-like [Source:UniProtKB/Swiss-Prot;Acc:Q6PE65]	70373	2.31736	4.51615	0.94733	0.00263087	0.0238094	2.32297	3.82811	0.37845	0.253107	0.75165
ENSMUSG00000055723	Rras2	7	Ras-related protein R-Ras2 [Source:UniProtKB/Swiss-Prot;Acc:P62071]	66922	3.2063	6.15083	0.947242	0.00161512	0.0165506	4.49186	4.76781	0.0857058	0.712319	0.936547
ENSMUSG00000019832	Rab32	10	RAB32, member RAS oncogene family [Source:MGI Symbol;Acc:MGI:1915094]	67844	4.45176	8.57892	0.946259	0.00151662	0.0158367	3.35435	4.93952	0.331438	0.314178	0.78927
ENSMUSG00000036833	Pnpla7	2	Patatin-like phospholipase domain-containing protein 7 [Source:UniProtKB/Swiss-Prot;Acc:A2AJ88]	241274	3.75293	6.98464	0.944656	0.000107288	0.00219057	4.42959	7.24469	0.660873	0.00135282	0.118359
ENSMUSG00000063600	Egfem1	3	EGF-like and EMI domain-containing protein 1 [Source:UniProtKB/Swiss-Prot;Acc:Q8C088]	75740	2.2286	4.25912	0.943836	0.00132847	0.0144434	1.32576	0.800185	-0.299245	0.363137	0.815091
ENSMUSG00000018042	Cyb5r3	15	NADH-cytochrome b5 reductase 3 NADH-cytochrome b5 reductase 3 membrane-bound form NADH-cytochrome b5 reductase 3 soluble form [Source:UniProtKB/Swiss-Prot;Acc:Q9DCN2]	109754	79.4911	143.804	0.941559	2.44413e-08	2.0501e-06	52.0595	56.927	0.135794	0.527273	0.883839
ENSMUSG00000026029	Casp8	1	Caspase-8 Caspase-8 subunit p18 Caspase-8 subunit p10 [Source:UniProtKB/Swiss-Prot;Acc:O89110]	12370	1.56022	2.95689	0.941545	0.000657789	0.00864371	1.55413	2.342	0.507684	0.0568992	0.533024
ENSMUSG00000025481	Urah	7	urate (5-hydroxyiso-) hydrolase [Source:MGI Symbol;Acc:MGI:1916142]	76974	1.05925	2.17399	0.941521	0.0110133	0.0644144	1.28175	1.90788	0.433462	0.14991	0.669926
ENSMUSG00000070366	Plpp4	7	Phospholipid phosphatase 4 [Source:UniProtKB/Swiss-Prot;Acc:Q0VBU9]	381925	8.21643	15.5277	0.940186	0.000357538	0.00552782	5.20673	6.01749	0.188259	0.518386	0.878683
ENSMUSG00000075334	Rprm	2	Protein reprimo [Source:UniProtKB/Swiss-Prot;Acc:Q9JJ72]	67874	1.22692	2.62242	0.936327	0.0189913	0.0926342	14.6101	11.3413	-0.286838	0.260423	0.758082
ENSMUSG00000052336	Cx3cr1	9	CX3C chemokine receptor 1 [Source:UniProtKB/Swiss-Prot;Acc:Q9Z0D9]	13051	1.40881	2.85363	0.935653	0.00909132	0.0565647	2.00501	2.99271	0.37025	0.248745	0.747104
ENSMUSG00000027247	Arhgap1	2	Rho GTPase-activating protein 1 [Source:UniProtKB/Swiss-Prot;Acc:Q5FWK3]	228359	10.5702	19.306	0.935584	2.60792e-05	0.000715781	22.7939	31.0197	0.404984	0.0775809	0.573825
ENSMUSG00000030088	Aldh1l1	6	Mus musculus aldehyde dehydrogenase 1 family, member L1 (Aldh1l1), transcript variant 2, mRNA. [Source:RefSeq mRNA;Acc:NM_001356412]	107747	42.1572	75.6756	0.930378	2.70062e-07	1.62222e-05	60.0051	73.8079	0.277796	0.27956	0.771622
ENSMUSG00000040616	Tmem51	4	Transmembrane protein 51 [Source:UniProtKB/Swiss-Prot;Acc:Q99LG1]	214359	5.21089	10.0693	0.92958	0.00360399	0.0298815	8.13552	11.8437	0.462507	0.0739742	0.570787
ENSMUSG00000029561	Oasl2	5	2'-5'-oligoadenylate synthase-like protein 2 [Source:UniProtKB/Swiss-Prot;Acc:Q9Z2F2]	23962	6.19029	11.6643	0.928469	0.00130494	0.0142827	2.74865	2.75332	0.031058	0.913521	0.984159
ENSMUSG00000059970	Hspa2	12	Heat shock-related 70 kDa protein 2 [Source:UniProtKB/Swiss-Prot;Acc:P17156]	15512	14.9696	26.9455	0.927649	8.02616e-07	4.00645e-05	31.8619	37.2336	0.232928	0.292432	0.777706
ENSMUSG00000098112	Bin2	15	bridging integrator 2 [Source:HGNC Symbol;Acc:HGNC:1053]	668218	0.987499	2.15358	0.925544	0.0248	0.110434	0.920824	2.66846	0.631742	0.053404	0.52426
ENSMUSG00000025130	P4hb	11	prolyl 4-hydroxylase, beta polypeptide [Source:MGI Symbol;Acc:MGI:97464]	18453	35.6423	63.7832	0.923733	1.12854e-06	5.40193e-05	21.8521	32.0461	0.495283	0.0354217	0.471076
ENSMUSG00000033016	Nfatc1	18	nuclear factor of activated T cells, cytoplasmic, calcineurin dependent 1 [Source:MGI Symbol;Acc:MGI:102469]	18018	1.17766	2.20332	0.921859	0.0012429	0.0137717	2.50181	2.22449	-0.0750725	0.814437	0.962494
ENSMUSG00000028268	Gbp3	3	Mus musculus guanylate binding protein 3 (Gbp3), transcript variant 4, mRNA. [Source:RefSeq mRNA;Acc:NM_001355403]	55932	3.68944	7.00115	0.920883	0.00299122	0.0261787	3.05726	4.93756	0.468481	0.141121	0.664187
ENSMUSG00000026676	Ccdc3	2	Coiled-coil domain-containing protein 3 [Source:UniProtKB/Swiss-Prot;Acc:Q9D6Y1]	74186	24.2144	44.4468	0.919719	0.000722262	0.00927368	1.27795	2.79432	0.818654	0.00680956	0.266986
ENSMUSG00000004040	Stat3	11	Signal transducer and activator of transcription 3 [Source:UniProtKB/Swiss-Prot;Acc:P42227]	20848	14.1448	25.4266	0.919621	5.12518e-07	2.738e-05	10.9109	14.9492	0.42322	0.0634991	0.551981
ENSMUSG00000016534	Lamp2	X	Lysosome-associated membrane glycoprotein 2 [Source:UniProtKB/Swiss-Prot;Acc:P17047]	16784	33.6025	59.9072	0.918713	5.00722e-08	3.76065e-06	15.4766	19.1671	0.286232	0.271656	0.766423
ENSMUSG00000022951	Rcan1	16	regulator of calcineurin 1 [Source:MGI Symbol;Acc:MGI:1890564]	54720	34.9387	62.2741	0.918571	1.25667e-06	5.90501e-05	52.4108	52.6966	0.0338891	0.868697	0.97442
ENSMUSG00000035239	Neu3	7	neuraminidase 3 [Source:MGI Symbol;Acc:MGI:1355305]	50877	0.898761	1.82152	0.918408	0.015061	0.0795367	1.12073	2.03602	0.557315	0.0837808	0.583139
ENSMUSG00000028063	Lmna	3	Prelamin-A/C Lamin-A/C [Source:UniProtKB/Swiss-Prot;Acc:P48678]	16905	19.754	35.4102	0.918057	1.316e-05	0.000403111	21.7625	23.8981	0.138807	0.498333	0.869496
ENSMUSG00000028412	Slc44a1	4	solute carrier family 44, member 1 [Source:MGI Symbol;Acc:MGI:2140592]	100434	46.7148	84.371	0.917752	3.1795e-05	0.000834386	9.69978	12.797	0.340547	0.183282	0.699731
ENSMUSG00000021215	Net1	13	neuroepithelial cell transforming gene 1 [Source:MGI Symbol;Acc:MGI:1927138]	56349	0.871331	1.69152	0.917582	0.00568671	0.0406373	2.68214	2.37143	-0.107914	0.696331	0.933825
ENSMUSG00000006143	Upk3bl	5	uroplakin 3B-like [Source:MGI Symbol;Acc:MGI:1916915]	69665	5.76558	11.076	0.917501	0.00331906	0.0282088	2.2124	6.06714	0.843302	0.0101093	0.326575
ENSMUSG00000028121	Bcar3	3	Breast cancer anti-estrogen resistance protein 3 [Source:UniProtKB/Swiss-Prot;Acc:Q9QZK2]	29815	5.88162	11.0776	0.9169	0.00318089	0.0273322	18.2483	30.4687	0.554238	0.064404	0.554248
ENSMUSG00000031148	Gpkow	X	G patch domain and KOW motifs [Source:MGI Symbol;Acc:MGI:1859610]	209416	10.3842	18.4998	0.916544	4.09245e-07	2.27429e-05	12.5147	15.4003	0.241601	0.397879	0.831227
ENSMUSG00000031799	Tpm4	8	Tropomyosin alpha-4 chain [Source:UniProtKB/Swiss-Prot;Acc:Q6IRU2]	326618	31.7443	56.751	0.916138	3.87828e-06	0.000148433	24.1364	23.5735	-0.00163508	0.995133	0.99891
ENSMUSG00000044934	Zfp367	13	zinc finger protein 367 [Source:MGI Symbol;Acc:MGI:2442266]	238673	8.65762	15.4786	0.91424	4.35626e-06	0.000161392	9.56785	14.0222	0.487971	0.0471386	0.509469
ENSMUSG00000028249	Sdcbp	4	syndecan binding protein [Source:MGI Symbol;Acc:MGI:1337026]	53378	90.5373	169.728	0.914079	0.00278003	0.0248513	109.545	148.678	0.378315	0.153946	0.674843
ENSMUSG00000055745	Rtl6	15	Retrotransposon Gag-like protein 6 [Source:UniProtKB/Swiss-Prot;Acc:Q505G4]	223732	3.63076	6.47758	0.913866	2.34637e-07	1.44733e-05	10.1604	11.5277	0.198352	0.211409	0.722188
ENSMUSG00000020277	Pfkl	10	ATP-dependent 6-phosphofructokinase, liver type [Source:UniProtKB/Swiss-Prot;Acc:P12382]	18641	38.3509	68.2556	0.913838	4.4407e-06	0.000164013	71.6917	78.9053	0.157297	0.30164	0.78211
ENSMUSG00000073968	Trim68	7	tripartite motif-containing 68 [Source:MGI Symbol;Acc:MGI:2142077]	101700	1.57353	3.19115	0.91275	0.0160496	0.0830948	1.33384	1.58112	0.182011	0.568882	0.899869
ENSMUSG00000000184	Ccnd2	6	G1/S-specific cyclin-D2 [Source:UniProtKB/Swiss-Prot;Acc:P30280]	12444	17.5401	31.1207	0.911566	4.97953e-08	3.75557e-06	32.9827	33.7124	0.0586005	0.739644	0.942876
ENSMUSG00000001123	Lgals9	11	Galectin-9 [Source:UniProtKB/Swiss-Prot;Acc:O08573]	16859	7.18905	13.1884	0.908232	0.000898148	0.01093	3.0146	5.07158	0.567201	0.0495423	0.515314
ENSMUSG00000029161	Cgref1	5	cell growth regulator with EF hand domain protein 1 isoform 2 [Source:RefSeq peptide;Acc:NP_001153621]	68567	7.19048	12.9089	0.906179	0.000107987	0.00220018	7.87181	8.63436	0.143029	0.565816	0.898728
ENSMUSG00000026727	Rsu1	2	Ras suppressor protein 1 [Source:MGI Symbol;Acc:MGI:103040]	20163	21.0863	37.857	0.903946	0.000110382	0.00223629	19.545	30.0872	0.532461	0.0428255	0.497735
ENSMUSG00000027007	Ssfa2	2	Sperm-specific antigen 2 homolog [Source:UniProtKB/Swiss-Prot;Acc:Q922B9]	70599	8.15504	14.5452	0.903751	5.52812e-05	0.00129037	6.45096	7.43168	0.172943	0.550253	0.894515
ENSMUSG00000028927	Padi2	4	Protein-arginine deiminase type-2 [Source:UniProtKB/Swiss-Prot;Acc:Q08642]	18600	93.8308	166.134	0.90349	8.99172e-07	4.37402e-05	28.5932	36.813	0.314702	0.241959	0.742925
ENSMUSG00000025857	Dnaaf5	5	Dynein assembly factor 5, axonemal [Source:UniProtKB/Swiss-Prot;Acc:B9EJR8]	433956	2.76123	5.03114	0.901909	0.000564498	0.00775861	2.10612	3.60457	0.565805	0.0626148	0.548996
ENSMUSG00000023992	Trem2	17	Triggering receptor expressed on myeloid cells 2 [Source:UniProtKB/Swiss-Prot;Acc:Q99NH8]	83433	1.16399	2.24407	0.899045	0.00700389	0.0473521	1.15599	1.37608	0.194661	0.497039	0.868465
ENSMUSG00000029528	Pxn	5	Paxillin [Source:UniProtKB/Swiss-Prot;Acc:Q8VI36]	19303	3.26889	5.72542	0.897913	1.99498e-07	1.26537e-05	5.76712	5.00648	-0.12682	0.656774	0.923147
ENSMUSG00000027712	Anxa5	3	Annexin A5 [Source:UniProtKB/Swiss-Prot;Acc:P48036]	11747	414.097	737.789	0.897619	0.000105507	0.00216192	186.659	261.793	0.436591	0.0770855	0.573163
ENSMUSG00000033006	Sox10	15	Transcription factor SOX-10 [Source:UniProtKB/Swiss-Prot;Acc:Q04888]	20665	15.9977	28.252	0.897038	2.17234e-06	9.24015e-05	3.24152	4.11193	0.290037	0.251697	0.750062
ENSMUSG00000025511	Tspan4	7	tetraspanin 4 [Source:MGI Symbol;Acc:MGI:1928097]	64540	25.4328	44.8515	0.897018	1.74206e-05	0.000507628	15.7804	24.5378	0.575593	0.0143647	0.361698
ENSMUSG00000022562	Oplah	15	5-oxoprolinase [Source:UniProtKB/Swiss-Prot;Acc:Q8K010]	75475	10.6993	18.8809	0.894938	4.05787e-06	0.000153668	16.953	23.8624	0.431356	0.0914015	0.593845
ENSMUSG00000004626	Stxbp2	8	syntaxin binding protein 2 [Source:MGI Symbol;Acc:MGI:107370]	20911	1.4739	2.83754	0.894731	0.0101135	0.0607962	14.3166	14.1828	-0.00528452	0.986774	0.997445
ENSMUSG00000024370	Cdc23	18	cell division cycle 23 [Source:HGNC Symbol;Acc:HGNC:1724]	52563	8.41785	14.6905	0.894515	2.62435e-07	1.59146e-05	12.6646	19.567	0.557782	0.0210713	0.41052
ENSMUSG00000053475	Tnfaip6	2	tumor necrosis factor alpha induced protein 6 [Source:MGI Symbol;Acc:MGI:1195266]	21930	11.489	21.7288	0.894369	0.00771296	0.0506207	4.10885	6.31633	0.493839	0.0720513	0.565694
ENSMUSG00000058715	Fcer1g	1	High affinity immunoglobulin epsilon receptor subunit gamma [Source:UniProtKB/Swiss-Prot;Acc:P20491]	14127	12.3237	22.4205	0.893804	0.000870802	0.0107073	6.47865	7.69593	0.197679	0.496714	0.868465
ENSMUSG00000038417	Fig4	10	Polyphosphoinositide phosphatase [Source:UniProtKB/Swiss-Prot;Acc:Q91WF7]	103199	7.05003	12.8987	0.890255	0.00206185	0.0199194	11.5086	14.4315	0.323106	0.122907	0.637576
ENSMUSG00000024312	Wdr46	17	WD repeat domain 46 [Source:MGI Symbol;Acc:MGI:1931871]	57315	6.78376	12.4374	0.889582	0.00233973	0.0218146	8.32205	11.5197	0.394394	0.14889	0.668658
ENSMUSG00000026433	Rab29	1	RAB29, member RAS oncogene family [Source:MGI Symbol;Acc:MGI:2385107]	226422	65.2564	114.647	0.889508	1.15883e-05	0.000361756	30.4199	39.7215	0.352187	0.164158	0.682389
ENSMUSG00000039201	Tbc1d25	X	TBC1 domain family member 25 [Source:UniProtKB/Swiss-Prot;Acc:A1A5B6]	209815	1.92093	3.70541	0.88876	0.0129925	0.0720468	5.52504	6.06794	0.142097	0.555977	0.895727
ENSMUSG00000024816	Frmd8	19	FERM domain-containing protein 8 [Source:UniProtKB/Swiss-Prot;Acc:Q3UFK8]	67457	21.6313	37.691	0.888	2.36283e-07	1.45249e-05	10.8436	14.2117	0.335658	0.214408	0.725233
ENSMUSG00000006301	Tmbim1	1	transmembrane BAX inhibitor motif containing 1 [Source:MGI Symbol;Acc:MGI:1916910]	69660	13.6434	23.5017	0.885795	2.84266e-11	5.10257e-09	4.35816	6.91007	0.542185	0.0521083	0.519654
ENSMUSG00000042707	Dnali1	4	Axonemal dynein light intermediate polypeptide 1 [Source:UniProtKB/Swiss-Prot;Acc:Q8BVN8]	75563	1.91463	3.60028	0.884231	0.00816891	0.0527074	1.81141	1.4747	-0.183448	0.533502	0.887588
ENSMUSG00000033335	Dnm2	9	Mus musculus dynamin 2 (Dnm2), transcript variant 5, mRNA. [Source:RefSeq mRNA;Acc:NM_001357718]	13430	20.1546	35.4563	0.88362	6.66459e-06	0.000227865	19.8472	25.5715	0.329338	0.198663	0.712069
ENSMUSG00000004207	Psap	10	prosaposin [Source:MGI Symbol;Acc:MGI:97783]	19156	182.536	316.442	0.883007	2.13678e-06	9.154e-05	146.977	169.109	0.203216	0.374592	0.819985
ENSMUSG00000027360	Hdc	2	histidine decarboxylase [Source:MGI Symbol;Acc:MGI:96062]	15186	0.739996	1.44986	0.880863	0.0161325	0.08338	0.39181	1.72843	1.27176	9.14317e-05	0.0186344
ENSMUSG00000023055	Calcoco1	15	Calcium-binding and coiled-coil domain-containing protein 1 [Source:UniProtKB/Swiss-Prot;Acc:Q8CGU1]	67488	11.2068	20.8844	0.880493	0.00897326	0.056122	22.2273	30.9529	0.441599	0.0378727	0.482236
ENSMUSG00000021823	Vcl	14	vinculin [Source:MGI Symbol;Acc:MGI:98927]	22330	1.1621	2.11575	0.879613	0.00288267	0.0255652	1.16613	1.50586	0.216602	0.512814	0.875718
ENSMUSG00000032554	Trf	9	Serotransferrin [Source:UniProtKB/Swiss-Prot;Acc:Q921I1]	22041	114.388	204.991	0.879006	0.000272391	0.00452956	6.89691	9.22939	0.28614	0.354119	0.810354
ENSMUSG00000032434	Cmtm6	9	CKLF-like MARVEL transmembrane domain-containing protein 6 [Source:UniProtKB/Swiss-Prot;Acc:Q9CZ69]	67213	11.7819	21.0371	0.878398	0.00170949	0.0172875	8.07246	10.1136	0.267886	0.324176	0.795624
ENSMUSG00000021973	Micu2	14	Calcium uptake protein 2, mitochondrial [Source:UniProtKB/Swiss-Prot;Acc:Q8CD10]	68514	25.0807	43.2133	0.878282	1.97774e-08	1.715e-06	14.4836	17.9842	0.313388	0.132271	0.652021
ENSMUSG00000062488	Ifit3b	19		667370	12.1528	22.1585	0.878188	0.00310027	0.026871	8.55639	12.6371	0.490092	0.0489546	0.514921
ENSMUSG00000040164	Kcns1	2	Potassium voltage-gated channel subfamily S member 1 [Source:UniProtKB/Swiss-Prot;Acc:O35173]	16538	5.33994	9.58133	0.877238	0.000832554	0.0103416	5.64	7.29133	0.266745	0.383679	0.823747
ENSMUSG00000020476	Dbnl	11	Drebrin-like protein [Source:UniProtKB/Swiss-Prot;Acc:Q62418]	13169	36.9987	63.9782	0.876938	1.86418e-06	8.30323e-05	36.3227	49.893	0.451474	0.00497942	0.240971
ENSMUSG00000044229	Nxpe4	9	NXPE family member 4 [Source:UniProtKB/Swiss-Prot;Acc:Q52KP5]	244853	3.41854	6.10495	0.876056	0.00133173	0.0144529	4.50233	4.83312	0.118214	0.668818	0.926375
ENSMUSG00000023186	Vwa5a	9	von Willebrand factor A domain containing 5A [Source:MGI Symbol;Acc:MGI:1915026]	67776	6.42451	11.1929	0.876037	3.50535e-05	0.000898873	4.13338	5.1807	0.281519	0.31186	0.788147
ENSMUSG00000025089	Gfra1	19	GDNF family receptor alpha-1 [Source:UniProtKB/Swiss-Prot;Acc:P97785]	14585	4.24716	7.55301	0.875867	0.000966263	0.0115086	4.35805	2.48316	-0.674271	0.00387593	0.216568
ENSMUSG00000051022	Hs3st1	5	Heparan sulfate glucosamine 3-O-sulfotransferase 1 [Source:UniProtKB/Swiss-Prot;Acc:O35310]	15476	12.6876	22.2193	0.875793	3.05539e-05	0.000806534	7.01864	7.88135	0.169137	0.485636	0.864718
ENSMUSG00000048058	Ldlrad3	2	low density lipoprotein receptor class A domain containing 3 [Source:MGI Symbol;Acc:MGI:2138856]	241576	2.86936	5.09067	0.875543	0.000832259	0.0103416	2.33309	3.56441	0.377476	0.241411	0.742468
ENSMUSG00000022969	Il10rb	16		16155	3.37565	6.55477	0.873471	0.0201771	0.0968912	2.87381	3.74916	0.30534	0.296234	0.780806
ENSMUSG00000035805	Mlc1	15	Membrane protein MLC1 [Source:UniProtKB/Swiss-Prot;Acc:Q8VHK5]	170790	197.943	340.521	0.873453	9.27037e-07	4.48526e-05	144.088	183.17	0.291774	0.300705	0.78211
ENSMUSG00000036103	Colec12	18	Collectin-12 [Source:UniProtKB/Swiss-Prot;Acc:Q8K4Q8]	140792	2.50595	4.39593	0.8733	0.000172154	0.00315969	1.43952	1.57143	0.109397	0.735412	0.941842
ENSMUSG00000026864	Hspa5	2	heat shock protein 5 [Source:MGI Symbol;Acc:MGI:95835]	14828	35.8482	61.7821	0.873065	6.38502e-06	0.000220406	33.7736	47.989	0.484411	0.015465	0.37075
ENSMUSG00000024182	Axin1	17	axin 1 [Source:HGNC Symbol;Acc:HGNC:903]	12005	4.45177	7.81171	0.870113	0.000414014	0.00616726	6.77077	7.37442	0.126156	0.579938	0.902659
ENSMUSG00000039616	Mocos	18	Molybdenum cofactor sulfurase [Source:UniProtKB/Swiss-Prot;Acc:Q14CH1]	68591	1.42179	2.61906	0.868761	0.0053454	0.0390675	1.33969	3.15936	0.932885	0.0013413	0.117897
ENSMUSG00000052684	Jun	4	jun proto-oncogene [Source:MGI Symbol;Acc:MGI:96646]	16476	18.3481	31.7642	0.868514	6.40866e-05	0.00145064	32.0201	39.913	0.283353	0.256134	0.754077
ENSMUSG00000037257	Aagab	9	alpha- and gamma-adaptin binding protein [Source:MGI Symbol;Acc:MGI:1914189]	66939	9.32874	16.1111	0.868317	3.81072e-05	0.000960707	11.3957	14.9777	0.385812	0.037246	0.478502
ENSMUSG00000029994	Anxa4	6	Mus musculus annexin A4 (Anxa4), transcript variant 1, mRNA. [Source:RefSeq mRNA;Acc:NM_001331120]	11746	10.4675	18.5474	0.867988	0.00107499	0.0123456	6.45899	7.24664	0.161159	0.512564	0.875718
ENSMUSG00000030890	Ilk	7	Integrin-linked protein kinase [Source:UniProtKB/Swiss-Prot;Acc:O55222]	16202	3.39403	6.19219	0.864721	0.00668865	0.0457263	3.93318	6.94759	0.637492	0.0266645	0.44338
ENSMUSG00000022346	Myc	15	myelocytomatosis oncogene [Source:MGI Symbol;Acc:MGI:97250]	17869	2.2039	3.96815	0.864544	0.00290868	0.0257323	1.58147	1.92697	0.218794	0.478112	0.861172
ENSMUSG00000037447	Arid5a	1	AT-rich interactive domain-containing protein 5A [Source:UniProtKB/Swiss-Prot;Acc:Q3U108]	214855	7.62709	13.3907	0.864521	0.000748911	0.00952725	8.7134	16.0488	0.665771	0.0239276	0.432298
ENSMUSG00000017144	Rnd3	2	Rho-related GTP-binding protein RhoE [Source:UniProtKB/Swiss-Prot;Acc:P61588]	74194	7.94103	14.1975	0.86431	0.0025918	0.0236016	6.60546	10.2441	0.563098	0.0163291	0.371581
ENSMUSG00000030513	Pcsk6	7	proprotein convertase subtilisin/kexin type 6 [Source:MGI Symbol;Acc:MGI:102897]	18553	6.05741	10.5614	0.864308	0.000203279	0.00358437	5.63663	5.61756	0.0218676	0.940218	0.988993
ENSMUSG00000050022	Amz1	5	Archaemetzincin-1 [Source:UniProtKB/Swiss-Prot;Acc:Q8BVF9]	231842	1.31708	2.30327	0.862615	0.000331465	0.00524211	2.42996	1.97419	-0.177244	0.55494	0.895727
ENSMUSG00000008999	Bmp7	2	Bone morphotic protein 7 [Source:UniProtKB/Swiss-Prot;Acc:P23359]	12162	6.5547	11.54	0.861881	0.000917038	0.0110922	5.1123	8.89983	0.608101	0.0401935	0.492912
ENSMUSG00000029767	Calu	6	Calumenin [Source:UniProtKB/Swiss-Prot;Acc:O35887]	12321	16.6992	28.7363	0.861693	3.62975e-05	0.000925482	14.616	13.5237	-0.0670041	0.771815	0.951191
ENSMUSG00000074896	Ifit3	19	Interferon-induced protein with tetratricopeptide repeats 3 [Source:UniProtKB/Swiss-Prot;Acc:Q64345]	15959	30.2811	53.1731	0.861611	0.000787664	0.00989402	21.8327	24.1606	0.155192	0.521268	0.881199
ENSMUSG00000037815	Ctnna1	18	Catenin alpha-1 [Source:UniProtKB/Swiss-Prot;Acc:P26231]	12385	23.2847	39.7606	0.860851	5.23642e-07	2.78088e-05	20.8313	27.019	0.363172	0.0782074	0.575201
ENSMUSG00000029599	Ddx54	5	ATP-dependent RNA helicase DDX54 [Source:UniProtKB/Swiss-Prot;Acc:Q8K4L0]	71990	5.6297	9.79783	0.860161	0.000634076	0.00841894	9.16716	10.6833	0.210665	0.401162	0.831997
ENSMUSG00000063160	Numbl	7	Numb-like protein [Source:UniProtKB/Swiss-Prot;Acc:O08919]	18223	1.4744	2.53364	0.859241	2.42814e-05	0.000674692	3.58467	3.71441	0.0672908	0.744109	0.944067
ENSMUSG00000028444	Cntfr	4	Ciliary neurotrophic factor receptor subunit alpha [Source:UniProtKB/Swiss-Prot;Acc:O88507]	12804	23.499	40.7219	0.858447	0.00035361	0.00549283	17.1384	29.2314	0.622072	0.0267079	0.44338
ENSMUSG00000022098	Bmp1	14	Bone morphotic protein 1 [Source:UniProtKB/Swiss-Prot;Acc:P98063]	12153	2.76369	4.94409	0.858244	0.00437277	0.0339642	7.74298	7.15549	-0.0687733	0.815206	0.962619
ENSMUSG00000032382	Snx1	9	sorting nexin 1 [Source:MGI Symbol;Acc:MGI:1928395]	56440	60.1826	103.855	0.857194	0.000122744	0.00243184	44.4025	63.476	0.474027	0.0310761	0.46097
ENSMUSG00000029070	Mxra8	4	Matrix remodeling-associated protein 8 [Source:UniProtKB/Swiss-Prot;Acc:Q9DBV4]	74761	8.52091	15.3221	0.857046	0.00580854	0.0412517	3.61627	6.83766	0.517213	0.117406	0.633027
ENSMUSG00000022329	Stk3	15	Mus musculus serine/threonine kinase 3 (Stk3), transcript variant 2, mRNA. [Source:RefSeq mRNA;Acc:NM_001357821]	56274	4.83971	8.52798	0.856972	0.000606039	0.00816696	6.46838	7.43286	0.214004	0.202785	0.715189
ENSMUSG00000041654	Slc39a11	11	Zinc transporter ZIP11 [Source:UniProtKB/Swiss-Prot;Acc:Q8BWY7]	69806	11.9915	20.3929	0.855955	3.83922e-06	0.000147252	8.24332	11.9974	0.376835	0.230722	0.734308
ENSMUSG00000030247	Kcnj8	6	potassium inwardly-rectifying channel, subfamily J, member 8 [Source:MGI Symbol;Acc:MGI:1100508]	16523	0.766421	1.69469	0.85511	0.0513537	0.17854	1.20135	1.04908	-0.0868517	0.792233	0.956285
ENSMUSG00000039682	Lap3	5	leucine aminopeptidase 3 [Source:MGI Symbol;Acc:MGI:1914238]	66988	59.8519	101.386	0.851636	2.00805e-06	8.7275e-05	71.7247	88.3554	0.269805	0.316532	0.79112
ENSMUSG00000036256	Igfbp7	5	insulin like growth factor binding protein 7 [Source:HGNC Symbol;Acc:HGNC:5476]	29817	60.4182	104.962	0.851527	0.000559922	0.00771935	16.1703	14.8865	-0.083073	0.766789	0.950062
ENSMUSG00000002602	Axl	7	AXL receptor tyrosine kinase [Source:MGI Symbol;Acc:MGI:1347244]	26362	23.2533	39.4276	0.851153	1.64595e-06	7.46079e-05	17.9481	20.912	0.178384	0.557605	0.895727
ENSMUSG00000006398	Cdc20	4	Cell division cycle [Source:UniProtKB/Swiss-Prot;Acc:Q9JJ66]	107995	0.791551	1.75249	0.850147	0.0530048	0.182198	1.56778	1.00868	-0.308538	0.351441	0.808804
ENSMUSG00000030107	Usp18	6	ubiquitin specific peptidase 18 [Source:MGI Symbol;Acc:MGI:1344364]	24110	5.68568	10.8136	0.849462	0.0208041	0.0986093	2.83068	3.05258	0.0758279	0.817866	0.963261
ENSMUSG00000001120	Pcbp3	10	Mus musculus poly(rC) binding protein 3 (Pcbp3), transcript variant 2, mRNA. [Source:RefSeq mRNA;Acc:NM_001347216]	59093	11.4483	19.7617	0.847278	0.000650125	0.00857588	14.8965	19.0527	0.329655	0.143853	0.665004
ENSMUSG00000030894	Tpp1	7	Tripeptidyl-peptidase 1 [Source:UniProtKB/Swiss-Prot;Acc:O89023]	12751	27.8229	46.7663	0.847077	6.72889e-08	4.8121e-06	23.276	31.6259	0.391791	0.130167	0.647772
ENSMUSG00000031980	Agt	8	angiotensinogen [Source:HGNC Symbol;Acc:HGNC:333]	11606	384.531	657.029	0.84705	1.45153e-05	0.000437163	11.2888	16.3967	0.463711	0.0733334	0.568439
ENSMUSG00000005125	Ndrg1	15	Protein NDRG1 [Source:UniProtKB/Swiss-Prot;Acc:Q62433]	17988	52.5898	89.6269	0.84667	2.76521e-06	0.000113065	8.23291	9.66029	0.183977	0.51764	0.878366
ENSMUSG00000048218	Amigo2	15	Amphoterin-induced protein 2 [Source:UniProtKB/Swiss-Prot;Acc:Q80ZD9]	105827	1.56888	2.79795	0.846494	0.00515195	0.0379825	2.28726	5.59444	1.00458	0.000415716	0.0565084
ENSMUSG00000021477	Ctsl	13	cathepsin L [Source:MGI Symbol;Acc:MGI:88564]	13039	31.4063	53.0694	0.84647	6.70703e-06	0.00022839	14.9512	18.9697	0.343658	0.0821048	0.579486
ENSMUSG00000018899	Irf1	11	interferon regulatory factor 1 [Source:MGI Symbol;Acc:MGI:96590]	16362	4.2769	7.64446	0.845967	0.00529113	0.0387815	6.92535	7.33288	0.0997497	0.696775	0.933825
ENSMUSG00000013921	Clip3	7	CAP-Gly domain-containing linker protein 3 [Source:UniProtKB/Swiss-Prot;Acc:B9EHT4]	76686	56.1024	93.9406	0.845672	1.96982e-10	3.02207e-08	77.2982	83.5235	0.121725	0.588276	0.904893
ENSMUSG00000039206	Daglb	5	Sn1-specific diacylglycerol lipase beta [Source:UniProtKB/Swiss-Prot;Acc:Q91WC9]	231871	5.14269	8.79974	0.844638	0.000366581	0.00564818	6.41187	7.45473	0.211473	0.379885	0.822502
ENSMUSG00000027198	Ext2	2	Mus musculus exostoses (multiple) 2 (Ext2), transcript variant 1, mRNA. [Source:RefSeq mRNA;Acc:NM_001355075]	14043	7.17749	12.3732	0.843041	0.000717473	0.00923564	7.47734	9.20213	0.266063	0.304095	0.78384
ENSMUSG00000029304	Spp1	5	secreted phosphoprotein 1 [Source:MGI Symbol;Acc:MGI:98389]	20750	75.347	131.278	0.842011	0.0030771	0.0267606	7.13246	9.41498	0.298548	0.322254	0.79385
ENSMUSG00000020649	Rrm2	12	Ribonucleoside-diphosphate reductase subunit M2 [Source:UniProtKB/Swiss-Prot;Acc:P11157]	20135	2.41192	4.98045	0.84193	0.0491487	0.173631	2.63872	2.50147	-0.035981	0.906186	0.982564
ENSMUSG00000039934	Gsap	5	Gamma-secretase-activating protein Gamma-secretase-activating protein 16 kDa C-terminal form [Source:UniProtKB/Swiss-Prot;Acc:Q3TCV3]	212167	1.0758	1.91522	0.841757	0.00700658	0.0473525	4.06734	5.95765	0.427931	0.147875	0.66616
ENSMUSG00000064246	Chil1	1	Chitinase-3-like protein 1 [Source:UniProtKB/Swiss-Prot;Acc:Q61362]	12654	115.656	196.096	0.840276	2.65923e-05	0.000726533	51.3501	57.296	0.15079	0.590521	0.904893
ENSMUSG00000015224	Cyp2j9	4	cytochrome P450, family 2, subfamily j, polypeptide 9 [Source:MGI Symbol;Acc:MGI:1921769]	74519	25.0541	42.1863	0.839909	7.98865e-06	0.000265548	15.7555	24.2637	0.480905	0.0972153	0.604287
ENSMUSG00000009075	Cabp7	11	Calcium-binding protein 7 [Source:UniProtKB/Swiss-Prot;Acc:Q91ZM8]	192650	42.1374	70.9467	0.837524	2.02152e-05	0.000578572	4.7719	5.5441	0.129887	0.678465	0.928712
ENSMUSG00000054519	Zfp867	11	zinc finger protein 867 [Source:MGI Symbol;Acc:MGI:2681848]	237775	1.52061	2.63613	0.836934	0.00167851	0.0170511	3.60984	3.6223	0.025877	0.916149	0.984159
ENSMUSG00000032501	Trib1	15	Tribbles homolog 1 [Source:UniProtKB/Swiss-Prot;Acc:Q8K4K4]	211770	2.81836	4.73272	0.836406	8.4329e-07	4.15853e-05	6.52201	7.29328	0.156985	0.531858	0.886841
ENSMUSG00000060519	Tor3a	1	Torsin-3A [Source:UniProtKB/Swiss-Prot;Acc:Q9ER38]	30935	5.96644	10.3202	0.835657	0.00197988	0.0193777	5.37494	6.69788	0.258827	0.387781	0.826674
ENSMUSG00000006169	Clint1	11	Mus musculus clathrin interactor 1 (Clint1), transcript variant 2, mRNA. [Source:RefSeq mRNA;Acc:NM_001346760]	216705	5.12873	8.60667	0.835353	1.33079e-05	0.000406253	5.57706	7.09617	0.342822	0.0386625	0.486448
ENSMUSG00000008976	Gabpa	16	GA-binding protein alpha chain [Source:UniProtKB/Swiss-Prot;Acc:Q00422]	14390	2.26167	3.87149	0.835143	0.000454189	0.0066336	2.72976	4.19194	0.523822	0.0379858	0.482236
ENSMUSG00000028654	Mycl	4	Protein L-Myc [Source:UniProtKB/Swiss-Prot;Acc:P10166]	16918	1.31697	2.26926	0.833851	0.000959243	0.0114589	2.57801	2.58329	0.0281421	0.923757	0.985783
ENSMUSG00000066877	Nck2	1	Cytoplasmic protein NCK2 [Source:UniProtKB/Swiss-Prot;Acc:O55033]	17974	8.90256	15.416	0.833821	0.00285011	0.0253516	10.975	13.7644	0.312281	0.13212	0.652021
ENSMUSG00000085049	Parvaos	7	parvin, alpha, opposite strand [Source:MGI Symbol;Acc:MGI:2445046]		1.63971	2.87949	0.832696	0.00472427	0.0358413	1.58519	0.964275	-0.275896	0.391899	0.827248
ENSMUSG00000020034	Tcp11l2	10	T-complex protein 11-like protein 2 [Source:UniProtKB/Swiss-Prot;Acc:Q8K1H7]	216198	12.1402	21.9088	0.832506	0.0139352	0.0755131	18.17	29.0885	0.556584	0.040527	0.494301
ENSMUSG00000057219	Armc7	11	Armadillo repeat-containing protein 7 [Source:UniProtKB/Swiss-Prot;Acc:Q3UJZ3]	276905	4.65268	7.95584	0.832491	0.000626468	0.00836067	9.86793	11.0205	0.146471	0.602531	0.908286
ENSMUSG00000030314	Atg7	6	Ubiquitin-like modifier-activating enzyme ATG7 [Source:UniProtKB/Swiss-Prot;Acc:Q9D906]	74244	9.75273	16.61	0.832085	0.00028707	0.00471878	13.4366	17.8572	0.375999	0.118577	0.63465
ENSMUSG00000032531	Amotl2	9	Angiomotin-like protein 2 [Source:UniProtKB/Swiss-Prot;Acc:Q8K371]	56332	3.35207	5.73992	0.830265	0.000894509	0.0109153	3.12311	4.24795	0.391689	0.114318	0.630403
ENSMUSG00000032377	Plscr4	9	Phospholipid scramblase 4 [Source:UniProtKB/Swiss-Prot;Acc:P58196]	235527	7.08964	12.6211	0.830012	0.0100663	0.0606574	2.81934	4.6048	0.52492	0.0846683	0.583837
ENSMUSG00000050410	Tcf19	17	transcription factor 19 [Source:MGI Symbol;Acc:MGI:103180]	106795	4.19424	7.31205	0.829288	0.00282233	0.0251418	4.52687	5.40687	0.209954	0.476173	0.861
ENSMUSG00000002983	Relb	7	avian reticuloendotheliosis viral (v-rel) oncogene related B [Source:MGI Symbol;Acc:MGI:103289]	19698	2.79033	4.7505	0.829133	0.000506014	0.00716276	3.52158	3.44494	0.0130184	0.964733	0.992671
ENSMUSG00000017765	Slc12a4	8	solute carrier family 12, member 4 [Source:MGI Symbol;Acc:MGI:1309465]	20498	9.49832	15.8868	0.828323	1.12149e-05	0.000351935	6.75124	12.1412	0.602666	0.0507747	0.51584
ENSMUSG00000039474	Wfs1	5	wolframin ER transmembrane glycoprotein [Source:MGI Symbol;Acc:MGI:1328355]	22393	15.4213	26.153	0.82756	0.000150909	0.00286041	7.8835	9.85462	0.27705	0.308513	0.786682
ENSMUSG00000026843	Fubp3	2	far upstream element binding protein 3 [Source:HGNC Symbol;Acc:HGNC:4005]	320267	5.29041	8.79827	0.827419	1.25255e-07	8.41202e-06	7.99354	9.60457	0.261071	0.249203	0.74711
ENSMUSG00000017679	Ttpal	2	tocopherol (alpha) transfer protein-like [Source:MGI Symbol;Acc:MGI:1923330]	76080	2.81344	4.75058	0.826623	0.000308361	0.00496688	8.20665	8.84743	0.112278	0.580473	0.902714
ENSMUSG00000030605	Mfge8	7	milk fat globule-EGF factor 8 protein [Source:MGI Symbol;Acc:MGI:102768]	17304	39.1828	65.8529	0.826154	6.03767e-05	0.00138411	246.608	431.329	0.629964	0.029304	0.451071
ENSMUSG00000015850	Adamtsl4	3	ADAMTS-like protein 4 [Source:UniProtKB/Swiss-Prot;Acc:Q80T21]	229595	7.47555	12.6162	0.825873	6.96962e-05	0.00155454	0.934609	1.48855	0.436794	0.173432	0.692483
ENSMUSG00000068335	Dok1	6	Docking protein 1 [Source:UniProtKB/Swiss-Prot;Acc:P97465]	13448	1.20564	2.18302	0.825379	0.0173272	0.0870967	1.54894	2.22595	0.337253	0.298056	0.781024
ENSMUSG00000047216	Cdh19	1	cadherin 19, type 2 [Source:MGI Symbol;Acc:MGI:3588198]	227485	2.48851	4.37865	0.825154	0.0106676	0.0631464	2.0684	4.31946	0.812299	0.0057135	0.253677
ENSMUSG00000052384	Nrros	16	Mus musculus negative regulator of reactive oxygen species (Nrros), transcript variant 2, mRNA. [Source:RefSeq mRNA;Acc:NM_001347181]	224109	1.45226	2.7185	0.825051	0.0300508	0.125415	1.67971	3.57385	0.797866	0.00892738	0.308201
ENSMUSG00000042870	Tom1	8	target of myb1 trafficking protein [Source:MGI Symbol;Acc:MGI:1338026]	21968	13.6832	23.8056	0.824987	0.00590042	0.0415996	17.8219	20.5997	0.195561	0.445122	0.853043
ENSMUSG00000024528	Srfbp1	18	Serum response factor-binding protein 1 [Source:UniProtKB/Swiss-Prot;Acc:Q9CZ91]	67222	6.92369	12.0717	0.824985	0.00556571	0.0401062	12.5495	11.6973	-0.055575	0.825043	0.96472
ENSMUSG00000018648	Dusp14	11	Dual specificity protein phosphatase 14 [Source:UniProtKB/Swiss-Prot;Acc:Q9JLY7]	56405	5.04486	8.63674	0.824868	0.000871096	0.0107073	53.5518	54.0292	0.0167405	0.943948	0.990325
ENSMUSG00000022160	Mettl3	14	methyltransferase like 3 [Source:MGI Symbol;Acc:MGI:1927165]	56335	5.8669	10.4813	0.824692	0.013488	0.0738073	8.87012	11.7758	0.355804	0.187508	0.703767
ENSMUSG00000013707	Tnfaip8l2	3	Tumor necrosis factor alpha-induced protein 8-like protein 2 [Source:UniProtKB/Swiss-Prot;Acc:Q9D8Y7]	69769	1.14622	2.81869	0.824515	0.0764544	0.229357	1.19355	1.98942	0.302216	0.356762	0.811714
ENSMUSG00000052397	Ezr	17	Ezrin [Source:UniProtKB/Swiss-Prot;Acc:P26040]	22350	12.2211	20.5437	0.824508	0.000169971	0.00313565	40.502	41.1767	0.0416206	0.874579	0.975659
ENSMUSG00000020182	Ddc	11	Aromatic-L-amino-acid decarboxylase [Source:UniProtKB/Swiss-Prot;Acc:O88533]	13195	4.53842	8.02919	0.824273	0.00605984	0.0425065	2.44774	2.53436	0.058029	0.856657	0.970576
ENSMUSG00000035517	Tdrd7	4	Mus musculus tudor domain containing 7 (Tdrd7), transcript variant 3, mRNA. [Source:RefSeq mRNA;Acc:NM_001355189]	100121	6.53643	11.8254	0.824222	0.0192827	0.09375	8.04069	8.60705	0.105106	0.599581	0.907797
ENSMUSG00000017707	Serinc3	2	Serine incorporator 3 [Source:UniProtKB/Swiss-Prot;Acc:Q9QZI9]	26943	36.7652	61.3686	0.82402	1.72046e-05	0.000502152	36.5489	46.0053	0.320977	0.144299	0.665004
ENSMUSG00000018387	Shroom1	11	shroom family member 1 [Source:MGI Symbol;Acc:MGI:1919024]	71774	2.92007	5.15399	0.822638	0.00896092	0.0560717	1.82325	2.28559	0.241653	0.423448	0.842438
ENSMUSG00000053730	Tmem39b	4	Mus musculus transmembrane protein 39b (Tmem39b), transcript variant 2, mRNA. [Source:RefSeq mRNA;Acc:NM_001356378]	230770	1.99708	3.38192	0.82142	0.000468791	0.00680259	2.91529	4.63908	0.536313	0.048802	0.51438
ENSMUSG00000030494	Rhpn2	7	Rhophilin-2 [Source:UniProtKB/Swiss-Prot;Acc:Q8BWR8]	52428	5.91267	9.94743	0.821294	0.000115694	0.00232554	2.56267	2.86469	0.11273	0.728861	0.941346
ENSMUSG00000008305	Tle1	4	Transducin-like enhancer protein 1 [Source:UniProtKB/Swiss-Prot;Acc:Q62440]	21885	13.1568	21.7116	0.820985	1.23428e-07	8.32908e-06	30.5241	36.9988	0.271114	0.24104	0.742468
ENSMUSG00000094441	Zfp955a	17	zinc finger protein 955A [Source:MGI Symbol;Acc:MGI:4834570]	77652	1.2183	2.36997	0.820006	0.0432795	0.159981	2.75446	4.38857	0.569571	0.0238228	0.432057
ENSMUSG00000029781	Fkbp9	6	Peptidyl-prolyl cis-trans isomerase FKBP9 [Source:UniProtKB/Swiss-Prot;Acc:Q9Z247]	27055	27.225	45.3719	0.819928	7.57193e-05	0.00165954	14.1928	15.0649	0.101318	0.704173	0.934441
ENSMUSG00000023921	Mut	17	Methylmalonyl-CoA mutase, mitochondrial [Source:UniProtKB/Swiss-Prot;Acc:P16332]	17850	20.0707	33.6726	0.819638	3.89253e-05	0.000978585	16.6005	25.867	0.595615	0.00510307	0.242306
ENSMUSG00000058571	Gpc6	14	glypican 6 [Source:MGI Symbol;Acc:MGI:1346322]	23888	1.59489	2.78224	0.817487	0.00891709	0.0558507	2.37859	3.39602	0.366731	0.238086	0.74039
ENSMUSG00000042320	Prox2	12	Prospero homeobox protein 2 [Source:UniProtKB/Swiss-Prot;Acc:Q8BII1]	73422	1.46314	2.65557	0.816897	0.0206186	0.098197	1.19491	1.49388	0.271223	0.344952	0.806148
ENSMUSG00000025026	Add3	19	Gamma-adducin [Source:UniProtKB/Swiss-Prot;Acc:Q9QYB5]	27360	27.5981	45.3853	0.816636	2.49442e-08	2.07291e-06	41.193	49.0299	0.237409	0.335451	0.801359
ENSMUSG00000009566	Fpgs	2	Folylpolyglutamate synthase, mitochondrial [Source:UniProtKB/Swiss-Prot;Acc:P48760]	14287	3.05748	5.41184	0.815922	0.0135463	0.0739753	4.53612	4.5468	0.0380476	0.87302	0.975659
ENSMUSG00000043207	Zmpste24	4	zinc metallopeptidase, STE24 [Source:MGI Symbol;Acc:MGI:1890508]	230709	7.50582	12.4632	0.815684	3.61751e-05	0.000923674	3.51975	7.77155	0.815073	0.00783659	0.287007
ENSMUSG00000032515	Csrnp1	9	Mus musculus cysteine-serine-rich nuclear protein 1 (Csrnp1), transcript variant 3, mRNA. [Source:RefSeq mRNA;Acc:NM_001357561]	215418	1.02707	1.87647	0.815549	0.0212217	0.0998722	3.01813	1.65316	-0.560484	0.0696992	0.559574
ENSMUSG00000040997	Abhd4	14	abhydrolase domain containing 4 [Source:MGI Symbol;Acc:MGI:1915938]	105501	218.353	363.418	0.813988	0.000124383	0.00245889	197.91	266.579	0.356882	0.210797	0.721406
ENSMUSG00000024927	Rela	19	v-rel reticuloendotheliosis viral oncogene homolog A (avian) [Source:MGI Symbol;Acc:MGI:103290]	19697	21.2486	34.7932	0.813786	7.78977e-10	9.99801e-08	24.4322	32.793	0.401438	0.0707389	0.5624
ENSMUSG00000032369	Plscr1	9	Phospholipid scramblase 1 [Source:UniProtKB/Swiss-Prot;Acc:Q9JJ00]	22038	4.0694	6.87641	0.813778	0.000884767	0.0108259	3.52931	4.91601	0.34713	0.264357	0.761103
ENSMUSG00000027936	Crtc2	3	CREB-regulated transcription coactivator 2 [Source:UniProtKB/Swiss-Prot;Acc:Q3U182]	74343	4.64331	7.95155	0.813721	0.00363851	0.0300144	7.73842	9.99217	0.326328	0.20596	0.717993
ENSMUSG00000052488	Cherp	8	Mus musculus calcium homeostasis endoplasmic reticulum protein (Cherp), transcript variant 2, mRNA. [Source:RefSeq mRNA;Acc:NM_001359024]	27967	2.47106	4.25975	0.813335	0.00564311	0.0404658	5.84408	8.07782	0.390684	0.142631	0.664392
ENSMUSG00000039481	Nrtn	17	Neurturin [Source:UniProtKB/Swiss-Prot;Acc:P97463]	18188	20.4163	34.3062	0.813135	0.000197692	0.0035274	7.2761	4.66873	-0.489639	0.068286	0.559574
ENSMUSG00000048240	Gng7	10	guanine nucleotide binding protein (G protein), gamma 7 [Source:MGI Symbol;Acc:MGI:95787]	14708	12.4224	20.4914	0.812996	1.22365e-06	5.76495e-05	13.0212	15.5089	0.260974	0.142144	0.664187
ENSMUSG00000050912	Tmem123	9	transmembrane protein 123 [Source:MGI Symbol;Acc:MGI:1919179]	71929	6.78893	11.6047	0.811776	0.00487328	0.0366466	4.47393	3.4641	-0.236759	0.425677	0.843587
ENSMUSG00000039542	Ncam1	9	neural cell adhesion molecule 1 isoform 3 [Source:RefSeq peptide;Acc:NP_001106675]	17967	25.8507	42.631	0.81157	1.54269e-05	0.000459988	20.2699	23.7856	0.226118	0.322467	0.794172
ENSMUSG00000021423	Ly86	13	Lymphocyte antigen 86 [Source:UniProtKB/Swiss-Prot;Acc:O88188]	17084	1.71094	3.00173	0.811	0.00959379	0.0587832	1.06711	1.29224	0.209455	0.490888	0.867234
ENSMUSG00000001020	S100a4	3	S100 calcium binding protein A4 [Source:MGI Symbol;Acc:MGI:1330282]	20198	7.39983	13.963	0.810487	0.0326679	0.132397	8.3636	4.80378	-0.52456	0.0833576	0.582182
ENSMUSG00000005103	Wdr1	5	WD repeat domain 1 [Source:MGI Symbol;Acc:MGI:1337100]	22388	53.2364	88.4155	0.810001	0.000135223	0.00263259	59.6477	70.2911	0.245276	0.195332	0.709774
ENSMUSG00000042757	Tmem108	9	Mus musculus transmembrane protein 108 (Tmem108), transcript variant 2, mRNA. [Source:RefSeq mRNA;Acc:NM_001359465]	81907	3.11576	5.10583	0.809811	3.995e-07	2.24095e-05	3.81962	2.95332	-0.275671	0.345626	0.806609
ENSMUSG00000032058	Ppp2r1b	9	protein phosphatase 2, regulatory subunit A, beta [Source:MGI Symbol;Acc:MGI:1920949]	73699	4.77716	8.04379	0.80968	0.000509382	0.00719386	5.37486	7.53434	0.392198	0.17197	0.689411
ENSMUSG00000023367	Tmem176a	6	Transmembrane protein 176A [Source:UniProtKB/Swiss-Prot;Acc:Q9DCS1]	66058	72.5481	121.993	0.809561	0.000378333	0.00580434	29.7299	41.6671	0.433601	0.0847855	0.583986
ENSMUSG00000069378	Prdm6	18	Putative histone-lysine N-methyltransferase PRDM6 [Source:UniProtKB/Swiss-Prot;Acc:Q3UZD5]	225518	0.831154	1.47571	0.808135	0.0158742	0.0824721	0.874833	1.31068	0.262865	0.418523	0.840004
ENSMUSG00000073096	Lrrc61	6	leucine rich repeat containing 61 [Source:HGNC Symbol;Acc:HGNC:21704]	243371	7.65508	12.9513	0.808021	0.00171421	0.017306	8.04479	10.6352	0.264352	0.411786	0.836631
ENSMUSG00000096727	Psmb9	17	proteasome (prosome, macropain) subunit, beta type 9 (large multifunctional peptidase 2) [Source:MGI Symbol;Acc:MGI:1346526]	16912	3.44736	5.8586	0.807559	0.00203384	0.0196914	2.70353	3.01107	0.148672	0.596456	0.906116
ENSMUSG00000026830	Ermn	2	Ermin [Source:UniProtKB/Swiss-Prot;Acc:Q5EBJ4]	77767	75.5581	125.72	0.806132	7.81056e-05	0.00169528	3.48764	5.60957	0.560395	0.0307256	0.457997
ENSMUSG00000031447	Lamp1	8	Lysosome-associated membrane glycoprotein 1 [Source:UniProtKB/Swiss-Prot;Acc:P11438]	16783	412.051	676.236	0.80579	3.88931e-06	0.000148539	163.432	225.689	0.39712	0.138201	0.660837
ENSMUSG00000024095	Hnrnpll	17	Heteroous nuclear ribonucleoprotein L-like [Source:UniProtKB/Swiss-Prot;Acc:Q921F4]	72692	5.13195	8.66591	0.80575	0.0020197	0.019623	7.69837	10.2255	0.353991	0.159508	0.678774
ENSMUSG00000039756	Dnttip2	3	Deoxynucleotidyltransferase terminal-interacting protein 2 [Source:UniProtKB/Swiss-Prot;Acc:Q8R2M2]	99480	12.674	21.0457	0.805605	0.00020027	0.00355222	11.4318	12.6013	0.148038	0.438773	0.850068
ENSMUSG00000043259	Fam13c	10	Protein FAM13C [Source:UniProtKB/Swiss-Prot;Acc:Q9DBR2]	71721	4.89143	8.02554	0.805465	2.70219e-07	1.62222e-05	18.7098	22.9778	0.259847	0.347844	0.807062
ENSMUSG00000021892	Sh3bp5	14	SH3-domain binding protein 5 (BTK-associated) [Source:MGI Symbol;Acc:MGI:1344391]	24056	22.4798	37.0334	0.805167	2.79096e-05	0.000748844	10.81	11.2947	0.0542233	0.848831	0.969785
ENSMUSG00000041124	Msantd4	9	Myb/SANT-like DNA-binding domain-containing protein 4 [Source:UniProtKB/Swiss-Prot;Acc:Q91YU3]	78100	16.8427	27.5836	0.805049	2.05288e-06	8.87933e-05	18.8548	22.2701	0.21749	0.384981	0.825056
ENSMUSG00000024899	Papss2	19	Bifunctional 3'-phosphoadenosine 5'-phosphosulfate synthase 2 Sulfate adenylyltransferase Adenylyl-sulfate kinase [Source:UniProtKB/Swiss-Prot;Acc:O88428]	23972	15.2376	25.2642	0.804508	0.000288076	0.00473099	16.1225	18.5251	0.206149	0.383183	0.823714
ENSMUSG00000009585	Apobec3	15	apolipoprotein B mRNA editing enzyme, catalytic polypeptide 3 [Source:MGI Symbol;Acc:MGI:1933111]	80287	2.60924	4.40004	0.803761	0.00132619	0.0144434	2.51797	3.39486	0.354582	0.212783	0.723234
ENSMUSG00000029156	Sgcb	5	Beta-sarcoglycan [Source:UniProtKB/Swiss-Prot;Acc:P82349]	24051	11.9483	19.7961	0.803759	0.000496637	0.00706522	14.1622	19.7547	0.383565	0.181962	0.699713
ENSMUSG00000032246	Calml4	9	Calmodulin-like protein 4 [Source:UniProtKB/Swiss-Prot;Acc:Q91WQ9]	75600	2.10366	3.62412	0.803714	0.00862091	0.0544495	1.34054	1.09943	-0.0317737	0.893672	0.980079
ENSMUSG00000019066	Rab3d	9	RAB3D, member RAS oncogene family [Source:MGI Symbol;Acc:MGI:97844]	19340	1.57753	2.68727	0.80358	0.00471923	0.0358182	2.39789	3.08856	0.286719	0.300756	0.78211
ENSMUSG00000019087	Atp6ap1	X	ATPase, H+ transporting, lysosomal accessory protein 1 [Source:MGI Symbol;Acc:MGI:109629]	54411	98.0483	160.879	0.80325	2.74507e-05	0.000743198	84.0909	94.0817	0.173446	0.327913	0.797742
ENSMUSG00000039316	Rftn1	17	Raftlin [Source:UniProtKB/Swiss-Prot;Acc:Q6A0D4]	76438	11.1138	18.5885	0.803219	0.000370032	0.00569646	0.638371	1.52416	0.80336	0.0116494	0.336089
ENSMUSG00000054277	Arfgap3	15	Mus musculus ADP-ribosylation factor GTPase activating protein 3 (Arfgap3), transcript variant 2, mRNA. [Source:RefSeq mRNA;Acc:NM_001357757]	66251	8.15688	13.7536	0.803109	0.00129425	0.0141917	10.4988	12.9931	0.300068	0.161632	0.680674
ENSMUSG00000005951	Shpk	11	Sedoheptulokinase [Source:UniProtKB/Swiss-Prot;Acc:Q9D5J6]	74637	2.16758	3.7865	0.802318	0.0151125	0.0797615	2.44194	2.15582	-0.1189	0.679042	0.928885
ENSMUSG00000024579	Pcyox1l	18	Prenylcysteine oxidase-like [Source:UniProtKB/Swiss-Prot;Acc:Q8C7K6]	240334	6.02519	10.255	0.801942	0.00637392	0.0441101	6.70625	7.10696	0.0876305	0.745551	0.944394
ENSMUSG00000023886	Smoc2	17	SPARC related modular calcium binding 2 [Source:MGI Symbol;Acc:MGI:1929881]	64074	2.2624	4.16215	0.801313	0.0322753	0.131251	0.963507	1.2071	0.182137	0.581419	0.903015
ENSMUSG00000072946	Ptgr2	12	prostaglandin reductase 2 [Source:MGI Symbol;Acc:MGI:1916372]	77219	18.3685	31.9182	0.799679	0.0155759	0.0812911	21.7603	33.8192	0.527252	0.0546689	0.52504
ENSMUSG00000036022	Fam122b	X	Protein FAM122B [Source:UniProtKB/Swiss-Prot;Acc:Q6NZE7]	78755	1.26109	2.29814	0.799452	0.0317116	0.129605	1.08804	1.19924	0.0647914	0.844257	0.968822
ENSMUSG00000039458	Mtmr12	15	Mus musculus myotubularin related protein 12 (Mtmr12), transcript variant 2, mRNA. [Source:RefSeq mRNA;Acc:NM_001356498]	268783	0.923688	1.59315	0.799201	0.00844013	0.0537118	3.43777	3.49227	0.0473077	0.854809	0.970576
ENSMUSG00000003762	Coq8b	7	coenzyme Q8B [Source:HGNC Symbol;Acc:HGNC:19041]	76889	5.08461	8.41291	0.797869	0.000309344	0.00497111	7.66904	7.30059	-0.0439309	0.818594	0.963261
ENSMUSG00000057604	Lmcd1	6	LIM and cysteine-rich domains 1 [Source:MGI Symbol;Acc:MGI:1353635]	30937	1.78982	3.02175	0.797742	0.00240229	0.0223079	29.3993	30.0822	0.0504676	0.868721	0.97442
ENSMUSG00000031626	Sorbs2	8	sorbin and SH3 domain containing 2 [Source:MGI Symbol;Acc:MGI:1924574]	234214	4.54896	7.47875	0.797724	8.33652e-05	0.00179425	17.7277	13.4957	-0.312292	0.222291	0.729762
ENSMUSG00000031256	Cstf2	X	Cleavage stimulation factor subunit 2 [Source:UniProtKB/Swiss-Prot;Acc:Q8BIQ5]	108062	2.7861	4.68796	0.797701	0.00353527	0.029452	5.65526	7.24583	0.291066	0.309425	0.786717
ENSMUSG00000040613	Apobec1	6	apolipoprotein B mRNA editing enzyme, catalytic polypeptide 1 [Source:MGI Symbol;Acc:MGI:103298]	11810	6.2475	10.578	0.796758	0.00451106	0.0347675	6.01223	6.70361	0.148685	0.60503	0.909188
ENSMUSG00000012114	Med15	16	mediator of RNA polymerase II transcription subunit 15 isoform c [Source:RefSeq peptide;Acc:NP_001272813]	94112	6.9585	11.5109	0.796087	0.000547649	0.00759684	13.3682	15.1052	0.167541	0.459245	0.856351
ENSMUSG00000089857	Zfp882	8	zinc finger protein 882 [Source:MGI Symbol;Acc:MGI:3642748]	382019	0.851803	1.52816	0.794967	0.0276237	0.11902	1.96241	1.73603	-0.110084	0.716084	0.937523
ENSMUSG00000026577	Blzf1	1	Golgin-45 [Source:UniProtKB/Swiss-Prot;Acc:Q8R2X8]	66352	4.34641	7.65566	0.79441	0.0222129	0.103015	8.19912	10.2713	0.325485	0.0664842	0.558285
ENSMUSG00000015214	Mtmr1	X	Myotubularin-related protein 1 [Source:UniProtKB/Swiss-Prot;Acc:Q9Z2C4]	53332	3.00087	4.94118	0.793485	0.000171673	0.00315408	6.50931	6.84724	0.0943988	0.68428	0.92991
ENSMUSG00000021546	Hnrnpk	13	Heteroous nuclear ribonucleoprotein K [Source:UniProtKB/Swiss-Prot;Acc:P61979]	15387	94.611	158.204	0.793428	0.00294695	0.0259621	124.411	154.881	0.316968	0.101694	0.614577
ENSMUSG00000033579	Fa2h	8	Fatty acid 2-hydroxylase [Source:UniProtKB/Swiss-Prot;Acc:Q5MPP0]	338521	57.7419	95.7466	0.79337	0.00100674	0.0117957	3.30446	5.57847	0.594986	0.0315928	0.461115
ENSMUSG00000027940	Tpm3	3	tropomyosin 3, gamma [Source:MGI Symbol;Acc:MGI:1890149]	59069	54.8036	89.8734	0.793331	0.000180255	0.00327487	54.7814	58.7602	0.117062	0.475111	0.860471
ENSMUSG00000040282	BC052040	2	Uncharacterized [Source:UniProtKB/Swiss-Prot;Acc:Q3U4G0]	399568	2.79533	4.78552	0.792807	0.00981195	0.0596195	3.47472	5.16056	0.490894	0.0572612	0.533399
ENSMUSG00000021948	Prkcd	14	protein kinase C, delta [Source:MGI Symbol;Acc:MGI:97598]	18753	5.36761	8.95699	0.792066	0.00164659	0.0168029	3.29963	4.55151	0.35367	0.232619	0.736402
ENSMUSG00000074476	Spc24	9	Kinetochore protein Spc24 [Source:UniProtKB/Swiss-Prot;Acc:Q9D083]	67629	0.982272	1.67322	0.791916	0.00698108	0.0472615	1.46322	1.02982	-0.317213	0.310286	0.787085
ENSMUSG00000038612	Mcl1	3	Induced myeloid leukemia cell differentiation [Source:UniProtKB/Swiss-Prot;Acc:P97287]	17210	20.7455	33.7896	0.791818	6.65747e-06	0.000227865	18.0339	18.2733	0.0454768	0.842947	0.968822
ENSMUSG00000028914	Casp9	4	Mus musculus caspase 9 (Casp9), transcript variant 3, mRNA. [Source:RefSeq mRNA;Acc:NM_001355176]	12371	5.724	9.55095	0.790387	0.0021356	0.0204013	7.92023	12.6635	0.525895	0.0698114	0.559621
ENSMUSG00000002980	Bcam	7	Basal cell adhesion molecule [Source:UniProtKB/Swiss-Prot;Acc:Q9R069]	57278	7.38983	12.4091	0.790201	0.00589066	0.0415634	5.34895	5.64367	0.0678567	0.81432	0.962494
ENSMUSG00000020672	Sntg2	12	Gamma-2-syntrophin [Source:UniProtKB/Swiss-Prot;Acc:Q925E0]	268534	1.73093	3.02342	0.789184	0.0182723	0.0902803	0.883213	1.4138	0.471191	0.13273	0.652188
ENSMUSG00000061740	Cyp2d22	15	cytochrome P450, family 2, subfamily d, polypeptide 22 [Source:MGI Symbol;Acc:MGI:1929474]	56448	38.2774	62.352	0.788402	5.14354e-05	0.00122287	18.6699	27.5017	0.438423	0.135335	0.655667
ENSMUSG00000028199	Cryz	3	Quinone oxidoreductase [Source:UniProtKB/Swiss-Prot;Acc:P47199]	12972	10.8873	17.6951	0.787914	2.20689e-05	0.000618965	10.5726	13.772	0.337472	0.194258	0.70884
ENSMUSG00000030225	Dera	6	Deoxyribose-phosphate aldolase [Source:UniProtKB/Swiss-Prot;Acc:Q91YP3]	232449	6.48502	10.5484	0.787201	7.09875e-05	0.00157506	5.53346	9.67534	0.64729	0.0231513	0.430427
ENSMUSG00000027412	Lpin3	2	Phosphatidate phosphatase LPIN3 [Source:UniProtKB/Swiss-Prot;Acc:Q99PI4]	64899	1.45892	2.60076	0.78713	0.0343892	0.137236	1.19245	1.35268	0.140928	0.661412	0.924571
ENSMUSG00000026123	Plekhb2	1	Mus musculus pleckstrin homology domain containing, family B (evectins) member 2 (Plekhb2), transcript variant 3, mRNA. [Source:RefSeq mRNA;Acc:NM_001357425]	226971	58.5003	96.4505	0.787128	0.00177176	0.0177572	59.9524	77.5953	0.322171	0.203286	0.715373
ENSMUSG00000024486	Hbegf	18	Proheparin-binding EGF-like growth factor Heparin-binding EGF-like growth factor [Source:UniProtKB/Swiss-Prot;Acc:Q06186]	15200	23.9001	40.2791	0.786336	0.0034758	0.0290866	13.8865	11.7526	-0.171216	0.49112	0.867402
ENSMUSG00000039231	Suv39h1	X	suppressor of variegation 3-9 1 [Source:MGI Symbol;Acc:MGI:1099440]	20937	2.28802	3.86865	0.785737	0.00727384	0.0485374	4.52184	4.66282	0.0705848	0.759331	0.948676
ENSMUSG00000079834	Tmlhe	GL456233.1	Trimethyllysine dioxygenase, mitochondrial [Source:UniProtKB/Swiss-Prot;Acc:Q91ZE0]	192289	5.75778	9.77367	0.785449	0.00721542	0.0482551	4.92434	10.5359	0.763671	0.0143737	0.361698
ENSMUSG00000003458	Ncstn	1	Nicastrin [Source:UniProtKB/Swiss-Prot;Acc:P57716]	59287	12.4499	20.1969	0.785161	5.122e-05	0.00121936	15.1807	20.1093	0.364614	0.136513	0.658582
ENSMUSG00000027193	Api5	2	Apoptosis inhibitor 5 [Source:UniProtKB/Swiss-Prot;Acc:O35841]	11800	14.9715	24.3387	0.784988	0.000101783	0.00209955	20.1529	31.5565	0.615722	0.001241	0.112752
ENSMUSG00000030630	Fah	7	Fumarylacetoacetase [Source:UniProtKB/Swiss-Prot;Acc:P35505]	14085	52.0207	84.6515	0.784511	1.58721e-05	0.000469364	33.9479	55.6425	0.589954	0.0303971	0.454826
ENSMUSG00000032359	Ctsh	9	cathepsin H [Source:MGI Symbol;Acc:MGI:107285]	13036	8.1428	13.5843	0.783868	0.00351632	0.0293709	3.25815	3.03895	-0.0682667	0.788211	0.955706
ENSMUSG00000029119	Man2b2	5	Epididymis-specific alpha-mannosidase [Source:UniProtKB/Swiss-Prot;Acc:O54782]	17160	2.38832	4.03533	0.782016	0.00544636	0.0395798	1.00492	1.60621	0.526408	0.0645225	0.554248
ENSMUSG00000030824	Nucb1	7	Nucleobindin-1 [Source:UniProtKB/Swiss-Prot;Acc:Q02819]	18220	14.6707	23.5123	0.781485	1.52153e-07	9.93141e-06	9.02999	10.7787	0.249391	0.243245	0.742925
ENSMUSG00000020183	Cpm	10	carboxypeptidase M [Source:MGI Symbol;Acc:MGI:1917824]	70574	5.10395	8.43456	0.780644	0.00151652	0.0158367	1.04823	1.1737	0.142667	0.588767	0.904893
ENSMUSG00000032109	Nlrx1	9	NLR family member X1 [Source:UniProtKB/Swiss-Prot;Acc:Q3TL44]	270151	2.36129	3.89866	0.780346	0.00238306	0.0221522	2.19961	3.15661	0.403412	0.175919	0.69549
ENSMUSG00000046721	Rpl14-ps1	7			4.66089	8.21966	0.779598	0.0234081	0.106752	3.74395	8.721	0.792328	0.0127654	0.347392
ENSMUSG00000074170	Plekhf1	7	Pleckstrin homology domain-containing family F member 1 [Source:UniProtKB/Swiss-Prot;Acc:Q3TB82]	72287	9.55501	15.4719	0.779575	5.50449e-05	0.00128653	2.3229	3.3344	0.400728	0.172507	0.690394
ENSMUSG00000028607	Cpt2	4	Carnitine O-palmitoyltransferase 2, mitochondrial [Source:UniProtKB/Swiss-Prot;Acc:P52825]	12896	14.4781	24.0324	0.779385	0.00471533	0.0358038	10.0283	20.2973	0.768946	0.0091508	0.311589
ENSMUSG00000055371	Stam2	2	signal transducing adaptor molecule (SH3 domain and ITAM motif) 2 [Source:MGI Symbol;Acc:MGI:1929100]	56324	3.54661	5.81813	0.779133	0.0012198	0.0135492	3.9767	4.30503	0.122821	0.623722	0.914933
ENSMUSG00000030934	Oat	7	ornithine aminotransferase [Source:MGI Symbol;Acc:MGI:97394]	18242	114.94	187.868	0.778372	0.00130657	0.0142918	143.277	201.907	0.449145	0.0692438	0.559574
ENSMUSG00000032508	Myd88	9	myeloid differentiation primary response gene 88 [Source:MGI Symbol;Acc:MGI:108005]	17874	6.98217	11.6772	0.77756	0.00846131	0.0537694	6.98546	10.0255	0.43343	0.122109	0.637576
ENSMUSG00000000567	Sox9	11	Transcription factor SOX-9 [Source:UniProtKB/Swiss-Prot;Acc:Q04887]	20682	64.6289	103.934	0.776592	3.53299e-06	0.000137863	101.626	134.313	0.326756	0.259364	0.757245
ENSMUSG00000028256	Odf2l	3	Outer dense fiber protein 2-like [Source:UniProtKB/Swiss-Prot;Acc:Q9D478]	52184	1.70615	3.08861	0.776296	0.0456805	0.165851	2.78257	2.56869	-0.0749652	0.750398	0.94639
ENSMUSG00000063063	Ctnna2	6	Mus musculus catenin (cadherin associated protein), alpha 2 (Ctnna2), transcript variant 4, mRNA. [Source:RefSeq mRNA;Acc:NM_001355193]	12386	10.9098	17.7798	0.77612	0.000100434	0.00208416	12.7622	14.3613	0.172817	0.429926	0.845446
ENSMUSG00000005312	Ubqln1	13	ubiquilin 1 [Source:MGI Symbol;Acc:MGI:1860276]	56085	28.1688	45.4531	0.775842	9.40842e-06	0.000302654	31.3355	41.6862	0.398759	0.0339751	0.468059
ENSMUSG00000025184	R3hcc1l	19	Coiled-coil domain-containing protein R3HCC1L [Source:UniProtKB/Swiss-Prot;Acc:Q8BJM3]	52013	2.07356	3.36436	0.775837	0.000109683	0.00222716	2.62404	2.66001	0.0382293	0.893969	0.980079
ENSMUSG00000041815	Poldip3	15	Mus musculus polymerase (DNA-directed), delta interacting protein 3 (Poldip3), transcript variant 2, mRNA. [Source:RefSeq mRNA;Acc:NM_001347082]	73826	14.5311	23.197	0.775192	1.41057e-08	1.30514e-06	21.644	25.0063	0.200081	0.342631	0.804253
ENSMUSG00000021814	Anxa7	14	Annexin A7 [Source:UniProtKB/Swiss-Prot;Acc:Q07076]	11750	16.6835	26.7833	0.774631	5.75188e-06	0.00020324	20.8945	20.294	-0.0207857	0.915842	0.984159
ENSMUSG00000021890	Eaf1	14	ELL-associated factor 1 [Source:UniProtKB/Swiss-Prot;Acc:Q9D4C5]	74427	2.85245	4.55289	0.774607	2.72848e-07	1.63254e-05	1.96784	3.49535	0.61994	0.0378691	0.482236
ENSMUSG00000031955	Bcar1	8	Breast cancer anti-estrogen resistance protein 1 [Source:UniProtKB/Swiss-Prot;Acc:Q61140]	12927	12.2705	19.9414	0.774486	0.000224564	0.00388398	14.442	13.9771	-0.0248954	0.889237	0.978891
ENSMUSG00000046556	Zfp319	8	zinc finger protein 319 [Source:MGI Symbol;Acc:MGI:1890618]	79233	0.99019	1.63648	0.77391	0.00377026	0.0308601	2.25778	2.53779	0.166712	0.524453	0.882243
ENSMUSG00000026510	Trp53bp2	1	transformation related protein 53 binding protein 2 [Source:MGI Symbol;Acc:MGI:2138319]	209456	8.00349	12.9333	0.773147	0.000120366	0.00239021	6.82498	6.88889	0.0482281	0.851095	0.969892
ENSMUSG00000041712	Ubr7	12	ubiquitin protein ligase E3 component n-recognin 7 (putative) [Source:MGI Symbol;Acc:MGI:1913872]	66622	12.4124	20.2887	0.77311	0.000432242	0.00639633	24.7752	34.8432	0.449466	0.0513255	0.516302
ENSMUSG00000020513	Tubd1	11	tubulin, delta 1 [Source:MGI Symbol;Acc:MGI:1891826]	56427	1.83548	3.16418	0.772931	0.0207352	0.0984907	1.77835	2.65228	0.4716	0.0924652	0.595393
ENSMUSG00000030101	Sumf1	6	Sulfatase-modifying factor 1 [Source:UniProtKB/Swiss-Prot;Acc:Q8R0F3]	58911	10.2959	16.6977	0.772859	0.00101788	0.0118648	6.52419	6.81136	0.0853898	0.659916	0.924133
ENSMUSG00000022383	Ppara	15	peroxisome proliferator activated receptor alpha [Source:MGI Symbol;Acc:MGI:104740]	19013	2.56583	4.16891	0.769385	0.000610067	0.00820277	3.93996	7.01989	0.645033	0.0248863	0.439124
ENSMUSG00000004631	Sgce	6	Epsilon-sarcoglycan [Source:UniProtKB/Swiss-Prot;Acc:O70258]	20392	8.01974	12.9606	0.769033	0.000614528	0.00824481	4.70413	4.96917	0.0936229	0.586507	0.904893
ENSMUSG00000027962	Vcam1	3	vascular cell adhesion molecule 1 [Source:MGI Symbol;Acc:MGI:98926]	22329	6.53375	10.426	0.768294	1.21618e-05	0.000377037	9.36862	12.7396	0.368628	0.193727	0.708316
ENSMUSG00000024909	Efemp2	19	EGF-containing fibulin-like extracellular matrix protein 2 [Source:UniProtKB/Swiss-Prot;Acc:Q9WVJ9]	58859	28.869	46.2481	0.767535	8.4078e-05	0.00180311	14.7666	13.2186	-0.1039	0.691454	0.932672
ENSMUSG00000005483	Dnajb1	8	DnaJ homolog subfamily B member 1 [Source:UniProtKB/Swiss-Prot;Acc:Q9QYJ3]	81489	10.3221	16.5058	0.7655	5.93073e-05	0.00136834	14.8519	16.9048	0.196537	0.324166	0.795624
ENSMUSG00000036908	Unc93b1	19	unc-93 homolog B1 (C. elegans) [Source:MGI Symbol;Acc:MGI:1859307]	54445	4.58995	7.51522	0.76533	0.00316019	0.0272325	3.37018	5.24339	0.526983	0.045962	0.5081
ENSMUSG00000034487	Kdelc2	9	KDEL motif containing 2 [Source:HGNC Symbol;Acc:HGNC:28496]	68304	2.09364	3.4039	0.765024	0.00191319	0.0188588	1.95996	1.89673	-0.0133643	0.961708	0.992276
ENSMUSG00000029782	Tmem209	6	transmembrane protein 209 [Source:MGI Symbol;Acc:MGI:1919899]	72649	3.41408	5.49814	0.763646	0.000488069	0.00699666	3.59082	5.45141	0.531037	0.0340328	0.468059
ENSMUSG00000028703	Lrrc41	4	Leucine-rich repeat-containing protein 41 [Source:UniProtKB/Swiss-Prot;Acc:Q8K1C9]	230654	5.29843	9.01598	0.762914	0.02422	0.108905	5.59897	10.3861	0.510273	0.12094	0.637178
ENSMUSG00000019969	Psen1	12	presenilin 1 [Source:MGI Symbol;Acc:MGI:1202717]	19164	16.1834	26.0919	0.762196	0.0011836	0.0132786	11.3363	13.739	0.262515	0.288511	0.775676
ENSMUSG00000033350	Chst2	9	Carbohydrate sulfotransferase 2 [Source:UniProtKB/Swiss-Prot;Acc:Q80WV3]	54371	16.715	26.4035	0.761726	2.15613e-06	9.19299e-05	72.1968	95.749	0.347698	0.208909	0.720201
ENSMUSG00000003200	Sh3gl1	17	SH3-domain GRB2-like 1 [Source:MGI Symbol;Acc:MGI:700010]	20405	15.6627	25.2769	0.76052	0.00152042	0.0158488	28.1505	31.3273	0.164557	0.344281	0.805605
ENSMUSG00000040229	Gpr34	X	Probable G-protein coupled receptor 34 [Source:UniProtKB/Swiss-Prot;Acc:Q9R1K6]	23890	0.968544	1.98794	0.760186	0.0912789	0.257171	1.35631	1.93252	0.300871	0.36051	0.814714
ENSMUSG00000037313	Tacc3	5	transforming, acidic coiled-coil containing protein 3 [Source:MGI Symbol;Acc:MGI:1341163]	21335	1.89736	3.15907	0.760037	0.0142069	0.0763058	2.68691	2.12762	-0.257322	0.283912	0.773383
ENSMUSG00000054484	Tmem62	2	Transmembrane protein 62 [Source:UniProtKB/Swiss-Prot;Acc:Q8BXJ9]	96957	6.90272	11.0964	0.75876	0.00094752	0.0113538	5.80979	6.02243	0.0671066	0.678889	0.928742
ENSMUSG00000032281	Acsbg1	9	acyl-CoA synthetase bubblegum family member 1 [Source:MGI Symbol;Acc:MGI:2385656]	94180	405.101	643.595	0.758735	7.7816e-05	0.00169528	369.578	573.351	0.517899	0.0623986	0.548996
ENSMUSG00000046519	Golph3l	3	golgi phosphoprotein 3-like [Source:MGI Symbol;Acc:MGI:1917129]	229593	7.67755	13.0252	0.757591	0.0254804	0.112318	10.7822	15.2413	0.37629	0.211533	0.722362
ENSMUSG00000002111	Spi1	2	spleen focus forming virus (SFFV) proviral integration oncogene [Source:MGI Symbol;Acc:MGI:98282]	20375	1.28398	2.21268	0.756604	0.0268057	0.116207	1.32889	1.35066	-0.00606315	0.985377	0.99708
ENSMUSG00000047557	Lxn	3	Latexin [Source:UniProtKB/Swiss-Prot;Acc:P70202]	17035	637.048	1016.96	0.755937	8.07747e-05	0.00174477	429.986	529.8	0.279579	0.278952	0.771622
ENSMUSG00000039676	Capsl	15	Calcyphosin-like protein [Source:UniProtKB/Swiss-Prot;Acc:Q6P8Y1]	75568	1.6334	3.39535	0.754357	0.0976648	0.267932	2.66685	1.6864	-0.330892	0.31681	0.79112
ENSMUSG00000024339	Tap2	17	transporter 2, ATP-binding cassette, sub-family B (MDR/TAP) [Source:MGI Symbol;Acc:MGI:98484]	21355	6.36235	10.4193	0.754284	0.00877433	0.0552048	3.03993	6.35771	0.923703	0.000131255	0.0236248
ENSMUSG00000069763	Tmem100	11	Transmembrane protein 100 [Source:UniProtKB/Swiss-Prot;Acc:Q9CQG9]	67888	52.3019	83.7064	0.753795	0.00166919	0.0169792	53.5192	80.3753	0.496263	0.0652529	0.556966
ENSMUSG00000039989	Cbx4	11	E3 SUMO-protein ligase CBX4 [Source:UniProtKB/Swiss-Prot;Acc:O55187]	12418	2.96789	4.72578	0.7532	0.000154932	0.00292556	4.78811	5.76603	0.279395	0.0460854	0.508122
ENSMUSG00000055945	Prr18	17	Proline-rich protein 18 [Source:UniProtKB/Swiss-Prot;Acc:Q6PAN7]	320111	7.36391	12.0393	0.751369	0.00449356	0.0346624	4.11249	4.05036	0.00785742	0.975527	0.994125
ENSMUSG00000039234	Sec24d	3	Sec24 related gene family, member D (S. cerevisiae) [Source:MGI Symbol;Acc:MGI:1916858]	69608	2.42644	3.90899	0.751271	0.000669365	0.00878297	2.38288	2.32375	-0.00713938	0.976653	0.994612
ENSMUSG00000016946	Kctd5	17	potassium channel tetramerization domain containing 5 [Source:HGNC Symbol;Acc:HGNC:21423]	69259	67.9976	107.386	0.751178	8.57892e-05	0.00183542	74.1428	94.359	0.297621	0.290024	0.775714
ENSMUSG00000047945	Marcksl1	4	MARCKS-related protein [Source:UniProtKB/Swiss-Prot;Acc:P28667]	17357	174.857	275.145	0.750928	5.74796e-06	0.00020324	23.7775	29.3886	0.292385	0.224641	0.730801
ENSMUSG00000060373	Hnrnpc	14	Heteroous nuclear ribonucleoproteins C1/C2 [Source:UniProtKB/Swiss-Prot;Acc:Q9Z204]	15381	64.1984	101.994	0.750481	0.000411285	0.0061419	71.8576	83.1065	0.205598	0.333485	0.799729
ENSMUSG00000040339	Fam102b	3	Protein FAM102B [Source:UniProtKB/Swiss-Prot;Acc:Q8BQS4]	329739	8.47342	13.3354	0.75036	7.96107e-07	3.99165e-05	3.04125	3.75672	0.254833	0.335809	0.801682
ENSMUSG00000022471	Xrcc6	15	X-ray repair complementing defective repair in Chinese hamster cells 6 [Source:MGI Symbol;Acc:MGI:95606]	14375	6.5681	10.4467	0.750357	7.80862e-05	0.00169528	6.45911	7.17268	0.166511	0.390418	0.826926
ENSMUSG00000031400	G6pdx	X	Glucose-6-phosphate 1-dehydrogenase X [Source:UniProtKB/Swiss-Prot;Acc:Q00612]	14381	36.8706	59.1458	0.750339	0.000982585	0.0115847	27.8855	40.992	0.487767	0.0551103	0.526509
ENSMUSG00000018143	Mafk	5	v-maf musculoaponeurotic fibrosarcoma oncogene family, protein K (avian) [Source:MGI Symbol;Acc:MGI:99951]	17135	3.88363	6.24655	0.750032	0.00273932	0.0245486	3.02635	3.87005	0.288371	0.313515	0.788814
ENSMUSG00000021120	Pigh	12	Phosphatidylinositol N-acetylglucosaminyltransferase subunit H [Source:UniProtKB/Swiss-Prot;Acc:Q5M9N4]	110417	4.06338	6.93243	0.749829	0.0381868	0.147206	3.78843	5.33376	0.364553	0.234261	0.736941
ENSMUSG00000022656	Nectin3	16	Nectin-3 [Source:UniProtKB/Swiss-Prot;Acc:Q9JLB9]	58998	2.55089	4.03812	0.748933	0.000129527	0.00253544	4.2245	4.781	0.196421	0.313456	0.788814
ENSMUSG00000018362	Kpna2	11	Importin subunit alpha-1 [Source:UniProtKB/Swiss-Prot;Acc:P52293]	16647	5.27288	8.73092	0.748522	0.0154013	0.0806925	7.46248	11.8047	0.567077	0.0302732	0.454041
ENSMUSG00000034379	Wdr5b	16	WD repeat domain 5B [Source:MGI Symbol;Acc:MGI:1916794]	69544	2.69063	4.63421	0.747961	0.0372862	0.144554	4.30695	6.28129	0.345375	0.287262	0.775676
ENSMUSG00000005897	Nr2c1	10	Nuclear receptor subfamily 2 group C member 1 [Source:UniProtKB/Swiss-Prot;Acc:Q505F1]	22025	1.08854	1.97699	0.747745	0.0650722	0.206548	1.4748	2.04272	0.302094	0.351182	0.808755
ENSMUSG00000034361	Cpne2	8	Copine-2 [Source:UniProtKB/Swiss-Prot;Acc:P59108]	234577	14.5708	23.2573	0.747671	0.00211645	0.0203265	26.8971	34.4576	0.292302	0.316719	0.79112
ENSMUSG00000017421	Zfp207	11	zinc finger protein 207 [Source:MGI Symbol;Acc:MGI:1340045]	22680	16.4655	26.0395	0.747216	3.25055e-05	0.000851787	27.464	33.9105	0.30781	0.0722923	0.565706
ENSMUSG00000032724	Abtb2	2	ankyrin repeat and BTB (POZ) domain containing 2 [Source:MGI Symbol;Acc:MGI:2139365]	99382	6.52909	10.2396	0.747086	3.28875e-06	0.000130316	8.38564	10.633	0.293775	0.29515	0.780243
ENSMUSG00000001870	Ltbp1	17	Latent-transforming growth factor beta-binding protein 1 [Source:UniProtKB/Swiss-Prot;Acc:Q8CG19]	268977	0.891641	1.43562	0.746791	0.00320222	0.0274367	0.954542	1.79915	0.486019	0.142207	0.664187
ENSMUSG00000030264	Thumpd3	6	Mus musculus THUMP domain containing 3 (Thumpd3), transcript variant 2, mRNA. [Source:RefSeq mRNA;Acc:NM_001355266]	14911	8.54684	13.4242	0.74653	6.88215e-07	3.51951e-05	8.4103	9.40245	0.175935	0.381394	0.822502
ENSMUSG00000029802	Abcg2	6	ATP binding cassette subfamily G member 2 (Junior blood group) [Source:MGI Symbol;Acc:MGI:1347061]	26357	2.27345	3.60049	0.746447	0.000268111	0.00447683	2.69337	3.37495	0.274141	0.303926	0.78384
ENSMUSG00000022766	Serpind1	16	serine (or cysteine) peptidase inhibitor, clade D, member 1 [Source:MGI Symbol;Acc:MGI:96051]	15160	20.0443	32.0351	0.745242	0.00107327	0.0123337	1.53196	1.78864	0.152975	0.641827	0.919041
ENSMUSG00000037242	Clic4	4	Chloride intracellular channel protein 4 [Source:UniProtKB/Swiss-Prot;Acc:Q9QYB1]	29876	78.1177	122.233	0.744446	4.63064e-06	0.000169287	21.5147	29.4397	0.392839	0.119102	0.635279
ENSMUSG00000043091	Tuba1c	15	tubulin, alpha 1C [Source:MGI Symbol;Acc:MGI:1095409]	22146	19.5833	48.2534	0.744155	0.113867	0.294881	7.54954	32.4979	0.563998	0.0598028	0.541607
ENSMUSG00000042608	Stk40	4	Serine/threonine-protein kinase 40 [Source:UniProtKB/Swiss-Prot;Acc:Q7TNL3]	74178	13.9085	21.7997	0.743644	3.18042e-06	0.00012743	18.2599	18.2381	0.0336746	0.89472	0.980079
ENSMUSG00000049493	Pls1	9	Plastin-1 [Source:UniProtKB/Swiss-Prot;Acc:Q3V0K9]	102502	6.58312	10.6955	0.743158	0.00683007	0.0464569	2.9496	3.29562	0.138906	0.639422	0.918244
ENSMUSG00000060802	B2m	2	Beta-2-microglobulin [Source:UniProtKB/Swiss-Prot;Acc:P01887]	12010	338.855	533.996	0.74208	0.000143603	0.00276575	120.553	115.217	-0.0252022	0.902205	0.981005
ENSMUSG00000045031	Cetn4	3	Centrin-4 [Source:UniProtKB/Swiss-Prot;Acc:Q8K4K1]	207175	4.98846	7.88382	0.741786	0.000189009	0.00340634	3.44277	3.03601	-0.137498	0.467443	0.860224
ENSMUSG00000020696	Rffl	11	E3 ubiquitin-protein ligase rififylin [Source:UniProtKB/Swiss-Prot;Acc:Q6ZQM0]	67338	5.0268	8.16334	0.741575	0.00759255	0.0501053	1.62341	2.09816	0.284829	0.336875	0.801898
ENSMUSG00000020097	Sgpl1	10	Sphingosine-1-phosphate lyase 1 [Source:UniProtKB/Swiss-Prot;Acc:Q8R0X7]	20397	6.29109	9.90237	0.741249	0.000214188	0.00374091	3.31066	5.01255	0.508928	0.0556751	0.528643
ENSMUSG00000018238	Gdf9	11	Growth/differentiation factor 9 [Source:UniProtKB/Swiss-Prot;Acc:Q07105]	14566	1.44048	2.47883	0.740224	0.0443508	0.162502	1.80766	2.1037	0.168739	0.583284	0.90342
ENSMUSG00000040280	Ndufa4l2	10	NADH dehydrogenase [ubiquinone] 1 alpha subcomplex subunit 4-like 2 [Source:UniProtKB/Swiss-Prot;Acc:Q4FZG9]	407790	0.897006	1.93602	0.740196	0.106692	0.282966	1.45341	1.20157	-0.149821	0.638477	0.917757
ENSMUSG00000024782	Ak3	19	GTP:AMP phosphotransferase AK3, mitochondrial [Source:UniProtKB/Swiss-Prot;Acc:Q9WTP7]	56248	146.851	229.633	0.739106	6.28614e-05	0.0014279	136.333	207.852	0.486869	0.0885986	0.589001
ENSMUSG00000045252	Zfp574	7	zinc finger protein 574 [Source:MGI Symbol;Acc:MGI:2442951]	232976	4.67698	7.3702	0.739002	0.000572902	0.00786207	7.64466	9.76876	0.321683	0.197728	0.711341
ENSMUSG00000025006	Sorbs1	19	sorbin and SH3 domain containing 1 [Source:MGI Symbol;Acc:MGI:700014]	20411	39.9621	62.0043	0.737882	2.90222e-08	2.36795e-06	30.0821	33.7034	0.185634	0.2919	0.777489
ENSMUSG00000051041	Olfml1	7	olfactomedin-like 1 [Source:MGI Symbol;Acc:MGI:2679264]	244198	19.0552	29.7278	0.737621	2.60686e-06	0.000108067	13.4845	19.881	0.535193	0.00700659	0.269044
ENSMUSG00000041623	D11Wsu47e	11	Uncharacterized [Source:UniProtKB/Swiss-Prot;Acc:Q6PIX9]	276852	4.03403	6.83668	0.737471	0.0400418	0.151644	4.41994	6.41962	0.465271	0.0697287	0.559574
ENSMUSG00000050248	Evc2	5	Limbin [Source:UniProtKB/Swiss-Prot;Acc:Q8K1G2]	68525	1.57654	2.56838	0.737082	0.0140611	0.0758861	1.3024	2.68623	0.629108	0.0525698	0.521229
ENSMUSG00000027215	Cd82	2	CD82 antigen [Source:UniProtKB/Swiss-Prot;Acc:P40237]	12521	55.5715	87.0603	0.736778	3.71518e-05	0.00093926	5.95345	7.29216	0.238358	0.391998	0.827248
ENSMUSG00000031990	Jam3	9	Junctional adhesion molecule C [Source:UniProtKB/Swiss-Prot;Acc:Q9D8B7]	83964	17.8998	28.1518	0.736429	0.000131525	0.00256616	7.76976	7.94196	0.0594864	0.807382	0.959978
ENSMUSG00000034640	Tiparp	3	TCDD-inducible poly(ADP-ribose) polymerase [Source:MGI Symbol;Acc:MGI:2159210]	99929	7.05009	11.2596	0.735874	0.00333263	0.0282734	16.6603	24.1916	0.411767	0.165712	0.682888
ENSMUSG00000047090	Tmem198b	10	transmembrane protein 198b [Source:MGI Symbol;Acc:MGI:1921077]	73827	7.25175	12.1752	0.735754	0.039767	0.150913	4.10876	5.17193	0.248789	0.431076	0.845712
ENSMUSG00000031969	Acad8	9	acyl-Coenzyme A dehydrogenase family, member 8 [Source:MGI Symbol;Acc:MGI:1914198]	66948	18.3205	29.021	0.734096	0.00256901	0.0234675	22.8997	33.2476	0.499699	0.0249624	0.439235
ENSMUSG00000042613	Pbxip1	3	Pre-B-cell leukemia transcription factor-interacting protein 1 [Source:UniProtKB/Swiss-Prot;Acc:Q3TVI8]	229534	48.2581	77.4193	0.733739	0.00458555	0.0351492	24.5865	28.9895	0.245065	0.242871	0.742925
ENSMUSG00000058013	2011-09-01	5	septin 11 [Source:MGI Symbol;Acc:MGI:1277214]	52398	6.32989	9.98326	0.733581	0.000266279	0.00445453	26.241	26.4005	0.0242338	0.898414	0.980137
ENSMUSG00000027187	Cat	2	Catalase [Source:UniProtKB/Swiss-Prot;Acc:P24270]	12359	71.8077	113.022	0.733412	0.000949154	0.0113658	49.4959	72.4756	0.452754	0.106691	0.625257
ENSMUSG00000036949	Slc39a12	2	Zinc transporter ZIP12 [Source:UniProtKB/Swiss-Prot;Acc:Q5FWH7]	277468	56.348	87.7159	0.73302	0.000106357	0.00217438	20.8013	46.324	0.796736	0.0107481	0.333459
ENSMUSG00000056666	Retsat	6	All-trans-retinol 13,14-reductase [Source:UniProtKB/Swiss-Prot;Acc:Q64FW2]	67442	10.0361	15.8197	0.73241	0.000735052	0.00939087	6.49257	8.15638	0.260525	0.38083	0.822502
ENSMUSG00000025647	Shisa5	9	Protein shisa-5 [Source:UniProtKB/Swiss-Prot;Acc:Q9D7I0]	66940	30.3043	47.0878	0.731958	5.36376e-05	0.00125856	26.7855	34.2052	0.335866	0.0909681	0.593003
ENSMUSG00000040472	Rabggta	14	Geranylgeranyl transferase type-2 subunit alpha [Source:UniProtKB/Swiss-Prot;Acc:Q9JHK4]	56187	17.0427	27.0084	0.731541	0.00272859	0.0245136	24.8561	31.1188	0.320978	0.0727375	0.566142
ENSMUSG00000022893	Adamts1	16	A disintegrin and metalloproteinase with thrombospondin motifs 1 [Source:UniProtKB/Swiss-Prot;Acc:P97857]	11504	1.85605	2.94219	0.73141	0.0022958	0.0215419	0.889602	2.50963	1.22565	4.20597e-06	0.00148708
ENSMUSG00000017466	Timp2	11	tissue inhibitor of metalloproteinase 2 [Source:MGI Symbol;Acc:MGI:98753]	21858	49.8723	77.2838	0.731135	4.30338e-05	0.00106682	28.5512	32.1287	0.175458	0.471161	0.86026
ENSMUSG00000025402	Nab2	10	NGFI-A-binding protein 2 [Source:UniProtKB/Swiss-Prot;Acc:Q61127]	17937	1.31008	2.13399	0.730405	0.0142328	0.076399	5.68356	6.34629	0.127558	0.645417	0.919978
ENSMUSG00000009733	Tfcp2	15	Mus musculus transcription factor CP2 (Tfcp2), transcript variant 3, mRNA. [Source:RefSeq mRNA;Acc:NM_001355497]	21422	3.76426	6.01102	0.730365	0.00501875	0.0373184	6.33796	6.51384	0.0623609	0.758674	0.948676
ENSMUSG00000028542	Slc6a9	4	Sodium- and chloride-dependent glycine transporter 1 [Source:UniProtKB/Swiss-Prot;Acc:P28571]	14664	59.0044	95.7568	0.730129	0.0207068	0.0984251	3.82732	6.98918	0.567397	0.077699	0.573829
ENSMUSG00000029171	Pgm1	5	Phosphoglucomutase-2 [Source:UniProtKB/Swiss-Prot;Acc:Q7TSV4]	66681	4.75663	8.01392	0.730026	0.042398	0.157827	6.50221	9.01129	0.416195	0.0973992	0.604287
ENSMUSG00000046711	Hmga1	17	High mobility group protein HMG-I/HMG-Y [Source:UniProtKB/Swiss-Prot;Acc:P17095]	15361	18.3247	28.5563	0.729722	0.000142804	0.00275331	15.8615	15.9636	0.0371868	0.829843	0.965651
ENSMUSG00000056310	Tyw1	5	tRNA-yW synthesizing protein 1 homolog (S. cerevisiae) [Source:MGI Symbol;Acc:MGI:2141161]	100929	2.73252	4.3358	0.729532	0.00571353	0.0407461	2.48151	3.16228	0.296815	0.269013	0.765172
ENSMUSG00000022175	Lrp10	14	Low-density lipoprotein receptor-related protein 10 [Source:UniProtKB/Swiss-Prot;Acc:Q7TQH7]	65107	14.1815	22.0876	0.729259	0.000144812	0.00278185	7.53123	10.0763	0.363271	0.174825	0.693368
ENSMUSG00000036986	Pml	9	Protein PML [Source:UniProtKB/Swiss-Prot;Acc:Q60953]	18854	1.37291	2.13709	0.728968	4.17669e-05	0.00104127	2.78531	2.44748	-0.144107	0.54948	0.89433
ENSMUSG00000041959	S100a10	3	S100 calcium binding protein A10 (calpactin) [Source:MGI Symbol;Acc:MGI:1339468]	20194	314.692	497.803	0.727772	0.00110395	0.0126056	120.341	74.0948	-0.60321	0.00182396	0.136783
ENSMUSG00000039476	Prrx2	2	paired related homeobox 2 [Source:MGI Symbol;Acc:MGI:98218]	20204	13.6979	21.6824	0.727615	0.00259415	0.0236016	12.9869	13.0316	0.0327644	0.906544	0.982727
ENSMUSG00000046562	Unc119b	5	unc-119 lipid binding chaperone B [Source:MGI Symbol;Acc:MGI:2147162]	106840	12.1323	19.0311	0.726765	0.000872097	0.0107073	17.2584	19.7374	0.184234	0.47938	0.861271
ENSMUSG00000015714	Cers2	3	Ceramide synthase 2 [Source:UniProtKB/Swiss-Prot;Acc:Q924Z4]	76893	64.116	100.356	0.726558	0.00112459	0.0127682	18.9786	29.7143	0.531792	0.0537833	0.524769
ENSMUSG00000026880	Stom	2	Erythrocyte band 7 integral membrane protein [Source:UniProtKB/Swiss-Prot;Acc:P54116]	13830	5.13436	7.97342	0.725507	0.00012877	0.00253093	4.51277	5.66795	0.218487	0.506243	0.873122
ENSMUSG00000040675	Mthfd1l	10	methylenetetrahydrofolate dehydrogenase (NADP+ dependent) 1-like [Source:MGI Symbol;Acc:MGI:1924836]	270685	1.33338	2.14987	0.725068	0.0120485	0.0682673	2.89936	2.39615	-0.173375	0.562083	0.897178
ENSMUSG00000001829	Clpb	7	Caseinolytic peptidase B protein homolog [Source:UniProtKB/Swiss-Prot;Acc:Q60649]	20480	12.3351	19.1601	0.724862	0.000558532	0.00771424	15.3523	20.0825	0.392082	0.0167798	0.374104
ENSMUSG00000010651	Acaa1b	9	acetyl-Coenzyme A acyltransferase 1B [Source:MGI Symbol;Acc:MGI:3605455]	235674	1.57187	2.58649	0.724846	0.0205908	0.0981165	1.1804	1.48548	0.152215	0.643737	0.919502
ENSMUSG00000037211	Spry1	3	sprouty RTK signaling antagonist 1 [Source:MGI Symbol;Acc:MGI:1345139]	24063	4.61146	7.71382	0.724527	0.0391669	0.149717	4.33196	5.97961	0.43731	0.0411445	0.495834
ENSMUSG00000020334	Slc22a4	11	Solute carrier family 22 member 4 [Source:UniProtKB/Swiss-Prot;Acc:Q9Z306]	30805	32.43	50.4363	0.72433	0.000298348	0.0048685	3.48884	6.43805	0.665342	0.027038	0.444372
ENSMUSG00000054079	Utp18	11	UTP18 small subunit processome component [Source:MGI Symbol;Acc:MGI:1923402]	217109	7.32091	11.3672	0.724119	0.00016533	0.00307531	10.3364	13.3158	0.353093	0.110239	0.628052
ENSMUSG00000046731	Kctd11	11	BTB/POZ domain-containing protein KCTD11 [Source:UniProtKB/Swiss-Prot;Acc:Q8K485]	216858	2.09106	3.35937	0.723363	0.00995501	0.0602689	2.66597	3.97217	0.430491	0.150353	0.671403
ENSMUSG00000027255	Arfgap2	2	ADP-ribosylation factor GTPase-activating protein 2 [Source:UniProtKB/Swiss-Prot;Acc:Q99K28]	77038	10.896	17.2524	0.723186	0.00696087	0.04715	13.6628	20.6847	0.523322	0.0302966	0.454041
ENSMUSG00000016831	Tox4	14	TOX high mobility group box family member 4 [Source:UniProtKB/Swiss-Prot;Acc:Q8BU11]	268741	6.58586	10.1909	0.722398	2.7016e-05	0.000735868	7.63293	9.89517	0.372197	0.0338797	0.46785
ENSMUSG00000001942	Siae	9	Sialate O-acetylesterase Sialate O-acetylesterase small subunit Sialate O-acetylesterase large subunit [Source:UniProtKB/Swiss-Prot;Acc:P70665]	22619	4.07799	6.35223	0.72223	0.00101092	0.0118061	3.03249	4.40299	0.463133	0.0681071	0.55936
ENSMUSG00000026879	Gsn	2	gelsolin [Source:MGI Symbol;Acc:MGI:95851]	227753	185.622	289.553	0.721766	0.00212047	0.0203433	33.1892	48.1513	0.491892	0.0269765	0.444372
ENSMUSG00000018669	Cdk5rap3	11	CDK5 regulatory subunit-associated protein 3 [Source:UniProtKB/Swiss-Prot;Acc:Q99LM2]	80280	45.9429	70.7581	0.720823	1.35076e-06	6.31628e-05	45.8086	51.9093	0.197508	0.166614	0.684046
ENSMUSG00000038650	Rnh1	7	Ribonuclease inhibitor [Source:UniProtKB/Swiss-Prot;Acc:Q91VI7]	107702	54.7318	84.4902	0.720066	4.5407e-05	0.00111194	47.2263	53.1933	0.18886	0.294662	0.779797
ENSMUSG00000060090	Rp2	X	Protein XRP2 [Source:UniProtKB/Swiss-Prot;Acc:Q9EPK2]	19889	1.97348	3.14311	0.719453	0.00551436	0.0398321	2.71508	4.22745	0.504737	0.0848781	0.584104
ENSMUSG00000039242	B3galnt2	13	UDP-GalNAc:beta-1,3-N-acetylgalactosaminyltransferase 2 [Source:UniProtKB/Swiss-Prot;Acc:Q8BG28]	97884	1.42282	2.31502	0.719388	0.0200199	0.09642	2.10302	2.48095	0.181236	0.521797	0.881429
ENSMUSG00000036167	Pphln1	15	periphilin 1 [Source:MGI Symbol;Acc:MGI:1917029]	223828	6.76339	10.4621	0.718418	0.000145373	0.00278786	6.78241	10.4992	0.566744	0.0154378	0.37075
ENSMUSG00000102918	Pcdhgc3	18	protocadherin gamma subfamily C, 3 [Source:MGI Symbol;Acc:MGI:1935201]	93706	1.00639	1.65171	0.718239	0.0356072	0.140257	1.37596	1.87736	0.329509	0.285921	0.774484
ENSMUSG00000020598	Nrcam	12	Neuronal cell adhesion molecule [Source:UniProtKB/Swiss-Prot;Acc:Q810U4]	319504	9.83479	15.431	0.717566	0.00338791	0.0285381	17.7213	17.5293	0.00667569	0.97461	0.993892
ENSMUSG00000006134	Crkl	16	Crk-like protein [Source:UniProtKB/Swiss-Prot;Acc:P47941]	12929	9.03672	13.8684	0.715621	4.26295e-05	0.00105983	11.9271	15.9948	0.382668	0.110147	0.628052
ENSMUSG00000031729	Ist1	8	increased sodium tolerance 1 homolog (yeast) [Source:MGI Symbol;Acc:MGI:1919205]	71955	9.8094	15.1982	0.714711	0.00042533	0.00630444	13.6383	16.4898	0.279239	0.105584	0.622398
ENSMUSG00000045664	Cdc42ep2	19	Cdc42 effector protein 2 [Source:UniProtKB/Swiss-Prot;Acc:Q8JZX9]	104252	21.6874	34.0359	0.714551	0.0013284	0.0144434	5.58279	7.05664	0.315786	0.159488	0.678774
ENSMUSG00000041477	Dcp1b	6	mRNA-decapping enzyme 1B [Source:UniProtKB/Swiss-Prot;Acc:Q3U564]	319618	2.87225	4.52835	0.713926	0.00848005	0.053863	3.57774	4.06986	0.18399	0.366904	0.816748
ENSMUSG00000044786	Zfp36	7	zinc finger protein 36 [Source:MGI Symbol;Acc:MGI:99180]	22695	2.92568	4.63998	0.713564	0.0087042	0.0548492	2.19691	2.42929	0.139594	0.647083	0.920826
ENSMUSG00000034430	Zxdc	6	ZXD family zinc finger C [Source:MGI Symbol;Acc:MGI:1933108]	80292	2.64877	4.21997	0.712774	0.0152377	0.0801574	4.58264	6.56549	0.481783	0.0164336	0.371581
ENSMUSG00000063052	Lrrc40	3	leucine-rich repeat-containing protein 40 isoform b [Source:RefSeq peptide;Acc:NP_001276453]	67144	4.32239	6.80835	0.712615	0.00695022	0.0471134	5.7597	6.74253	0.221903	0.325272	0.796203
ENSMUSG00000026672	Optn	2	Mus musculus optineurin (Optn), transcript variant 1, mRNA. [Source:RefSeq mRNA;Acc:NM_001356487]	71648	10.1972	15.7749	0.71085	0.000694745	0.00901387	11.6074	15.245	0.386512	0.0453408	0.506749
ENSMUSG00000023913	Pla2g7	17	Platelet-activating factor acetylhydrolase [Source:UniProtKB/Swiss-Prot;Acc:Q60963]	27226	355.522	551.379	0.71067	0.00295174	0.0259746	238.901	349.965	0.450459	0.112292	0.629278
ENSMUSG00000006800	Sulf2	2	Mus musculus sulfatase 2 (Sulf2), transcript variant 4, mRNA. [Source:RefSeq mRNA;Acc:NM_001355619]	72043	15.1499	23.7635	0.710473	0.00396694	0.0318455	8.13051	7.85531	-0.0263691	0.92549	0.986238
ENSMUSG00000055717	Slain1	14	SLAIN motif-containing protein 1 [Source:UniProtKB/Swiss-Prot;Acc:Q68FF7]	105439	34.7754	53.9642	0.710431	0.00100878	0.0118041	8.83799	13.3704	0.564753	0.00491049	0.239789
ENSMUSG00000041870	Ankrd13a	5	Ankyrin repeat domain-containing protein 13A [Source:UniProtKB/Swiss-Prot;Acc:Q80UP5]	68420	17.0018	26.9026	0.710027	0.00859355	0.0543531	11.6345	14.2643	0.249036	0.382716	0.823714
ENSMUSG00000074622	Mafb	2	Transcription factor MafB [Source:UniProtKB/Swiss-Prot;Acc:P54841]	16658	1.90049	3.07229	0.709819	0.016377	0.0840144	6.13755	7.49339	0.242103	0.32861	0.798054
ENSMUSG00000047786	Lix1	17	Protein limb expression 1 homolog [Source:UniProtKB/Swiss-Prot;Acc:Q6P566]	66643	26.4549	40.4737	0.708351	3.83712e-06	0.000147252	139.5	152.781	0.137853	0.595825	0.905839
ENSMUSG00000071604	Fam189a2	19	family with sequence similarity 189 member A2 [Source:HGNC Symbol;Acc:HGNC:24820]	381217	13.5818	20.8819	0.708069	0.000440091	0.00647512	7.93418	7.92699	0.030329	0.907829	0.983006
ENSMUSG00000018697	Aatf	11	apoptosis antagonizing transcription factor [Source:MGI Symbol;Acc:MGI:1929608]	56321	5.71582	8.937	0.707996	0.00661601	0.0453647	8.06501	10.8549	0.36958	0.14291	0.664875
ENSMUSG00000079037	Prnp	2	prion protein [Source:MGI Symbol;Acc:MGI:97769]	19122	578.578	885.434	0.707636	0.000387777	0.00589353	536.879	726.061	0.383298	0.141659	0.664187
ENSMUSG00000058979	Hdhd5	6	Haloacid dehalogenase-like hydrolase domain-containing 5 [Source:UniProtKB/Swiss-Prot;Acc:Q91WM2]	214932	29.9565	46.0638	0.707407	0.000484344	0.00695518	36.3454	67.631	0.721582	0.00953054	0.320461
ENSMUSG00000073680	Tmem88b	4	Transmembrane protein 88B [Source:UniProtKB/Swiss-Prot;Acc:Q3TYP4]	320587	38.4307	59.2371	0.706658	0.000608212	0.00818396	3.70092	4.22759	0.121652	0.700531	0.933825
ENSMUSG00000022538	Lsg1	16	Large subunit GTPase 1 homolog [Source:UniProtKB/Swiss-Prot;Acc:Q3UM18]	224092	4.94468	7.92147	0.7066	0.0266092	0.115654	6.38179	7.32137	0.204895	0.282773	0.773186
ENSMUSG00000004462	Tbccd1	16	TBCC domain-containing protein 1 [Source:UniProtKB/Swiss-Prot;Acc:Q640P7]	70573	10.0868	15.557	0.705823	0.00209461	0.0201599	12.6349	13.9334	0.146375	0.582772	0.903115
ENSMUSG00000070532	Ccdc190	1	Coiled-coil domain-containing protein 190 [Source:UniProtKB/Swiss-Prot;Acc:Q3URK1]	78465	3.79339	6.06041	0.705229	0.015155	0.0798453	3.82226	6.50866	0.58948	0.0439519	0.502786
ENSMUSG00000023990	Tfeb	17	transcription factor EB [Source:MGI Symbol;Acc:MGI:103270]	21425	13.3159	20.7237	0.704292	0.0045673	0.0351004	8.49349	10.1247	0.238741	0.365189	0.815873
ENSMUSG00000020305	Asb3	11	Ankyrin repeat and SOCS box protein 3 [Source:UniProtKB/Swiss-Prot;Acc:Q9WV72]	65257	4.05091	6.59738	0.703829	0.0391859	0.149752	6.22616	7.2134	0.209499	0.345303	0.806382
ENSMUSG00000038023	Atp6v0a2	5	V-type proton ATPase 116 kDa subunit a isoform 2 [Source:UniProtKB/Swiss-Prot;Acc:P15920]	21871	15.197	23.1384	0.703738	6.28577e-05	0.0014279	12.9676	14.488	0.168902	0.417887	0.840004
ENSMUSG00000039519	Cyp7b1	3	25-hydroxycholesterol 7-alpha-hydroxylase [Source:UniProtKB/Swiss-Prot;Acc:Q60991]	13123	8.76261	13.2679	0.702895	6.52721e-07	3.38623e-05	5.79405	8.5322	0.446619	0.115973	0.631969
ENSMUSG00000052406	Rexo4	2	RNA exonuclease 4 [Source:UniProtKB/Swiss-Prot;Acc:Q6PAQ4]	227656	16.6519	25.5129	0.702494	0.000537021	0.00750742	20.3762	23.9968	0.222821	0.360996	0.814811
ENSMUSG00000075415	Fnbp1	2	Mus musculus formin binding protein 1 (Fnbp1), transcript variant 6, mRNA. [Source:RefSeq mRNA;Acc:NM_001355105]	14269	11.3653	17.3378	0.702377	6.98027e-05	0.00155454	9.76708	10.7894	0.149569	0.528477	0.884531
ENSMUSG00000032181	Scg3	9	Secretogranin-3 [Source:UniProtKB/Swiss-Prot;Acc:P47867]	20255	81.4372	125.238	0.701972	0.000396426	0.00598473	153.019	174.125	0.194001	0.408065	0.834051
ENSMUSG00000038816	Ctnnal1	4	Alpha-catulin [Source:UniProtKB/Swiss-Prot;Acc:O88327]	54366	6.05683	9.28044	0.70139	7.63294e-05	0.0016668	7.11493	7.95692	0.156755	0.529145	0.88478
ENSMUSG00000028328	Tmod1	4	Tropomodulin-1 [Source:UniProtKB/Swiss-Prot;Acc:P49813]	21916	4.27708	6.92255	0.701148	0.0368159	0.143143	8.5938	9.95123	0.190493	0.435065	0.847862
ENSMUSG00000022580	Rhpn1	15	Rhophilin-1 [Source:UniProtKB/Swiss-Prot;Acc:Q61085]	14787	2.18841	3.36739	0.701075	0.00183636	0.0182821	4.07647	5.70115	0.424541	0.0813892	0.578552
ENSMUSG00000029860	Zyx	6	zyxin [Source:MGI Symbol;Acc:MGI:103072]	22793	19.4107	29.7066	0.700552	0.000382398	0.00583678	11.5413	14.7039	0.328614	0.0919959	0.595031
ENSMUSG00000068220	Lgals1	15	Galectin-1 [Source:UniProtKB/Swiss-Prot;Acc:P16045]	16852	172.031	272.702	0.700333	0.0110294	0.0644669	84.1151	64.8806	-0.270804	0.290924	0.776393
ENSMUSG00000005936	Kctd20	17	Mus musculus potassium channel tetramerisation domain containing 20 (Kctd20), transcript variant 3, mRNA. [Source:RefSeq mRNA;Acc:NM_001356299]	66989	7.58211	11.583	0.700133	0.000406346	0.00608841	11.7119	12.1137	0.0671594	0.756201	0.948224
ENSMUSG00000019826	Zbtb24	10	zinc finger and BTB domain containing 24 [Source:MGI Symbol;Acc:MGI:3039618]	268294	3.39426	5.36803	0.699547	0.0167724	0.0854326	4.92553	5.89831	0.249314	0.284135	0.773383
ENSMUSG00000016256	Ctsz	2	cathepsin Z [Source:MGI Symbol;Acc:MGI:1891190]	64138	106.141	161.375	0.699454	6.60161e-05	0.00148495	51.0383	72.6351	0.468029	0.0462743	0.509017
ENSMUSG00000029810	Tmem176b	6	Transmembrane protein 176B [Source:UniProtKB/Swiss-Prot;Acc:Q9R1Q6]	65963	140.675	215.585	0.699191	0.00055335	0.00766999	63.4155	87.0888	0.437496	0.0427395	0.49704
ENSMUSG00000026470	Stx6	1	Syntaxin-6 [Source:UniProtKB/Swiss-Prot;Acc:Q9JKK1]	58244	17.9848	27.6606	0.699084	0.00307051	0.0267163	26.8721	34.8199	0.348259	0.107935	0.627421
ENSMUSG00000037852	Cpe	8	Carboxypeptidase E [Source:UniProtKB/Swiss-Prot;Acc:Q00493]	12876	1130.12	1716.61	0.698768	0.000241301	0.00410165	1971.21	2235.9	0.164981	0.550165	0.894515
ENSMUSG00000030103	Bhlhe40	6	Class E basic helix-loop-helix protein 40 [Source:UniProtKB/Swiss-Prot;Acc:O35185]	20893	53.9788	83.9819	0.69832	0.00922378	0.0572104	80.1768	121.912	0.552378	0.0141951	0.361345
ENSMUSG00000027452	Acss1	2	Acetyl-coenzyme A synthetase 2-like, mitochondrial [Source:UniProtKB/Swiss-Prot;Acc:Q99NB1]	68738	19.9184	30.5501	0.698281	0.00196885	0.0193014	35.5255	52.428	0.431227	0.147028	0.665004
ENSMUSG00000028706	Nsun4	4	5-methylcytosine rRNA methyltransferase NSUN4 [Source:UniProtKB/Swiss-Prot;Acc:Q9CZ57]	72181	5.02731	7.66333	0.697587	0.000656272	0.0086301	5.96079	9.66697	0.65208	0.00143581	0.123336
ENSMUSG00000022382	Wnt7b	15	wingless-type MMTV integration site family, member 7B [Source:MGI Symbol;Acc:MGI:98962]	22422	27.2958	41.3656	0.697255	0.000185929	0.00335757	22.6809	33.0759	0.433677	0.135447	0.65573
ENSMUSG00000028911	Srsf4	4	serine/arginine-rich splicing factor 4 [Source:MGI Symbol;Acc:MGI:1890577]	57317	3.88462	6.53382	0.696922	0.0727657	0.222436	6.28741	7.64965	0.269854	0.243603	0.742925
ENSMUSG00000001552	Jup	11	Junction plakoglobin [Source:UniProtKB/Swiss-Prot;Acc:Q02257]	16480	8.11956	12.6476	0.696156	0.00774029	0.0507259	14.7997	17.1002	0.171676	0.558952	0.896161
ENSMUSG00000020467	Efemp1	11	EGF-containing fibulin-like extracellular matrix protein 1 [Source:UniProtKB/Swiss-Prot;Acc:Q8BPB5]	216616	3.47054	5.53477	0.695727	0.0233546	0.106589	4.9919	6.88806	0.361538	0.231122	0.734932
ENSMUSG00000062761	Zfp512	5	zinc finger protein 512 [Source:MGI Symbol;Acc:MGI:1917345]	269639	10.4636	16.2785	0.695107	0.0140102	0.0757253	14.4303	17.0936	0.224643	0.335184	0.801303
ENSMUSG00000044030	Irf2bp1	7	Interferon regulatory factor 2-binding protein 1 [Source:UniProtKB/Swiss-Prot;Acc:Q8R3Y8]	272359	17.1665	25.9874	0.694848	2.89509e-05	0.000773317	26.5258	31.8459	0.263459	0.160591	0.679746
ENSMUSG00000004530	Coro1c	5	Coronin-1C [Source:UniProtKB/Swiss-Prot;Acc:Q9WUM4]	23790	8.17152	12.5581	0.694623	0.00226746	0.0213878	10.3485	9.77516	-0.0439034	0.830954	0.966025
ENSMUSG00000020520	Galnt10	11	Polypeptide N-acetylgalactosaminyltransferase 10 [Source:UniProtKB/Swiss-Prot;Acc:Q6P9S7]	171212	7.54631	11.3849	0.694605	1.10746e-05	0.000348753	1.31659	1.02559	-0.175007	0.597142	0.906302
ENSMUSG00000034957	Cebpa	7	CCAAT/enhancer-binding protein alpha [Source:UniProtKB/Swiss-Prot;Acc:P53566]	12606	2.71119	4.16359	0.694392	0.00130401	0.0142827	5.09024	6.15308	0.260618	0.309453	0.786717
ENSMUSG00000031788	Kifc3	8	Kinesin-like protein KIFC3 [Source:UniProtKB/Swiss-Prot;Acc:O35231]	16582	25.1221	38.0982	0.69399	0.000500949	0.00710271	30.0223	32.9311	0.122042	0.675934	0.928712
ENSMUSG00000031714	Gab1	8	GRB2-associated-binding protein 1 [Source:UniProtKB/Swiss-Prot;Acc:Q9QYY0]	14388	9.11573	14.0555	0.693965	0.00187577	0.0185712	4.8257	5.64081	0.217779	0.326801	0.796757
ENSMUSG00000050270	Tmem220	11	Transmembrane protein 220 [Source:UniProtKB/Swiss-Prot;Acc:Q8BP07]	338369	1.13901	1.85628	0.692649	0.0445727	0.163148	0.967966	1.62963	0.431823	0.191653	0.706538
ENSMUSG00000022043	Trim35	14	tripartite motif-containing 35 [Source:MGI Symbol;Acc:MGI:1914104]	66854	38.4822	58.5703	0.692078	0.000919719	0.0111097	45.8713	60.556	0.397146	0.0224961	0.423688
ENSMUSG00000045427	Hnrnph2	X	Heteroous nuclear ribonucleoprotein H2 Heteroous nuclear ribonucleoprotein H2, N-terminally processed [Source:UniProtKB/Swiss-Prot;Acc:P70333]	56258	17.7857	28.5598	0.692047	0.0440187	0.161747	29.5381	31.5648	0.114882	0.5897	0.904893
ENSMUSG00000020009	Ifngr1	10	interferon gamma receptor 1 [Source:MGI Symbol;Acc:MGI:107655]	15979	8.33265	12.756	0.691479	0.00463686	0.0353876	4.64966	7.55121	0.466213	0.14394	0.665004
ENSMUSG00000019877	Serinc1	10	Serine incorporator 1 [Source:UniProtKB/Swiss-Prot;Acc:Q9QZI8]	56442	97.5561	147.597	0.69136	0.000595701	0.0080945	100.227	129.929	0.327421	0.218507	0.727124
ENSMUSG00000062825	Actg1	11	Actin, cytoplasmic 2 Actin, cytoplasmic 2, N-terminally processed [Source:UniProtKB/Swiss-Prot;Acc:P63260]	11465	225.031	340.411	0.690911	0.000259698	0.00436069	268.357	315.131	0.246833	0.152291	0.6742
ENSMUSG00000026356	Dars	1	Aspartate--tRNA ligase, cytoplasmic [Source:UniProtKB/Swiss-Prot;Acc:Q922B2]	226414	42.033	65.6268	0.689922	0.0173514	0.0871211	39.6365	62.2812	0.575449	0.0183421	0.386431
ENSMUSG00000073700	Klhl21	4	Kelch-like protein 21 [Source:UniProtKB/Swiss-Prot;Acc:Q3U410]	242785	3.59536	5.49714	0.689658	0.00266041	0.0240213	5.01624	6.03307	0.266819	0.180895	0.699089
ENSMUSG00000055044	Pdlim1	19	PDZ and LIM domain protein 1 [Source:UniProtKB/Swiss-Prot;Acc:O70400]	54132	7.45211	11.5583	0.689644	0.00486977	0.0366466	1.35449	1.74746	0.278967	0.341221	0.80401
ENSMUSG00000020015	Cdk17	10	Cyclin-dependent kinase 17 [Source:UniProtKB/Swiss-Prot;Acc:Q8K0D0]	237459	10.0234	15.2693	0.689298	0.00256812	0.0234675	32.8907	44.6292	0.419398	0.0267699	0.44338
ENSMUSG00000026223	Itm2c	1	Integral membrane protein 2C CT-BRI3 [Source:UniProtKB/Swiss-Prot;Acc:Q91VK4]	64294	311.268	470.287	0.688851	0.000518156	0.00728911	250.527	277.837	0.163326	0.431714	0.84597
ENSMUSG00000053062	Jam2	16	Junctional adhesion molecule B [Source:UniProtKB/Swiss-Prot;Acc:Q9JI59]	67374	37.6831	57.1262	0.688004	0.00098283	0.0115847	12.7786	15.6047	0.270848	0.295309	0.780261
ENSMUSG00000028292	Rars2	4	Probable arginine--tRNA ligase, mitochondrial [Source:UniProtKB/Swiss-Prot;Acc:Q3U186]	109093	7.31325	11.6216	0.687741	0.033262	0.134121	11.7277	18.3684	0.573962	0.0176352	0.383756
ENSMUSG00000029090	Adgra3	5	Adhesion G protein-coupled receptor A3 [Source:UniProtKB/Swiss-Prot;Acc:Q7TT36]	70693	4.36253	6.76839	0.6863	0.0191754	0.0933547	4.13994	3.76574	-0.0830955	0.756646	0.94853
ENSMUSG00000018678	Sp2	11	Sp2 transcription factor [Source:MGI Symbol;Acc:MGI:1926162]	78912	4.73027	7.27972	0.686175	0.0074282	0.049329	5.98259	9.18494	0.452808	0.133978	0.653258
ENSMUSG00000050471	Fam118b	9	Protein FAM118B [Source:UniProtKB/Swiss-Prot;Acc:Q8C569]	109229	6.53891	9.91101	0.686092	0.000338489	0.00531573	7.08248	11.7225	0.624878	0.014245	0.361345
ENSMUSG00000020101	Vsir	10	V-set immunoregulatory receptor [Source:MGI Symbol;Acc:MGI:1921298]	74048	2.99716	4.54502	0.685978	0.000800462	0.0100127	2.24974	3.10286	0.426699	0.0512593	0.516302
ENSMUSG00000029840	Mtpn	6	Myotrophin [Source:UniProtKB/Swiss-Prot;Acc:P62774]	14489	57.1397	85.8393	0.685715	3.71042e-05	0.00093926	79.384	97.1969	0.279642	0.22175	0.729312
ENSMUSG00000018574	Acadvl	11	acyl-Coenzyme A dehydrogenase, very long chain [Source:MGI Symbol;Acc:MGI:895149]	11370	41.2871	63.7583	0.685325	0.0138648	0.0752564	40.431	62.0046	0.574244	0.00708388	0.270994
ENSMUSG00000025176	Hoga1	19	4-hydroxy-2-oxoglutarate aldolase, mitochondrial [Source:UniProtKB/Swiss-Prot;Acc:Q9DCU9]	67432	1.54971	2.44544	0.685261	0.0242631	0.10899	2.13636	2.45985	0.154702	0.622618	0.914933
ENSMUSG00000032412	Atp1b3	9	Sodium/potassium-transporting ATPase subunit beta-3 [Source:UniProtKB/Swiss-Prot;Acc:P97370]	11933	98.3677	147.298	0.685052	2.18299e-05	0.000613219	52.6458	52.9482	0.0335356	0.83822	0.967429
ENSMUSG00000029581	Fscn1	5	Fascin [Source:UniProtKB/Swiss-Prot;Acc:Q61553]	14086	26.5254	40.3499	0.684545	0.00106299	0.0122312	33.8299	42.2693	0.27084	0.269438	0.765385
ENSMUSG00000024302	Dtna	18	Dystrobrevin alpha [Source:UniProtKB/Swiss-Prot;Acc:Q9D2N4]	13527	16.7121	25.0025	0.684453	4.62509e-06	0.000169287	33.7917	41.2812	0.284358	0.162019	0.681102
ENSMUSG00000037824	Tspan14	14	Tetraspanin-14 [Source:UniProtKB/Swiss-Prot;Acc:Q8QZY6]	52588	13.7817	20.7551	0.684363	0.000155052	0.00292556	12.9506	12.7565	0.00432666	0.987764	0.997796
ENSMUSG00000109901	Chmp1b	18	Charged multivesicular body protein 1b-1 [Source:UniProtKB/Swiss-Prot;Acc:Q99LU0]	67064	21.632	32.5543	0.682614	0.000490103	0.00701543	20.2702	27.297	0.366562	0.16728	0.684423
ENSMUSG00000037747	Phyhipl	10	Phytanoyl-CoA hydroxylase-interacting protein-like [Source:UniProtKB/Swiss-Prot;Acc:Q8BGT8]	70911	110.005	167.818	0.682588	0.00607887	0.0426233	102.32	148.859	0.470996	0.0651127	0.556679
ENSMUSG00000021408	Ripk1	13	Receptor-interacting serine/threonine-protein kinase 1 [Source:UniProtKB/Swiss-Prot;Acc:Q60855]	19766	0.965986	1.56402	0.681933	0.0550424	0.186523	1.37346	1.13751	-0.165563	0.574979	0.901468
ENSMUSG00000068856	Sf3b4	3	Splicing factor 3B subunit 4 [Source:UniProtKB/Swiss-Prot;Acc:Q8QZY9]	107701	16.9046	25.4581	0.680889	0.00023397	0.00401124	20.5405	26.973	0.382161	0.0425171	0.496605
ENSMUSG00000027832	Ptx3	3	Pentraxin-related protein PTX3 [Source:UniProtKB/Swiss-Prot;Acc:P48759]	19288	3.33188	5.22083	0.680869	0.0227212	0.104536	0.848193	1.1917	0.307956	0.347376	0.807062
ENSMUSG00000004947	Dtx2	5	Probable E3 ubiquitin-protein ligase DTX2 [Source:UniProtKB/Swiss-Prot;Acc:Q8R3P2]	74198	1.20047	1.80952	0.680634	0.000214817	0.00374729	1.08917	1.21483	0.149637	0.585237	0.904318
ENSMUSG00000031591	Asah1	8	Acid ceramidase Acid ceramidase subunit alpha Acid ceramidase subunit beta [Source:UniProtKB/Swiss-Prot;Acc:Q9WV54]	11886	22.7832	34.8009	0.680485	0.00981293	0.0596195	19.3147	28.1036	0.459598	0.0860884	0.585637
ENSMUSG00000021646	Mccc2	13	Methylcrotonoyl-CoA carboxylase beta chain, mitochondrial [Source:UniProtKB/Swiss-Prot;Acc:Q3ULD5]	78038	20.2223	30.266	0.680391	4.1014e-05	0.00102678	22.4913	26.5779	0.2251	0.385927	0.825058
ENSMUSG00000022828	Gtf2e1	16	Mus musculusral transcription factor II E, polypeptide 1 (alpha subunit) (Gtf2e1), transcript variant 2, mRNA. [Source:RefSeq mRNA;Acc:NM_001355727]	74197	4.70348	7.30198	0.680309	0.0170789	0.0863641	5.17087	5.63951	0.120932	0.67429	0.928239
ENSMUSG00000044952	Kctd21	7	potassium channel tetramerisation domain containing 21 [Source:MGI Symbol;Acc:MGI:3643121]	622320	5.84598	8.87465	0.680238	0.00419258	0.0330029	10.5111	11.2735	0.0992879	0.747974	0.945243
ENSMUSG00000027014	Cwc22	2	Pre-mRNA-splicing factor CWC22 homolog [Source:UniProtKB/Swiss-Prot;Acc:Q8C5N3]	80744	1.56304	2.40055	0.680151	0.00580265	0.0412342	3.07777	2.84055	-0.082923	0.64957	0.921442
ENSMUSG00000040253	Gbp7	3		229900	1.80774	2.76839	0.680133	0.00826913	0.05303	1.80797	2.82508	0.547315	0.0345905	0.468811
ENSMUSG00000017802	Retreg3	11	Reticulophagy regulator 3 [Source:UniProtKB/Swiss-Prot;Acc:Q9CQV4]	67998	2.66972	4.05276	0.67963	0.00245632	0.0227039	1.58221	2.25574	0.419464	0.12581	0.641197
ENSMUSG00000064215	Ifi27	12		52668	144.298	218.314	0.679205	0.000614571	0.00824481	98.4247	128.122	0.350237	0.142215	0.664187
ENSMUSG00000052305	Hbb-bs	7	Mus musculus hemoglobin, beta adult major chain (Hbb-b1), mRNA. [Source:RefSeq mRNA;Acc:NM_001278161]	15129	2.09838	9.4561	0.678855	0.121072	0.306009	38.5947	33.1978	-0.0494722	0.859747	0.971334
ENSMUSG00000024960	Plcb3	19	phospholipase C, beta 3 [Source:MGI Symbol;Acc:MGI:104778]	18797	4.18303	6.50398	0.67753	0.0257868	0.113366	6.51515	5.02464	-0.219737	0.477226	0.861
ENSMUSG00000038546	Ranbp9	13	Ran-binding protein 9 [Source:UniProtKB/Swiss-Prot;Acc:P69566]	56705	13.1476	19.8205	0.677321	0.000973914	0.0115467	18.3594	17.771	-0.0200846	0.93749	0.988275
ENSMUSG00000027858	Tspan2	3	tetraspanin 2 [Source:MGI Symbol;Acc:MGI:1917997]	70747	10.9209	16.4585	0.677245	0.00049673	0.00706522	3.30263	4.10543	0.245829	0.394663	0.829361
ENSMUSG00000021012	Zc3h14	12	zinc finger CCCH type containing 14 [Source:MGI Symbol;Acc:MGI:1919824]	75553	12.5692	19.474	0.677202	0.0245416	0.109802	19.1015	25.9935	0.404512	0.0757948	0.57222
ENSMUSG00000048782	Insc	7	INSC, spindle orientation adaptor protein [Source:HGNC Symbol;Acc:HGNC:33116]	233752	8.87676	13.5688	0.677148	0.00359134	0.0298171	1.83708	1.75126	-0.0323828	0.919336	0.984978
ENSMUSG00000042097	Zfp239	6	zinc finger protein 239 [Source:MGI Symbol;Acc:MGI:1306812]	22685	7.06553	10.6535	0.677017	0.00150257	0.0157266	10.8121	15.4476	0.454191	0.0607458	0.544345
ENSMUSG00000023348	Trip6	5	thyroid hormone receptor interactor 6 [Source:MGI Symbol;Acc:MGI:1343458]	22051	12.2226	18.5367	0.676464	0.00211063	0.0202923	13.358	13.1369	0.014225	0.956725	0.991445
ENSMUSG00000021116	Eif2s1	12	Eukaryotic translation initiation factor 2 subunit 1 [Source:UniProtKB/Swiss-Prot;Acc:Q6ZWX6]	13665	17.0951	25.8933	0.676366	0.00504632	0.0374923	22.2608	28.4506	0.357094	0.0325557	0.464722
ENSMUSG00000034201	Gas2l1	11	GAS2-like protein 1 [Source:UniProtKB/Swiss-Prot;Acc:Q8JZP9]	78926	19.7601	29.5361	0.676196	0.000410218	0.00613618	20.8388	25.2516	0.265751	0.250502	0.748322
ENSMUSG00000039197	Adk	14	Adenosine kinase [Source:UniProtKB/Swiss-Prot;Acc:P55264]	11534	79.9887	121.305	0.675758	0.0057253	0.0407976	109.872	152.582	0.406981	0.12913	0.644848
ENSMUSG00000010660	Plcd1	9	1-phosphatidylinositol 4,5-bisphosphate phosphodiesterase delta-1 [Source:UniProtKB/Swiss-Prot;Acc:Q8R3B1]	18799	13.6891	20.6242	0.675573	0.000880058	0.0107756	14.1254	18.9606	0.368209	0.168755	0.685097
ENSMUSG00000035399	Oser1	2	Oxidative stress-responsive serine-rich protein 1 [Source:UniProtKB/Swiss-Prot;Acc:Q9D722]	66680	11.6545	17.8746	0.675404	0.0110832	0.0647136	10.9237	13.5943	0.268667	0.328631	0.798054
ENSMUSG00000024357	Sil1	18	Nucleotide exchange factor SIL1 [Source:UniProtKB/Swiss-Prot;Acc:Q9EPK6]	81500	25.6035	38.1908	0.674928	0.000197161	0.00352494	17.6284	22.1784	0.311647	0.182462	0.699713
ENSMUSG00000030674	Qprt	7	quinolinate phosphoribosyltransferase [Source:MGI Symbol;Acc:MGI:1914625]	67375	7.01711	10.6344	0.674848	0.00404227	0.0322197	1.80636	2.0429	0.127163	0.69897	0.933825
ENSMUSG00000060376	Bckdha	7	branched chain ketoacid dehydrogenase E1, alpha polypeptide [Source:MGI Symbol;Acc:MGI:107701]	12039	15.283	23.095	0.674632	0.00461741	0.0352871	16.9144	23.2478	0.409327	0.103467	0.618118
ENSMUSG00000019810	Fuca2	10	Mus musculus fucosidase, alpha-L- 2, plasma (Fuca2), transcript variant 2, mRNA. [Source:RefSeq mRNA;Acc:NM_001330198]	66848	10.5128	15.7329	0.674081	0.000634285	0.00841894	5.16952	7.18834	0.392708	0.157869	0.677427
ENSMUSG00000036580	Spg20	3	spastic paraplegia 20, spartin (Troyer syndrome) homolog (human) [Source:MGI Symbol;Acc:MGI:2139806]	229285	17.6709	27.1388	0.673471	0.00655603	0.0450711	7.27279	8.73027	0.266027	0.181482	0.699685
ENSMUSG00000050213	Snip1	4	Smad nuclear-interacting protein 1 [Source:UniProtKB/Swiss-Prot;Acc:Q8BIZ6]	76793	4.84364	7.4168	0.673371	0.00996052	0.0602689	7.31176	7.04131	-0.0203096	0.923532	0.985783
ENSMUSG00000008090	Fgfrl1	5	Fibroblast growth factor receptor-like 1 [Source:UniProtKB/Swiss-Prot;Acc:Q91V87]	116701	66.7191	100.009	0.673313	0.000602275	0.00814069	26.232	39.1582	0.445382	0.13087	0.648851
ENSMUSG00000035172	Plekhh3	11	Mus musculus pleckstrin homology domain containing, family H (with MyTH4 domain) member 3 (Plekhh3), transcript variant 2, mRNA. [Source:RefSeq mRNA;Acc:NM_001346769]	217198	6.66466	10.193	0.672895	0.0175322	0.087808	6.80585	7.09397	0.0692912	0.804154	0.958562
ENSMUSG00000035062	Zc4h2	X	zinc finger, C4H2 domain containing [Source:MGI Symbol;Acc:MGI:2679294]	245522	9.46592	14.2865	0.672716	0.00199007	0.0194035	10.1808	13.9551	0.329743	0.291694	0.777489
ENSMUSG00000034265	Zdhhc14	17	zinc finger, DHHC domain containing 14 [Source:MGI Symbol;Acc:MGI:2653229]	224454	8.09205	12.2177	0.672554	0.000999171	0.0117146	5.16459	5.3901	0.0767754	0.748839	0.945707
ENSMUSG00000073411	H2-D1	17	H-2 class I histocompatibility antigen, D-B alpha chain [Source:UniProtKB/Swiss-Prot;Acc:P01899]	14964	64.1297	97.6221	0.672206	0.0121913	0.0688589	37.4251	14.4186	-0.996228	0.000506538	0.0651194
ENSMUSG00000026956	Uap1l1	2	UDP-N-acteylglucosamine pyrophosphorylase 1-like 1 [Source:MGI Symbol;Acc:MGI:2443318]	227620	15.9821	23.9329	0.67084	0.000659481	0.00865961	17.3178	16.881	-0.0102983	0.96082	0.992202
ENSMUSG00000039634	Zfp189	4	zinc finger protein 189 [Source:MGI Symbol;Acc:MGI:2444707]	230162	1.48047	2.27822	0.670801	0.0125561	0.070316	2.72193	3.59	0.328185	0.248523	0.746928
ENSMUSG00000018008	Cyth4	15	Cytohesin-4 [Source:UniProtKB/Swiss-Prot;Acc:Q80YW0]	72318	1.89856	3.01222	0.670226	0.0431299	0.159658	2.13671	3.27085	0.41099	0.184598	0.701742
ENSMUSG00000032185	Carm1	9	Histone-arginine methyltransferase CARM1 [Source:UniProtKB/Swiss-Prot;Acc:Q9WVG6]	59035	6.89577	10.8115	0.670223	0.0422646	0.15756	11.1808	15.4509	0.316984	0.319812	0.792549
ENSMUSG00000030082	Sec61a1	6	Protein transport protein Sec61 subunit alpha isoform 1 [Source:UniProtKB/Swiss-Prot;Acc:P61620]	53421	10.6752	16.0003	0.670068	0.000680714	0.00885749	10.3891	13.2153	0.31996	0.192908	0.707605
ENSMUSG00000060548	Tnfrsf19	14	Tumor necrosis factor receptor superfamily member 19 [Source:UniProtKB/Swiss-Prot;Acc:Q9JLL3]	29820	10.7076	16.0223	0.669806	0.00257539	0.02349	18.6155	21.3111	0.190514	0.45254	0.855812
ENSMUSG00000031337	Mtm1	X	X-linked myotubular myopathy gene 1 [Source:MGI Symbol;Acc:MGI:1099452]	17772	2.70794	4.17265	0.669638	0.0178513	0.0888605	2.72292	4.32312	0.465873	0.136036	0.656994
ENSMUSG00000024993	Fam45a	19	Mus musculus family with sequence similarity 45, member A (Fam45a), transcript variant 3, mRNA. [Source:RefSeq mRNA;Acc:NM_001347464]	67894	19.4596	29.6984	0.669371	0.013112	0.0723743	16.518	30.8166	0.687123	0.0182996	0.385965
ENSMUSG00000062101	Zfp119b	17	zinc finger protein 119b [Source:MGI Symbol;Acc:MGI:2385323]	240120	1.60362	2.80939	0.668614	0.117949	0.301351	3.01569	3.28113	0.124625	0.65978	0.924133
ENSMUSG00000033355	Rtp4	16	Receptor-transporting protein 4 [Source:UniProtKB/Swiss-Prot;Acc:Q9ER80]	67775	7.35138	11.2423	0.668591	0.00901961	0.0562832	5.12522	7.97335	0.537561	0.0447634	0.5057
ENSMUSG00000028343	Erp44	4	Endoplasmic reticulum resident protein 44 [Source:UniProtKB/Swiss-Prot;Acc:Q9D1Q6]	76299	11.608	17.6182	0.668166	0.0132658	0.0729986	9.56458	12.6884	0.367597	0.15723	0.67738
ENSMUSG00000021759	Plpp1	13	Phospholipid phosphatase 1 [Source:UniProtKB/Swiss-Prot;Acc:Q61469]	19012	23.3968	35.0852	0.667899	0.00525688	0.0385913	12.0182	12.263	0.0517934	0.803605	0.958562
ENSMUSG00000020044	Timp3	10	tissue inhibitor of metalloproteinase 3 [Source:MGI Symbol;Acc:MGI:98754]	21859	21.1528	31.9101	0.667408	0.0101836	0.0611228	12.7323	21.3664	0.530167	0.0884052	0.588615
ENSMUSG00000024999	Noc3l	19	Nucleolar complex [Source:UniProtKB/Swiss-Prot;Acc:Q8VI84]	57753	1.15613	1.75065	0.667252	0.00746676	0.0495117	1.58252	1.2846	-0.210028	0.435457	0.848029
ENSMUSG00000024968	Rcor2	19	REST corepressor 2 [Source:UniProtKB/Swiss-Prot;Acc:Q8C796]	104383	1.47657	2.2203	0.667023	0.00251826	0.0231329	4.03563	3.59032	-0.117289	0.620282	0.914359
ENSMUSG00000022962	Gart	16	Mus musculus phosphoribosylglycinamide formyltransferase (Gart), transcript variant 2, mRNA. [Source:RefSeq mRNA;Acc:NM_001357351]	14450	7.97406	11.8978	0.666989	0.00103658	0.0119965	8.06663	10.9262	0.433499	0.00867743	0.305944
ENSMUSG00000021280	Exoc3l4	12	exocyst complex component 3 like 4 [Source:HGNC Symbol;Acc:HGNC:20120]	74190	6.37699	9.72225	0.666483	0.0163363	0.0839257	2.07353	5.21641	1.0393	0.000205874	0.0341281
ENSMUSG00000027207	Galk2	2	N-acetylgalactosamine kinase [Source:UniProtKB/Swiss-Prot;Acc:Q68FH4]	69976	6.27951	10.297	0.666103	0.0856506	0.247056	9.14877	11.565	0.34457	0.036075	0.471979
ENSMUSG00000008348	Ubc	5	ubiquitin C [Source:MGI Symbol;Acc:MGI:98889]	22190	39.1555	58.317	0.666071	0.00014255	0.00275331	46.3524	53.0593	0.183525	0.491637	0.867451
ENSMUSG00000031453	Rasa3	8	Ras GTPase-activating protein 3 [Source:UniProtKB/Swiss-Prot;Acc:Q60790]	19414	14.2643	21.1332	0.665891	4.84655e-06	0.000175394	19.8664	21.4043	0.115621	0.620439	0.914449
ENSMUSG00000007411	Mark3	12	MAP/microtubule affinity-regulating kinase 3 [Source:UniProtKB/Swiss-Prot;Acc:Q03141]	17169	13.9436	20.6691	0.665352	0.000569298	0.00781859	24.9816	34.1846	0.428138	0.0500421	0.51584
ENSMUSG00000041309	Nkx6-2	7	NK6 homeobox 2 [Source:MGI Symbol;Acc:MGI:1352738]	14912	76.1747	113.402	0.665245	4.22632e-05	0.00105218	5.39775	6.99465	0.309567	0.232711	0.736402
ENSMUSG00000021224	Numb	12	NUMB, endocytic adaptor protein [Source:HGNC Symbol;Acc:HGNC:8060]	18222	2.9246	4.53606	0.665217	0.0304998	0.126684	7.02542	11.3186	0.624717	0.00409983	0.221176
ENSMUSG00000030170	Wnt5b	6	wingless-type MMTV integration site family, member 5B [Source:MGI Symbol;Acc:MGI:98959]	22419	4.64912	6.96091	0.665079	0.00162463	0.0166356	1.19061	1.02202	-0.10215	0.757743	0.948548
ENSMUSG00000026418	Tnni1	1	Troponin I, slow skeletal muscle [Source:UniProtKB/Swiss-Prot;Acc:Q9WUZ5]	21952	5.58161	8.65058	0.664991	0.017307	0.0870685	1.05138	2.05096	0.541369	0.0995712	0.6103
ENSMUSG00000031478	Nek3	8	Serine/threonine-protein kinase Nek3 [Source:UniProtKB/Swiss-Prot;Acc:Q9R0A5]	23954	1.25909	2.14195	0.664656	0.102287	0.275023	1.02247	1.60853	0.386034	0.242294	0.742925
ENSMUSG00000019916	P4ha1	10	Prolyl 4-hydroxylase subunit alpha-1 [Source:UniProtKB/Swiss-Prot;Acc:Q60715]	18451	7.68319	11.6505	0.663474	0.0101336	0.060856	7.17976	11.1183	0.547458	0.0326522	0.464722
ENSMUSG00000037643	Prkci	3	protein kinase C, iota [Source:MGI Symbol;Acc:MGI:99260]	18759	4.09087	6.06955	0.663362	0.000790751	0.00992587	7.63855	8.50929	0.17486	0.356598	0.811714
ENSMUSG00000059552	Trp53	11	transformation related protein 53 [Source:MGI Symbol;Acc:MGI:98834]	22059	8.95433	13.2946	0.662807	0.000931332	0.0111897	9.86356	11.3658	0.208178	0.3718	0.818872
ENSMUSG00000026249	Serpine2	1	serine (or cysteine) peptidase inhibitor, clade E, member 2 [Source:MGI Symbol;Acc:MGI:101780]	20720	288.778	433.787	0.662635	0.00832641	0.0533021	122.272	155.984	0.285473	0.323323	0.795283
ENSMUSG00000049038	Mterf2	10	Transcription termination factor 2, mitochondrial [Source:UniProtKB/Swiss-Prot;Acc:Q8BKY8]	74238	6.54853	9.92308	0.662593	0.0123606	0.069486	7.8235	9.44056	0.248757	0.301956	0.78211
ENSMUSG00000040483	Xaf1	11	XIAP associated factor 1 [Source:MGI Symbol;Acc:MGI:3772572]	327959	7.04251	10.5847	0.662499	0.00229709	0.0215428	4.60185	4.40322	-0.0128666	0.963015	0.992423
ENSMUSG00000015837	Sqstm1	11	Sequestosome-1 [Source:UniProtKB/Swiss-Prot;Acc:Q64337]	18412	227.639	337.737	0.662484	0.000474833	0.00686805	267.749	284.563	0.107147	0.554684	0.895487
ENSMUSG00000036206	Sh3bp4	1	SH3 domain-binding protein 4 [Source:UniProtKB/Swiss-Prot;Acc:Q921I6]	98402	1.75237	2.79845	0.662355	0.0543949	0.185062	2.60612	2.55999	0.0105053	0.972584	0.993892
ENSMUSG00000033075	Senp1	15	Sentrin-specific protease 1 [Source:UniProtKB/Swiss-Prot;Acc:P59110]	223870	1.61352	2.4086	0.662215	0.000871673	0.0107073	1.56557	2.24195	0.446449	0.0725378	0.565842
ENSMUSG00000019505	Ubb	11	ubiquitin B [Source:MGI Symbol;Acc:MGI:98888]	22187	512.538	759.944	0.662062	0.000404629	0.00607475	606.192	748.295	0.305097	0.0856694	0.585637
ENSMUSG00000031311	Nono	X	non-POU-domain-containing, octamer binding protein [Source:MGI Symbol;Acc:MGI:1855692]	53610	27.0977	40.2901	0.662051	0.0020784	0.0200569	36.45	41.5654	0.201773	0.313889	0.788814
ENSMUSG00000020393	Kremen1	11	Kremen protein 1 [Source:UniProtKB/Swiss-Prot;Acc:Q99N43]	84035	1.81363	2.73546	0.662003	0.00506738	0.0375866	2.45022	2.62591	0.121014	0.502351	0.871826
ENSMUSG00000024640	Psat1	19	phosphoserine aminotransferase 1 [Source:MGI Symbol;Acc:MGI:2183441]	107272	86.8938	128.649	0.661947	5.02582e-05	0.00120285	111.759	133.138	0.237541	0.361589	0.815091
ENSMUSG00000034484	Snx2	18	sorting nexin 2 [Source:MGI Symbol;Acc:MGI:1915054]	67804	27.0581	40.8382	0.66161	0.0111182	0.0647539	31.4297	42.4056	0.409249	0.0583204	0.537367
ENSMUSG00000081984	Dnajb3	1		15504	3.18655	4.90409	0.661549	0.0272553	0.117774	5.32352	4.79428	-0.0743697	0.81301	0.962191
ENSMUSG00000002814	Top3a	11	topoisomerase (DNA) III alpha [Source:MGI Symbol;Acc:MGI:1197527]	21975	0.813764	1.32677	0.661066	0.0790433	0.234207	1.60235	2.15618	0.328011	0.262962	0.759971
ENSMUSG00000027287	Snap23	2	synaptosomal-associated protein 23 [Source:MGI Symbol;Acc:MGI:109356]	20619	12.2363	18.3884	0.660282	0.00898084	0.0561498	10.337	14.6436	0.41499	0.141733	0.664187
ENSMUSG00000018931	Natd1	11	Protein NATD1 [Source:UniProtKB/Swiss-Prot;Acc:Q9DBW3]	24083	6.66813	9.88654	0.660161	0.00016519	0.00307531	6.35286	7.74073	0.265395	0.298622	0.781024
ENSMUSG00000031609	Sap30	8	Histone deacetylase complex subunit SAP30 [Source:UniProtKB/Swiss-Prot;Acc:O88574]	60406	11.1148	16.6475	0.660109	0.00301829	0.0263641	32.897	40.7179	0.271267	0.332472	0.799671
ENSMUSG00000045932	Ifit2	19	Mus musculus interferon-induced protein with tetratricopeptide repeats 2 (Ifit2), transcript variant 2, mRNA. [Source:RefSeq mRNA;Acc:NM_001355262]	15958	3.39412	5.04308	0.660004	0.000500495	0.00710189	2.54268	1.75826	-0.30957	0.326285	0.796757
ENSMUSG00000030711	Sult1a1	7	sulfotransferase family 1A, phenol-preferring, member 1 [Source:MGI Symbol;Acc:MGI:102896]	20887	5.05102	7.92915	0.659189	0.0570752	0.190835	9.37381	23.8167	1.12409	1.23772e-05	0.00354401
ENSMUSG00000015202	Magi1	10	Cnksr family member 3 [Source:MGI Symbol;Acc:MGI:2674130]	215748	1.71315	2.68244	0.658721	0.054701	0.185752	1.76163	2.11641	0.214741	0.474024	0.860447
ENSMUSG00000068874	Selenbp1	3	Selenium-binding protein 1 [Source:UniProtKB/Swiss-Prot;Acc:P17563]	20341	14.3302	21.357	0.658714	0.0018006	0.0180161	17.9156	20.6982	0.203882	0.429694	0.845249
ENSMUSG00000028007	Snx7	3	sorting nexin 7 [Source:MGI Symbol;Acc:MGI:1923811]	76561	3.92884	6.00834	0.658436	0.0281898	0.120683	3.63824	5.94134	0.595234	0.0246677	0.437308
ENSMUSG00000013155	Enkd1	8	Enkurin domain-containing protein 1 [Source:UniProtKB/Swiss-Prot;Acc:Q7TSV9]	102124	1.38732	2.11797	0.658352	0.0266101	0.115654	3.11485	2.76981	-0.113452	0.69544	0.933803
ENSMUSG00000030243	Recql	6	RecQ protein-like [Source:MGI Symbol;Acc:MGI:103021]	19691	2.99818	4.53981	0.658198	0.0162172	0.083594	4.10223	5.13786	0.290259	0.226294	0.730888
ENSMUSG00000069874	Irgm2	11		54396	1.32507	2.0781	0.657733	0.0404216	0.152595	1.0067	1.01248	0.0174389	0.957987	0.991622
ENSMUSG00000040234	Tm7sf3	6	transmembrane 7 superfamily member 3 [Source:HGNC Symbol;Acc:HGNC:23049]	67623	27.996	41.4057	0.657382	0.00153551	0.0159597	13.8397	21.6448	0.559276	0.029831	0.453126
ENSMUSG00000031700	Gpt2	8	glutamic pyruvate transaminase (alanine aminotransferase) 2 [Source:MGI Symbol;Acc:MGI:1915391]	108682	38.9935	57.5673	0.657354	0.000409688	0.00613336	31.3628	40.2061	0.32196	0.210916	0.721423
ENSMUSG00000061479	Snrpa	7	U1 small nuclear ribonucleoprotein A [Source:UniProtKB/Swiss-Prot;Acc:Q62189]	53607	30.9741	45.6168	0.657115	0.000157674	0.00296672	42.9672	47.9479	0.18007	0.228596	0.733199
ENSMUSG00000048277	Syngr2	11	Synaptogyrin-2 [Source:UniProtKB/Swiss-Prot;Acc:O55101]	20973	23.8771	35.5403	0.657091	0.0016912	0.0171218	4.00712	7.23475	0.608814	0.0467495	0.509469
ENSMUSG00000050953	Gja1	10	gap junction protein, alpha 1 [Source:MGI Symbol;Acc:MGI:95713]	14609	121.728	179.299	0.656625	0.000627513	0.00836839	84.557	139.344	0.496672	0.116665	0.632806
ENSMUSG00000039633	Lonrf1	8	LON peptidase N-terminal domain and ring finger 1 [Source:HGNC Symbol;Acc:HGNC:26302]	244421	0.935477	1.46211	0.656177	0.0337744	0.135384	1.63946	2.52209	0.414044	0.181577	0.699713
ENSMUSG00000062031	Pgghg	7	Protein-glucosylgalactosylhydroxylysine glucosidase [Source:UniProtKB/Swiss-Prot;Acc:Q8BP56]	212974	5.97021	8.8432	0.656166	0.000650716	0.00857588	7.23731	8.53172	0.228669	0.3655	0.815873
ENSMUSG00000039911	Spsb1	4	SPRY domain-containing SOCS box protein 1 [Source:UniProtKB/Swiss-Prot;Acc:Q9D5L7]	74646	18.9048	27.909	0.656119	0.000477533	0.00690154	7.71745	9.46994	0.229118	0.452732	0.855812
ENSMUSG00000049811	Fam161a	11		73873	0.905274	1.37564	0.65607	0.0168756	0.0857245	1.7885	1.57213	-0.112858	0.714339	0.937145
ENSMUSG00000022898	Dscr3	16	Down syndrome critical region [Source:UniProtKB/Swiss-Prot;Acc:O35075]	13185	36.3552	53.6553	0.655743	0.00077628	0.00981283	53.0676	67.4686	0.300659	0.268458	0.764506
ENSMUSG00000043131	Mob1a	6	MOB kinase activator 1A [Source:UniProtKB/Swiss-Prot;Acc:Q921Y0]	232157	5.02915	7.43892	0.655232	0.00131716	0.0143814	6.32438	8.0244	0.292524	0.297892	0.781024
ENSMUSG00000028419	Chmp5	4	Charged multivesicular body protein 5 [Source:UniProtKB/Swiss-Prot;Acc:Q9D7S9]	76959	148.506	217.7	0.654891	3.34311e-05	0.000872222	118.499	159.488	0.409024	0.0432816	0.498771
ENSMUSG00000028114	Mettl14	3	N6-adenosine-methyltransferase non-catalytic subunit [Source:UniProtKB/Swiss-Prot;Acc:Q3UIK4]	210529	2.5973	3.90903	0.654852	0.013453	0.0736672	2.88011	3.32936	0.197737	0.45233	0.855812
ENSMUSG00000031669	Gins3	8	DNA replication complex GINS protein PSF3 [Source:UniProtKB/Swiss-Prot;Acc:Q9CY94]	78833	3.28564	5.12524	0.654693	0.0420984	0.157103	1.54641	2.77497	0.508266	0.120962	0.637178
ENSMUSG00000024197	Plin3	17	Perilipin-3 [Source:UniProtKB/Swiss-Prot;Acc:Q9DBG5]	66905	112.598	165.306	0.654633	5.12922e-06	0.000184508	39.2225	51.9577	0.378624	0.122496	0.637576
ENSMUSG00000027479	Mapre1	2	Microtubule-associated protein RP/EB family member 1 [Source:UniProtKB/Swiss-Prot;Acc:Q61166]	13589	26.6294	39.0396	0.654507	1.7487e-05	0.000508738	30.2202	31.822	0.0868941	0.710786	0.935973
ENSMUSG00000006611	Hfe	13	Hereditary hemochromatosis protein homolog [Source:UniProtKB/Swiss-Prot;Acc:P70387]	15216	5.68786	8.45575	0.654291	0.00549085	0.0397423	3.07988	4.5421	0.508659	0.0278159	0.44473
ENSMUSG00000026718	Stam	2	signal transducing adaptor molecule (SH3 domain and ITAM motif) 1 [Source:MGI Symbol;Acc:MGI:1329014]	20844	7.33088	10.9675	0.654177	0.00805871	0.0521275	8.71469	12.5398	0.480609	0.0319112	0.462609
ENSMUSG00000036955	Kif1bp	10	KIF1-binding protein [Source:UniProtKB/Swiss-Prot;Acc:Q6ZPU9]	72320	54.7505	82.823	0.652663	0.0235846	0.107259	81.0862	109.861	0.419101	0.0336747	0.467822
ENSMUSG00000017221	Psmd3	11	26S proteasome non-ATPase regulatory subunit 3 [Source:UniProtKB/Swiss-Prot;Acc:P14685]	22123	51.0919	74.6045	0.651814	6.53734e-05	0.00147234	62.4488	71.983	0.219187	0.128431	0.644731
ENSMUSG00000029110	Rnf4	5	E3 ubiquitin-protein ligase RNF4 [Source:UniProtKB/Swiss-Prot;Acc:Q9QZS2]	19822	20.4679	30.5379	0.651745	0.012079	0.0683592	23.56	34.3682	0.471738	0.0672182	0.558769
ENSMUSG00000022799	Arhgap31	16	Rho GTPase activating protein 31 [Source:MGI Symbol;Acc:MGI:1333857]	12549	1.2088	1.81268	0.651213	0.00522366	0.0383967	2.56508	1.99051	-0.223685	0.456723	0.855982
ENSMUSG00000024411	Aqp4	18	aquaporin-4 isoform M1x [Source:RefSeq peptide;Acc:NP_001304658]	11829	221.029	327.67	0.6512	0.00354224	0.0294776	43.2025	62.5687	0.422617	0.152904	0.674843
ENSMUSG00000047250	Ptgs1	2	prostaglandin-endoperoxide synthase 1 [Source:MGI Symbol;Acc:MGI:97797]	19224	4.66259	7.10747	0.651065	0.0343586	0.137144	7.89125	12.2772	0.537141	0.0400725	0.492793
ENSMUSG00000041438	Utp4	8	UTP4 small subunit processome component [Source:MGI Symbol;Acc:MGI:1096573]	21771	7.82525	11.6842	0.651002	0.00582456	0.0413245	11.4448	17.2026	0.568201	0.00149223	0.125657
ENSMUSG00000036814	Slc6a20a	9	Sodium- and chloride-dependent transporter XTRP3A [Source:UniProtKB/Swiss-Prot;Acc:Q8VDB9]	102680	5.1703	7.87103	0.650863	0.0299355	0.125138	1.56085	2.90016	0.683468	0.019567	0.398038
ENSMUSG00000031584	Gsr	8	Glutathione reductase, mitochondrial [Source:UniProtKB/Swiss-Prot;Acc:P47791]	14782	17.6754	26.0827	0.650516	0.00187678	0.0185712	25.7861	33.3453	0.340273	0.165849	0.682888
ENSMUSG00000029249	Rest	5	RE1-silencing transcription factor [Source:UniProtKB/Swiss-Prot;Acc:Q8VIG1]	19712	3.64844	5.38708	0.649801	0.000650584	0.00857588	3.63138	4.6733	0.334731	0.147139	0.665062
ENSMUSG00000066838	Zfp772	7	zinc finger protein 772 [Source:MGI Symbol;Acc:MGI:2385265]	232855	2.73831	4.12473	0.649383	0.0182463	0.0902262	5.00711	5.76442	0.182783	0.503577	0.872203
ENSMUSG00000019917	2010-09-01	10	septin 10 [Source:MGI Symbol;Acc:MGI:1918110]	103080	8.35553	12.5256	0.649233	0.00759195	0.0501053	3.43281	4.92247	0.370199	0.23752	0.740132
ENSMUSG00000021253	Tgfb3	12	transforming growth factor, beta 3 [Source:MGI Symbol;Acc:MGI:98727]	21809	3.80005	5.67779	0.648303	0.00843751	0.0537118	2.2193	2.7842	0.231159	0.465608	0.859415
ENSMUSG00000003623	Crot	5	Peroxisomal carnitine O-octanoyltransferase [Source:UniProtKB/Swiss-Prot;Acc:Q9DC50]	74114	14.4251	21.1888	0.64778	0.000940855	0.0112912	31.5289	56.5807	0.667507	0.0195145	0.398038
ENSMUSG00000033032	Afap1l1	18	Actin filament-associated protein 1-like 1 [Source:UniProtKB/Swiss-Prot;Acc:Q8BZI0]	106877	2.41528	3.97453	0.646798	0.107366	0.284067	8.3153	7.63384	-0.0824559	0.708976	0.935729
ENSMUSG00000033972	Zfp944	17	zinc finger protein 944 [Source:MGI Symbol;Acc:MGI:2442394]	319615	6.47288	9.44741	0.64637	2.57358e-05	0.000707438	6.92566	9.56075	0.428229	0.0718098	0.565676
ENSMUSG00000019487	Trip10	17	thyroid hormone receptor interactor 10 [Source:MGI Symbol;Acc:MGI:2146901]	106628	9.82664	14.3799	0.646319	0.000208363	0.00365245	7.91091	9.40249	0.230697	0.369154	0.8173
ENSMUSG00000042167	Papd4	13	PAP associated domain containing 4 [Source:MGI Symbol;Acc:MGI:2140950]	100715	4.87983	7.41243	0.645606	0.035779	0.140789	8.57265	10.3356	0.266607	0.208819	0.720201
ENSMUSG00000024098	Twsg1	17	twisted gastrulation BMP signaling modulator 1 [Source:MGI Symbol;Acc:MGI:2137520]	65960	9.10249	13.5271	0.645578	0.0146886	0.0781215	5.69199	3.89862	-0.378487	0.184838	0.701894
ENSMUSG00000000001	Gnai3	3	guanine nucleotide binding protein (G protein), alpha inhibiting 3 [Source:MGI Symbol;Acc:MGI:95773]	14679	16.0361	23.3241	0.645546	6.80012e-06	0.000229543	15.4436	20.4903	0.375103	0.137872	0.660793
ENSMUSG00000026821	Ralgds	2	ral guanine nucleotide dissociation stimulator [Source:MGI Symbol;Acc:MGI:107485]	19730	29.9149	44.5302	0.64544	0.00900698	0.0562544	41.3913	48.0284	0.190682	0.509388	0.874434
ENSMUSG00000024253	Dync2li1	17	Cytoplasmic dynein 2 light intermediate chain 1 [Source:UniProtKB/Swiss-Prot;Acc:Q8K0T2]	213575	18.0521	26.6326	0.64506	0.00345096	0.0289191	21.8518	21.4407	0.00947789	0.960988	0.992202
ENSMUSG00000085316	D330050G23Rik	2	RIKEN cDNA D330050G23 gene [Source:MGI Symbol;Acc:MGI:2445155]		2.00101	3.01792	0.644375	0.016887	0.0857245	2.30882	2.44002	0.0496637	0.879869	0.976374
ENSMUSG00000025950	Idh1	1	Isocitrate dehydrogenase [NADP] cytoplasmic [Source:UniProtKB/Swiss-Prot;Acc:O88844]	15926	49.0088	72.1973	0.644332	0.00339277	0.0285381	64.3551	101.704	0.548296	0.0430286	0.498765
ENSMUSG00000022814	Umps	16	uridine monophosphate synthetase [Source:MGI Symbol;Acc:MGI:1298388]	22247	5.94001	8.72998	0.644058	0.00132732	0.0144434	5.46481	8.13719	0.548189	0.00445981	0.226155
ENSMUSG00000071646	Mta2	19	Metastasis-associated protein MTA2 [Source:UniProtKB/Swiss-Prot;Acc:Q9R190]	23942	11.2643	16.4347	0.643954	3.55931e-05	0.000910108	16.4915	23.6065	0.488528	0.0180674	0.383756
ENSMUSG00000023806	Rsph3b	17	Radial spoke head B [Source:UniProtKB/Swiss-Prot;Acc:Q9DA80]	100037282	4.32649	6.58173	0.64385	0.0341514	0.136529	5.61973	6.74452	0.221362	0.413603	0.837667
ENSMUSG00000000056	Narf	11	Nuclear prelamin A recognition factor [Source:UniProtKB/Swiss-Prot;Acc:Q9CYQ7]	67608	8.26516	12.1704	0.643535	0.0028522	0.0253576	10.6875	12.2054	0.180894	0.432791	0.846325
ENSMUSG00000023092	Fhl1	X	Four and a half LIM domains protein 1 [Source:UniProtKB/Swiss-Prot;Acc:P97447]	14199	60.5749	88.9984	0.643109	0.00263297	0.0238095	42.4266	55.9518	0.355519	0.166443	0.683644
ENSMUSG00000022434	Fam118a	15	Mus musculus family with sequence similarity 118, member A (Fam118a), transcript variant 3, mRNA. [Source:RefSeq mRNA;Acc:NM_001356616]	73225	4.8008	7.30759	0.643074	0.0404229	0.152595	7.93512	8.13369	0.0494647	0.833798	0.966938
ENSMUSG00000024764	Naa40	19	N-alpha-acetyltransferase 40 [Source:UniProtKB/Swiss-Prot;Acc:Q8VE10]	70999	2.77851	4.17955	0.642897	0.0278536	0.119808	7.24437	6.7448	-0.0499663	0.851083	0.969892
ENSMUSG00000028896	Rcc1	4	regulator of chromosome condensation 1 [Source:MGI Symbol;Acc:MGI:1913989]	100088	5.3799	8.00879	0.641673	0.0182545	0.0902327	7.79315	7.27413	-0.0699572	0.643104	0.919502
ENSMUSG00000037344	Slc12a9	5	Solute carrier family 12 member 9 [Source:UniProtKB/Swiss-Prot;Acc:Q99MR3]	83704	6.00731	8.91617	0.641109	0.00585146	0.0414267	7.75986	8.10841	0.0811739	0.7748	0.951651
ENSMUSG00000059447	Hadhb	5	hydroxyacyl-Coenzyme A dehydrogenase/3-ketoacyl-Coenzyme A thiolase/enoyl-Coenzyme A hydratase (trifunctional protein), beta subunit [Source:MGI Symbol;Acc:MGI:2136381]	231086	55.0759	80.3718	0.641078	0.000491259	0.00702479	42.324	60.7603	0.417437	0.14546	0.665004
ENSMUSG00000049521	Cdc42ep1	15	CDC42 effector protein 1 [Source:HGNC Symbol;Acc:HGNC:17014]	104445	50.2705	73.5857	0.640954	0.000740976	0.00944639	32.6518	45.1323	0.378656	0.186493	0.703316
ENSMUSG00000029718	Pcolce	5	Procollagen C-endopeptidase enhancer 1 [Source:UniProtKB/Swiss-Prot;Acc:Q61398]	18542	6.14499	9.31038	0.640931	0.0161547	0.0834225	2.19376	2.44641	0.12302	0.692017	0.932713
ENSMUSG00000017286	Glod4	11	Glyoxalase domain-containing protein 4 [Source:UniProtKB/Swiss-Prot;Acc:Q9CPV4]	67201	24.9457	36.2211	0.639062	3.70865e-05	0.00093926	23.5352	26.0918	0.162614	0.371893	0.818872
ENSMUSG00000032126	Hmbs	9	Porphobilinogen deaminase [Source:UniProtKB/Swiss-Prot;Acc:P22907]	15288	23.7013	34.8073	0.639006	0.0043132	0.0336764	30.841	43.5345	0.448544	0.0666521	0.558285
ENSMUSG00000021666	Gfm2	13	Ribosome-releasing factor 2, mitochondrial [Source:UniProtKB/Swiss-Prot;Acc:Q8R2Q4]	320806	3.31606	4.9311	0.638843	0.0165375	0.0845722	6.52975	5.75275	-0.14373	0.494091	0.867971
ENSMUSG00000028709	Mob3c	4	MOB kinase activator 3C [Source:UniProtKB/Swiss-Prot;Acc:Q8BJG4]	100465	3.15504	4.63852	0.638583	0.00361792	0.0299408	3.04095	4.31396	0.398668	0.170527	0.687656
ENSMUSG00000046079	Lrrc8d	5	Volume-regulated anion channel subunit LRRC8D [Source:UniProtKB/Swiss-Prot;Acc:Q8BGR2]	231549	4.80607	7.06394	0.638562	0.00625799	0.0435223	3.00758	4.33895	0.418076	0.143776	0.665004
ENSMUSG00000032867	Fbxw8	5	F-box/WD repeat-containing protein 8 [Source:UniProtKB/Swiss-Prot;Acc:Q8BIA4]	231672	11.5623	16.921	0.638525	0.00159415	0.016417	10.456	13.174	0.290919	0.264378	0.761103
ENSMUSG00000031711	Zfp330	8	zinc finger protein 330 [Source:MGI Symbol;Acc:MGI:1353574]	30932	11.5096	16.6603	0.638076	8.25596e-05	0.00178118	11.6414	13.5303	0.232615	0.183055	0.699721
ENSMUSG00000044167	Foxo1	3	Forkhead box protein O1 [Source:UniProtKB/Swiss-Prot;Acc:Q9R1E0]	56458	5.50149	7.99819	0.637442	5.95929e-05	0.00137292	11.3937	10.8392	-0.0270964	0.920136	0.98523
ENSMUSG00000030782	Tgfb1i1	7	Transforming growth factor beta-1-induced transcript 1 protein [Source:UniProtKB/Swiss-Prot;Acc:Q62219]	21804	3.05318	4.47429	0.637309	0.00134359	0.0144937	3.12535	2.37508	-0.33392	0.108939	0.627897
ENSMUSG00000025265	Fgd1	X	FYVE, RhoGEF and PH domain-containing protein 1 [Source:UniProtKB/Swiss-Prot;Acc:P52734]	14163	1.30058	1.93815	0.637011	0.0143995	0.0770634	2.51293	3.37621	0.370684	0.163722	0.681598
ENSMUSG00000003348	Mob3a	10	MOB kinase activator 3A [Source:UniProtKB/Swiss-Prot;Acc:Q8BSU7]	208228	3.13355	4.73273	0.636787	0.0310177	0.1281	2.29978	3.28302	0.397303	0.177551	0.695543
ENSMUSG00000024735	Prpf19	19	Pre-mRNA-processing factor 19 [Source:UniProtKB/Swiss-Prot;Acc:Q99KP6]	28000	14.0406	20.5065	0.636716	0.00152278	0.0158641	19.1459	24.6112	0.367725	0.0420465	0.496287
ENSMUSG00000024732	Ccdc86	19	Coiled-coil domain-containing protein 86 [Source:UniProtKB/Swiss-Prot;Acc:Q9JJ89]	108673	4.53961	6.69754	0.636701	0.00864973	0.0545738	5.37382	6.2129	0.192125	0.466384	0.859623
ENSMUSG00000040181	Fmo1	1	Mus musculus flavin containing monooxygenase 1 (Fmo1), transcript variant 3, mRNA. [Source:RefSeq mRNA;Acc:NM_001330318]	14261	2.53585	4.09238	0.636241	0.0960222	0.264884	5.75587	6.35748	0.125466	0.692304	0.932713
ENSMUSG00000006782	Cnp	11	2',3'-cyclic-nucleotide 3'-phosphodiesterase [Source:UniProtKB/Swiss-Prot;Acc:P16330]	12799	429.733	627.812	0.636081	0.000323775	0.00514315	126.611	136.971	0.124853	0.528866	0.884671
ENSMUSG00000029309	Sparcl1	5	SPARC-like protein 1 [Source:UniProtKB/Swiss-Prot;Acc:P70663]	13602	623.572	907.427	0.635946	0.000944845	0.0113293	391.923	526.613	0.392882	0.0922869	0.595063
ENSMUSG00000051223	Bzw1	1	Basic leucine zipper and W2 domain-containing protein 1 [Source:UniProtKB/Swiss-Prot;Acc:Q9CQC6]	66882	39.172	57.3944	0.635783	0.00499283	0.0372181	56.4503	68.9541	0.275369	0.237664	0.740132
ENSMUSG00000024222	Fkbp5	17	Peptidyl-prolyl cis-trans isomerase FKBP5 [Source:UniProtKB/Swiss-Prot;Acc:Q64378]	14229	3.64895	5.50548	0.635711	0.0283302	0.12102	2.99803	3.70429	0.257636	0.358843	0.81341
ENSMUSG00000032556	Bfsp2	9	Phakinin [Source:UniProtKB/Swiss-Prot;Acc:Q6NVD9]	107993	28.0095	40.8899	0.635466	0.00246555	0.0227657	1.97842	3.27371	0.395394	0.23145	0.735367
ENSMUSG00000031935	Med17	9	Mediator of RNA polymerase II transcription subunit 17 [Source:UniProtKB/Swiss-Prot;Acc:Q8VCD5]	234959	3.11199	4.552	0.633851	0.00133069	0.0144529	5.47049	6.01733	0.147612	0.575852	0.901679
ENSMUSG00000022557	Bop1	15	Ribosome biosis protein BOP1 [Source:UniProtKB/Swiss-Prot;Acc:P97452]	12181	13.9457	20.201	0.633531	0.000140471	0.00272151	22.1633	26.9762	0.258352	0.255891	0.753967
ENSMUSG00000038507	Parp12	6	Poly [ADP-ribose] polymerase 12 [Source:UniProtKB/Swiss-Prot;Acc:Q8BZ20]	243771	4.55508	6.7873	0.633196	0.020303	0.0972873	5.74685	6.53182	0.164898	0.584359	0.903804
ENSMUSG00000005514	Por	5	P450 (cytochrome) oxidoreductase [Source:MGI Symbol;Acc:MGI:97744]	18984	19.2967	27.9862	0.633042	0.00195553	0.0192023	19.7398	25.9927	0.339134	0.210746	0.721406
ENSMUSG00000003233	Dvl3	16	Segment polarity DVL-3 [Source:UniProtKB/Swiss-Prot;Acc:Q61062]	13544	4.2731	6.24284	0.632964	0.00260474	0.0236495	7.37212	8.55234	0.197884	0.457329	0.855982
ENSMUSG00000006932	Ctnnb1	9	Catenin beta-1 [Source:UniProtKB/Swiss-Prot;Acc:Q02248]	12387	30.6763	44.9977	0.632684	0.00864835	0.0545738	37.1453	37.3121	0.0284246	0.897859	0.980137
ENSMUSG00000059119	Nap1l4	7	nucleosome assembly protein 1-like 4 [Source:MGI Symbol;Acc:MGI:1316687]	17955	79.1506	114.675	0.632637	0.000321059	0.00512513	81.7631	91.7522	0.174752	0.367475	0.816812
ENSMUSG00000020430	Pes1	11	Pescadillo homolog [Source:UniProtKB/Swiss-Prot;Acc:Q9EQ61]	64934	10.8391	15.6592	0.632635	0.000112779	0.00227203	14.0951	15.1739	0.124786	0.477654	0.861
ENSMUSG00000039536	Stau1	2	staufen double-stranded RNA binding protein 1 [Source:MGI Symbol;Acc:MGI:1338864]	20853	13.1434	19.1899	0.632415	0.0018438	0.0183156	16.7926	19.4449	0.209907	0.38904	0.826926
ENSMUSG00000003849	Nqo1	8	NAD(P)H dehydrogenase [quinone] 1 [Source:UniProtKB/Swiss-Prot;Acc:Q64669]	18104	33.0589	48.416	0.632404	0.00485731	0.0365878	14.4279	20.5211	0.41205	0.155804	0.676207
ENSMUSG00000022184	Fbxo4	15	F-box only protein 4 [Source:UniProtKB/Swiss-Prot;Acc:Q8CHQ0]	106052	9.24014	13.4868	0.632328	0.00326186	0.0278413	9.77665	10.5084	0.122076	0.642848	0.919502
ENSMUSG00000028919	Arhgef19	4	Rho guanine nucleotide exchange factor 19 [Source:UniProtKB/Swiss-Prot;Acc:Q8BWA8]	213649	36.77	53.7823	0.632115	0.00770966	0.0506175	43.4575	52.6618	0.230171	0.435568	0.848056
ENSMUSG00000020521	Rnft1	11	E3 ubiquitin-protein ligase RNFT1 [Source:UniProtKB/Swiss-Prot;Acc:Q9DCN7]	76892	6.40663	9.43838	0.632111	0.0177079	0.0884903	7.87282	12.2383	0.533832	0.0468852	0.509469
ENSMUSG00000073176	Zfp449	X	zinc finger protein 449 [Source:MGI Symbol;Acc:MGI:1925869]	78619	1.86407	2.76567	0.632038	0.0107076	0.0632863	2.10057	2.33714	0.132731	0.670847	0.927366
ENSMUSG00000031483	Erlin2	8	Erlin-2 [Source:UniProtKB/Swiss-Prot;Acc:Q8BFZ9]	244373	6.31447	9.18261	0.632014	0.0014587	0.0153559	4.16831	5.45411	0.336383	0.198186	0.711769
ENSMUSG00000028577	Plaa	4	Phospholipase A-2-activating protein [Source:UniProtKB/Swiss-Prot;Acc:P27612]	18786	7.60727	11.1219	0.631873	0.0040619	0.0323331	10.779	11.2034	0.0803248	0.63876	0.917757
ENSMUSG00000038026	Kcnj9	1	potassium inwardly-rectifying channel, subfamily J, member 9 [Source:MGI Symbol;Acc:MGI:108007]	16524	2.84183	4.18393	0.631524	0.0130071	0.0720612	20.6641	16.8196	-0.235097	0.336776	0.801898
ENSMUSG00000023827	Agpat4	17	1-acyl-sn-glycerol-3-phosphate acyltransferase delta [Source:UniProtKB/Swiss-Prot;Acc:Q8K4X7]	68262	49.605	72.625	0.631335	0.00439074	0.0340449	11.807	12.7924	0.115251	0.619566	0.914214
ENSMUSG00000024270	Slc39a6	18	Zinc transporter ZIP6 [Source:UniProtKB/Swiss-Prot;Acc:Q8C145]	106957	4.91143	7.20629	0.631306	0.00675586	0.0460394	3.74499	4.55991	0.262913	0.293474	0.778793
ENSMUSG00000078317	F8a	X		14070	9.48281	13.7674	0.631107	0.000757219	0.00962335	16.0115	16.2467	0.0405358	0.82205	0.963795
ENSMUSG00000040669	Phc1	6	Mus musculus polyhomeotic 1 (Phc1), transcript variant 5, mRNA. [Source:RefSeq mRNA;Acc:NM_001355215]	13619	6.92941	10.0794	0.630595	0.000596559	0.00810003	5.9025	5.27056	-0.113488	0.642852	0.919502
ENSMUSG00000021785	Ngly1	14	Peptide-N(4)-(N-acetyl-beta-glucosaminyl)asparagine amidase [Source:UniProtKB/Swiss-Prot;Acc:Q9JI78]	59007	11.1957	16.3159	0.630251	0.002617	0.0237198	11.7568	19.1893	0.62268	0.010285	0.329993
ENSMUSG00000000223	Drp2	X	Dystrophin-related protein 2 [Source:UniProtKB/Swiss-Prot;Acc:Q05AA6]	13497	3.62936	5.30988	0.630154	0.00101793	0.0118648	7.24356	6.75855	-0.0639603	0.691841	0.932672
ENSMUSG00000021710	Nln	13	Neurolysin, mitochondrial [Source:UniProtKB/Swiss-Prot;Acc:Q91YP2]	75805	7.75467	11.2018	0.628833	0.000360475	0.00556366	11.225	11.3334	0.04044	0.795105	0.956285
ENSMUSG00000019818	Cd164	10	Sialomucin core protein 24 [Source:UniProtKB/Swiss-Prot;Acc:Q9R0L9]	53599	31.0835	44.8975	0.628732	0.00149532	0.0156599	15.6345	27.0667	0.540858	0.0870095	0.587048
ENSMUSG00000004980	Hnrnpa2b1	6	Heteroous nuclear ribonucleoproteins A2/B1 [Source:UniProtKB/Swiss-Prot;Acc:O88569]	53379	71.782	104.07	0.628697	0.0012132	0.0135204	93.9532	95.0488	0.0431946	0.781554	0.953803
ENSMUSG00000031387	Renbp	X	N-acylglucosamine 2-epimerase [Source:UniProtKB/Swiss-Prot;Acc:P82343]	19703	14.6911	21.4892	0.628554	0.0046178	0.0352871	12.5425	16.8593	0.371537	0.161663	0.680674
ENSMUSG00000052751	Repin1	6	replication initiator 1 [Source:MGI Symbol;Acc:MGI:1889817]	58887	19.3154	27.9234	0.628008	0.0003283	0.00520123	29.6175	39.1927	0.344337	0.203269	0.715373
ENSMUSG00000034064	Poglut1	16	protein O-glucosyltransferase 1 [Source:MGI Symbol;Acc:MGI:2444232]	224143	17.0524	24.8956	0.62784	0.00792584	0.0515653	13.162	16.2413	0.282375	0.22254	0.730006
ENSMUSG00000036980	Taf6	5	Mus musculus TATA-box binding protein associated factor 6 (Taf6), transcript variant 4, mRNA. [Source:RefSeq mRNA;Acc:NM_001356602]	21343	7.7712	12.3538	0.627785	0.111517	0.290821	13.6154	19.7933	0.486202	0.0415999	0.496007
ENSMUSG00000021432	Slc35b3	13	solute carrier family 35, member B3 [Source:MGI Symbol;Acc:MGI:1913978]	108652	2.17452	3.25167	0.627121	0.0322591	0.131245	3.23716	4.46719	0.369362	0.188844	0.704529
ENSMUSG00000034000	Neu4	1	Sialidase-4 [Source:UniProtKB/Swiss-Prot;Acc:Q8BZL1]	241159	1.07121	1.64807	0.627031	0.059976	0.196634	1.12093	1.85522	0.572736	0.0383389	0.483664
ENSMUSG00000031425	Plp1	X	proteolipid protein (myelin) 1 [Source:MGI Symbol;Acc:MGI:97623]	18823	1137.04	1661.11	0.626928	0.00385519	0.0313409	54.5103	78.3008	0.420235	0.115538	0.631848
ENSMUSG00000045064	Zc2hc1c	12	zinc finger, C2HC-type containing 1C [Source:MGI Symbol;Acc:MGI:1919600]	72350	0.881794	1.29953	0.626704	0.0151192	0.0797738	1.29468	1.54804	0.216171	0.42151	0.841395
ENSMUSG00000006673	Qrich1	9	glutamine rich 1 [Source:HGNC Symbol;Acc:HGNC:24713]	69232	10.6945	15.6108	0.626672	0.00822031	0.0528404	19.8573	27.3595	0.43041	0.0366988	0.473725
ENSMUSG00000034930	Rtkn	6	Rhotekin [Source:UniProtKB/Swiss-Prot;Acc:Q8C6B2]	20166	6.70509	9.99554	0.626643	0.0366009	0.142575	5.79962	9.57123	0.594213	0.0252074	0.439383
ENSMUSG00000005949	Ctns	11	Mus musculus cystinosis, nephropathic (Ctns), transcript variant 2, mRNA. [Source:RefSeq mRNA;Acc:NM_001357891]	83429	2.65839	4.00974	0.626295	0.0514416	0.178706	5.24906	5.32211	0.0336987	0.902565	0.981169
ENSMUSG00000003135	Cnot11	1	CCR4-NOT transcription complex subunit 11 [Source:UniProtKB/Swiss-Prot;Acc:Q9CWN7]	52846	5.16439	7.52053	0.626123	0.00466832	0.0355654	7.35637	9.29084	0.318039	0.177465	0.695543
ENSMUSG00000022094	Slc39a14	14	solute carrier family 39 (zinc transporter), member 14 [Source:MGI Symbol;Acc:MGI:2384851]	213053	2.03729	3.06243	0.626005	0.0395831	0.150629	1.50208	1.56256	0.0698206	0.79324	0.956285
ENSMUSG00000027649	Ctnnbl1	2	Beta-catenin-like protein 1 [Source:UniProtKB/Swiss-Prot;Acc:Q9CWL8]	66642	11.9481	17.7052	0.625656	0.0326925	0.132468	25.5141	30.2692	0.252536	0.213853	0.724239
ENSMUSG00000015247	Nipsnap3b	4	3B [Source:UniProtKB/Swiss-Prot;Acc:Q9CQE1]	66536	42.5287	62.2306	0.625476	0.0110075	0.064402	27.79	42.1697	0.493994	0.0744761	0.571221
ENSMUSG00000043415	Otud1	2	OTU domain-containing protein 1 [Source:UniProtKB/Swiss-Prot;Acc:Q9CUB6]	71198	4.9109	7.20628	0.624809	0.0149151	0.0789752	10.245	12.5366	0.281606	0.145135	0.665004
ENSMUSG00000006651	Aplp1	7	amyloid beta precursor like protein 1 [Source:HGNC Symbol;Acc:HGNC:597]	11803	988.912	1430.38	0.623641	0.00208055	0.0200569	497.015	595.62	0.252928	0.239577	0.740817
ENSMUSG00000063229	Ldha	7	L-lactate dehydrogenase A chain [Source:UniProtKB/Swiss-Prot;Acc:P06151]	16828	187.57	270.082	0.623612	0.000824045	0.0102577	334.973	396.853	0.265342	0.029454	0.451071
ENSMUSG00000020733	Slc9a3r1	11	solute carrier family 9 (sodium/hydrogen exchanger), member 3 regulator 1 [Source:MGI Symbol;Acc:MGI:1349482]	26941	188.812	272.216	0.623535	0.00229234	0.0215206	485.716	543.337	0.158046	0.573634	0.90105
ENSMUSG00000061013	Mkx	18	mohawk homeobox [Source:HGNC Symbol;Acc:HGNC:23729]	210719	1.57239	2.31117	0.622689	0.012149	0.0686847	3.51354	2.72517	-0.223897	0.493854	0.867971
ENSMUSG00000002108	Nr1h3	2	Mus musculus nuclear receptor subfamily 1, group H, member 3 (Nr1h3), transcript variant 3, mRNA. [Source:RefSeq mRNA;Acc:NM_001355279]	22259	12.7515	18.4313	0.622087	0.00252235	0.0231474	11.571	14.8957	0.336044	0.179688	0.697709
ENSMUSG00000032902	Slc16a1	3	solute carrier family 16 (monocarboxylic acid transporters), member 1 [Source:MGI Symbol;Acc:MGI:106013]	20501	21.0515	30.3201	0.621609	0.000305004	0.00494204	8.51055	9.29692	0.11723	0.69107	0.932446
ENSMUSG00000018217	Pmp22	11	peripheral myelin protein 22 isoform 2 [Source:RefSeq peptide;Acc:NP_001289190]	18858	100.975	145.145	0.621259	0.000451977	0.00660666	57.8901	80.4951	0.434952	0.0759274	0.57222
ENSMUSG00000062421	Arf2	11	ADP-ribosylation factor 2 [Source:UniProtKB/Swiss-Prot;Acc:Q8BSL7]	11841	24.8134	35.746	0.621001	0.00136496	0.0146435	23.2582	26.1515	0.162635	0.522892	0.881597
ENSMUSG00000025575	Cant1	11	Soluble calcium-activated nucleotidase 1 [Source:UniProtKB/Swiss-Prot;Acc:Q8VCF1]	76025	9.71722	14.05	0.62094	0.00116586	0.0131534	8.41001	10.6141	0.314155	0.157478	0.67738
ENSMUSG00000025854	Fam20c	5	Extracellular serine/threonine protein kinase FAM20C [Source:UniProtKB/Swiss-Prot;Acc:Q5MJS3]	80752	23.7384	34.3207	0.62089	0.00391081	0.0315417	9.43409	16.367	0.695865	0.00429836	0.222966
ENSMUSG00000035561	Aldh1b1	4	Aldehyde dehydrogenase X, mitochondrial [Source:UniProtKB/Swiss-Prot;Acc:Q9CZS1]	72535	2.40224	3.71991	0.620797	0.0967187	0.266151	3.41059	3.17966	-0.0620257	0.820638	0.963795
ENSMUSG00000010914	Pdhx	2	Pyruvate dehydrogenase protein X component, mitochondrial [Source:UniProtKB/Swiss-Prot;Acc:Q8BKZ9]	27402	19.9951	29.5016	0.620687	0.0305475	0.12678	25.509	36.508	0.474982	0.0315274	0.461115
ENSMUSG00000032115	Hyou1	9	Hypoxia up-regulated protein 1 [Source:UniProtKB/Swiss-Prot;Acc:Q9JKR6]	12282	1.61979	2.46635	0.620654	0.0574475	0.191279	2.26306	3.09627	0.300022	0.349642	0.807884
ENSMUSG00000048930	Tada3	6	Transcriptional adapter 3 [Source:UniProtKB/Swiss-Prot;Acc:Q8R0L9]	101206	11.0561	15.844	0.619642	0.000603403	0.0081498	19.538	20.3027	0.0777504	0.674724	0.928489
ENSMUSG00000038633	Degs1	1	Sphingolipid delta(4)-desaturase DES1 [Source:UniProtKB/Swiss-Prot;Acc:O09005]	13244	89.5953	128.419	0.619555	0.00100987	0.0118041	39.738	56.5725	0.470886	0.0356663	0.471596
ENSMUSG00000018459	Slc13a3	2	solute carrier family 13 (sodium-dependent dicarboxylate transporter), member 3 [Source:MGI Symbol;Acc:MGI:2149635]	114644	16.8999	24.3453	0.619248	0.000625973	0.00836067	8.07004	7.86688	0.0119327	0.968331	0.993534
ENSMUSG00000031616	Ednra	8	Endothelin-1 receptor [Source:UniProtKB/Swiss-Prot;Acc:Q61614]	13617	1.35828	2.08152	0.619152	0.0762024	0.229079	1.627	1.62086	0.0268364	0.934741	0.987725
ENSMUSG00000029504	Ddx51	5	ATP-dependent RNA helicase DDX51 [Source:UniProtKB/Swiss-Prot;Acc:Q6P9R1]	69663	2.1561	3.14954	0.619125	0.0194959	0.0945814	2.60593	3.54553	0.391685	0.118797	0.6349
ENSMUSG00000015882	Lcorl	5	Ligand-dependent nuclear receptor corepressor-like protein [Source:UniProtKB/Swiss-Prot;Acc:Q3U285]	209707	1.52706	2.27379	0.6189	0.0273924	0.118234	2.10124	2.62496	0.314464	0.0821179	0.579486
ENSMUSG00000040811	Eml2	7	Mus musculus echinoderm microtubule associated protein like 2 (Eml2), transcript variant 3, mRNA. [Source:RefSeq mRNA;Acc:NM_001347582]	72205	28.9773	42.1878	0.618769	0.00879214	0.0552588	18.3291	12.96	-0.366794	0.187152	0.703316
ENSMUSG00000025225	Nfkb2	19	nuclear factor of kappa light polypeptide gene enhancer in B cells 2, p49/p100 [Source:MGI Symbol;Acc:MGI:1099800]	18034	1.58205	2.31113	0.618562	0.0104527	0.0622311	2.16333	1.58529	-0.24492	0.445148	0.853043
ENSMUSG00000043065	Spice1	16	Spindle and centriole-associated protein 1 [Source:UniProtKB/Swiss-Prot;Acc:Q8C804]	212514	1.18828	1.74337	0.618087	0.0191449	0.0932312	2.39204	1.69288	-0.397457	0.110577	0.628052
ENSMUSG00000004270	Lpcat3	6	Lysophospholipid acyltransferase 5 [Source:UniProtKB/Swiss-Prot;Acc:Q91V01]	14792	14.5211	20.9661	0.617733	0.00317682	0.0273234	10.166	16.4122	0.531473	0.0690096	0.559574
ENSMUSG00000025232	Hexa	9	Beta-hexosaminidase subunit alpha [Source:UniProtKB/Swiss-Prot;Acc:P29416]	15211	33.5376	48.0895	0.617234	0.000508307	0.00718433	19.7098	26.2117	0.381935	0.0724886	0.565836
ENSMUSG00000039703	Nploc4	11	Nuclear protein localization [Source:UniProtKB/Swiss-Prot;Acc:P60670]	217365	14.3536	20.509	0.617093	1.90278e-05	0.000549116	20.6185	22.0565	0.113539	0.531153	0.886569
ENSMUSG00000027882	Stxbp3	3	Syntaxin-binding protein 3 [Source:UniProtKB/Swiss-Prot;Acc:Q60770]	20912	25.5209	37.531	0.616528	0.0271305	0.117319	19.7506	33.7364	0.587577	0.0472758	0.509942
ENSMUSG00000045917	Tmem268	4	Mus musculus transmembrane protein 268 (Tmem268), transcript variant 2, mRNA. [Source:RefSeq mRNA;Acc:NM_001356354]	230279	8.93987	12.9339	0.616192	0.00281951	0.0251292	5.26293	6.10279	0.206202	0.356167	0.81148
ENSMUSG00000000253	Gmpr	13	guanosine monophosphate reductase [Source:MGI Symbol;Acc:MGI:1913605]	66355	119.02	170.608	0.616122	0.00141529	0.0149878	42.3363	43.1151	0.0420809	0.822136	0.963795
ENSMUSG00000002475	Abhd3	18	abhydrolase domain containing 3 [Source:MGI Symbol;Acc:MGI:2147183]	106861	98.8956	142.343	0.615919	0.00647418	0.0446795	77.2096	116.554	0.461627	0.116658	0.632806
ENSMUSG00000029661	Col1a2	6	Collagen alpha-2(I) chain [Source:UniProtKB/Swiss-Prot;Acc:Q01149]	12843	7.6989	11.0322	0.615775	0.00144639	0.0152452	2.19243	1.69838	-0.183651	0.573312	0.900973
ENSMUSG00000045973	Slc25a51	4	Solute carrier family 25 member 51 [Source:UniProtKB/Swiss-Prot;Acc:Q5HZI9]	230125	11.1761	15.9613	0.615257	8.61145e-06	0.000282588	10.2927	15.4225	0.563802	0.000669104	0.077102
ENSMUSG00000031608	Galnt7	8	N-acetylgalactosaminyltransferase 7 [Source:UniProtKB/Swiss-Prot;Acc:Q80VA0]	108150	2.29382	3.32831	0.615168	0.00783988	0.0511546	1.54965	1.51911	-0.00108389	0.996951	0.999223
ENSMUSG00000024826	Dpf2	19	Zinc finger protein ubi-d4 [Source:UniProtKB/Swiss-Prot;Acc:Q61103]	19708	21.3305	30.7514	0.615164	0.00261909	0.0237198	22.4886	30.6279	0.414791	0.0582925	0.537367
ENSMUSG00000047669	Msl3l2	10		73390	11.8473	17.2543	0.615163	0.0163627	0.0840135	22.9343	22.6316	0.00851309	0.969201	0.993592
ENSMUSG00000038909	Kat7	11	K(lysine) acetyltransferase 7 [Source:MGI Symbol;Acc:MGI:2182799]	217127	11.5804	16.6253	0.614998	0.000542373	0.00755062	14.1847	20.5488	0.454086	0.0867467	0.587048
ENSMUSG00000022106	Rcbtb2	14	regulator of chromosome condensation (RCC1) and BTB (POZ) domain containing protein 2 [Source:MGI Symbol;Acc:MGI:1917200]	105670	8.57004	12.4448	0.61435	0.0102465	0.0613699	8.57176	10.5946	0.28929	0.238739	0.740455
ENSMUSG00000038712	Mindy1	3	Ubiquitin carboxyl-terminal hydrolase MINDY-1 [Source:UniProtKB/Swiss-Prot;Acc:Q76LS9]	75007	14.1367	20.345	0.614112	0.000456496	0.00665645	12.4656	16.5735	0.389907	0.0692142	0.559574
ENSMUSG00000029103	Lrpap1	5	low density lipoprotein receptor-related protein associated protein 1 [Source:MGI Symbol;Acc:MGI:96829]	16976	65.5646	93.4664	0.613964	0.00054647	0.00758634	48.7726	59.4724	0.2864	0.14512	0.665004
ENSMUSG00000044296	Zfp879	11	zinc finger protein 879 [Source:MGI Symbol;Acc:MGI:3053099]	214779	0.988648	1.44982	0.61351	0.0231505	0.105927	1.11701	1.5726	0.235783	0.471771	0.86026
ENSMUSG00000015766	Eps8	6	Epidermal growth factor receptor kinase substrate 8 [Source:UniProtKB/Swiss-Prot;Acc:Q08509]	13860	13.1415	18.6987	0.612298	0.000463038	0.00672998	17.8945	21.7429	0.232998	0.424636	0.843124
ENSMUSG00000038393	Txnip	3	thioredoxin interacting protein [Source:MGI Symbol;Acc:MGI:1889549]	56338	5.18715	7.56861	0.612111	0.013885	0.0753204	4.47476	4.03526	-0.102463	0.651499	0.922157
ENSMUSG00000024827	Gldc	19	Glycine dehydrogenase (decarboxylating), mitochondrial [Source:UniProtKB/Swiss-Prot;Acc:Q91W43]	104174	1.42789	2.15131	0.611496	0.0644587	0.205512	17.3179	19.9139	0.176384	0.555704	0.895727
ENSMUSG00000035919	Bbs9	9	Protein PTHB1 [Source:UniProtKB/Swiss-Prot;Acc:Q811G0]	319845	2.59294	3.74868	0.611138	0.00656161	0.0450922	2.93454	3.75629	0.317685	0.208045	0.720201
ENSMUSG00000031357	Syap1	X	Synapse-associated protein 1 [Source:UniProtKB/Swiss-Prot;Acc:Q9D5V6]	67043	18.2147	25.9573	0.611072	0.00105886	0.0121994	17.402	22.3272	0.341849	0.154346	0.674879
ENSMUSG00000022508	Bcl6	16	B-cell lymphoma 6 protein homolog [Source:UniProtKB/Swiss-Prot;Acc:P41183]	12053	3.35525	4.8572	0.610878	0.00548281	0.0397161	5.5119	9.7356	0.642789	0.0238777	0.432225
ENSMUSG00000021448	Shc3	13	src homology 2 domain-containing transforming protein C3 [Source:MGI Symbol;Acc:MGI:106179]	20418	2.87805	4.15802	0.610327	0.0124392	0.069798	5.73049	5.27508	-0.0545042	0.842757	0.968822
ENSMUSG00000028048	Gba	3	Glucosylceramidase [Source:UniProtKB/Swiss-Prot;Acc:P17439]	14466	18.2619	26.5155	0.610285	0.00710643	0.0478113	15.0703	16.4634	0.13537	0.545145	0.892579
ENSMUSG00000026482	Rgl1	1	Mus musculus ral guanine nucleotide dissociation stimulator,-like 1 (Rgl1), transcript variant 2, mRNA. [Source:RefSeq mRNA;Acc:NM_001346118]	19731	21.7664	30.8809	0.610276	7.91768e-05	0.00171232	21.5984	23.0086	0.113588	0.578341	0.902659
ENSMUSG00000041343	Ankrd42	7	Ankyrin repeat domain-containing protein 42 [Source:UniProtKB/Swiss-Prot;Acc:Q3V096]	73845	1.78364	2.69027	0.610244	0.0782447	0.232562	1.66358	3.91701	0.949384	0.000955475	0.0955374
ENSMUSG00000028792	Ak2	4	Adenylate kinase 2, mitochondrial [Source:UniProtKB/Swiss-Prot;Acc:Q9WTP6]	11637	41.0473	58.2021	0.609193	2.77573e-06	0.000113237	37.3016	39.9408	0.122396	0.51579	0.877531
ENSMUSG00000024810	Il33	19	Interleukin-33 Interleukin-33(102-266) Interleukin-33(109-266) [Source:UniProtKB/Swiss-Prot;Acc:Q8BVZ5]	77125	99.4956	143.908	0.609085	0.0134774	0.0737787	67.1979	63.1213	-0.0398019	0.894721	0.980079
ENSMUSG00000055125	M5C1000I18Rik	9	RIKEN cDNA M5C1000I18 gene [Source:MGI Symbol;Acc:MGI:3642038]		1.11238	1.77194	0.608922	0.128394	0.317307	4.75805	4.98271	0.0538209	0.850218	0.969855
ENSMUSG00000029386	Tctn2	5		67978	3.1207	4.5472	0.608873	0.0236466	0.107395	5.40115	4.9226	-0.0942679	0.64843	0.921345
ENSMUSG00000005142	Man2b1	8	Lysosomal alpha-mannosidase [Source:UniProtKB/Swiss-Prot;Acc:O09159]	17159	4.76468	7.02769	0.608833	0.0315326	0.129089	7.84461	6.21762	-0.219031	0.479315	0.861271
ENSMUSG00000033124	Atg9a	1	autophagy-related protein 9A isoform b [Source:RefSeq peptide;Acc:NP_001275542]	245860	4.54852	6.89151	0.608634	0.0930111	0.259826	7.11419	8.75877	0.251228	0.378206	0.821627
ENSMUSG00000056515	Rab31	17	RAB31, member RAS oncogene family [Source:HGNC Symbol;Acc:HGNC:9771]	106572	72.3677	102.851	0.608273	3.48373e-05	0.000897172	99.6587	128.15	0.325119	0.209522	0.720437
ENSMUSG00000034442	Trmt5	12	tRNA (guanine(37)-N1)-methyltransferase [Source:UniProtKB/Swiss-Prot;Acc:Q9D0C4]	76357	3.54268	5.13133	0.608062	0.0149121	0.0789752	6.19519	5.79258	-0.0659939	0.765404	0.949836
ENSMUSG00000034463	Scara3	14	Scavenger receptor class A member 3 [Source:UniProtKB/Swiss-Prot;Acc:Q8C850]	219151	4.72855	6.7804	0.607221	0.00867693	0.0547263	21.5882	36.0015	0.597793	0.0335848	0.467822
ENSMUSG00000028629	Exo5	4	Exonuclease V [Source:UniProtKB/Swiss-Prot;Acc:Q9CXP9]	73172	3.08632	4.71408	0.606531	0.100942	0.272818	5.27826	5.68964	0.106538	0.680874	0.92964
ENSMUSG00000030409	Dmpk	7	Myotonin-protein kinase [Source:UniProtKB/Swiss-Prot;Acc:P54265]	13400	13.7371	19.7534	0.605879	0.0136394	0.0743479	13.7028	15.087	0.144308	0.569718	0.900115
ENSMUSG00000038080	Kdm1b	13	Lysine-specific histone demethylase 1B [Source:UniProtKB/Swiss-Prot;Acc:Q8CIG3]	218214	1.56639	2.31006	0.605804	0.0438481	0.161373	1.95916	2.169	0.0978174	0.7529	0.947451
ENSMUSG00000045942	BC049762	11	cDNA sequence BC049762 [Source:MGI Symbol;Acc:MGI:3039622]	193286	1.7247	3.24893	0.605582	0.193574	0.406707	1.12555	1.60667	0.16796	0.579209	0.902659
ENSMUSG00000021133	Susd6	12	sushi domain containing 6 [Source:MGI Symbol;Acc:MGI:2444661]	217684	3.15803	4.50462	0.605164	0.00249996	0.0230242	4.10902	3.53749	-0.141529	0.627533	0.915584
ENSMUSG00000031841	Cdh13	8	Cadherin-13 [Source:UniProtKB/Swiss-Prot;Acc:Q9WTR5]	12554	2.99225	4.34544	0.604217	0.0268898	0.116447	3.89383	4.46998	0.162693	0.567155	0.89916
ENSMUSG00000033055	Ankrd54	15	Ankyrin repeat domain-containing protein 54 [Source:UniProtKB/Swiss-Prot;Acc:Q91WK7]	223690	21.885	31.0029	0.604161	0.000312279	0.00500036	16.3114	16.4419	0.0423571	0.832209	0.966231
ENSMUSG00000001785	Pwp1	10	Periodic tryptophan [Source:UniProtKB/Swiss-Prot;Acc:Q99LL5]	103136	9.60283	13.6877	0.603949	0.00089361	0.0109118	9.88844	13.4483	0.422481	0.0366761	0.473725
ENSMUSG00000040188	Scamp2	9	secretory carrier membrane protein 2 [Source:MGI Symbol;Acc:MGI:1346518]	24044	18.6296	26.5834	0.603573	0.00254205	0.0232924	12.7182	17.1887	0.418797	0.0425957	0.496605
ENSMUSG00000036052	Dnajb5	4	Mus musculus DnaJ heat shock protein family (Hsp40) member B5 (Dnajb5), transcript variant 3, mRNA. [Source:RefSeq mRNA;Acc:NM_001355440]	56323	1.95349	2.78998	0.603556	0.00256607	0.0234675	8.7443	8.93359	0.0481665	0.837606	0.967344
ENSMUSG00000016528	Mapkapk2	1	MAP kinase-activated protein kinase 2 [Source:UniProtKB/Swiss-Prot;Acc:P49138]	17164	20.9939	29.9262	0.603185	0.00670278	0.045782	19.4078	22.4447	0.211458	0.37673	0.82097
ENSMUSG00000031774	Fam192a	8	Protein FAM192A [Source:UniProtKB/Swiss-Prot;Acc:Q91WE2]	102122	20.7333	29.6	0.603155	0.00551849	0.0398459	27.1954	33.8337	0.296206	0.216549	0.726113
ENSMUSG00000000902	Smarcb1	10	SWI/SNF related, matrix associated, actin dependent regulator of chromatin, subfamily b, member 1 [Source:MGI Symbol;Acc:MGI:1328366]	20587	11.9894	17.027	0.60315	0.00141161	0.0149578	17.906	20.1071	0.176661	0.407384	0.833972
ENSMUSG00000022200	Golph3	15	golgi phosphoprotein 3 [Source:MGI Symbol;Acc:MGI:1913879]	66629	38.1429	54.256	0.603136	0.00287341	0.0254957	50.8181	65.2926	0.307009	0.269413	0.765385
ENSMUSG00000020652	Cenpo	12	Centromere protein O [Source:UniProtKB/Swiss-Prot;Acc:Q8K015]	52504	1.28985	1.85502	0.603119	0.00945918	0.05812	0.812867	1.50072	0.728549	0.00524051	0.245137
ENSMUSG00000021696	Elovl7	13	Elongation of very long chain fatty acids protein 7 [Source:UniProtKB/Swiss-Prot;Acc:Q9D2Y9]	74559	11.9851	17.2201	0.602794	0.00409232	0.0324457	1.79245	3.096	0.627513	0.0266707	0.44338
ENSMUSG00000021136	Smoc1	12	SPARC related modular calcium binding 1 [Source:HGNC Symbol;Acc:HGNC:20318]	64075	3.23081	4.71005	0.601964	0.0308547	0.127696	1.43306	2.14946	0.335035	0.31118	0.78781
ENSMUSG00000044646	Zbtb7c	18	zinc finger and BTB domain containing 7C [Source:MGI Symbol;Acc:MGI:2443302]	207259	1.00223	1.54809	0.60195	0.112551	0.29271	1.47793	1.53538	0.0775079	0.793897	0.956285
ENSMUSG00000028223	Decr1	4	2,4-dienoyl-CoA reductase, mitochondrial [Source:UniProtKB/Swiss-Prot;Acc:Q9CQ62]	67460	25.7094	36.3325	0.601907	0.000197437	0.00352636	28.4639	34.5258	0.254822	0.333945	0.799757
ENSMUSG00000026377	Nifk	1	MKI67 FHA domain-interacting nucleolar phosphoprotein [Source:UniProtKB/Swiss-Prot;Acc:Q91VE6]	67949	18.7748	26.5699	0.601644	0.000559806	0.00771935	24.5028	29.3653	0.255972	0.242586	0.742925
ENSMUSG00000048027	Rgmb	17	RGM domain family member B [Source:UniProtKB/Swiss-Prot;Acc:Q7TQ33]	68799	7.69021	11.4416	0.601464	0.0743356	0.225316	5.6828	7.99007	0.409403	0.115885	0.631848
ENSMUSG00000040464	Gtpbp10	5	GTP-binding protein 10 [Source:UniProtKB/Swiss-Prot;Acc:Q8K013]	207704	2.92461	4.23657	0.601312	0.0297534	0.124773	3.39146	3.52593	0.0500003	0.875196	0.97578
ENSMUSG00000026723	Trdmt1	2	tRNA (cytosine(38)-C(5))-methyltransferase [Source:UniProtKB/Swiss-Prot;Acc:O55055]	13434	1.86346	2.68413	0.601105	0.0144874	0.0773494	1.76782	1.82619	0.0608885	0.842151	0.968822
ENSMUSG00000033684	Qsox1	1	Sulfhydryl oxidase 1 [Source:UniProtKB/Swiss-Prot;Acc:Q8BND5]	104009	4.53299	6.45768	0.600517	0.00415634	0.0328084	3.30686	3.47449	0.0851465	0.741458	0.942876
ENSMUSG00000030536	Iqgap1	7	Ras GTPase-activating-like protein IQGAP1 [Source:UniProtKB/Swiss-Prot;Acc:Q9JKF1]	29875	1.31434	1.93971	0.600102	0.059477	0.195569	3.41372	3.17549	-0.0698414	0.791036	0.956285
ENSMUSG00000109511	Nup62	7	Nuclear pore glycoprotein p62 [Source:UniProtKB/Swiss-Prot;Acc:Q63850]	18226	4.54744	6.51223	0.600025	0.00313807	0.027107	6.69815	6.9793	0.0602334	0.805808	0.959388
ENSMUSG00000019814	Ltv1	10		353258	8.07497	11.6767	0.599469	0.0219753	0.10227	8.68064	13.348	0.56029	0.0163338	0.371581
ENSMUSG00000027669	Gnb4	3	guanine nucleotide binding protein (G protein), beta 4 [Source:MGI Symbol;Acc:MGI:104581]	14696	13.1976	18.7781	0.599265	0.000898859	0.0109312	4.18375	3.65498	-0.155331	0.428685	0.844876
ENSMUSG00000014959	Gorasp2	2	golgi reassembly stacking protein 2 [Source:MGI Symbol;Acc:MGI:2135962]	70231	36.0345	50.8105	0.599201	0.000506381	0.00716276	42.4412	56.3295	0.372337	0.146406	0.665004
ENSMUSG00000040250	Ints13	6	Integrator complex subunit 13 [Source:UniProtKB/Swiss-Prot;Acc:Q8QZV7]	71177	3.29446	4.67004	0.59919	0.000242354	0.00411567	4.17569	5.1433	0.27145	0.247695	0.746122
ENSMUSG00000009670	Tex11	X	Testis-expressed protein 11 [Source:UniProtKB/Swiss-Prot;Acc:Q14AT2]	83558	2.46937	3.55779	0.599007	0.0188943	0.092236	1.01915	1.92932	0.708671	0.0155316	0.37075
ENSMUSG00000063652	Slc22a21	11	solute carrier family 22 (organic cation transporter), member 21 [Source:MGI Symbol;Acc:MGI:1929481]	56517	0.839853	1.23202	0.598173	0.0353194	0.139705	1.36832	0.935763	-0.352822	0.246805	0.745349
ENSMUSG00000041859	Mcm3	1	minichromosome maintenance complex component 3 [Source:MGI Symbol;Acc:MGI:101845]	17215	1.6436	2.5275	0.597578	0.109712	0.287409	1.3285	1.58497	0.199187	0.524276	0.882162
ENSMUSG00000037353	Letmd1	15	Mus musculus LETM1 domain containing 1 (Letmd1), transcript variant 2, mRNA. [Source:RefSeq mRNA;Acc:NM_001357982]	68614	16.6286	23.4474	0.597512	0.000348979	0.00544711	21.5253	28.7735	0.377873	0.131141	0.649791
ENSMUSG00000101188	Eif4a-ps4	1	eukaryotic translation initiation factor 4A, pseudogene 4 [Source:MGI Symbol;Acc:MGI:1195958]		2.23057	3.25484	0.597373	0.030374	0.126347	2.18493	3.92196	0.634859	0.0292	0.451071
ENSMUSG00000004846	Plod3	5	Procollagen-lysine,2-oxoglutarate 5-dioxygenase 3 [Source:UniProtKB/Swiss-Prot;Acc:Q9R0E1]	26433	6.47493	9.35904	0.597353	0.0151273	0.0797814	4.74849	5.31633	0.142509	0.604689	0.909175
ENSMUSG00000027167	Elp4	2	Elongator complex protein 4 [Source:UniProtKB/Swiss-Prot;Acc:Q9ER73]	77766	10.5443	14.9398	0.597336	0.00142595	0.0150919	10.072	16.3879	0.600546	0.0209236	0.408865
ENSMUSG00000049957	Ccdc137	11	Coiled-coil domain-containing protein 137 [Source:UniProtKB/Swiss-Prot;Acc:Q8R0K4]	67291	13.2382	19.0955	0.597241	0.0312568	0.12853	12.8444	14.5282	0.177463	0.449189	0.855502
ENSMUSG00000032014	Oaf	9	Out at first protein homolog [Source:UniProtKB/Swiss-Prot;Acc:Q8QZR4]	102644	17.2742	24.4416	0.597185	0.00212363	0.0203628	40.0652	64.4846	0.575199	0.0340236	0.468059
ENSMUSG00000022505	Emp2	16	Epithelial membrane protein 2 [Source:UniProtKB/Swiss-Prot;Acc:O88662]	13731	6.7394	9.54231	0.595873	0.00236322	0.0219905	6.32416	5.52017	-0.101277	0.748488	0.945454
ENSMUSG00000022529	Zfp263	16	zinc finger protein 263 [Source:MGI Symbol;Acc:MGI:1921370]	74120	1.58589	2.29697	0.595819	0.0193121	0.0938636	3.56291	3.81952	0.100326	0.709395	0.935772
ENSMUSG00000005505	Kbtbd4	2	Kelch repeat and BTB domain-containing protein 4 [Source:UniProtKB/Swiss-Prot;Acc:Q8R179]	67136	3.10664	4.7617	0.595791	0.118493	0.302323	3.97066	5.93486	0.327252	0.321879	0.793383
ENSMUSG00000000732	Icosl	10	icos ligand [Source:MGI Symbol;Acc:MGI:1354701]	50723	2.93025	4.33234	0.595721	0.0801294	0.236255	2.04671	3.04879	0.419532	0.179108	0.69752
ENSMUSG00000025544	Tm9sf2	14	transmembrane 9 superfamily member 2 [Source:MGI Symbol;Acc:MGI:1915309]	68059	24.5393	34.6862	0.595256	0.00229989	0.0215534	22.7602	32.4822	0.45659	0.0647892	0.556034
ENSMUSG00000029434	Vps33a	5	VPS33A CORVET/HOPS core subunit [Source:MGI Symbol;Acc:MGI:1924823]	77573	7.64538	10.8725	0.595177	0.00959742	0.0587832	18.3898	25.4095	0.446576	0.0327929	0.465397
ENSMUSG00000000682	Cd52	4	CAMPATH-1 antigen [Source:UniProtKB/Swiss-Prot;Acc:Q64389]	23833	6.14019	9.11074	0.59515	0.0568926	0.190419	2.20899	1.91519	-0.0994261	0.761687	0.949081
ENSMUSG00000022425	Enpp2	15	Ectonucleotide pyrophosphatase/phosphodiesterase family member 2 [Source:UniProtKB/Swiss-Prot;Acc:Q9R1E6]	18606	105.565	151.363	0.595005	0.00802238	0.0519486	42.0542	54.4349	0.314941	0.242522	0.742925
ENSMUSG00000002458	Rgs19	2	regulator of G-protein signaling 19 [Source:MGI Symbol;Acc:MGI:1915153]	56470	7.19082	10.1087	0.594585	0.000107393	0.00219057	12.1045	17.0685	0.45244	0.041709	0.496007
ENSMUSG00000051550	Zfp579	7	zinc finger protein 579 [Source:MGI Symbol;Acc:MGI:1915740]	68490	7.95514	11.5136	0.594411	0.0167506	0.0853458	4.64179	3.6305	-0.29111	0.13356	0.652607
ENSMUSG00000037730	Mynn	3	Myoneurin [Source:UniProtKB/Swiss-Prot;Acc:Q99MD8]	80732	2.53771	3.68623	0.594365	0.0435443	0.16053	3.78901	5.58931	0.455237	0.101597	0.614195
ENSMUSG00000025212	Sfxn3	19	Sideroflexin-3 [Source:UniProtKB/Swiss-Prot;Acc:Q91V61]	94280	18.8853	26.6795	0.59376	0.00318599	0.0273499	41.7262	40.1858	-0.0247849	0.901546	0.980907
ENSMUSG00000027371	Fahd2a	2		68126	32.3198	45.963	0.593647	0.00953577	0.0585387	35.8155	40.1475	0.179565	0.418461	0.840004
ENSMUSG00000029028	Lrrc47	4	Leucine-rich repeat-containing protein 47 [Source:UniProtKB/Swiss-Prot;Acc:Q505F5]	72946	4.52163	6.63832	0.593276	0.0653274	0.206995	6.07786	7.56851	0.237825	0.43842	0.84977
ENSMUSG00000042694	Stn1	19	CST complex subunit STN1 [Source:UniProtKB/Swiss-Prot;Acc:Q8K2X3]	108689	5.38686	7.73387	0.59325	0.0174641	0.0876132	7.88179	8.24369	0.0830458	0.651933	0.922157
ENSMUSG00000027459	Fam110a	2	Protein FAM110A [Source:UniProtKB/Swiss-Prot;Acc:Q8R184]	73847	2.3234	3.31196	0.593201	0.00879132	0.0552588	6.33619	5.11063	-0.23202	0.346006	0.806609
ENSMUSG00000045333	Zfp423	8	zinc finger protein 423 [Source:MGI Symbol;Acc:MGI:1891217]	94187	6.37917	9.09024	0.592807	0.0196526	0.0952108	5.50094	10.8967	0.827721	0.00153204	0.127544
ENSMUSG00000024507	Hsd17b4	18	hydroxysteroid (17-beta) dehydrogenase 4 [Source:MGI Symbol;Acc:MGI:105089]	15488	35.7218	50.2509	0.592195	0.000479761	0.00691149	36.6473	35.9927	0.00775747	0.970135	0.993854
ENSMUSG00000064307	Lrrc51	7	Mus musculus leucine rich repeat containing 51 (Lrrc51), transcript variant 4, mRNA. [Source:RefSeq mRNA;Acc:NM_001357584]	69358	28.571	40.9267	0.592024	0.0106971	0.0632863	17.6256	30.2202	0.700275	0.00230688	0.160277
ENSMUSG00000010110	Stx5a	19	Syntaxin-5 [Source:UniProtKB/Swiss-Prot;Acc:Q8K1E0]	56389	15.417	21.9088	0.592008	0.0115919	0.0665624	27.3776	32.5126	0.253054	0.203619	0.715373
ENSMUSG00000004642	Slbp	5	stem-loop binding protein [Source:MGI Symbol;Acc:MGI:108402]	20492	14.7719	21.6408	0.591988	0.0665805	0.209965	20.7804	26.578	0.343902	0.110418	0.628052
ENSMUSG00000033430	Terf2ip	8	Telomeric repeat-binding factor 2-interacting protein 1 [Source:UniProtKB/Swiss-Prot;Acc:Q91VL8]	57321	12.6181	17.7276	0.591607	0.000350749	0.0054659	14.2195	16.4521	0.215182	0.274588	0.767879
ENSMUSG00000027809	Etfdh	3	Electron transfer flavoprotein-ubiquinone oxidoreductase, mitochondrial [Source:UniProtKB/Swiss-Prot;Acc:Q921G7]	66841	18.2005	25.6847	0.591585	0.00202577	0.0196448	15.9832	23.616	0.453903	0.1097	0.627897
ENSMUSG00000022548	Apod	16	Apolipoprotein D [Source:UniProtKB/Swiss-Prot;Acc:P51910]	11815	665.451	954.807	0.591565	0.00729846	0.0486835	34.0082	36.0735	0.0868128	0.745527	0.944394
ENSMUSG00000037621	Atoh8	6	8 [Source:UniProtKB/Swiss-Prot;Acc:Q99NA2]	71093	4.87259	6.93686	0.591448	0.0113088	0.0655239	4.0619	6.80704	0.570909	0.0551591	0.526509
ENSMUSG00000095690	Rab11b-ps2	19	RAB11B, member RAS oncogene family, pseudogene 2 [Source:MGI Symbol;Acc:MGI:3643959]		5.25472	7.70336	0.591074	0.0564921	0.18961	4.75392	8.19409	0.575233	0.055054	0.526509
ENSMUSG00000037075	Rnf139	15	ring finger protein 139 [Source:HGNC Symbol;Acc:HGNC:17023]	75841	5.2763	7.46861	0.590589	0.0094611	0.05812	4.78553	7.26654	0.480808	0.0971501	0.604287
ENSMUSG00000022574	Naprt	15	Nicotinate phosphoribosyltransferase [Source:UniProtKB/Swiss-Prot;Acc:Q8CC86]	223646	50.4177	71.3745	0.590333	0.004588	0.0351492	28.4886	39.6858	0.408406	0.133471	0.652607
ENSMUSG00000035235	Trim13	14	E3 ubiquitin-protein ligase TRIM13 [Source:UniProtKB/Swiss-Prot;Acc:Q9CYB0]	66597	9.78885	13.9982	0.589962	0.0107384	0.063427	5.3617	5.95416	0.153148	0.530954	0.886315
ENSMUSG00000070644	Etnk2	1	Ethanolamine kinase 2 [Source:UniProtKB/Swiss-Prot;Acc:A7MCT6]	214253	2.77156	4.02814	0.589557	0.0544965	0.185303	6.24148	6.89097	0.136136	0.564356	0.897748
ENSMUSG00000042487	Leo1	9	RNA polymerase-associated protein LEO1 [Source:UniProtKB/Swiss-Prot;Acc:Q5XJE5]	235497	4.85986	6.90442	0.588826	0.0114	0.0658189	6.81465	7.41515	0.12387	0.536874	0.889362
ENSMUSG00000026563	Tada1	1	Transcriptional adapter 1 [Source:UniProtKB/Swiss-Prot;Acc:Q99LM9]	27878	9.68163	13.7921	0.587887	0.0235958	0.107281	9.53679	13.8926	0.484103	0.0436969	0.501082
ENSMUSG00000031146	Plp2	X	Proteolipid protein 2 [Source:UniProtKB/Swiss-Prot;Acc:Q9R1Q7]	18824	5.56275	7.95212	0.587766	0.0191992	0.0934452	2.78942	3.62767	0.333409	0.191462	0.706413
ENSMUSG00000038042	Ptpdc1	13	Protein tyrosine phosphatase domain-containing protein 1 [Source:UniProtKB/Swiss-Prot;Acc:Q6NZK8]	218232	4.93729	6.96827	0.587389	0.00206385	0.019928	3.30586	3.81629	0.190016	0.512767	0.875718
ENSMUSG00000028405	Aco1	4	aconitase 1 [Source:MGI Symbol;Acc:MGI:87879]	11428	9.20571	12.9718	0.587288	0.00112605	0.0127766	10.8593	12.5589	0.21358	0.318995	0.791783
ENSMUSG00000027263	Tubgcp4	2	tubulin, gamma complex associated protein 4 [Source:MGI Symbol;Acc:MGI:1196293]	51885	2.4666	3.52087	0.586561	0.025689	0.113047	4.81962	4.95883	0.0519846	0.829676	0.965651
ENSMUSG00000046417	Lrrc75a	11	Leucine-rich repeat-containing protein 75A [Source:UniProtKB/Swiss-Prot;Acc:Q7TSF4]	192976	19.851	27.9988	0.586043	0.00546828	0.0397121	31.0957	30.7552	0.0214733	0.930398	0.987055
ENSMUSG00000053644	Aldh7a1	18	Alpha-aminoadipic semialdehyde dehydrogenase [Source:UniProtKB/Swiss-Prot;Acc:Q9DBF1]	110695	34.3287	48.126	0.585925	0.00153955	0.0159832	44.9684	57.6992	0.343671	0.134479	0.654361
ENSMUSG00000031617	Tmem184c	8	Transmembrane protein 184C [Source:UniProtKB/Swiss-Prot;Acc:Q3TPR7]	234463	61.6359	87.9339	0.585902	0.0332744	0.134129	51.0123	77.0693	0.495755	0.0695775	0.559574
ENSMUSG00000007812	Zfp655	5	zinc finger protein 655 [Source:MGI Symbol;Acc:MGI:1919861]	72611	5.125	7.20801	0.585838	0.00136172	0.0146244	6.23423	8.32565	0.385084	0.0815242	0.578552
ENSMUSG00000001555	Fkbp10	11	Peptidyl-prolyl cis-trans isomerase FKBP10 [Source:UniProtKB/Swiss-Prot;Acc:Q61576]	14230	12.8943	18.3657	0.585794	0.0296306	0.124484	12.5605	15.6427	0.259917	0.382766	0.823714
ENSMUSG00000024135	Srbd1	17	S1 RNA binding domain 1 [Source:MGI Symbol;Acc:MGI:1925836]	78586	1.93395	2.76007	0.585697	0.0105159	0.0625446	2.38148	1.84219	-0.251118	0.372634	0.818974
ENSMUSG00000017390	Aldoc	11	Fructose-bisphosphate aldolase C [Source:UniProtKB/Swiss-Prot;Acc:P05063]	11676	3744.88	5215.84	0.585447	2.14947e-05	0.000606651	3516.98	4600.06	0.346625	0.180406	0.698199
ENSMUSG00000029676	Pot1a	6	protection of telomeres 1A [Source:MGI Symbol;Acc:MGI:2141503]	101185	5.00525	7.12909	0.585251	0.021068	0.0993905	5.4868	10.5389	0.85785	4.7755e-05	0.0111416
ENSMUSG00000069516	Lyz2	10	lysozyme 2 [Source:MGI Symbol;Acc:MGI:96897]	17105	34.4116	48.9866	0.58522	0.00943453	0.0580561	4.95297	4.76401	-0.0327853	0.915783	0.984159
ENSMUSG00000024610	Cd74	18	CD74 antigen (invariant polypeptide of major histocompatibility complex, class II antigen-associated) [Source:MGI Symbol;Acc:MGI:96534]	16149	15.1331	21.7829	0.584579	0.0348326	0.138176	3.31085	4.53137	0.361748	0.20444	0.716573
ENSMUSG00000028383	Hsdl2	4	Hydroxysteroid dehydrogenase-like protein 2 [Source:UniProtKB/Swiss-Prot;Acc:Q2TPA8]	72479	59.583	84.5701	0.584532	0.0229292	0.1052	43.7477	62.0468	0.417271	0.137817	0.660793
ENSMUSG00000070436	Serpinh1	7	Serpin H1 [Source:UniProtKB/Swiss-Prot;Acc:P19324]	12406	13.3224	18.6096	0.584108	0.000773991	0.00979079	8.96147	9.07608	0.0380191	0.895185	0.980079
ENSMUSG00000035575	Utp6	11	UTP6 small subunit processome component [Source:MGI Symbol;Acc:MGI:2445193]	216987	7.4862	10.4707	0.583958	0.000353941	0.00549283	7.98688	6.4892	-0.24825	0.133471	0.652607
ENSMUSG00000022664	Slc35a5	16	Mus musculus solute carrier family 35, member A5 (Slc35a5), transcript variant 2, mRNA. [Source:RefSeq mRNA;Acc:NM_001356453]	74102	11.1055	15.7149	0.583099	0.0229349	0.1052	8.32079	11.0544	0.321581	0.28419	0.773383
ENSMUSG00000025626	Phf6	X	PHD finger protein 6 [Source:UniProtKB/Swiss-Prot;Acc:Q9D4J7]	70998	2.95169	4.231	0.583029	0.0370127	0.14368	4.0924	4.47777	0.122361	0.654854	0.922713
ENSMUSG00000074876	Spata5l1	2			1.51312	2.45428	0.582831	0.177226	0.385414	2.47821	2.27631	-0.0726923	0.817867	0.963261
ENSMUSG00000032702	Kank1	19	KN motif and ankyrin repeat domains 1 [Source:HGNC Symbol;Acc:HGNC:19309]	107351	3.32119	4.74566	0.582606	0.0227038	0.104536	3.77244	3.82387	0.0407427	0.874237	0.975659
ENSMUSG00000058594	Fbxo18	2	Mus musculus F-box protein 18 (Fbxo18), transcript variant 5, mRNA. [Source:RefSeq mRNA;Acc:NM_001348237]	50755	11.8604	16.4916	0.582589	0.000142784	0.00275331	16.5831	20.0334	0.268025	0.22689	0.731327
ENSMUSG00000004994	Ccdc130	8	Coiled-coil domain-containing protein 130 [Source:UniProtKB/Swiss-Prot;Acc:Q9D516]	67736	8.89887	12.4684	0.582134	0.00335303	0.0283499	11.821	18.0027	0.550868	0.0153341	0.37075
ENSMUSG00000028923	Necap2	4	Adaptin ear-binding coat-associated protein 2 [Source:UniProtKB/Swiss-Prot;Acc:Q9D1J1]	66147	116.951	163.718	0.582063	0.0026836	0.0242185	93.5879	104.75	0.160954	0.552623	0.8949
ENSMUSG00000028173	Wls	3	wntless WNT ligand secretion mediator [Source:MGI Symbol;Acc:MGI:1915401]	68151	21.6594	30.3278	0.581881	0.00315058	0.0271758	12.6378	19.4874	0.535352	0.0404345	0.493924
ENSMUSG00000022247	Brix1	15	Ribosome biosis [Source:UniProtKB/Swiss-Prot;Acc:Q9DCA5]	67832	23.5528	33.1636	0.581711	0.00839364	0.0536084	22.7263	27.8063	0.289534	0.183672	0.70023
ENSMUSG00000032066	Bco2	9	Beta,beta-carotene 9',10'-oxygenase [Source:UniProtKB/Swiss-Prot;Acc:Q99NF1]	170752	4.16436	6.03795	0.581544	0.0611993	0.199009	10.2334	13.8846	0.396053	0.119739	0.635806
ENSMUSG00000045087	S1pr5	9	Sphingosine 1-phosphate receptor 5 [Source:UniProtKB/Swiss-Prot;Acc:Q91X56]	94226	34.5963	48.6763	0.581414	0.00203436	0.0196914	2.55788	3.98261	0.400049	0.215001	0.725894
ENSMUSG00000059714	Flot1	17	Flotillin-1 [Source:UniProtKB/Swiss-Prot;Acc:O08917]	14251	58.0855	81.2846	0.581278	0.000726114	0.00930646	95.244	93.67	0.00131338	0.992162	0.998292
ENSMUSG00000025262	Fam120c	X	Constitutive coactivator of PPAR-gamma-like protein 2 [Source:UniProtKB/Swiss-Prot;Acc:Q8C3F2]	207375	1.23258	1.77029	0.581171	0.0242521	0.10899	2.00283	1.61182	-0.231409	0.418479	0.840004
ENSMUSG00000022500	Litaf	16	Lipopolysaccharide-induced tumor necrosis factor-alpha factor homolog [Source:UniProtKB/Swiss-Prot;Acc:Q9JLJ0]	56722	57.5046	80.2197	0.580809	0.00032211	0.00512578	10.7332	12.0287	0.17782	0.399539	0.831524
ENSMUSG00000063931	Pepd	7	peptidase D [Source:MGI Symbol;Acc:MGI:97542]	18624	50.7561	70.9436	0.580591	0.0042292	0.0332083	47.713	68.5748	0.510312	0.00508632	0.242306
ENSMUSG00000005958	Ephb3	16	Ephrin type-B receptor 3 [Source:UniProtKB/Swiss-Prot;Acc:P54754]	13845	0.827983	1.21821	0.580511	0.0850245	0.245727	3.67477	3.33649	-0.0705217	0.804779	0.958874
ENSMUSG00000056870	Gulp1	1	PTB domain-containing engulfment adapter protein 1 [Source:UniProtKB/Swiss-Prot;Acc:Q8K2A1]	70676	3.13078	4.5092	0.580383	0.0555302	0.187409	4.89198	6.17222	0.229289	0.480129	0.86144
ENSMUSG00000024425	Ndfip1	18	NEDD4 family-interacting protein 1 [Source:UniProtKB/Swiss-Prot;Acc:Q8R0W6]	65113	258.108	366.562	0.580103	0.0385261	0.148114	265.291	349.837	0.37261	0.0956367	0.601445
ENSMUSG00000054715	Zscan22	7	zinc finger and SCAN domain containing 22 [Source:MGI Symbol;Acc:MGI:2443312]	232878	4.44007	6.27246	0.579585	0.0151957	0.0800127	7.41768	9.31238	0.258289	0.39895	0.831291
ENSMUSG00000031826	Usp10	8	ubiquitin specific peptidase 10 [Source:MGI Symbol;Acc:MGI:894652]	22224	13.44	18.6496	0.578439	3.01379e-05	0.000799077	18.1512	24.7393	0.418342	0.0511852	0.516302
ENSMUSG00000042684	Npl	1	N-acetylneuraminate lyase [Source:UniProtKB/Swiss-Prot;Acc:Q9DCJ9]	74091	11.0647	15.5643	0.578184	0.00945338	0.05812	9.61413	10.6826	0.159943	0.538679	0.890144
ENSMUSG00000066568	Lsm14a	7	A [Source:UniProtKB/Swiss-Prot;Acc:Q8K2F8]	67070	18.342	25.6925	0.577902	0.00487255	0.0366466	19.6137	20.443	0.0789963	0.692569	0.932824
ENSMUSG00000030780	BC017158	7	cDNA sequence BC017158 [Source:MGI Symbol;Acc:MGI:2384572]	233913	4.07114	5.87259	0.577867	0.0689943	0.214598	3.64279	5.55664	0.524353	0.0413736	0.495838
ENSMUSG00000027428	Rbbp9	2	retinoblastoma binding protein 9, serine hydrolase [Source:MGI Symbol;Acc:MGI:1347074]	26450	56.43	79.6692	0.577624	0.0248138	0.110439	63.6247	95.8494	0.476707	0.0971787	0.604287
ENSMUSG00000020774	Aspa	11	aspartoacylase [Source:MGI Symbol;Acc:MGI:87914]	11484	21.2209	30.2404	0.57739	0.019698	0.0953151	4.79525	7.19065	0.547202	0.00692082	0.268756
ENSMUSG00000049439	Cyp20a1	1	Cytochrome P450 20A1 [Source:UniProtKB/Swiss-Prot;Acc:Q8BKE6]	77951	12.3998	17.1894	0.577256	4.65371e-05	0.00113037	5.68481	8.72041	0.487102	0.0877466	0.588186
ENSMUSG00000049612	Omg	11	oligodendrocyte myelin glycoprotein [Source:MGI Symbol;Acc:MGI:106586]	18377	66.1459	92.2322	0.577008	0.00407642	0.0324199	43.2803	80.8542	0.765063	0.00303095	0.19351
ENSMUSG00000027671	Actl6a	3	actin-like 6A [Source:MGI Symbol;Acc:MGI:1861453]	56456	11.123	15.7002	0.577	0.0169793	0.0860227	11.8728	13.3641	0.185748	0.372151	0.818947
ENSMUSG00000002221	Paxip1	5	PAX-interacting protein 1 [Source:UniProtKB/Swiss-Prot;Acc:Q6NZQ4]	55982	1.95541	2.80791	0.576734	0.0533227	0.18294	3.44356	4.49041	0.360838	0.0929615	0.596304
ENSMUSG00000090946	Ccdc71l	12	coiled-coil domain containing 71 like [Source:MGI Symbol;Acc:MGI:1919373]	72123	4.40643	6.36571	0.576678	0.0684025	0.213423	3.77719	3.94374	0.0707705	0.815147	0.96261
ENSMUSG00000030872	Gga2	7	ADP-ribosylation factor-binding protein GGA2 [Source:UniProtKB/Swiss-Prot;Acc:Q6P5E6]	74105	3.12204	4.48792	0.576541	0.0676008	0.211917	5.4813	5.69062	0.0683415	0.728891	0.941346
ENSMUSG00000041771	Slc24a4	12	solute carrier family 24 (sodium/potassium/calcium exchanger), member 4 [Source:MGI Symbol;Acc:MGI:2447362]	238384	2.0391	2.87287	0.576327	0.00830551	0.0532184	1.39076	1.5278	0.128486	0.679651	0.929178
ENSMUSG00000037013	Ss18	18	SS18, nBAF chromatin remodeling complex subunit [Source:MGI Symbol;Acc:MGI:107708]	268996	7.45561	10.5725	0.576283	0.0242584	0.10899	6.73985	9.161	0.398436	0.0999032	0.610401
ENSMUSG00000029863	Casp2	6	Caspase-2 Caspase-2 subunit p18 Caspase-2 subunit p13 Caspase-2 subunit p12 [Source:UniProtKB/Swiss-Prot;Acc:P29594]	12366	1.69133	2.49583	0.576082	0.0795229	0.23524	2.30614	3.12686	0.283056	0.381811	0.822971
ENSMUSG00000071350	Setdb2	14	SET domain, bifurcated 2 [Source:MGI Symbol;Acc:MGI:2685139]	239122	3.01519	4.32158	0.576037	0.042585	0.15828	2.12755	3.33818	0.461642	0.138217	0.660837
ENSMUSG00000040446	Rprd1a	18	Regulation of nuclear pre-mRNA domain-containing protein 1A [Source:UniProtKB/Swiss-Prot;Acc:Q8VDS4]	225283	4.45713	6.36895	0.575616	0.0452944	0.164887	5.58093	5.94354	0.102595	0.623067	0.914933
ENSMUSG00000031575	Ash2l	8	Mus musculus ASH2 like histone lysine methyltransferase complex subunit (Ash2l), transcript variant 4, mRNA. [Source:RefSeq mRNA;Acc:NM_001359012]	23808	12.0199	16.9213	0.575541	0.0141266	0.0761885	9.3459	13.3784	0.496041	0.0113697	0.335185
ENSMUSG00000028583	Pdpn	4	Podoplanin [Source:UniProtKB/Swiss-Prot;Acc:Q62011]	14726	11.0087	15.6995	0.575353	0.0259628	0.113889	7.40183	8.54219	0.200265	0.460048	0.856649
ENSMUSG00000046546	Fam43a	16	Protein FAM43A [Source:UniProtKB/Swiss-Prot;Acc:Q8BUP8]	224093	5.97234	8.41657	0.574985	0.0141653	0.0762419	5.51843	4.83293	-0.139463	0.613958	0.913119
ENSMUSG00000054309	Cpsf3	12	Cleavage and polyadenylation specificity factor subunit 3 [Source:UniProtKB/Swiss-Prot;Acc:Q9QXK7]	54451	21.0974	29.9193	0.574935	0.0332048	0.134021	24.9278	29.8273	0.253331	0.216199	0.726113
ENSMUSG00000003814	Calr	8	Calreticulin [Source:UniProtKB/Swiss-Prot;Acc:P14211]	12317	61.9889	87.5886	0.574886	0.0112286	0.0652487	51.2333	60.5579	0.226696	0.313248	0.788814
ENSMUSG00000021039	Snw1	12	SNW domain containing 1 [Source:HGNC Symbol;Acc:HGNC:16696]	66354	10.4311	14.6065	0.574876	0.00834654	0.0533929	12.1066	14.4939	0.268846	0.0662106	0.558285
ENSMUSG00000028128	F3	3	coagulation factor III, tissue factor [Source:HGNC Symbol;Acc:HGNC:3541]	14066	90.2022	129.322	0.574059	0.0695436	0.215672	84.8266	161.839	0.680326	0.0254695	0.439383
ENSMUSG00000037410	Tbc1d2b	9	TBC1 domain family member 2B [Source:UniProtKB/Swiss-Prot;Acc:Q3U0J8]	67016	1.74557	2.47896	0.573952	0.0266457	0.115753	1.68815	1.72419	0.0338145	0.903589	0.981606
ENSMUSG00000030619	Eed	7	Polycomb protein EED [Source:UniProtKB/Swiss-Prot;Acc:Q921E6]	13626	9.30888	12.9247	0.573514	0.000167083	0.00309829	12.8223	16.1645	0.312487	0.192491	0.706962
ENSMUSG00000034263	Ints14	9	Integrator complex subunit 14 [Source:UniProtKB/Swiss-Prot;Acc:Q8R3P6]	69882	6.97537	10.0135	0.573415	0.0708441	0.218655	7.58127	12.2961	0.609946	0.0132218	0.352848
ENSMUSG00000029392	Rilpl1	5	RILP-like protein 1 [Source:UniProtKB/Swiss-Prot;Acc:Q9JJC6]	75695	18.6475	25.8965	0.572955	0.00279812	0.0249882	24.9802	29.6541	0.25061	0.128721	0.644731
ENSMUSG00000021519	Mterf3	13	Transcription termination factor 3, mitochondrial [Source:UniProtKB/Swiss-Prot;Acc:Q8R3J4]	66410	10.4514	15.2536	0.571978	0.0976988	0.267965	15.8736	21.4601	0.390963	0.107566	0.626738
ENSMUSG00000004788	Eif2b2	12	Translation initiation factor eIF-2B subunit beta [Source:UniProtKB/Swiss-Prot;Acc:Q99LD9]	217715	44.1864	61.4539	0.571576	0.00138963	0.014818	37.3722	45.3552	0.278931	0.190643	0.706185
ENSMUSG00000023915	Tnfrsf21	17	Tumor necrosis factor receptor superfamily member 21 [Source:UniProtKB/Swiss-Prot;Acc:Q9EPU5]	94185	13.08	18.2727	0.571113	0.0127944	0.0713009	7.79297	11.1456	0.440497	0.096112	0.602454
ENSMUSG00000053460	Ggcx	6	Vitamin K-dependent gamma-carboxylase [Source:UniProtKB/Swiss-Prot;Acc:Q9QYC7]	56316	2.61544	3.8006	0.570638	0.0929477	0.259796	2.32141	4.30475	0.625209	0.0446532	0.505605
ENSMUSG00000041329	Atp1b2	11	Sodium/potassium-transporting ATPase subunit beta-2 [Source:UniProtKB/Swiss-Prot;Acc:P14231]	11932	512.333	712.551	0.570447	0.00460066	0.0352117	152.166	239.856	0.560715	0.0323043	0.464722
ENSMUSG00000031373	Car5b	X	Carbonic anhydrase 5B, mitochondrial [Source:UniProtKB/Swiss-Prot;Acc:Q9QZA0]	56078	4.24956	6.16067	0.570187	0.0509924	0.17776	2.51281	3.41859	0.351284	0.23063	0.734308
ENSMUSG00000028015	Ctso	3	cathepsin O [Source:MGI Symbol;Acc:MGI:2139628]	229445	39.165	54.5449	0.569999	0.0124625	0.0698849	33.599	43.04	0.253168	0.426668	0.843825
ENSMUSG00000068299	Nat8f4	6		75541	7.12205	10.0033	0.56997	0.0148187	0.0786504	15.1444	25.1142	0.588046	0.0376495	0.481069
ENSMUSG00000028708	Mknk1	4	MAP kinase-interacting serine/threonine kinase 1 [Source:MGI Symbol;Acc:MGI:894316]	17346	8.23405	11.8195	0.569822	0.0729954	0.222835	12.2836	13.2132	0.116486	0.646985	0.920757
ENSMUSG00000020536	Llgl1	11	Lethal(2) giant larvae protein homolog 1 [Source:UniProtKB/Swiss-Prot;Acc:Q80Y17]	16897	33.7136	46.9351	0.569669	0.00133798	0.0144812	23.8923	28.7204	0.23831	0.38417	0.823976
ENSMUSG00000037992	Rara	11	retinoic acid receptor, alpha [Source:MGI Symbol;Acc:MGI:97856]	19401	1.29018	1.83021	0.569499	0.0295319	0.124319	3.95419	3.25239	-0.185907	0.528473	0.884531
ENSMUSG00000000078	Klf6	13	Kruppel like factor 6 [Source:HGNC Symbol;Acc:HGNC:2235]	23849	13.3337	18.3419	0.568745	5.78404e-05	0.00134	25.4278	25.9625	0.0501026	0.748609	0.94548
ENSMUSG00000055116	Arntl	7	Mus musculus aryl hydrocarbon receptor nuclear translocator-like (Arntl), transcript variant 3, mRNA. [Source:RefSeq mRNA;Acc:NM_001357070]	11865	2.19606	3.15673	0.568737	0.0769969	0.230262	9.05023	12.6573	0.454185	0.0355913	0.471596
ENSMUSG00000039007	Cpq	15	carboxypeptidase Q [Source:MGI Symbol;Acc:MGI:1889205]	54381	23.7093	33.0591	0.568689	0.0176735	0.0883673	8.58965	12.0244	0.389298	0.176521	0.69549
ENSMUSG00000034371	Tkfc	19	Triokinase/FMN cyclase ATP-dependent dihydroxyacetone kinase FAD-AMP lyase (cyclizing) [Source:UniProtKB/Swiss-Prot;Acc:Q8VC30]	225913	2.65779	3.73379	0.568615	0.0144826	0.0773467	3.83626	4.19229	0.126895	0.617881	0.914214
ENSMUSG00000002346	Slc25a42	8	Mitochondrial coenzyme A transporter SLC25A42 [Source:UniProtKB/Swiss-Prot;Acc:Q8R0Y8]	73095	4.66092	6.71282	0.56847	0.0821395	0.240366	7.60956	10.5135	0.360476	0.2236	0.730801
ENSMUSG00000022451	Twf1	15	twinfilin actin binding protein 1 [Source:MGI Symbol;Acc:MGI:1100520]	19230	26.5372	36.9167	0.568263	0.00202159	0.0196255	20.0184	23.4915	0.237644	0.277357	0.77057
ENSMUSG00000027498	Cstf1	2	Cleavage stimulation factor subunit 1 [Source:UniProtKB/Swiss-Prot;Acc:Q99LC2]	67337	4.93616	6.82695	0.567924	0.000710131	0.00915722	7.74806	10.1179	0.330134	0.186338	0.703316
ENSMUSG00000024613	Tcof1	18	Treacle protein [Source:UniProtKB/Swiss-Prot;Acc:O08784]	21453	3.40357	4.69646	0.567848	0.000495367	0.00705702	5.00426	5.57293	0.169514	0.354116	0.810354
ENSMUSG00000008393	Carhsp1	16	Calcium-regulated heat stable protein 1 [Source:UniProtKB/Swiss-Prot;Acc:Q9CR86]	52502	90.2705	125.016	0.567724	0.00111385	0.0126863	52.2979	57.8486	0.145144	0.589399	0.904893
ENSMUSG00000059248	2009-09-01	11	Septin-9 [Source:UniProtKB/Swiss-Prot;Acc:Q80UG5]	53860	6.67236	9.42417	0.567483	0.0134143	0.0735225	15.8795	13.8729	-0.148713	0.470972	0.86026
ENSMUSG00000034473	Sec22a	16	SEC22 homolog A, vesicle trafficking protein [Source:MGI Symbol;Acc:MGI:2447876]	317717	5.27469	7.33559	0.56741	0.00996753	0.0602821	7.09198	7.47521	0.088275	0.741045	0.942876
ENSMUSG00000028191	Bcl10	3	B-cell lymphoma/leukemia 10 [Source:UniProtKB/Swiss-Prot;Acc:Q9Z0H7]	12042	15.6092	22.12	0.567396	0.0473177	0.169488	23.0028	25.2859	0.142942	0.585149	0.904301
ENSMUSG00000057530	Ece1	4	Endothelin-converting enzyme 1 [Source:UniProtKB/Swiss-Prot;Acc:Q4PZA2]	230857	3.40448	4.81166	0.567131	0.0209581	0.0991297	3.67988	4.1145	0.155814	0.521963	0.881527
ENSMUSG00000048424	Ranbp3l	15	Ran-binding protein 3-like [Source:UniProtKB/Swiss-Prot;Acc:Q6PDH4]	223332	1.61639	2.37133	0.567118	0.100854	0.272764	4.39439	7.03773	0.481774	0.125091	0.641197
ENSMUSG00000049526	Tmem202	9	transmembrane protein 202 [Source:MGI Symbol;Acc:MGI:1921143]	73893	5.0781	7.12004	0.566972	0.0153614	0.0805777	3.02853	2.37873	-0.202209	0.529804	0.88529
ENSMUSG00000002981	Clptm1	7	Cleft lip and palate transmembrane [Source:UniProtKB/Swiss-Prot;Acc:Q8VBZ3]	56457	29.8714	41.2821	0.566954	0.00286309	0.0254293	25.5217	32.6432	0.354309	0.0412972	0.495834
ENSMUSG00000067370	B3galt4	17	Beta-1,3-galactosyltransferase 4 [Source:UniProtKB/Swiss-Prot;Acc:Q9Z0F0]	54218	2.90186	4.11197	0.566834	0.0373393	0.144698	3.81031	3.75718	0.0168865	0.947151	0.991021
ENSMUSG00000032006	Pdgfd	9	Mus musculus platelet-derived growth factor, D polypeptide (Pdgfd), transcript variant 2, mRNA. [Source:RefSeq mRNA;Acc:NM_001357397]	71785	9.17251	12.7756	0.566387	0.021404	0.100314	0.868965	1.61634	0.604384	0.0554829	0.528219
ENSMUSG00000036766	Dner	1	Delta and Notch-like epidermal growth factor-related receptor [Source:UniProtKB/Swiss-Prot;Acc:Q8JZM4]	227325	11.8409	16.4764	0.566327	0.0159953	0.0829469	15.6112	23.428	0.511684	0.0442741	0.503122
ENSMUSG00000003617	Cp	3	Ceruloplasmin [Source:UniProtKB/Swiss-Prot;Acc:Q61147]	12870	4.37899	6.16293	0.565755	0.0201926	0.0969397	1.19532	0.961986	-0.223935	0.409165	0.834436
ENSMUSG00000022887	Masp1	16	Mus musculus mannan-binding lectin serine peptidase 1 (Masp1), transcript variant 1, mRNA. [Source:RefSeq mRNA;Acc:NM_001359083]	17174	0.968379	1.40235	0.565724	0.0688274	0.214302	1.15622	1.45311	0.267503	0.381285	0.822502
ENSMUSG00000019998	Stx7	10	syntaxin 7 [Source:MGI Symbol;Acc:MGI:1858210]	53331	45.8771	64.3126	0.565537	0.030994	0.128053	51.1754	67.5118	0.338567	0.216473	0.726113
ENSMUSG00000044813	Shb	4	SH2 domain-containing adapter protein B [Source:UniProtKB/Swiss-Prot;Acc:Q6PD21]	230126	1.90846	2.73855	0.565418	0.0492893	0.173888	1.3052	1.04127	-0.18314	0.556836	0.895727
ENSMUSG00000053774	Ubxn7	16	UBX domain protein 7 [Source:MGI Symbol;Acc:MGI:2146388]	224111	0.847423	1.19147	0.565323	0.0311007	0.128129	0.784193	1.2454	0.514529	0.0775259	0.573825
ENSMUSG00000031808	Slc27a1	8	solute carrier family 27 (fatty acid transporter), member 1 [Source:MGI Symbol;Acc:MGI:1347098]	26457	102.641	142.034	0.565242	0.00957841	0.0587401	89.4532	148.526	0.590051	0.0360535	0.471979
ENSMUSG00000006403	Adamts4	1	A disintegrin and metalloproteinase with thrombospondin motifs 4 [Source:UniProtKB/Swiss-Prot;Acc:Q8BNJ2]	240913	8.83098	12.5471	0.56503	0.0317474	0.129662	2.22743	1.62315	-0.317725	0.292279	0.777522
ENSMUSG00000003573	Homer3	8	Homer protein homolog 3 [Source:UniProtKB/Swiss-Prot;Acc:Q99JP6]	26558	9.81043	13.5369	0.564924	0.00110919	0.0126492	6.32673	6.62766	0.0788984	0.759435	0.948676
ENSMUSG00000027455	Nsfl1c	2	NSFL1 cofactor p47 [Source:UniProtKB/Swiss-Prot;Acc:Q9CZ44]	386649	59.7719	82.9317	0.564733	0.00830209	0.0532184	62.7958	74.1306	0.230874	0.299782	0.782004
ENSMUSG00000031628	Casp3	8	Caspase-3 Caspase-3 subunit p17 Caspase-3 subunit p12 [Source:UniProtKB/Swiss-Prot;Acc:P70677]	12367	3.20655	4.43366	0.564718	0.00185124	0.0183589	5.93536	6.42024	0.112936	0.696101	0.933803
ENSMUSG00000036634	Mag	7	Mus musculus myelin-associated glycoprotein (Mag), transcript variant 5, mRNA. [Source:RefSeq mRNA;Acc:NM_001346087]	17136	191.122	272.053	0.564552	0.0404418	0.152635	21.5237	28.5673	0.271962	0.380265	0.822502
ENSMUSG00000054808	Actn4	7	Alpha-actinin-4 [Source:UniProtKB/Swiss-Prot;Acc:P57780]	60595	18.4185	25.5858	0.56383	0.00602853	0.04232	33.4758	40.4525	0.257515	0.237976	0.740178
ENSMUSG00000018651	Tada2a	11	Transcriptional adapter 2-alpha [Source:UniProtKB/Swiss-Prot;Acc:Q8CHV6]	217031	9.04977	12.7194	0.563717	0.0351574	0.139157	15.7185	15.255	-0.0143041	0.941211	0.989097
ENSMUSG00000033365	Ipo13	4	Importin-13 [Source:UniProtKB/Swiss-Prot;Acc:Q8K0C1]	230673	18.6547	25.7181	0.563636	0.00134206	0.0144937	19.3233	24.1607	0.307776	0.155711	0.676207
ENSMUSG00000020541	Tom1l1	11	target of myb1-like 1 (chicken) [Source:MGI Symbol;Acc:MGI:1919193]	71943	15.4609	21.6624	0.563576	0.0330626	0.133665	19.0329	27.3524	0.432127	0.122753	0.637576
ENSMUSG00000031090	Nadsyn1	7	Glutamine-dependent NAD(+) synthetase [Source:UniProtKB/Swiss-Prot;Acc:Q711T7]	78914	1.88683	2.67829	0.563514	0.0584154	0.193318	2.61704	3.19991	0.251621	0.374526	0.819985
ENSMUSG00000034308	Sdr42e1	8	short chain dehydrogenase/reductase family 42E, member 1 [Source:MGI Symbol;Acc:MGI:1921282]	74032	2.63435	3.69009	0.563302	0.0204241	0.0976072	1.47382	4.30982	0.901893	0.00579895	0.253677
ENSMUSG00000085628	Appbp2os	11	amyloid beta precursor protein (cytoplasmic tail) binding protein 2, opposite strand [Source:MGI Symbol;Acc:MGI:3603817]		1.18189	1.86869	0.563115	0.183887	0.394309	1.24018	0.884706	-0.206988	0.531934	0.886841
ENSMUSG00000025791	Pgm2	4	Phosphoglucomutase-1 [Source:UniProtKB/Swiss-Prot;Acc:Q9D0F9]	72157	92.3523	126.915	0.563017	0.000731106	0.00936045	85.435	131.63	0.528755	0.0453767	0.506749
ENSMUSG00000026142	Rhbdd1	1	Rhomboid-related protein 4 [Source:UniProtKB/Swiss-Prot;Acc:Q8BHC7]	76867	4.77781	6.90841	0.562807	0.10307	0.276341	2.40947	3.34561	0.150774	0.614934	0.913622
ENSMUSG00000038848	Ythdf1	2	YTH domain family 1 [Source:MGI Symbol;Acc:MGI:1917431]	228994	9.63713	13.4214	0.562294	0.00889795	0.055787	14.9058	16.9248	0.187063	0.334608	0.800636
ENSMUSG00000022407	Adsl	15	adenylosuccinate lyase [Source:MGI Symbol;Acc:MGI:103202]	11564	11.6486	16.0614	0.562086	0.00334194	0.0282894	16.0434	20.1754	0.310247	0.193777	0.708316
ENSMUSG00000022108	Itm2b	14	Integral membrane protein 2B BRI2, membrane form BRI2 intracellular domain BRI2C, soluble form Bri23 peptide [Source:UniProtKB/Swiss-Prot;Acc:O89051]	16432	883.097	1214.02	0.56203	0.00102439	0.0119324	416.226	490.603	0.231426	0.331809	0.799593
ENSMUSG00000017615	Tnfaip1	11	tumor necrosis factor, alpha-induced protein 1 (endothelial) [Source:MGI Symbol;Acc:MGI:104961]	21927	23.1154	31.7859	0.561845	0.00104993	0.0121198	35.2119	40.7378	0.213651	0.347597	0.807062
ENSMUSG00000027582	Zgpat	2	zinc finger, CCCH-type with G patch domain [Source:MGI Symbol;Acc:MGI:2449939]	229007	5.58504	7.78484	0.561755	0.0238521	0.107886	9.06939	12.1883	0.37467	0.140378	0.664001
ENSMUSG00000029695	Aass	6	aminoadipate-semialdehyde synthase [Source:MGI Symbol;Acc:MGI:1353573]	30956	1.45401	2.11422	0.561239	0.11072	0.289291	3.09593	4.1834	0.321084	0.295247	0.780261
ENSMUSG00000004071	Cdip1	16	Mus musculus cell death inducing Trp53 target 1 (Cdip1), transcript variant 5, mRNA. [Source:RefSeq mRNA;Acc:NM_001358078]	66626	67.1431	92.3553	0.561024	0.00211904	0.0203405	79.5132	102.345	0.346207	0.113671	0.630403
ENSMUSG00000028793	Rnf19b	4	E3 ubiquitin-protein ligase RNF19B [Source:UniProtKB/Swiss-Prot;Acc:A2A7Q9]	75234	7.27174	10.0232	0.560211	0.00265149	0.0239528	12.3451	13.7093	0.154528	0.416074	0.839523
ENSMUSG00000021585	Cast	13	Calpastatin [Source:UniProtKB/Swiss-Prot;Acc:P51125]	12380	2.72053	3.82756	0.560012	0.0392804	0.149983	1.21141	1.54565	0.175749	0.595345	0.905795
ENSMUSG00000021481	Zfp346	13	zinc finger protein 346 [Source:MGI Symbol;Acc:MGI:1349417]	26919	7.37344	10.09	0.559658	2.92516e-05	0.000777875	8.29232	10.3805	0.306725	0.183847	0.700472
ENSMUSG00000015748	Prpf3	3	U4/U6 small nuclear ribonucleoprotein Prp3 [Source:UniProtKB/Swiss-Prot;Acc:Q922U1]	70767	2.33334	3.28702	0.559414	0.0420192	0.156878	4.38759	5.9153	0.363306	0.178723	0.697277
ENSMUSG00000026259	Ngef	1	Ephexin-1 [Source:UniProtKB/Swiss-Prot;Acc:Q8CHT1]	53972	48.1302	66.2159	0.559113	0.00409981	0.0324908	160.691	158.496	0.00945236	0.947478	0.991021
ENSMUSG00000022536	Glyr1	16	Putative oxidoreductase GLYR1 [Source:UniProtKB/Swiss-Prot;Acc:Q922P9]	74022	25.7877	35.5533	0.559111	0.00901994	0.0562832	38.4565	47.2935	0.297571	0.102095	0.615285
ENSMUSG00000025188	Hps1	19	Mus musculus HPS1, biosis of lysosomal organelles complex 3 subunit 1 (Hps1), transcript variant 2, mRNA. [Source:RefSeq mRNA;Acc:NM_001346703]	192236	4.63512	6.50306	0.558792	0.0290208	0.122802	6.32706	7.17445	0.20037	0.327057	0.796988
ENSMUSG00000004056	Akt2	7	Mus musculus thymoma viral proto-onco 2 (Akt2), transcript variant 4, mRNA. [Source:RefSeq mRNA;Acc:NM_001331109]	11652	24.066	33.1364	0.558415	0.00527546	0.0386982	137.204	176.582	0.313537	0.251714	0.750062
ENSMUSG00000042389	Tsen2	6	tRNA-splicing endonuclease subunit Sen2 [Source:UniProtKB/Swiss-Prot;Acc:Q6P7W5]	381802	4.44416	6.17225	0.558027	0.0234583	0.106899	5.71083	5.31501	-0.0672203	0.715291	0.937288
ENSMUSG00000021453	Gadd45g	13	growth arrest and DNA damage inducible gamma [Source:HGNC Symbol;Acc:HGNC:4097]	23882	149.63	208.631	0.557514	0.0292819	0.123501	167.655	135.583	-0.200381	0.476923	0.861
ENSMUSG00000024091	Vapa	17	vesicle-associated membrane protein, associated protein A [Source:MGI Symbol;Acc:MGI:1353561]	30960	150.939	210.437	0.557355	0.0314079	0.128803	217.072	287.146	0.360411	0.152898	0.674843
ENSMUSG00000068263	Efcc1	6	EF-hand and coiled-coil domain-containing protein 1 [Source:UniProtKB/Swiss-Prot;Acc:Q9JJF6]	58229	5.95382	8.24704	0.557274	0.00973226	0.0593189	1.60938	2.03548	0.194671	0.553449	0.895086
ENSMUSG00000028532	Cachd1	4	VWFA and cache domain-containing protein 1 [Source:UniProtKB/Swiss-Prot;Acc:Q6PDJ1]	320508	2.79553	3.85224	0.557131	0.00469869	0.035725	1.12492	1.01388	-0.0936872	0.744777	0.944189
ENSMUSG00000018171	Vmp1	11	vacuole membrane protein 1 [Source:MGI Symbol;Acc:MGI:1923159]	75909	43.0916	59.7723	0.556875	0.0274791	0.118541	29.8556	46.4323	0.602557	0.00276293	0.181018
ENSMUSG00000058569	Tmed9	13	transmembrane p24 trafficking protein 9 [Source:MGI Symbol;Acc:MGI:1914761]	67511	30.2642	42.2233	0.556471	0.0462186	0.166926	33.6877	28.6247	-0.173588	0.471679	0.86026
ENSMUSG00000032495	Lrrc2	9	leucine rich repeat containing 2 [Source:HGNC Symbol;Acc:HGNC:14676]	74249	3.86007	5.32643	0.555933	0.00399929	0.0319908	2.89733	4.02527	0.42337	0.0969127	0.604287
ENSMUSG00000032489	Kif9	9	Kinesin-like protein KIF9 [Source:UniProtKB/Swiss-Prot;Acc:Q9WV04]	16578	0.855262	1.30418	0.555747	0.162959	0.36554	1.2488	0.953847	-0.241921	0.450263	0.855812
ENSMUSG00000026307	Scly	1	selenocysteine lyase [Source:HGNC Symbol;Acc:HGNC:18161]	50880	6.84985	9.47442	0.555289	0.0139813	0.0756611	5.4475	6.73755	0.272085	0.255698	0.753852
ENSMUSG00000013833	Med16	10	mediator complex subunit 16 [Source:HGNC Symbol;Acc:HGNC:17556]	216154	15.7655	21.4402	0.554491	8.55148e-06	0.00028165	24.5052	29.5102	0.263097	0.233244	0.736481
ENSMUSG00000048307	Ankrd46	15	Ankyrin repeat domain-containing protein 46 [Source:UniProtKB/Swiss-Prot;Acc:Q8BTZ5]	68839	50.5683	69.8697	0.554263	0.0141451	0.0762246	51.9101	66.8598	0.338304	0.132837	0.652188
ENSMUSG00000006288	Ttc5	14	tetratricopeptide repeat domain 5 [Source:MGI Symbol;Acc:MGI:2683584]	219022	31.0477	42.8803	0.554154	0.0193764	0.0940781	30.9659	49.4303	0.612531	0.00732122	0.274608
ENSMUSG00000032123	Dpagt1	9	UDP-N-acetylglucosamine--dolichyl-phosphate N-acetylglucosaminephosphotransferase [Source:UniProtKB/Swiss-Prot;Acc:P42867]	13478	9.93847	13.6203	0.553295	0.00481983	0.0364278	7.15717	9.95966	0.412935	0.117116	0.632806
ENSMUSG00000045934	Mtmr11	3	Myotubularin-related protein 11 [Source:UniProtKB/Swiss-Prot;Acc:Q3V1L6]	194126	4.47638	6.1883	0.552887	0.0148748	0.0788781	6.00864	8.82127	0.43582	0.135068	0.655497
ENSMUSG00000022051	Bnip3l	14	BCL2/adenovirus E1B 19 kDa protein-interacting protein 3-like [Source:UniProtKB/Swiss-Prot;Acc:Q9Z2F7]	12177	66.9249	91.2847	0.552499	7.13231e-05	0.00157552	52.5496	59.6317	0.195181	0.307506	0.78622
ENSMUSG00000033488	Cryzl2	1	crystallin zeta like 2 [Source:MGI Symbol;Acc:MGI:2448516]	226527	60.8147	83.5959	0.552306	0.00382998	0.0312515	23.012	28.0093	0.259182	0.31558	0.79054
ENSMUSG00000020564	Atxn7l1	12	Ataxin-7-like protein 1 [Source:UniProtKB/Swiss-Prot;Acc:Q9CZ05]	380753	6.04044	8.28282	0.552276	0.00244843	0.0226543	10.0132	13.6141	0.409505	0.0761505	0.572387
ENSMUSG00000057554	Lgals8	13	Galectin-8 [Source:UniProtKB/Swiss-Prot;Acc:Q9JL15]	56048	21.1153	29.049	0.552259	0.00841044	0.0536106	14.7725	16.3295	0.13998	0.62236	0.914933
ENSMUSG00000030720	Cln3	7	Battenin [Source:UniProtKB/Swiss-Prot;Acc:Q61124]	12752	6.36464	8.70626	0.552247	0.0012156	0.013536	6.5672	7.15106	0.136275	0.523129	0.88182
ENSMUSG00000017344	Vtn	11	vitronectin [Source:MGI Symbol;Acc:MGI:98940]	22370	48.0383	66.4329	0.552071	0.0160624	0.0831319	23.5414	28.4994	0.246632	0.323481	0.795568
ENSMUSG00000047824	Pygo2	3	pygopus 2 [Source:MGI Symbol;Acc:MGI:1916161]	68911	11.2357	15.4831	0.552027	0.0146454	0.077951	18.2074	17.006	-0.0614145	0.766975	0.950062
ENSMUSG00000004936	Map2k1	9	Dual specificity mitogen-activated protein kinase kinase 1 [Source:UniProtKB/Swiss-Prot;Acc:P31938]	26395	66.6762	92.3255	0.551953	0.0278974	0.119913	108.051	136.552	0.311538	0.182679	0.699713
ENSMUSG00000022620	Arsa	15	Arylsulfatase A [Source:UniProtKB/Swiss-Prot;Acc:P50428]	11883	9.08881	12.5688	0.551842	0.00632688	0.0439194	8.01955	10.0119	0.251399	0.386814	0.826031
ENSMUSG00000005686	Ampd3	7	AMP deaminase 3 [Source:UniProtKB/Swiss-Prot;Acc:O08739]	11717	6.28535	8.74844	0.551622	0.0192506	0.0936697	4.45022	3.53717	-0.261176	0.244604	0.744401
ENSMUSG00000072653	Zfp783	6	zinc finger protein 783 [Source:MGI Symbol;Acc:MGI:3040704]		2.41999	3.44799	0.551443	0.0883974	0.251743	3.47544	5.08564	0.493713	0.0398517	0.491271
ENSMUSG00000034707	Gns	10	glucosamine (N-acetyl)-6-sulfatase [Source:MGI Symbol;Acc:MGI:1922862]	75612	10.7525	14.732	0.551429	0.00844212	0.0537118	10.3003	10.1445	0.0121684	0.955656	0.991445
ENSMUSG00000048439	Nupl2	5	nucleoporin like 2 [Source:HGNC Symbol;Acc:HGNC:17010]	231042	3.506	4.8542	0.551292	0.0314368	0.128863	6.11472	10.127	0.662384	0.00337034	0.203323
ENSMUSG00000009030	Pdcl	2	Phosducin-like protein [Source:UniProtKB/Swiss-Prot;Acc:Q9DBX2]	67466	11.5047	15.7932	0.550984	0.00352305	0.0293997	14.9933	18.4261	0.278168	0.270024	0.765826
ENSMUSG00000027285	Haus2	2	HAUS augmin-like complex subunit 2 [Source:UniProtKB/Swiss-Prot;Acc:Q9CQS9]	66296	12.5919	17.2828	0.55092	0.00208339	0.0200627	15.8861	21.2406	0.389811	0.085917	0.585637
ENSMUSG00000006205	Htra1	7	Serine protease HTRA1 [Source:UniProtKB/Swiss-Prot;Acc:Q9R118]	56213	213.511	293.328	0.550873	0.00443944	0.0343779	220.485	313.252	0.41325	0.144475	0.665004
ENSMUSG00000070372	Capza1	3		12340	10.5955	14.5856	0.550802	0.00799815	0.0518479	7.17018	12.752	0.690894	0.00865999	0.3059
ENSMUSG00000022771	Ppil2	16	Mus musculus peptidylprolyl isomerase (cyclophilin)-like 2 (Ppil2), transcript variant 4, mRNA. [Source:RefSeq mRNA;Acc:NM_001356386]	66053	23.0703	31.6069	0.550705	0.0043629	0.0339022	30.5701	38.4735	0.326695	0.0477546	0.51179
ENSMUSG00000005803	Sqor	2	Sulfide:quinone oxidoreductase, mitochondrial [Source:UniProtKB/Swiss-Prot;Acc:Q9R112]	59010	17.1641	23.5073	0.550648	0.00244724	0.0226543	13.5303	19.3614	0.446114	0.0910169	0.593073
ENSMUSG00000026999	Nup35	2	Nucleoporin NUP53 [Source:UniProtKB/Swiss-Prot;Acc:Q8R4R6]	69482	3.38426	4.65294	0.55032	0.00671695	0.0458612	3.84396	4.64532	0.242705	0.372278	0.818954
ENSMUSG00000027642	Rpn2	2	Mus musculus ribophorin II (Rpn2), transcript variant 4, mRNA. [Source:RefSeq mRNA;Acc:NM_001355165]	20014	52.7492	72.0251	0.550149	0.00212702	0.0203782	40.1619	44.4844	0.163658	0.375493	0.820735
ENSMUSG00000026887	Mrrf	2	Ribosome-recycling factor, mitochondrial [Source:UniProtKB/Swiss-Prot;Acc:Q9D6S7]	67871	10.5949	14.4821	0.550021	0.0018195	0.0181344	10.7186	11.2192	0.0769366	0.759095	0.948676
ENSMUSG00000020486	2004-09-01	11	Septin-4 [Source:UniProtKB/Swiss-Prot;Acc:P28661]	18952	163.029	222.746	0.549612	0.000647603	0.0085663	115.465	125.9	0.128247	0.550879	0.894515
ENSMUSG00000021712	Trim23	13	E3 ubiquitin-protein ligase TRIM23 [Source:UniProtKB/Swiss-Prot;Acc:Q8BGX0]	81003	5.42069	7.41276	0.549236	0.00312884	0.0270403	7.74783	9.07243	0.236913	0.192985	0.707611
ENSMUSG00000039904	Gpr37	6	Prosaposin receptor GPR37 [Source:UniProtKB/Swiss-Prot;Acc:Q9QY42]	14763	25.3896	34.8312	0.549131	0.00915799	0.0569203	6.09038	8.22361	0.403417	0.0618112	0.546823
ENSMUSG00000029084	Cd38	5	ADP-ribosyl cyclase/cyclic ADP-ribose hydrolase 1 [Source:UniProtKB/Swiss-Prot;Acc:P56528]	12494	32.1248	44.5279	0.548845	0.0457212	0.165965	5.28811	7.42489	0.328181	0.309572	0.786717
ENSMUSG00000040147	Maob	X	monoamine oxidase B [Source:MGI Symbol;Acc:MGI:96916]	109731	34.8456	48.0174	0.548823	0.0152703	0.0802406	58.3892	73.5541	0.277025	0.338325	0.802822
ENSMUSG00000049858	Suox	10	Sulfite oxidase, mitochondrial [Source:UniProtKB/Swiss-Prot;Acc:Q8R086]	211389	10.6185	14.6486	0.548686	0.0115622	0.0664565	11.387	15.0259	0.335042	0.22922	0.734308
ENSMUSG00000040133	Gpr176	2	G protein-coupled receptor 176 [Source:MGI Symbol;Acc:MGI:2685858]	381413	2.68206	3.69244	0.548469	0.00924024	0.0572696	1.59595	1.89368	0.202286	0.480428	0.86147
ENSMUSG00000022721	Trmt2a	16	TRM2 tRNA methyltransferase 2A [Source:MGI Symbol;Acc:MGI:96270]	15547	8.61022	11.9271	0.54818	0.0299539	0.125186	13.4994	14.6346	0.124518	0.507905	0.873605
ENSMUSG00000032186	Tmod2	9	tropomodulin 2 [Source:MGI Symbol;Acc:MGI:1355335]	50876	29.3855	39.8744	0.548093	0.00041667	0.00620169	47.0384	51.2538	0.135892	0.424128	0.842871
ENSMUSG00000038279	Nop2	6	NOP2 nucleolar protein [Source:HGNC Symbol;Acc:HGNC:7867]	110109	6.21304	8.54629	0.547869	0.0114822	0.0661444	9.15349	13.351	0.493241	0.0330399	0.466309
ENSMUSG00000035007	Rundc1	11	RUN domain-containing protein 1 [Source:UniProtKB/Swiss-Prot;Acc:Q0VDN7]	217201	9.21078	13.1036	0.547717	0.101819	0.274258	13.7126	18.6009	0.40425	0.0748558	0.571839
ENSMUSG00000020629	Adi1	12	1,2-dihydroxy-3-keto-5-methylthiopentene dioxygenase [Source:UniProtKB/Swiss-Prot;Acc:Q99JT9]	104923	97.3696	133.073	0.547431	0.00840421	0.0536084	68.5082	85.0151	0.298365	0.201404	0.714645
ENSMUSG00000022112	Gpc5	14	glypican 5 [Source:MGI Symbol;Acc:MGI:1194894]	103978	21.9695	30.088	0.546041	0.0161902	0.0835366	24.0544	32.6007	0.338799	0.257779	0.756636
ENSMUSG00000027639	Samhd1	2	SAM and HD domain containing deoxynucleoside triphosphate triphosphohydrolase 1 [Source:HGNC Symbol;Acc:HGNC:15925]	56045	2.66532	3.65869	0.5459	0.0100671	0.0606574	3.22807	3.17071	-0.00287295	0.991338	0.998254
ENSMUSG00000019883	Echdc1	10	Ethylmalonyl-CoA decarboxylase [Source:UniProtKB/Swiss-Prot;Acc:Q9D9V3]	52665	6.4334	9.2042	0.54564	0.114663	0.296217	5.08606	7.16755	0.377727	0.206209	0.718197
ENSMUSG00000052160	Pld4	12	Phospholipase D4 [Source:UniProtKB/Swiss-Prot;Acc:Q8BG07]	104759	1.49625	2.27316	0.545419	0.187585	0.398972	1.15019	0.964142	-0.142228	0.662966	0.925108
ENSMUSG00000015806	Qdpr	5	quinoid dihydropteridine reductase [Source:MGI Symbol;Acc:MGI:97836]	110391	268.073	363.772	0.545334	5.98847e-05	0.00137459	200.083	213.736	0.115014	0.446565	0.853726
ENSMUSG00000032329	Hmg20a	9	High mobility group protein 20A [Source:UniProtKB/Swiss-Prot;Acc:Q9DC33]	66867	8.41506	11.5065	0.545282	0.00714347	0.0479885	13.2958	14.6342	0.147552	0.388771	0.826926
ENSMUSG00000041660	Bbox1	2	Gamma-butyrobetaine dioxygenase [Source:UniProtKB/Swiss-Prot;Acc:Q924Y0]	170442	18.5621	25.3928	0.544992	0.0113237	0.0655679	1.44859	1.93351	0.260136	0.42807	0.844466
ENSMUSG00000040272	Accs	2	1-aminocyclopropane-1-carboxylate synthase (non-functional) [Source:MGI Symbol;Acc:MGI:1919717]	329470	1.80414	2.57207	0.544741	0.0864772	0.248474	1.09925	1.68025	0.488	0.0756939	0.572185
ENSMUSG00000026566	Mpzl1	1	myelin protein zero-like 1 [Source:MGI Symbol;Acc:MGI:1915731]	68481	13.8588	18.9324	0.544699	0.00465188	0.0354721	9.86639	11.6532	0.21137	0.460164	0.856767
ENSMUSG00000003363	Pld3	7	Phospholipase D3 [Source:UniProtKB/Swiss-Prot;Acc:O35405]	18807	39.2028	53.2732	0.544243	0.00587228	0.041499	112.511	113.811	0.0322448	0.884464	0.97769
ENSMUSG00000028158	Mttp	3	Microsomal triglyceride transfer protein large subunit [Source:UniProtKB/Swiss-Prot;Acc:O08601]	17777	1.59537	2.21335	0.543681	0.0475203	0.169986	1.66346	1.97242	0.210321	0.441277	0.851934
ENSMUSG00000020432	Tcn2	11	Transcobalamin-2 [Source:UniProtKB/Swiss-Prot;Acc:O88968]	21452	21.8612	29.7217	0.543298	0.00414693	0.0327774	15.7961	23.4053	0.490717	0.0632683	0.550735
ENSMUSG00000017491	Rarb	14	retinoic acid receptor, beta [Source:MGI Symbol;Acc:MGI:97857]	218772	2.04521	2.94453	0.543204	0.13311	0.323975	1.80996	2.6958	0.392607	0.222115	0.72975
ENSMUSG00000026600	Soat1	1	Sterol O-acyltransferase 1 [Source:UniProtKB/Swiss-Prot;Acc:Q61263]	20652	4.73558	6.41738	0.543085	0.00230137	0.0215534	3.65148	4.80057	0.350179	0.180251	0.698146
ENSMUSG00000000134	Tfe3	X	Transcription factor E3 [Source:UniProtKB/Swiss-Prot;Acc:Q64092]	209446	4.98392	6.83261	0.543066	0.020603	0.0981484	8.04935	9.06162	0.175574	0.438414	0.84977
ENSMUSG00000032648	Pygm	19	Glycogen phosphorylase, muscle form [Source:UniProtKB/Swiss-Prot;Acc:Q9WUB3]	19309	111.119	150.997	0.54264	0.00212864	0.0203782	45.2239	62.0697	0.388239	0.149073	0.668689
ENSMUSG00000002763	Pex6	17	Peroxisome assembly factor 2 [Source:UniProtKB/Swiss-Prot;Acc:Q99LC9]	224824	16.7797	22.8621	0.542609	0.00979326	0.0595738	26.8492	26.9802	0.0226487	0.897261	0.980137
ENSMUSG00000028932	Psmc2	5	proteasome 26S subunit, ATPase 2 [Source:HGNC Symbol;Acc:HGNC:9548]	19181	36.5787	49.6235	0.542537	0.00103539	0.0119965	43.353	51.5315	0.265108	0.079188	0.575903
ENSMUSG00000112117	RF01962	10			2.01026	2.82707	0.542526	0.053402	0.183177	1.2297	3.93364	1.06809	0.000852319	0.0890256
ENSMUSG00000039449	Prpf18	2	pre-mRNA processing factor 18 [Source:MGI Symbol;Acc:MGI:1914479]	67229	8.23675	11.1944	0.542187	0.00506007	0.0375634	10.7749	13.5613	0.300432	0.18326	0.699731
ENSMUSG00000075273	Ttc30b	2	tetratricopeptide repeat domain 30B [Source:MGI Symbol;Acc:MGI:1919671]	72421	6.32822	8.65704	0.542139	0.012042	0.0682673	6.76692	9.03412	0.36162	0.174472	0.693156
ENSMUSG00000027737	Slc7a11	3	solute carrier family 7 (cationic amino acid transporter, y+ system), member 11 [Source:MGI Symbol;Acc:MGI:1347355]	26570	1.25871	1.76371	0.541634	0.0514104	0.178633	1.72553	2.63607	0.523981	0.0365509	0.473725
ENSMUSG00000026889	Rbm18	2	Mus musculus RNA binding motif protein 18 (Rbm18), transcript variant 5, mRNA. [Source:RefSeq mRNA;Acc:NM_001355579]	67889	19.114	26.4817	0.541608	0.048924	0.173178	26.6137	37.9268	0.413525	0.142102	0.664187
ENSMUSG00000036885	Arhgef26	3	Rho guanine nucleotide exchange factor (GEF) 26 [Source:MGI Symbol;Acc:MGI:1918053]	622434	11.7606	16.1059	0.541545	0.00820875	0.0528251	11.3534	14.6159	0.303698	0.296026	0.780806
ENSMUSG00000023277	Twf2	9	twinfilin actin binding protein 2 [Source:MGI Symbol;Acc:MGI:1346078]	23999	20.8094	28.374	0.541141	0.00305383	0.0265969	40.5182	41.4319	0.0508725	0.733975	0.941655
ENSMUSG00000022663	Atg3	16	Ubiquitin-like-conjugating enzyme ATG3 [Source:UniProtKB/Swiss-Prot;Acc:Q9CPX6]	67841	41.1593	56.6109	0.540644	0.0371432	0.144125	49.2616	60.9173	0.292988	0.210302	0.720899
ENSMUSG00000061455	Stx17	4	syntaxin 17 [Source:MGI Symbol;Acc:MGI:1914977]	67727	3.46564	4.77201	0.540606	0.0223048	0.103268	3.30078	4.47861	0.429345	0.00859172	0.304057
ENSMUSG00000037526	Atg14	14	Beclin 1-associated autophagy-related key regulator [Source:UniProtKB/Swiss-Prot;Acc:Q8CDJ3]	100504663	3.92861	5.32505	0.540495	0.00142825	0.0150984	7.78028	10.1303	0.349523	0.15086	0.671616
ENSMUSG00000024219	Anks1	17	Ankyrin repeat and SAM domain-containing protein 1A [Source:UniProtKB/Swiss-Prot;Acc:P59672]	224650	8.18704	11.1242	0.540326	0.00138215	0.0147852	6.29306	6.01137	-0.0256792	0.915853	0.984159
ENSMUSG00000069808	Fam57a	11	Protein FAM57A [Source:UniProtKB/Swiss-Prot;Acc:Q5ND56]	116972	6.09577	8.3984	0.540001	0.0329152	0.133219	2.17096	2.57259	0.212212	0.441167	0.851934
ENSMUSG00000036777	Anln	9	Anillin [Source:UniProtKB/Swiss-Prot;Acc:Q8K298]	68743	21.1989	29.485	0.539551	0.0313077	0.128561	1.08656	1.53041	0.340012	0.272461	0.7669
ENSMUSG00000054612	Mgmt	7	Methylated-DNA--protein-cysteine methyltransferase [Source:UniProtKB/Swiss-Prot;Acc:P26187]	17314	3.21026	4.43293	0.539385	0.034683	0.137948	3.51715	3.25272	-0.0719192	0.756506	0.948418
ENSMUSG00000020869	Lrrc59	11	Leucine-rich repeat-containing protein 59 Leucine-rich repeat-containing protein 59, N-terminally processed [Source:UniProtKB/Swiss-Prot;Acc:Q922Q8]	98238	28.6109	38.9679	0.538864	0.0172434	0.0868919	34.7456	46.1304	0.343385	0.207478	0.71955
ENSMUSG00000027865	Gdap2	3	Ganglioside-induced differentiation-associated protein 2 [Source:UniProtKB/Swiss-Prot;Acc:Q9DBL2]	14547	9.30189	12.9123	0.538726	0.064267	0.205083	12.7605	19.8297	0.51432	0.0654578	0.556966
ENSMUSG00000061838	Suclg2	6	Succinate--CoA ligase [GDP-forming] subunit beta, mitochondrial [Source:UniProtKB/Swiss-Prot;Acc:Q9Z2I8]	20917	21.3695	29.11	0.538514	0.021951	0.102184	24.9475	31.1026	0.27948	0.308525	0.786682
ENSMUSG00000029524	Sirt4	5	NAD-dependent protein lipoamidase sirtuin-4, mitochondrial [Source:UniProtKB/Swiss-Prot;Acc:Q8R216]	75387	8.63887	12.0552	0.538272	0.0747333	0.226216	11.8005	13.4274	0.198341	0.248611	0.746928
ENSMUSG00000037031	Tspan15	10	Tetraspanin-15 [Source:UniProtKB/Swiss-Prot;Acc:F7BWT7]	70423	51.8468	70.1697	0.538184	0.00746332	0.0495072	14.8818	20.192	0.345995	0.242901	0.742925
ENSMUSG00000024665	Fads2	19	Fatty acid desaturase 2 [Source:UniProtKB/Swiss-Prot;Acc:Q9Z0R9]	56473	94.0225	127.829	0.538166	0.0232251	0.106106	89.1807	79.3688	-0.0797228	0.806373	0.959564
ENSMUSG00000011958	Bnip2	9	BCL2/adenovirus E1B 19 kDa protein-interacting protein 2 [Source:UniProtKB/Swiss-Prot;Acc:O54940]	12175	11.15	15.203	0.538075	0.0166958	0.0851629	13.127	13.348	0.0364086	0.854887	0.970576
ENSMUSG00000025911	Adhfe1	1	Mus musculus alcohol dehydrogenase, iron containing, 1 (Adhfe1), transcript variant 2, mRNA. [Source:RefSeq mRNA;Acc:NM_001357376]	76187	28.4356	39.6542	0.538043	0.0764218	0.229317	45.6521	74.2589	0.518448	0.088692	0.589139
ENSMUSG00000024594	Prrc1	18	Protein PRRC1 [Source:UniProtKB/Swiss-Prot;Acc:Q3UPH1]	73137	3.02529	4.12164	0.53733	0.00484773	0.0365505	3.91122	3.68022	-0.0430146	0.853578	0.970576
ENSMUSG00000058440	Nrf1	6	nuclear respiratory factor 1 [Source:MGI Symbol;Acc:MGI:1332235]	18181	3.99225	5.485	0.537298	0.0256575	0.112936	5.75396	7.45149	0.331525	0.175265	0.694764
ENSMUSG00000019817	Plagl1	10		22634	1.0983	1.54893	0.537007	0.0874021	0.250125	1.71235	1.43822	-0.155635	0.62012	0.914359
ENSMUSG00000063296	Tmem117	15	Transmembrane protein 117 [Source:UniProtKB/Swiss-Prot;Acc:Q8BH18]	320709	11.6167	15.9375	0.536711	0.0347944	0.13811	1.06771	1.46511	0.193105	0.557743	0.895727
ENSMUSG00000026575	Nme7	1	NME/NM23 family member 7 [Source:HGNC Symbol;Acc:HGNC:20461]	171567	3.99503	5.50667	0.536704	0.0423225	0.157628	20.4225	22.9577	0.168821	0.495842	0.868465
ENSMUSG00000021013	Ttc8	12	tetratricopeptide repeat domain 8 [Source:MGI Symbol;Acc:MGI:1923510]	76260	5.5695	7.75738	0.536598	0.0636679	0.203896	11.5632	12.4732	0.131148	0.381113	0.822502
ENSMUSG00000004929	Thop1	10	thimet oligopeptidase 1 [Source:MGI Symbol;Acc:MGI:1354165]	50492	12.5526	17.0366	0.536444	0.00418984	0.0330003	21.4066	21.1911	0.00904119	0.956049	0.991445
ENSMUSG00000000275	Trim25	11	E3 ubiquitin/ISG15 ligase TRIM25 [Source:UniProtKB/Swiss-Prot;Acc:Q61510]	217069	0.945947	1.31828	0.536333	0.0476853	0.170271	1.12954	1.29129	0.17664	0.503557	0.872203
ENSMUSG00000020027	Socs2	10	suppressor of cytokine signaling 2 [Source:MGI Symbol;Acc:MGI:1201787]	216233	1.48628	2.08118	0.536248	0.0782157	0.232561	4.53782	4.17785	-0.0899917	0.72391	0.940302
ENSMUSG00000009079	Ewsr1	11	RNA-binding protein EWS [Source:UniProtKB/Swiss-Prot;Acc:Q61545]	14030	58.9832	80.2133	0.536061	0.0203616	0.0974904	96.7987	106.48	0.15506	0.340157	0.803064
ENSMUSG00000008167	Fbxw9	8	F-box and WD repeat domain containing 9 [Source:HGNC Symbol;Acc:HGNC:28136]	68628	7.89759	10.7189	0.536054	0.00340413	0.0286202	8.76949	13.3079	0.541732	0.0207226	0.408865
ENSMUSG00000011884	Gltp	5	Glycolipid transfer protein [Source:UniProtKB/Swiss-Prot;Acc:Q9JL62]	56356	313.273	426.731	0.535829	0.0186689	0.0915591	67.7292	95.0335	0.41826	0.11145	0.628338
ENSMUSG00000002289	Angptl4	17	Angiopoietin-related protein 4 [Source:UniProtKB/Swiss-Prot;Acc:Q9Z1P8]	57875	2.70319	3.78194	0.53567	0.102206	0.274873	4.59949	5.98243	0.304618	0.299658	0.782004
ENSMUSG00000032096	Arcn1	9	Coatomer subunit delta [Source:UniProtKB/Swiss-Prot;Acc:Q5XJY5]	213827	19.7215	26.9903	0.535604	0.02101	0.099323	23.4953	28.9979	0.296513	0.153758	0.674843
ENSMUSG00000038844	Kif16b	2	Kinesin-like protein KIF16B [Source:UniProtKB/Swiss-Prot;Acc:B1AVY7]	16558	1.7157	2.35239	0.535499	0.0206252	0.0982022	2.01303	2.36685	0.233055	0.267955	0.764156
ENSMUSG00000027954	Efna1	3	Ephrin-A1 Ephrin-A1, secreted form [Source:UniProtKB/Swiss-Prot;Acc:P52793]	13636	3.3182	4.69603	0.535242	0.118797	0.302719	2.32055	1.46961	-0.455325	0.125273	0.641197
ENSMUSG00000022469	Rapgef3	15	Mus musculus Rap guanine nucleotide exchange factor (GEF) 3 (Rapgef3), transcript variant 4, mRNA. [Source:RefSeq mRNA;Acc:NM_001357630]	223864	13.9467	18.7976	0.53473	0.000680184	0.00885749	19.3632	22.2294	0.170003	0.559276	0.896272
ENSMUSG00000017670	Elmo2	2	Engulfment and cell motility protein 2 [Source:UniProtKB/Swiss-Prot;Acc:Q8BHL5]	140579	29.8932	40.4572	0.534315	0.010715	0.0633095	49.7951	76.9083	0.549801	0.0269431	0.444372
ENSMUSG00000029594	Rbm19	5	Probable RNA-binding protein 19 [Source:UniProtKB/Swiss-Prot;Acc:Q8R3C6]	74111	2.36231	3.27224	0.534245	0.035869	0.140917	2.4239	2.66274	0.109967	0.679275	0.929069
ENSMUSG00000034867	Ankrd27	7	Ankyrin repeat domain-containing protein 27 [Source:UniProtKB/Swiss-Prot;Acc:Q3UMR0]	245886	5.01611	6.88203	0.534222	0.0377555	0.145973	8.64258	8.84498	0.0590873	0.774903	0.951651
ENSMUSG00000036160	Surf6	2	surfeit gene 6 [Source:MGI Symbol;Acc:MGI:98447]	20935	4.69381	6.39847	0.533949	0.00565392	0.0404961	5.23888	4.7343	-0.117454	0.578639	0.902659
ENSMUSG00000020029	Nudt4	10	Mus musculus nudix (nucleoside diphosphate linked moiety X)-type motif 4 (Nudt4), transcript variant 1, mRNA. [Source:RefSeq mRNA;Acc:NM_001358996]	71207	49.1731	66.2601	0.533867	0.00184112	0.0182991	42.8754	38.1846	-0.128832	0.510444	0.874854
ENSMUSG00000025403	Shmt2	10	serine hydroxymethyltransferase 2 (mitochondrial) [Source:MGI Symbol;Acc:MGI:1277989]	108037	13.0408	17.688	0.533796	0.00307966	0.0267699	15.317	17.5974	0.210517	0.287598	0.775676
ENSMUSG00000021615	Xrcc4	13	X-ray repair complementing defective repair in Chinese hamster cells 4 [Source:MGI Symbol;Acc:MGI:1333799]	108138	5.43668	7.43172	0.533684	0.0220746	0.102599	6.51343	9.02157	0.391644	0.157707	0.677427
ENSMUSG00000056076	Eif3b	5	Eukaryotic translation initiation factor 3 subunit B [Source:UniProtKB/Swiss-Prot;Acc:Q8JZQ9]	27979	39.5976	53.2713	0.533523	0.00137747	0.0147439	37.69	42.7475	0.181724	0.321705	0.793161
ENSMUSG00000031375	Bgn	X	biglycan [Source:MGI Symbol;Acc:MGI:88158]	12111	6.68063	9.25293	0.533499	0.0775009	0.231317	1.6953	1.40522	-0.171743	0.573082	0.900707
ENSMUSG00000028992	Nmnat1	4	Nicotinamide/nicotinic acid mononucleotide adenylyltransferase 1 [Source:UniProtKB/Swiss-Prot;Acc:Q9EPA7]	66454	4.92625	6.67428	0.533242	0.00534145	0.0390546	8.32396	11.1951	0.391995	0.0921561	0.595031
ENSMUSG00000063904	Dpp3	19	Dipeptidyl peptidase 3 [Source:UniProtKB/Swiss-Prot;Acc:Q99KK7]	75221	14.9473	20.3972	0.532894	0.0345571	0.137783	21.056	26.0687	0.306017	0.0784365	0.575201
ENSMUSG00000003808	Farsa	8	Phenylalanine--tRNA ligase alpha subunit [Source:UniProtKB/Swiss-Prot;Acc:Q8C0C7]	66590	9.48289	12.8	0.532352	0.00823276	0.0528533	16.1119	21.9959	0.418734	0.0498775	0.515524
ENSMUSG00000045594	Glb1	9	galactosidase, beta 1 [Source:MGI Symbol;Acc:MGI:88151]	12091	4.39718	6.00011	0.532106	0.0342484	0.136887	4.92436	8.0716	0.654006	0.002718	0.180227
ENSMUSG00000040747	Cd53	3	Leukocyte surface antigen CD53 [Source:UniProtKB/Swiss-Prot;Acc:Q61451]	12508	1.84528	2.78711	0.531844	0.203555	0.418823	1.05289	1.7866	0.414263	0.210193	0.720899
ENSMUSG00000001436	Slc19a1	10	solute carrier family 19 (folate transporter), member 1 [Source:MGI Symbol;Acc:MGI:103182]	20509	7.2805	9.83748	0.53177	0.0103727	0.0619395	5.93077	6.06589	0.052734	0.810274	0.961421
ENSMUSG00000037656	Slc20a2	8	Sodium-dependent phosphate transporter 2 [Source:UniProtKB/Swiss-Prot;Acc:Q80UP8]	20516	20.5769	27.553	0.531541	3.27932e-06	0.000130316	11.7114	13.1642	0.169488	0.493598	0.867971
ENSMUSG00000026869	Psmd5	2	26S proteasome non-ATPase regulatory subunit 5 [Source:UniProtKB/Swiss-Prot;Acc:Q8BJY1]	66998	16.3567	22.0956	0.531483	0.0110276	0.0644669	17.5546	27.8045	0.611773	0.00552753	0.253157
ENSMUSG00000035725	Prkx	X	cAMP-dependent protein kinase catalytic subunit PRKX [Source:UniProtKB/Swiss-Prot;Acc:Q922R0]	19108	4.61205	6.28787	0.531341	0.0166953	0.0851629	6.43665	5.45206	-0.175545	0.469466	0.86026
ENSMUSG00000030579	Tyrobp	7	TYRO protein tyrosine kinase binding protein [Source:MGI Symbol;Acc:MGI:1277211]	22177	20.0359	27.6524	0.530975	0.0297088	0.124684	8.14285	7.89437	-0.0224079	0.937174	0.988155
ENSMUSG00000029569	Tmem168	6	transmembrane protein 168 [Source:MGI Symbol;Acc:MGI:1921794]	101118	1.87598	2.58589	0.530838	0.066445	0.209685	2.23208	2.65293	0.219467	0.430917	0.845712
ENSMUSG00000021468	Sptlc1	13	Serine palmitoyltransferase 1 [Source:UniProtKB/Swiss-Prot;Acc:O35704]	268656	7.48601	10.2029	0.530744	0.0309696	0.128	6.5579	8.59504	0.350604	0.160104	0.679651
ENSMUSG00000017747	Ghdc	11	GH3 domain-containing protein [Source:UniProtKB/Swiss-Prot;Acc:Q99J23]	80860	6.42584	8.76188	0.530667	0.0287937	0.122186	4.08536	3.9661	-0.0151549	0.947605	0.991021
ENSMUSG00000034168	Irf2bpl	12	Interferon regulatory factor 2-binding protein-like [Source:UniProtKB/Swiss-Prot;Acc:Q8K3X4]	238330	14.5006	19.6339	0.530618	0.0212424	0.0998722	25.0942	33.4069	0.379603	0.0998198	0.6103
ENSMUSG00000015733	Capza2	6	F-actin-capping protein subunit alpha-2 [Source:UniProtKB/Swiss-Prot;Acc:P47754]	12343	123.51	167.538	0.530614	0.0220976	0.102653	157.48	214.32	0.400615	0.104557	0.620856
ENSMUSG00000010290	AI597479	1	Ashwin [Source:UniProtKB/Swiss-Prot;Acc:Q922M7]	98404	9.65942	12.949	0.5306	0.00055761	0.00771424	10.033	10.2077	0.0516109	0.829466	0.965641
ENSMUSG00000024175	Tekt4	17		71840	2.27537	3.22478	0.530151	0.123877	0.310497	2.23474	2.41724	0.109806	0.712252	0.936547
ENSMUSG00000033065	Pfkm	15	Mus musculus phosphofructokinase, muscle (Pfkm), transcript variant 4, mRNA. [Source:RefSeq mRNA;Acc:NM_001357688]	18642	205.625	275.094	0.53	4.79321e-05	0.00115487	190.365	180.967	-0.0374154	0.839806	0.967915
ENSMUSG00000073198	Bnip3l-ps	12	BCL2/adenovirus E1B interacting protein 3-like, pseudogene [Source:MGI Symbol;Acc:MGI:3642435]		2.58031	3.52949	0.529773	0.0243426	0.109237	1.65624	2.5391	0.44079	0.147635	0.665713
ENSMUSG00000024097	Srsf7	17	serine/arginine-rich splicing factor 7 [Source:MGI Symbol;Acc:MGI:1926232]	225027	36.1016	49.2676	0.529649	0.0417348	0.156266	59.5726	74.7951	0.316634	0.124633	0.641197
ENSMUSG00000015749	Anp32e	3	Acidic leucine-rich nuclear phosphoprotein 32 family member E [Source:UniProtKB/Swiss-Prot;Acc:P97822]	66471	31.0073	41.7791	0.529639	0.00417911	0.0329302	32.8381	32.1137	-0.00253607	0.988818	0.997916
ENSMUSG00000002307	Daxx	17	Mus musculus Fas death domain-associated protein (Daxx), transcript variant 3, mRNA. [Source:RefSeq mRNA;Acc:NM_001355704]	13163	5.59303	7.54946	0.529166	0.0110912	0.0647136	7.24437	10.119	0.467607	0.00855249	0.304057
ENSMUSG00000036533	Cdc42ep3	17	Cdc42 effector protein 3 [Source:UniProtKB/Swiss-Prot;Acc:Q9CQC5]	260409	2.82605	3.91696	0.528829	0.0755095	0.227874	7.46528	7.24882	-0.0284834	0.899228	0.980137
ENSMUSG00000010392	Gosr1	11	golgi SNAP receptor complex member 1 [Source:MGI Symbol;Acc:MGI:1858260]	53334	8.71814	11.8531	0.528811	0.0321984	0.131087	8.35983	13.6333	0.614848	0.0112178	0.335185
ENSMUSG00000001755	Ppat	11	Coenzyme A synthase [Source:MGI Symbol;Acc:MGI:1918993]	71743	19.0809	25.8637	0.528561	0.0226577	0.104444	19.4801	24.1652	0.300494	0.175918	0.69549
ENSMUSG00000031681	Smad1	8	SMAD family member 1 [Source:MGI Symbol;Acc:MGI:109452]	17125	10.4608	14.178	0.528443	0.0226574	0.104444	13.9336	17.5114	0.312165	0.18584	0.702964
ENSMUSG00000034110	Kctd7	5	BTB/POZ domain-containing protein KCTD7 [Source:UniProtKB/Swiss-Prot;Acc:Q8BJK1]	212919	5.91761	8.13919	0.528361	0.0666294	0.209983	4.19157	6.65123	0.519535	0.0759178	0.57222
ENSMUSG00000031323	Dmrtc1a	X	Doublesex- and mab-3-related transcription factor C1 [Source:UniProtKB/Swiss-Prot;Acc:Q9D9R7]	70887	3.59792	4.99219	0.528119	0.0765381	0.229435	5.56111	5.99235	0.11521	0.678256	0.928712
ENSMUSG00000040659	Efhd2	4	EF-hand domain family member D2 [Source:HGNC Symbol;Acc:HGNC:28670]	27984	85.1083	114.222	0.527948	0.00317435	0.0273153	307.769	329.495	0.112628	0.632277	0.916073
ENSMUSG00000042079	Hnrnpf	6	Heteroous nuclear ribonucleoprotein F Heteroous nuclear ribonucleoprotein F, N-terminally processed [Source:UniProtKB/Swiss-Prot;Acc:Q9Z2X1]	98758	15.55	21.185	0.527942	0.0355822	0.14022	17.4888	22.6052	0.357227	0.101776	0.614692
ENSMUSG00000056234	Ncoa4	14	nuclear receptor coactivator 4 isoform b [Source:RefSeq peptide;Acc:NP_001271248]	27057	5.32015	7.2098	0.527743	0.0198527	0.0957706	6.39394	6.36767	0.0313235	0.887189	0.978242
ENSMUSG00000044037	Als2cl	9	ALS2 C-terminal like [Source:HGNC Symbol;Acc:HGNC:20605]	235633	2.66495	3.62493	0.527271	0.0207823	0.0985544	1.77108	2.72593	0.426306	0.182842	0.699713
ENSMUSG00000027883	Gpsm2	3	G-protein-signaling modulator 2 [Source:UniProtKB/Swiss-Prot;Acc:Q8VDU0]	76123	3.04242	4.53271	0.526721	0.205239	0.420972	4.45528	3.93628	-0.115177	0.65181	0.922157
ENSMUSG00000041205	Map6d1	16	MAP6 domain-containing protein 1 [Source:UniProtKB/Swiss-Prot;Acc:Q14BB9]	208158	16.2574	22.5506	0.526521	0.0550836	0.186627	10.6914	14.4742	0.329792	0.264821	0.761103
ENSMUSG00000025377	Tepsin	11	TEPSIN, adaptor related protein complex 4 accessory protein [Source:MGI Symbol;Acc:MGI:1926027]	78777	3.22754	4.36494	0.526461	0.0132495	0.0729312	6.00375	5.15883	-0.171506	0.37134	0.818741
ENSMUSG00000064343	mt-Tq	MT	mitochondrially encoded tRNA glutamine [Source:MGI Symbol;Acc:MGI:102477]		3.35331	6.4357	0.526385	0.264141	0.492861	5.19117	6.49764	0.0973564	0.751239	0.94665
ENSMUSG00000027425	Kat14	2	lysine acetyltransferase 14 [Source:MGI Symbol;Acc:MGI:1917264]	228714	4.81761	6.4699	0.526318	0.00484158	0.0365505	6.46439	5.84433	-0.111801	0.59022	0.904893
ENSMUSG00000020037	Rfx4	10	Transcription factor RFX4 [Source:UniProtKB/Swiss-Prot;Acc:Q7TNK1]	71137	20.7078	27.8771	0.526048	0.0116124	0.0666588	20.7315	25.9915	0.257974	0.398159	0.831227
ENSMUSG00000020780	Srp68	11	Signal recognition particle subunit SRP68 [Source:UniProtKB/Swiss-Prot;Acc:Q8BMA6]	217337	25.4882	34.1251	0.52572	0.00106873	0.0122894	31.018	35.3742	0.191919	0.284208	0.773383
ENSMUSG00000070803	Cited4	4	Cbp/p300-interacting transactivator 4 [Source:UniProtKB/Swiss-Prot;Acc:Q9WUL8]	56222	1.5587	2.23433	0.525614	0.141727	0.335841	5.74945	6.37707	0.15988	0.407382	0.833972
ENSMUSG00000027804	Ppid	3	peptidylprolyl isomerase D (cyclophilin D) [Source:MGI Symbol;Acc:MGI:1914988]	67738	13.8811	18.8381	0.525336	0.0359347	0.141082	19.3903	23.5748	0.292844	0.0498515	0.515524
ENSMUSG00000079442	St6galnac4	2	ST6 N-acetylgalactosaminide alpha-2,6-sialyltransferase 4 [Source:HGNC Symbol;Acc:HGNC:17846]	20448	7.20338	9.68013	0.524869	0.00650947	0.0448161	8.9637	10.9857	0.270496	0.284916	0.773804
ENSMUSG00000026489	Coq8a	1	Atypical kinase COQ8A, mitochondrial [Source:UniProtKB/Swiss-Prot;Acc:Q60936]	67426	9.2297	12.5735	0.524828	0.0501199	0.175925	12.9352	15.1756	0.233186	0.19059	0.706185
ENSMUSG00000024781	Lipa	19	Lysosomal acid lipase/cholesteryl ester hydrolase [Source:UniProtKB/Swiss-Prot;Acc:Q9Z0M5]	16889	6.6565	9.01782	0.524368	0.0363076	0.141833	2.92032	6.52243	0.848716	0.00427769	0.222966
ENSMUSG00000021113	Snapc1	12	snRNA-activating protein complex subunit 1 [Source:UniProtKB/Swiss-Prot;Acc:Q8K0S9]	75627	4.8095	6.50696	0.52411	0.0311716	0.128306	5.52647	5.44834	0.00907164	0.963931	0.992501
ENSMUSG00000022765	Snap29	16	Synaptosomal-associated protein 29 [Source:UniProtKB/Swiss-Prot;Acc:Q9ERB0]	67474	4.67424	6.32527	0.524072	0.00907245	0.0564669	5.67397	5.13281	-0.0996069	0.68954	0.931978
ENSMUSG00000024835	Coro1b	19	Coronin-1B [Source:UniProtKB/Swiss-Prot;Acc:Q9WUM3]	23789	49.5095	66.378	0.524017	0.00091158	0.0110635	63.5806	77.7777	0.303733	0.0501635	0.51584
ENSMUSG00000002608	Ccdc97	7	Coiled-coil domain-containing protein 97 [Source:UniProtKB/Swiss-Prot;Acc:Q9DBT3]	52132	12.0117	16.162	0.524008	0.0052308	0.0384334	13.2865	14.4587	0.131755	0.533131	0.887561
ENSMUSG00000071477	Zfp777	6	zinc finger protein 777 [Source:MGI Symbol;Acc:MGI:1919556]	72306	4.33552	5.85542	0.523199	0.024607	0.109875	8.46489	7.301	-0.164584	0.563044	0.897353
ENSMUSG00000031446	Cul4a	8	Cullin-4A [Source:UniProtKB/Swiss-Prot;Acc:Q3TCH7]	99375	10.9113	14.8161	0.522586	0.0476206	0.170159	16.3425	19.4382	0.231473	0.339726	0.803064
ENSMUSG00000044768	D1Ertd622e	1	DNA segment, Chr 1, ERATO Doi 622, expressed [Source:MGI Symbol;Acc:MGI:1277184]	52392	1.03658	1.40356	0.522517	0.0297797	0.124773	1.69678	1.8412	0.135982	0.313762	0.788814
ENSMUSG00000003527	Dgcr14	16	protein DGCR14 isoform 2 [Source:RefSeq peptide;Acc:NP_001075102]	27886	9.36454	12.5755	0.52249	0.00726499	0.0485324	12.471	16.0844	0.361326	0.0862082	0.585819
ENSMUSG00000021483	Cdk20	13	Cyclin-dependent kinase 20 [Source:UniProtKB/Swiss-Prot;Acc:Q9JHU3]	105278	4.08792	5.51668	0.522329	0.0267333	0.116049	5.33437	6.37282	0.234664	0.321067	0.792749
ENSMUSG00000031171	Ftsj1	X	FtsJ RNA methyltransferase homolog 1 [Source:HGNC Symbol;Acc:HGNC:13254]	54632	8.67203	11.5785	0.522297	0.00269137	0.0242642	9.90653	13.7849	0.458432	0.0253471	0.439383
ENSMUSG00000020230	Prmt2	10	protein arginine N-methyltransferase 2 [Source:MGI Symbol;Acc:MGI:1316652]	15468	78.3581	104.68	0.52219	0.00369459	0.0303577	63.6903	79.3002	0.304467	0.163781	0.681598
ENSMUSG00000022300	Dcaf13	15	DDB1- and CUL4-associated factor 13 [Source:UniProtKB/Swiss-Prot;Acc:Q6PAC3]	223499	5.10332	6.91514	0.521989	0.0218211	0.101737	6.44844	7.56699	0.246604	0.132281	0.652021
ENSMUSG00000030433	Sbk2	7	Serine/threonine-protein kinase SBK2 [Source:UniProtKB/Swiss-Prot;Acc:P0C5K1]	381836	0.951835	1.37737	0.521783	0.152465	0.350908	0.907395	1.22138	0.235184	0.477412	0.861
ENSMUSG00000048707	Tprn	2	Taperin [Source:UniProtKB/Swiss-Prot;Acc:A2AI08]	97031	14.4571	19.5652	0.521492	0.0184966	0.0909626	5.68165	8.43365	0.471504	0.0749589	0.571848
ENSMUSG00000000148	Brat1	5	BRCA1-associated ATM activator 1 [Source:UniProtKB/Swiss-Prot;Acc:Q8C3R1]	231841	5.15017	6.92648	0.521421	0.0135241	0.0739211	6.67653	9.58526	0.458325	0.0627036	0.548996
ENSMUSG00000046598	Bdh1	16	D-beta-hydroxybutyrate dehydrogenase, mitochondrial [Source:UniProtKB/Swiss-Prot;Acc:Q80XN0]	71911	48.7292	65.7572	0.521235	0.0287508	0.122065	43.458	58.046	0.385969	0.103657	0.618342
ENSMUSG00000071256	Zfp213	17	zinc finger protein 213 [Source:MGI Symbol;Acc:MGI:3053094]	449521	2.77154	3.74046	0.521219	0.013522	0.0739211	3.83176	4.88854	0.273915	0.361115	0.814811
ENSMUSG00000039842	Mcph1	8	Microcephalin [Source:UniProtKB/Swiss-Prot;Acc:Q7TT79]	244329	1.09435	1.49609	0.521216	0.0625071	0.20164	2.17799	1.34274	-0.510533	0.0857635	0.585637
ENSMUSG00000052560	Cpne8	15	Mus musculus copine VIII (Cpne8), transcript variant 3, mRNA. [Source:RefSeq mRNA;Acc:NM_001357979]	66871	2.61326	3.5354	0.520979	0.0353619	0.139735	7.76085	6.84854	-0.134597	0.556846	0.895727
ENSMUSG00000030087	Klf15	6	Krueppel-like factor 15 [Source:UniProtKB/Swiss-Prot;Acc:Q9EPW2]	66277	33.6493	45.3636	0.520945	0.0240347	0.108316	60.8887	89.0513	0.449411	0.111426	0.628338
ENSMUSG00000032492	Pth1r	9	Parathyroid hormone/parathyroid hormone-related peptide receptor [Source:UniProtKB/Swiss-Prot;Acc:P41593]	19228	37.714	50.4973	0.520786	0.00972985	0.0593189	11.4658	11.3879	0.0215362	0.912449	0.984159
ENSMUSG00000028221	Tmem55a	4	transmembrane protein 55A [Source:MGI Symbol;Acc:MGI:1919769]	72519	39.2244	52.2234	0.520332	0.00126871	0.0139714	64.8975	89.0602	0.401156	0.128421	0.644731
ENSMUSG00000053091	Lins1	7	1 [Source:UniProtKB/Swiss-Prot;Acc:Q3U1D0]	72635	1.35737	1.85186	0.520313	0.0741716	0.225162	1.27939	2.88104	0.835114	0.00646182	0.266986
ENSMUSG00000026617	Bpnt1	1	3'(2'),5'-bisphosphate nucleotidase 1 [Source:UniProtKB/Swiss-Prot;Acc:Q9Z0S1]	23827	30.6996	41.2107	0.520236	0.0177397	0.0885503	39.5428	50.1337	0.340279	0.0783731	0.575201
ENSMUSG00000028127	Abcd3	3	ATP-binding cassette, sub-family D (ALD), member 3 [Source:MGI Symbol;Acc:MGI:1349216]	19299	28.5245	37.901	0.520216	0.000231485	0.00398004	29.2614	37.4338	0.344473	0.0927211	0.595393
ENSMUSG00000056069	Fam105a	15	Inactive ubiquitin thioesterase FAM105A [Source:UniProtKB/Swiss-Prot;Acc:Q3TVP5]	223433	0.984005	1.34243	0.52017	0.0526793	0.1816	3.87977	4.10776	0.0888946	0.739507	0.942876
ENSMUSG00000020087	Tysnd1	10	trypsin domain containing 1 [Source:MGI Symbol;Acc:MGI:1919017]	71767	23.2002	30.9593	0.520034	0.001765	0.0177112	29.8329	39.8936	0.371734	0.12466	0.641197
ENSMUSG00000017119	Nbr1	11	neighbor of Brca1 gene 1 [Source:MGI Symbol;Acc:MGI:108498]	17966	15.0376	20.0797	0.519948	0.00218003	0.0207484	17.3632	18.4148	0.103702	0.563956	0.897696
ENSMUSG00000018995	Nars2	7	Probable asparagine--tRNA ligase, mitochondrial [Source:UniProtKB/Swiss-Prot;Acc:Q8BGV0]	244141	5.29763	7.13379	0.519432	0.0247107	0.1102	5.82432	7.69049	0.37861	0.0963695	0.603243
ENSMUSG00000070730	Rmdn3	2	Regulator of microtubule dynamics protein 3 [Source:UniProtKB/Swiss-Prot;Acc:Q3UJU9]	67809	20.0025	27.1428	0.519386	0.0670688	0.210617	17.4894	22.7111	0.332843	0.177131	0.695543
ENSMUSG00000031979	Cog2	8	Conserved oligomeric Golgi complex subunit 2 [Source:UniProtKB/Swiss-Prot;Acc:Q921L5]	76332	9.95583	13.271	0.519345	0.000179013	0.00325891	11.3727	13.0927	0.216735	0.284419	0.773383
ENSMUSG00000021365	Nedd9	13	neural precursor cell expressed, developmentally down-regulated gene 9 [Source:MGI Symbol;Acc:MGI:97302]	18003	1.9761	2.75454	0.519118	0.129748	0.319738	1.52526	2.27146	0.39949	0.198617	0.712069
ENSMUSG00000027303	Ptpra	2	protein tyrosine phosphatase, receptor type, A [Source:MGI Symbol;Acc:MGI:97808]	19262	28.6315	38.3442	0.518715	0.0133173	0.0732596	21.7619	27.5298	0.323217	0.133565	0.652607
ENSMUSG00000020130	Tbc1d15	10	TBC1 domain family member 15 [Source:UniProtKB/Swiss-Prot;Acc:Q9CXF4]	66687	8.19378	10.9577	0.518289	0.00296	0.0260068	9.62782	10.177	0.0919745	0.625811	0.915299
ENSMUSG00000031562	Dctd	8	dCMP deaminase [Source:HGNC Symbol;Acc:HGNC:2710]	320685	4.42129	5.96924	0.518178	0.0458681	0.166296	7.26407	9.65729	0.327693	0.273071	0.767271
ENSMUSG00000027313	Chac1	2	Glutathione-specific gamma-glutamylcyclotransferase 1 [Source:UniProtKB/Swiss-Prot;Acc:Q8R3J5]	69065	2.99639	4.31901	0.517869	0.175359	0.382963	6.3695	6.71469	0.0769463	0.781565	0.953803
ENSMUSG00000006494	Pdk1	2	[Pyruvate dehydrogenase (acetyl-transferring)] kinase isozyme 1, mitochondrial [Source:UniProtKB/Swiss-Prot;Acc:Q8BFP9]	228026	5.06568	6.85097	0.517826	0.0141876	0.076284	8.0868	7.60243	-0.0488177	0.834589	0.967093
ENSMUSG00000002280	Narfl	17	Cytosolic Fe-S cluster assembly factor NARFL [Source:UniProtKB/Swiss-Prot;Acc:Q7TMW6]	67563	14.9877	19.9532	0.517708	0.00148013	0.0155189	20.764	28.2811	0.419104	0.0540097	0.524769
ENSMUSG00000022707	Gbe1	16	1,4-alpha-glucan-branching enzyme [Source:UniProtKB/Swiss-Prot;Acc:Q9D6Y9]	74185	4.70007	6.49744	0.517682	0.103514	0.276994	4.68822	6.64188	0.397326	0.170743	0.68785
ENSMUSG00000040289	Hey1	3	hes related family bHLH transcription factor with YRPW motif 1 [Source:HGNC Symbol;Acc:HGNC:4880]	15213	53.9739	72.1681	0.517162	0.0160758	0.0831589	64.7889	73.1302	0.176126	0.466455	0.859653
ENSMUSG00000052914	Cyp2j6	4	Cytochrome P450 2J6 [Source:UniProtKB/Swiss-Prot;Acc:O54750]	13110	9.08916	12.2926	0.51699	0.0664576	0.209688	7.43448	11.1533	0.487769	0.0770906	0.573163
ENSMUSG00000005656	Snx6	12	Sorting nexin-6 Sorting nexin-6, N-terminally processed [Source:UniProtKB/Swiss-Prot;Acc:Q6P8X1]	72183	58.6933	78.1009	0.516787	0.000997772	0.0117059	54.2582	64.0322	0.238899	0.287025	0.775676
ENSMUSG00000067377	Tspan6	X	tetraspanin 6 [Source:MGI Symbol;Acc:MGI:1926264]	56496	31.802	42.7801	0.516561	0.0227019	0.104536	8.48146	11.0979	0.372593	0.0852258	0.584821
ENSMUSG00000038827	Fam206a	4	Protein Simiate [Source:UniProtKB/Swiss-Prot;Acc:Q80ZQ9]	230234	3.9174	5.24386	0.516395	0.00529993	0.0388301	4.06215	4.65116	0.202638	0.258483	0.756852
ENSMUSG00000022139	Mbnl2	14	Muscleblind-like protein 2 [Source:UniProtKB/Swiss-Prot;Acc:Q8C181]	105559	38.5575	51.6043	0.516376	0.00231818	0.0216387	35.3963	47.7663	0.425593	0.0103106	0.330254
ENSMUSG00000111686	Rab7-ps1	9	RAB7, member RAS oncogene family, pseudogene 1 [Source:MGI Symbol;Acc:MGI:1276565]		2.43242	3.39626	0.516304	0.108341	0.285555	2.65469	3.79419	0.324687	0.315496	0.790435
ENSMUSG00000022790	Igsf11	16	Immunoglobulin superfamily member 11 [Source:UniProtKB/Swiss-Prot;Acc:P0C673]	207683	8.18559	10.9224	0.516236	0.00358564	0.0297836	3.44835	4.77728	0.367198	0.225541	0.730801
ENSMUSG00000025410	Dctn2	10	Dynactin subunit 2 [Source:UniProtKB/Swiss-Prot;Acc:Q99KJ8]	69654	75.5389	100.438	0.516184	0.000405377	0.00607895	89.3595	92.6399	0.0719939	0.636013	0.917757
ENSMUSG00000020792	Exoc7	11	Exocyst complex component 7 [Source:UniProtKB/Swiss-Prot;Acc:O35250]	53413	14.7874	19.8518	0.516089	0.0241065	0.108585	21.895	23.0439	0.0945744	0.612187	0.912379
ENSMUSG00000032802	Srxn1	2	sulfiredoxin 1 [Source:HGNC Symbol;Acc:HGNC:16132]	76650	46.1105	61.2582	0.516051	0.000492802	0.00703047	44.8352	52.9194	0.240764	0.254408	0.752696
ENSMUSG00000022321	Cdh10	15	Cadherin-10 [Source:UniProtKB/Swiss-Prot;Acc:P70408]	320873	3.49846	4.76457	0.515728	0.0537768	0.183865	4.8832	7.55977	0.56664	0.0158191	0.370808
ENSMUSG00000025139	Tollip	7	toll interacting protein [Source:MGI Symbol;Acc:MGI:1891808]	54473	25.819	34.8228	0.515696	0.0382288	0.147286	33.7162	45.0898	0.377045	0.117147	0.632806
ENSMUSG00000040028	Elavl1	8	ELAV-like protein 1 [Source:UniProtKB/Swiss-Prot;Acc:P70372]	15568	8.92772	11.8819	0.515644	0.00452385	0.0348318	13.1487	15.2925	0.212763	0.362096	0.815091
ENSMUSG00000019188	H13	2	Minor histocompatibility antigen H13 [Source:UniProtKB/Swiss-Prot;Acc:Q9D8V0]	14950	13.8058	18.4347	0.515282	0.00701744	0.0473902	7.95172	10.3587	0.356635	0.0981266	0.605814
ENSMUSG00000031399	Fam3a	X	Protein FAM3A [Source:UniProtKB/Swiss-Prot;Acc:Q9D8T0]	66294	8.00585	10.7931	0.51523	0.0461993	0.166924	7.46573	9.62398	0.337552	0.125732	0.641197
ENSMUSG00000032580	Rbm5	9	RNA-binding protein 5 [Source:UniProtKB/Swiss-Prot;Acc:Q91YE7]	83486	7.04975	9.48311	0.515182	0.0292797	0.123501	12.675	12.525	0.0057995	0.978611	0.994932
ENSMUSG00000023087	Noct	3	Nocturnin [Source:UniProtKB/Swiss-Prot;Acc:O35710]	12457	1.84883	2.548	0.514997	0.113369	0.293903	5.10149	5.44966	0.114266	0.532829	0.887485
ENSMUSG00000030062	Rpn1	6	Dolichyl-diphosphooligosaccharide--protein glycosyltransferase subunit 1 [Source:UniProtKB/Swiss-Prot;Acc:Q91YQ5]	103963	38.0972	50.7393	0.514954	0.00576862	0.0410574	28.5969	37.5527	0.385084	0.0401834	0.492912
ENSMUSG00000020358	Hnrnpab	11	Heteroous nuclear ribonucleoprotein A/B [Source:UniProtKB/Swiss-Prot;Acc:Q99020]	15384	41.1912	55.0724	0.514588	0.0239909	0.1082	45.8256	47.0845	0.0633209	0.759534	0.948676
ENSMUSG00000021071	Trim9	12	E3 ubiquitin-protein ligase TRIM9 [Source:UniProtKB/Swiss-Prot;Acc:Q8C7M3]	94090	17.097	22.7598	0.514266	0.00205683	0.0198816	48.2152	51.026	0.0980701	0.642113	0.919041
ENSMUSG00000022091	Sorbs3	14	sorbin and SH3 domain containing 3 [Source:MGI Symbol;Acc:MGI:700013]	20410	26.7999	35.5142	0.514053	2.0583e-05	0.000583672	22.022	31.2176	0.43657	0.0982622	0.606255
ENSMUSG00000037465	Klf10	15	Mus musculus Kruppel-like factor 10 (Klf10), transcript variant 3, mRNA. [Source:RefSeq mRNA;Acc:NM_001357677]	21847	1.76154	2.51516	0.513978	0.181262	0.390782	9.8497	9.98573	0.0287347	0.915026	0.984159
ENSMUSG00000019297	Nop9	14	Nucleolar protein 9 [Source:UniProtKB/Swiss-Prot;Acc:Q8BMC4]	67842	7.77063	10.3419	0.513711	0.00397115	0.0318651	8.8289	11.7126	0.348753	0.209301	0.720201
ENSMUSG00000025066	Sfr1	19	Swi5-dependent recombination DNA repair [Source:UniProtKB/Swiss-Prot;Acc:Q8BP27]	67788	76.7143	102.241	0.513649	0.000848824	0.0104934	68.2858	75.5956	0.15878	0.381209	0.822502
ENSMUSG00000020604	Arsg	11	Arylsulfatase G [Source:UniProtKB/Swiss-Prot;Acc:Q3TYD4]	74008	18.0577	24.4081	0.51343	0.0244446	0.109593	3.53249	2.19951	-0.384688	0.238984	0.740591
ENSMUSG00000054408	Spcs3	8	Signal peptidase complex subunit 3 [Source:UniProtKB/Swiss-Prot;Acc:Q6ZWQ7]	76687	9.40695	12.547	0.513396	0.0164371	0.0842265	14.2837	15.0665	0.0917537	0.710332	0.935973
ENSMUSG00000030770	Parva	7	parvin, alpha [Source:MGI Symbol;Acc:MGI:1931144]	57342	9.66888	12.8022	0.513395	0.000925221	0.0111526	10.3401	10.2259	0.00909264	0.959353	0.991904
ENSMUSG00000023075	Akirin1	4	Akirin-1 [Source:UniProtKB/Swiss-Prot;Acc:Q99LF1]	68050	27.7521	37.0325	0.513316	0.0109326	0.064089	34.3204	41.802	0.256893	0.309247	0.786717
ENSMUSG00000025766	D3Ertd751e	3	DNA segment, Chr 3, ERATO Doi 751, expressed [Source:MGI Symbol;Acc:MGI:1289213]	73852	8.43355	11.3464	0.513209	0.0244156	0.10951	6.7804	9.16665	0.382005	0.132437	0.652188
ENSMUSG00000031532	Saraf	8	store-operated calcium entry associated regulatory factor [Source:HGNC Symbol;Acc:HGNC:28789]	67887	189.568	251.49	0.512767	0.0042352	0.0332263	125.299	161.763	0.354602	0.0942719	0.598097
ENSMUSG00000010095	Slc3a2	19	solute carrier family 3 (activators of dibasic and neutral amino acid transport), member 2 [Source:MGI Symbol;Acc:MGI:96955]	17254	82.4457	109.737	0.511897	0.00791257	0.0514977	57.6483	75.5507	0.365616	0.11503	0.631848
ENSMUSG00000022414	Tab1	15	TGF-beta-activated kinase 1 and MAP3K7-binding protein 1 [Source:UniProtKB/Swiss-Prot;Acc:Q8CF89]	66513	13.0716	17.4386	0.511883	0.0196524	0.0952108	17.062	18.9327	0.154499	0.504991	0.872581
ENSMUSG00000037997	Parp11	6	Mus musculus poly (ADP-ribose) polymerase family, member 11 (Parp11), transcript variant 3, mRNA. [Source:RefSeq mRNA;Acc:NM_001346513]	101187	3.33733	4.48587	0.511828	0.0199886	0.096296	4.89087	5.53307	0.161951	0.534198	0.887847
ENSMUSG00000053470	Kdm3a	6	Lysine-specific demethylase 3A [Source:UniProtKB/Swiss-Prot;Acc:Q6PCM1]	104263	1.71926	2.30288	0.511706	0.00990432	0.060082	3.56315	4.50944	0.338894	0.0832087	0.582168
ENSMUSG00000032388	Spg21	9	SPG21, maspardin [Source:MGI Symbol;Acc:MGI:106403]	27965	25.7642	34.6313	0.511537	0.04461	0.163252	30.3255	40.6509	0.402561	0.0606105	0.544079
ENSMUSG00000036820	Amdhd2	17	N-acetylglucosamine-6-phosphate deacetylase [Source:UniProtKB/Swiss-Prot;Acc:Q8JZV7]	245847	18.202	24.0826	0.511235	0.0001285	0.00252914	21.6599	23.7409	0.152539	0.505668	0.872985
ENSMUSG00000026098	Pms1	1	PMS1 homolog 1, mismatch repair system component [Source:MGI Symbol;Acc:MGI:1202302]	227099	1.06732	1.63162	0.511024	0.236896	0.460602	1.78757	1.91433	0.0989216	0.732163	0.941655
ENSMUSG00000041736	Tspo	15	Translocator protein [Source:UniProtKB/Swiss-Prot;Acc:P50637]	12257	75.5841	102.643	0.510739	0.0407963	0.153513	39.0897	32.1419	-0.206438	0.390425	0.826926
ENSMUSG00000037949	Ano10	9	Anoctamin-10 [Source:UniProtKB/Swiss-Prot;Acc:Q8BH79]	102566	12.7608	17.0384	0.51041	0.00696035	0.04715	6.5216	7.57679	0.176685	0.523198	0.881858
ENSMUSG00000095567	Noc2l	4	NOC2 like nucleolar associated transcriptional repressor [Source:HGNC Symbol;Acc:HGNC:24517]	57741	11.3668	15.2715	0.510177	0.0594113	0.195446	23.6795	22.2621	-0.0580829	0.812537	0.962163
ENSMUSG00000024787	Snx15	19	Sorting nexin-15 [Source:UniProtKB/Swiss-Prot;Acc:Q91WE1]	69024	38.3067	50.8902	0.510027	0.00268561	0.0242245	31.074	36.3425	0.222637	0.343984	0.805328
ENSMUSG00000059796	Eif4a1	11	Eukaryotic initiation factor 4A-I [Source:UniProtKB/Swiss-Prot;Acc:P60843]	13681	41.0048	54.3537	0.509985	0.00190506	0.018789	44.4483	62.0335	0.474892	0.00654958	0.266986
ENSMUSG00000022468	Endou	15	Poly(U)-specific endoribonuclease [Source:UniProtKB/Swiss-Prot;Acc:Q3V188]	19011	6.22531	8.44841	0.509518	0.0395957	0.150645	4.50792	4.24595	-0.0406137	0.881767	0.976686
ENSMUSG00000040795	Iqcc	4	IQ domain-containing protein C [Source:UniProtKB/Swiss-Prot;Acc:A2ADZ8]	230767	8.31007	11.3566	0.509449	0.0636241	0.203831	9.66409	12.9298	0.383319	0.103349	0.618068
ENSMUSG00000070306	Ccdc153	9	Coiled-coil domain-containing protein 153 [Source:UniProtKB/Swiss-Prot;Acc:P0C7Q1]	270150	1.40751	2.08882	0.509118	0.215593	0.433615	2.28279	1.24167	-0.0477236	0.761229	0.949081
ENSMUSG00000021884	Hacl1	14	2-hydroxyacyl-CoA lyase 1 [Source:UniProtKB/Swiss-Prot;Acc:Q9QXE0]	56794	2.47424	3.3549	0.508905	0.047619	0.170159	1.75736	3.24075	0.689078	0.0152334	0.370503
ENSMUSG00000022525	Hrasls	16	Mus musculus HRAS-like suppressor (Hrasls), transcript variant 2, mRNA. [Source:RefSeq mRNA;Acc:NM_001357092]	27281	6.86942	9.27621	0.5089	0.0593018	0.195243	6.71252	6.56504	-0.00799221	0.977535	0.994897
ENSMUSG00000020250	Txnrd1	10	thioredoxin reductase 1 [Source:MGI Symbol;Acc:MGI:1354175]	50493	20.3807	27.0292	0.508785	0.00376289	0.0308279	21.1766	25.4416	0.268314	0.110388	0.628052
ENSMUSG00000026277	Stk25	1	Serine/threonine-protein kinase 25 [Source:UniProtKB/Swiss-Prot;Acc:Q9Z2W1]	59041	31.1779	41.3204	0.508781	0.0110835	0.0647136	55.5438	65.655	0.240865	0.294262	0.779283
ENSMUSG00000024039	Cbs	17	Cystathionine beta-synthase [Source:UniProtKB/Swiss-Prot;Acc:Q91WT9]	12411	40.3507	53.8129	0.508677	0.00648381	0.0446945	60.1973	64.5515	0.109706	0.689156	0.931793
ENSMUSG00000028107	Tars2	3	Threonine--tRNA ligase, mitochondrial [Source:UniProtKB/Swiss-Prot;Acc:Q3UQ84]	71807	6.83131	9.18022	0.508645	0.0648524	0.206218	10.2832	11.4036	0.157864	0.432784	0.846325
ENSMUSG00000001576	Ergic1	17	Endoplasmic reticulum-Golgi intermediate compartment protein 1 [Source:UniProtKB/Swiss-Prot;Acc:Q9DC16]	67458	17.5626	23.4965	0.508461	0.0445659	0.163148	18.5385	26.0798	0.461686	0.0263762	0.442681
ENSMUSG00000035765	Dym	18	Dymeclin [Source:UniProtKB/Swiss-Prot;Acc:Q8CHY3]	69190	15.642	20.7915	0.508403	0.0139467	0.0755409	22.099	23.2646	0.101158	0.579441	0.902659
ENSMUSG00000013662	Atad1	19	ATPase family AAA domain-containing protein 1 [Source:UniProtKB/Swiss-Prot;Acc:Q9D5T0]	67979	16.0541	21.5549	0.508372	0.0583089	0.193072	13.6905	16.7661	0.255775	0.326552	0.796757
ENSMUSG00000092260	Zfp963	8	zinc finger protein 963 [Source:MGI Symbol;Acc:MGI:4867078]	620419	1.47114	1.98147	0.508144	0.0439704	0.161678	2.07817	2.23437	0.095945	0.72835	0.941342
ENSMUSG00000036327	Qsox2	2	Sulfhydryl oxidase 2 [Source:UniProtKB/Swiss-Prot;Acc:Q3TMX7]	227638	2.38199	3.17614	0.508011	0.0154084	0.0807066	2.06805	2.81719	0.319806	0.304105	0.78384
ENSMUSG00000025666	Tmem47	X	Transmembrane protein 47 [Source:UniProtKB/Swiss-Prot;Acc:Q9JJG6]	192216	65.0851	86.7031	0.507638	0.0305752	0.126798	47.654	63.9184	0.339393	0.248961	0.74711
ENSMUSG00000053746	Ptrh1	2	Probable peptidyl-tRNA hydrolase [Source:UniProtKB/Swiss-Prot;Acc:Q8BW00]	329384	7.95071	10.6721	0.507383	0.0324468	0.13168	8.48566	8.30537	-0.00241429	0.991316	0.998254
ENSMUSG00000004567	Mcoln1	8	Mucolipin-1 [Source:UniProtKB/Swiss-Prot;Acc:Q99J21]	94178	16.177	21.4298	0.507302	0.00706023	0.0476075	21.816	21.8746	0.0263622	0.911112	0.984003
ENSMUSG00000017776	Crk	11	Adapter molecule crk [Source:UniProtKB/Swiss-Prot;Acc:Q64010]	12928	24.4784	32.532	0.507149	0.0139815	0.0756611	32.9737	35.5141	0.115527	0.642044	0.919041
ENSMUSG00000028194	Ddah1	3	N(G),N(G)-dimethylarginine dimethylaminohydrolase 1 [Source:UniProtKB/Swiss-Prot;Acc:Q9CWS0]	69219	108.301	143.207	0.507116	0.000131369	0.00256591	149.064	156.025	0.0912981	0.688967	0.931793
ENSMUSG00000025348	Itga7	10	Mus musculus integrin alpha 7 (Itga7), transcript variant 2, mRNA. [Source:RefSeq mRNA;Acc:NM_001330160]	16404	3.68284	5.06735	0.507103	0.108714	0.285963	2.31959	2.41352	0.0742407	0.814583	0.962531
ENSMUSG00000034445	Cyb561a3	19	Cytochrome b ascorbate-dependent protein 3 [Source:UniProtKB/Swiss-Prot;Acc:Q6P1H1]	225912	5.66317	7.78226	0.507004	0.130614	0.32108	5.50018	6.56554	0.211301	0.470785	0.86026
ENSMUSG00000027230	Creb3l1	2	cAMP responsive element binding protein 3 like 1 [Source:HGNC Symbol;Acc:HGNC:18856]	26427	3.01331	4.03442	0.506759	0.0376432	0.14575	2.07848	2.92521	0.441965	0.0673725	0.558769
ENSMUSG00000027079	Clp1	2	Polyribonucleotide 5'-hydroxyl-kinase Clp1 [Source:UniProtKB/Swiss-Prot;Acc:Q99LI9]	98985	3.31507	4.95643	0.506617	0.236691	0.460424	6.07267	7.30735	0.263693	0.19853	0.712054
ENSMUSG00000032570	Atp2c1	9	Calcium-transporting ATPase type 2C member 1 [Source:UniProtKB/Swiss-Prot;Acc:Q80XR2]	235574	14.101	18.7126	0.506596	0.0173203	0.0870865	11.2436	13.0978	0.217846	0.304597	0.784126
ENSMUSG00000016253	Nelfcd	2	Negative elongation factor D [Source:UniProtKB/Swiss-Prot;Acc:Q922L6]	57314	26.7475	35.3133	0.506504	0.00636229	0.0440939	38.4447	47.4671	0.309413	0.0615343	0.546537
ENSMUSG00000012296	Tjap1	17	tight junction associated protein 1 [Source:MGI Symbol;Acc:MGI:1921344]	74094	4.35654	5.97291	0.506443	0.108233	0.285555	5.99464	5.71582	-0.0449544	0.8675	0.974369
ENSMUSG00000027610	Gss	2	glutathione synthetase [Source:MGI Symbol;Acc:MGI:95852]	14854	15.8316	21.06	0.506255	0.00763695	0.0502689	8.78055	10.1903	0.227288	0.207203	0.71955
ENSMUSG00000023272	Creld2	15	Cysteine-rich with EGF-like domain protein 2 [Source:UniProtKB/Swiss-Prot;Acc:Q9CYA0]	76737	19.7409	26.3653	0.505703	0.028432	0.121308	12.0564	13.5297	0.169153	0.416739	0.839702
ENSMUSG00000066150	Slc31a1	4	solute carrier family 31, member 1 [Source:MGI Symbol;Acc:MGI:1333843]	20529	6.47879	8.58892	0.505686	0.0215186	0.100562	6.98755	7.82172	0.165684	0.483313	0.863703
ENSMUSG00000024855	Pacs1	19	Phosphofurin acidic cluster sorting protein 1 [Source:UniProtKB/Swiss-Prot;Acc:Q8K212]	107975	2.58527	3.49405	0.505483	0.0619722	0.200613	9.31936	9.12729	-0.00580162	0.978513	0.994932
ENSMUSG00000026427	Eif2d	1	Eukaryotic translation initiation factor 2D [Source:UniProtKB/Swiss-Prot;Acc:Q61211]	16865	12.9316	17.0653	0.505409	0.00120207	0.0134353	12.2033	15.11	0.305144	0.145918	0.665004
ENSMUSG00000050017	Pitpnb	5	phosphatidylinositol transfer protein, beta [Source:MGI Symbol;Acc:MGI:1927542]	56305	14.3581	19.6143	0.505253	0.117382	0.300529	20.401	25.624	0.305181	0.203035	0.715373
ENSMUSG00000020946	Gosr2	11	golgi SNAP receptor complex member 2 [Source:MGI Symbol;Acc:MGI:1927204]	56494	37.9177	50.7738	0.505166	0.0455602	0.165549	46.2793	53.9347	0.207902	0.426257	0.843675
ENSMUSG00000025156	Gps1	11	G protein pathway suppressor 1 [Source:MGI Symbol;Acc:MGI:2384801]	209318	51.8804	68.2021	0.50498	0.000649053	0.00857542	62.76	72.5076	0.222381	0.143279	0.665004
ENSMUSG00000024424	Ttc39c	18	tetratricopeptide repeat domain 39C [Source:MGI Symbol;Acc:MGI:1919997]	72747	5.05395	6.86379	0.504924	0.100625	0.272266	4.12374	4.0309	0.00114059	0.996523	0.999106
ENSMUSG00000052676	Zmat1	X	zinc finger, matrin type 1 [Source:MGI Symbol;Acc:MGI:2442284]	215693	2.9327	3.95638	0.50466	0.0475377	0.170014	3.89722	5.1214	0.387619	0.0483278	0.514006
ENSMUSG00000036968	Cnpy4	5	4 [Source:UniProtKB/Swiss-Prot;Acc:Q8BQ47]	66455	9.6527	12.8994	0.50456	0.0296159	0.124484	6.01397	4.91656	-0.227221	0.244276	0.744135
ENSMUSG00000028683	Eif2b3	4	eukaryotic translation initiation factor 2B subunit gamma [Source:HGNC Symbol;Acc:HGNC:3259]	108067	7.66888	10.1864	0.504452	0.0107501	0.0634725	7.25135	9.49197	0.395546	0.00670517	0.266986
ENSMUSG00000001025	S100a6	3	S100 calcium binding protein A6 (calcyclin) [Source:MGI Symbol;Acc:MGI:1339467]	20200	292.51	397.633	0.504108	0.0553455	0.187126	132.018	90.6269	-0.424979	0.0761287	0.572387
ENSMUSG00000031792	Usb1	8	U6 snRNA biogenesis 1 [Source:MGI Symbol;Acc:MGI:2142454]	101985	9.82263	13.3086	0.503865	0.0720097	0.22103	14.6089	16.4592	0.174755	0.504449	0.872581
ENSMUSG00000047246	Hist1h2be	13	Histone H2B type 1-C/E/G [Source:UniProtKB/Swiss-Prot;Acc:Q6ZWY9]	319179	5.8684	7.8937	0.503695	0.0485595	0.172259	2.8956	3.56193	0.216366	0.482598	0.863322
ENSMUSG00000035139	Secisbp2	13	SECIS binding protein 2 [Source:MGI Symbol;Acc:MGI:1922670]	75420	5.00621	6.6517	0.503263	0.00969621	0.0591594	6.27031	5.97151	-0.034334	0.858307	0.971065
ENSMUSG00000020455	Trim11	11	E3 ubiquitin-protein ligase TRIM11 [Source:UniProtKB/Swiss-Prot;Acc:Q99PQ2]	94091	4.0588	5.38799	0.503245	0.0162304	0.0836135	7.17516	7.84611	0.138469	0.522259	0.881551
ENSMUSG00000030051	Aplf	6	Aprataxin and PNK-like factor [Source:UniProtKB/Swiss-Prot;Acc:Q9D842]	72103	2.18956	2.98057	0.50317	0.0920906	0.258559	2.05958	2.32127	0.161891	0.503267	0.872064
ENSMUSG00000032040	Dcps	9	m7GpppX diphosphatase [Source:UniProtKB/Swiss-Prot;Acc:Q9DAR7]	69305	23.3933	31.1744	0.502915	0.0232001	0.106019	17.2558	22.6734	0.352049	0.166402	0.683624
ENSMUSG00000011114	Tbrg1	9	Transforming growth factor beta regulator 1 [Source:UniProtKB/Swiss-Prot;Acc:Q3UB74]	21376	24.429	32.4006	0.502684	0.00429704	0.0335648	37.3172	38.0161	0.0451374	0.808667	0.96048
ENSMUSG00000031903	Pla2g15	8	Mus musculus phospholipase A2, group XV (Pla2g15), transcript variant 2, mRNA. [Source:RefSeq mRNA;Acc:NM_001357319]	192654	2.83458	3.88633	0.502626	0.136425	0.328457	4.18395	6.08843	0.449657	0.0907428	0.592351
ENSMUSG00000024563	Smad2	18	Mothers against decapentaplegic homolog 2 [Source:UniProtKB/Swiss-Prot;Acc:Q62432]	17126	7.54769	10.1626	0.502625	0.0760005	0.228741	10.6576	14.3224	0.361861	0.171781	0.689116
ENSMUSG00000030189	Ybx3	6	Y box protein 3 [Source:MGI Symbol;Acc:MGI:2137670]	56449	46.2515	61.4795	0.502303	0.0107833	0.0636086	34.4858	35.1911	0.0534948	0.806213	0.959555
ENSMUSG00000030323	Ift122	6	Intraflagellar transport [Source:UniProtKB/Swiss-Prot;Acc:Q6NWV3]	81896	4.67347	6.369	0.502276	0.0539006	0.184149	7.6928	8.6597	0.180097	0.351774	0.808804
ENSMUSG00000022136	Dnajc3	14	DnaJ homolog subfamily C member 3 [Source:UniProtKB/Swiss-Prot;Acc:Q91YW3]	100037258	16.0225	21.2445	0.502218	0.0300903	0.125525	10.1634	8.06642	-0.24932	0.313403	0.788814
ENSMUSG00000020088	Sar1a	10	secretion associated Ras related GTPase 1A [Source:MGI Symbol;Acc:MGI:98230]	20224	52.2195	68.4602	0.50216	0.000701467	0.00907811	59.3324	57.0748	-0.0269398	0.889279	0.978891
ENSMUSG00000038366	Lasp1	11	LIM and SH3 domain protein 1 [Source:UniProtKB/Swiss-Prot;Acc:Q61792]	16796	22.9801	30.2406	0.502011	0.00279148	0.0249413	38.908	40.8525	0.0804085	0.744979	0.944189
ENSMUSG00000008475	Arpc5	1	Actin-related protein 2/3 complex subunit 5 [Source:UniProtKB/Swiss-Prot;Acc:Q9CPW4]	67771	74.4425	98.7134	0.501078	0.0155239	0.0810514	81.8633	104.542	0.325882	0.180622	0.69875
ENSMUSG00000021824	Ap3m1	14	AP-3 complex subunit mu-1 [Source:UniProtKB/Swiss-Prot;Acc:Q9JKC8]	55946	7.60046	10.1158	0.500935	0.0321209	0.130833	9.34662	12.9403	0.406558	0.125787	0.641197
ENSMUSG00000054723	Vmac	17	vimentin-type intermediate filament associated coiled-coil protein [Source:MGI Symbol;Acc:MGI:2146912]	106639	22.5191	29.78	0.500626	0.00559505	0.0402691	26.4956	31.4109	0.211442	0.459291	0.856351
ENSMUSG00000073771	Btbd19	4	BTB (POZ) domain containing 19 [Source:MGI Symbol;Acc:MGI:1925861]		3.31402	4.53421	0.5006	0.0935537	0.260645	3.50932	4.93534	0.426655	0.098467	0.607087
ENSMUSG00000036442	Thap11	8	THAP domain-containing protein 11 [Source:UniProtKB/Swiss-Prot;Acc:Q9JJD0]	59016	31.207	41.4644	0.500539	0.0347776	0.13811	43.9236	52.7661	0.262607	0.210528	0.721212
ENSMUSG00000000884	Gnb1l	16	guanine nucleotide binding protein (G protein), beta polypeptide 1-like [Source:MGI Symbol;Acc:MGI:1338057]	13972	2.8724	3.83338	0.500311	0.0261295	0.11448	3.81615	4.99769	0.376623	0.07757	0.573825
ENSMUSG00000002326	Gmpr2	14	guanosine monophosphate reductase 2 [Source:MGI Symbol;Acc:MGI:1917903]	105446	5.85378	7.82231	0.499727	0.046212	0.166926	7.89618	9.36814	0.253994	0.14055	0.664086
ENSMUSG00000097039	Pvt1	15	plasmacytoma variant translocation 1 [Source:MGI Symbol;Acc:MGI:97824]		2.65852	3.58928	0.499626	0.0826471	0.241379	2.01952	3.0476	0.521659	0.0379504	0.482236
ENSMUSG00000024327	Slc39a7	17	solute carrier family 39 (zinc transporter), member 7 [Source:MGI Symbol;Acc:MGI:95909]	14977	3.28115	4.51774	0.499571	0.156621	0.357086	2.59063	3.51259	0.344089	0.235819	0.738932
ENSMUSG00000074607	Tox2	2	TOX high mobility group box family member 2 [Source:HGNC Symbol;Acc:HGNC:16095]	269389	9.26042	12.2716	0.499401	0.0103189	0.0617271	13.5782	18.1141	0.330384	0.254567	0.752696
ENSMUSG00000027400	Pdyn	2	prodynorphin [Source:HGNC Symbol;Acc:HGNC:8820]	18610	1.38524	1.95416	0.499307	0.190293	0.402564	4.08947	4.85122	0.205438	0.488627	0.865911
ENSMUSG00000024843	Chka	19	Choline kinase alpha [Source:UniProtKB/Swiss-Prot;Acc:O54804]	12660	7.59426	9.99918	0.499265	0.00228084	0.0214586	16.8294	18.5421	0.153651	0.458319	0.856338
ENSMUSG00000062743	Zfp677	17	zinc finger protein 677 [Source:MGI Symbol;Acc:MGI:3053207]	210503	1.40356	2.03858	0.499022	0.215617	0.433615	1.41243	2.43806	0.642172	0.0181599	0.383877
ENSMUSG00000037845	Fdxacb1	9	Ferredoxin-fold anticodon-binding domain-containing [Source:UniProtKB/Swiss-Prot;Acc:Q3UY23]	382137	1.85112	2.5182	0.498705	0.106365	0.282309	2.54434	2.63054	0.0713683	0.769056	0.950934
ENSMUSG00000027502	Rtf2	2	replication termination factor 2 [Source:MGI Symbol;Acc:MGI:1913654]	66404	54.4297	71.5587	0.498661	0.00580971	0.0412517	72.8577	76.1985	0.090933	0.505969	0.873122
ENSMUSG00000019823	Mical1	10	Mus musculus microtubule associated monooxygenase, calponin and LIM domain containing 1 (Mical1), transcript variant 4, mRNA. [Source:RefSeq mRNA;Acc:NM_001358839]	171580	3.02772	4.00836	0.498639	0.00932565	0.057643	5.61362	6.79973	0.217951	0.470954	0.86026
ENSMUSG00000002320	Tm9sf1	14	Transmembrane 9 superfamily member 1 [Source:UniProtKB/Swiss-Prot;Acc:Q9DBU0]	74140	10.9165	14.4251	0.498361	0.0359277	0.141082	10.4554	11.6146	0.158453	0.473612	0.860439
ENSMUSG00000066037	Hnrnpr	4	heteroous nuclear ribonucleoprotein R isoform a [Source:RefSeq peptide;Acc:NP_001342111]	74326	2.6652	3.50209	0.498154	0.00378374	0.0309422	3.6252	3.33474	-0.0844574	0.651012	0.922157
ENSMUSG00000063884	Ptcd3	6	Pentatricopeptide repeat domain-containing protein 3, mitochondrial [Source:UniProtKB/Swiss-Prot;Acc:Q14C51]	69956	9.26929	12.7956	0.498152	0.157537	0.358401	11.7689	16.1986	0.421288	0.0572824	0.533399
ENSMUSG00000008373	Prpf31	7	U4/U6 small nuclear ribonucleoprotein Prp31 [Source:UniProtKB/Swiss-Prot;Acc:Q8CCF0]	68988	19.5896	25.9535	0.497838	0.0276604	0.119069	18.3633	19.0874	0.0706859	0.713186	0.937145
ENSMUSG00000031119	Gpc4	X	glypican 4 [Source:MGI Symbol;Acc:MGI:104902]	14735	2.34658	3.2471	0.497578	0.145831	0.341586	1.45582	2.91955	0.749087	0.0108165	0.333459
ENSMUSG00000024966	Stip1	19	Stress-induced-phosphoprotein 1 [Source:UniProtKB/Swiss-Prot;Acc:Q60864]	20867	58.7793	77.1317	0.497552	0.00301983	0.0263648	54.5041	69.1515	0.351183	0.0200659	0.402553
ENSMUSG00000050271	Prag1	8	PEAK1 related, kinase-activating pseudokinase 1 [Source:HGNC Symbol;Acc:HGNC:25438]	244418	1.49038	2.02992	0.497387	0.0923491	0.258929	3.33704	4.07989	0.219396	0.45661	0.855982
ENSMUSG00000004880	Lbr	1	Lamin-B receptor [Source:UniProtKB/Swiss-Prot;Acc:Q3U9G9]	98386	1.21828	1.69891	0.497328	0.184884	0.395503	1.45534	1.64131	0.142906	0.61505	0.913622
ENSMUSG00000073725	Lmbrd1	1	Probable lysosomal cobalamin transporter [Source:UniProtKB/Swiss-Prot;Acc:Q8K0B2]	68421	18.1336	24.0569	0.497213	0.0156838	0.0816724	16.2373	15.9736	-0.000468447	0.997954	0.999476
ENSMUSG00000078789	Dph1	11	2-(3-amino-3-carboxypropyl)histidine synthase subunit 1 [Source:UniProtKB/Swiss-Prot;Acc:Q5NCQ5]	116905	4.11185	5.41706	0.496922	0.00859277	0.0543531	7.00381	9.02547	0.310242	0.234578	0.736941
ENSMUSG00000030216	Wbp11	6	WW domain binding protein 11 [Source:MGI Symbol;Acc:MGI:1891823]	60321	20.5955	27.0337	0.496871	0.00231417	0.0216238	25.5125	28.0362	0.15183	0.381829	0.822971
ENSMUSG00000024360	Etf1	18	Eukaryotic peptide chain release factor subunit 1 [Source:UniProtKB/Swiss-Prot;Acc:Q8BWY3]	225363	13.7267	18.0026	0.496858	0.000560636	0.00772327	18.0746	21.1418	0.237981	0.198881	0.712098
ENSMUSG00000020706	Ftsj3	11	pre-rRNA processing protein FTSJ3 [Source:UniProtKB/Swiss-Prot;Acc:Q9DBE9]	56095	5.45468	7.20823	0.49681	0.0239061	0.107975	7.05914	6.3426	-0.116353	0.612298	0.912379
ENSMUSG00000026753	Ppp6c	2	Serine/threonine-protein phosphatase 6 catalytic subunit [Source:UniProtKB/Swiss-Prot;Acc:Q9CQR6]	67857	13.7425	18.1112	0.496632	0.0125733	0.0703526	18.319	23.2408	0.303491	0.239272	0.740786
ENSMUSG00000034171	Faah	4	Fatty-acid amide hydrolase 1 [Source:UniProtKB/Swiss-Prot;Acc:O08914]	14073	8.92475	11.9221	0.496553	0.0611543	0.199009	14.9995	14.6497	-0.0130614	0.964746	0.992671
ENSMUSG00000017858	Ift52	2	Intraflagellar transport [Source:UniProtKB/Swiss-Prot;Acc:Q62559]	245866	15.1075	20.0552	0.496403	0.036664	0.142666	15.4009	19.129	0.316059	0.0562935	0.531651
ENSMUSG00000033809	Alg3	16	Mus musculus asparagine-linked glycosylation 3 (alpha-1,3-mannosyltransferase) (Alg3), transcript variant 3, mRNA. [Source:RefSeq mRNA;Acc:NM_001357404]	208624	17.8496	23.4641	0.496074	0.0075219	0.0497855	14.0916	16.7272	0.264396	0.0731467	0.56765
ENSMUSG00000083327	Vcp-rs	X	valosin containing protein, related sequence [Source:MGI Symbol;Acc:MGI:894298]		2.44069	3.24401	0.496046	0.0247914	0.110423	1.88343	2.6386	0.436893	0.0579302	0.536033
ENSMUSG00000026930	Gpsm1	2	Mus musculus G-protein signalling modulator 1 (AGS3-like, C. elegans) (Gpsm1), transcript variant 5, mRNA. [Source:RefSeq mRNA;Acc:NM_001355575]	67839	39.1158	51.7551	0.4956	0.0460955	0.166664	10.9383	15.0822	0.434651	0.0398179	0.491271
ENSMUSG00000025809	Itgb1	8	Integrin beta-1 [Source:UniProtKB/Swiss-Prot;Acc:P09055]	16412	11.7365	15.6439	0.49493	0.0352995	0.139657	6.98834	8.16507	0.204969	0.400735	0.831922
ENSMUSG00000028582	Cc2d1b	4	Coiled-coil and C2 domain-containing protein 1B [Source:UniProtKB/Swiss-Prot;Acc:Q8BRN9]	319965	7.27049	9.54228	0.494892	0.0039327	0.0316698	7.44398	5.24629	-0.408475	0.0747845	0.571714
ENSMUSG00000003235	Eif2b5	16	Translation initiation factor eIF-2B subunit epsilon [Source:UniProtKB/Swiss-Prot;Acc:Q8CHW4]	224045	27.3091	35.6417	0.494628	0.00125857	0.0138938	32.7032	28.5634	-0.161393	0.379966	0.822502
ENSMUSG00000032491	Nradd	9	Death domain-containing membrane protein NRADD [Source:UniProtKB/Swiss-Prot;Acc:Q8CJ26]	67169	1.87459	2.52966	0.494542	0.101291	0.273417	2.15985	1.59211	-0.275092	0.373422	0.819217
ENSMUSG00000031812	Map1lc3b	8	Microtubule-associated proteins 1A/1B light chain 3B [Source:UniProtKB/Swiss-Prot;Acc:Q9CQV6]	67443	221.288	290.258	0.494387	0.00580118	0.0412342	243.843	325.662	0.388076	0.0945657	0.598501
ENSMUSG00000024725	Ostf1	19	Osteoclast-stimulating factor 1 [Source:UniProtKB/Swiss-Prot;Acc:Q62422]	20409	15.5942	20.4165	0.494309	0.00303256	0.0264502	12.8478	15.4364	0.267129	0.206195	0.718197
ENSMUSG00000052997	Uba2	7	ubiquitin-like modifier activating enzyme 2 [Source:MGI Symbol;Acc:MGI:1858313]	50995	18.4212	24.4961	0.494244	0.0523233	0.180651	31.7654	34.7945	0.151831	0.287499	0.775676
ENSMUSG00000020737	Hn1	11	Jupiter microtubule associated homolog 1 Jupiter microtubule associated homolog 1, N-terminally processed [Source:UniProtKB/Swiss-Prot;Acc:P97825]	15374	36.6174	47.9761	0.494113	0.00563788	0.0404477	68.4101	64.92	-0.0506084	0.778652	0.953274
ENSMUSG00000060121	Gemin2	12	Gem-associated protein 2 [Source:UniProtKB/Swiss-Prot;Acc:Q9CQQ4]	66603	4.89417	6.73316	0.493914	0.15258	0.351036	6.50736	7.39879	0.189744	0.397073	0.831099
ENSMUSG00000051695	Pcbp1	6	Poly(rC)-binding protein 1 [Source:UniProtKB/Swiss-Prot;Acc:P60335]	23983	114.279	150.165	0.49363	0.0167005	0.0851629	153.394	185.233	0.279073	0.122247	0.637576
ENSMUSG00000021484	Lman2	13	Vesicular integral-membrane protein VIP36 [Source:UniProtKB/Swiss-Prot;Acc:Q9DBH5]	66890	23.1221	30.2348	0.49333	0.00333424	0.0282734	16.4115	19.6175	0.256854	0.220765	0.727935
ENSMUSG00000022177	Haus4	14	HAUS augmin-like complex subunit 4 [Source:UniProtKB/Swiss-Prot;Acc:Q8BFT2]	219072	3.90848	5.14621	0.493107	0.0116945	0.0669066	2.78323	2.65959	-0.0321066	0.895554	0.980137
ENSMUSG00000028696	Ipp	4	Actin-binding protein IPP [Source:UniProtKB/Swiss-Prot;Acc:P28575]	16351	4.85472	6.62099	0.492983	0.137986	0.330572	3.86711	7.24904	0.693286	0.0163044	0.371581
ENSMUSG00000061306	Slc38a10	11	Putative sodium-coupled neutral amino acid transporter 10 [Source:UniProtKB/Swiss-Prot;Acc:Q5I012]	72055	11.5236	15.1518	0.492952	0.014557	0.0776518	7.39848	9.34313	0.316105	0.184788	0.701894
ENSMUSG00000027353	Mcm8	2	DNA helicase MCM8 [Source:UniProtKB/Swiss-Prot;Acc:Q9CWV1]	66634	1.54262	2.11497	0.492805	0.124446	0.311201	2.70393	2.21216	-0.21152	0.401058	0.831965
ENSMUSG00000023143	Nagpa	16	N-acetylglucosamine-1-phosphodiester alpha-N-acetylglucosaminidase [Source:UniProtKB/Swiss-Prot;Acc:Q8BJ48]	27426	11.8303	15.5179	0.492295	0.00706486	0.0476208	7.72693	9.43825	0.278863	0.19172	0.706538
ENSMUSG00000046152	Fut10	8	Alpha-(1,3)-fucosyltransferase 10 [Source:UniProtKB/Swiss-Prot;Acc:Q5F2L2]	171167	6.93333	9.10816	0.49201	0.0144249	0.0771109	6.69185	8.9024	0.390525	0.0751611	0.572009
ENSMUSG00000047342	Zfp286	11	zinc finger protein 286 [Source:MGI Symbol;Acc:MGI:2384758]	192651	2.86004	3.86379	0.491829	0.0996148	0.270758	4.60395	5.97419	0.339587	0.177452	0.695543
ENSMUSG00000047221	Fam185a	5	Protein FAM185A [Source:UniProtKB/Swiss-Prot;Acc:Q7TPD2]	330050	3.81728	5.15103	0.491614	0.116681	0.299212	4.32054	5.49938	0.311444	0.217967	0.726839
ENSMUSG00000020585	Laptm4a	12	lysosomal-associated protein transmembrane 4A [Source:MGI Symbol;Acc:MGI:108017]	17775	402.26	526.813	0.491225	0.0178389	0.0888479	173.357	211.069	0.259596	0.332789	0.799707
ENSMUSG00000036376	Abt1	13	activator of basal transcription 1 [Source:MGI Symbol;Acc:MGI:1353636]	30946	6.53877	8.54217	0.491104	0.00119417	0.0133553	8.04776	8.35725	0.0809683	0.683602	0.92991
ENSMUSG00000034595	Ppp1r18	17	Phostensin [Source:UniProtKB/Swiss-Prot;Acc:Q8BQ30]	76448	1.72293	2.28327	0.491035	0.0459025	0.166354	1.44387	1.21667	-0.166282	0.546251	0.893152
ENSMUSG00000035275	Raver2	4	Ribonucleoprotein PTB-binding 2 [Source:UniProtKB/Swiss-Prot;Acc:Q7TPD6]	242570	3.55135	4.77211	0.491017	0.106716	0.28299	9.87445	13.2507	0.349483	0.228189	0.732364
ENSMUSG00000026036	Nif3l1	1	NIF3-like protein 1 [Source:UniProtKB/Swiss-Prot;Acc:Q9EQ80]	65102	6.16614	8.1792	0.491013	0.0234926	0.107001	8.70472	9.27431	0.10786	0.651676	0.922157
ENSMUSG00000034341	Wbp2	11	WW domain binding protein 2 [Source:MGI Symbol;Acc:MGI:104709]	22378	312.591	408.573	0.490852	0.00568896	0.0406373	360.008	419.656	0.222525	0.297116	0.781024
ENSMUSG00000027884	Clcc1	3	Mus musculus chloride channel CLIC-like 1 (Clcc1), transcript variant 4, mRNA. [Source:RefSeq mRNA;Acc:NM_001355632]	229725	9.12121	11.9851	0.490832	0.0279401	0.120011	7.11955	10.2678	0.451691	0.0924601	0.595393
ENSMUSG00000021900	Btd	14	biotinidase [Source:HGNC Symbol;Acc:HGNC:1122]	26363	10.3552	13.6969	0.490756	0.0386619	0.14854	6.46763	7.65084	0.172783	0.589913	0.904893
ENSMUSG00000026159	Agfg1	1	Arf-GAP domain and FG repeat-containing protein 1 [Source:UniProtKB/Swiss-Prot;Acc:Q8K2K6]	15463	4.07994	5.33707	0.490737	0.00297188	0.0260729	4.59814	5.78396	0.312127	0.110665	0.628052
ENSMUSG00000069917	Hba-a2	11	hemoglobin alpha, adult chain 2 [Source:MGI Symbol;Acc:MGI:96016]	110257	0.875817	1.52454	0.490611	0.296403	0.52662	4.73065	2.9719	-0.235108	0.458515	0.856351
ENSMUSG00000028019	Pdgfc	3	platelet-derived growth factor, C polypeptide [Source:MGI Symbol;Acc:MGI:1859631]	54635	1.25269	1.76668	0.490374	0.217848	0.436289	1.66624	2.94152	0.576834	0.065899	0.558285
ENSMUSG00000023249	Parp3	9	poly(ADP-ribose) polymerase family member 3 [Source:HGNC Symbol;Acc:HGNC:273]	235587	10.3867	13.6833	0.490254	0.0169648	0.0859742	7.34726	6.8011	-0.0498094	0.850459	0.969868
ENSMUSG00000033629	Hacd3	9	Very-long-chain (3R)-3-hydroxyacyl-CoA dehydratase 3 [Source:UniProtKB/Swiss-Prot;Acc:Q8K2C9]	57874	57.953	76.0815	0.489995	0.0374215	0.144985	53.2709	69.1	0.346509	0.161772	0.680674
ENSMUSG00000002524	Puf60	15	Poly(U)-binding-splicing factor PUF60 [Source:UniProtKB/Swiss-Prot;Acc:Q3UEB3]	67959	119.634	156.139	0.489912	0.00245449	0.0226987	119.806	137.726	0.213008	0.176982	0.69549
ENSMUSG00000022757	Tfg	16	Trk-fused gene [Source:MGI Symbol;Acc:MGI:1338041]	21787	31.4632	41.2153	0.489674	0.0100104	0.0604392	35.6765	45.6565	0.349048	0.0770522	0.573163
ENSMUSG00000020407	Upp1	11	uridine phosphorylase 1 [Source:MGI Symbol;Acc:MGI:1097668]	22271	6.02105	8.03262	0.489638	0.0712868	0.219523	20.0955	32.7613	0.555338	0.0558467	0.529247
ENSMUSG00000033278	Ptprm	17	protein tyrosine phosphatase, receptor type, M [Source:MGI Symbol;Acc:MGI:102694]	19274	2.22548	2.97716	0.489633	0.089977	0.25478	3.52788	2.81176	-0.233314	0.381147	0.822502
ENSMUSG00000028273	Pdlim5	3	PDZ and LIM domain protein 5 [Source:UniProtKB/Swiss-Prot;Acc:Q8CI51]	56376	6.90338	9.0985	0.489621	0.00891744	0.0558507	9.95656	9.19258	-0.0618897	0.82859	0.965212
ENSMUSG00000028484	Psip1	4	Mus musculus PC4 and SFRS1 interacting protein 1 (Psip1), transcript variant 3, mRNA. [Source:RefSeq mRNA;Acc:NM_001347143]	101739	43.7476	57.1694	0.489587	0.000542635	0.00755062	62.3481	64.5317	0.0582214	0.785685	0.955102
ENSMUSG00000026781	Acbd5	2	acyl-Coenzyme A binding domain containing 5 [Source:MGI Symbol;Acc:MGI:1921409]	74159	16.6821	21.6562	0.489557	2.8771e-05	0.000769656	15.2697	19.3664	0.317601	0.201136	0.714645
ENSMUSG00000027560	Dok5	2	Docking protein 5 [Source:UniProtKB/Swiss-Prot;Acc:Q91ZM9]	76829	18.6668	24.5523	0.489402	0.0310733	0.1281	28.4675	30.2992	0.102912	0.646018	0.920212
ENSMUSG00000032431	Crtap	9	Cartilage-associated protein [Source:UniProtKB/Swiss-Prot;Acc:Q9CYD3]	56693	4.68627	6.3384	0.489365	0.128137	0.317205	3.91738	3.56415	-0.0908202	0.737167	0.942556
ENSMUSG00000026814	Eng	2	Endoglin [Source:UniProtKB/Swiss-Prot;Acc:Q63961]	13805	0.853771	1.17055	0.489101	0.140709	0.334401	2.42994	2.7304	0.105014	0.747835	0.945243
ENSMUSG00000024696	Lpxn	19	Leupaxin [Source:UniProtKB/Swiss-Prot;Acc:Q99N69]	107321	1.00842	1.48826	0.489058	0.254333	0.481496	1.12597	2.0036	0.298159	0.346127	0.806609
ENSMUSG00000020571	Pdia6	12	protein disulfide isomerase associated 6 [Source:MGI Symbol;Acc:MGI:1919103]	71853	54.7906	71.6233	0.488965	0.0166113	0.0848769	38.5526	47.2475	0.28013	0.179453	0.69752
ENSMUSG00000037706	Cd81	7	CD81 antigen [Source:UniProtKB/Swiss-Prot;Acc:P35762]	12520	1557.91	2043.55	0.488866	0.0337171	0.135215	445.27	637.841	0.449259	0.0884262	0.588615
ENSMUSG00000038069	Cdkn2aip	8	Mus musculus CDKN2A interacting protein (Cdkn2aip), transcript variant 2, mRNA. [Source:RefSeq mRNA;Acc:NM_001359133]	70925	4.0559	5.37783	0.488001	0.0648062	0.206127	5.82509	8.28162	0.42262	0.11789	0.633281
ENSMUSG00000018820	Zfyve27	19	zinc finger, FYVE domain containing 27 [Source:MGI Symbol;Acc:MGI:1919602]	319740	6.72715	8.86852	0.487986	0.058996	0.194647	7.41269	7.71182	0.070485	0.756335	0.948329
ENSMUSG00000073471	Rsph3a	17	Radial spoke head A [Source:UniProtKB/Swiss-Prot;Acc:Q3UFY4]	66832	2.28198	3.05635	0.487892	0.0868883	0.249463	3.6276	3.32763	-0.0872425	0.706215	0.934734
ENSMUSG00000061371	Zfp873	10	zinc finger protein 873 [Source:MGI Symbol;Acc:MGI:3040689]	408062	1.67537	2.37027	0.487726	0.215654	0.433627	1.8516	2.95123	0.458103	0.142602	0.664392
ENSMUSG00000022808	Snx4	16	Sorting nexin-4 [Source:UniProtKB/Swiss-Prot;Acc:Q91YJ2]	69150	23.7351	30.951	0.487644	0.00603943	0.0423799	25.1429	29.1024	0.194364	0.487272	0.8651
ENSMUSG00000038301	Snx10	6	sorting nexin 10 [Source:MGI Symbol;Acc:MGI:1919232]	71982	10.9333	14.3432	0.487587	0.0169624	0.0859742	18.6229	25.9688	0.444374	0.0435663	0.5004
ENSMUSG00000040158	Tax1bp3	11	Tax1-binding protein 3 [Source:UniProtKB/Swiss-Prot;Acc:Q9DBG9]	76281	7.17468	9.41771	0.487137	0.0128219	0.071343	6.93656	7.39189	0.114158	0.644064	0.919502
ENSMUSG00000047407	Tgif1	17	TGFB-induced factor homeobox 1 [Source:MGI Symbol;Acc:MGI:1194497]	21815	4.34299	5.74534	0.48702	0.0539615	0.184251	1.37805	2.50658	0.663747	0.0232189	0.430427
ENSMUSG00000032806	Slc10a3	X	solute carrier family 10 (sodium/bile acid cotransporter family), member 3 [Source:MGI Symbol;Acc:MGI:95048]	214601	2.47341	3.34483	0.486774	0.132428	0.323107	1.61829	2.29033	0.386124	0.19007	0.706
ENSMUSG00000042251	Pm20d1	1	Mus musculus peptidase M20 domain containing 1 (Pm20d1), transcript variant 2, mRNA. [Source:RefSeq mRNA;Acc:NM_001357478]	212933	4.98681	6.54631	0.486501	0.0455791	0.165583	1.51884	2.58327	0.589009	0.0452115	0.506749
ENSMUSG00000044950	Pwwp2a	11	PWWP domain-containing protein 2A [Source:UniProtKB/Swiss-Prot;Acc:Q69Z61]	70802	3.97896	5.2482	0.486409	0.0377447	0.145973	6.51167	8.92281	0.420018	0.057208	0.533399
ENSMUSG00000034412	Tbc1d10a	11	TBC1 domain family member 10A [Source:UniProtKB/Swiss-Prot;Acc:P58802]	103724	64.1728	84.7381	0.486394	0.0718307	0.220672	84.2084	93.119	0.142959	0.592189	0.904997
ENSMUSG00000029201	Ugdh	5	UDP-glucose dehydrogenase [Source:MGI Symbol;Acc:MGI:1306785]	22235	5.8233	7.61686	0.486394	0.00568069	0.0406342	7.48348	9.15647	0.271967	0.255507	0.753852
ENSMUSG00000031517	Gpm6a	8	glycoprotein m6a [Source:MGI Symbol;Acc:MGI:107671]	234267	128.319	169.303	0.486366	0.0743608	0.225324	269.614	367.37	0.368675	0.193855	0.708326
ENSMUSG00000049411	Tmem241	18	Transmembrane protein 241 [Source:UniProtKB/Swiss-Prot;Acc:Q3UME2]	338363	5.97794	7.90578	0.486345	0.0694324	0.215476	6.42321	7.68981	0.201733	0.505843	0.873006
ENSMUSG00000022614	Lmf2	15	Lipase maturation factor 2 [Source:UniProtKB/Swiss-Prot;Acc:Q8C3X8]	105847	9.46804	12.3738	0.486326	0.0102386	0.0613427	8.79847	10.9187	0.302879	0.155419	0.676132
ENSMUSG00000024426	Atat1	17	Mus musculus alpha tubulin acetyltransferase 1 (Atat1), transcript variant 5, mRNA. [Source:RefSeq mRNA;Acc:NM_001357865]	73242	45.7037	59.5895	0.486251	0.00298211	0.0261372	41.1756	47.6608	0.220786	0.282959	0.773186
ENSMUSG00000020777	Acox1	11	Peroxisomal acyl-coenzyme A oxidase 1 [Source:UniProtKB/Swiss-Prot;Acc:Q9R0H0]	11430	32.9344	42.8361	0.486239	0.00134703	0.0145134	47.0259	57.6266	0.284829	0.196546	0.710287
ENSMUSG00000006699	Cdc42	4	Cell division control [Source:UniProtKB/Swiss-Prot;Acc:P60766]	12540	282.344	369.952	0.485878	0.02864	0.121851	318.807	406.199	0.327691	0.170063	0.686868
ENSMUSG00000009291	Pttg1ip	10	pituitary tumor-transforming 1 interacting protein [Source:MGI Symbol;Acc:MGI:2652132]	108705	104.716	137.289	0.485844	0.0333001	0.134172	63.6207	78.3515	0.256774	0.363353	0.815091
ENSMUSG00000024949	Sf1	19	Splicing factor 1 [Source:UniProtKB/Swiss-Prot;Acc:Q64213]	22668	13.9371	18.2272	0.485781	0.00354186	0.0294776	18.9276	19.4602	0.0641537	0.694575	0.933621
ENSMUSG00000025903	Lypla1	1	Acyl-protein thioesterase 1 [Source:UniProtKB/Swiss-Prot;Acc:P97823]	18777	8.90317	11.9131	0.485731	0.101858	0.274279	10.4392	17.2933	0.581027	0.0412828	0.495834
ENSMUSG00000026799	Med27	2	Mediator of RNA polymerase II transcription subunit 27 [Source:UniProtKB/Swiss-Prot;Acc:Q9DB40]	68975	15.553	20.225	0.485242	0.00180766	0.0180612	20.4592	22.3062	0.132997	0.536172	0.889006
ENSMUSG00000031885	Cbfb	8	Core-binding factor subunit beta [Source:UniProtKB/Swiss-Prot;Acc:Q08024]	12400	16.5545	21.9057	0.485056	0.0715997	0.220184	21.4101	30.6294	0.436684	0.104069	0.619825
ENSMUSG00000046380	Jrk	15	Jerky protein [Source:UniProtKB/Swiss-Prot;Acc:Q60976]	16469	1.57527	2.08667	0.484958	0.058884	0.194403	1.89951	2.593	0.308161	0.328715	0.798054
ENSMUSG00000028101	Pias3	3	E3 SUMO-protein ligase PIAS3 [Source:UniProtKB/Swiss-Prot;Acc:O54714]	229615	4.90708	6.42081	0.48472	0.0117381	0.0669948	7.77399	9.27526	0.230788	0.369536	0.817304
ENSMUSG00000032494	Tdgf1	9	teratocarcinoma-derived growth factor 1 [Source:HGNC Symbol;Acc:HGNC:11701]	21667	18.515	24.4651	0.484674	0.0685278	0.213703	1.0797	1.64035	0.444007	0.142717	0.664609
ENSMUSG00000049792	Bag5	12	BAG family molecular chaperone regulator 5 [Source:UniProtKB/Swiss-Prot;Acc:Q8CI32]	70369	24.3408	31.89	0.484557	0.0399368	0.151365	32.9603	37.7351	0.209842	0.236992	0.740132
ENSMUSG00000020828	Pld2	11	Phospholipase D2 [Source:UniProtKB/Swiss-Prot;Acc:P97813]	18806	16.4684	21.5292	0.484543	0.00422721	0.0332071	16.8099	18.7609	0.153723	0.59661	0.906116
ENSMUSG00000003644	Rps6ka1	4	ribosomal protein S6 kinase polypeptide 1 [Source:MGI Symbol;Acc:MGI:104558]	20111	6.04991	8.01553	0.484277	0.0384091	0.147791	6.0931	7.96086	0.362936	0.082487	0.580573
ENSMUSG00000037606	Osbpl5	7	oxysterol binding protein-like 5 [Source:MGI Symbol;Acc:MGI:1930265]	79196	7.58609	9.99113	0.484239	0.0338168	0.135524	5.69944	6.24107	0.128102	0.577672	0.902553
ENSMUSG00000044576	Garem2	5	GRB2-associated and regulator of MAPK protein 2 [Source:UniProtKB/Swiss-Prot;Acc:Q6PAJ3]	242915	22.0276	28.9528	0.484003	0.00849158	0.0539025	26.481	32.758	0.243303	0.42272	0.841971
ENSMUSG00000090122	Kcne1l	X	Potassium voltage-gated channel subfamily E regulatory beta subunit 5 [Source:UniProtKB/Swiss-Prot;Acc:Q9QZ26]	66240	45.5657	59.8744	0.483787	0.0289217	0.12244	14.3906	7.99421	-0.572916	0.0545869	0.52504
ENSMUSG00000031521	Aga	8	N(4)-(beta-N-acetylglucosaminyl)-L-asparaginase Glycosylasparaginase alpha chain Glycosylasparaginase beta chain [Source:UniProtKB/Swiss-Prot;Acc:Q64191]	11593	10.9989	14.4055	0.483498	0.0445667	0.163148	4.88632	6.64831	0.398412	0.11131	0.628295
ENSMUSG00000021190	Lgmn	12	legumain [Source:MGI Symbol;Acc:MGI:1330838]	19141	46.8468	61.6043	0.483085	0.0645384	0.20562	16.5916	19.1787	0.177107	0.50762	0.87352
ENSMUSG00000041135	Ripk2	4	receptor (TNFRSF)-interacting serine-threonine kinase 2 [Source:MGI Symbol;Acc:MGI:1891456]	192656	2.60514	3.51077	0.48295	0.122903	0.308893	4.13245	4.93835	0.22371	0.433412	0.847133
ENSMUSG00000021203	Otub2	12	Ubiquitin thioesterase OTUB2 [Source:UniProtKB/Swiss-Prot;Acc:Q9CQX0]	68149	4.44416	5.89134	0.482749	0.0880379	0.250998	6.91133	10.2943	0.529303	0.0126195	0.345353
ENSMUSG00000024084	Qpct	17	glutaminyl-peptide cyclotransferase (glutaminyl cyclase) [Source:MGI Symbol;Acc:MGI:1917786]	70536	3.52765	4.8356	0.482694	0.173625	0.380487	1.94779	2.66196	0.329433	0.267642	0.764147
ENSMUSG00000036898	Zfp157	5	zinc finger protein 157 [Source:MGI Symbol;Acc:MGI:1919404]	72154	1.4784	1.95205	0.482597	0.0454482	0.165275	3.38545	2.88708	-0.176835	0.45757	0.856071
ENSMUSG00000056820	Tsnax	8	Translin-associated protein X [Source:UniProtKB/Swiss-Prot;Acc:Q9QZE7]	53424	47.8867	62.3651	0.482424	0.021284	0.0999604	85.6759	103.409	0.271228	0.109373	0.627897
ENSMUSG00000021707	Dhfr	13	Dihydrofolate reductase [Source:UniProtKB/Swiss-Prot;Acc:P00375]	13361	2.97042	3.8814	0.482167	0.0130588	0.0722583	1.77092	2.03458	0.184028	0.504423	0.872581
ENSMUSG00000006390	Elovl1	4	Elongation of very long chain fatty acids protein 1 [Source:UniProtKB/Swiss-Prot;Acc:Q9JLJ5]	54325	51.5862	67.8726	0.481698	0.0205631	0.0980364	9.4151	12.5818	0.396333	0.0810192	0.578552
ENSMUSG00000040044	Orc3	4	Origin recognition complex subunit 3 [Source:UniProtKB/Swiss-Prot;Acc:Q9JK30]	50793	7.11779	9.32816	0.481324	0.0266428	0.115753	9.00712	10.8559	0.227635	0.376605	0.82093
ENSMUSG00000034951	Cog7	7	component of oligomeric golgi complex 7 [Source:HGNC Symbol;Acc:HGNC:18622]	233824	9.18793	12.0337	0.48128	0.0318773	0.130015	12.103	16.8645	0.472754	0.00393905	0.217661
ENSMUSG00000005973	Rcn1	2	Reticulocalbin-1 [Source:UniProtKB/Swiss-Prot;Acc:Q05186]	19672	16.5296	21.6835	0.480971	0.0668912	0.21026	8.07328	8.72256	0.119573	0.658696	0.923976
ENSMUSG00000032316	Clk3	9	Dual specificity protein kinase CLK3 [Source:UniProtKB/Swiss-Prot;Acc:O35492]	102414	10.2785	13.4224	0.480967	0.0292893	0.123501	14.0455	17.8905	0.331563	0.121135	0.637178
ENSMUSG00000021072	Tmx1	12	Thioredoxin-related transmembrane protein 1 [Source:UniProtKB/Swiss-Prot;Acc:Q8VBT0]	72736	17.4473	23.0578	0.480914	0.0995456	0.270639	13.1164	18.0026	0.397623	0.12705	0.643526
ENSMUSG00000029759	Pon3	6	Serum paraoxonase/lactonase 3 [Source:UniProtKB/Swiss-Prot;Acc:Q62087]	269823	6.30016	8.25483	0.480855	0.0251772	0.111331	1.41699	2.23358	0.230721	0.463491	0.858512
ENSMUSG00000040189	Ccdc114	7	Coiled-coil domain-containing protein 114 [Source:UniProtKB/Swiss-Prot;Acc:Q3UX62]	211535	2.25108	3.03107	0.480791	0.119348	0.303527	1.42691	1.71697	0.213655	0.473162	0.860439
ENSMUSG00000047719	Ubiad1	4	UbiA prenyltransferase domain containing 1 [Source:MGI Symbol;Acc:MGI:1918957]	71707	7.99478	10.5484	0.480327	0.0716398	0.22027	6.70957	10.1651	0.52444	0.0363482	0.472778
ENSMUSG00000031299	Pdha1	X	pyruvate dehydrogenase E1 alpha 1 [Source:MGI Symbol;Acc:MGI:97532]	18597	61.339	80.4596	0.480222	0.0571602	0.190963	86.9684	109.583	0.302989	0.22571	0.730801
ENSMUSG00000036502	Tmem255a	X	Transmembrane protein 255A [Source:UniProtKB/Swiss-Prot;Acc:Q8BHW5]	245386	9.1907	12.0243	0.48011	0.054485	0.185303	0.916087	1.9762	0.694052	0.031424	0.461115
ENSMUSG00000013698	Pea15a	1	Mus musculus phosphoprotein enriched in astrocytes 15A (Pea15a), transcript variant 4, mRNA. [Source:RefSeq mRNA;Acc:NM_001329871]	18611	764.52	991.362	0.48001	0.00467398	0.0355654	520.117	562.282	0.115265	0.670471	0.927366
ENSMUSG00000032405	Pias1	9	protein inhibitor of activated STAT 1 [Source:MGI Symbol;Acc:MGI:1913125]	56469	9.54771	12.4346	0.479998	0.004703	0.0357253	15.507	20.2023	0.357797	0.0870126	0.587048
ENSMUSG00000051497	Kcnj16	11	Inward rectifier potassium channel 16 [Source:UniProtKB/Swiss-Prot;Acc:Q9Z307]	16517	25.4669	33.0896	0.479787	0.0103299	0.0617662	12.0251	15.9971	0.308927	0.313652	0.788814
ENSMUSG00000028882	Ppp1r8	4	Nuclear inhibitor of protein phosphatase 1 [Source:UniProtKB/Swiss-Prot;Acc:Q8R3G1]	100336	11.7682	15.2311	0.479755	0.0017039	0.0172407	16.134	17.9334	0.168336	0.441152	0.851934
ENSMUSG00000035234	Abraxas1	5	BRCA1 A complex subunit [Source:MGI Symbol;Acc:MGI:1917931]	70681	2.31206	3.1676	0.478768	0.187773	0.399021	3.70993	5.23847	0.399454	0.175797	0.69549
ENSMUSG00000024588	Fech	18	Mus musculus ferrochelatase (Fech), transcript variant 2, mRNA. [Source:RefSeq mRNA;Acc:NM_001348055]	14151	45.819	60.0702	0.478593	0.0539875	0.184305	38.7909	54.088	0.415715	0.11302	0.629545
ENSMUSG00000035382	Pcsk7	9	Proprotein convertase subtilisin/kexin type 7 [Source:UniProtKB/Swiss-Prot;Acc:Q61139]	18554	1.98997	2.62041	0.478494	0.0594178	0.195446	4.48479	4.13003	-0.073069	0.781336	0.953803
ENSMUSG00000020375	Rufy1	11	RUN and FYVE domain-containing protein 1 [Source:UniProtKB/Swiss-Prot;Acc:Q8BIJ7]	216724	12.5432	16.3588	0.47832	0.0238817	0.107924	15.4427	20.2961	0.386491	0.0301444	0.453919
ENSMUSG00000020038	Cry1	10	Cryptochrome-1 [Source:UniProtKB/Swiss-Prot;Acc:P97784]	12952	9.93161	12.8738	0.478006	0.00971305	0.059242	15.1912	18.4802	0.271385	0.262194	0.759444
ENSMUSG00000062373	Tmem65	15	Transmembrane protein 65 [Source:UniProtKB/Swiss-Prot;Acc:Q4VAE3]	74868	22.6209	29.2188	0.477926	0.00158618	0.0163537	26.5357	27.6811	0.0801734	0.734045	0.941655
ENSMUSG00000027509	Rae1	2	mRNA export factor [Source:UniProtKB/Swiss-Prot;Acc:Q8C570]	66679	26.6656	34.515	0.477282	0.00644447	0.0445087	41.8254	41.6764	0.0201329	0.880425	0.976374
ENSMUSG00000026097	Ormdl1	1	ORM1-like protein 1 [Source:UniProtKB/Swiss-Prot;Acc:Q921I0]	227102	4.09934	5.36266	0.47726	0.0509702	0.177757	2.49888	3.32027	0.286859	0.368946	0.8173
ENSMUSG00000044700	Tmem201	4	Transmembrane protein 201 [Source:UniProtKB/Swiss-Prot;Acc:A2A8U2]	230917	8.70304	11.2877	0.477198	0.0144255	0.0771109	9.86391	12.1795	0.290205	0.194659	0.709068
ENSMUSG00000022971	Ifnar2	16	interferon (alpha and beta) receptor 2 [Source:MGI Symbol;Acc:MGI:1098243]	15976	10.6298	13.7691	0.476982	0.00727294	0.0485374	7.43617	9.45288	0.323092	0.175327	0.694764
ENSMUSG00000020349	Ppp2ca	11	Serine/threonine-protein phosphatase 2A catalytic subunit alpha isoform [Source:UniProtKB/Swiss-Prot;Acc:P63330]	19052	80.7346	104.895	0.476636	0.0205317	0.0980098	86.3691	112.025	0.363818	0.0654213	0.556966
ENSMUSG00000022122	Ednrb	14	Endothelin receptor type B [Source:UniProtKB/Swiss-Prot;Acc:P48302]	13618	77.7672	100.717	0.476611	0.0126683	0.0707959	34.3281	47.7695	0.372946	0.211934	0.722997
ENSMUSG00000024772	Ehd1	19	EH domain-containing protein 1 [Source:UniProtKB/Swiss-Prot;Acc:Q9WVK4]	13660	16.052	20.8239	0.476386	0.00484606	0.0365505	11.2502	10.8248	-0.0144185	0.944855	0.990408
ENSMUSG00000024513	Mbd2	18	Methyl-CpG-binding domain protein 2 [Source:UniProtKB/Swiss-Prot;Acc:Q9Z2E1]	17191	41.3464	53.8049	0.476317	0.0334075	0.134454	69.2632	76.2785	0.139857	0.610285	0.91146
ENSMUSG00000021451	Sema4d	13	Semaphorin-4D [Source:UniProtKB/Swiss-Prot;Acc:O09126]	20354	25.2585	33.6146	0.476284	0.076649	0.229615	4.1798	5.51475	0.359342	0.131975	0.65153
ENSMUSG00000031785	Adgrg1	8	Adhesion G-protein coupled receptor G1 ADGRG1 N-terminal fragment ADGRG1 C-terminal fragment [Source:UniProtKB/Swiss-Prot;Acc:Q8K209]	14766	31.9218	41.5959	0.476157	0.0177173	0.0885123	14.2784	20.7293	0.398911	0.18884	0.704529
ENSMUSG00000022843	Clcn2	16	Chloride channel protein 2 [Source:UniProtKB/Swiss-Prot;Acc:Q9R0A1]	12724	5.27097	6.93876	0.475939	0.0765223	0.229426	12.578	13.5158	0.0838742	0.778372	0.953274
ENSMUSG00000051768	Xrcc1	7	X-ray repair complementing defective repair in Chinese hamster cells 1 [Source:MGI Symbol;Acc:MGI:99137]	22594	8.33854	10.8486	0.475712	0.038823	0.148933	12.0896	11.7542	-0.00425016	0.985273	0.99708
ENSMUSG00000028869	Gnl2	4	Nucleolar GTP-binding protein 2 [Source:UniProtKB/Swiss-Prot;Acc:Q99LH1]	230737	11.8303	15.6518	0.475695	0.105106	0.280089	22.3793	22.7836	0.0449081	0.846505	0.96931
ENSMUSG00000053436	Mapk14	17	Mitogen-activated protein kinase 14 [Source:UniProtKB/Swiss-Prot;Acc:P47811]	26416	11.3494	14.719	0.475572	0.0169171	0.0858528	20.5833	21.7103	0.0874581	0.668122	0.926079
ENSMUSG00000029247	Paics	5	Mus musculus phosphoribosylaminoimidazole carboxylase, phosphoribosylaminoribosylaminoimidazole, succinocarboxamide synthetase (Paics), transcript variant 5, mRNA. [Source:RefSeq mRNA;Acc:NM_001356974]	67054	66.7729	86.4021	0.475546	0.00846231	0.0537694	76.5925	90.6851	0.241129	0.300377	0.78211
ENSMUSG00000030541	Idh2	7	Isocitrate dehydrogenase [NADP], mitochondrial [Source:UniProtKB/Swiss-Prot;Acc:P54071]	269951	64.9762	84.2586	0.474467	0.0242331	0.108937	120.843	167.946	0.41458	0.113835	0.630403
ENSMUSG00000032258	Lca5	9	LCA5, lebercilin [Source:HGNC Symbol;Acc:HGNC:31923]	75782	0.839895	1.16112	0.473926	0.208169	0.424425	1.84464	2.06123	0.141011	0.63357	0.916529
ENSMUSG00000032116	Stt3a	9	STT3, subunit of the oligosaccharyltransferase complex, homolog A (S. cerevisiae) [Source:MGI Symbol;Acc:MGI:105124]	16430	4.2779	5.51652	0.473901	0.00532434	0.0389456	2.59723	4.58878	0.659397	0.0163874	0.371581
ENSMUSG00000001260	Gabrg1	5	Gamma-aminobutyric acid receptor subunit gamma-1 [Source:UniProtKB/Swiss-Prot;Acc:Q9R0Y8]	14405	11.6716	15.0984	0.473813	0.0249019	0.110613	7.2285	12.7491	0.545224	0.0869723	0.587048
ENSMUSG00000014956	Ppp1cb	5	Serine/threonine-protein phosphatase PP1-beta catalytic subunit [Source:UniProtKB/Swiss-Prot;Acc:P62141]	19046	36.7208	47.3483	0.47373	0.00296421	0.0260307	38.3292	41.8346	0.13813	0.525431	0.882696
ENSMUSG00000037253	Mex3c	18	RNA-binding E3 ubiquitin-protein ligase MEX3C [Source:UniProtKB/Swiss-Prot;Acc:Q05A36]	240396	7.8939	10.2872	0.473539	0.050311	0.176314	10.4648	11.2826	0.11228	0.689819	0.932089
ENSMUSG00000041225	Arhgap12	18	Rho GTPase activating protein 12 [Source:MGI Symbol;Acc:MGI:1922665]	75415	8.32863	10.7113	0.473469	0.000983018	0.0115847	8.86477	10.8917	0.274218	0.285588	0.774435
ENSMUSG00000024807	Syvn1	19	synovial apoptosis inhibitor 1, synoviolin [Source:MGI Symbol;Acc:MGI:1921376]	74126	3.11217	4.18269	0.47326	0.153659	0.352439	5.14395	5.11839	0.0231285	0.934091	0.987553
ENSMUSG00000040105	Plpp6	19	Phospholipid phosphatase 6 [Source:UniProtKB/Swiss-Prot;Acc:Q9D4F2]	74411	4.67701	6.16439	0.473249	0.098728	0.26949	7.57551	9.00292	0.210192	0.458255	0.856334
ENSMUSG00000031765	Mt1	8	Metallothionein-1 [Source:UniProtKB/Swiss-Prot;Acc:P02802]	17748	6517.15	8671.9	0.473244	0.0718446	0.220672	4938.6	3984.62	-0.219955	0.357692	0.812655
ENSMUSG00000032352	Lrrc1	9	Leucine-rich repeat-containing protein 1 [Source:UniProtKB/Swiss-Prot;Acc:Q80VQ1]	214345	3.92542	5.09289	0.472836	0.0161754	0.0835053	1.79419	2.22364	0.239272	0.425625	0.843586
ENSMUSG00000031246	Sh3bgrl	X	SH3 domain-binding glutamic acid-rich-like protein [Source:UniProtKB/Swiss-Prot;Acc:Q9JJU8]	56726	56.0727	72.8622	0.472695	0.0316237	0.129304	65.5963	83.2397	0.313363	0.217019	0.726113
ENSMUSG00000025016	Tm9sf3	19	transmembrane 9 superfamily member 3 [Source:MGI Symbol;Acc:MGI:1914262]	107358	19.3431	24.9086	0.472612	0.00452451	0.0348318	12.9813	12.8649	0.0187959	0.929441	0.986948
ENSMUSG00000002147	Stat6	10	Signal transducer and transcription activator 6 [Source:UniProtKB/Swiss-Prot;Acc:P52633]	20852	1.33866	1.81033	0.472549	0.131864	0.322606	2.43773	2.0881	-0.147181	0.581677	0.903115
ENSMUSG00000019461	Plscr3	11	Phospholipid scramblase 3 [Source:UniProtKB/Swiss-Prot;Acc:Q9JIZ9]	70310	6.43632	8.52569	0.472414	0.1037	0.277326	8.9544	13.1998	0.472442	0.0627523	0.548996
ENSMUSG00000032459	Mrps22	9	28S ribosomal protein S22, mitochondrial [Source:UniProtKB/Swiss-Prot;Acc:Q9CXW2]	64655	7.0328	9.12864	0.472297	0.0145224	0.0775131	8.96963	8.82818	0.00648062	0.971418	0.993892
ENSMUSG00000044734	Serpinb1a	13	serine (or cysteine) peptidase inhibitor, clade B, member 1a [Source:MGI Symbol;Acc:MGI:1913472]	66222	37.769	48.9267	0.471995	0.00963711	0.0589363	5.06462	5.52035	0.13033	0.548662	0.894171
ENSMUSG00000002808	Epdr1	13	Mammalian ependymin-related protein 1 [Source:UniProtKB/Swiss-Prot;Acc:Q99M71]	105298	94.5531	122.554	0.471958	0.0515525	0.179014	57.6451	84.2957	0.519975	0.0140179	0.361345
ENSMUSG00000037935	Smarce1	11	SWI/SNF related, matrix associated, actin dependent regulator of chromatin, subfamily e, member 1 [Source:MGI Symbol;Acc:MGI:1927347]	57376	8.04783	10.3498	0.471834	0.000361188	0.00556987	8.95644	7.96046	-0.132714	0.489429	0.866132
ENSMUSG00000026127	Imp4	1	U3 small nucleolar ribonucleoprotein protein IMP4 [Source:UniProtKB/Swiss-Prot;Acc:Q8VHZ7]	27993	9.15675	11.8647	0.471665	0.013593	0.074185	8.19762	10.8445	0.379916	0.0813648	0.578552
ENSMUSG00000039041	Adrm1	2	Proteasomal ubiquitin receptor ADRM1 [Source:UniProtKB/Swiss-Prot;Acc:Q9JKV1]	56436	18.1432	23.3769	0.471148	0.00295343	0.0259746	21.8206	25.2276	0.221233	0.121643	0.637576
ENSMUSG00000029790	Cep41	6	Centrosomal protein of 41 kDa [Source:UniProtKB/Swiss-Prot;Acc:Q99NF3]	83922	1.76424	2.33245	0.471125	0.0914455	0.257442	0.885987	1.62272	0.685698	0.0162506	0.371581
ENSMUSG00000024812	Tjp2	19	Tight junction protein ZO-2 [Source:UniProtKB/Swiss-Prot;Acc:Q9Z0U1]	21873	10.2025	13.1261	0.470949	0.00163648	0.0167283	7.81496	8.60892	0.134405	0.633484	0.916529
ENSMUSG00000030322	Mbd4	6	methyl-CpG binding domain 4, DNA glycosylase [Source:HGNC Symbol;Acc:HGNC:6919]	17193	1.79059	2.44011	0.470943	0.147932	0.344658	3.13258	3.13468	0.0275897	0.913877	0.984159
ENSMUSG00000041926	Rnpep	1	arginyl aminopeptidase (aminopeptidase B) [Source:MGI Symbol;Acc:MGI:2384902]	215615	13.6277	17.6944	0.470769	0.0502651	0.176282	26.5683	30.6691	0.200412	0.350742	0.808331
ENSMUSG00000032285	Dnaja4	9	Mus musculus DnaJ heat shock protein family (Hsp40) member A4 (Dnaja4), transcript variant 1, mRNA. [Source:RefSeq mRNA;Acc:NM_001357875]	58233	10.3733	13.582	0.470628	0.0907028	0.256154	9.25391	13.3196	0.474749	0.0485229	0.514006
ENSMUSG00000079057	Cyp4v3	8	Cytochrome P450 4V2 [Source:UniProtKB/Swiss-Prot;Acc:Q9DBW0]	102294	3.71973	4.91068	0.470544	0.075439	0.2277	2.46007	3.29724	0.334626	0.25007	0.748229
ENSMUSG00000005846	Rsl1d1	16	Ribosomal L1 domain-containing protein 1 [Source:UniProtKB/Swiss-Prot;Acc:Q8BVY0]	66409	27.4123	35.468	0.470507	0.0179126	0.089067	36.2166	42.8993	0.24933	0.176583	0.69549
ENSMUSG00000053253	Ndfip2	14	Nedd4 family interacting protein 2 [Source:MGI Symbol;Acc:MGI:1923523]	76273	14.4334	18.6935	0.470339	0.0477585	0.170498	11.5148	15.4134	0.406995	0.0457069	0.507204
ENSMUSG00000062014	Gmfb	14	glia maturation factor, beta [Source:MGI Symbol;Acc:MGI:1927133]	63985	58.2532	75.0352	0.470285	0.000927432	0.0111653	49.5076	53.3723	0.11499	0.662395	0.924868
ENSMUSG00000020898	Ctc1	11	CST complex subunit CTC1 [Source:UniProtKB/Swiss-Prot;Acc:Q5SUQ9]	68964	3.1113	4.12615	0.470092	0.0988343	0.269616	8.23422	8.65815	0.0833871	0.711739	0.936288
ENSMUSG00000052234	Epx	11	Eosinophil peroxidase Eosinophil peroxidase light chain Eosinophil peroxidase heavy chain [Source:UniProtKB/Swiss-Prot;Acc:P49290]	13861	1.50266	2.13355	0.470081	0.246711	0.47199	1.61692	1.5752	-0.00176778	0.994868	0.99891
ENSMUSG00000022967	Ifnar1	16	Interferon alpha/beta receptor 1 [Source:UniProtKB/Swiss-Prot;Acc:P33896]	15975	6.10532	7.98469	0.470051	0.0547627	0.185856	7.46692	7.06874	-0.0359344	0.87214	0.975659
ENSMUSG00000026456	Cyb5r1	1	cytochrome b5 reductase 1 [Source:MGI Symbol;Acc:MGI:1919267]	72017	9.52364	12.3215	0.469829	0.0362236	0.141624	4.47809	5.50615	0.229659	0.435144	0.847862
ENSMUSG00000009035	Tmem184b	15	Transmembrane protein 184B [Source:UniProtKB/Swiss-Prot;Acc:Q8BG09]	223693	13.2661	17.2392	0.469746	0.0413234	0.154952	12.3401	13.7138	0.150477	0.574182	0.901221
ENSMUSG00000036775	Decr2	17	Peroxisomal 2,4-dienoyl-CoA reductase [Source:UniProtKB/Swiss-Prot;Acc:Q9WV68]	26378	26.6032	34.3546	0.4697	0.0251413	0.111284	35.3485	51.5387	0.470602	0.0689233	0.559574
ENSMUSG00000027635	Dsn1	2	Kinetochore-associated [Source:UniProtKB/Swiss-Prot;Acc:Q9CYC5]	66934	3.02831	4.13777	0.469397	0.216199	0.434329	2.79565	3.56395	0.267584	0.364758	0.81586
ENSMUSG00000030220	Arhgdib	6	Rho GDP-dissociation inhibitor 2 [Source:UniProtKB/Swiss-Prot;Acc:Q61599]	11857	8.84798	11.5836	0.469359	0.0687367	0.214206	6.1972	9.88691	0.597693	0.00980835	0.321421
ENSMUSG00000027188	Pamr1	2	Inactive serine protease PAMR1 [Source:UniProtKB/Swiss-Prot;Acc:Q8BU25]	210622	9.96056	13.0727	0.469283	0.0597702	0.196174	15.2277	17.4074	0.196506	0.384028	0.823846
ENSMUSG00000002227	Mov10	3	Putative helicase MOV-10 [Source:UniProtKB/Swiss-Prot;Acc:P23249]	17454	0.891644	1.18088	0.469191	0.0928318	0.259588	1.84351	1.12432	-0.450074	0.161193	0.680571
ENSMUSG00000030435	U2af2	7	U2 small nuclear ribonucleoprotein auxiliary factor (U2AF) 2 [Source:MGI Symbol;Acc:MGI:98886]	22185	9.30643	12.0956	0.469045	0.0224961	0.103911	9.84496	8.86956	-0.111745	0.633397	0.916529
ENSMUSG00000022817	Itgb5	16	integrin subunit beta 5 [Source:HGNC Symbol;Acc:HGNC:6160]	16419	37.6318	48.7609	0.468458	0.0553821	0.187214	23.3186	31.8114	0.312483	0.319432	0.792518
ENSMUSG00000025816	Sec61a2	2	Sec61, alpha subunit 2 (S. cerevisiae) [Source:MGI Symbol;Acc:MGI:1931071]	57743	6.15534	8.04838	0.468401	0.10098	0.272857	7.51429	7.72476	0.0491213	0.830128	0.965651
ENSMUSG00000045062	Pcdhb7	18		93878	0.871405	1.23756	0.467634	0.263082	0.491551	1.51345	1.10887	-0.338161	0.212242	0.723162
ENSMUSG00000060572	Mfap2	4	microfibril associated protein 2 [Source:HGNC Symbol;Acc:HGNC:7033]	17150	4.28998	5.74408	0.467614	0.131176	0.321594	5.64546	4.99238	-0.132344	0.642025	0.919041
ENSMUSG00000036291	Ap5m1	14	adaptor related protein complex 5 mu 1 subunit [Source:HGNC Symbol;Acc:HGNC:20192]	74385	2.66763	3.53823	0.467506	0.131826	0.322558	3.10152	5.88013	0.753483	0.00434511	0.222966
ENSMUSG00000022401	Xpnpep3	15	X-prolyl aminopeptidase 3, mitochondrial [Source:MGI Symbol;Acc:MGI:2445217]	321003	1.29872	1.71963	0.467406	0.088378	0.251727	2.26813	2.33593	0.0562862	0.816547	0.96318
ENSMUSG00000032786	Alas1	9	5-aminolevulinate synthase, nonspecific, mitochondrial [Source:UniProtKB/Swiss-Prot;Acc:Q8VC19]	11655	17.3986	22.5039	0.467393	0.039647	0.150711	23.2283	27.9687	0.270652	0.184383	0.701415
ENSMUSG00000010025	Aldh3a2	11	Fatty aldehyde dehydrogenase [Source:UniProtKB/Swiss-Prot;Acc:P47740]	11671	20.4532	26.3356	0.467234	0.00780766	0.0510556	16.7421	22.6195	0.372524	0.176583	0.69549
ENSMUSG00000032324	Tspan3	9	tetraspanin 3 [Source:MGI Symbol;Acc:MGI:1928098]	56434	484.299	624.4	0.467091	0.0360901	0.141476	263.64	310.533	0.216177	0.416921	0.839702
ENSMUSG00000098134	Rnf113a2	12		66381	12.2577	15.9986	0.467078	0.0655988	0.207525	14.1941	17.5664	0.284662	0.238748	0.740455
ENSMUSG00000000743	Chmp1a	8	Charged multivesicular body protein 1a [Source:UniProtKB/Swiss-Prot;Acc:Q921W0]	234852	91.5514	118.99	0.467058	0.0643827	0.205343	100.818	111.714	0.157078	0.453873	0.855812
ENSMUSG00000043602	Zfp3	11	zinc finger protein 3 [Source:MGI Symbol;Acc:MGI:99177]	193043	5.20831	6.82728	0.466997	0.0894992	0.253853	6.62208	9.07884	0.373999	0.188175	0.703767
ENSMUSG00000009640	Dmap1	4	DNA methyltransferase 1-associated protein 1 [Source:UniProtKB/Swiss-Prot;Acc:Q9JI44]	66233	23.9566	30.8553	0.466633	0.0241199	0.108585	36.4092	35.1858	-0.0191851	0.918663	0.984913
ENSMUSG00000029234	Tmem165	5	Transmembrane protein 165 [Source:UniProtKB/Swiss-Prot;Acc:P52875]	21982	17.4392	22.6753	0.466542	0.0885995	0.252158	14.4204	17.462	0.26126	0.306872	0.786113
ENSMUSG00000024454	Hdac3	18	histone deacetylase 3 [Source:HGNC Symbol;Acc:HGNC:4854]	15183	27.6882	35.623	0.466325	0.0291908	0.123346	37.9012	49.0175	0.376186	0.0178555	0.383756
ENSMUSG00000002365	Snx9	17	sorting nexin 9 [Source:MGI Symbol;Acc:MGI:1913866]	66616	9.45464	12.4332	0.466283	0.113003	0.293462	7.87509	9.80115	0.309531	0.120201	0.636666
ENSMUSG00000041236	Vps41	13	VPS41 HOPS complex subunit [Source:MGI Symbol;Acc:MGI:1929215]	218035	58.3035	74.9672	0.466183	0.0137025	0.0746245	51.0454	67.1324	0.360712	0.113804	0.630403
ENSMUSG00000026280	Atg4b	1	autophagy related 4B cysteine peptidase [Source:HGNC Symbol;Acc:HGNC:20790]	66615	15.457	19.9031	0.466112	0.0278596	0.119808	18.7775	23.2166	0.290094	0.211804	0.722896
ENSMUSG00000038372	Gmds	13	GDP-mannose 4, 6-dehydratase [Source:MGI Symbol;Acc:MGI:1891112]	218138	7.74351	10.0323	0.465581	0.0210399	0.0993453	9.28032	9.84345	0.104208	0.652521	0.922289
ENSMUSG00000022044	Stmn4	14	stathmin-like 4 [Source:MGI Symbol;Acc:MGI:1931224]	56471	191.643	247.12	0.465571	0.00294767	0.0259621	134.197	96.2449	-0.366974	0.186041	0.703302
ENSMUSG00000057649	Brd9	13	Bromodomain-containing protein 9 [Source:UniProtKB/Swiss-Prot;Acc:Q3UQU0]	105246	13.38	17.1442	0.465287	0.000488402	0.00699666	20.5546	18.3849	-0.123091	0.508328	0.873705
ENSMUSG00000034761	Map4k5	12	Mitogen-activated protein kinase kinase kinase kinase 5 [Source:UniProtKB/Swiss-Prot;Acc:Q8BPM2]	399510	5.32345	6.87506	0.465159	0.0115087	0.0662333	6.81794	8.55992	0.33178	0.0883401	0.588615
ENSMUSG00000037366	Pafah2	4	Platelet-activating factor acetylhydrolase 2, cytoplasmic [Source:UniProtKB/Swiss-Prot;Acc:Q8VDG7]	100163	6.01658	7.84195	0.465007	0.0956514	0.264267	5.8757	7.63578	0.35431	0.122887	0.637576
ENSMUSG00000027367	Stard7	2	START domain containing 7 [Source:MGI Symbol;Acc:MGI:2139090]	99138	56.2485	72.3114	0.464719	0.0238693	0.107896	83.2291	103.41	0.28219	0.271356	0.766251
ENSMUSG00000027615	Hps3	3	Hermansky-Pudlak syndrome 3 protein homolog [Source:UniProtKB/Swiss-Prot;Acc:Q91VB4]	12807	1.60326	2.14123	0.464713	0.134917	0.326559	2.17298	3.09382	0.429302	0.0868682	0.587048
ENSMUSG00000098923	Tmem185b	1	Transmembrane protein 185B [Source:UniProtKB/Swiss-Prot;Acc:Q8R3R5]	226351	4.40495	5.79458	0.464635	0.136364	0.328423	3.20829	4.84557	0.474754	0.0935074	0.596652
ENSMUSG00000019539	Rcn3	7	Mus musculus reticulocalbin 3, EF-hand calcium binding domain (Rcn3), transcript variant 2, mRNA. [Source:RefSeq mRNA;Acc:NM_001355045]	52377	17.7761	23.0263	0.464606	0.0636017	0.20383	4.23269	3.65596	-0.125412	0.67108	0.927366
ENSMUSG00000020074	Ccar1	10	Cell division cycle and apoptosis regulator protein 1 [Source:UniProtKB/Swiss-Prot;Acc:Q8CH18]	67500	8.24426	10.5694	0.464542	0.00762965	0.0502616	13.364	12.5755	-0.0622581	0.732944	0.941655
ENSMUSG00000031918	Mtmr2	9	Myotubularin-related protein 2 [Source:UniProtKB/Swiss-Prot;Acc:Q9Z2D1]	77116	8.93237	11.5506	0.46441	0.0109931	0.0643385	8.60761	11.0226	0.341174	0.140843	0.664187
ENSMUSG00000023150	Ivns1abp	1	Influenza virus NS1A-binding protein homolog [Source:UniProtKB/Swiss-Prot;Acc:Q920Q8]	117198	19.7877	25.5577	0.46407	0.016987	0.0860372	27.2031	35.5914	0.355845	0.119462	0.635429
ENSMUSG00000030788	Rnf141	7	ring finger protein 141 [Source:MGI Symbol;Acc:MGI:1914400]	67150	40.928	52.6697	0.463942	0.0112121	0.0651954	25.8324	32.6251	0.314492	0.195146	0.709615
ENSMUSG00000041426	Hibch	1	3-hydroxyisobutyryl-CoA hydrolase, mitochondrial [Source:UniProtKB/Swiss-Prot;Acc:Q8QZS1]	227095	9.39387	12.1028	0.463914	0.00999145	0.0603657	9.58921	13.9752	0.480928	0.053259	0.52394
ENSMUSG00000000168	Dlat	9	Dihydrolipoyllysine-residue acetyltransferase component of pyruvate dehydrogenase complex, mitochondrial [Source:UniProtKB/Swiss-Prot;Acc:Q8BMF4]	235339	25.9815	33.3634	0.463885	0.0224926	0.103911	28.6028	35.2196	0.269391	0.301143	0.78211
ENSMUSG00000035828	Pim3	15	proviral integration site 3 [Source:MGI Symbol;Acc:MGI:1355297]	223775	33.7678	43.5307	0.463168	0.0516431	0.179129	35.173	41.3228	0.241152	0.235333	0.73824
ENSMUSG00000021193	Pitrm1	13	Presequence protease, mitochondrial [Source:UniProtKB/Swiss-Prot;Acc:Q8K411]	69617	4.95924	6.55493	0.462779	0.145789	0.341586	7.10965	8.29975	0.222932	0.265712	0.761862
ENSMUSG00000046722	Cdc42se1	3	CDC42 small effector protein 1 [Source:UniProtKB/Swiss-Prot;Acc:Q8BHL7]	57912	51.9855	66.6234	0.462676	0.00153409	0.0159542	65.7316	75.6486	0.203358	0.405338	0.833701
ENSMUSG00000061878	Sphk1	11	Sphingosine kinase 1 [Source:UniProtKB/Swiss-Prot;Acc:Q8CI15]	20698	2.03092	2.71107	0.462622	0.138469	0.331402	4.26313	5.55449	0.351644	0.140115	0.664001
ENSMUSG00000026170	Cyp27a1	1	Sterol 26-hydroxylase, mitochondrial [Source:UniProtKB/Swiss-Prot;Acc:Q9DBG1]	104086	17.1032	21.9487	0.46242	0.00356314	0.0296378	2.35202	2.91373	0.229746	0.444214	0.852894
ENSMUSG00000078622	Ccdc47	11	Coiled-coil domain-containing protein 47 [Source:UniProtKB/Swiss-Prot;Acc:Q9D024]	67163	11.6222	15.0338	0.462289	0.0869533	0.249479	12.2553	11.2853	-0.0900557	0.677842	0.928712
ENSMUSG00000066979	Bub3	7	Mitotic checkpoint protein BUB3 [Source:UniProtKB/Swiss-Prot;Acc:Q9WVA3]	12237	31.2222	40.2474	0.462269	0.0281985	0.120687	28.7774	32.2675	0.176795	0.27804	0.770776
ENSMUSG00000026848	Tor1b	2	Torsin-1B [Source:UniProtKB/Swiss-Prot;Acc:Q9ER41]	30934	4.30427	5.58492	0.461959	0.0665265	0.209831	3.57855	3.92266	0.115248	0.646242	0.920354
ENSMUSG00000035495	Tstd2	4	thiosulfate sulfurtransferase (rhodanese)-like domain containing 2 [Source:MGI Symbol;Acc:MGI:3039624]	272027	2.07149	2.69572	0.461943	0.0622369	0.20118	2.36069	2.65545	0.140613	0.660987	0.924425
ENSMUSG00000030104	Edem1	6	ER degradation-enhancing alpha-mannosidase-like protein 1 [Source:UniProtKB/Swiss-Prot;Acc:Q925U4]	192193	1.89707	2.46797	0.461831	0.0778092	0.231755	1.69829	1.80864	0.0857965	0.73223	0.941655
ENSMUSG00000013150	Gfod2	8	Glucose-fructose oxidoreductase domain-containing protein 2 [Source:UniProtKB/Swiss-Prot;Acc:Q9CYH5]	70575	5.43365	7.05691	0.461719	0.0765813	0.229527	8.05257	7.9936	0.0102444	0.960819	0.992202
ENSMUSG00000068040	Tm9sf4	2	Transmembrane 9 superfamily member 4 [Source:UniProtKB/Swiss-Prot;Acc:Q8BH24]	99237	9.46119	12.3808	0.461589	0.0702864	0.217449	10.2629	10.3156	0.0415402	0.821376	0.963795
ENSMUSG00000035237	Lcat	8	Phosphatidylcholine-sterol acyltransferase [Source:UniProtKB/Swiss-Prot;Acc:P16301]	16816	117.855	152.257	0.461573	0.0336423	0.135062	76.054	91.2573	0.261469	0.269099	0.765187
ENSMUSG00000001630	Stk38l	6	Mus musculus serine/threonine kinase 38 like (Stk38l), transcript variant 2, mRNA. [Source:RefSeq mRNA;Acc:NM_001346666]	232533	5.37045	6.91542	0.461394	0.007817	0.0510794	9.10442	12.6476	0.423946	0.0692332	0.559574
ENSMUSG00000023939	Mrpl14	17	39S ribosomal protein L14, mitochondrial [Source:UniProtKB/Swiss-Prot;Acc:Q9D1I6]	68463	102.654	132.149	0.461251	0.00844427	0.0537118	93.9411	117.342	0.290218	0.267184	0.763648
ENSMUSG00000020100	Slc29a3	10	Equilibrative nucleoside transporter 3 [Source:UniProtKB/Swiss-Prot;Acc:Q99P65]	71279	6.0632	7.77965	0.461197	0.00668652	0.0457263	2.09769	3.07326	0.455748	0.094728	0.599049
ENSMUSG00000046818	Ddit4l	3	DNA damage-inducible transcript 4-like protein [Source:UniProtKB/Swiss-Prot;Acc:Q8VHZ5]	73284	48.4653	62.2768	0.461098	0.0257814	0.113366	58.9552	77.0491	0.37914	0.0513897	0.516302
ENSMUSG00000026761	Orc4	2	Mus musculus origin recognition complex, subunit 4 (Orc4), transcript variant 4, mRNA. [Source:RefSeq mRNA;Acc:NM_001355296]	26428	8.03846	10.3466	0.460971	0.02974	0.124773	10.5821	16.2725	0.605534	0.000212313	0.0342931
ENSMUSG00000021109	Hif1a	12	Hypoxia-inducible factor 1-alpha [Source:UniProtKB/Swiss-Prot;Acc:Q61221]	15251	19.0379	24.3645	0.46061	0.000479183	0.00691149	10.815	11.9701	0.167754	0.339158	0.803064
ENSMUSG00000018593	Sparc	11	secreted acidic cysteine rich glycoprotein [Source:MGI Symbol;Acc:MGI:98373]	20692	1309.24	1702.9	0.460608	0.0454596	0.165282	121.524	86.0472	-0.406264	0.0954286	0.6008
ENSMUSG00000022253	Nadk2	15	NAD kinase 2, mitochondrial [Source:UniProtKB/Swiss-Prot;Acc:Q8C5H8]	68646	55.9181	71.7626	0.460261	0.0336576	0.135067	44.6634	60.6661	0.347057	0.240366	0.741628
ENSMUSG00000032633	Flcn	11	Folliculin [Source:UniProtKB/Swiss-Prot;Acc:Q8QZS3]	216805	12.0905	15.6361	0.460167	0.059898	0.19645	15.8664	20.5487	0.351502	0.107357	0.62599
ENSMUSG00000031696	Vps35	8	VPS35 retromer complex component [Source:MGI Symbol;Acc:MGI:1890467]	65114	20.3399	26.1991	0.460145	0.0240944	0.108558	24.6495	34.6253	0.469949	0.0158542	0.370808
ENSMUSG00000062937	Mtap	4	S-methyl-5'-thioadenosine phosphorylase [Source:UniProtKB/Swiss-Prot;Acc:Q9CQ65]	66902	12.8925	16.5375	0.460125	0.0140489	0.0758861	12.5493	16.2771	0.346404	0.149299	0.669223
ENSMUSG00000024789	Jak2	19	Janus kinase 2 [Source:HGNC Symbol;Acc:HGNC:6192]	16452	4.18436	5.39518	0.45994	0.0133902	0.0734131	4.9416	6.12138	0.271397	0.310903	0.78751
ENSMUSG00000032932	Hspa13	16	Heat shock 70 kDa protein 13 [Source:UniProtKB/Swiss-Prot;Acc:Q8BM72]	110920	4.45067	5.71256	0.459897	0.0231623	0.105954	4.03473	4.60636	0.188791	0.459301	0.856351
ENSMUSG00000032582	Rbm6	9	RNA binding motif protein 6 [Source:MGI Symbol;Acc:MGI:1338037]	19654	3.31257	4.26829	0.459745	0.0329253	0.13323	7.74497	6.97532	-0.102809	0.695149	0.933734
ENSMUSG00000031422	Morf4l2	X	Mortality factor 4-like protein 2 [Source:UniProtKB/Swiss-Prot;Acc:Q9R0Q4]	56397	83.1401	106.753	0.459677	0.0335097	0.134709	76.1877	82.0799	0.121096	0.537662	0.889528
ENSMUSG00000021271	Zfp839	12	zinc finger protein 839 [Source:MGI Symbol;Acc:MGI:1920055]	72805	2.07455	2.81795	0.459545	0.179502	0.388294	2.91201	3.87294	0.372512	0.133574	0.652607
ENSMUSG00000035790	Cep19	16	Centrosomal protein of 19 kDa [Source:UniProtKB/Swiss-Prot;Acc:Q9CQA8]	66994	24.8231	31.8683	0.459489	0.0297662	0.124773	40.875	49.4585	0.263607	0.238808	0.740455
ENSMUSG00000035413	Tmem98	11	Transmembrane protein 98 [Source:UniProtKB/Swiss-Prot;Acc:Q91X86]	103743	45.2583	58.0204	0.459246	0.0221677	0.102872	14.0315	13.3396	-0.0329907	0.875838	0.976084
ENSMUSG00000005615	Pcyt1a	16	Choline-phosphate cytidylyltransferase A [Source:UniProtKB/Swiss-Prot;Acc:P49586]	13026	11.6297	14.8037	0.459208	0.000335238	0.00529246	9.98524	12.2016	0.29064	0.107094	0.625439
ENSMUSG00000029776	Hibadh	6	3-hydroxyisobutyrate dehydrogenase [Source:MGI Symbol;Acc:MGI:1889802]	58875	64.5595	82.6613	0.459004	0.0265404	0.115545	56.5496	79.7664	0.426007	0.112737	0.629278
ENSMUSG00000031673	Cdh11	8	Cadherin-11 [Source:UniProtKB/Swiss-Prot;Acc:P55288]	12552	7.09128	9.15768	0.458978	0.0534955	0.183288	5.34875	6.68783	0.298939	0.230661	0.734308
ENSMUSG00000015023	Ddx19a	8	ATP-dependent RNA helicase DDX19A [Source:UniProtKB/Swiss-Prot;Acc:Q61655]	13680	3.73229	4.85145	0.458595	0.0637252	0.204007	4.39155	5.83749	0.384335	0.0879502	0.588186
ENSMUSG00000019471	Cdc37	9	Hsp90 co-chaperone Cdc37 Hsp90 co-chaperone Cdc37, N-terminally processed [Source:UniProtKB/Swiss-Prot;Acc:Q61081]	12539	15.036	19.1646	0.458314	0.0122595	0.0691138	19.8084	20.8358	0.0865712	0.59141	0.904997
ENSMUSG00000040749	Siah1b	X	siah E3 ubiquitin protein ligase 1B [Source:MGI Symbol;Acc:MGI:108063]	20438	3.60012	4.67268	0.45805	0.0796194	0.235334	6.19528	9.52547	0.524365	0.047148	0.509469
ENSMUSG00000028676	Srsf10	4	serine/arginine-rich splicing factor 10 [Source:MGI Symbol;Acc:MGI:1333805]	14105	11.5617	14.85	0.45798	0.0363296	0.141888	15.6039	18.957	0.256093	0.316692	0.79112
ENSMUSG00000055254	Ntrk2	13	BDNF/NT-3 growth factors receptor [Source:UniProtKB/Swiss-Prot;Acc:P15209]	18212	42.392	54.6376	0.457721	0.0324156	0.131656	60.6893	74.7582	0.293262	0.203093	0.715373
ENSMUSG00000020120	Plek	11	pleckstrin [Source:MGI Symbol;Acc:MGI:1860485]	56193	1.38193	1.94721	0.45726	0.237076	0.460754	1.20855	1.00793	-0.178012	0.542694	0.891709
ENSMUSG00000074794	Arrdc3	13	Arrestin domain-containing protein 3 [Source:UniProtKB/Swiss-Prot;Acc:Q7TPQ9]	105171	15.6006	20.3	0.457258	0.0789478	0.234134	8.61571	7.41649	-0.142995	0.600865	0.907902
ENSMUSG00000072941	Sod3	5	superoxide dismutase 3, extracellular [Source:MGI Symbol;Acc:MGI:103181]	20657	23.9224	30.6668	0.457144	0.0346266	0.137846	16.4173	24.9865	0.502372	0.0690855	0.559574
ENSMUSG00000097820	E530011L22Rik	9	RIKEN cDNA E530011L22 gene [Source:MGI Symbol;Acc:MGI:2443770]		1.30695	1.74664	0.457088	0.159747	0.361894	1.31359	2.08772	0.525206	0.0641524	0.554005
ENSMUSG00000029474	Rnf34	5	E3 ubiquitin-protein ligase RNF34 [Source:UniProtKB/Swiss-Prot;Acc:Q99KR6]	80751	12.1763	15.4845	0.456765	0.00837539	0.0535393	15.1635	18.3053	0.247257	0.352857	0.810029
ENSMUSG00000025198	Erlin1	19	ER lipid raft associated 1 [Source:HGNC Symbol;Acc:HGNC:16947]	226144	2.39836	3.17073	0.456591	0.180286	0.389294	2.49447	3.93225	0.566233	0.0227763	0.425744
ENSMUSG00000054099	Slc25a40	5	Solute carrier family 25 member 40 [Source:UniProtKB/Swiss-Prot;Acc:Q8BGP6]	319653	1.615	2.10714	0.456551	0.097845	0.268101	1.64059	1.94123	0.194042	0.522903	0.881597
ENSMUSG00000054920	Klhl5	5	Mus musculus kelch-like 5 (Klhl5), transcript variant 2, mRNA. [Source:RefSeq mRNA;Acc:NM_001347355]	71778	32.841	42.3285	0.456513	0.0825542	0.241265	36.699	49.097	0.350807	0.210995	0.721437
ENSMUSG00000063856	Gpx1	9	Mus musculus glutathione peroxidase 1 (Gpx1), transcript variant 2, mRNA. [Source:RefSeq mRNA;Acc:NM_001329527]	14775	643.708	826.761	0.456299	0.0393654	0.150151	225.617	201.614	-0.109239	0.627815	0.915584
ENSMUSG00000008384	Sertad1	7	SERTA domain-containing protein 1 [Source:UniProtKB/Swiss-Prot;Acc:Q9JL10]	55942	15.2382	19.6231	0.456227	0.0253153	0.111786	24.7663	25.4281	0.0626854	0.770936	0.951175
ENSMUSG00000033773	Rpap2	5	Putative RNA polymerase II subunit B1 CTD phosphatase Rpap2 [Source:UniProtKB/Swiss-Prot;Acc:Q8VC34]	231571	5.54501	7.18319	0.455976	0.0677207	0.212144	8.8532	10.9539	0.29016	0.202345	0.715189
ENSMUSG00000037251	Pomk	8	Protein O-mannose kinase [Source:UniProtKB/Swiss-Prot;Acc:Q3TUA9]	74653	8.83538	11.3352	0.455953	0.0646796	0.205987	10.4337	10.6405	0.0425892	0.834894	0.967093
ENSMUSG00000028436	Dcaf12	4	DDB1- and CUL4-associated factor 12 [Source:UniProtKB/Swiss-Prot;Acc:Q8BGZ3]	68970	23.1863	29.5573	0.455814	0.0120327	0.0682426	24.6799	29.3751	0.216494	0.443962	0.852894
ENSMUSG00000036940	Kdm1a	4	Mus musculus lysine (K)-specific demethylase 1A (Kdm1a), transcript variant 3, mRNA. [Source:RefSeq mRNA;Acc:NM_001356567]	99982	12.4894	16.0922	0.455665	0.0203849	0.0975239	20.5879	18.3712	-0.13346	0.410543	0.83586
ENSMUSG00000030772	Dkk3	7	Dickkopf-related protein 3 [Source:UniProtKB/Swiss-Prot;Acc:Q9QUN9]	50781	20.3495	26.0353	0.455644	0.0527016	0.181608	59.6286	73.723	0.274142	0.298604	0.781024
ENSMUSG00000045691	Thtpa	14	Thiamine-triphosphatase [Source:UniProtKB/Swiss-Prot;Acc:Q8JZL3]	105663	3.52205	4.89976	0.45563	0.269631	0.498186	4.23811	4.65848	0.128461	0.659112	0.924132
ENSMUSG00000030638	Sh3gl3	7	endophilin-A3 isoform 3 [Source:RefSeq peptide;Acc:NP_001264884]	20408	13.6798	17.635	0.455529	0.0397329	0.150847	11.3095	14.8087	0.357696	0.115388	0.631848
ENSMUSG00000028907	Utp11	4	UTP11 small subunit processome component [Source:MGI Symbol;Acc:MGI:1914455]	67205	9.96883	12.7327	0.455463	0.018303	0.0903821	11.1921	11.1948	0.0318918	0.868824	0.974424
ENSMUSG00000040605	Bace2	16	beta-site APP-cleaving enzyme 2 [Source:HGNC Symbol;Acc:HGNC:934]	56175	14.1884	18.1358	0.455239	0.00928965	0.0574403	0.947732	1.09019	0.157457	0.626263	0.915348
ENSMUSG00000020397	Med7	11	Mediator of RNA polymerase II transcription subunit 7 [Source:UniProtKB/Swiss-Prot;Acc:Q9CZB6]	66213	8.67225	11.0891	0.455174	0.0237671	0.10765	9.56661	12.7407	0.380615	0.112711	0.629278
ENSMUSG00000001847	Rac1	5	RAS-related C3 botulinum substrate 1 [Source:MGI Symbol;Acc:MGI:97845]	19353	114.271	147.935	0.455078	0.101294	0.273417	126.337	158.965	0.282256	0.308839	0.786682
ENSMUSG00000031985	Gnpat	8	glyceronephosphate O-acyltransferase [Source:MGI Symbol;Acc:MGI:1343460]	14712	21.4066	27.2722	0.455047	0.012172	0.0687719	21.3356	28.6236	0.399409	0.0780742	0.575201
ENSMUSG00000033739	Fkbpl	17	FK506-binding protein-like [Source:UniProtKB/Swiss-Prot;Acc:O35450]	56299	5.70022	7.33028	0.454906	0.0307264	0.127317	8.43195	9.03662	0.0971232	0.669776	0.927084
ENSMUSG00000068882	Ssb	2	Sjogren syndrome antigen B [Source:MGI Symbol;Acc:MGI:98423]	20823	46.7636	59.837	0.45478	0.0336895	0.135165	60.8334	62.2278	0.0549672	0.735014	0.941697
ENSMUSG00000068732	Tmem167b	3	transmembrane protein 167B [Source:MGI Symbol;Acc:MGI:1914745]	67495	19.3772	24.929	0.454589	0.0620377	0.20074	20.0394	22.5453	0.147946	0.614118	0.913119
ENSMUSG00000009614	Sardh	2	sarcosine dehydrogenase [Source:MGI Symbol;Acc:MGI:2183102]	192166	16.7828	21.5332	0.454551	0.0307983	0.127527	12.3144	16.6859	0.386264	0.138502	0.66138
ENSMUSG00000063785	Utp14a	X	UTP14A small subunit processome component [Source:MGI Symbol;Acc:MGI:1919804]	72554	3.23199	4.22933	0.454412	0.1118	0.291392	4.94395	3.67123	-0.33506	0.174406	0.693156
ENSMUSG00000019961	Tmpo	10	thymopoietin [Source:MGI Symbol;Acc:MGI:106920]	21917	4.82001	6.29841	0.454398	0.112604	0.292806	5.75156	7.3727	0.332174	0.15183	0.673743
ENSMUSG00000020671	Rab10	12	RAB10, member RAS oncogene family [Source:MGI Symbol;Acc:MGI:105066]	19325	81.701	103.873	0.454185	0.00979399	0.0595738	98.6322	117.633	0.239478	0.329988	0.798322
ENSMUSG00000010721	Lmbr1	5	Limb region 1 protein [Source:UniProtKB/Swiss-Prot;Acc:Q9JIT0]	56873	4.24023	5.46851	0.454173	0.0796202	0.235334	4.79478	3.5602	-0.326105	0.179211	0.69752
ENSMUSG00000041801	Phlda3	1	Pleckstrin homology-like domain family A member 3 [Source:UniProtKB/Swiss-Prot;Acc:Q9WV95]	27280	117.464	149.546	0.453961	0.0119642	0.0679679	58.282	57.0892	0.0025014	0.991228	0.998254
ENSMUSG00000032044	Rpusd4	9	Mitochondrial RNA pseudouridine synthase Rpusd4 [Source:UniProtKB/Swiss-Prot;Acc:Q9CWX4]	71989	5.25299	6.81996	0.453841	0.0947173	0.262535	4.17648	7.75781	0.58196	0.0693663	0.559574
ENSMUSG00000002996	Hbp1	12	HMG-box transcription factor 1 [Source:HGNC Symbol;Acc:HGNC:23200]	73389	7.88736	10.4808	0.45352	0.196153	0.409842	7.43689	11.0948	0.461588	0.110884	0.628052
ENSMUSG00000018861	Fdxr	11	ferredoxin reductase [Source:MGI Symbol;Acc:MGI:104724]	14149	11.1163	14.2856	0.453282	0.0659203	0.208322	16.3053	19.1677	0.245646	0.166669	0.684126
ENSMUSG00000040354	Mars	10	Methionine--tRNA ligase, cytoplasmic [Source:UniProtKB/Swiss-Prot;Acc:Q68FL6]	216443	14.5096	18.5233	0.453262	0.0236489	0.107395	18.5269	25.8194	0.450517	0.0222691	0.423688
ENSMUSG00000024292	Cyp4f14	17	Mus musculus cytochrome P450, family 4, subfamily f, polypeptide 14 (Cyp4f14), transcript variant 6, mRNA. [Source:RefSeq mRNA;Acc:NM_001357788]	64385	10.3143	13.2348	0.453211	0.0360249	0.141313	12.1098	10.2937	-0.158973	0.548143	0.893965
ENSMUSG00000017428	Psmd11	11	26S proteasome non-ATPase regulatory subunit 11 [Source:UniProtKB/Swiss-Prot;Acc:Q8BG32]	69077	56.4443	71.6351	0.452845	0.000896925	0.0109299	66.2354	77.4635	0.23863	0.182823	0.699713
ENSMUSG00000049404	Rarres1	3	retinoic acid receptor responder 1 [Source:HGNC Symbol;Acc:HGNC:9867]	109222	19.7281	25.3788	0.452739	0.0826982	0.241482	2.10172	1.3186	-0.27559	0.402491	0.83247
ENSMUSG00000034826	Nup54	5	Nuclear pore complex protein Nup54 [Source:UniProtKB/Swiss-Prot;Acc:Q8BTS4]	269113	4.67519	6.06089	0.452615	0.118712	0.302553	7.23329	8.18759	0.165165	0.532495	0.887319
ENSMUSG00000047648	Fbxo30	10	F-box only protein 30 [Source:UniProtKB/Swiss-Prot;Acc:Q8BJL1]	71865	1.48446	1.91665	0.452063	0.0650271	0.206481	2.43188	3.22514	0.320758	0.275855	0.769123
ENSMUSG00000036087	Slain2	5	SLAIN motif-containing protein 2 [Source:UniProtKB/Swiss-Prot;Acc:Q8CI08]	75991	2.88428	3.73918	0.451992	0.0874322	0.250125	3.01501	3.52774	0.210786	0.415184	0.838779
ENSMUSG00000059878	Zfp422	6	zinc finger protein 422 [Source:MGI Symbol;Acc:MGI:1914505]	67255	12.6864	16.753	0.451842	0.187767	0.399021	15.0875	19.3211	0.296384	0.290041	0.775714
ENSMUSG00000035473	Galm	17	Aldose 1-epimerase [Source:UniProtKB/Swiss-Prot;Acc:Q8K157]	319625	8.43278	11.0209	0.45127	0.129318	0.318941	5.05104	7.47922	0.456883	0.112501	0.629278
ENSMUSG00000055137	Sugct	13	Succinate--hydroxymethylglutarate CoA-transferase [Source:UniProtKB/Swiss-Prot;Acc:Q7TNE1]	192136	17.0417	21.8186	0.450975	0.0255858	0.112675	14.4207	17.496	0.222169	0.450292	0.855812
ENSMUSG00000002031	Ift46	9	Intraflagellar transport [Source:UniProtKB/Swiss-Prot;Acc:Q9DB07]	76568	13.0057	16.6034	0.450923	0.0148086	0.0786203	11.4029	16.0132	0.452626	0.0511379	0.516302
ENSMUSG00000027709	Mccc1	3	Methylcrotonoyl-CoA carboxylase subunit alpha, mitochondrial [Source:UniProtKB/Swiss-Prot;Acc:Q99MR8]	72039	6.51194	8.26718	0.450779	0.00642676	0.0444035	7.51387	7.67204	0.0394693	0.849246	0.969849
ENSMUSG00000018167	Stard3	11	START domain containing 3 [Source:MGI Symbol;Acc:MGI:1929618]	59045	18.2174	23.296	0.450658	0.0639066	0.204405	15.6526	18.6984	0.26152	0.119805	0.635974
ENSMUSG00000067818	Myl9	2	Myosin regulatory light polypeptide 9 [Source:UniProtKB/Swiss-Prot;Acc:Q9CQ19]	98932	42.5239	54.6173	0.450656	0.0366112	0.142584	29.7939	28.7203	-0.0126224	0.947778	0.991021
ENSMUSG00000013646	Sh3bp5l	11	SH3 binding domain protein 5 like [Source:MGI Symbol;Acc:MGI:1933124]	79566	11.022	13.9964	0.450438	0.0138732	0.0752791	8.2492	10.8267	0.356669	0.121761	0.637576
ENSMUSG00000053334	Ficd	5	Adenosine monophosphate-protein transferase FICD [Source:UniProtKB/Swiss-Prot;Acc:Q8BIX9]	231630	6.15111	7.96122	0.450362	0.135322	0.327125	5.71718	6.65172	0.228939	0.297064	0.781012
ENSMUSG00000028849	Map7d1	4	Mus musculus MAP7 domain containing 1 (Map7d1), transcript variant 3, mRNA. [Source:RefSeq mRNA;Acc:NM_001347198]	245877	84.9569	107.713	0.45029	0.000127393	0.00251011	73.1956	81.93	0.174281	0.279298	0.771622
ENSMUSG00000034401	Spata6	4	Spermatosis-associated protein 6 [Source:UniProtKB/Swiss-Prot;Acc:Q3U6K5]	67946	6.04758	7.80594	0.450288	0.098359	0.269168	1.90909	1.99355	0.0621187	0.832643	0.966231
ENSMUSG00000015357	Clpx	9	ATP-dependent Clp protease ATP-binding subunit clpX-like, mitochondrial [Source:UniProtKB/Swiss-Prot;Acc:Q9JHS4]	270166	16.1951	20.7558	0.450109	0.064175	0.204863	20.8784	23.7593	0.193514	0.361869	0.815091
ENSMUSG00000021501	Caml	13	Calcium signal-modulating cyclophilin ligand [Source:UniProtKB/Swiss-Prot;Acc:P49070]	12328	23.7601	30.7482	0.450083	0.139176	0.332341	23.2703	28.6001	0.275925	0.288978	0.775676
ENSMUSG00000036611	Eepd1	9	Endonuclease/exonuclease/phosphatase family domain-containing protein 1 [Source:UniProtKB/Swiss-Prot;Acc:Q3TGW2]	67484	4.92501	6.28121	0.450081	0.0196949	0.0953151	10.7252	10.6637	0.0123499	0.94802	0.991021
ENSMUSG00000114547	AC154767.1	13			1.41033	1.96327	0.449739	0.263015	0.491475	0.961284	2.08919	0.53801	0.104221	0.620497
ENSMUSG00000030108	Slc6a13	6	Sodium- and chloride-dependent GABA transporter 2 [Source:UniProtKB/Swiss-Prot;Acc:P31649]	14412	14.2168	18.41	0.449666	0.112207	0.292071	3.91947	3.09121	-0.18997	0.545935	0.892987
ENSMUSG00000025588	Nat1	8	N-acetyl transferase 1 [Source:MGI Symbol;Acc:MGI:97279]	17960	11.0352	14.4062	0.449611	0.158037	0.35913	16.8515	24.0506	0.402028	0.174688	0.693368
ENSMUSG00000031353	Rbbp7	X	retinoblastoma binding protein 7, chromatin remodeling factor [Source:MGI Symbol;Acc:MGI:1194910]	245688	58.6214	74.7622	0.449566	0.026311	0.114938	83.8986	107.693	0.371569	0.00594359	0.255859
ENSMUSG00000004894	Hapln2	3	hyaluronan and proteoglycan link protein 2 [Source:MGI Symbol;Acc:MGI:2137300]	73940	69.528	88.8467	0.449565	0.0103199	0.0617271	4.94832	5.7016	0.12772	0.690664	0.932364
ENSMUSG00000034648	Lrrn1	6	Leucine-rich repeat neuronal protein 1 [Source:UniProtKB/Swiss-Prot;Acc:Q61809]	16979	12.8256	16.565	0.449476	0.072019	0.22103	3.33094	3.95108	0.211456	0.455139	0.855812
ENSMUSG00000020412	Ascc2	11	Activating signal cointegrator 1 complex subunit 2 [Source:UniProtKB/Swiss-Prot;Acc:Q91WR3]	75452	3.66516	4.78877	0.449401	0.0966827	0.266118	3.42038	2.98323	-0.152181	0.544325	0.892162
ENSMUSG00000018821	Avpi1	19	Arginine vasopressin-induced protein 1 [Source:UniProtKB/Swiss-Prot;Acc:Q9D7H4]	69534	71.8144	92.2798	0.449384	0.0357499	0.140726	87.6696	73.8498	-0.185222	0.388239	0.826791
ENSMUSG00000052151	Plpp2	10	phospholipid phosphatase 2 [Source:MGI Symbol;Acc:MGI:1354945]	50784	24.1737	30.9345	0.449376	0.0355083	0.140021	1.49499	2.58972	0.584166	0.0516799	0.517822
ENSMUSG00000028032	Papss1	3	Bifunctional 3'-phosphoadenosine 5'-phosphosulfate synthase 1 Sulfate adenylyltransferase Adenylyl-sulfate kinase [Source:UniProtKB/Swiss-Prot;Acc:Q60967]	23971	41.8815	53.2498	0.449077	0.0285997	0.121795	37.8306	46.0544	0.290134	0.128755	0.644731
ENSMUSG00000030036	Mogs	6	Mannosyl-oligosaccharide glucosidase [Source:UniProtKB/Swiss-Prot;Acc:Q80UM7]	57377	4.76541	6.09091	0.44902	0.0464036	0.167325	5.95243	6.68811	0.128111	0.65061	0.922027
ENSMUSG00000028243	Ubxn2b	4	UBX domain protein 2B [Source:MGI Symbol;Acc:MGI:1915303]	68053	4.47723	5.67771	0.44859	0.0127563	0.0711546	5.1941	5.97524	0.214774	0.217917	0.726839
ENSMUSG00000017453	Pipox	11	pipecolic acid oxidase [Source:MGI Symbol;Acc:MGI:1197006]	19193	7.49582	9.57448	0.448579	0.0469704	0.168759	1.77915	1.96153	0.126917	0.683553	0.92991
ENSMUSG00000031827	Cotl1	8	Coactosin-like protein [Source:UniProtKB/Swiss-Prot;Acc:Q9CQI6]	72042	45.1143	59.8424	0.448532	0.161631	0.364376	33.4097	62.0597	0.647594	0.0328348	0.465397
ENSMUSG00000014776	Nol3	8	Nucleolar protein 3 [Source:UniProtKB/Swiss-Prot;Acc:Q9D1X0]	78688	9.32179	11.8512	0.448513	0.0123629	0.069486	12.5256	14.1938	0.183876	0.426196	0.843675
ENSMUSG00000024033	Rsph1	17	radial spoke head 1 homolog (Chlamydomonas) [Source:MGI Symbol;Acc:MGI:1194909]	22092	8.38249	10.8636	0.448422	0.081664	0.239208	7.10371	4.67021	-0.36045	0.253831	0.751983
ENSMUSG00000038451	Spsb2	6	SPRY domain-containing SOCS box protein 2 [Source:UniProtKB/Swiss-Prot;Acc:O88838]	14794	6.20959	7.95848	0.448299	0.0624384	0.201568	9.23681	7.67201	-0.170025	0.544166	0.892162
ENSMUSG00000001082	Mfsd10	5	Mus musculus major facilitator superfamily domain containing 10 (Mfsd10), transcript variant 3, mRNA. [Source:RefSeq mRNA;Acc:NM_001356979]	68294	4.88122	6.32343	0.448139	0.127818	0.316678	11.2001	12.7365	0.134874	0.655666	0.922792
ENSMUSG00000026200	Glb1l	1	Beta-galactosidase-1-like protein [Source:UniProtKB/Swiss-Prot;Acc:Q8VC60]	74577	2.24999	2.98548	0.447949	0.211705	0.428603	1.09693	2.33038	0.751933	0.015522	0.37075
ENSMUSG00000073639	Rab18	18	RAB18, member RAS oncogene family [Source:MGI Symbol;Acc:MGI:102790]	19330	128.036	163.385	0.447834	0.0527744	0.181719	110.42	151.452	0.392257	0.13953	0.66302
ENSMUSG00000038305	Spats2l	1	SPATS2-like protein [Source:UniProtKB/Swiss-Prot;Acc:Q91WJ7]	67198	4.67791	5.99416	0.447748	0.0743053	0.225316	8.40422	8.13391	-0.018848	0.932543	0.987511
ENSMUSG00000021831	Ero1l	14	ERO1-like protein alpha [Source:UniProtKB/Swiss-Prot;Acc:Q8R180]	50527	3.53825	4.51485	0.44768	0.0570151	0.190706	3.00768	3.66768	0.252952	0.329109	0.798322
ENSMUSG00000025420	Katnal2	18	Katanin p60 ATPase-containing subunit A-like 2 [Source:UniProtKB/Swiss-Prot;Acc:Q9D3R6]	71206	2.04667	2.68671	0.447219	0.185087	0.395843	2.09933	1.41132	-0.32063	0.319541	0.792518
ENSMUSG00000057561	Eif1a	18	Eukaryotic translation initiation factor 1A [Source:UniProtKB/Swiss-Prot;Acc:Q60872]	13664	11.5948	14.989	0.447081	0.114396	0.295751	11.8016	15.1737	0.316019	0.208786	0.720201
ENSMUSG00000053279	Aldh1a1	19	Retinal dehydrogenase 1 [Source:UniProtKB/Swiss-Prot;Acc:P24549]	11668	914.143	1158.23	0.446999	0.0207505	0.0985374	405.762	873.515	0.947349	0.000157159	0.0272477
ENSMUSG00000039646	Vasn	16	vasorin [Source:MGI Symbol;Acc:MGI:2177651]	246154	2.84846	3.63907	0.446753	0.0632751	0.203146	2.91766	3.28542	0.14113	0.623379	0.914933
ENSMUSG00000015839	Nfe2l2	2	Nuclear factor erythroid 2-related factor 2 [Source:UniProtKB/Swiss-Prot;Acc:Q60795]	18024	33.0977	41.9735	0.44663	0.00432111	0.0337088	25.8724	34.1587	0.380149	0.0948474	0.599073
ENSMUSG00000002233	Rhoc	3	Rho-related GTP-binding protein RhoC [Source:UniProtKB/Swiss-Prot;Acc:Q62159]	11853	60.2444	77.252	0.446056	0.0372672	0.144512	51.812	53.2632	0.06982	0.775232	0.951692
ENSMUSG00000032841	Prr5l	2	Mus musculus proline rich 5 like (Prr5l), transcript variant 4, mRNA. [Source:RefSeq mRNA;Acc:NM_001355625]	72446	35.6594	45.3813	0.445947	0.0103722	0.0619395	2.08068	3.10439	0.422997	0.156606	0.676562
ENSMUSG00000022453	Naga	15	Alpha-N-acetylgalactosaminidase [Source:UniProtKB/Swiss-Prot;Acc:Q9QWR8]	17939	20.3002	25.8787	0.445694	0.04406	0.161866	11.9323	18.4542	0.55397	0.0254467	0.439383
ENSMUSG00000047777	Phf13	4	PHD finger protein 13 [Source:MGI Symbol;Acc:MGI:2446217]	230936	2.20634	2.83672	0.445683	0.0605462	0.197709	4.0542	3.58187	-0.140866	0.528563	0.884531
ENSMUSG00000030726	Pold3	7	polymerase (DNA-directed), delta 3, accessory subunit [Source:MGI Symbol;Acc:MGI:1915217]	67967	6.6001	8.52878	0.445482	0.076096	0.228875	7.49528	11.124	0.499559	0.0357104	0.471596
ENSMUSG00000024750	Zfand5	19	zinc finger, AN1-type domain 5 [Source:MGI Symbol;Acc:MGI:1278334]	22682	33.0274	42.1435	0.445385	0.0516043	0.179029	48.2363	58.8203	0.268884	0.242706	0.742925
ENSMUSG00000020743	Mif4gd	11	MIF4G domain-containing protein [Source:UniProtKB/Swiss-Prot;Acc:Q3UBZ5]	69674	38.0252	48.0785	0.445341	0.0163917	0.0840662	36.3395	40.5174	0.171566	0.459784	0.856649
ENSMUSG00000038967	Pdk2	11	[Pyruvate dehydrogenase (acetyl-transferring)] kinase isozyme 2, mitochondrial [Source:UniProtKB/Swiss-Prot;Acc:Q9JK42]	18604	159.866	202.738	0.445248	0.0287516	0.122065	167.137	223.801	0.354583	0.204369	0.716573
ENSMUSG00000067369	Trmt2b	X	TRM2 tRNA methyltransferase 2B [Source:MGI Symbol;Acc:MGI:2442530]	215201	6.24485	7.95011	0.444913	0.0282641	0.120882	5.49581	6.64167	0.231945	0.431927	0.846108
ENSMUSG00000039254	Pomt1	2	Protein O-mannosyl-transferase 1 [Source:UniProtKB/Swiss-Prot;Acc:Q8R2R1]	99011	4.78325	6.08017	0.444596	0.0316694	0.129461	3.14944	4.33629	0.41942	0.0822414	0.579766
ENSMUSG00000007659	Bcl2l1	2	Mus musculus BCL2-like 1 (Bcl2l1), transcript variant 5, mRNA. [Source:RefSeq mRNA;Acc:NM_001355053]	12048	41.3809	52.2845	0.444567	0.00138457	0.0148023	34.3004	40.243	0.242237	0.197206	0.710991
ENSMUSG00000020079	Supv3l1	10	ATP-dependent RNA helicase SUPV3L1, mitochondrial [Source:UniProtKB/Swiss-Prot;Acc:Q80YD1]	338359	6.41396	8.20713	0.444486	0.060189	0.197008	9.70433	10.0434	0.08109	0.713515	0.937145
ENSMUSG00000041143	Tmco4	4	Transmembrane and coiled-coil domain-containing protein 4 [Source:UniProtKB/Swiss-Prot;Acc:Q91WU4]	77056	6.04057	7.75837	0.444463	0.0720624	0.221096	5.78649	8.61666	0.499685	0.0538007	0.524769
ENSMUSG00000041684	Bivm	1	Mus musculus basic, immunoglobulin-like variable motif containing (Bivm), transcript variant 3, mRNA. [Source:RefSeq mRNA;Acc:NM_001357047]	246229	2.56056	3.289	0.444423	0.0679903	0.212729	3.29398	3.34677	0.030922	0.91174	0.984003
ENSMUSG00000028453	Fancg	4	Fanconi anemia group G protein homolog [Source:UniProtKB/Swiss-Prot;Acc:Q9EQR6]	60534	2.27898	2.93135	0.443966	0.0770862	0.230347	4.02214	4.27239	0.054155	0.868041	0.974378
ENSMUSG00000032127	Vps11	9	VPS11, CORVET/HOPS core subunit [Source:MGI Symbol;Acc:MGI:1918982]	71732	13.4655	17.2589	0.443931	0.0785692	0.233264	17.521	23.1545	0.383431	0.0587511	0.539696
ENSMUSG00000027997	Casp6	3	Caspase-6 Caspase-6 subunit p18 Caspase-6 subunit p11 [Source:UniProtKB/Swiss-Prot;Acc:O08738]	12368	2.9249	3.79284	0.443931	0.12977	0.31975	5.34535	7.41211	0.404137	0.131198	0.649821
ENSMUSG00000039048	Foxred1	9	FAD-dependent oxidoreductase domain-containing protein 1 [Source:UniProtKB/Swiss-Prot;Acc:Q3TQB2]	235169	16.5331	21.0745	0.443826	0.0694506	0.215495	19.7069	26.2653	0.417174	0.0134217	0.355081
ENSMUSG00000027879	Sec22b	3	Vesicle-trafficking protein SEC22b [Source:UniProtKB/Swiss-Prot;Acc:O08547]	20333	44.9735	56.8036	0.443695	0.0130336	0.0721524	49.0519	55.0476	0.171058	0.469424	0.86026
ENSMUSG00000038235	F11r	1	Junctional adhesion molecule A [Source:UniProtKB/Swiss-Prot;Acc:O88792]	16456	1.78268	2.31863	0.443547	0.125367	0.312819	1.56736	1.03501	-0.416987	0.15502	0.675459
ENSMUSG00000026342	Slc35f5	1	Mus musculus solute carrier family 35, member F5 (Slc35f5), transcript variant 2, mRNA. [Source:RefSeq mRNA;Acc:NM_001356294]	74150	10.0814	12.8531	0.443511	0.0709564	0.218881	5.95592	10.0619	0.530962	0.0884072	0.588615
ENSMUSG00000038312	Edem2	2	ER degradation enhancing alpha-mannosidase like protein 2 [Source:HGNC Symbol;Acc:HGNC:15877]	108687	22.6194	28.5587	0.443506	0.00428926	0.0335478	12.1197	14.9921	0.3136	0.066433	0.558285
ENSMUSG00000025503	Taldo1	7	Transaldolase [Source:UniProtKB/Swiss-Prot;Acc:Q93092]	21351	249.159	316.144	0.443468	0.00840358	0.0536084	136.333	155.003	0.199014	0.296463	0.780806
ENSMUSG00000033554	Dph5	3	Diphthine methyl ester synthase [Source:UniProtKB/Swiss-Prot;Acc:Q9CWQ0]	69740	5.29798	6.77574	0.442999	0.103909	0.27776	6.31637	7.38379	0.233129	0.236321	0.739281
ENSMUSG00000115149	AC112142.1	14			2.11366	2.69949	0.442685	0.0568686	0.190411	1.97754	2.28184	0.155531	0.623529	0.914933
ENSMUSG00000029131	Dnajb6	5	DnaJ homolog subfamily B member 6 [Source:UniProtKB/Swiss-Prot;Acc:O54946]	23950	21.6271	27.2834	0.442431	0.00843129	0.0537118	32.4667	37.2395	0.209232	0.206718	0.718778
ENSMUSG00000019977	Hbs1l	10	HBS1-like protein [Source:UniProtKB/Swiss-Prot;Acc:Q69ZS7]	56422	22.3316	28.3461	0.442369	0.0540483	0.184407	23.4154	29.9997	0.348653	0.0644364	0.554248
ENSMUSG00000035297	Cops4	5	COP9 signalosome complex subunit 4 [Source:UniProtKB/Swiss-Prot;Acc:O88544]	26891	64.6511	81.2801	0.441676	0.000323168	0.00513806	62.6618	86.8898	0.443633	0.0418576	0.496007
ENSMUSG00000050627	Gpd1l	9	glycerol-3-phosphate dehydrogenase 1-like [Source:MGI Symbol;Acc:MGI:1289257]	333433	7.53245	9.57188	0.441501	0.0198181	0.095705	16.4786	18.3959	0.164652	0.418121	0.840004
ENSMUSG00000025492	Ifitm3	7	Interferon-induced transmembrane protein 3 [Source:UniProtKB/Swiss-Prot;Acc:Q9CQW9]	66141	145.31	187.02	0.441222	0.0999672	0.2711	50.4724	58.3755	0.218704	0.358069	0.81288
ENSMUSG00000074916	Chst14	2	Carbohydrate sulfotransferase 14 [Source:UniProtKB/Swiss-Prot;Acc:Q80V53]	72136	1.38689	1.82658	0.441018	0.206205	0.422084	1.48279	1.55746	0.0625958	0.848878	0.969785
ENSMUSG00000025268	Maged2	X	Mus musculus melanoma antigen, family D, 2 (Maged2), transcript variant 4, mRNA. [Source:RefSeq mRNA;Acc:NM_001358567]	80884	34.1996	43.0355	0.440988	0.000540393	0.00754281	26.6881	31.8672	0.256559	0.216102	0.726113
ENSMUSG00000001750	Tcirg1	19	T cell, immune regulator 1, ATPase, H+ transporting, lysosomal V0 protein A3 [Source:MGI Symbol;Acc:MGI:1350931]	27060	3.52566	4.57405	0.440878	0.165713	0.369509	3.83946	3.43106	-0.110761	0.680722	0.929567
ENSMUSG00000038542	Pcid2	8	PCI domain-containing protein 2 [Source:UniProtKB/Swiss-Prot;Acc:Q8BFV2]	234069	12.0806	15.243	0.440738	0.0154997	0.0809721	13.5395	19.3349	0.455268	0.0668939	0.558769
ENSMUSG00000025510	Cd151	7	CD151 antigen [Source:UniProtKB/Swiss-Prot;Acc:O35566]	12476	16.9564	22.3366	0.440415	0.169226	0.374136	3.24016	5.49709	0.621716	0.0239617	0.432501
ENSMUSG00000013465	Nelfb	2	negative elongation factor B isoform 1 [Source:RefSeq peptide;Acc:NP_067368]	58202	30.4839	38.8251	0.440363	0.0944487	0.262172	39.3255	47.1558	0.269457	0.130369	0.64803
ENSMUSG00000041548	Hspb8	5	Heat shock protein beta-8 [Source:UniProtKB/Swiss-Prot;Acc:Q9JK92]	80888	92.4273	116.507	0.440025	0.0158102	0.0822111	53.7781	65.6744	0.260354	0.326829	0.796757
ENSMUSG00000024050	Wiz	17	widely-interspaced zinc finger motifs [Source:MGI Symbol;Acc:MGI:1332638]	22404	1.98644	2.50687	0.439729	0.00500976	0.0372957	3.51091	3.20829	-0.08378	0.760972	0.949043
ENSMUSG00000021260	Hhipl1	12	HHIP-like protein 1 [Source:UniProtKB/Swiss-Prot;Acc:Q14DK5]	214305	1.45563	1.9235	0.439706	0.229247	0.451203	2.53831	4.28526	0.604865	0.0356828	0.471596
ENSMUSG00000020078	Vps26a	10	VPS26 retromer complex component A [Source:MGI Symbol;Acc:MGI:1353654]	30930	24.7854	31.5699	0.439563	0.071217	0.219383	32.2325	46.394	0.474102	0.0451552	0.506749
ENSMUSG00000045817	Zfp36l2	17	zinc finger protein 36, C3H type-like 2 [Source:MGI Symbol;Acc:MGI:107945]	12193	10.9927	13.8258	0.439509	0.00361204	0.0299197	21.1744	26.8446	0.270129	0.36803	0.817194
ENSMUSG00000020607	Fam84a	12	family with sequence similarity 84 member A [Source:HGNC Symbol;Acc:HGNC:20743]	105005	5.62267	7.13532	0.439087	0.0397088	0.150788	13.955	19.0101	0.412884	0.0461178	0.508183
ENSMUSG00000028879	Stx12	4	Syntaxin-12 [Source:UniProtKB/Swiss-Prot;Acc:Q9ER00]	100226	34.6416	43.6853	0.438848	0.0152545	0.0802043	37.2823	42.1521	0.18654	0.386137	0.825328
ENSMUSG00000040124	Gorab	1	golgin, RAB6-interacting [Source:MGI Symbol;Acc:MGI:2138271]	98376	4.78746	6.12598	0.438823	0.0984569	0.269326	6.34208	8.26105	0.308888	0.289476	0.775676
ENSMUSG00000022261	Sdc2	15	Syndecan-2 [Source:UniProtKB/Swiss-Prot;Acc:P43407]	15529	46.8747	59.1232	0.438725	0.0417192	0.15624	17.9386	27.3294	0.482214	0.0954317	0.6008
ENSMUSG00000019997	Ctgf	10	Connective tissue growth factor [Source:UniProtKB/Swiss-Prot;Acc:P29268]	14219	5.34076	6.90962	0.438691	0.17485	0.382289	4.68529	5.38954	0.166487	0.573477	0.900995
ENSMUSG00000028789	Azin2	4	Antizyme inhibitor 2 [Source:UniProtKB/Swiss-Prot;Acc:Q8BVM4]	242669	15.1758	19.108	0.43833	0.0139933	0.0757024	20.9567	21.3912	0.048178	0.769948	0.950946
ENSMUSG00000021916	Glt8d1	14	Glycosyltransferase 8 domain-containing protein 1 [Source:UniProtKB/Swiss-Prot;Acc:Q6NSU3]	76485	10.9893	13.9348	0.438264	0.0430084	0.15934	9.64796	11.788	0.300282	0.0702732	0.560347
ENSMUSG00000030057	Cnbp	6	Mus musculus cellular nucleic acid binding protein (Cnbp), transcript variant 4, mRNA. [Source:RefSeq mRNA;Acc:NM_001347325]	12785	357.315	453.974	0.438238	0.0807023	0.237295	425.776	517.659	0.269789	0.263607	0.760557
ENSMUSG00000039470	Zdhhc2	8	zinc finger, DHHC domain containing 2 [Source:MGI Symbol;Acc:MGI:1923452]	70546	8.60403	10.9088	0.437975	0.0681298	0.212955	8.4637	8.52299	0.0372144	0.848031	0.969575
ENSMUSG00000023044	Csad	15	Cysteine sulfinic acid decarboxylase [Source:UniProtKB/Swiss-Prot;Acc:Q9DBE0]	246277	26.363	33.3621	0.437877	0.00982046	0.0596337	30.921	33.7626	0.141455	0.483841	0.86376
ENSMUSG00000019874	Fabp7	10	Fatty acid-binding protein, brain [Source:UniProtKB/Swiss-Prot;Acc:P51880]	12140	387.017	491.985	0.437467	0.0441033	0.161959	316.771	278.306	-0.112886	0.674318	0.928239
ENSMUSG00000002968	Med25	7	Mus musculus mediator complex subunit 25 (Med25), transcript variant 3, mRNA. [Source:RefSeq mRNA;Acc:NM_001331207]	75613	16.7338	21.0761	0.437273	0.00234664	0.021859	30.5708	32.2951	0.099064	0.638443	0.917757
ENSMUSG00000019864	Rtn4ip1	10	reticulon 4 interacting protein 1 [Source:MGI Symbol;Acc:MGI:2178759]	170728	9.41568	11.8321	0.437272	0.00372114	0.0305416	8.58532	10.6543	0.289764	0.233582	0.736537
ENSMUSG00000037761	Actr5	2	ARP5 actin related protein 5 homolog [Source:HGNC Symbol;Acc:HGNC:14671]	109275	2.51156	3.32064	0.437192	0.218657	0.43712	5.39445	5.93311	0.12924	0.586071	0.904793
ENSMUSG00000021595	Nsun2	13	tRNA (cytosine(34)-C(5))-methyltransferase [Source:UniProtKB/Swiss-Prot;Acc:Q1HFZ0]	28114	13.8517	17.4901	0.437107	0.0647242	0.205993	17.4194	19.7345	0.180437	0.314238	0.78927
ENSMUSG00000026627	Tmem206	1	Transmembrane protein 206 [Source:UniProtKB/Swiss-Prot;Acc:Q9D771]	66950	4.80655	6.24178	0.436975	0.132241	0.322955	4.18272	5.09959	0.266443	0.277761	0.77057
ENSMUSG00000061950	Ppp4r1	17	protein phosphatase 4 regulatory subunit 1 [Source:HGNC Symbol;Acc:HGNC:9320]	70351	3.09227	3.95591	0.436966	0.0874218	0.250125	5.13741	4.53111	-0.134772	0.574557	0.901468
ENSMUSG00000027628	Aar2	2	AAR2 splicing factor homolog [Source:MGI Symbol;Acc:MGI:1915545]	68295	14.3709	18.2105	0.436793	0.023585	0.107259	18.5425	23.9536	0.378459	0.010783	0.333459
ENSMUSG00000021044	Adck1	12	Uncharacterized aarF domain-containing protein kinase 1 [Source:UniProtKB/Swiss-Prot;Acc:Q9D0L4]	72113	14.3417	18.0049	0.436733	0.00512889	0.0379019	16.3299	22.8209	0.451523	0.0408621	0.495408
ENSMUSG00000039004	Bmp6	13	Bone morphotic protein 6 [Source:UniProtKB/Swiss-Prot;Acc:P20722]	12161	9.54747	12.214	0.436725	0.135266	0.327096	3.00128	4.22813	0.393841	0.181397	0.699601
ENSMUSG00000026748	Plxdc2	2	Plexin domain-containing protein 2 [Source:UniProtKB/Swiss-Prot;Acc:Q9DC11]	67448	4.79311	6.08367	0.436577	0.0437809	0.161204	2.7733	2.78817	0.00666144	0.98014	0.995552
ENSMUSG00000028559	Osbpl9	4	Oxysterol-binding protein-related protein 9 [Source:UniProtKB/Swiss-Prot;Acc:A2A8Z1]	100273	19.0266	23.933	0.43657	0.0211607	0.0996419	13.0944	19.0781	0.480861	0.0561863	0.53117
ENSMUSG00000058317	Ube2e2	14	ubiquitin-conjugating enzyme E2E 2 [Source:MGI Symbol;Acc:MGI:2384997]	218793	45.603	57.2688	0.436521	0.00737392	0.0491138	46.2111	54.4177	0.236421	0.210874	0.721415
ENSMUSG00000024165	Jpt2	17	Jupiter microtubule associated homolog 2 [Source:MGI Symbol;Acc:MGI:1196260]	52009	48.6656	62.1698	0.436351	0.0963604	0.265531	4.45344	5.0037	0.145497	0.628444	0.915889
ENSMUSG00000061024	Rrs1	1	Ribosome biosis regulatory protein homolog [Source:UniProtKB/Swiss-Prot;Acc:Q9CYH6]	59014	31.1185	39.4555	0.436199	0.0784167	0.23285	41.641	49.046	0.23722	0.307241	0.786113
ENSMUSG00000028064	Sema4a	3	Semaphorin-4A [Source:UniProtKB/Swiss-Prot;Acc:Q62178]	20351	9.15459	11.5892	0.435878	0.0419432	0.156707	12.9692	16.0975	0.291308	0.218829	0.727823
ENSMUSG00000049892	Rasd1	11	Dexamethasone-induced Ras-related protein 1 [Source:UniProtKB/Swiss-Prot;Acc:O35626]	19416	10.0796	12.8773	0.435797	0.138351	0.331207	4.89377	4.76688	-0.0181239	0.954207	0.991445
ENSMUSG00000031751	Amfr	8	E3 ubiquitin-protein ligase AMFR [Source:UniProtKB/Swiss-Prot;Acc:Q9R049]	23802	60.4379	76.2516	0.435736	0.0492418	0.173789	42.834	49.4566	0.200497	0.430534	0.845586
ENSMUSG00000032192	Gnb5	9	guanine nucleotide binding protein (G protein), beta 5 [Source:MGI Symbol;Acc:MGI:101848]	14697	47.7585	60.1579	0.435623	0.0463669	0.167294	99.2408	111.8	0.192629	0.128634	0.644731
ENSMUSG00000022040	Ephx2	14	Bifunctional epoxide hydrolase 2 Cytosolic epoxide hydrolase 2 Lipid-phosphate phosphatase [Source:UniProtKB/Swiss-Prot;Acc:P34914]	13850	17.3119	21.8746	0.435546	0.0267264	0.116047	44.6997	58.2649	0.300179	0.311247	0.78781
ENSMUSG00000034247	Plekhm1	11	Pleckstrin homology domain-containing family M member 1 [Source:UniProtKB/Swiss-Prot;Acc:Q7TSI1]	353047	1.3915	1.82795	0.435413	0.188118	0.399506	2.50091	1.92094	-0.27319	0.35634	0.811644
ENSMUSG00000032854	Ugt8a	3	UDP galactosyltransferase 8A [Source:MGI Symbol;Acc:MGI:109522]	22239	23.3491	29.7951	0.43533	0.0762893	0.229149	1.63918	2.48307	0.41379	0.176423	0.69549
ENSMUSG00000026632	Tatdn3	1	Mus musculus TatD DNase domain containing 3 (Tatdn3), transcript variant 4, mRNA. [Source:RefSeq mRNA;Acc:NM_001357166]	68972	10.7794	13.7002	0.435268	0.0617274	0.200037	12.5363	13.6856	0.139803	0.492522	0.867953
ENSMUSG00000038482	Tfdp1	8	transcription factor Dp 1 [Source:MGI Symbol;Acc:MGI:101934]	21781	11.4552	14.6278	0.435164	0.126686	0.315047	16.9454	22.4039	0.348928	0.189195	0.704878
ENSMUSG00000021028	Mbip	12	MAP3K12-binding inhibitory protein 1 [Source:UniProtKB/Swiss-Prot;Acc:Q99LQ1]	217588	10.5326	13.4925	0.435159	0.102127	0.274798	14.3826	17.8409	0.30526	0.102279	0.615285
ENSMUSG00000028085	Gatb	3	Glutamyl-tRNA(Gln) amidotransferase subunit B, mitochondrial [Source:UniProtKB/Swiss-Prot;Acc:Q99JT1]	229487	5.46774	6.94192	0.435112	0.0260739	0.114292	6.10007	6.36341	0.075704	0.69661	0.933825
ENSMUSG00000038079	Tmem237	1	Transmembrane protein 237 [Source:UniProtKB/Swiss-Prot;Acc:Q3V0J1]	381259	19.5732	24.5752	0.435062	0.0127897	0.0712965	13.1611	17.8365	0.434308	0.017765	0.383756
ENSMUSG00000019432	Ddx39b	17	Spliceosome RNA helicase Ddx39b [Source:UniProtKB/Swiss-Prot;Acc:Q9Z1N5]	53817	33.888	42.5009	0.434943	0.00201145	0.01958	37.1199	39.7824	0.11849	0.420497	0.841344
ENSMUSG00000046865	Fbl	7	rRNA 2'-O-methyltransferase fibrillarin [Source:UniProtKB/Swiss-Prot;Acc:P35550]	14113	5.33265	6.72088	0.434783	0.0129141	0.0717857	6.85737	5.51689	-0.263689	0.124429	0.641197
ENSMUSG00000037523	Mavs	2	Mitochondrial antiviral-signaling protein [Source:UniProtKB/Swiss-Prot;Acc:Q8VCF0]	228607	8.45397	10.6037	0.43463	0.0237627	0.10765	7.36125	10.5017	0.337864	0.293838	0.778874
ENSMUSG00000035960	Apex1	14	DNA-(apurinic or apyrimidinic site) lyase DNA-(apurinic or apyrimidinic site) lyase, mitochondrial [Source:UniProtKB/Swiss-Prot;Acc:P28352]	11792	11.1021	14.0872	0.434454	0.0627898	0.202239	17.2227	23.3376	0.424469	0.0253979	0.439383
ENSMUSG00000045136	Tubb2b	13	tubulin, beta 2B class IIB [Source:MGI Symbol;Acc:MGI:1920960]	73710	73.0161	94.9879	0.434325	0.156955	0.357621	51.9226	82.8795	0.450474	0.157801	0.677427
ENSMUSG00000046010	Zfp830	11	zinc finger protein 830 [Source:MGI Symbol;Acc:MGI:1914233]	66983	9.52879	12.1959	0.434312	0.11563	0.297486	9.68259	12.2465	0.309147	0.208997	0.720201
ENSMUSG00000018500	Adora2b	11	adenosine A2b receptor [Source:MGI Symbol;Acc:MGI:99403]	11541	28.9161	36.5124	0.434266	0.0763351	0.229212	11.704	25.5205	0.830301	0.00572942	0.253677
ENSMUSG00000031432	Prps1	X	Ribose-phosphate pyrophosphokinase 1 [Source:UniProtKB/Swiss-Prot;Acc:Q9D7G0]	19139	29.0787	36.6918	0.433964	0.0548043	0.185962	36.716	46.1872	0.310885	0.1702	0.68697
ENSMUSG00000006154	Eps8l1	7	Epidermal growth factor receptor kinase substrate 8-like protein 1 [Source:UniProtKB/Swiss-Prot;Acc:Q8R5F8]	67425	1.01093	1.30917	0.433919	0.149215	0.346365	1.01763	1.84169	0.665243	0.0199554	0.401616
ENSMUSG00000014418	Hps5	7	Hermansky-Pudlak syndrome 5 protein homolog [Source:UniProtKB/Swiss-Prot;Acc:P59438]	246694	1.96714	2.49409	0.433851	0.0705773	0.218069	2.097	2.68388	0.28882	0.323025	0.79486
ENSMUSG00000031402	Mpp1	X	membrane protein, palmitoylated [Source:MGI Symbol;Acc:MGI:105941]	17524	9.50827	12.0597	0.433579	0.067512	0.211749	10.9306	15.2345	0.46975	0.00842094	0.30137
ENSMUSG00000041028	Ghitm	14	Growth hormone-inducible transmembrane protein [Source:UniProtKB/Swiss-Prot;Acc:Q91VC9]	66092	265.523	334.88	0.433526	0.0688761	0.214364	227.297	272.172	0.255306	0.244422	0.744175
ENSMUSG00000029036	Atad3a	4	ATPase family AAA domain-containing protein 3 [Source:UniProtKB/Swiss-Prot;Acc:Q925I1]	108888	16.9398	21.269	0.433481	0.0220016	0.102366	22.758	26.7929	0.2352	0.249221	0.74711
ENSMUSG00000044674	Fzd1	5	Frizzled-1 [Source:UniProtKB/Swiss-Prot;Acc:O70421]	14362	6.76316	8.6508	0.433451	0.136611	0.328701	2.96497	5.26497	0.528007	0.103425	0.618118
ENSMUSG00000042340	Ctf1	7	Cardiotrophin-1 [Source:UniProtKB/Swiss-Prot;Acc:Q60753]	13019	15.1305	19.1693	0.433408	0.0505379	0.176757	10.784	12.4597	0.183917	0.547672	0.893965
ENSMUSG00000008301	Phax	18	phosphorylated adaptor for RNA export [Source:MGI Symbol;Acc:MGI:1891839]	56698	34.5398	43.2087	0.433248	0.00882743	0.0554029	36.0428	40.4341	0.188256	0.214037	0.724239
ENSMUSG00000024246	Thumpd2	17	THUMP domain-containing protein 2 [Source:UniProtKB/Swiss-Prot;Acc:Q9CZB3]	72167	3.38442	4.57721	0.433083	0.245913	0.470843	6.43196	6.55043	0.0451351	0.855644	0.970576
ENSMUSG00000025579	Gaa	11	Lysosomal alpha-glucosidase [Source:UniProtKB/Swiss-Prot;Acc:P70699]	14387	47.9293	60.5708	0.433007	0.0527174	0.181612	42.1573	53.1908	0.306525	0.201499	0.714645
ENSMUSG00000031565	Fgfr1	8	Fibroblast growth factor receptor 1 [Source:UniProtKB/Swiss-Prot;Acc:P16092]	14182	12.7852	16.0581	0.433002	0.0153594	0.0805777	9.0296	12.7231	0.427166	0.109704	0.627897
ENSMUSG00000026578	Ccdc181	1	Coiled-coil domain-containing protein 181 [Source:UniProtKB/Swiss-Prot;Acc:Q80ZU5]	74895	10.5059	13.2825	0.43288	0.0643056	0.20517	11.8753	11.7686	0.0147292	0.948611	0.991199
ENSMUSG00000021975	Ints9	14	integrator complex subunit 9 isoform 2 [Source:RefSeq peptide;Acc:NP_001240660]	210925	3.95659	5.02487	0.432852	0.0511315	0.178043	4.67334	7.85332	0.674312	0.0032068	0.197612
ENSMUSG00000022602	Arc	15	Activity-regulated cytoskeleton-associated protein [Source:UniProtKB/Swiss-Prot;Acc:Q9WV31]	11838	6.35093	8.35476	0.432807	0.220157	0.43909	50.4841	66.1605	0.261713	0.391693	0.827248
ENSMUSG00000025078	Nhlrc2	19	NHL repeat-containing protein 2 [Source:UniProtKB/Swiss-Prot;Acc:Q8BZW8]	66866	3.6259	4.64325	0.432593	0.156471	0.357	3.69911	4.70122	0.335301	0.104385	0.620497
ENSMUSG00000048222	Mfap1b	2	Microfibrillar-associated protein 1A [Source:UniProtKB/Swiss-Prot;Acc:C0HKD8]	100034361	6.17939	7.73775	0.432446	0.00488561	0.0366999	7.38811	7.02862	-0.0426051	0.808528	0.960435
ENSMUSG00000021737	Psmd6	14	26S proteasome non-ATPase regulatory subunit 6 [Source:UniProtKB/Swiss-Prot;Acc:Q99JI4]	66413	84.5037	105.825	0.432244	0.00393894	0.0316916	89.3622	103.25	0.225448	0.159598	0.678774
ENSMUSG00000048310	Pskh1	8	protein serine kinase H1 [Source:MGI Symbol;Acc:MGI:3528383]	244631	3.37987	4.31765	0.431901	0.0783053	0.232635	4.0582	3.19454	-0.266048	0.283918	0.773383
ENSMUSG00000026437	Cdk18	1	Cyclin-dependent kinase 18 [Source:UniProtKB/Swiss-Prot;Acc:Q04899]	18557	19.3055	24.5795	0.431814	0.0439945	0.161692	2.79891	3.37518	0.201797	0.50232	0.871826
ENSMUSG00000032042	Srpr	9	Signal recognition particle receptor subunit alpha [Source:UniProtKB/Swiss-Prot;Acc:Q9DBG7]	67398	26.5913	33.2534	0.431253	0.0281007	0.120447	18.6544	21.8234	0.218292	0.327166	0.797058
ENSMUSG00000029413	Naaa	5	N-acylethanolamine acid amidase [Source:MGI Symbol;Acc:MGI:1914361]	67111	12.9322	16.2949	0.43118	0.0442526	0.162341	17.2339	21.7477	0.273814	0.356004	0.811355
ENSMUSG00000030801	Kat8	7	Histone acetyltransferase KAT8 [Source:UniProtKB/Swiss-Prot;Acc:Q9D1P2]	67773	10.9096	13.754	0.43108	0.0172477	0.0868919	14.2622	17.8597	0.308039	0.146074	0.665004
ENSMUSG00000022257	Laptm4b	15	Lysosomal-associated transmembrane protein 4B [Source:UniProtKB/Swiss-Prot;Acc:Q91XQ6]	114128	117.55	147.082	0.43103	0.0205605	0.0980364	52.4907	74.739	0.460724	0.0534335	0.52426
ENSMUSG00000008429	Herpud2	9	Homocysteine-responsive endoplasmic reticulum-resident ubiquitin-like domain member 2 protein [Source:UniProtKB/Swiss-Prot;Acc:Q9JJC9]	80517	13.2065	16.613	0.430739	0.0513982	0.178625	14.0187	20.3641	0.473512	0.0650304	0.556679
ENSMUSG00000027506	Tpd52	3	tumor protein D52 [Source:MGI Symbol;Acc:MGI:107749]	21985	22.943	28.7818	0.430673	0.013345	0.0732993	12.5512	14.0792	0.170372	0.435333	0.847874
ENSMUSG00000022545	Ercc4	16	DNA repair endonuclease XPF [Source:UniProtKB/Swiss-Prot;Acc:Q9QZD4]	50505	2.99323	3.77512	0.430668	0.0406161	0.153022	4.26525	5.43365	0.318761	0.163749	0.681598
ENSMUSG00000051864	Tbc1d22a	15	TBC1 domain family member 22A [Source:UniProtKB/Swiss-Prot;Acc:Q8R5A6]	223754	7.71123	9.71691	0.430543	0.0345133	0.137639	10.211	9.79525	-0.0420285	0.842283	0.968822
ENSMUSG00000079104	Prps1l3	12		328099	4.13644	5.33233	0.43043	0.160364	0.362719	3.58953	6.34106	0.538883	0.0918981	0.594961
ENSMUSG00000027456	Sdcbp2	2	Syntenin-2 [Source:UniProtKB/Swiss-Prot;Acc:Q99JZ0]	228765	1.69829	2.41235	0.430415	0.324254	0.555325	2.11562	1.39828	-0.243841
ENSMUSG00000026150	Mff	1	Mitochondrial fission factor [Source:UniProtKB/Swiss-Prot;Acc:Q6PCP5]	75734	77.7479	97.9482	0.430299	0.0750841	0.226934	96.8225	122.181	0.313408	0.190329	0.706185
ENSMUSG00000025217	Btrc	19	F-box/WD repeat-containing protein 1A [Source:UniProtKB/Swiss-Prot;Acc:Q3ULA2]	12234	8.93935	11.2312	0.429668	0.0258886	0.113619	14.4292	16.8287	0.23169	0.187	0.703316
ENSMUSG00000028409	Smu1	4	WD40 repeat-containing protein SMU1 WD40 repeat-containing protein SMU1, N-terminally processed [Source:UniProtKB/Swiss-Prot;Acc:Q3UKJ7]	74255	31.5008	39.4164	0.429615	0.00993715	0.0602148	39.8322	45.9304	0.225317	0.116121	0.631986
ENSMUSG00000007670	Khsrp	17	KH-type splicing regulatory protein [Source:MGI Symbol;Acc:MGI:1336214]	16549	3.19153	4.0672	0.429448	0.0695774	0.215739	5.92264	3.83541	-0.547604	0.00288757	0.186243
ENSMUSG00000033184	Tmed7	18	transmembrane p24 trafficking protein 7 [Source:HGNC Symbol;Acc:HGNC:24253]	66676	10.9992	13.7593	0.428933	0.0471788	0.169203	7.29608	10.5131	0.421831	0.145707	0.665004
ENSMUSG00000021385	Ippk	13	Inositol-pentakisphosphate 2-kinase [Source:UniProtKB/Swiss-Prot;Acc:Q6P1C1]	75678	6.18893	7.81229	0.428718	0.0683521	0.21334	3.63956	4.94825	0.411287	0.0877337	0.588186
ENSMUSG00000033933	Vhl	6	von Hippel-Lindau tumor suppressor [Source:MGI Symbol;Acc:MGI:103223]	22346	58.9913	74.5823	0.428477	0.108461	0.28559	78.7089	100.36	0.296965	0.291929	0.777489
ENSMUSG00000031703	Itfg1	8	T-cell immunomodulatory protein [Source:UniProtKB/Swiss-Prot;Acc:Q99KW9]	71927	39.7923	49.9239	0.428458	0.0572191	0.191013	31.9808	40.7555	0.325695	0.158263	0.677663
ENSMUSG00000034120	Srsf2	11	Serine/arginine-rich splicing factor 2 [Source:UniProtKB/Swiss-Prot;Acc:Q62093]	20382	50.923	64.3541	0.428454	0.108895	0.286337	66.3888	90.8103	0.419275	0.0599988	0.541607
ENSMUSG00000027775	Mfsd1	3	Major facilitator superfamily domain-containing protein 1 [Source:UniProtKB/Swiss-Prot;Acc:Q9DC37]	66868	19.8917	25.0269	0.428418	0.099315	0.270435	11.8132	12.8459	0.116024	0.665139	0.925658
ENSMUSG00000031780	Ccl17	8	chemokine (C-C motif) ligand 17 [Source:MGI Symbol;Acc:MGI:1329039]	20295	1.56507	2.41586	0.428303	0.359074	0.587624	0.842657	2.80541	0.835054	0.0116625	0.336089
ENSMUSG00000028551	Cdkn2c	4	Cyclin-dependent kinase 4 inhibitor C [Source:UniProtKB/Swiss-Prot;Acc:Q60772]	12580	2.02768	2.62035	0.428245	0.174738	0.382226	19.8961	21.5079	0.130983	0.611224	0.91204
ENSMUSG00000062397	Zfp706	15	zinc finger protein 706 [Source:MGI Symbol;Acc:MGI:1915286]	68036	133.995	167.928	0.428175	0.0281345	0.120526	104.368	132.016	0.314141	0.19228	0.706962
ENSMUSG00000002279	Lmf1	17	Lipase maturation factor 1 [Source:UniProtKB/Swiss-Prot;Acc:Q3U3R4]	76483	10.9204	13.7105	0.428076	0.0148931	0.0789287	5.66097	7.68728	0.411367	0.0816939	0.579009
ENSMUSG00000029063	Nadk	4	NAD kinase [Source:UniProtKB/Swiss-Prot;Acc:P58058]	192185	47.2784	59.3633	0.427897	0.034443	0.137389	77.5771	99.9762	0.309651	0.274569	0.767879
ENSMUSG00000025509	Pnpla2	7	patatin-like phospholipase domain containing 2 [Source:MGI Symbol;Acc:MGI:1914103]	66853	31.4998	39.2769	0.427621	0.01709	0.0863641	40.6509	55.4305	0.390765	0.14738	0.665355
ENSMUSG00000005981	Trap1	16	Heat shock protein 75 kDa, mitochondrial [Source:UniProtKB/Swiss-Prot;Acc:Q9CQN1]	68015	36.0749	44.9773	0.427546	0.0110954	0.0647136	35.3897	41.434	0.240922	0.173082	0.691817
ENSMUSG00000023988	Bysl	17	Bystin [Source:UniProtKB/Swiss-Prot;Acc:O54825]	53414	8.41545	10.4938	0.427143	0.018625	0.0914357	11.7622	14.3079	0.293532	0.0801813	0.577554
ENSMUSG00000038335	Tsr1	11	Pre-rRNA-processing [Source:UniProtKB/Swiss-Prot;Acc:Q5SWD9]	104662	3.96264	4.98271	0.426957	0.0422257	0.157447	5.69619	7.13516	0.304661	0.144579	0.665004
ENSMUSG00000027710	Acad9	3	acyl-Coenzyme A dehydrogenase family, member 9 [Source:MGI Symbol;Acc:MGI:1914272]	229211	12.2474	15.4776	0.426792	0.123193	0.309362	14.0201	17.0454	0.267549	0.243947	0.743567
ENSMUSG00000040972	Igsf21	4	Immunoglobulin superfamily member 21 [Source:UniProtKB/Swiss-Prot;Acc:Q7TNR6]	230868	12.6145	16.1139	0.426659	0.120836	0.305775	24.7233	25.6737	0.0729639	0.732595	0.941655
ENSMUSG00000063297	Luzp2	7	Leucine zipper protein 2 [Source:UniProtKB/Swiss-Prot;Acc:Q8BGY3]	233271	35.6543	44.3473	0.42657	0.0102143	0.0612178	94.8823	135.201	0.402255	0.171503	0.688747
ENSMUSG00000004633	Chn2	6	Beta-chimaerin [Source:UniProtKB/Swiss-Prot;Acc:Q80XD1]	69993	7.71632	9.86953	0.426415	0.0931427	0.260017	7.14409	8.15422	0.171535	0.465807	0.859415
ENSMUSG00000079108	Srp54b	12	signal recognition particle 54B [Source:MGI Symbol;Acc:MGI:3714357]	100101806	2.27181	2.8786	0.426268	0.0912679	0.257171	2.78491	3.48499	0.310864	0.154914	0.675331
ENSMUSG00000075054	Yae1d1	13	Yae1 domain containing 1 [Source:MGI Symbol;Acc:MGI:1914258]	67008	3.47799	4.3343	0.426155	0.00488855	0.0366999	3.20779	5.38846	0.643206	0.0116982	0.336089
ENSMUSG00000037649	H2-DMa	17	histocompatibility 2, class II, locus DMa [Source:MGI Symbol;Acc:MGI:95921]	14998	4.20999	5.3237	0.425935	0.0711952	0.219383	5.0822	8.17117	0.571895	0.0260404	0.44139
ENSMUSG00000038619	Ensa	3	Alpha-endosulfine [Source:UniProtKB/Swiss-Prot;Acc:P60840]	56205	51.8095	64.5377	0.425899	0.0073253	0.0488263	66.9088	68.3191	0.0452467	0.816451	0.963127
ENSMUSG00000021993	Mipep	14	Mitochondrial intermediate peptidase [Source:UniProtKB/Swiss-Prot;Acc:A6H611]	70478	11.4376	14.262	0.42533	0.0115221	0.0662891	10.9203	15.7066	0.524512	0.000190077	0.0320721
ENSMUSG00000024515	Smad4	18	Mothers against decapentaplegic homolog 4 [Source:UniProtKB/Swiss-Prot;Acc:P97471]	17128	19.3385	24.1466	0.425283	0.00136223	0.0146244	28.2991	31.2348	0.149692	0.477737	0.861066
ENSMUSG00000025236	Adpgk	9	Mus musculus ADP-dependent glucokinase (Adpgk), transcript variant 2, mRNA. [Source:RefSeq mRNA;Acc:NM_001359282]	72141	3.12353	3.95317	0.425218	0.126433	0.314766	1.30086	2.6439	0.806157	0.00403687	0.221176
ENSMUSG00000022858	Tra2b	16	Mus musculus transformer 2 beta (Tra2b), transcript variant 2, mRNA. [Source:RefSeq mRNA;Acc:NM_001330554]	20462	18.101	22.6018	0.425163	0.0358158	0.140833	25.0017	27.3787	0.145391	0.505784	0.872985
ENSMUSG00000024664	Fads3	19	Fatty acid desaturase 3 [Source:UniProtKB/Swiss-Prot;Acc:Q9JJE7]	60527	4.56488	5.7836	0.425159	0.1308	0.321341	6.11804	5.97339	-0.00942246	0.967675	0.99326
ENSMUSG00000019467	Arhgef25	10	Mus musculus Rho guanine nucleotide exchange factor (GEF) 25 (Arhgef25), transcript variant 3, mRNA. [Source:RefSeq mRNA;Acc:NM_001358557]	52666	13.0612	16.3267	0.425057	0.0503786	0.176517	33.8543	30.1164	-0.135941	0.538208	0.889934
ENSMUSG00000017754	Pltp	2	phospholipid transfer protein [Source:MGI Symbol;Acc:MGI:103151]	18830	33.2741	41.6158	0.424998	0.0211991	0.0997965	22.2205	28.6445	0.259245	0.405404	0.833701
ENSMUSG00000020283	Pex13	11	Peroxisomal membrane protein PEX13 [Source:UniProtKB/Swiss-Prot;Acc:Q9D0K1]	72129	13.4377	16.8549	0.424985	0.0549396	0.186315	10.5765	15.857	0.504283	0.0544506	0.52504
ENSMUSG00000017831	Rab5a	17	Ras-related protein Rab-5A [Source:UniProtKB/Swiss-Prot;Acc:Q9CQD1]	271457	79.311	102.422	0.424983	0.212929	0.430318	94.7497	145.718	0.46699	0.121156	0.637178
ENSMUSG00000045404	Kcnk13	12	Potassium channel subfamily K member 13 [Source:UniProtKB/Swiss-Prot;Acc:Q8R1P5]	217826	12.1321	15.2109	0.424882	0.0648655	0.206223	1.77694	2.50863	0.336673	0.293992	0.778874
ENSMUSG00000048170	Mcmbp	7	Mini-chromosome maintenance complex-binding protein [Source:UniProtKB/Swiss-Prot;Acc:Q8R3C0]	210711	4.83518	6.08022	0.42476	0.0236211	0.107369	5.55203	6.2609	0.176996	0.419598	0.840798
ENSMUSG00000060336	Zfp937	2	zinc finger protein 937 [Source:MGI Symbol;Acc:MGI:3644476]	245174	1.34765	1.73067	0.424746	0.168234	0.372874	2.0357	1.99473	0.017112	0.952776	0.991445
ENSMUSG00000032328	Tmem30a	9	transmembrane protein 30A [Source:MGI Symbol;Acc:MGI:106402]	69981	47.8784	59.6437	0.424567	0.0292368	0.123483	37.4512	48.7508	0.347283	0.128195	0.644731
ENSMUSG00000072889	Nfxl1	5	nuclear transcription factor, X-box binding like 1 [Source:HGNC Symbol;Acc:HGNC:18726]	100978	0.97341	1.26919	0.424465	0.219441	0.438052	1.12705	1.54882	0.26522	0.419448	0.84066
ENSMUSG00000076432	Ywhaq	12	tyrosine 3-monooxygenase/tryptophan 5-monooxygenase activation protein theta [Source:MGI Symbol;Acc:MGI:891963]	22630	138.84	173.988	0.424223	0.0324314	0.131677	125.829	145.98	0.215594	0.296592	0.780806
ENSMUSG00000061981	Flot2	11	Flotillin-2 [Source:UniProtKB/Swiss-Prot;Acc:Q60634]	14252	41.2084	51.4043	0.423772	0.0431957	0.15977	50.9372	55.549	0.143073	0.414492	0.838458
ENSMUSG00000042354	Gnl3	14	guanine nucleotide binding protein-like 3 (nucleolar) [Source:MGI Symbol;Acc:MGI:1353651]	30877	13.5637	16.9254	0.423503	0.00658578	0.0452248	20.06	21.7813	0.140998	0.322493	0.794172
ENSMUSG00000002731	Prkra	2	Interferon-inducible double-stranded RNA-dependent protein kinase activator A [Source:UniProtKB/Swiss-Prot;Acc:Q9WTX2]	23992	13.2016	16.5202	0.423481	0.0633823	0.203281	14.7829	17.0472	0.204077	0.408806	0.834376
ENSMUSG00000079436	Kcnj13	1	Inward rectifier potassium channel 13 [Source:UniProtKB/Swiss-Prot;Acc:P86046]	100040591	5.45845	7.12378	0.423331	0.233529	0.456917	1.85827	3.52316	0.629715	0.0471563	0.509469
ENSMUSG00000019996	Map7	10	microtubule associated protein 7 [Source:HGNC Symbol;Acc:HGNC:6869]	17761	10.3775	13.0227	0.423257	0.0222774	0.103168	8.54031	8.76754	0.034593	0.894004	0.980079
ENSMUSG00000019143	Hars2	18	Probable histidine--tRNA ligase, mitochondrial [Source:UniProtKB/Swiss-Prot;Acc:Q99KK9]	70791	8.28916	10.3724	0.422853	0.0778118	0.231755	9.66984	13.4228	0.419916	0.0809131	0.578545
ENSMUSG00000040688	Tbl3	17	Transducin beta-like protein 3 [Source:UniProtKB/Swiss-Prot;Acc:Q8C4J7]	213773	6.52678	8.19378	0.422607	0.0389086	0.149074	9.68109	10.9957	0.186677	0.383464	0.823714
ENSMUSG00000021038	Vipas39	12	VPS33B interacting protein, apical-basolateral polarity regulator, spe-39 homolog [Source:MGI Symbol;Acc:MGI:2144805]	104799	18.8493	23.4373	0.422026	0.0056236	0.0403913	20.5305	28.0899	0.450603	0.0135341	0.356718
ENSMUSG00000022285	Ywhaz	15	tyrosine 3-monooxygenase/tryptophan 5-monooxygenase activation protein, zeta polypeptide [Source:MGI Symbol;Acc:MGI:109484]	22631	102.469	127.39	0.42201	0.00271065	0.0243848	181.283	189.287	0.077811	0.616166	0.913909
ENSMUSG00000045312	Lhfpl2	13	LHFPL tetraspan subfamily member 2 protein [Source:UniProtKB/Swiss-Prot;Acc:Q8BGA2]	218454	5.11862	6.42165	0.421929	0.0823485	0.240781	2.50942	3.30882	0.327681	0.260173	0.758069
ENSMUSG00000021494	Ddx41	13	Probable ATP-dependent RNA helicase DDX41 [Source:UniProtKB/Swiss-Prot;Acc:Q91VN6]	72935	13.5396	16.807	0.421897	0.0134297	0.0735843	20.5141	27.1822	0.406716	0.00675607	0.266986
ENSMUSG00000052298	Cdc42se2	11	CDC42 small effector protein 2 [Source:UniProtKB/Swiss-Prot;Acc:Q8BGH7]	72729	28.2194	35.1275	0.421838	0.0288309	0.122249	48.3296	61.5725	0.324332	0.165715	0.682888
ENSMUSG00000022906	Parp9	16	Poly [ADP-ribose] polymerase 9 [Source:UniProtKB/Swiss-Prot;Acc:Q8CAS9]	80285	1.24516	1.69019	0.421683	0.300035	0.530761	0.687411	2.23239	1.07254	0.000815535	0.0867893
ENSMUSG00000047030	Spata2	2	spermatogenesis associated 2 [Source:MGI Symbol;Acc:MGI:2146885]	263876	9.56045	12.1498	0.42166	0.128176	0.317238	10.8378	12.4886	0.196347	0.432785	0.846325
ENSMUSG00000016664	Pacsin2	15	protein kinase C and casein kinase substrate in neurons 2 [Source:MGI Symbol;Acc:MGI:1345153]	23970	19.4539	24.4173	0.421621	0.110594	0.289087	15.9425	16.9178	0.0964187	0.719487	0.938556
ENSMUSG00000020553	Pctp	11	phosphatidylcholine transfer protein isoform 2 [Source:RefSeq peptide;Acc:NP_001303301]	18559	3.14813	3.95632	0.421599	0.0860291	0.247551	4.20748	5.19716	0.267631	0.339158	0.803064
ENSMUSG00000038416	Cdc16	8	Cell division cycle [Source:UniProtKB/Swiss-Prot;Acc:Q8R349]	69957	27.3875	34.3747	0.421592	0.0764863	0.229357	35.6286	44.747	0.315232	0.165033	0.682888
ENSMUSG00000030298	Sec13	6	SEC13 homolog, nuclear pore and COPII coat complex component [Source:HGNC Symbol;Acc:HGNC:10697]	110379	71.4658	89.0303	0.42145	0.0288359	0.122249	72.204	82.7833	0.216865	0.15541	0.676132
ENSMUSG00000042502	Cd2bp2	7	Mus musculus CD2 antigen (cytoplasmic tail) binding protein 2 (Cd2bp2), transcript variant 5, mRNA. [Source:RefSeq mRNA;Acc:NM_001357817]	70233	13.8714	17.2461	0.42075	0.00507088	0.0375969	17.182	15.167	-0.142322	0.534303	0.887847
ENSMUSG00000032387	Rbpms2	9	RNA binding protein with multiple splicing 2 [Source:MGI Symbol;Acc:MGI:1919223]	71973	11.3535	14.4204	0.420451	0.159778	0.361894	13.3446	19.074	0.392278	0.196351	0.710287
ENSMUSG00000024712	Rfk	19	Riboflavin kinase [Source:UniProtKB/Swiss-Prot;Acc:Q8CFV9]	54391	80.8203	100.818	0.420212	0.0563159	0.189125	71.2938	77.181	0.113113	0.68396	0.92991
ENSMUSG00000031775	Pllp	8	Plasmolipin [Source:UniProtKB/Swiss-Prot;Acc:Q9DCU2]	67801	24.4152	30.6818	0.420099	0.0475	0.169947	2.31786	2.48328	0.105216	0.658219	0.923805
ENSMUSG00000033107	Rnf125	18	E3 ubiquitin-protein ligase RNF125 [Source:UniProtKB/Swiss-Prot;Acc:Q9D9R0]	67664	2.65872	3.41415	0.420012	0.184764	0.395434	2.61421	3.07015	0.178253	0.565559	0.898728
ENSMUSG00000028759	Hp1bp3	4	Mus musculus heterochromatin protein 1, binding protein 3 (Hp1bp3), transcript variant 9, mRNA. [Source:RefSeq mRNA;Acc:NM_001356432]	15441	21.2335	26.4597	0.419655	0.0244767	0.109675	28.9714	28.6198	0.0174207	0.932909	0.987511
ENSMUSG00000024976	Shoc2	19	Mus musculus soc-2 (suppressor of clear) homolog (C. elegans) (Shoc2), transcript variant 3, mRNA. [Source:RefSeq mRNA;Acc:NM_001355242]	56392	7.13664	9.05501	0.419556	0.0644847	0.205522	9.32069	13.4781	0.488106	0.0336104	0.467822
ENSMUSG00000031537	Ikbkb	8	inhibitor of kappaB kinase beta [Source:MGI Symbol;Acc:MGI:1338071]	16150	5.58922	6.96388	0.419472	0.0399668	0.151415	11.5607	12.3042	0.10631	0.588789	0.904893
ENSMUSG00000012640	Zfp715	7	zinc finger protein 715 [Source:MGI Symbol;Acc:MGI:1917180]	69930	1.29099	1.66202	0.419345	0.179084	0.387801	3.35598	3.49736	0.0603616	0.832276	0.966231
ENSMUSG00000022864	D16Ertd472e	16	chromosome 21 open reading frame 91 [Source:HGNC Symbol;Acc:HGNC:16459]	67102	8.86649	11.1911	0.419035	0.0768796	0.230036	3.43379	6.54865	0.650142	0.0326074	0.464722
ENSMUSG00000033294	Noc4l	5	Nucleolar complex [Source:UniProtKB/Swiss-Prot;Acc:Q8BHY2]	100608	6.18429	7.73154	0.418892	0.050528	0.176757	11.5569	12.4062	0.0927141	0.71546	0.937315
ENSMUSG00000030089	Slc41a3	6	solute carrier family 41, member 3 [Source:MGI Symbol;Acc:MGI:1918949]	71699	5.41353	6.76076	0.418824	0.037797	0.14603	2.48546	2.13718	-0.111321	0.718952	0.938444
ENSMUSG00000035757	Selenoo	15	Selenoprotein O [Source:UniProtKB/Swiss-Prot;Acc:Q9DBC0]	223776	9.19244	11.3924	0.418628	0.00362836	0.0299702	10.6269	14.0268	0.382145	0.0601735	0.542275
ENSMUSG00000040213	Kyat3	3	Kynurenine--oxoglutarate transaminase 3 [Source:UniProtKB/Swiss-Prot;Acc:Q71RI9]	229905	3.72567	4.64635	0.418609	0.0168396	0.0856494	3.83575	5.78594	0.542765	0.0165485	0.372303
[truncated: 8,902 more rows]
