# Supplementary material for: Reactive astrocytes acquire neuroprotective as well as deleterious signatures in response to Tau and Aß pathology
Source: Nat Commun. 2022 Jan 10;13:135. doi: 10.1038/s41467-021-27702-w (PMC8748982; doi:10.1038/s41467-021-27702-w)
Supplement: Supplementary file 5 — Supplementary Data 3 [file 41467_2021_27702_MOESM5_ESM.xlsx]

## Sheet: Data 3
gene	gene_name	chromosome	description	entrez_id	Early-stage neocortex Control (average FPKM)	Early-stage neocortex APP/PS1 (average FPKM)	Early-stage neocortex Log2_Fold_Change (APP/PS1 vs WT)	Early-stage neocortex P-value (APP/PS1 vs WT)	Early-stage neocortex adjusted P-value (APP/PS1 vs WT)
ENSMUSG00000022892	App	16	amyloid beta (A4) precursor protein [Source:MGI Symbol;Acc:MGI:88059]	11820	102.117	369.768	1.36995	1.38379e-20	1.16224e-16
ENSMUSG00000021948	Prkcd	14	protein kinase C, delta [Source:MGI Symbol;Acc:MGI:97598]	18753	5.86805	12.3974	0.827316	2.8271e-09	1.18724e-05
ENSMUSG00000022602	Arc	15	activity regulated cytoskeletal-associated protein [Source:MGI Symbol;Acc:MGI:88067]	11838	41.9992	22.4997	-0.668501	9.6506e-08	0.000324221
ENSMUSG00000052565	Hist1h1d	13	histone cluster 1, H1d [Source:MGI Symbol;Acc:MGI:107502]	14957	1.85322	3.24844	0.640947	1.84976e-06	0.00517871
ENSMUSG00000023034	Nr4a1	15	nuclear receptor subfamily 4, group A, member 1 [Source:MGI Symbol;Acc:MGI:1352454]	15370	25.6143	12.3715	-0.713504	3.55642e-06	0.00827667
ENSMUSG00000040363	Bcor	X	BCL6 interacting corepressor [Source:MGI Symbol;Acc:MGI:1918708]	71458	15.2652	7.7337	-0.717497	4.12491e-06	0.00827667
ENSMUSG00000045573	Penk	4	preproenkephalin [Source:MGI Symbol;Acc:MGI:104629]	18619	46.9857	87.9155	0.678289	4.43446e-06	0.00827667
ENSMUSG00000034832	Tet3	6	tet methylcytosine dioxygenase 3 [Source:MGI Symbol;Acc:MGI:2446229]	194388	7.92299	4.84252	-0.612554	5.7114e-06	0.00959401
ENSMUSG00000030905	Crym	7	crystallin, mu [Source:MGI Symbol;Acc:MGI:102675]	12971	16.7302	33.5289	0.699825	8.97924e-06	0.0137121
ENSMUSG00000040943	Tet2	3	tet methylcytosine dioxygenase 2 [Source:MGI Symbol;Acc:MGI:2443298]	214133	5.79031	2.93825	-0.690425	1.35572e-05	0.0179618
ENSMUSG00000028364	Tnc	4	tenascin C [Source:MGI Symbol;Acc:MGI:101922]	21923	2.71835	1.50267	-0.638214	1.57909e-05	0.0179618
ENSMUSG00000023951	Vegfa	17	vascular endothelial growth factor A [Source:MGI Symbol;Acc:MGI:103178]	22339	50.4611	29.361	-0.619273	1.60392e-05	0.0179618
ENSMUSG00000057719	Sh3rf2	18	SH3 domain containing ring finger 2 [Source:MGI Symbol;Acc:MGI:2444628]	269016	0.86397	1.67199	0.657024	1.80004e-05	0.0188982
ENSMUSG00000005716	Pvalb	15	parvalbumin [Source:MGI Symbol;Acc:MGI:97821]	19293	5.30742	10.1275	0.657202	2.05294e-05	0.0202855
ENSMUSG00000060969	Irx1	13	Iroquois homeobox 1 [Source:MGI Symbol;Acc:MGI:1197515]	16371	0.575247	1.47966	0.702415	2.83319e-05	0.02644
ENSMUSG00000026565	Pou2f1	1	POU domain, class 2, transcription factor 1 [Source:MGI Symbol;Acc:MGI:101898]	18986	4.22317	2.43609	-0.606872	3.14156e-05	0.0277747
ENSMUSG00000039741	Bahcc1	11	BAH domain and coiled-coil containing 1 [Source:MGI Symbol;Acc:MGI:2679272]	268515	9.08422	5.0331	-0.626773	3.80309e-05	0.0319422
ENSMUSG00000074634	Tmem267	13	transmembrane protein 267 [Source:MGI Symbol;Acc:MGI:3648543]	633640	1.98371	0.88106	-0.677278	4.56042e-05	0.036479
ENSMUSG00000039477	Tnrc18	5	trinucleotide repeat containing 18 [Source:MGI Symbol;Acc:MGI:3648294]	231861	72.505	40.6517	-0.62049	4.80949e-05	0.0367226
ENSMUSG00000028174	Rpe65	3	retinal pigment epithelium 65 [Source:MGI Symbol;Acc:MGI:98001]	19892	14.0984	7.19143	-0.647154	7.19146e-05	0.0485061
ENSMUSG00000054162	Spock3	8	sparc/osteonectin, cwcv and kazal-like domains proteoglycan 3 [Source:MGI Symbol;Acc:MGI:1920152]	72902	8.1261	14.2405	0.592096	7.21903e-05	0.0485061
ENSMUSG00000079037	Prnp	2	prion protein [Source:MGI Symbol;Acc:MGI:97769]	19122	181.556	255.481	0.477744	7.58862e-05	0.0490283
ENSMUSG00000046574	Prr12	7	proline rich 12 [Source:MGI Symbol;Acc:MGI:2679002]	233210	37.4816	22.6199	-0.581127	8.65217e-05	0.0538293
ENSMUSG00000049939	Lrrc4	6	leucine rich repeat containing 4 [Source:MGI Symbol;Acc:MGI:2182081]	192198	22.5494	14.7629	-0.506641	0.000100345	0.0601996
ENSMUSG00000050447	Lypd6	2	LY6/PLAUR domain containing 6 [Source:MGI Symbol;Acc:MGI:2443848]	320343	13.7131	9.28364	-0.462598	0.00011409	0.0638826
ENSMUSG00000030500	Slc17a6	7	solute carrier family 17 (sodium-dependent inorganic phosphate cotransporter), member 6 [Source:MGI Symbol;Acc:MGI:2156052]	140919	1.77899	3.17317	0.585423	0.000120842	0.0640275
ENSMUSG00000047787	Flrt1	19	fibronectin leucine rich transmembrane protein 1 [Source:MGI Symbol;Acc:MGI:3026647]	396184	15.8344	11.232	-0.445084	0.000121972	0.0640275
ENSMUSG00000070056	Mfhas1	8	malignant fibrous histiocytoma amplified sequence 1 [Source:MGI Symbol;Acc:MGI:1098644]	52065	15.5111	10.7979	-0.492856	0.000129776	0.0660598
ENSMUSG00000034706	Dnaic2	11	dynein, axonemal, intermediate chain 2 [Source:MGI Symbol;Acc:MGI:2685574]	432611	2.81189	6.05433	0.632406	0.000154796	0.0752872
ENSMUSG00000026787	Gad2	2	glutamic acid decarboxylase 2 [Source:MGI Symbol;Acc:MGI:95634]	14417	10.8578	17.9076	0.544833	0.000156867	0.0752872
ENSMUSG00000032300	1700017B05Rik	9	RIKEN cDNA 1700017B05 gene [Source:MGI Symbol;Acc:MGI:1921461]	74211	15.368	9.58106	-0.539633	0.000163396	0.0762425
ENSMUSG00000046138	9930021J03Rik	19	RIKEN cDNA 9930021J03 gene [Source:MGI Symbol;Acc:MGI:2444398]	240613	15.4462	10.8091	-0.459787	0.000170072	0.0772125
ENSMUSG00000050711	Scg2	1	secretogranin II [Source:MGI Symbol;Acc:MGI:103033]	20254	18.4012	30.6055	0.550381	0.000174705	0.077229
ENSMUSG00000005958	Ephb3	16	Eph receptor B3 [Source:MGI Symbol;Acc:MGI:104770]	13845	7.4527	4.85351	-0.501072	0.000198283	0.0853149
ENSMUSG00000041642	Kif21b	1	kinesin family member 21B [Source:MGI Symbol;Acc:MGI:109234]	16565	23.3866	17.5454	-0.413748	0.000203155	0.0853149
ENSMUSG00000033615	Cplx1	5	complexin 1 [Source:MGI Symbol;Acc:MGI:104727]	12889	72.8486	111.538	0.493168	0.000241186	0.0983909
ENSMUSG00000050240	Hic2	16	hypermethylated in cancer 2 [Source:MGI Symbol;Acc:MGI:1929869]	58180	1.83946	0.869081	-0.614328	0.000246984	0.0983909
ENSMUSG00000029561	Oasl2	5	2'-5' oligoadenylate synthetase-like 2 [Source:MGI Symbol;Acc:MGI:1344390]	23962	1.61599	2.79293	0.560252	0.000284767	0.108716
ENSMUSG00000019923	Zwint	10	ZW10 interactor [Source:MGI Symbol;Acc:MGI:1289227]	52696	111.102	156.369	0.432069	0.000312613	0.114721
ENSMUSG00000030605	Mfge8	7	milk fat globule-EGF factor 8 protein [Source:MGI Symbol;Acc:MGI:102768]	17304	304.241	193.928	-0.48972	0.000314156	0.114721
ENSMUSG00000032500	Dclk3	9	doublecortin-like kinase 3 [Source:MGI Symbol;Acc:MGI:3039580]	245038	12.9871	21.8881	0.541145	0.000333414	0.11562
ENSMUSG00000000142	Axin2	11	axin 2 [Source:MGI Symbol;Acc:MGI:1270862]	12006	23.7598	16.3045	-0.44483	0.00033391	0.11562
ENSMUSG00000021108	Prkch	12	protein kinase C, eta [Source:MGI Symbol;Acc:MGI:97600]	18755	0.883121	1.73479	0.588295	0.000337265	0.11562
ENSMUSG00000052957	Gas1	13	growth arrest specific 1 [Source:MGI Symbol;Acc:MGI:95655]	14451	15.097	10.1538	-0.453025	0.000370783	0.122298
ENSMUSG00000020601	Trib2	12	tribbles pseudokinase 2 [Source:MGI Symbol;Acc:MGI:2145021]	217410	48.9488	33.6679	-0.469969	0.000371305	0.122298
ENSMUSG00000058706	0610030E20Rik	6	RIKEN cDNA 0610030E20 gene [Source:MGI Symbol;Acc:MGI:1915614]	68364	3.1486	1.99201	-0.509335	0.000406397	0.131282
ENSMUSG00000037868	Egr2	10	early growth response 2 [Source:MGI Symbol;Acc:MGI:95296]	13654	2.88152	1.49474	-0.560845	0.000460305	0.145891
ENSMUSG00000027400	Pdyn	2	prodynorphin [Source:MGI Symbol;Acc:MGI:97535]	18610	3.12851	5.52633	0.554516	0.000485172	0.146738
ENSMUSG00000039372	2004-03-01	1	membrane-associated ring finger (C3HC4) 4 [Source:MGI Symbol;Acc:MGI:2683550]	381270	6.67822	4.47044	-0.474679	0.000492227	0.146738
ENSMUSG00000020599	Rgs9	11	regulator of G-protein signaling 9 [Source:MGI Symbol;Acc:MGI:1338824]	19739	8.0381	14.4718	0.555251	0.000495712	0.146738
ENSMUSG00000031822	Gse1	8	genetic suppressor element 1, coiled-coil protein [Source:MGI Symbol;Acc:MGI:1098275]	382034	25.3409	16.6312	-0.504355	0.000497919	0.146738
ENSMUSG00000090546	Cdr1	X	cerebellar degeneration related antigen 1 [Source:MGI Symbol;Acc:MGI:88359]	631990	3.45775	1.59391	-0.582818	0.00051801	0.147998
ENSMUSG00000028634	Hivep3	4	human immunodeficiency virus type I enhancer binding protein 3 [Source:MGI Symbol;Acc:MGI:106589]	16656	11.9815	8.8453	-0.395739	0.000519816	0.147998
ENSMUSG00000091387	Gcnt4	13	glucosaminyl (N-acetyl) transferase 4, core 2 (beta-1,6-N-acetylglucosaminyltransferase) [Source:MGI Symbol;Acc:MGI:2684919]	218476	5.20295	3.13091	-0.515012	0.000564451	0.158027
ENSMUSG00000053004	Hrh1	6	histamine receptor H1 [Source:MGI Symbol;Acc:MGI:107619]	15465	5.65494	3.55036	-0.49599	0.000587893	0.161892
ENSMUSG00000050592	Fam78a	2	family with sequence similarity 78, member A [Source:MGI Symbol;Acc:MGI:2443569]	241303	2.06119	1.16665	-0.545895	0.000645931	0.173506
ENSMUSG00000025019	Lcor	19	ligand dependent nuclear receptor corepressor [Source:MGI Symbol;Acc:MGI:2443930]	212391	3.67892	2.24431	-0.533716	0.000650727	0.173506
ENSMUSG00000034825	Nrip3	7	nuclear receptor interacting protein 3 [Source:MGI Symbol;Acc:MGI:1925843]	78593	6.27574	9.75479	0.481025	0.000701156	0.1812
ENSMUSG00000095407	Tmem200c	17	transmembrane protein 200C [Source:MGI Symbol;Acc:MGI:3646281]	622645	6.24214	4.14883	-0.451169	0.00071817	0.181701
ENSMUSG00000046743	Fat4	3	FAT atypical cadherin 4 [Source:MGI Symbol;Acc:MGI:3045256]	329628	1.97708	1.19264	-0.530246	0.000724728	0.181701
ENSMUSG00000029657	Hsph1	5	heat shock 105kDa/110kDa protein 1 [Source:MGI Symbol;Acc:MGI:105053]	15505	46.2776	68.821	0.452185	0.000763465	0.185865
ENSMUSG00000018476	Kdm6b	11	KDM1 lysine (K)-specific demethylase 6B [Source:MGI Symbol;Acc:MGI:2448492]	216850	13.4062	9.38593	-0.447851	0.000807632	0.193809
ENSMUSG00000061762	Tac1	6	tachykinin 1 [Source:MGI Symbol;Acc:MGI:98474]	21333	1.68672	3.47719	0.558514	0.000836009	0.197793
ENSMUSG00000036438	Calm2	17	calmodulin 2 [Source:MGI Symbol;Acc:MGI:103250]	12314	363.415	526.198	0.442577	0.00090471	0.204566
ENSMUSG00000020805	Slc13a5	11	solute carrier family 13 (sodium-dependent citrate transporter), member 5 [Source:MGI Symbol;Acc:MGI:3037150]	237831	10.3712	6.7522	-0.470445	0.000906104	0.204566
ENSMUSG00000021091	Serpina3n	12	serine (or cysteine) peptidase inhibitor, clade A, member 3N [Source:MGI Symbol;Acc:MGI:105045]	20716	3.26718	6.32926	0.55325	0.000906604	0.204566
ENSMUSG00000044674	Fzd1	5	frizzled class receptor 1 [Source:MGI Symbol;Acc:MGI:1196625]	14362	7.63679	4.50233	-0.506578	0.00091335	0.204566
ENSMUSG00000020932	Gfap	11	glial fibrillary acidic protein [Source:MGI Symbol;Acc:MGI:95697]	14580	843.943	1183.26	0.419266	0.000953328	0.210711
ENSMUSG00000048911	Rnf24	2	ring finger protein 24 [Source:MGI Symbol;Acc:MGI:1261771]	51902	5.60822	3.94181	-0.419003	0.00097409	0.212503
ENSMUSG00000009216	Fam163b	2	family with sequence similarity 163, member B [Source:MGI Symbol;Acc:MGI:1926106]	109349	25.8071	17.8359	-0.43587	0.00100161	0.212976
ENSMUSG00000028864	Hgf	5	hepatocyte growth factor [Source:MGI Symbol;Acc:MGI:96079]	15234	2.92515	1.81779	-0.486062	0.00103709	0.217763
ENSMUSG00000071226	Cecr2	6	CECR2, histone acetyl-lysine reader [Source:MGI Symbol;Acc:MGI:1923799]	330409	3.02811	2.06268	-0.442312	0.00105284	0.218341
ENSMUSG00000032537	Ephb1	9	Eph receptor B1 [Source:MGI Symbol;Acc:MGI:1096337]	270190	20.7416	13.9541	-0.470529	0.00108538	0.222344
ENSMUSG00000051413	Plagl2	2	pleiomorphic adenoma gene-like 2 [Source:MGI Symbol;Acc:MGI:1933165]	54711	2.389	1.28869	-0.537673	0.00110912	0.22447
ENSMUSG00000046844	Vat1l	8	vesicle amine transport protein 1 like [Source:MGI Symbol;Acc:MGI:2142534]	270097	8.74726	14.4739	0.49578	0.00114451	0.228494
ENSMUSG00000016028	Celsr1	15	cadherin, EGF LAG seven-pass G-type receptor 1 [Source:MGI Symbol;Acc:MGI:1100883]	12614	4.68075	2.90785	-0.49266	0.00115621	0.228494
ENSMUSG00000049999	Ppp1r3d	2	protein phosphatase 1, regulatory subunit 3D [Source:MGI Symbol;Acc:MGI:1917664]	228966	13.7941	8.51791	-0.490997	0.0011919	0.230533
ENSMUSG00000026347	Tmem163	1	transmembrane protein 163 [Source:MGI Symbol;Acc:MGI:1919410]	72160	1.12655	1.90114	0.509814	0.00119397	0.230533
ENSMUSG00000039103	Nexn	3	nexilin [Source:MGI Symbol;Acc:MGI:1916060]	68810	3.90742	6.66965	0.513092	0.00124559	0.237767
ENSMUSG00000024565	Sall3	18	spalt like transcription factor 3 [Source:MGI Symbol;Acc:MGI:109295]	20689	12.6189	8.20742	-0.475662	0.00132545	0.246178
ENSMUSG00000050423	Ppp1r3g	13	protein phosphatase 1, regulatory subunit 3G [Source:MGI Symbol;Acc:MGI:1923737]	76487	45.0303	29.7931	-0.456218	0.00134226	0.246178
ENSMUSG00000034640	Tiparp	3	TCDD-inducible poly(ADP-ribose) polymerase [Source:MGI Symbol;Acc:MGI:2159210]	99929	15.9261	11.0003	-0.423079	0.00136074	0.246178
ENSMUSG00000042793	Lgr6	1	leucine-rich repeat-containing G protein-coupled receptor 6 [Source:MGI Symbol;Acc:MGI:2441805]	329252	2.10692	1.27742	-0.488798	0.00137455	0.246178
ENSMUSG00000057455	Rit2	18	Ras-like without CAAX 2 [Source:MGI Symbol;Acc:MGI:108054]	19762	5.77871	9.10419	0.480204	0.00137769	0.246178
ENSMUSG00000027956	Tmem144	3	transmembrane protein 144 [Source:MGI Symbol;Acc:MGI:1917902]	70652	5.62618	3.57661	-0.463854	0.00138279	0.246178
ENSMUSG00000070576	Mn1	5	meningioma 1 [Source:MGI Symbol;Acc:MGI:1261813]	433938	23.0195	14.8573	-0.479864	0.0013975	0.246178
ENSMUSG00000028785	Hpca	4	hippocalcin [Source:MGI Symbol;Acc:MGI:1336200]	15444	48.2314	74.1626	0.465686	0.00142359	0.246178
ENSMUSG00000047146	Tet1	10	tet methylcytosine dioxygenase 1 [Source:MGI Symbol;Acc:MGI:1098693]	52463	1.35307	0.911866	-0.459509	0.00144268	0.246178
ENSMUSG00000024427	Spry4	18	sprouty RTK signaling antagonist 4 [Source:MGI Symbol;Acc:MGI:1345144]	24066	12.061	7.86639	-0.46575	0.00145086	0.246178
ENSMUSG00000021270	Hsp90aa1	12	heat shock protein 90, alpha (cytosolic), class A member 1 [Source:MGI Symbol;Acc:MGI:96250]	15519	233.119	345.911	0.44268	0.001479	0.248442
ENSMUSG00000039480	Nt5dc1	10	5'-nucleotidase domain containing 1 [Source:MGI Symbol;Acc:MGI:2442446]	319638	1.33454	2.33264	0.507693	0.00157356	0.261709
ENSMUSG00000024524	Gnal	18	guanine nucleotide binding protein, alpha stimulating, olfactory type [Source:MGI Symbol;Acc:MGI:95774]	14680	17.0699	25.6896	0.450559	0.00163112	0.268623
ENSMUSG00000034663	Bmp2k	5	BMP2 inducible kinase [Source:MGI Symbol;Acc:MGI:2155456]	140780	10.6394	7.45421	-0.416836	0.00169397	0.274016
ENSMUSG00000047085	Lrrc4b	7	leucine rich repeat containing 4B [Source:MGI Symbol;Acc:MGI:3027390]	272381	101.733	73.3817	-0.391216	0.00169649	0.274016
ENSMUSG00000048154	Kmt2d	15	lysine (K)-specific methyltransferase 2D [Source:MGI Symbol;Acc:MGI:2682319]	381022	15.5594	12.3627	-0.336581	0.00174661	0.274202
ENSMUSG00000030093	Wnt7a	6	wingless-type MMTV integration site family, member 7A [Source:MGI Symbol;Acc:MGI:98961]	22421	14.6932	9.36577	-0.480018	0.0017801	0.274331
ENSMUSG00000004661	Arid3b	9	AT rich interactive domain 3B (BRIGHT-like) [Source:MGI Symbol;Acc:MGI:1930768]	56380	1.62776	0.961243	-0.510906	0.00180307	0.275346
ENSMUSG00000026890	Lhx6	2	LIM homeobox protein 6 [Source:MGI Symbol;Acc:MGI:1306803]	16874	1.62198	2.65341	0.48272	0.00199618	0.2952
ENSMUSG00000068966	Zbtb34	2	zinc finger and BTB domain containing 34 [Source:MGI Symbol;Acc:MGI:2685195]	241311	3.44062	2.12622	-0.486571	0.00201971	0.2952
ENSMUSG00000025407	Gli1	10	GLI-Kruppel family member GLI1 [Source:MGI Symbol;Acc:MGI:95727]	14632	3.10145	1.8328	-0.503932	0.00202096	0.2952
ENSMUSG00000025571	Tnrc6c	11	trinucleotide repeat containing 6C [Source:MGI Symbol;Acc:MGI:2443265]	217351	12.4185	8.79945	-0.411901	0.00206277	0.298711
ENSMUSG00000031841	Cdh13	8	cadherin 13 [Source:MGI Symbol;Acc:MGI:99551]	12554	4.10473	6.23989	0.451416	0.00210203	0.301794
ENSMUSG00000040836	Gpr161	1	G protein-coupled receptor 161 [Source:MGI Symbol;Acc:MGI:2685054]	240888	1.71647	1.14013	-0.46021	0.00217653	0.307206
ENSMUSG00000055024	Ep300	15	E1A binding protein p300 [Source:MGI Symbol;Acc:MGI:1276116]	328572	14.9259	11.3008	-0.371957	0.00219004	0.307206
ENSMUSG00000025630	Hprt	X	hypoxanthine guanine phosphoribosyl transferase [Source:MGI Symbol;Acc:MGI:96217]	15452	27.549	40.1832	0.42363	0.00219459	0.307206
ENSMUSG00000058881	Zfp516	18	zinc finger protein 516 [Source:MGI Symbol;Acc:MGI:2443957]	329003	8.64274	6.09435	-0.414818	0.00225086	0.312478
ENSMUSG00000022114	Spry2	14	sprouty RTK signaling antagonist 2 [Source:MGI Symbol;Acc:MGI:1345138]	24064	106.365	77.3838	-0.387618	0.00233526	0.319134
ENSMUSG00000036019	Tmtc2	10	transmembrane and tetratricopeptide repeat containing 2 [Source:MGI Symbol;Acc:MGI:1914057]	278279	2.81956	1.85465	-0.437817	0.00241609	0.327303
ENSMUSG00000019828	Grm1	10	glutamate receptor, metabotropic 1 [Source:MGI Symbol;Acc:MGI:1351338]	14816	3.20044	4.66159	0.41743	0.00246778	0.33163
ENSMUSG00000005125	Ndrg1	15	N-myc downstream regulated gene 1 [Source:MGI Symbol;Acc:MGI:1341799]	17988	7.18915	10.1163	0.397459	0.0025325	0.334026
ENSMUSG00000029223	Uchl1	5	ubiquitin carboxy-terminal hydrolase L1 [Source:MGI Symbol;Acc:MGI:103149]	22223	92.1043	144.617	0.460422	0.00253474	0.334026
ENSMUSG00000030768	Disp1	1	dispatched RND transporter family member 1 [Source:MGI Symbol;Acc:MGI:1916147]	68897	2.29023	1.55477	-0.429498	0.00255532	0.334026
ENSMUSG00000045216	Hs6st1	1	heparan sulfate 6-O-sulfotransferase 1 [Source:MGI Symbol;Acc:MGI:1354958]	50785	13.5535	10.1643	-0.361023	0.00256514	0.334026
ENSMUSG00000031133	Arhgef6	X	Rac/Cdc42 guanine nucleotide exchange factor (GEF) 6 [Source:MGI Symbol;Acc:MGI:1920591]	73341	1.86508	2.70886	0.421906	0.0026282	0.334458
ENSMUSG00000026778	Prkcq	2	protein kinase C, theta [Source:MGI Symbol;Acc:MGI:97601]	18761	1.40737	2.47602	0.485464	0.00268029	0.338421
ENSMUSG00000026558	Uck2	1	uridine-cytidine kinase 2 [Source:MGI Symbol;Acc:MGI:1931744]	80914	5.32733	3.61638	-0.442809	0.00280314	0.344273
ENSMUSG00000024966	Stip1	19	stress-induced phosphoprotein 1 [Source:MGI Symbol;Acc:MGI:109130]	20867	55.3821	73.1315	0.344639	0.0028133	0.344273
ENSMUSG00000027508	Pag1	3	phosphoprotein associated with glycosphingolipid microdomains 1 [Source:MGI Symbol;Acc:MGI:2443160]	94212	6.35506	4.04837	-0.462575	0.00283897	0.344273
ENSMUSG00000037071	Scd1	19	stearoyl-Coenzyme A desaturase 1 [Source:MGI Symbol;Acc:MGI:98239]	20249	67.9344	48.1179	-0.413897	0.00285825	0.344273
ENSMUSG00000037010	Apln	X	apelin [Source:MGI Symbol;Acc:MGI:1353624]	30878	50.2823	30.6051	-0.474974	0.00286114	0.344273
ENSMUSG00000038738	Shank1	7	SH3 and multiple ankyrin repeat domains 1 [Source:MGI Symbol;Acc:MGI:3613677]	243961	49.3374	37.5956	-0.353606	0.00286929	0.344273
ENSMUSG00000040270	Bach2	4	BTB and CNC homology, basic leucine zipper transcription factor 2 [Source:MGI Symbol;Acc:MGI:894679]	12014	2.57711	1.77301	-0.419201	0.00304153	0.357111
ENSMUSG00000041702	Btbd7	12	BTB (POZ) domain containing 7 [Source:MGI Symbol;Acc:MGI:1917858]	238386	7.67758	5.59046	-0.389239	0.00306132	0.357111
ENSMUSG00000028701	Lurap1	4	leucine rich adaptor protein 1 [Source:MGI Symbol;Acc:MGI:1915325]	68075	9.20218	6.50207	-0.415035	0.00312734	0.360588
ENSMUSG00000015656	Hspa8	9	heat shock protein 8 [Source:MGI Symbol;Acc:MGI:105384]	15481	343.327	459.493	0.349332	0.00313406	0.360588
ENSMUSG00000051111	Sv2c	13	synaptic vesicle glycoprotein 2c [Source:MGI Symbol;Acc:MGI:1922459]	75209	2.65257	4.1144	0.449337	0.00319962	0.363156
ENSMUSG00000062184	Hs6st2	X	heparan sulfate 6-O-sulfotransferase 2 [Source:MGI Symbol;Acc:MGI:1354959]	50786	2.02097	3.0601	0.43684	0.0032412	0.365407
ENSMUSG00000050556	Kcnb1	2	potassium voltage gated channel, Shab-related subfamily, member 1 [Source:MGI Symbol;Acc:MGI:96666]	16500	23.5025	17.7754	-0.350972	0.00332199	0.372018
ENSMUSG00000020734	Grin2c	11	glutamate receptor, ionotropic, NMDA2C (epsilon 3) [Source:MGI Symbol;Acc:MGI:95822]	14813	40.2833	27.7462	-0.413712	0.00345466	0.384314
ENSMUSG00000041020	Map7d2	X	MAP7 domain containing 2 [Source:MGI Symbol;Acc:MGI:1917474]	78283	41.1558	58.2186	0.39494	0.00364767	0.398068
ENSMUSG00000022521	Crebbp	16	CREB binding protein [Source:MGI Symbol;Acc:MGI:1098280]	12914	27.1148	21.1529	-0.340773	0.00369982	0.398068
ENSMUSG00000037016	Frem2	3	Fras1 related extracellular matrix protein 2 [Source:MGI Symbol;Acc:MGI:2444465]	242022	1.3962	0.967134	-0.403259	0.00371082	0.398068
ENSMUSG00000019124	Scrn1	6	secernin 1 [Source:MGI Symbol;Acc:MGI:1917188]	69938	35.6104	48.5963	0.371707	0.00371298	0.398068
ENSMUSG00000025880	Smad7	18	SMAD family member 7 [Source:MGI Symbol;Acc:MGI:1100518]	17131	14.7865	10.8083	-0.370039	0.00372705	0.398068
ENSMUSG00000030600	Lrfn1	7	leucine rich repeat and fibronectin type III domain containing 1 [Source:MGI Symbol;Acc:MGI:2136810]	80749	10.839	7.33653	-0.425379	0.00376787	0.398068
ENSMUSG00000025348	Itga7	10	integrin alpha 7 [Source:MGI Symbol;Acc:MGI:102700]	16404	3.6943	2.42611	-0.430116	0.00381559	0.40059
ENSMUSG00000070306	Ccdc153	9	coiled-coil domain containing 153 [Source:MGI Symbol;Acc:MGI:2448587]	270150	4.73339	2.80035	-0.473895	0.00385604	0.402321
ENSMUSG00000028630	Dyrk2	10	dual-specificity tyrosine-(Y)-phosphorylation regulated kinase 2 [Source:MGI Symbol;Acc:MGI:1330301]	69181	8.8479	6.30613	-0.407586	0.00388379	0.402716
ENSMUSG00000003378	Grik5	7	glutamate receptor, ionotropic, kainate 5 (gamma 2) [Source:MGI Symbol;Acc:MGI:95818]	14809	47.3361	35.5437	-0.348856	0.00392788	0.403765
ENSMUSG00000022054	Nefm	14	neurofilament, medium polypeptide [Source:MGI Symbol;Acc:MGI:97314]	18040	83.9272	122.672	0.413295	0.00396014	0.403765
ENSMUSG00000032640	Chsy1	7	chondroitin sulfate synthase 1 [Source:MGI Symbol;Acc:MGI:2681120]	269941	12.0522	8.09413	-0.420835	0.00398037	0.403765
ENSMUSG00000023944	Hsp90ab1	17	heat shock protein 90 alpha (cytosolic), class B member 1 [Source:MGI Symbol;Acc:MGI:96247]	15516	738.303	999.188	0.363162	0.0040037	0.403765
ENSMUSG00000027276	Jag1	2	jagged 1 [Source:MGI Symbol;Acc:MGI:1095416]	16449	1.83344	1.12503	-0.462424	0.00401856	0.403765
ENSMUSG00000041117	Ccdc8	7	coiled-coil domain containing 8 [Source:MGI Symbol;Acc:MGI:3612184]	434130	8.77908	6.00626	-0.40379	0.00403813	0.403765
ENSMUSG00000087370	Tmem170b	13	transmembrane protein 170B [Source:MGI Symbol;Acc:MGI:3647046]	621976	18.7957	13.9847	-0.372523	0.00409612	0.405034
ENSMUSG00000086040	Wipf3	6	WAS/WASL interacting protein family, member 3 [Source:MGI Symbol;Acc:MGI:3044681]	330319	11.1312	15.2679	0.366968	0.00409905	0.405034
ENSMUSG00000042256	Ptchd4	17	patched domain containing 4 [Source:MGI Symbol;Acc:MGI:1920485]	627626	2.10351	1.30898	-0.461001	0.00417612	0.410236
ENSMUSG00000042804	Gpr153	4	G protein-coupled receptor 153 [Source:MGI Symbol;Acc:MGI:1916157]	100129	6.95375	5.14849	-0.36725	0.00422012	0.411036
ENSMUSG00000022176	Rem2	14	rad and gem related GTP binding protein 2 [Source:MGI Symbol;Acc:MGI:2155260]	140743	1.6281	2.89751	0.474535	0.00423319	0.411036
ENSMUSG00000054717	Hmgb2	8	high mobility group box 2 [Source:MGI Symbol;Acc:MGI:96157]	97165	5.73317	9.26243	0.465348	0.00426345	0.411594
ENSMUSG00000051790	Nlgn2	11	neuroligin 2 [Source:MGI Symbol;Acc:MGI:2681835]	216856	36.4722	27.9636	-0.329024	0.00434616	0.414811
ENSMUSG00000058571	Gpc6	14	glypican 6 [Source:MGI Symbol;Acc:MGI:1346322]	23888	7.84673	5.43318	-0.402394	0.00437386	0.415097
ENSMUSG00000025821	Zfp282	6	zinc finger protein 282 [Source:MGI Symbol;Acc:MGI:2141413]	101095	5.0332	3.67072	-0.373873	0.00449153	0.423869
ENSMUSG00000061859	Patj	4	PATJ, crumbs cell polarity complex component [Source:MGI Symbol;Acc:MGI:1277960]	12695	1.52885	2.48017	0.445364	0.00457576	0.426808
ENSMUSG00000036887	C1qa	4	complement component 1, q subcomponent, alpha polypeptide [Source:MGI Symbol;Acc:MGI:88223]	12259	3.10625	4.99856	0.459755	0.00459775	0.426808
ENSMUSG00000054428	Atpif1	4	ATPase inhibitory factor 1 [Source:MGI Symbol;Acc:MGI:1196457]	11983	101.597	132.42	0.339099	0.00466508	0.426808
ENSMUSG00000066607	Insyn1	9	inhibitory synaptic factor 1 [Source:MGI Symbol;Acc:MGI:2442108]	319477	79.3093	62.2141	-0.322116	0.00468712	0.426808
ENSMUSG00000051497	Kcnj16	11	potassium inwardly-rectifying channel, subfamily J, member 16 [Source:MGI Symbol;Acc:MGI:1314842]	16517	25.3781	17.2569	-0.411859	0.00471412	0.426808
ENSMUSG00000020423	Btg2	1	B cell translocation gene 2, anti-proliferative [Source:MGI Symbol;Acc:MGI:108384]	12227	6.85715	4.10858	-0.447312	0.00473539	0.426808
ENSMUSG00000050315	Synpo2	3	synaptopodin 2 [Source:MGI Symbol;Acc:MGI:2153070]	118449	2.08009	2.98267	0.380187	0.00475134	0.426808
ENSMUSG00000041075	Fzd7	1	frizzled class receptor 7 [Source:MGI Symbol;Acc:MGI:108570]	14369	4.42053	2.78123	-0.445653	0.00480494	0.427055
ENSMUSG00000028937	Acot7	4	acyl-CoA thioesterase 7 [Source:MGI Symbol;Acc:MGI:1917275]	70025	78.3591	114.488	0.409705	0.00486877	0.43045
ENSMUSG00000024548	Setbp1	18	SET binding protein 1 [Source:MGI Symbol;Acc:MGI:1933199]	240427	10.3855	7.94598	-0.349559	0.00494267	0.432518
ENSMUSG00000043388	Tmem130	5	transmembrane protein 130 [Source:MGI Symbol;Acc:MGI:3607706]	243339	11.2069	17.8354	0.444418	0.00497614	0.432518
ENSMUSG00000025784	Clec3b	9	C-type lectin domain family 3, member b [Source:MGI Symbol;Acc:MGI:104540]	21922	0.809	1.95856	0.456541	0.00497823	0.432518
ENSMUSG00000031837	Necab2	8	N-terminal EF-hand calcium binding protein 2 [Source:MGI Symbol;Acc:MGI:2152211]	117148	5.89195	9.06557	0.435096	0.00504316	0.432518
ENSMUSG00000066438	Plekhd1	12	pleckstrin homology domain containing, family D (with coiled-coil domains) member 1 [Source:MGI Symbol;Acc:MGI:3036228]	217682	3.15862	5.42908	0.467023	0.00506425	0.432518
ENSMUSG00000075012	Fjx1	2	four jointed box 1 [Source:MGI Symbol;Acc:MGI:1341907]	14221	84.4184	58.3107	-0.39012	0.00507546	0.432518
ENSMUSG00000031283	Chrdl1	X	chordin-like 1 [Source:MGI Symbol;Acc:MGI:1933172]	83453	10.352	6.24892	-0.441744	0.00508784	0.432518
ENSMUSG00000025504	Eps8l2	7	EPS8-like 2 [Source:MGI Symbol;Acc:MGI:2138828]	98845	1.19252	2.36779	0.466515	0.00510625	0.432518
ENSMUSG00000028458	Tesk1	4	testis specific protein kinase 1 [Source:MGI Symbol;Acc:MGI:1201675]	21754	19.6908	15.1646	-0.337581	0.00514993	0.432518
ENSMUSG00000040054	Baz2a	10	bromodomain adjacent to zinc finger domain, 2A [Source:MGI Symbol;Acc:MGI:2151152]	116848	10.9666	8.72277	-0.319449	0.0051576	0.432518
ENSMUSG00000039485	Tspyl4	10	TSPY-like 4 [Source:MGI Symbol;Acc:MGI:106393]	72480	65.4058	88.9551	0.366146	0.00517631	0.432518
ENSMUSG00000042510	AA986860	1	expressed sequence AA986860 [Source:MGI Symbol;Acc:MGI:2138143]	212439	2.4323	1.67137	-0.423209	0.00520113	0.432518
ENSMUSG00000025427	Rnf165	18	ring finger protein 165 [Source:MGI Symbol;Acc:MGI:2444521]	225743	4.49908	3.24454	-0.379273	0.00532186	0.436402
ENSMUSG00000008489	Elavl2	4	ELAV like RNA binding protein 1 [Source:MGI Symbol;Acc:MGI:1100887]	15569	4.18658	6.32521	0.421511	0.00540227	0.436402
ENSMUSG00000034187	Nsf	11	N-ethylmaleimide sensitive fusion protein [Source:MGI Symbol;Acc:MGI:104560]	18195	118.2	177.421	0.419538	0.00540471	0.436402
ENSMUSG00000005621	Zfp592	7	zinc finger protein 592 [Source:MGI Symbol;Acc:MGI:2443541]	233410	8.09505	5.88555	-0.382317	0.00540505	0.436402
ENSMUSG00000063550	Nup98	7	nucleoporin 98 [Source:MGI Symbol;Acc:MGI:109404]	269966	14.3569	10.2098	-0.407741	0.00546664	0.436402
ENSMUSG00000034156	Tspoap1	11	TSPO associated protein 1 [Source:MGI Symbol;Acc:MGI:2450877]	207777	15.3922	11.465	-0.375512	0.00547572	0.436402
ENSMUSG00000018659	Pnpo	11	pyridoxine 5'-phosphate oxidase [Source:MGI Symbol;Acc:MGI:2144151]	103711	4.40197	6.20933	0.382399	0.00548165	0.436402
ENSMUSG00000035049	Rrp12	19	ribosomal RNA processing 12 homolog (S. cerevisiae) [Source:MGI Symbol;Acc:MGI:2147437]	107094	9.59926	13.0261	0.359007	0.00560663	0.443078
ENSMUSG00000034297	Med13	11	mediator complex subunit 13 [Source:MGI Symbol;Acc:MGI:3029632]	327987	23.2949	18.1436	-0.335498	0.00568976	0.443078
ENSMUSG00000028766	Alpl	4	alkaline phosphatase, liver/bone/kidney [Source:MGI Symbol;Acc:MGI:87983]	11647	5.01558	3.43221	-0.4244	0.00571461	0.443078
ENSMUSG00000029161	Cgref1	5	cell growth regulator with EF hand domain 1 [Source:MGI Symbol;Acc:MGI:1915817]	68567	3.07136	4.57966	0.423269	0.00572076	0.443078
ENSMUSG00000031665	Sall1	8	spalt like transcription factor 1 [Source:MGI Symbol;Acc:MGI:1889585]	58198	24.821	17.7694	-0.399874	0.00572378	0.443078
ENSMUSG00000037771	Slc32a1	2	solute carrier family 32 (GABA vesicular transporter), member 1 [Source:MGI Symbol;Acc:MGI:1194488]	22348	13.3681	18.9331	0.392445	0.00580748	0.447059
ENSMUSG00000061589	Dot1l	10	DOT1-like, histone H3 methyltransferase (S. cerevisiae) [Source:MGI Symbol;Acc:MGI:2143886]	208266	5.29415	4.13042	-0.34575	0.00583055	0.447059
ENSMUSG00000069171	Nr2f1	13	nuclear receptor subfamily 2, group F, member 1 [Source:MGI Symbol;Acc:MGI:1352451]	13865	51.4808	40.9871	-0.304487	0.00590828	0.447059
ENSMUSG00000022899	Slc15a2	16	solute carrier family 15 (H+/peptide transporter), member 2 [Source:MGI Symbol;Acc:MGI:1890457]	57738	11.3309	7.80994	-0.409109	0.00600714	0.451994
ENSMUSG00000030007	Cct7	6	chaperonin containing Tcp1, subunit 7 (eta) [Source:MGI Symbol;Acc:MGI:107184]	12468	39.6473	50.0693	0.304267	0.00606539	0.451994
ENSMUSG00000090223	Pcp4	16	Purkinje cell protein 4 [Source:MGI Symbol;Acc:MGI:97509]	18546	39.3844	56.5736	0.400501	0.00606642	0.451994
ENSMUSG00000026514	Cnih3	1	cornichon family AMPA receptor auxiliary protein 3 [Source:MGI Symbol;Acc:MGI:1920228]	72978	13.669	9.83277	-0.387343	0.00608112	0.451994
ENSMUSG00000041261	Car8	4	carbonic anhydrase 8 [Source:MGI Symbol;Acc:MGI:88253]	12319	14.1172	10.9103	-0.338349	0.00619422	0.457139
ENSMUSG00000005413	Hmox1	8	heme oxygenase 1 [Source:MGI Symbol;Acc:MGI:96163]	15368	8.44062	12.5559	0.412328	0.00620476	0.457139
ENSMUSG00000025613	Cct8	16	chaperonin containing Tcp1, subunit 8 (theta) [Source:MGI Symbol;Acc:MGI:107183]	12469	38.9682	49.6999	0.312341	0.00625647	0.458935
ENSMUSG00000032786	Alas1	9	aminolevulinic acid synthase 1 [Source:MGI Symbol;Acc:MGI:87989]	11655	20.8941	28.2305	0.352151	0.00664975	0.485162
ENSMUSG00000019066	Rab3d	9	RAB3D, member RAS oncogene family [Source:MGI Symbol;Acc:MGI:97844]	19340	2.43224	1.61257	-0.42952	0.00673833	0.485162
ENSMUSG00000042401	Crtac1	19	cartilage acidic protein 1 [Source:MGI Symbol;Acc:MGI:1920082]	72832	3.9256	5.89552	0.416466	0.00674015	0.485162
ENSMUSG00000022960	Donson	16	downstream neighbor of SON [Source:MGI Symbol;Acc:MGI:1890621]	60364	1.44674	2.30675	0.435707	0.00678817	0.485162
ENSMUSG00000018500	Adora2b	11	adenosine A2b receptor [Source:MGI Symbol;Acc:MGI:99403]	11541	5.68973	3.29388	-0.446398	0.00686693	0.485162
ENSMUSG00000027438	Napb	2	N-ethylmaleimide sensitive fusion protein attachment protein beta [Source:MGI Symbol;Acc:MGI:104562]	17957	32.9787	50.9909	0.423496	0.00690118	0.485162
ENSMUSG00000021990	Spata13	14	spermatogenesis associated 13 [Source:MGI Symbol;Acc:MGI:104838]	219140	2.16427	2.98515	0.362967	0.00696985	0.485162
ENSMUSG00000016921	Srsf6	2	serine/arginine-rich splicing factor 6 [Source:MGI Symbol;Acc:MGI:1915246]	67996	12.3922	16.5107	0.338879	0.00699069	0.485162
ENSMUSG00000030811	Fbxl19	7	F-box and leucine-rich repeat protein 19 [Source:MGI Symbol;Acc:MGI:3039600]	233902	20.3642	14.5993	-0.368771	0.00706495	0.485162
ENSMUSG00000037795	N4bp2	5	NEDD4 binding protein 2 [Source:MGI Symbol;Acc:MGI:2684414]	333789	1.771	1.15751	-0.424922	0.00707209	0.485162
ENSMUSG00000020137	Thap2	10	THAP domain containing, apoptosis associated protein 2 [Source:MGI Symbol;Acc:MGI:1914066]	66816	5.83862	3.99216	-0.399316	0.00711953	0.485162
ENSMUSG00000038393	Txnip	3	thioredoxin interacting protein [Source:MGI Symbol;Acc:MGI:1889549]	56338	7.59137	11.4275	0.422403	0.00714735	0.485162
ENSMUSG00000024474	Ik	18	IK cytokine [Source:MGI Symbol;Acc:MGI:1345142]	24010	58.4709	72.8769	0.292706	0.00716063	0.485162
ENSMUSG00000021114	Atp6v1d	12	ATPase, H+ transporting, lysosomal V1 subunit D [Source:MGI Symbol;Acc:MGI:1921084]	73834	35.0064	46.315	0.340313	0.00720299	0.485162
ENSMUSG00000036620	Mgat4b	11	mannoside acetylglucosaminyltransferase 4, isoenzyme B [Source:MGI Symbol;Acc:MGI:2143974]	103534	18.7598	14.0444	-0.343431	0.00721847	0.485162
ENSMUSG00000038805	Six3	17	sine oculis-related homeobox 3 [Source:MGI Symbol;Acc:MGI:102764]	20473	4.37637	6.78615	0.425762	0.00727157	0.485162
ENSMUSG00000056854	Pou3f4	X	POU domain, class 3, transcription factor 4 [Source:MGI Symbol;Acc:MGI:101894]	18994	15.0492	10.8463	-0.369985	0.00727198	0.485162
ENSMUSG00000021738	Atxn7	14	ataxin 7 [Source:MGI Symbol;Acc:MGI:2179277]	246103	4.33407	3.31718	-0.332611	0.00731785	0.485162
ENSMUSG00000018395	Kif3a	11	kinesin family member 3A [Source:MGI Symbol;Acc:MGI:107689]	16568	43.6881	59.8896	0.362169	0.00733971	0.485162
ENSMUSG00000040138	Ndp	X	Norrie disease (pseudoglioma) (human) [Source:MGI Symbol;Acc:MGI:102570]	17986	13.0048	9.32316	-0.375059	0.00737082	0.485162
ENSMUSG00000037266	Rsrp1	4	arginine/serine rich protein 1 [Source:MGI Symbol;Acc:MGI:106498]	27981	22.7553	15.9784	-0.364783	0.00739266	0.485162
ENSMUSG00000031902	Nfatc3	8	nuclear factor of activated T cells, cytoplasmic, calcineurin dependent 3 [Source:MGI Symbol;Acc:MGI:103296]	18021	5.44752	3.86858	-0.392438	0.007429	0.485162
ENSMUSG00000028410	Dnaja1	4	DnaJ heat shock protein family (Hsp40) member A1 [Source:MGI Symbol;Acc:MGI:1270129]	15502	12.3898	16.2	0.325623	0.00744313	0.485162
ENSMUSG00000099083	Atf7	15	activating transcription factor 7 [Source:MGI Symbol;Acc:MGI:2443472]	223922	7.88254	6.08012	-0.340692	0.00745382	0.485162
ENSMUSG00000048915	Efna5	17	ephrin A5 [Source:MGI Symbol;Acc:MGI:107444]	13640	5.08267	3.70652	-0.363762	0.00745991	0.485162
ENSMUSG00000052889	Prkcb	7	protein kinase C, beta [Source:MGI Symbol;Acc:MGI:97596]	18751	99.6325	149.435	0.409615	0.0074763	0.485162
ENSMUSG00000036564	Ndrg4	8	N-myc downstream regulated gene 4 [Source:MGI Symbol;Acc:MGI:2384590]	234593	185.062	261.114	0.381697	0.00748448	0.485162
ENSMUSG00000032221	Mns1	9	meiosis-specific nuclear structural protein 1 [Source:MGI Symbol;Acc:MGI:107933]	17427	0.850511	1.4157	0.442668	0.00749328	0.485162
ENSMUSG00000026614	Slc30a10	1	solute carrier family 30, member 10 [Source:MGI Symbol;Acc:MGI:2685058]	226781	6.07979	4.32782	-0.369838	0.00756038	0.485162
ENSMUSG00000034780	B3galt1	2	UDP-Gal:betaGlcNAc beta 1,3-galactosyltransferase, polypeptide 1 [Source:MGI Symbol;Acc:MGI:1349403]	26877	10.3359	7.77558	-0.335455	0.00756852	0.485162
ENSMUSG00000006342	Susd2	10	sushi domain containing 2 [Source:MGI Symbol;Acc:MGI:1918983]	71733	1.01559	1.68438	0.438777	0.00757413	0.485162
ENSMUSG00000047261	Gap43	16	growth associated protein 43 [Source:MGI Symbol;Acc:MGI:95639]	14432	22.8804	34.5589	0.413716	0.00759601	0.485162
ENSMUSG00000036181	Hist1h1c	13	histone cluster 1, H1c [Source:MGI Symbol;Acc:MGI:1931526]	50708	120.477	164.294	0.366096	0.00765593	0.485456
ENSMUSG00000052609	Plekhg3	12	pleckstrin homology domain containing, family G (with RhoGef domain) member 3 [Source:MGI Symbol;Acc:MGI:2388284]	263406	3.13514	4.32328	0.366465	0.00771978	0.486729
ENSMUSG00000025422	Agap2	10	ArfGAP with GTPase domain, ankyrin repeat and PH domain 2 [Source:MGI Symbol;Acc:MGI:3580016]	216439	143.822	108.416	-0.341354	0.00773644	0.486729
ENSMUSG00000005410	Mcm5	8	minichromosome maintenance complex component 5 [Source:MGI Symbol;Acc:MGI:103197]	17218	1.04083	1.6009	0.420737	0.00781027	0.488894
ENSMUSG00000063632	Sox11	12	SRY (sex determining region Y)-box 11 [Source:MGI Symbol;Acc:MGI:98359]	20666	4.59286	3.10312	-0.410469	0.00785253	0.488894
ENSMUSG00000047344	Lancl3	X	LanC lantibiotic synthetase component C-like 3 (bacterial) [Source:MGI Symbol;Acc:MGI:2443335]	236285	0.894935	1.3917	0.413945	0.00785816	0.488894
ENSMUSG00000023845	Lnpep	17	leucyl/cystinyl aminopeptidase [Source:MGI Symbol;Acc:MGI:2387123]	240028	11.3492	8.9225	-0.307361	0.00789693	0.489493
ENSMUSG00000029014	Dnajc2	5	DnaJ heat shock protein family (Hsp40) member C2 [Source:MGI Symbol;Acc:MGI:99470]	22791	10.8513	13.5983	0.307979	0.00812092	0.501527
ENSMUSG00000018076	Med13l	5	mediator complex subunit 13-like [Source:MGI Symbol;Acc:MGI:2670178]	76199	20.8333	16.8625	-0.299479	0.00818934	0.502819
ENSMUSG00000041046	Ramp3	11	receptor (calcitonin) activity modifying protein 3 [Source:MGI Symbol;Acc:MGI:1860292]	56089	0.751073	1.49918	0.440493	0.00820627	0.502819
ENSMUSG00000047250	Ptgs1	2	prostaglandin-endoperoxide synthase 1 [Source:MGI Symbol;Acc:MGI:97797]	19224	4.75994	3.32257	-0.396779	0.00844452	0.510256
ENSMUSG00000002870	Mcm2	6	minichromosome maintenance complex component 2 [Source:MGI Symbol;Acc:MGI:105380]	17216	1.51527	2.32944	0.417877	0.00863205	0.519718
ENSMUSG00000061517	Sox21	14	SRY (sex determining region Y)-box 21 [Source:MGI Symbol;Acc:MGI:2654070]	223227	68.4141	50.4702	-0.356169	0.00879454	0.525752
ENSMUSG00000037653	Kctd8	5	potassium channel tetramerisation domain containing 8 [Source:MGI Symbol;Acc:MGI:2443804]	243043	0.983273	1.61891	0.430988	0.00879719	0.525752
ENSMUSG00000024581	Napg	18	N-ethylmaleimide sensitive fusion protein attachment protein gamma [Source:MGI Symbol;Acc:MGI:104561]	108123	19.102	25.446	0.343227	0.00882617	0.525752
ENSMUSG00000063760	Rnf217	10	ring finger protein 217 [Source:MGI Symbol;Acc:MGI:3610311]	268291	4.01257	3.03291	-0.348636	0.00885952	0.525874
ENSMUSG00000035621	Midn	10	midnolin [Source:MGI Symbol;Acc:MGI:1890222]	59090	45.0839	34.4981	-0.320373	0.00894099	0.526735
ENSMUSG00000029249	Rest	5	RE1-silencing transcription factor [Source:MGI Symbol;Acc:MGI:104897]	19712	7.81337	5.75983	-0.34787	0.00899909	0.526735
ENSMUSG00000024544	Ldlrad4	18	low density lipoprotein receptor class A domain containing 4 [Source:MGI Symbol;Acc:MGI:1277150]	52662	15.6897	12.2597	-0.321293	0.00915849	0.526735
ENSMUSG00000024958	Gpr137	19	G protein-coupled receptor 137 [Source:MGI Symbol;Acc:MGI:2147529]	107173	32.3357	24.6029	-0.324362	0.00916643	0.526735
ENSMUSG00000091971	Hspa1a	17	heat shock protein 1A [Source:MGI Symbol;Acc:MGI:96244]	193740	1.10268	1.72784	0.416346	0.00918794	0.526735
ENSMUSG00000027018	Hat1	2	histone aminotransferase 1 [Source:MGI Symbol;Acc:MGI:96013]	107435	5.95478	8.25288	0.36357	0.00919692	0.526735
ENSMUSG00000028957	Per3	4	period circadian clock 3 [Source:MGI Symbol;Acc:MGI:1277134]	18628	9.86507	7.67608	-0.327008	0.00924912	0.526735
ENSMUSG00000041193	Pla2g5	4	phospholipase A2, group V [Source:MGI Symbol;Acc:MGI:101899]	18784	0.891329	1.60979	0.436699	0.00929373	0.526735
ENSMUSG00000030126	Tmcc1	6	transmembrane and coiled coil domains 1 [Source:MGI Symbol;Acc:MGI:2442368]	330401	41.6888	31.684	-0.345107	0.00929653	0.526735
ENSMUSG00000030022	Adamts9	6	a disintegrin-like and metallopeptidase (reprolysin type) with thrombospondin type 1 motif, 9 [Source:MGI Symbol;Acc:MGI:1916320]	101401	1.26363	0.834316	-0.412106	0.00932264	0.526735
ENSMUSG00000045875	Adra1a	14	adrenergic receptor, alpha 1a [Source:MGI Symbol;Acc:MGI:104773]	11549	5.29934	3.87529	-0.35485	0.00932945	0.526735
ENSMUSG00000068551	Zfp467	6	zinc finger protein 467 [Source:MGI Symbol;Acc:MGI:1916160]	68910	17.6199	13.5757	-0.349633	0.00936656	0.526735
ENSMUSG00000028042	Zbtb7b	3	zinc finger and BTB domain containing 7B [Source:MGI Symbol;Acc:MGI:102755]	22724	7.80742	5.63496	-0.381113	0.00942609	0.526735
ENSMUSG00000040865	Ino80d	1	INO80 complex subunit D [Source:MGI Symbol;Acc:MGI:3027003]	227195	5.63528	4.34259	-0.328924	0.00944205	0.526735
ENSMUSG00000039629	Strip2	6	striatin interacting protein 2 [Source:MGI Symbol;Acc:MGI:2444363]	320609	4.39124	6.64395	0.405449	0.00949237	0.526735
ENSMUSG00000020799	Tekt1	11	tektin 1 [Source:MGI Symbol;Acc:MGI:1333819]	21689	3.20932	4.82662	0.40686	0.00950118	0.526735
ENSMUSG00000038429	Usp5	6	ubiquitin specific peptidase 5 (isopeptidase T) [Source:MGI Symbol;Acc:MGI:1347343]	22225	45.4018	60.1393	0.33346	0.00953645	0.526952
ENSMUSG00000059013	Sh2d3c	2	SH2 domain containing 3C [Source:MGI Symbol;Acc:MGI:1351631]	27387	6.31802	9.63904	0.40859	0.00959261	0.528317
ENSMUSG00000003070	Efna2	10	ephrin A2 [Source:MGI Symbol;Acc:MGI:102707]	13637	3.44566	2.28072	-0.398877	0.00967148	0.529218
ENSMUSG00000015755	Tab2	10	TGF-beta activated kinase 1/MAP3K7 binding protein 2 [Source:MGI Symbol;Acc:MGI:1915902]	68652	24.9151	19.1814	-0.329877	0.00973214	0.529218
ENSMUSG00000044197	Gpr146	5	G protein-coupled receptor 146 [Source:MGI Symbol;Acc:MGI:1933113]	80290	9.30235	6.87535	-0.354851	0.00973499	0.529218
ENSMUSG00000029004	Kmt2e	5	lysine (K)-specific methyltransferase 2E [Source:MGI Symbol;Acc:MGI:1924825]	69188	26.7411	21.0796	-0.308458	0.00982999	0.532207
ENSMUSG00000030844	Rgs10	7	regulator of G-protein signalling 10 [Source:MGI Symbol;Acc:MGI:1915115]	67865	10.3403	14.1954	0.364726	0.0098579	0.532207
ENSMUSG00000043969	Emx2	19	empty spiracles homeobox 2 [Source:MGI Symbol;Acc:MGI:95388]	13797	40.9509	31.592	-0.319701	0.00988501	0.532207
ENSMUSG00000050473	Slc35d3	10	solute carrier family 35, member D3 [Source:MGI Symbol;Acc:MGI:1923407]	76157	0.868205	1.4643	0.427338	0.0100817	0.54106
ENSMUSG00000063382	Bcl9l	9	B cell CLL/lymphoma 9-like [Source:MGI Symbol;Acc:MGI:1933114]	80288	23.1558	18.0701	-0.339535	0.0103478	0.551463
ENSMUSG00000032666	1700025G04Rik	1	RIKEN cDNA 1700025G04 gene [Source:MGI Symbol;Acc:MGI:1916649]	69399	7.25247	5.57685	-0.318168	0.010374	0.551463
ENSMUSG00000026547	Tagln2	1	transgelin 2 [Source:MGI Symbol;Acc:MGI:1312985]	21346	2.3035	3.64959	0.41171	0.010525	0.555093
ENSMUSG00000021466	Ptch1	13	patched 1 [Source:MGI Symbol;Acc:MGI:105373]	19206	17.7185	12.4285	-0.37873	0.010576	0.555093
ENSMUSG00000021978	Extl3	14	exostoses (multiple)-like 3 [Source:MGI Symbol;Acc:MGI:1860765]	54616	24.2157	19.3207	-0.281446	0.0105942	0.555093
ENSMUSG00000054863	Fam19a5	15	family with sequence similarity 19, member A5 [Source:MGI Symbol;Acc:MGI:2146182]	106014	41.0481	32.0666	-0.305911	0.0106209	0.555093
ENSMUSG00000031007	Atp6ap2	X	ATPase, H+ transporting, lysosomal accessory protein 2 [Source:MGI Symbol;Acc:MGI:1917745]	70495	15.9598	21.1	0.340317	0.0106406	0.555093
ENSMUSG00000021737	Psmd6	14	proteasome (prosome, macropain) 26S subunit, non-ATPase, 6 [Source:MGI Symbol;Acc:MGI:1913663]	66413	52.0724	66.8818	0.317993	0.0107381	0.557168
ENSMUSG00000028247	Coq3	4	coenzyme Q3 methyltransferase [Source:MGI Symbol;Acc:MGI:101813]	230027	4.66877	6.22922	0.341982	0.0107781	0.557168
ENSMUSG00000032641	Gpr19	6	G protein-coupled receptor 19 [Source:MGI Symbol;Acc:MGI:892973]	14760	8.78113	6.16404	-0.380473	0.0108314	0.558117
ENSMUSG00000037624	Kcnk2	1	potassium channel, subfamily K, member 2 [Source:MGI Symbol;Acc:MGI:109366]	16526	24.0841	19.0255	-0.304373	0.0109661	0.559353
ENSMUSG00000070880	Gad1	2	glutamate decarboxylase 1 [Source:MGI Symbol;Acc:MGI:95632]	14415	44.7947	61.6767	0.3563	0.0110648	0.559353
ENSMUSG00000021194	Chga	12	chromogranin A [Source:MGI Symbol;Acc:MGI:88394]	12652	30.2964	43.1454	0.378286	0.0110676	0.559353
ENSMUSG00000026688	Mgst3	1	microsomal glutathione S-transferase 3 [Source:MGI Symbol;Acc:MGI:1913697]	66447	12.8172	17.8849	0.367851	0.0110865	0.559353
ENSMUSG00000027350	Chgb	2	chromogranin B [Source:MGI Symbol;Acc:MGI:88395]	12653	64.1921	96.3805	0.397893	0.0110885	0.559353
ENSMUSG00000069895	Atxn1l	8	ataxin 1-like [Source:MGI Symbol;Acc:MGI:3694797]	52335	8.63719	6.63546	-0.323356	0.0111251	0.559518
ENSMUSG00000046818	Ddit4l	3	DNA-damage-inducible transcript 4-like [Source:MGI Symbol;Acc:MGI:1920534]	73284	19.5368	14.4339	-0.343757	0.0112483	0.562861
ENSMUSG00000005917	Otx1	11	orthodenticle homeobox 1 [Source:MGI Symbol;Acc:MGI:97450]	18423	8.24287	6.20601	-0.332782	0.0112586	0.562861
ENSMUSG00000018008	Cyth4	15	cytohesin 4 [Source:MGI Symbol;Acc:MGI:2441702]	72318	1.27084	1.90095	0.400895	0.0113502	0.564146
ENSMUSG00000041235	Chd7	4	chromodomain helicase DNA binding protein 7 [Source:MGI Symbol;Acc:MGI:2444748]	320790	4.7312	3.63278	-0.339755	0.0113514	0.564146
ENSMUSG00000001383	Zmat2	18	zinc finger, matrin type 2 [Source:MGI Symbol;Acc:MGI:1913742]	66492	64.8318	80.8981	0.294391	0.0114988	0.568234
ENSMUSG00000034949	Zfr2	10	zinc finger RNA binding protein 2 [Source:MGI Symbol;Acc:MGI:2143792]	103406	5.26862	7.41082	0.367386	0.0115725	0.568234
ENSMUSG00000024176	Sox8	17	SRY (sex determining region Y)-box 8 [Source:MGI Symbol;Acc:MGI:98370]	20681	84.5594	67.3467	-0.300908	0.0115838	0.568234
ENSMUSG00000034459	Ifit1	19	interferon-induced protein with tetratricopeptide repeats 1 [Source:MGI Symbol;Acc:MGI:99450]	15957	1.09723	1.76639	0.417404	0.0116391	0.568234
ENSMUSG00000034801	Sos2	12	SOS Ras/Rho guanine nucleotide exchange factor 2 [Source:MGI Symbol;Acc:MGI:98355]	20663	14.4028	11.1202	-0.329597	0.0116788	0.568234
ENSMUSG00000050229	Pigm	1	phosphatidylinositol glycan anchor biosynthesis, class M [Source:MGI Symbol;Acc:MGI:1914806]	67556	1.40711	0.907994	-0.402659	0.0117104	0.568234
ENSMUSG00000032855	Pkd1	17	polycystin 1, transient receptor poteintial channel interacting [Source:MGI Symbol;Acc:MGI:97603]	18763	4.98541	3.9548	-0.313111	0.0119147	0.568234
ENSMUSG00000025175	Fn3k	11	fructosamine 3 kinase [Source:MGI Symbol;Acc:MGI:1926834]	63828	3.91485	5.4475	0.3626	0.0119301	0.568234
ENSMUSG00000058966	Fam57b	7	family with sequence similarity 57, member B [Source:MGI Symbol;Acc:MGI:1916202]	68952	15.1086	10.9931	-0.353473	0.0119562	0.568234
ENSMUSG00000074480	Mex3a	3	mex3 RNA binding family member A [Source:MGI Symbol;Acc:MGI:1919890]	72640	1.70248	1.13415	-0.395202	0.0119597	0.568234
ENSMUSG00000027581	Stmn3	2	stathmin-like 3 [Source:MGI Symbol;Acc:MGI:1277137]	20262	81.5496	112.561	0.358789	0.0119744	0.568234
ENSMUSG00000037552	Plekhg2	7	pleckstrin homology domain containing, family G (with RhoGef domain) member 2 [Source:MGI Symbol;Acc:MGI:2141874]	101497	3.18508	2.35599	-0.371077	0.011978	0.568234
ENSMUSG00000007617	Homer1	13	homer scaffolding protein 1 [Source:MGI Symbol;Acc:MGI:1347345]	26556	53.4918	41.1808	-0.329468	0.0120225	0.568234
ENSMUSG00000028869	Gnl2	4	guanine nucleotide binding protein-like 2 (nucleolar) [Source:MGI Symbol;Acc:MGI:2385207]	230737	12.9202	17.0325	0.323895	0.0120444	0.568234
ENSMUSG00000050103	Agmo	12	alkylglycerol monooxygenase [Source:MGI Symbol;Acc:MGI:2442495]	319660	3.46992	2.34081	-0.385212	0.0121308	0.569197
ENSMUSG00000030403	Vasp	7	vasodilator-stimulated phosphoprotein [Source:MGI Symbol;Acc:MGI:109268]	22323	13.5241	10.53	-0.327927	0.0122843	0.574797
ENSMUSG00000047216	Cdh19	1	cadherin 19, type 2 [Source:MGI Symbol;Acc:MGI:3588198]	227485	7.11565	5.06899	-0.367061	0.0124663	0.581693
ENSMUSG00000062101	Zfp119b	17	zinc finger protein 119b [Source:MGI Symbol;Acc:MGI:2385323]	240120	0.93046	1.56405	0.415589	0.0125733	0.581834
ENSMUSG00000020953	Coch	12	cochlin [Source:MGI Symbol;Acc:MGI:1278313]	12810	4.29793	5.86161	0.357153	0.0126871	0.583471
ENSMUSG00000001123	Lgals9	11	lectin, galactose binding, soluble 9 [Source:MGI Symbol;Acc:MGI:109496]	16859	1.31092	2.249	0.417808	0.0127305	0.583471
ENSMUSG00000029777	Gars	6	glycyl-tRNA synthetase [Source:MGI Symbol;Acc:MGI:2449057]	353172	45.0573	59.1496	0.322727	0.0127455	0.583471
ENSMUSG00000055200	Sertad3	7	SERTA domain containing 3 [Source:MGI Symbol;Acc:MGI:2180697]	170742	3.40214	2.13718	-0.404923	0.0127476	0.583471
ENSMUSG00000035283	Adrb1	19	adrenergic receptor, beta 1 [Source:MGI Symbol;Acc:MGI:87937]	11554	10.0145	7.48148	-0.340975	0.0128341	0.585836
ENSMUSG00000025352	Gdf11	10	growth differentiation factor 11 [Source:MGI Symbol;Acc:MGI:1338027]	14561	10.7984	7.59993	-0.379451	0.0129949	0.587814
ENSMUSG00000027201	Myef2	2	myelin basic protein expression factor 2, repressor [Source:MGI Symbol;Acc:MGI:104592]	17876	12.9079	16.4753	0.305421	0.0130262	0.587814
ENSMUSG00000051515	Fam181b	7	family with sequence similarity 181, member B [Source:MGI Symbol;Acc:MGI:1930951]	58238	92.4044	69.814	-0.338762	0.0130735	0.587814
ENSMUSG00000033209	Ttc28	5	tetratricopeptide repeat domain 28 [Source:MGI Symbol;Acc:MGI:2140873]	209683	6.45847	4.96619	-0.320003	0.0130767	0.587814
ENSMUSG00000031778	Cx3cl1	8	chemokine (C-X3-C motif) ligand 1 [Source:MGI Symbol;Acc:MGI:1097153]	20312	46.5922	65.6355	0.366868	0.0130874	0.587814
ENSMUSG00000002833	Hdgfl2	17	HDGF like 2 [Source:MGI Symbol;Acc:MGI:1194492]	15193	24.8951	32.43	0.316565	0.0132365	0.589914
ENSMUSG00000041961	Znrf3	11	zinc and ring finger 3 [Source:MGI Symbol;Acc:MGI:3039616]	407821	6.9084	4.84818	-0.362661	0.0132488	0.589914
ENSMUSG00000025239	Limd1	9	LIM domains containing 1 [Source:MGI Symbol;Acc:MGI:1352502]	29806	13.4288	9.98647	-0.338178	0.0132514	0.589914
ENSMUSG00000039242	B3galnt2	13	UDP-GalNAc:betaGlcNAc beta 1,3-galactosaminyltransferase, polypeptide 2 [Source:MGI Symbol;Acc:MGI:2145517]	97884	2.02379	1.39689	-0.379788	0.0133098	0.589914
ENSMUSG00000015568	Lpl	8	lipoprotein lipase [Source:MGI Symbol;Acc:MGI:96820]	16956	0.885693	1.47482	0.412135	0.0133806	0.591491
ENSMUSG00000029701	Rbm28	6	RNA binding motif protein 28 [Source:MGI Symbol;Acc:MGI:2655711]	68272	9.21234	12.0907	0.318215	0.0134727	0.594
ENSMUSG00000041703	Zic5	14	zinc finger protein of the cerebellum 5 [Source:MGI Symbol;Acc:MGI:1929518]	65100	4.8854	3.10185	-0.39357	0.0136202	0.59852
ENSMUSG00000055409	Nell1	7	NEL-like 1 [Source:MGI Symbol;Acc:MGI:2443902]	338352	2.08653	3.00257	0.376318	0.0136465	0.59852
ENSMUSG00000021366	Hivep1	13	human immunodeficiency virus type I enhancer binding protein 1 [Source:MGI Symbol;Acc:MGI:96100]	110521	16.4445	13.5478	-0.281948	0.013695	0.599083
ENSMUSG00000017491	Rarb	14	retinoic acid receptor, beta [Source:MGI Symbol;Acc:MGI:97857]	218772	6.34984	8.28624	0.331873	0.0137923	0.59992
ENSMUSG00000048001	Hes5	4	hes family bHLH transcription factor 5 [Source:MGI Symbol;Acc:MGI:104876]	15208	114.86	74.9788	-0.39925	0.0137982	0.59992
ENSMUSG00000070047	Fat1	8	FAT atypical cadherin 1 [Source:MGI Symbol;Acc:MGI:109168]	14107	8.22331	6.44568	-0.300986	0.0138212	0.59992
ENSMUSG00000074925	Ptar1	19	protein prenyltransferase alpha subunit repeat containing 1 [Source:MGI Symbol;Acc:MGI:1921875]	72351	15.4029	12.0361	-0.307506	0.0139011	0.601201
ENSMUSG00000033214	Slitrk5	14	SLIT and NTRK-like family, member 5 [Source:MGI Symbol;Acc:MGI:2679448]	75409	11.3659	8.48811	-0.347442	0.0139395	0.601201
ENSMUSG00000048905	4930539E08Rik	17	RIKEN cDNA 4930539E08 gene [Source:MGI Symbol;Acc:MGI:1925441]	207819	1.47475	0.866548	-0.411318	0.0141513	0.607385
ENSMUSG00000039294	Cybc1	11	cytochrome b 245 chaperone 1 [Source:MGI Symbol;Acc:MGI:2384959]	217370	4.3881	3.00135	-0.376774	0.014174	0.607385
ENSMUSG00000034998	Foxn2	17	forkhead box N2 [Source:MGI Symbol;Acc:MGI:1347478]	14236	11.391	8.90002	-0.308697	0.0142846	0.609016
ENSMUSG00000029093	Sorcs2	5	sortilin-related VPS10 domain containing receptor 2 [Source:MGI Symbol;Acc:MGI:1932289]	81840	19.4397	14.8153	-0.310805	0.0143386	0.609611
ENSMUSG00000026888	Grb14	2	growth factor receptor bound protein 14 [Source:MGI Symbol;Acc:MGI:1355324]	50915	3.66062	5.11548	0.35204	0.0143743	0.609611
ENSMUSG00000043439	Epop	11	elongin BC and polycomb repressive complex 2 associated protein [Source:MGI Symbol;Acc:MGI:2143991]	103551	22.8093	17.721	-0.30842	0.0144074	0.609611
ENSMUSG00000074102	Rbm15b	9	RNA binding motif protein 15B [Source:MGI Symbol;Acc:MGI:1923598]	109095	13.4592	10.4688	-0.313716	0.0145408	0.611303
ENSMUSG00000060988	Galnt13	2	polypeptide N-acetylgalactosaminyltransferase 13 [Source:MGI Symbol;Acc:MGI:2139447]	271786	1.57165	2.29289	0.378305	0.0146197	0.611303
ENSMUSG00000055652	Klhl25	7	kelch-like 25 [Source:MGI Symbol;Acc:MGI:2668031]	207952	4.62967	3.25875	-0.373052	0.0146293	0.611303
ENSMUSG00000027351	Spred1	2	sprouty protein with EVH-1 domain 1, related sequence [Source:MGI Symbol;Acc:MGI:2150016]	114715	106.995	86.8472	-0.284791	0.014714	0.611403
ENSMUSG00000046997	Spsb4	9	splA/ryanodine receptor domain and SOCS box containing 4 [Source:MGI Symbol;Acc:MGI:2183445]	211949	7.80372	5.9448	-0.34729	0.0147309	0.611403
ENSMUSG00000034269	Setd5	6	SET domain containing 5 [Source:MGI Symbol;Acc:MGI:1920145]	72895	25.2532	20.2682	-0.285263	0.014891	0.611403
ENSMUSG00000019437	Tlcd1	11	TLC domain containing 1 [Source:MGI Symbol;Acc:MGI:1915572]	68385	17.1997	12.5279	-0.344646	0.0149286	0.611403
ENSMUSG00000020794	Ube2g1	11	ubiquitin-conjugating enzyme E2G 1 [Source:MGI Symbol;Acc:MGI:1914378]	67128	17.7197	13.9479	-0.298278	0.0149659	0.611403
ENSMUSG00000031217	Efnb1	X	ephrin B1 [Source:MGI Symbol;Acc:MGI:102708]	13641	5.64522	4.15463	-0.34054	0.0151627	0.611403
ENSMUSG00000023960	Enpp5	17	ectonucleotide pyrophosphatase/phosphodiesterase 5 [Source:MGI Symbol;Acc:MGI:1933830]	83965	14.2855	18.1976	0.305842	0.015198	0.611403
ENSMUSG00000061576	Dpp6	5	dipeptidylpeptidase 6 [Source:MGI Symbol;Acc:MGI:94921]	13483	16.8241	23.3227	0.353692	0.0152089	0.611403
ENSMUSG00000041362	Shtn1	19	shootin 1 [Source:MGI Symbol;Acc:MGI:1918903]	71653	2.79107	3.92345	0.354961	0.015247	0.611403
ENSMUSG00000050088	1600012H06Rik	17	RIKEN cDNA 1600012H06 gene [Source:MGI Symbol;Acc:MGI:1915162]	67912	3.79131	2.4235	-0.392701	0.0152479	0.611403
ENSMUSG00000037674	Rfx7	9	regulatory factor X, 7 [Source:MGI Symbol;Acc:MGI:2442675]	319758	8.12909	6.29743	-0.320272	0.0152955	0.611403
ENSMUSG00000022191	Drosha	15	drosha, ribonuclease type III [Source:MGI Symbol;Acc:MGI:1261425]	14000	35.1486	43.5438	0.279067	0.0153377	0.611403
ENSMUSG00000035637	Grhpr	4	glyoxylate reductase/hydroxypyruvate reductase [Source:MGI Symbol;Acc:MGI:1923488]	76238	15.405	19.6725	0.305412	0.0153602	0.611403
ENSMUSG00000026202	Tuba4a	1	tubulin, alpha 4A [Source:MGI Symbol;Acc:MGI:1095410]	22145	115.356	151.05	0.319928	0.0154521	0.611403
ENSMUSG00000095139	Pou3f2	4	POU domain, class 3, transcription factor 2 [Source:MGI Symbol;Acc:MGI:101895]	18992	31.3967	23.4275	-0.315262	0.0154869	0.611403
ENSMUSG00000034570	Inpp5j	11	inositol polyphosphate 5-phosphatase J [Source:MGI Symbol;Acc:MGI:2158663]	170835	5.89627	8.09165	0.333735	0.0154975	0.611403
ENSMUSG00000030539	Sema4b	7	sema domain, immunoglobulin domain (Ig), transmembrane domain (TM) and short cytoplasmic domain, (semaphorin) 4B [Source:MGI Symbol;Acc:MGI:107559]	20352	13.1447	9.41975	-0.352463	0.0155328	0.611403
ENSMUSG00000033585	Ndn	7	necdin [Source:MGI Symbol;Acc:MGI:97290]	17984	10.3975	14.4676	0.355954	0.0156135	0.611403
ENSMUSG00000026275	Ppp1r7	1	protein phosphatase 1, regulatory subunit 7 [Source:MGI Symbol;Acc:MGI:1913635]	66385	6.56065	8.37239	0.299881	0.0156899	0.611403
ENSMUSG00000022656	Nectin3	16	nectin cell adhesion molecule 3 [Source:MGI Symbol;Acc:MGI:1930171]	58998	4.3328	3.32938	-0.305326	0.015768	0.611403
ENSMUSG00000004267	Eno2	6	enolase 2, gamma neuronal [Source:MGI Symbol;Acc:MGI:95394]	13807	113.12	157.645	0.354183	0.0157755	0.611403
ENSMUSG00000040721	Zfhx2	14	zinc finger homeobox 2 [Source:MGI Symbol;Acc:MGI:2686934]	239102	5.74713	4.59623	-0.30181	0.0158018	0.611403
ENSMUSG00000032425	Zfp949	9	zinc finger protein 949 [Source:MGI Symbol;Acc:MGI:1918890]	71640	5.34818	3.95406	-0.342044	0.0158151	0.611403
ENSMUSG00000095115	Itpripl2	7	inositol 1,4,5-triphosphate receptor interacting protein-like 2 [Source:MGI Symbol;Acc:MGI:2442416]	319622	1.92384	1.35157	-0.362912	0.0158186	0.611403
ENSMUSG00000022687	Boc	16	biregional cell adhesion molecule-related/down-regulated by oncogenes (Cdon) binding protein [Source:MGI Symbol;Acc:MGI:2151153]	117606	6.79366	5.15617	-0.302819	0.0158478	0.611403
ENSMUSG00000037166	Ppp1r14a	7	protein phosphatase 1, regulatory inhibitor subunit 14A [Source:MGI Symbol;Acc:MGI:1931139]	68458	5.5371	8.36104	0.388639	0.0158575	0.611403
ENSMUSG00000028222	Calb1	4	calbindin 1 [Source:MGI Symbol;Acc:MGI:88248]	12307	10.1109	14.6691	0.372154	0.0158891	0.611403
ENSMUSG00000024957	Kcnk4	19	potassium channel, subfamily K, member 4 [Source:MGI Symbol;Acc:MGI:1298234]	16528	0.987752	1.73362	0.404851	0.0158997	0.611403
ENSMUSG00000028773	Fabp3	4	fatty acid binding protein 3, muscle and heart [Source:MGI Symbol;Acc:MGI:95476]	14077	11.1661	16.5813	0.383475	0.0159233	0.611403
ENSMUSG00000048787	Dcun1d3	7	DCN1, defective in cullin neddylation 1, domain containing 3 (S. cerevisiae) [Source:MGI Symbol;Acc:MGI:2679003]	233805	3.37303	2.54461	-0.33284	0.0159473	0.611403
ENSMUSG00000040249	Lrp1	10	low density lipoprotein receptor-related protein 1 [Source:MGI Symbol;Acc:MGI:96828]	16971	47.4465	38.9694	-0.259172	0.0159614	0.611403
ENSMUSG00000050199	Lgr4	2	leucine-rich repeat-containing G protein-coupled receptor 4 [Source:MGI Symbol;Acc:MGI:1891468]	107515	19.4309	13.7272	-0.35205	0.0162998	0.62087
ENSMUSG00000043496	Tril	6	TLR4 interactor with leucine-rich repeats [Source:MGI Symbol;Acc:MGI:1914123]	66873	50.165	35.2414	-0.354203	0.0163824	0.622604
ENSMUSG00000046753	Ccdc66	14	coiled-coil domain containing 66 [Source:MGI Symbol;Acc:MGI:2443639]	320234	4.31456	5.82189	0.337515	0.0165442	0.627336
ENSMUSG00000025584	Pde8a	7	phosphodiesterase 8A [Source:MGI Symbol;Acc:MGI:1277116]	18584	6.32812	4.74897	-0.322804	0.0166945	0.628094
ENSMUSG00000042978	Sbk1	7	SH3-binding kinase 1 [Source:MGI Symbol;Acc:MGI:2135937]	104175	47.4082	37.6976	-0.294549	0.0167116	0.628094
ENSMUSG00000030268	Bcat1	6	branched chain aminotransferase 1, cytosolic [Source:MGI Symbol;Acc:MGI:104861]	12035	5.54733	8.00105	0.368025	0.0167138	0.628094
ENSMUSG00000062480	Acat3	17	acetyl-Coenzyme A acetyltransferase 3 [Source:MGI Symbol;Acc:MGI:109182]	224530	5.87372	4.41907	-0.326343	0.0168853	0.632979
ENSMUSG00000028282	Casp8ap2	4	caspase 8 associated protein 2 [Source:MGI Symbol;Acc:MGI:1349399]	26885	3.07116	2.31389	-0.325632	0.0169191	0.632979
ENSMUSG00000000632	Sez6	11	seizure related gene 6 [Source:MGI Symbol;Acc:MGI:104745]	20370	13.7724	18.4971	0.334326	0.0170479	0.633259
ENSMUSG00000066415	Msl2	9	MSL complex subunit 2 [Source:MGI Symbol;Acc:MGI:1925103]	77853	24.4587	19.5143	-0.287171	0.0170982	0.633259
ENSMUSG00000027375	Mal	2	myelin and lymphocyte protein, T cell differentiation protein [Source:MGI Symbol;Acc:MGI:892970]	17153	8.16094	11.2274	0.351132	0.0171151	0.633259
ENSMUSG00000071855	Ccdc112	18	coiled-coil domain containing 112 [Source:MGI Symbol;Acc:MGI:1918800]	240261	2.21051	3.20917	0.371563	0.0172017	0.634232
ENSMUSG00000030107	Usp18	6	ubiquitin specific peptidase 18 [Source:MGI Symbol;Acc:MGI:1344364]	24110	0.847822	1.62432	0.394976	0.0172623	0.634232
ENSMUSG00000029821	Gsdme	6	gasdermin E [Source:MGI Symbol;Acc:MGI:1889850]	54722	1.821	2.49564	0.348463	0.0172923	0.634232
ENSMUSG00000036790	Slitrk2	X	SLIT and NTRK-like family, member 2 [Source:MGI Symbol;Acc:MGI:2679449]	245450	9.37141	6.79384	-0.332683	0.017298	0.634232
ENSMUSG00000001416	Cct3	3	chaperonin containing Tcp1, subunit 3 (gamma) [Source:MGI Symbol;Acc:MGI:104708]	12462	27.2064	33.3762	0.265317	0.0173536	0.634232
ENSMUSG00000032515	Csrnp1	9	cysteine-serine-rich nuclear protein 1 [Source:MGI Symbol;Acc:MGI:2387989]	215418	4.16203	2.94799	-0.362055	0.0174204	0.634767
ENSMUSG00000048379	Socs4	14	suppressor of cytokine signaling 4 [Source:MGI Symbol;Acc:MGI:1914546]	67296	6.61404	5.03877	-0.311217	0.017551	0.638142
ENSMUSG00000062380	Tubb3	8	tubulin, beta 3 class III [Source:MGI Symbol;Acc:MGI:107813]	22152	63.9421	91.3735	0.362303	0.0177147	0.639831
ENSMUSG00000030031	Kbtbd8	6	kelch repeat and BTB (POZ) domain containing 8 [Source:MGI Symbol;Acc:MGI:2661430]	243574	2.33127	1.45322	-0.396729	0.0177221	0.639831
ENSMUSG00000030878	Cdr2	7	cerebellar degeneration-related 2 [Source:MGI Symbol;Acc:MGI:1100885]	12585	3.85234	6.32659	0.382162	0.0177641	0.639831
ENSMUSG00000020522	Mfap3	11	microfibrillar-associated protein 3 [Source:MGI Symbol;Acc:MGI:1924068]	216760	3.53176	2.46979	-0.35774	0.0177879	0.639831
ENSMUSG00000016624	Phf21b	15	PHD finger protein 21B [Source:MGI Symbol;Acc:MGI:2443812]	271305	4.10337	3.16266	-0.322923	0.0180532	0.642083
ENSMUSG00000015882	Lcorl	5	ligand dependent nuclear receptor corepressor-like [Source:MGI Symbol;Acc:MGI:2651932]	209707	2.69114	2.07351	-0.328206	0.0180589	0.642083
ENSMUSG00000000794	Kcnn3	3	potassium intermediate/small conductance calcium-activated channel, subfamily N, member 3 [Source:MGI Symbol;Acc:MGI:2153183]	140493	7.15807	5.24268	-0.348308	0.0180655	0.642083
ENSMUSG00000030854	Ptpn5	7	protein tyrosine phosphatase, non-receptor type 5 [Source:MGI Symbol;Acc:MGI:97807]	19259	17.1483	23.1424	0.332344	0.018109	0.642083
ENSMUSG00000027737	Slc7a11	3	solute carrier family 7 (cationic amino acid transporter, y+ system), member 11 [Source:MGI Symbol;Acc:MGI:1347355]	26570	12.0027	8.27907	-0.368822	0.0181463	0.642083
ENSMUSG00000044576	Garem2	5	GRB2 associated regulator of MAPK1 subtype 2 [Source:MGI Symbol;Acc:MGI:2685290]	242915	36.6146	28.1487	-0.333541	0.0181634	0.642083
ENSMUSG00000028771	Ptpn12	5	protein tyrosine phosphatase, non-receptor type 12 [Source:MGI Symbol;Acc:MGI:104673]	19248	12.3341	9.55734	-0.309856	0.018212	0.642083
ENSMUSG00000031701	Dnaja2	8	DnaJ heat shock protein family (Hsp40) member A2 [Source:MGI Symbol;Acc:MGI:1931882]	56445	69.8941	85.851	0.260256	0.0182603	0.642083
ENSMUSG00000032434	Cmtm6	9	CKLF-like MARVEL transmembrane domain containing 6 [Source:MGI Symbol;Acc:MGI:2447165]	67213	8.61174	6.46324	-0.317592	0.018263	0.642083
ENSMUSG00000054720	Lrrc8c	5	leucine rich repeat containing 8 family, member C [Source:MGI Symbol;Acc:MGI:2140839]	100604	3.19966	2.27606	-0.356618	0.018271	0.642083
ENSMUSG00000033174	Mgll	6	monoglyceride lipase [Source:MGI Symbol;Acc:MGI:1346042]	23945	179.381	146.633	-0.293056	0.0183327	0.642909
ENSMUSG00000027965	Olfm3	3	olfactomedin 3 [Source:MGI Symbol;Acc:MGI:2387329]	229759	2.20531	3.17551	0.366356	0.0184057	0.643055
ENSMUSG00000034484	Snx2	18	sorting nexin 2 [Source:MGI Symbol;Acc:MGI:1915054]	67804	27.7643	34.4359	0.28375	0.0184501	0.643055
ENSMUSG00000090125	Pou3f1	4	POU domain, class 3, transcription factor 1 [Source:MGI Symbol;Acc:MGI:101896]	18991	2.83356	4.02104	0.361005	0.0184857	0.643055
ENSMUSG00000055003	Lrtm2	6	leucine-rich repeats and transmembrane domains 2 [Source:MGI Symbol;Acc:MGI:2141485]	211187	13.7096	10.5599	-0.307068	0.0185481	0.643055
ENSMUSG00000021365	Nedd9	13	neural precursor cell expressed, developmentally down-regulated gene 9 [Source:MGI Symbol;Acc:MGI:97302]	18003	8.67169	6.13178	-0.357058	0.0188008	0.648491
ENSMUSG00000020108	Ddit4	10	DNA-damage-inducible transcript 4 [Source:MGI Symbol;Acc:MGI:1921997]	74747	40.5327	28.8066	-0.338108	0.0189381	0.65189
ENSMUSG00000037149	Ddx1	12	DEAD (Asp-Glu-Ala-Asp) box polypeptide 1 [Source:MGI Symbol;Acc:MGI:2144727]	104721	23.7853	29.7384	0.277674	0.0189929	0.652438
ENSMUSG00000070883	Ccdc173	2	coiled-coil domain containing 173 [Source:MGI Symbol;Acc:MGI:1923100]	75051	2.64232	3.82358	0.361828	0.0191007	0.653285
ENSMUSG00000040276	Pacsin1	17	protein kinase C and casein kinase substrate in neurons 1 [Source:MGI Symbol;Acc:MGI:1345181]	23969	56.1647	73.3398	0.310533	0.0191656	0.653285
ENSMUSG00000038256	Bcl9	3	B cell CLL/lymphoma 9 [Source:MGI Symbol;Acc:MGI:1924828]	77578	10.3308	8.33221	-0.285066	0.0191731	0.653285
ENSMUSG00000059005	Hnrnpa3	2	heterogeneous nuclear ribonucleoprotein A3 [Source:MGI Symbol;Acc:MGI:1917171]	229279	21.6689	26.7401	0.273599	0.0194055	0.658156
ENSMUSG00000037428	Vgf	5	VGF nerve growth factor inducible [Source:MGI Symbol;Acc:MGI:1343180]	381677	22.3075	30.636	0.344386	0.0194336	0.658156
ENSMUSG00000026632	Tatdn3	1	TatD DNase domain containing 3 [Source:MGI Symbol;Acc:MGI:1916222]	68972	4.88225	6.89007	0.354253	0.0195094	0.659393
ENSMUSG00000022391	Rangap1	15	RAN GTPase activating protein 1 [Source:MGI Symbol;Acc:MGI:103071]	19387	64.6971	84.8764	0.313067	0.0196367	0.662365
ENSMUSG00000040097	Flywch1	17	FLYWCH-type zinc finger 1 [Source:MGI Symbol;Acc:MGI:2442638]	224613	92.1658	116.612	0.288345	0.0197396	0.6645
ENSMUSG00000020890	Gucy2e	11	guanylate cyclase 2e [Source:MGI Symbol;Acc:MGI:105123]	14919	1.89727	1.35649	-0.341563	0.0198494	0.6665
ENSMUSG00000073424	Cyp4f15	17	cytochrome P450, family 4, subfamily f, polypeptide 15 [Source:MGI Symbol;Acc:MGI:2146921]	106648	17.2608	11.8368	-0.36041	0.0198784	0.6665
ENSMUSG00000039037	St6galnac5	3	ST6 (alpha-N-acetyl-neuraminyl-2,3-beta-galactosyl-1,3)-N-acetylgalactosaminide alpha-2,6-sialyltransferase 5 [Source:MGI Symbol;Acc:MGI:1349471]	26938	12.2533	9.4686	-0.309144	0.0199803	0.667719
ENSMUSG00000019564	Arid3a	10	AT rich interactive domain 3A (BRIGHT-like) [Source:MGI Symbol;Acc:MGI:1328360]	13496	1.63168	1.08471	-0.38541	0.020034	0.667719
ENSMUSG00000020268	Lyrm7	11	LYR motif containing 7 [Source:MGI Symbol;Acc:MGI:1922780]	75530	1.40348	1.97699	0.356008	0.0201531	0.668774
ENSMUSG00000055760	Gemin6	17	gem nuclear organelle associated protein 6 [Source:MGI Symbol;Acc:MGI:1914492]	67242	1.67824	2.69677	0.38717	0.0201717	0.668774
ENSMUSG00000028833	Ncdn	4	neurochondrin [Source:MGI Symbol;Acc:MGI:1347351]	26562	130.934	176.578	0.329446	0.020185	0.668774
ENSMUSG00000026083	Eif5b	1	eukaryotic translation initiation factor 5B [Source:MGI Symbol;Acc:MGI:2441772]	226982	18.0474	22.7907	0.288466	0.0202529	0.669701
ENSMUSG00000022382	Wnt7b	15	wingless-type MMTV integration site family, member 7B [Source:MGI Symbol;Acc:MGI:98962]	22422	25.2444	19.6845	-0.296391	0.0203057	0.670127
ENSMUSG00000054252	Fgfr3	5	fibroblast growth factor receptor 3 [Source:MGI Symbol;Acc:MGI:95524]	14184	108.484	76.7122	-0.34315	0.0205261	0.674013
ENSMUSG00000003847	Nfat5	8	nuclear factor of activated T cells 5 [Source:MGI Symbol;Acc:MGI:1859333]	54446	10.3486	8.38735	-0.294351	0.0205438	0.674013
ENSMUSG00000070509	Rgma	7	repulsive guidance molecule family member A [Source:MGI Symbol;Acc:MGI:2679262]	244058	58.7147	44.4219	-0.320798	0.0206507	0.676199
ENSMUSG00000052707	Tnrc6a	7	trinucleotide repeat containing 6a [Source:MGI Symbol;Acc:MGI:2385292]	233833	15.6341	12.6498	-0.273171	0.0207006	0.676515
ENSMUSG00000022043	Trim35	14	tripartite motif-containing 35 [Source:MGI Symbol;Acc:MGI:1914104]	66854	40.2509	49.2625	0.263778	0.0208607	0.678124
ENSMUSG00000021846	Peli2	14	pellino 2 [Source:MGI Symbol;Acc:MGI:1891445]	93834	20.8282	16.4775	-0.306654	0.0209075	0.678124
ENSMUSG00000041459	Tardbp	4	TAR DNA binding protein [Source:MGI Symbol;Acc:MGI:2387629]	230908	9.18967	11.2687	0.260834	0.0209293	0.678124
ENSMUSG00000019132	BC005537	13	cDNA sequence BC005537 [Source:MGI Symbol;Acc:MGI:2441726]	79555	33.0958	26.7504	-0.274487	0.020947	0.678124
ENSMUSG00000015837	Sqstm1	11	sequestosome 1 [Source:MGI Symbol;Acc:MGI:107931]	18412	143.126	173.305	0.25227	0.0209517	0.678124
ENSMUSG00000027221	Chst1	2	carbohydrate sulfotransferase 1 [Source:MGI Symbol;Acc:MGI:1924219]	76969	90.7666	71.9063	-0.272397	0.0210314	0.679395
ENSMUSG00000021318	Gli3	13	GLI-Kruppel family member GLI3 [Source:MGI Symbol;Acc:MGI:95729]	14634	16.0476	12.0979	-0.326241	0.021236	0.683072
ENSMUSG00000050954	Zfp169	13	zinc finger protein 169 [Source:MGI Symbol;Acc:MGI:1915161]	67911	3.38888	2.61789	-0.312338	0.0212395	0.683072
ENSMUSG00000099689	Zfp383	7	zinc finger protein 383 [Source:MGI Symbol;Acc:MGI:1920979]	73729	3.15788	2.16872	-0.358295	0.0213422	0.683072
ENSMUSG00000069094	Pde7a	3	phosphodiesterase 7A [Source:MGI Symbol;Acc:MGI:1202402]	18583	2.1433	1.62575	-0.321884	0.0214215	0.683072
ENSMUSG00000037992	Rara	11	retinoic acid receptor, alpha [Source:MGI Symbol;Acc:MGI:97856]	19401	13.4698	10.8422	-0.299767	0.021597	0.683072
ENSMUSG00000034285	Nipsnap1	11	nipsnap homolog 1 [Source:MGI Symbol;Acc:MGI:1278344]	18082	6.67479	9.98196	0.370571	0.0216638	0.683072
ENSMUSG00000068039	Tcp1	17	t-complex protein 1 [Source:MGI Symbol;Acc:MGI:98535]	21454	48.9028	62.269	0.291426	0.0216717	0.683072
ENSMUSG00000039579	Grin3a	4	glutamate receptor ionotropic, NMDA3A [Source:MGI Symbol;Acc:MGI:1933206]	242443	4.17777	3.24095	-0.290322	0.0216784	0.683072
ENSMUSG00000021221	Dpf3	12	D4, zinc and double PHD fingers, family 3 [Source:MGI Symbol;Acc:MGI:1917377]	70127	7.72745	5.8918	-0.324321	0.0217703	0.683072
ENSMUSG00000021127	Zfp36l1	12	zinc finger protein 36, C3H type-like 1 [Source:MGI Symbol;Acc:MGI:107946]	12192	84.5247	63.3221	-0.298592	0.0217977	0.683072
ENSMUSG00000018865	Sult4a1	15	sulfotransferase family 4A, member 1 [Source:MGI Symbol;Acc:MGI:1888971]	29859	30.3184	43.6754	0.357549	0.0219566	0.683072
ENSMUSG00000030137	Tuba8	6	tubulin, alpha 8 [Source:MGI Symbol;Acc:MGI:1858225]	53857	2.08293	3.20429	0.375355	0.0221133	0.683072
ENSMUSG00000028488	Sh3gl2	4	SH3-domain GRB2-like 2 [Source:MGI Symbol;Acc:MGI:700009]	20404	20.1685	28.3771	0.348492	0.0221157	0.683072
ENSMUSG00000028782	Adgrb2	4	adhesion G protein-coupled receptor B2 [Source:MGI Symbol;Acc:MGI:2451244]	230775	52.7194	42.5109	-0.266674	0.0221475	0.683072
ENSMUSG00000068284	Usf3	16	upstream transcription factor family member 3 [Source:MGI Symbol;Acc:MGI:2685454]	207806	6.71975	5.23397	-0.310534	0.0221687	0.683072
ENSMUSG00000027030	Stk39	2	serine/threonine kinase 39 [Source:MGI Symbol;Acc:MGI:1858416]	53416	21.7821	29.0338	0.303635	0.0221844	0.683072
ENSMUSG00000038530	Rgs4	1	regulator of G-protein signaling 4 [Source:MGI Symbol;Acc:MGI:108409]	19736	42.2888	59.7603	0.350132	0.0222203	0.683072
ENSMUSG00000063060	Sox7	14	SRY (sex determining region Y)-box 7 [Source:MGI Symbol;Acc:MGI:98369]	20680	3.87773	2.80474	-0.343057	0.0223075	0.683072
ENSMUSG00000051351	Zfp46	4	zinc finger protein 46 [Source:MGI Symbol;Acc:MGI:99192]	22704	12.4431	9.84386	-0.286076	0.0223616	0.683072
ENSMUSG00000031673	Cdh11	8	cadherin 11 [Source:MGI Symbol;Acc:MGI:99217]	12552	12.3001	9.68422	-0.278762	0.0223699	0.683072
ENSMUSG00000016349	Eef1a2	2	eukaryotic translation elongation factor 1 alpha 2 [Source:MGI Symbol;Acc:MGI:1096317]	13628	310.741	420.716	0.330114	0.0224377	0.683072
ENSMUSG00000038077	Kcna6	6	potassium voltage-gated channel, shaker-related, subfamily, member 6 [Source:MGI Symbol;Acc:MGI:96663]	16494	10.837	8.57883	-0.285205	0.0224565	0.683072
ENSMUSG00000025190	Got1	19	glutamic-oxaloacetic transaminase 1, soluble [Source:MGI Symbol;Acc:MGI:95791]	14718	58.0185	80.3411	0.340688	0.0224571	0.683072
ENSMUSG00000031144	Syp	X	synaptophysin [Source:MGI Symbol;Acc:MGI:98467]	20977	78.0905	110.335	0.349366	0.0224914	0.683072
ENSMUSG00000055675	Kbtbd11	8	kelch repeat and BTB (POZ) domain containing 11 [Source:MGI Symbol;Acc:MGI:1922151]	74901	38.401	30.8597	-0.277235	0.0225024	0.683072
ENSMUSG00000067212	H2-T23	17	histocompatibility 2, T region locus 23 [Source:MGI Symbol;Acc:MGI:95957]	15040	1.07667	1.74768	0.38145	0.022526	0.683072
ENSMUSG00000068882	Ssb	2	Sjogren syndrome antigen B [Source:MGI Symbol;Acc:MGI:98423]	20823	47.6498	58.2624	0.266635	0.0226759	0.683857
ENSMUSG00000004980	Hnrnpa2b1	6	heterogeneous nuclear ribonucleoprotein A2/B1 [Source:MGI Symbol;Acc:MGI:104819]	53379	96.4808	116.863	0.249001	0.0227184	0.683857
ENSMUSG00000020176	Grb10	11	growth factor receptor bound protein 10 [Source:MGI Symbol;Acc:MGI:103232]	14783	4.72384	6.64956	0.343365	0.0227508	0.683857
ENSMUSG00000022270	Retreg1	15	reticulophagy regulator 1 [Source:MGI Symbol;Acc:MGI:1913520]	66270	3.5644	4.74258	0.325778	0.0228376	0.683857
ENSMUSG00000002820	Atg4d	9	autophagy related 4D, cysteine peptidase [Source:MGI Symbol;Acc:MGI:2444308]	235040	3.20988	2.45713	-0.313643	0.022963	0.683857
ENSMUSG00000053080	2700081O15Rik	19	RIKEN cDNA 2700081O15 gene [Source:MGI Symbol;Acc:MGI:1919667]	108899	8.38543	6.77474	-0.270205	0.0229678	0.683857
ENSMUSG00000030086	Chchd6	6	coiled-coil-helix-coiled-coil-helix domain containing 6 [Source:MGI Symbol;Acc:MGI:1913348]	66098	5.1492	6.63976	0.313439	0.0229872	0.683857
ENSMUSG00000038020	Rapgefl1	11	Rap guanine nucleotide exchange factor (GEF)-like 1 [Source:MGI Symbol;Acc:MGI:3611446]	268480	19.2261	14.6078	-0.316473	0.0230186	0.683857
ENSMUSG00000033249	Hsf4	8	heat shock transcription factor 4 [Source:MGI Symbol;Acc:MGI:1347058]	26386	2.70694	4.11447	0.370087	0.023147	0.683857
ENSMUSG00000016984	Etaa1	11	Ewing tumor-associated antigen 1 [Source:MGI Symbol;Acc:MGI:1915395]	68145	4.87505	3.69946	-0.30225	0.0232383	0.683857
ENSMUSG00000035293	G2e3	12	G2/M-phase specific E3 ubiquitin ligase [Source:MGI Symbol;Acc:MGI:2444298]	217558	1.17636	0.849351	-0.345375	0.0232637	0.683857
ENSMUSG00000004383	Large1	8	LARGE xylosyl- and glucuronyltransferase 1 [Source:MGI Symbol;Acc:MGI:1342270]	16795	30.5678	24.4462	-0.273213	0.0233332	0.683857
ENSMUSG00000031639	Tlr3	8	toll-like receptor 3 [Source:MGI Symbol;Acc:MGI:2156367]	142980	9.9112	7.023	-0.342398	0.0233572	0.683857
ENSMUSG00000052056	Zfp217	2	zinc finger protein 217 [Source:MGI Symbol;Acc:MGI:2685408]	228913	4.63301	3.38258	-0.337472	0.0233837	0.683857
ENSMUSG00000026773	Pfkfb3	2	6-phosphofructo-2-kinase/fructose-2,6-biphosphatase 3 [Source:MGI Symbol;Acc:MGI:2181202]	170768	19.7998	14.9074	-0.332139	0.0234064	0.683857
ENSMUSG00000020706	Ftsj3	11	FtsJ RNA methyltransferase homolog 3 (E. coli) [Source:MGI Symbol;Acc:MGI:1860295]	56095	8.25195	10.4439	0.289997	0.0234242	0.683857
ENSMUSG00000038128	Camk4	18	calcium/calmodulin-dependent protein kinase IV [Source:MGI Symbol;Acc:MGI:88258]	12326	16.8635	24.1442	0.352942	0.0235107	0.683857
ENSMUSG00000036992	Nxt1	2	NTF2-related export protein 1 [Source:MGI Symbol;Acc:MGI:1929619]	56488	7.7581	5.53278	-0.344964	0.0235348	0.683857
ENSMUSG00000032501	Trib1	15	tribbles pseudokinase 1 [Source:MGI Symbol;Acc:MGI:2443397]	211770	13.3156	9.58451	-0.34353	0.0236344	0.683857
ENSMUSG00000036634	Mag	7	myelin-associated glycoprotein [Source:MGI Symbol;Acc:MGI:96912]	17136	11.9205	16.0888	0.330901	0.0236642	0.683857
ENSMUSG00000004902	Slc25a18	6	solute carrier family 25 (mitochondrial carrier), member 18 [Source:MGI Symbol;Acc:MGI:1919053]	71803	319.999	265.721	-0.261794	0.0237208	0.683857
ENSMUSG00000021986	Amer2	14	APC membrane recruitment 2 [Source:MGI Symbol;Acc:MGI:1919375]	72125	25.6837	20.5976	-0.275272	0.0237532	0.683857
ENSMUSG00000034336	Ina	19	internexin neuronal intermediate filament protein, alpha [Source:MGI Symbol;Acc:MGI:96568]	226180	32.5053	44.7603	0.3354	0.0237617	0.683857
ENSMUSG00000032294	Pkm	9	pyruvate kinase, muscle [Source:MGI Symbol;Acc:MGI:97591]	18746	426.556	525.143	0.265131	0.0237879	0.683857
ENSMUSG00000071424	Grid2	6	glutamate receptor, ionotropic, delta 2 [Source:MGI Symbol;Acc:MGI:95813]	14804	3.52144	2.63443	-0.306114	0.0238972	0.683857
ENSMUSG00000035615	Frmpd1	4	FERM and PDZ domain containing 1 [Source:MGI Symbol;Acc:MGI:2446274]	666060	13.9719	11.2575	-0.303038	0.0239355	0.683857
ENSMUSG00000031960	Aars	8	alanyl-tRNA synthetase [Source:MGI Symbol;Acc:MGI:2384560]	234734	35.8498	44.7429	0.272068	0.0239604	0.683857
ENSMUSG00000070476	Fam217b	2	family with sequence similarity 217, member B [Source:MGI Symbol;Acc:MGI:1918782]	71532	24.6391	20.5309	-0.253294	0.0240158	0.683857
ENSMUSG00000026153	Fam135a	1	family with sequence similarity 135, member A [Source:MGI Symbol;Acc:MGI:1915437]	68187	5.97639	4.70314	-0.295202	0.0240265	0.683857
ENSMUSG00000020120	Plek	11	pleckstrin [Source:MGI Symbol;Acc:MGI:1860485]	56193	1.59842	2.15856	0.332252	0.0240553	0.683857
ENSMUSG00000030657	Xylt1	7	xylosyltransferase 1 [Source:MGI Symbol;Acc:MGI:2451073]	233781	11.2804	8.59318	-0.301362	0.0240574	0.683857
ENSMUSG00000020300	Cpeb4	11	cytoplasmic polyadenylation element binding protein 4 [Source:MGI Symbol;Acc:MGI:1914829]	67579	50.429	39.3425	-0.308651	0.0241207	0.683857
ENSMUSG00000038384	Setd1b	5	SET domain containing 1B [Source:MGI Symbol;Acc:MGI:2652820]	208043	12.4213	10.2799	-0.259502	0.0243953	0.683857
ENSMUSG00000030660	Pik3c2a	7	phosphatidylinositol-4-phosphate 3-kinase catalytic subunit type 2 alpha [Source:MGI Symbol;Acc:MGI:1203729]	18704	5.32969	4.22917	-0.297046	0.0244348	0.683857
ENSMUSG00000019087	Atp6ap1	X	ATPase, H+ transporting, lysosomal accessory protein 1 [Source:MGI Symbol;Acc:MGI:109629]	54411	30.6508	37.7268	0.275362	0.0244501	0.683857
ENSMUSG00000020893	Per1	11	period circadian clock 1 [Source:MGI Symbol;Acc:MGI:1098283]	18626	24.8914	20.3651	-0.274074	0.0244621	0.683857
ENSMUSG00000022540	Rogdi	16	rogdi homolog [Source:MGI Symbol;Acc:MGI:1913299]	66049	22.4213	28.8477	0.29911	0.0244844	0.683857
ENSMUSG00000052837	Junb	8	jun B proto-oncogene [Source:MGI Symbol;Acc:MGI:96647]	16477	22.8668	17.2469	-0.295153	0.0245114	0.683857
ENSMUSG00000037896	Rcor1	12	REST corepressor 1 [Source:MGI Symbol;Acc:MGI:106340]	217864	4.3825	3.43866	-0.293249	0.0245537	0.683857
ENSMUSG00000027676	Ccdc39	3	coiled-coil domain containing 39 [Source:MGI Symbol;Acc:MGI:1289263]	51938	2.75429	3.82346	0.322609	0.0245823	0.683857
ENSMUSG00000022489	Pde1b	15	phosphodiesterase 1B, Ca2+-calmodulin dependent [Source:MGI Symbol;Acc:MGI:97523]	18574	32.3879	43.4406	0.323251	0.0246756	0.683857
ENSMUSG00000056820	Tsnax	8	translin-associated factor X [Source:MGI Symbol;Acc:MGI:1855672]	53424	53.2668	66.4978	0.277127	0.0246871	0.683857
ENSMUSG00000044224	Dnajc21	15	DnaJ heat shock protein family (Hsp40) member C21 [Source:MGI Symbol;Acc:MGI:1925371]	78244	11.5513	9.14425	-0.294818	0.0246942	0.683857
ENSMUSG00000056708	Ier5	1	immediate early response 5 [Source:MGI Symbol;Acc:MGI:1337072]	15939	33.4723	27.0038	-0.272058	0.0247323	0.683857
ENSMUSG00000027827	Kcnab1	3	potassium voltage-gated channel, shaker-related subfamily, beta member 1 [Source:MGI Symbol;Acc:MGI:109155]	16497	10.7144	14.6306	0.332195	0.0248112	0.683857
ENSMUSG00000074746	Pdzd8	19	PDZ domain containing 8 [Source:MGI Symbol;Acc:MGI:2677270]	107368	12.1028	9.82571	-0.257907	0.0248313	0.683857
ENSMUSG00000040907	Atp1a3	7	ATPase, Na+/K+ transporting, alpha 3 polypeptide [Source:MGI Symbol;Acc:MGI:88107]	232975	211.155	290.063	0.335244	0.0248727	0.683857
ENSMUSG00000021938	Pspc1	14	paraspeckle protein 1 [Source:MGI Symbol;Acc:MGI:1913895]	66645	14.0489	17.8173	0.283428	0.024877	0.683857
ENSMUSG00000004961	Syt5	7	synaptotagmin V [Source:MGI Symbol;Acc:MGI:1926368]	53420	17.0721	24.5633	0.352427	0.0248788	0.683857
ENSMUSG00000024044	Epb41l3	17	erythrocyte membrane protein band 4.1 like 3 [Source:MGI Symbol;Acc:MGI:103008]	13823	33.4476	44.8256	0.319647	0.0248881	0.683857
ENSMUSG00000038178	Slc43a2	11	solute carrier family 43, member 2 [Source:MGI Symbol;Acc:MGI:2442746]	215113	5.53701	8.1169	0.363552	0.0249097	0.683857
ENSMUSG00000046062	Ppp1r15b	1	protein phosphatase 1, regulatory subunit 15B [Source:MGI Symbol;Acc:MGI:2444211]	108954	10.4092	8.17895	-0.285354	0.0249247	0.683857
ENSMUSG00000055373	Fut9	4	fucosyltransferase 9 [Source:MGI Symbol;Acc:MGI:1330859]	14348	8.78923	6.97748	-0.283397	0.0249364	0.683857
ENSMUSG00000073968	Trim68	7	tripartite motif-containing 68 [Source:MGI Symbol;Acc:MGI:2142077]	101700	1.1849	1.73381	0.360449	0.0249556	0.683857
ENSMUSG00000061393	Acvr2b	9	activin receptor IIB [Source:MGI Symbol;Acc:MGI:87912]	11481	2.64785	1.91105	-0.347746	0.0250777	0.686084
ENSMUSG00000034042	Gpbp1l1	4	GC-rich promoter binding protein 1-like 1 [Source:MGI Symbol;Acc:MGI:1924360]	77110	15.8159	12.8078	-0.267108	0.0252036	0.688407
ENSMUSG00000049184	Purg	8	purine-rich element binding protein G [Source:MGI Symbol;Acc:MGI:1922279]	75029	15.2943	12.2427	-0.296353	0.0254809	0.692085
ENSMUSG00000019505	Ubb	11	ubiquitin B [Source:MGI Symbol;Acc:MGI:98888]	22187	111.064	133.662	0.246157	0.0254925	0.692085
ENSMUSG00000049800	Sertad2	11	SERTA domain containing 2 [Source:MGI Symbol;Acc:MGI:1931026]	58172	12.3985	9.99757	-0.271192	0.0256396	0.693199
ENSMUSG00000025413	Ttc4	4	tetratricopeptide repeat domain 4 [Source:MGI Symbol;Acc:MGI:1919604]	72354	13.6427	17.3776	0.268073	0.0256708	0.693199
ENSMUSG00000014361	Mertk	2	MER proto-oncogene tyrosine kinase [Source:MGI Symbol;Acc:MGI:96965]	17289	25.4511	18.9464	-0.31637	0.0257231	0.693199
ENSMUSG00000024293	Esco1	18	establishment of sister chromatid cohesion N-acetyltransferase 1 [Source:MGI Symbol;Acc:MGI:1925055]	77805	6.1432	4.71532	-0.294788	0.0257454	0.693199
ENSMUSG00000068267	Cenpb	2	centromere protein B [Source:MGI Symbol;Acc:MGI:88376]	12616	28.837	23.3902	-0.266869	0.0257505	0.693199
ENSMUSG00000050382	Kif7	7	kinesin family member 7 [Source:MGI Symbol;Acc:MGI:1098239]	16576	3.97019	3.03955	-0.319171	0.0259312	0.694762
ENSMUSG00000032946	Rasgrp2	19	RAS, guanyl releasing protein 2 [Source:MGI Symbol;Acc:MGI:1333849]	19395	1.93684	2.71309	0.341068	0.0259326	0.694762
ENSMUSG00000022629	Kif21a	15	kinesin family member 21A [Source:MGI Symbol;Acc:MGI:109188]	16564	46.5428	61.7108	0.31125	0.0259782	0.694876
ENSMUSG00000038679	Trps1	15	transcriptional repressor GATA binding 1 [Source:MGI Symbol;Acc:MGI:1927616]	83925	21.0077	16.4883	-0.30417	0.0260265	0.695029
ENSMUSG00000025034	Trim8	19	tripartite motif-containing 8 [Source:MGI Symbol;Acc:MGI:1933302]	93679	157.304	133.406	-0.248511	0.0260667	0.695029
ENSMUSG00000090946	Ccdc71l	12	coiled-coil domain containing 71 like [Source:MGI Symbol;Acc:MGI:1919373]	72123	5.91852	4.63766	-0.284383	0.0261778	0.696885
ENSMUSG00000052833	Sae1	7	SUMO1 activating enzyme subunit 1 [Source:MGI Symbol;Acc:MGI:1929264]	56459	32.9934	40.2266	0.254787	0.0263185	0.698528
ENSMUSG00000005871	Apc	18	APC, WNT signaling pathway regulator [Source:MGI Symbol;Acc:MGI:88039]	11789	31.5146	26.2744	-0.248279	0.0263227	0.698528
ENSMUSG00000001998	Ap4e1	2	adaptor-related protein complex AP-4, epsilon 1 [Source:MGI Symbol;Acc:MGI:1336993]	108011	1.61913	1.15227	-0.351617	0.026389	0.699184
ENSMUSG00000024222	Fkbp5	17	FK506 binding protein 5 [Source:MGI Symbol;Acc:MGI:104670]	14229	4.29987	5.64466	0.306356	0.0265264	0.701717
ENSMUSG00000039087	Rreb1	13	ras responsive element binding protein 1 [Source:MGI Symbol;Acc:MGI:2443664]	68750	3.84125	2.92169	-0.320113	0.0267381	0.705097
ENSMUSG00000046404	Yod1	1	YOD1 deubiquitinase [Source:MGI Symbol;Acc:MGI:2442596]	226418	2.95196	1.97646	-0.363794	0.0268459	0.706492
ENSMUSG00000045349	Sh2d5	4	SH2 domain containing 5 [Source:MGI Symbol;Acc:MGI:2446215]	230863	6.2464	8.48501	0.327368	0.0268999	0.706492
ENSMUSG00000031808	Slc27a1	8	solute carrier family 27 (fatty acid transporter), member 1 [Source:MGI Symbol;Acc:MGI:1347098]	26457	82.0313	62.1505	-0.291431	0.0269684	0.706492
ENSMUSG00000036915	Kirrel2	7	kirre like nephrin family adhesion molecule 2 [Source:MGI Symbol;Acc:MGI:2442334]	243911	6.4445	4.67473	-0.317334	0.0269999	0.706492
ENSMUSG00000000296	Tpd52l1	10	tumor protein D52-like 1 [Source:MGI Symbol;Acc:MGI:1298386]	21987	15.9062	20.104	0.275274	0.027031	0.706492
ENSMUSG00000032280	Tle3	9	transducin-like enhancer of split 3 [Source:MGI Symbol;Acc:MGI:104634]	21887	15.7605	13.0739	-0.259193	0.0270745	0.706492
ENSMUSG00000035237	Lcat	8	lecithin cholesterol acyltransferase [Source:MGI Symbol;Acc:MGI:96755]	16816	48.4446	34.9776	-0.314449	0.0271212	0.706492
ENSMUSG00000022887	Masp1	16	mannan-binding lectin serine peptidase 1 [Source:MGI Symbol;Acc:MGI:88492]	17174	1.923	1.33533	-0.345257	0.027131	0.706492
ENSMUSG00000027849	Syt6	3	synaptotagmin VI [Source:MGI Symbol;Acc:MGI:1859544]	54524	2.33738	3.05702	0.309672	0.0272089	0.706492
ENSMUSG00000021782	Dlg5	14	discs large MAGUK scaffold protein 5 [Source:MGI Symbol;Acc:MGI:1918478]	71228	29.1425	23.0076	-0.294699	0.0272147	0.706492
ENSMUSG00000021500	Ddx46	13	DEAD (Asp-Glu-Ala-Asp) box polypeptide 46 [Source:MGI Symbol;Acc:MGI:1920895]	212880	20.1203	25.4198	0.281601	0.0273179	0.706492
ENSMUSG00000049036	Tmem121	12	transmembrane protein 121 [Source:MGI Symbol;Acc:MGI:1916445]	69195	5.6612	3.87595	-0.354862	0.0273347	0.706492
ENSMUSG00000000531	Grasp	15	GRP1 (general receptor for phosphoinositides 1)-associated scaffold protein [Source:MGI Symbol;Acc:MGI:1860303]	56149	10.5142	13.9548	0.318849	0.0273378	0.706492
ENSMUSG00000116564	Riok2	17	RIO kinase 2 [Source:MGI Symbol;Acc:MGI:1914295]	67045	6.52295	8.22744	0.273412	0.0274382	0.707999
ENSMUSG00000028953	Abcf2	5	ATP-binding cassette, sub-family F (GCN20), member 2 [Source:MGI Symbol;Acc:MGI:1351657]	27407	41.484	51.589	0.263158	0.0275433	0.70962
ENSMUSG00000024587	Nars	18	asparaginyl-tRNA synthetase [Source:MGI Symbol;Acc:MGI:1917473]	70223	47.9762	59.8542	0.273693	0.0276878	0.712251
ENSMUSG00000021215	Net1	13	neuroepithelial cell transforming gene 1 [Source:MGI Symbol;Acc:MGI:1927138]	56349	3.13114	4.3727	0.33575	0.0278857	0.712819
ENSMUSG00000029769	Ccdc136	6	coiled-coil domain containing 136 [Source:MGI Symbol;Acc:MGI:1918128]	232664	24.9617	30.8608	0.247174	0.0278923	0.712819
ENSMUSG00000028883	Sema3a	5	sema domain, immunoglobulin domain (Ig), short basic domain, secreted, (semaphorin) 3A [Source:MGI Symbol;Acc:MGI:107558]	20346	2.6854	3.70074	0.331516	0.0279542	0.712819
ENSMUSG00000028613	Lrp8	4	low density lipoprotein receptor-related protein 8, apolipoprotein e receptor [Source:MGI Symbol;Acc:MGI:1340044]	16975	11.0701	8.79951	-0.285734	0.0280081	0.712819
ENSMUSG00000035131	Brinp3	1	bone morphogenetic protein/retinoic acid inducible neural specific 3 [Source:MGI Symbol;Acc:MGI:2443035]	215378	6.13348	4.86684	-0.278726	0.0281057	0.712819
ENSMUSG00000026960	Arl6ip6	2	ADP-ribosylation factor-like 6 interacting protein 6 [Source:MGI Symbol;Acc:MGI:1929507]	65103	3.84475	2.7384	-0.339753	0.0281229	0.712819
ENSMUSG00000037686	Aspg	12	asparaginase [Source:MGI Symbol;Acc:MGI:2144822]	104816	1.90359	2.64266	0.343686	0.0281634	0.712819
ENSMUSG00000049739	Zfp646	7	zinc finger protein 646 [Source:MGI Symbol;Acc:MGI:3665412]	233905	9.95297	8.2931	-0.254221	0.0281767	0.712819
ENSMUSG00000027500	Stmn2	3	stathmin-like 2 [Source:MGI Symbol;Acc:MGI:98241]	20257	16.6907	23.5453	0.33991	0.0284733	0.717917
ENSMUSG00000024462	Gabbr1	17	gamma-aminobutyric acid (GABA) B receptor, 1 [Source:MGI Symbol;Acc:MGI:1860139]	54393	157.229	125.777	-0.257261	0.0285064	0.717917
ENSMUSG00000024210	Ip6k3	17	inositol hexaphosphate kinase 3 [Source:MGI Symbol;Acc:MGI:3045325]	271424	3.14477	2.15847	-0.354385	0.0285657	0.718073
ENSMUSG00000055639	Dach1	14	dachshund family transcription factor 1 [Source:MGI Symbol;Acc:MGI:1277991]	13134	5.63652	4.47151	-0.282388	0.0285981	0.718073
ENSMUSG00000006522	Itih3	14	inter-alpha trypsin inhibitor, heavy chain 3 [Source:MGI Symbol;Acc:MGI:96620]	16426	20.1966	14.9653	-0.316399	0.0286466	0.718217
ENSMUSG00000053333	Dis3l2	1	DIS3 like 3'-5' exoribonuclease 2 [Source:MGI Symbol;Acc:MGI:2442555]	208718	3.20601	4.40822	0.326135	0.0287311	0.719262
ENSMUSG00000030738	Eif3c	7	eukaryotic translation initiation factor 3, subunit C [Source:MGI Symbol;Acc:MGI:1926966]	56347	79.7039	98.9228	0.265993	0.0290294	0.721718
ENSMUSG00000078584	AU022252	4	expressed sequence AU022252 [Source:MGI Symbol;Acc:MGI:2140466]	230696	5.33515	4.27284	-0.268305	0.0290502	0.721718
ENSMUSG00000036862	Dchs1	7	dachsous cadherin related 1 [Source:MGI Symbol;Acc:MGI:2685011]	233651	3.46863	2.54241	-0.321704	0.0290568	0.721718
ENSMUSG00000050288	Fzd2	11	frizzled class receptor 2 [Source:MGI Symbol;Acc:MGI:1888513]	57265	11.8513	8.1727	-0.345614	0.0290653	0.721718
ENSMUSG00000043670	Diras1	10	DIRAS family, GTP-binding RAS-like 1 [Source:MGI Symbol;Acc:MGI:2183442]	208666	7.90468	10.7826	0.327414	0.0290992	0.721718
ENSMUSG00000021303	Gng4	13	guanine nucleotide binding protein (G protein), gamma 4 [Source:MGI Symbol;Acc:MGI:102703]	14706	9.82616	7.84101	-0.279523	0.0291299	0.721718
ENSMUSG00000022351	Sqle	15	squalene epoxidase [Source:MGI Symbol;Acc:MGI:109296]	20775	12.0739	9.41131	-0.284037	0.0292192	0.722863
ENSMUSG00000036712	Cyld	8	CYLD lysine 63 deubiquitinase [Source:MGI Symbol;Acc:MGI:1921506]	74256	10.7221	13.907	0.296415	0.0294565	0.72561
ENSMUSG00000067279	Ppp1r3c	19	protein phosphatase 1, regulatory subunit 3C [Source:MGI Symbol;Acc:MGI:1858229]	53412	82.2427	63.3937	-0.301506	0.0295459	0.72586
ENSMUSG00000074637	Sox2	3	SRY (sex determining region Y)-box 2 [Source:MGI Symbol;Acc:MGI:98364]	20674	255.388	203.176	-0.277074	0.0295657	0.72586
ENSMUSG00000018322	Tomm34	2	translocase of outer mitochondrial membrane 34 [Source:MGI Symbol;Acc:MGI:1914395]	67145	22.1475	27.0188	0.258052	0.0296979	0.726149
ENSMUSG00000041035	Gm17018	19	predicted gene 17018 [Source:MGI Symbol;Acc:MGI:4820566]	226162	7.68261	10.2425	0.311733	0.0297651	0.726736
ENSMUSG00000042507	Elmsan1	12	ELM2 and Myb/SANT-like domain containing 1 [Source:MGI Symbol;Acc:MGI:2685106]	238317	7.92352	6.34478	-0.276596	0.0299413	0.728967
ENSMUSG00000017943	Gdap1l1	2	ganglioside-induced differentiation-associated protein 1-like 1 [Source:MGI Symbol;Acc:MGI:2385163]	228858	13.0034	17.4539	0.317258	0.0299433	0.728967
ENSMUSG00000038205	Prkab2	3	protein kinase, AMP-activated, beta 2 non-catalytic subunit [Source:MGI Symbol;Acc:MGI:1336185]	108097	3.0549	3.9996	0.300783	0.0302356	0.732588
ENSMUSG00000021037	Ahsa1	12	AHA1, activator of heat shock protein ATPase 1 [Source:MGI Symbol;Acc:MGI:2387603]	217737	32.9666	40.0546	0.248827	0.030262	0.732588
ENSMUSG00000042428	Mgat3	15	mannoside acetylglucosaminyltransferase 3 [Source:MGI Symbol;Acc:MGI:104532]	17309	22.6128	18.6855	-0.248961	0.0303766	0.732912
ENSMUSG00000030643	Rab30	7	RAB30, member RAS oncogene family [Source:MGI Symbol;Acc:MGI:1923235]	75985	6.35905	5.17772	-0.262923	0.0304107	0.732912
ENSMUSG00000039706	Ldb2	5	LIM domain binding 2 [Source:MGI Symbol;Acc:MGI:894670]	16826	6.8036	9.00939	0.313648	0.0305474	0.734034
ENSMUSG00000047613	A430005L14Rik	4	RIKEN cDNA A430005L14 gene [Source:MGI Symbol;Acc:MGI:2140680]	97159	13.2988	10.2729	-0.301757	0.0306442	0.734034
ENSMUSG00000026610	Esrrg	1	estrogen-related receptor gamma [Source:MGI Symbol;Acc:MGI:1347056]	26381	2.96693	3.76723	0.298563	0.0306571	0.734034
ENSMUSG00000022197	Pdzd2	15	PDZ domain containing 2 [Source:MGI Symbol;Acc:MGI:1922394]	68070	8.8973	11.0521	0.259362	0.0306645	0.734034
ENSMUSG00000079610	Ankrd39	1	ankyrin repeat domain 39 [Source:MGI Symbol;Acc:MGI:1914816]	109346	1.16742	1.6902	0.348449	0.0307195	0.734034
ENSMUSG00000038594	Cep85l	10	centrosomal protein 85-like [Source:MGI Symbol;Acc:MGI:3642684]	100038725	15.9528	13.0106	-0.268159	0.0307788	0.734406
ENSMUSG00000074994	Qser1	2	glutamine and serine rich 1 [Source:MGI Symbol;Acc:MGI:2138986]	99003	4.20102	3.35496	-0.296987	0.0308775	0.735717
ENSMUSG00000070000	Fcho1	8	FCH domain only 1 [Source:MGI Symbol;Acc:MGI:1921265]	74015	6.55047	9.05418	0.328882	0.0309763	0.735982
ENSMUSG00000020089	Ppa1	10	pyrophosphatase (inorganic) 1 [Source:MGI Symbol;Acc:MGI:97831]	67895	37.382	45.0327	0.250649	0.0312377	0.738105
ENSMUSG00000024431	Nr3c1	18	nuclear receptor subfamily 3, group C, member 1 [Source:MGI Symbol;Acc:MGI:95824]	14815	30.9653	25.2757	-0.260085	0.0312772	0.738105
ENSMUSG00000038893	Fam117a	11	family with sequence similarity 117, member A [Source:MGI Symbol;Acc:MGI:2144564]	215512	9.39055	7.53042	-0.279828	0.0312817	0.738105
ENSMUSG00000020785	Camkk1	11	calcium/calmodulin-dependent protein kinase kinase 1, alpha [Source:MGI Symbol;Acc:MGI:1891766]	55984	15.2476	19.471	0.2837	0.031304	0.738105
ENSMUSG00000025409	Mbd6	10	methyl-CpG binding domain protein 6 [Source:MGI Symbol;Acc:MGI:106378]	110962	7.24371	5.52622	-0.294408	0.0314298	0.738105
ENSMUSG00000022752	Tomm70a	16	translocase of outer mitochondrial membrane 70A [Source:MGI Symbol;Acc:MGI:106295]	28185	16.2074	20.3604	0.278813	0.0314597	0.738105
ENSMUSG00000025092	Hspa12a	19	heat shock protein 12A [Source:MGI Symbol;Acc:MGI:1920692]	73442	17.8744	24.9806	0.332713	0.0315324	0.738105
ENSMUSG00000068617	Efcab1	16	EF-hand calcium binding domain 1 [Source:MGI Symbol;Acc:MGI:1914043]	66793	0.845159	1.32379	0.357139	0.031549	0.738105
ENSMUSG00000031610	Scrg1	8	scrapie responsive gene 1 [Source:MGI Symbol;Acc:MGI:1328308]	20284	53.8837	38.8928	-0.322173	0.0316381	0.738135
ENSMUSG00000026923	Notch1	2	notch 1 [Source:MGI Symbol;Acc:MGI:97363]	18128	13.5845	9.68753	-0.323177	0.0316827	0.738149
ENSMUSG00000063108	Zfp26	9	zinc finger protein 26 [Source:MGI Symbol;Acc:MGI:99173]	22688	2.36475	1.77514	-0.325576	0.0318581	0.739926
ENSMUSG00000035964	Tmem59l	8	transmembrane protein 59-like [Source:MGI Symbol;Acc:MGI:1915187]	67937	18.2562	26.3639	0.342839	0.0318646	0.739926
ENSMUSG00000037784	Dzip1l	9	DAZ interacting protein 1-like [Source:MGI Symbol;Acc:MGI:1919757]	72507	8.54887	6.62082	-0.302769	0.0319066	0.739926
ENSMUSG00000019996	Map7	10	microtubule-associated protein 7 [Source:MGI Symbol;Acc:MGI:1328328]	17761	12.1818	15.2681	0.269888	0.0320522	0.740957
ENSMUSG00000026775	Yme1l1	2	YME1-like 1 (S. cerevisiae) [Source:MGI Symbol;Acc:MGI:1351651]	27377	9.79452	12.2882	0.27271	0.0321065	0.740957
ENSMUSG00000036461	Elf1	14	E74-like factor 1 [Source:MGI Symbol;Acc:MGI:107180]	13709	6.41824	4.95983	-0.295162	0.0321561	0.740957
ENSMUSG00000030753	Thap12	7	THAP domain containing 12 [Source:MGI Symbol;Acc:MGI:1920231]	72981	11.9897	9.55605	-0.294716	0.0325823	0.748788
ENSMUSG00000019471	Cdc37	9	cell division cycle 37 [Source:MGI Symbol;Acc:MGI:109531]	12539	16.6322	20.3223	0.24484	0.0326093	0.748788
ENSMUSG00000037816	Fbxw17	13	F-box and WD-40 domain protein 17 [Source:MGI Symbol;Acc:MGI:1923584]	109082	1.01132	1.52845	0.352287	0.0326546	0.748788
ENSMUSG00000025855	Prkar1b	5	protein kinase, cAMP dependent regulatory, type I beta [Source:MGI Symbol;Acc:MGI:97759]	19085	80.1108	109.703	0.323256	0.0326742	0.748788
ENSMUSG00000073664	Nbeal1	1	neurobeachin like 1 [Source:MGI Symbol;Acc:MGI:2444343]	269198	1.85675	1.50071	-0.277898	0.0328566	0.751226
ENSMUSG00000053985	Zfp14	7	zinc finger protein 14 [Source:MGI Symbol;Acc:MGI:99160]	243906	2.484	1.7588	-0.331589	0.0328701	0.751226
ENSMUSG00000049551	Fzd9	5	frizzled class receptor 9 [Source:MGI Symbol;Acc:MGI:1313278]	14371	3.92454	2.70389	-0.346918	0.0329388	0.75132
ENSMUSG00000039725	Trp53rka	2	transformation related protein 53 regulating kinase A [Source:MGI Symbol;Acc:MGI:1918294]	381406	13.5064	10.6265	-0.275837	0.0329684	0.75132
ENSMUSG00000027188	Pamr1	2	peptidase domain containing associated with muscle regeneration 1 [Source:MGI Symbol;Acc:MGI:2445082]	210622	7.56103	5.84327	-0.276253	0.0330295	0.75132
ENSMUSG00000029313	Aff1	5	AF4/FMR2 family, member 1 [Source:MGI Symbol;Acc:MGI:1100819]	17355	11.8552	9.32581	-0.273968	0.0330531	0.75132
ENSMUSG00000006675	P4htm	9	prolyl 4-hydroxylase, transmembrane (endoplasmic reticulum) [Source:MGI Symbol;Acc:MGI:1921693]	74443	8.14129	11.024	0.320387	0.0332882	0.752426
ENSMUSG00000027562	Car2	3	carbonic anhydrase 2 [Source:MGI Symbol;Acc:MGI:88269]	12349	269.455	219.45	-0.256613	0.033386	0.752426
ENSMUSG00000020262	Adarb1	10	adenosine deaminase, RNA-specific, B1 [Source:MGI Symbol;Acc:MGI:891999]	110532	13.9253	17.441	0.267215	0.0333931	0.752426
ENSMUSG00000056427	Slit3	11	slit guidance ligand 3 [Source:MGI Symbol;Acc:MGI:1315202]	20564	5.72153	7.51673	0.302918	0.0334153	0.752426
ENSMUSG00000091556	Gm14569	X	predicted gene 14569 [Source:MGI Symbol;Acc:MGI:3705243]	101055983	1.58512	2.03831	0.308591	0.0336857	0.754865
ENSMUSG00000055541	Lair1	7	leukocyte-associated Ig-like receptor 1 [Source:MGI Symbol;Acc:MGI:105492]	52855	1.73746	1.2833	-0.326698	0.0337101	0.754865
ENSMUSG00000043424	Eif3j2	18	eukaryotic translation initiation factor 3, subunit J2 [Source:MGI Symbol;Acc:MGI:3704486]	100042807	1.53174	0.837284	-0.351682	0.033734	0.754865
ENSMUSG00000018196	Glrx2	1	glutaredoxin 2 (thioltransferase) [Source:MGI Symbol;Acc:MGI:1916617]	69367	16.566	13.2826	-0.251883	0.0337833	0.754865
ENSMUSG00000026697	Myoc	1	myocilin [Source:MGI Symbol;Acc:MGI:1202864]	17926	21.6133	15.0831	-0.319043	0.0337837	0.754865
ENSMUSG00000046897	Zfp740	15	zinc finger protein 740 [Source:MGI Symbol;Acc:MGI:1915994]	68744	16.9363	13.9537	-0.242522	0.0337932	0.754865
ENSMUSG00000059991	Nptx2	5	neuronal pentraxin 2 [Source:MGI Symbol;Acc:MGI:1858209]	53324	5.44579	7.6754	0.334648	0.0339884	0.75732
ENSMUSG00000008153	Clstn3	6	calsyntenin 3 [Source:MGI Symbol;Acc:MGI:2178323]	232370	35.5707	47.3723	0.309407	0.0340384	0.75732
ENSMUSG00000070643	Sox13	1	SRY (sex determining region Y)-box 13 [Source:MGI Symbol;Acc:MGI:98361]	20668	15.2982	12.419	-0.266689	0.0344326	0.763327
ENSMUSG00000008575	Nfib	4	nuclear factor I/B [Source:MGI Symbol;Acc:MGI:103188]	18028	40.1065	33.0105	-0.257379	0.0345042	0.763327
ENSMUSG00000091898	Tnnc1	14	troponin C, cardiac/slow skeletal [Source:MGI Symbol;Acc:MGI:98779]	21924	1.56612	2.62758	0.354406	0.0346138	0.763327
ENSMUSG00000024135	Srbd1	17	S1 RNA binding domain 1 [Source:MGI Symbol;Acc:MGI:1925836]	78586	4.50136	5.76675	0.293599	0.034673	0.763327
ENSMUSG00000062760	Shisal1	15	shisa like 1 [Source:MGI Symbol;Acc:MGI:1919551]	72301	8.44682	6.67716	-0.276703	0.034693	0.763327
ENSMUSG00000022324	Matn2	15	matrilin 2 [Source:MGI Symbol;Acc:MGI:109613]	17181	2.60995	3.65646	0.328613	0.0347658	0.763327
ENSMUSG00000058297	Spock2	10	sparc/osteonectin, cwcv and kazal-like domains proteoglycan 2 [Source:MGI Symbol;Acc:MGI:1891351]	94214	53.4167	69.6478	0.297607	0.0348656	0.763327
ENSMUSG00000020241	Col6a2	10	collagen, type VI, alpha 2 [Source:MGI Symbol;Acc:MGI:88460]	12834	1.06478	1.52872	0.33902	0.0348722	0.763327
ENSMUSG00000026436	Elk4	1	ELK4, member of ETS oncogene family [Source:MGI Symbol;Acc:MGI:102853]	13714	8.7571	6.79588	-0.290298	0.0349651	0.763327
ENSMUSG00000031596	Slc7a2	8	solute carrier family 7 (cationic amino acid transporter, y+ system), member 2 [Source:MGI Symbol;Acc:MGI:99828]	11988	11.1367	8.36009	-0.310241	0.0349994	0.763327
ENSMUSG00000036676	Tmtc3	10	transmembrane and tetratricopeptide repeat containing 3 [Source:MGI Symbol;Acc:MGI:3036255]	237500	1.55671	1.16781	-0.316597	0.0350997	0.763327
ENSMUSG00000032724	Abtb2	2	ankyrin repeat and BTB (POZ) domain containing 2 [Source:MGI Symbol;Acc:MGI:2139365]	99382	16.3271	13.0573	-0.281165	0.0351825	0.763327
ENSMUSG00000037169	Mycn	12	v-myc avian myelocytomatosis viral related oncogene, neuroblastoma derived [Source:MGI Symbol;Acc:MGI:97357]	18109	3.53618	2.60286	-0.328237	0.035232	0.763327
ENSMUSG00000035164	Zc3h12c	9	zinc finger CCCH type containing 12C [Source:MGI Symbol;Acc:MGI:3026959]	244871	4.49413	3.40982	-0.315968	0.0352372	0.763327
ENSMUSG00000032625	Thsd7a	6	thrombospondin, type I, domain containing 7A [Source:MGI Symbol;Acc:MGI:2685683]	330267	3.65159	4.75373	0.297985	0.0352539	0.763327
ENSMUSG00000002032	Tmem25	9	transmembrane protein 25 [Source:MGI Symbol;Acc:MGI:1918937]	71687	3.1596	4.23883	0.31868	0.0352808	0.763327
ENSMUSG00000017144	Rnd3	2	Rho family GTPase 3 [Source:MGI Symbol;Acc:MGI:1921444]	74194	13.0517	9.46305	-0.318689	0.035281	0.763327
ENSMUSG00000096753	Fam181a	12	family with sequence similarity 181, member A [Source:MGI Symbol;Acc:MGI:3647570]	100504156	8.33745	6.40511	-0.31875	0.0353614	0.763327
ENSMUSG00000024082	Ndufaf7	17	NADH:ubiquinone oxidoreductase complex assembly factor 7 [Source:MGI Symbol;Acc:MGI:1920944]	73694	8.30976	10.3216	0.260732	0.0354045	0.763327
ENSMUSG00000020396	Nefh	11	neurofilament, heavy polypeptide [Source:MGI Symbol;Acc:MGI:97309]	380684	16.9202	23.0625	0.313033	0.0354378	0.763327
ENSMUSG00000042460	C1galt1	6	core 1 synthase, glycoprotein-N-acetylgalactosamine 3-beta-galactosyltransferase, 1 [Source:MGI Symbol;Acc:MGI:2151071]	94192	2.94263	2.2453	-0.305655	0.0355498	0.763327
ENSMUSG00000042121	Ssh1	5	slingshot protein phosphatase 1 [Source:MGI Symbol;Acc:MGI:2686240]	231637	5.17457	4.10499	-0.279959	0.0355707	0.763327
ENSMUSG00000089809	Rasgef1b	5	RasGEF domain family, member 1B [Source:MGI Symbol;Acc:MGI:2443755]	320292	11.2946	15.8797	0.330094	0.0356092	0.763327
ENSMUSG00000032258	Lca5	9	Leber congenital amaurosis 5 (human) [Source:MGI Symbol;Acc:MGI:1923032]	75782	3.62976	2.75141	-0.318661	0.035824	0.763327
ENSMUSG00000045538	Ddx28	8	DEAD (Asp-Glu-Ala-Asp) box polypeptide 28 [Source:MGI Symbol;Acc:MGI:1919236]	71986	3.69571	4.82221	0.30783	0.0360018	0.763327
ENSMUSG00000032908	Sgpp2	1	sphingosine-1-phosphate phosphotase 2 [Source:MGI Symbol;Acc:MGI:3589109]	433323	0.984585	1.52512	0.349612	0.0360055	0.763327
ENSMUSG00000060427	Zfp868	8	zinc finger protein 868 [Source:MGI Symbol;Acc:MGI:2142546]	234362	5.58645	4.22076	-0.306669	0.0360093	0.763327
ENSMUSG00000000402	Egfl6	X	EGF-like-domain, multiple 6 [Source:MGI Symbol;Acc:MGI:1858599]	54156	3.40429	2.17191	-0.34924	0.0360235	0.763327
ENSMUSG00000054752	Fsd1l	4	fibronectin type III and SPRY domain containing 1-like [Source:MGI Symbol;Acc:MGI:2442443]	319636	1.63008	2.18341	0.298452	0.0360245	0.763327
ENSMUSG00000021796	Bmpr1a	14	bone morphogenetic protein receptor, type 1A [Source:MGI Symbol;Acc:MGI:1338938]	12166	17.1952	13.2912	-0.290382	0.036152	0.763327
ENSMUSG00000037573	Tob1	11	transducer of ErbB-2.1 [Source:MGI Symbol;Acc:MGI:1349721]	22057	26.715	20.773	-0.275477	0.0361584	0.763327
ENSMUSG00000043467	Zbtb37	1	zinc finger and BTB domain containing 37 [Source:MGI Symbol;Acc:MGI:2444467]	240869	1.289	1.03904	-0.271217	0.0361715	0.763327
ENSMUSG00000006931	P3h4	11	prolyl 3-hydroxylase family member 4 (non-enzymatic) [Source:MGI Symbol;Acc:MGI:1913430]	66180	7.32432	5.4521	-0.300899	0.0362887	0.764841
ENSMUSG00000014195	Dnajc7	11	DnaJ heat shock protein family (Hsp40) member C7 [Source:MGI Symbol;Acc:MGI:1928373]	56354	50.9888	62.4854	0.249765	0.0364539	0.765142
ENSMUSG00000032740	Ccdc88a	11	coiled coil domain containing 88A [Source:MGI Symbol;Acc:MGI:1925177]	108686	22.9435	18.5151	-0.261293	0.0365059	0.765142
ENSMUSG00000090035	Galnt4	10	polypeptide N-acetylgalactosaminyltransferase 4 [Source:MGI Symbol;Acc:MGI:894692]	14426	1.66161	1.14852	-0.329871	0.0366349	0.765142
ENSMUSG00000048039	Isg20l2	3	interferon stimulated exonuclease gene 20-like 2 [Source:MGI Symbol;Acc:MGI:2140076]	229504	7.1041	5.58813	-0.29119	0.036678	0.765142
ENSMUSG00000059811	Atl2	17	atlastin GTPase 2 [Source:MGI Symbol;Acc:MGI:1929492]	56298	17.9434	14.5618	-0.263539	0.0367021	0.765142
ENSMUSG00000029513	Prkab1	5	protein kinase, AMP-activated, beta 1 non-catalytic subunit [Source:MGI Symbol;Acc:MGI:1336167]	19079	3.06826	3.98352	0.30424	0.0367452	0.765142
ENSMUSG00000032297	Celf6	9	CUGBP, Elav-like family member 6 [Source:MGI Symbol;Acc:MGI:1923433]	76183	2.33206	3.19452	0.315094	0.0367602	0.765142
ENSMUSG00000027111	Itga6	2	integrin alpha 6 [Source:MGI Symbol;Acc:MGI:96605]	16403	7.99393	5.91182	-0.310759	0.0368239	0.765142
ENSMUSG00000022130	Tgds	14	TDP-glucose 4,6-dehydratase [Source:MGI Symbol;Acc:MGI:1923605]	76355	4.32108	3.21196	-0.300789	0.0369193	0.765142
ENSMUSG00000039208	Metrnl	11	meteorin, glial cell differentiation regulator-like [Source:MGI Symbol;Acc:MGI:2384806]	210029	5.15838	3.49314	-0.335938	0.0369411	0.765142
ENSMUSG00000024109	Nrxn1	17	neurexin I [Source:MGI Symbol;Acc:MGI:1096391]	18189	66.4957	54.5809	-0.236315	0.0370116	0.765142
ENSMUSG00000026384	Ptpn4	1	protein tyrosine phosphatase, non-receptor type 4 [Source:MGI Symbol;Acc:MGI:1099792]	19258	14.8496	12.0685	-0.262107	0.0370715	0.765142
ENSMUSG00000018339	Gpx3	11	glutathione peroxidase 3 [Source:MGI Symbol;Acc:MGI:105102]	14778	1.8145	2.71734	0.345754	0.0370872	0.765142
ENSMUSG00000022889	Mrpl39	16	mitochondrial ribosomal protein L39 [Source:MGI Symbol;Acc:MGI:1351620]	27393	14.8989	18.4336	0.264968	0.0370999	0.765142
ENSMUSG00000017291	Taok1	11	TAO kinase 1 [Source:MGI Symbol;Acc:MGI:1914490]	216965	38.06	31.1438	-0.249981	0.0372505	0.765142
ENSMUSG00000036904	Fzd8	18	frizzled class receptor 8 [Source:MGI Symbol;Acc:MGI:108460]	14370	1.31793	0.879248	-0.342479	0.0373172	0.765142
ENSMUSG00000040761	Spen	4	spen family transcription repressor [Source:MGI Symbol;Acc:MGI:1891706]	56381	22.745	19.2292	-0.233507	0.0373412	0.765142
ENSMUSG00000026305	Lrrfip1	1	leucine rich repeat (in FLII) interacting protein 1 [Source:MGI Symbol;Acc:MGI:1342770]	16978	9.78911	12.3024	0.264159	0.0373496	0.765142
ENSMUSG00000007207	Stx1a	5	syntaxin 1A (brain) [Source:MGI Symbol;Acc:MGI:109355]	20907	32.8097	45.3117	0.32179	0.0373652	0.765142
ENSMUSG00000069184	Zfp72	13	zinc finger protein 72 [Source:MGI Symbol;Acc:MGI:3033356]	238722	1.79925	1.2305	-0.344263	0.0374209	0.765142
ENSMUSG00000040964	Arhgef10l	4	Rho guanine nucleotide exchange factor (GEF) 10-like [Source:MGI Symbol;Acc:MGI:1920004]	72754	29.7966	25.2084	-0.252763	0.0375304	0.765142
ENSMUSG00000048388	Fam171b	2	family with sequence similarity 171, member B [Source:MGI Symbol;Acc:MGI:2444579]	241520	63.1818	49.9023	-0.257916	0.0376479	0.765142
ENSMUSG00000032556	Bfsp2	9	beaded filament structural protein 2, phakinin [Source:MGI Symbol;Acc:MGI:1333828]	107993	1.33769	2.42865	0.34369	0.0378434	0.765142
ENSMUSG00000028214	Gem	4	GTP binding protein (gene overexpressed in skeletal muscle) [Source:MGI Symbol;Acc:MGI:99844]	14579	11.7882	8.86718	-0.300016	0.0379234	0.765142
ENSMUSG00000102440	Pcdhga9	18	protocadherin gamma subfamily A, 9 [Source:MGI Symbol;Acc:MGI:1935226]	93717	1.17898	1.72333	0.337919	0.037924	0.765142
ENSMUSG00000070866	Zfp804a	2	zinc finger protein 804A [Source:MGI Symbol;Acc:MGI:2442949]	241514	3.07849	4.06656	0.302018	0.0379698	0.765142
ENSMUSG00000034175	Rhbdd3	11	rhomboid domain containing 3 [Source:MGI Symbol;Acc:MGI:2444684]	279766	4.38662	3.23204	-0.306188	0.0379774	0.765142
ENSMUSG00000036356	Csgalnact1	8	chondroitin sulfate N-acetylgalactosaminyltransferase 1 [Source:MGI Symbol;Acc:MGI:2442354]	234356	8.30818	6.52929	-0.274591	0.0379957	0.765142
ENSMUSG00000032936	Camkv	9	CaM kinase-like vesicle-associated [Source:MGI Symbol;Acc:MGI:2384296]	235604	45.1779	60.8198	0.310441	0.0380014	0.765142
ENSMUSG00000027010	Slc25a12	2	solute carrier family 25 (mitochondrial carrier, Aralar), member 12 [Source:MGI Symbol;Acc:MGI:1926080]	78830	12.5868	16.0076	0.272749	0.0380146	0.765142
ENSMUSG00000074635	3110070M22Rik	13	RIKEN cDNA 3110070M22 gene [Source:MGI Symbol;Acc:MGI:1914554]	NA	1.82993	1.02102	-0.343429	0.0380817	0.765142
ENSMUSG00000032528	Vipr1	9	vasoactive intestinal peptide receptor 1 [Source:MGI Symbol;Acc:MGI:109272]	22354	1.81901	1.28597	-0.329596	0.0382797	0.765142
ENSMUSG00000048402	Gli2	1	GLI-Kruppel family member GLI2 [Source:MGI Symbol;Acc:MGI:95728]	14633	8.74474	6.96832	-0.30033	0.0383113	0.765142
ENSMUSG00000042810	Krba1	6	KRAB-A domain containing 1 [Source:MGI Symbol;Acc:MGI:1925077]	77827	4.98171	4.06694	-0.260367	0.0383966	0.765142
ENSMUSG00000021178	Psmc1	12	protease (prosome, macropain) 26S subunit, ATPase 1 [Source:MGI Symbol;Acc:MGI:106054]	19179	59.1889	70.3803	0.235298	0.0384283	0.765142
ENSMUSG00000061032	Rrp1	10	ribosomal RNA processing 1 homolog (S. cerevisiae) [Source:MGI Symbol;Acc:MGI:1203500]	18114	87.9357	108.824	0.258597	0.0384518	0.765142
ENSMUSG00000035692	Isg15	4	ISG15 ubiquitin-like modifier [Source:MGI Symbol;Acc:MGI:1855694]	100038882	1.45977	2.6538	0.340578	0.0384739	0.765142
ENSMUSG00000033768	Nrxn2	19	neurexin II [Source:MGI Symbol;Acc:MGI:1096362]	18190	84.9521	69.6929	-0.235511	0.0384894	0.765142
ENSMUSG00000026452	Syt2	1	synaptotagmin II [Source:MGI Symbol;Acc:MGI:99666]	20980	4.54325	6.14398	0.313331	0.0386674	0.767412
ENSMUSG00000078202	Nrarp	2	Notch-regulated ankyrin repeat protein [Source:MGI Symbol;Acc:MGI:1914372]	67122	80.547	60.4688	-0.296149	0.038695	0.767412
ENSMUSG00000036752	Tubb4b	2	tubulin, beta 4B class IVB [Source:MGI Symbol;Acc:MGI:1915472]	227613	221.948	265.596	0.238369	0.0387914	0.768417
ENSMUSG00000006412	Pfdn2	1	prefoldin 2 [Source:MGI Symbol;Acc:MGI:1276111]	18637	14.768	18.0818	0.249331	0.0388565	0.768622
ENSMUSG00000028354	Fmn2	1	formin 2 [Source:MGI Symbol;Acc:MGI:1859252]	54418	18.9337	14.4225	-0.293057	0.0390458	0.768622
ENSMUSG00000043091	Tuba1c	15	tubulin, alpha 1C [Source:MGI Symbol;Acc:MGI:1095409]	22146	0.993754	3.59102	0.259777	0.0390585	0.768622
ENSMUSG00000020457	Drg1	11	developmentally regulated GTP binding protein 1 [Source:MGI Symbol;Acc:MGI:1343297]	13494	24.0141	29.0351	0.243473	0.0390949	0.768622
ENSMUSG00000050721	Plekho2	9	pleckstrin homology domain containing, family O member 2 [Source:MGI Symbol;Acc:MGI:2143132]	102595	45.7923	37.9855	-0.263723	0.0391898	0.768622
ENSMUSG00000000275	Trim25	11	tripartite motif-containing 25 [Source:MGI Symbol;Acc:MGI:102749]	217069	4.17668	5.34003	0.290542	0.039285	0.768622
ENSMUSG00000029469	Ift81	5	intraflagellar transport 81 [Source:MGI Symbol;Acc:MGI:1098597]	12589	10.1406	12.4778	0.254508	0.0392949	0.768622
ENSMUSG00000028861	Mrps15	4	mitochondrial ribosomal protein S15 [Source:MGI Symbol;Acc:MGI:1913657]	66407	27.9867	33.6615	0.250496	0.0394313	0.768622
ENSMUSG00000050428	Fbxo46	7	F-box protein 46 [Source:MGI Symbol;Acc:MGI:2444918]	243867	2.94782	2.30541	-0.292567	0.0394348	0.768622
ENSMUSG00000051817	Sox12	2	SRY (sex determining region Y)-box 12 [Source:MGI Symbol;Acc:MGI:98360]	20667	10.8215	8.58388	-0.275347	0.0394395	0.768622
ENSMUSG00000037364	Srrt	5	serrate RNA effector molecule homolog (Arabidopsis) [Source:MGI Symbol;Acc:MGI:1933527]	83701	25.7387	33.0482	0.271395	0.0395823	0.769565
ENSMUSG00000041920	Slc16a6	11	solute carrier family 16 (monocarboxylic acid transporters), member 6 [Source:MGI Symbol;Acc:MGI:2144585]	104681	1.13066	1.64631	0.338964	0.039752	0.770986
ENSMUSG00000073838	Tufm	7	Tu translation elongation factor, mitochondrial [Source:MGI Symbol;Acc:MGI:1923686]	233870	22.6718	27.4529	0.247674	0.0397931	0.770986
ENSMUSG00000036432	Siah2	3	siah E3 ubiquitin protein ligase 2 [Source:MGI Symbol;Acc:MGI:108062]	20439	7.01367	5.48361	-0.282839	0.0399292	0.771184
ENSMUSG00000000253	Gmpr	13	guanosine monophosphate reductase [Source:MGI Symbol;Acc:MGI:1913605]	66355	10.8285	13.9457	0.289443	0.0399319	0.771184
ENSMUSG00000020220	Vps13d	4	vacuolar protein sorting 13D [Source:MGI Symbol;Acc:MGI:2448530]	230895	9.68748	7.98288	-0.254088	0.0400302	0.771184
ENSMUSG00000039693	Msantd3	4	Myb/SANT-like DNA-binding domain containing 3 [Source:MGI Symbol;Acc:MGI:1913915]	66665	21.8271	17.5345	-0.265955	0.0400329	0.771184
ENSMUSG00000045671	Spred2	11	sprouty-related, EVH1 domain containing 2 [Source:MGI Symbol;Acc:MGI:2150019]	114716	42.9642	35.9421	-0.2411	0.0401776	0.773085
ENSMUSG00000064115	Cadm2	16	cell adhesion molecule 2 [Source:MGI Symbol;Acc:MGI:2442722]	239857	21.7288	17.871	-0.234692	0.0402893	0.774016
ENSMUSG00000038024	Dennd4c	4	DENN/MADD domain containing 4C [Source:MGI Symbol;Acc:MGI:1914769]	329877	5.70573	4.43822	-0.288396	0.0403478	0.774016
ENSMUSG00000040616	Tmem51	4	transmembrane protein 51 [Source:MGI Symbol;Acc:MGI:2384874]	214359	4.29402	3.07635	-0.315829	0.0403642	0.774016
ENSMUSG00000028709	Mob3c	4	MOB kinase activator 3C [Source:MGI Symbol;Acc:MGI:2140623]	100465	2.14296	1.51869	-0.320681	0.0405365	0.775341
ENSMUSG00000074918	Inafm2	2	InaF motif containing 2 [Source:MGI Symbol;Acc:MGI:1915354]	100043272	21.3286	17.419	-0.24865	0.0406508	0.775341
ENSMUSG00000046480	Scn4b	9	sodium channel, type IV, beta [Source:MGI Symbol;Acc:MGI:2687406]	399548	11.1211	14.6496	0.299107	0.0407645	0.775341
ENSMUSG00000033909	Usp36	11	ubiquitin specific peptidase 36 [Source:MGI Symbol;Acc:MGI:1919594]	72344	7.44258	6.08298	-0.249591	0.0407671	0.775341
ENSMUSG00000020482	Ccdc117	11	coiled-coil domain containing 117 [Source:MGI Symbol;Acc:MGI:2144383]	104479	7.2325	5.56551	-0.283895	0.0408184	0.775341
ENSMUSG00000032232	Cgnl1	9	cingulin-like 1 [Source:MGI Symbol;Acc:MGI:1915428]	68178	1.48519	2.33003	0.334449	0.0408587	0.775341
ENSMUSG00000001156	Mxd1	6	MAX dimerization protein 1 [Source:MGI Symbol;Acc:MGI:96908]	17119	11.1108	8.93275	-0.255436	0.0410044	0.776541
ENSMUSG00000022237	Ankrd33b	15	ankyrin repeat domain 33B [Source:MGI Symbol;Acc:MGI:1917904]	67434	12.7737	10.4358	-0.252667	0.0411349	0.776544
ENSMUSG00000022462	Slc38a2	15	solute carrier family 38, member 2 [Source:MGI Symbol;Acc:MGI:1915010]	67760	8.8082	7.07501	-0.294471	0.0412836	0.776544
ENSMUSG00000046922	Gpr6	10	G protein-coupled receptor 6 [Source:MGI Symbol;Acc:MGI:2155249]	140741	1.95112	2.93574	0.338563	0.0413117	0.776544
ENSMUSG00000040396	Abhd13	8	abhydrolase domain containing 13 [Source:MGI Symbol;Acc:MGI:1916154]	68904	4.96194	3.87366	-0.283848	0.0413126	0.776544
ENSMUSG00000020715	Ern1	11	endoplasmic reticulum (ER) to nucleus signalling 1 [Source:MGI Symbol;Acc:MGI:1930134]	78943	1.69818	1.32879	-0.287854	0.0413541	0.776544
ENSMUSG00000025266	Gnl3l	X	guanine nucleotide binding protein-like 3 (nucleolar)-like [Source:MGI Symbol;Acc:MGI:2448557]	237107	35.2151	44.6151	0.274981	0.0413744	0.776544
ENSMUSG00000029581	Fscn1	5	fascin actin-bundling protein 1 [Source:MGI Symbol;Acc:MGI:1352745]	14086	40.1449	54.519	0.310761	0.0415582	0.779123
ENSMUSG00000046312	AI464131	4	expressed sequence AI464131 [Source:MGI Symbol;Acc:MGI:2140300]	329828	33.3364	23.422	-0.311604	0.0416664	0.780025
ENSMUSG00000042228	Lyn	4	LYN proto-oncogene, Src family tyrosine kinase [Source:MGI Symbol;Acc:MGI:96892]	17096	2.77632	1.93238	-0.33554	0.0416992	0.780025
ENSMUSG00000025488	Cox8b	7	cytochrome c oxidase subunit 8B [Source:MGI Symbol;Acc:MGI:105958]	12869	3.69912	6.94074	0.337129	0.0419338	0.782791
ENSMUSG00000069565	Dazap1	10	DAZ associated protein 1 [Source:MGI Symbol;Acc:MGI:1917498]	70248	14.3859	17.7958	0.253862	0.0419771	0.782791
ENSMUSG00000022295	Atp6v1c1	15	ATPase, H+ transporting, lysosomal V1 subunit C1 [Source:MGI Symbol;Acc:MGI:1913585]	66335	21.9067	27.2543	0.262886	0.0419868	0.782791
ENSMUSG00000026360	Rgs2	1	regulator of G-protein signaling 2 [Source:MGI Symbol;Acc:MGI:1098271]	19735	4.39401	5.64818	0.288346	0.0420816	0.78344
ENSMUSG00000027796	Smad9	3	SMAD family member 9 [Source:MGI Symbol;Acc:MGI:1859993]	55994	10.9519	8.95165	-0.252828	0.0421309	0.78344
ENSMUSG00000117406	Ntn3	17	netrin 3 [Source:NCBI gene;Acc:18209]	18209	1.32681	0.970291	-0.311011	0.0421615	0.78344
ENSMUSG00000022788	Fgd4	16	FYVE, RhoGEF and PH domain containing 4 [Source:MGI Symbol;Acc:MGI:2183747]	224014	8.9868	7.22493	-0.273817	0.0422894	0.784081
ENSMUSG00000028527	Ak4	4	adenylate kinase 4 [Source:MGI Symbol;Acc:MGI:87979]	11639	17.3162	13.1235	-0.289536	0.042388	0.784851
ENSMUSG00000021993	Mipep	14	mitochondrial intermediate peptidase [Source:MGI Symbol;Acc:MGI:1917728]	70478	8.28315	10.3645	0.267901	0.0424244	0.784851
ENSMUSG00000002997	Prkar2b	12	protein kinase, cAMP dependent regulatory, type II beta [Source:MGI Symbol;Acc:MGI:97760]	19088	9.45104	12.8848	0.311335	0.0425481	0.785835
ENSMUSG00000033623	Pcgf3	5	polycomb group ring finger 3 [Source:MGI Symbol;Acc:MGI:1916837]	69587	7.07064	5.77932	-0.256307	0.0425711	0.785835
ENSMUSG00000067336	Bmpr2	1	bone morphogenetic protein receptor, type II (serine/threonine kinase) [Source:MGI Symbol;Acc:MGI:1095407]	12168	19.8003	15.9519	-0.254095	0.042682	0.785935
ENSMUSG00000020496	Rnf187	11	ring finger protein 187 [Source:MGI Symbol;Acc:MGI:1914224]	108660	109.259	128.17	0.218862	0.0427169	0.785935
ENSMUSG00000027253	Lrp4	2	low density lipoprotein receptor-related protein 4 [Source:MGI Symbol;Acc:MGI:2442252]	228357	20.6757	14.8139	-0.310851	0.0427751	0.786099
ENSMUSG00000063931	Pepd	7	peptidase D [Source:MGI Symbol;Acc:MGI:97542]	18624	20.81	25.3027	0.240138	0.0428819	0.786099
ENSMUSG00000024042	Sik1	17	salt inducible kinase 1 [Source:MGI Symbol;Acc:MGI:104754]	17691	3.5295	2.73036	-0.29193	0.0428971	0.786099
ENSMUSG00000007850	Hnrnph1	11	heterogeneous nuclear ribonucleoprotein H1 [Source:MGI Symbol;Acc:MGI:1891925]	59013	33.7848	40.9581	0.235365	0.042913	0.786099
ENSMUSG00000021754	Map3k1	13	mitogen-activated protein kinase kinase kinase 1 [Source:MGI Symbol;Acc:MGI:1346872]	26401	5.75884	4.69185	-0.253407	0.043075	0.787069
ENSMUSG00000045519	Zfp560	9	zinc finger protein 560 [Source:MGI Symbol;Acc:MGI:1915280]	434377	1.89019	1.44069	-0.295954	0.0433539	0.78912
ENSMUSG00000059995	Atxn7l3	11	ataxin 7-like 3 [Source:MGI Symbol;Acc:MGI:3036270]	217218	29.8699	24.7496	-0.245702	0.0433611	0.78912
ENSMUSG00000042216	Sgsm1	5	small G protein signaling modulator 1 [Source:MGI Symbol;Acc:MGI:107320]	52850	15.7504	19.761	0.251658	0.0433695	0.78912
ENSMUSG00000009739	Pou6f1	15	POU domain, class 6, transcription factor 1 [Source:MGI Symbol;Acc:MGI:102935]	19009	15.7813	13.3532	-0.231294	0.0435505	0.790877
ENSMUSG00000040536	Necab1	4	N-terminal EF-hand calcium binding protein 1 [Source:MGI Symbol;Acc:MGI:1916602]	69352	6.64943	9.50825	0.325286	0.0436646	0.791114
ENSMUSG00000039620	Trmt9b	8	tRNA methyltransferase 9B [Source:MGI Symbol;Acc:MGI:2442328]	319582	4.94412	3.94507	-0.257697	0.0437247	0.791114
ENSMUSG00000052605	Isoc2b	7	isochorismatase domain containing 2b [Source:MGI Symbol;Acc:MGI:1914691]	67441	3.56118	4.93813	0.32303	0.0437639	0.791114
ENSMUSG00000020486	2004-09-01	11	septin 4 [Source:MGI Symbol;Acc:MGI:1270156]	18952	41.5563	51.9612	0.264479	0.0438126	0.791114
ENSMUSG00000037646	Vps13b	15	vacuolar protein sorting 13B [Source:MGI Symbol;Acc:MGI:1916380]	666173	4.03919	3.28815	-0.266654	0.0438454	0.791114
ENSMUSG00000021149	Gtpbp4	13	GTP binding protein 4 [Source:MGI Symbol;Acc:MGI:1916487]	69237	4.9243	5.85863	0.23355	0.0438911	0.791114
ENSMUSG00000023953	Polh	17	polymerase (DNA directed), eta (RAD 30 related) [Source:MGI Symbol;Acc:MGI:1891457]	80905	3.70403	2.87434	-0.28009	0.0439874	0.791114
ENSMUSG00000045441	Gprin3	6	GPRIN family member 3 [Source:MGI Symbol;Acc:MGI:1924785]	243385	1.43497	1.90617	0.303221	0.0441965	0.792414
ENSMUSG00000028211	Trp53inp1	4	transformation related protein 53 inducible nuclear protein 1 [Source:MGI Symbol;Acc:MGI:1926609]	60599	5.27782	3.99853	-0.289765	0.0442895	0.793151
ENSMUSG00000032336	Nptn	9	neuroplastin [Source:MGI Symbol;Acc:MGI:108077]	20320	33.9072	42.9248	0.275954	0.0443435	0.793272
ENSMUSG00000021277	Traf3	12	TNF receptor-associated factor 3 [Source:MGI Symbol;Acc:MGI:108041]	22031	14.5489	11.8368	-0.265445	0.0444391	0.794135
ENSMUSG00000037348	Paqr7	4	progestin and adipoQ receptor family member VII [Source:MGI Symbol;Acc:MGI:1919154]	71904	23.1678	17.0516	-0.302	0.0445402	0.795097
ENSMUSG00000039546	Ajap1	4	adherens junction associated protein 1 [Source:MGI Symbol;Acc:MGI:2685419]	230959	11.8573	9.49098	-0.267103	0.0447086	0.796253
ENSMUSG00000049657	Zbtb5	4	zinc finger and BTB domain containing 5 [Source:MGI Symbol;Acc:MGI:1924601]	230119	5.18486	4.03529	-0.285754	0.0447345	0.796253
ENSMUSG00000042608	Stk40	4	serine/threonine kinase 40 [Source:MGI Symbol;Acc:MGI:1921428]	74178	19.1807	15.7304	-0.252427	0.0447472	0.796253
ENSMUSG00000102252	Snrpn	7	small nuclear ribonucleoprotein N [Source:MGI Symbol;Acc:MGI:98347]	20646	69.6196	88.3368	0.271953	0.0450608	0.798756
ENSMUSG00000052915	Msl1	11	male specific lethal 1 [Source:MGI Symbol;Acc:MGI:1921276]	74026	37.252	31.2306	-0.226107	0.0450893	0.798756
ENSMUSG00000047143	Dmrta2	4	doublesex and mab-3 related transcription factor like family A2 [Source:MGI Symbol;Acc:MGI:2653629]	242620	10.6564	8.2424	-0.296284	0.0451118	0.798756
ENSMUSG00000015085	Entpd2	2	ectonucleoside triphosphate diphosphohydrolase 2 [Source:MGI Symbol;Acc:MGI:1096863]	12496	10.5399	8.04766	-0.294864	0.0451143	0.798756
ENSMUSG00000051483	Cbr1	16	carbonyl reductase 1 [Source:MGI Symbol;Acc:MGI:88284]	12408	23.8962	28.4913	0.23312	0.0451256	0.798756
ENSMUSG00000025069	Gsto2	19	glutathione S-transferase omega 2 [Source:MGI Symbol;Acc:MGI:1915464]	68214	0.840334	1.41791	0.334067	0.0452049	0.798855
ENSMUSG00000023868	Pde10a	17	phosphodiesterase 10A [Source:MGI Symbol;Acc:MGI:1345143]	23984	24.3393	30.0872	0.256752	0.0454457	0.799474
ENSMUSG00000031672	Got2	8	glutamatic-oxaloacetic transaminase 2, mitochondrial [Source:MGI Symbol;Acc:MGI:95792]	14719	21.3619	28.2201	0.295419	0.0454597	0.799474
ENSMUSG00000048758	Rpl29	9	ribosomal protein L29 [Source:MGI Symbol;Acc:MGI:99687]	19944	51.1808	36.2328	-0.32605	0.0455906	0.799474
ENSMUSG00000050567	Maml1	11	mastermind like transcriptional coactivator 1 [Source:MGI Symbol;Acc:MGI:1890504]	103806	5.24553	4.07526	-0.284597	0.0455978	0.799474
ENSMUSG00000034088	Hdlbp	1	high density lipoprotein (HDL) binding protein [Source:MGI Symbol;Acc:MGI:99256]	110611	34.8305	42.4045	0.234193	0.0456169	0.799474
ENSMUSG00000070808	Bicra	7	BRD4 interacting chromatin remodeling complex associated protein [Source:MGI Symbol;Acc:MGI:2154263]	243842	5.55069	4.48	-0.274063	0.0456315	0.799474
ENSMUSG00000095930	Nim1k	13	NIM1 serine/threonine protein kinase [Source:MGI Symbol;Acc:MGI:2442399]	245269	39.2653	31.5628	-0.251493	0.0457186	0.799474
ENSMUSG00000028341	Nr4a3	4	nuclear receptor subfamily 4, group A, member 3 [Source:MGI Symbol;Acc:MGI:1352457]	18124	6.2744	5.10442	-0.270745	0.0457216	0.799474
ENSMUSG00000032503	Arpp21	9	cyclic AMP-regulated phosphoprotein, 21 [Source:MGI Symbol;Acc:MGI:107562]	74100	34.4566	27.2638	-0.27282	0.0457984	0.799474
ENSMUSG00000047648	Fbxo30	10	F-box protein 30 [Source:MGI Symbol;Acc:MGI:1919115]	71865	5.48285	4.30465	-0.268669	0.0458155	0.799474
ENSMUSG00000021550	2210016F16Rik	13	RIKEN cDNA 2210016F16 gene [Source:MGI Symbol;Acc:MGI:1917403]	70153	6.90662	8.52576	0.274385	0.0458833	0.799474
ENSMUSG00000024151	Msh2	17	mutS homolog 2 [Source:MGI Symbol;Acc:MGI:101816]	17685	6.72275	8.83008	0.289145	0.0459276	0.799474
ENSMUSG00000019590	Cyb561	11	cytochrome b-561 [Source:MGI Symbol;Acc:MGI:103253]	13056	5.74241	7.3892	0.283443	0.0459276	0.799474
ENSMUSG00000030718	Ppme1	7	protein phosphatase methylesterase 1 [Source:MGI Symbol;Acc:MGI:1919840]	72590	66.3874	82.5715	0.260956	0.0461838	0.802739
ENSMUSG00000022897	Dyrk1a	16	dual-specificity tyrosine-(Y)-phosphorylation regulated kinase 1a [Source:MGI Symbol;Acc:MGI:1330299]	13548	31.9242	26.3864	-0.240054	0.0464508	0.802739
ENSMUSG00000024935	Slc1a1	19	solute carrier family 1 (neuronal/epithelial high affinity glutamate transporter, system Xag), member 1 [Source:MGI Symbol;Acc:MGI:105083]	20510	5.96907	7.98086	0.30047	0.0464682	0.802739
ENSMUSG00000031216	Stard8	X	START domain containing 8 [Source:MGI Symbol;Acc:MGI:2448556]	236920	7.95138	6.27075	-0.282765	0.0465001	0.802739
ENSMUSG00000018326	Ywhab	2	tyrosine 3-monooxygenase/tryptophan 5-monooxygenase activation protein, beta polypeptide [Source:MGI Symbol;Acc:MGI:1891917]	54401	96.5087	115.955	0.234365	0.0465735	0.802739
ENSMUSG00000031347	Cetn2	X	centrin 2 [Source:MGI Symbol;Acc:MGI:1347085]	26370	17.0905	20.7172	0.260185	0.0466995	0.802739
ENSMUSG00000038605	Samd10	2	sterile alpha motif domain containing 10 [Source:MGI Symbol;Acc:MGI:2443872]	229011	2.7772	2.04836	-0.3133	0.0467408	0.802739
ENSMUSG00000025377	Tepsin	11	TEPSIN, adaptor related protein complex 4 accessory protein [Source:MGI Symbol;Acc:MGI:1926027]	78777	4.21415	3.33093	-0.286358	0.0467521	0.802739
ENSMUSG00000021340	Gpld1	13	glycosylphosphatidylinositol specific phospholipase D1 [Source:MGI Symbol;Acc:MGI:106604]	14756	17.8371	13.063	-0.293075	0.0467611	0.802739
ENSMUSG00000002881	Nab1	1	Ngfi-A binding protein 1 [Source:MGI Symbol;Acc:MGI:107564]	17936	17.1052	14.3403	-0.235646	0.0468239	0.802739
ENSMUSG00000038736	Nudcd1	15	NudC domain containing 1 [Source:MGI Symbol;Acc:MGI:1914679]	67429	1.96025	2.56297	0.289094	0.0468359	0.802739
ENSMUSG00000039473	Ubn1	16	ubinuclein 1 [Source:MGI Symbol;Acc:MGI:1891307]	170644	11.4356	9.59351	-0.229001	0.0468798	0.802739
ENSMUSG00000028656	Cap1	4	CAP, adenylate cyclase-associated protein 1 (yeast) [Source:MGI Symbol;Acc:MGI:88262]	12331	93.7837	111.487	0.220188	0.0470124	0.803726
ENSMUSG00000016018	Mtrex	13	Mtr4 exosome RNA helicase [Source:MGI Symbol;Acc:MGI:1919448]	72198	15.4593	19.4105	0.262755	0.0470331	0.803726
ENSMUSG00000049690	Nckap5	1	NCK-associated protein 5 [Source:MGI Symbol;Acc:MGI:2686394]	210356	3.02479	2.39319	-0.287694	0.0471983	0.805056
ENSMUSG00000030579	Tyrobp	7	TYRO protein tyrosine kinase binding protein [Source:MGI Symbol;Acc:MGI:1277211]	22177	0.96784	1.86807	0.314377	0.0472068	0.805056
ENSMUSG00000036894	Rap2b	3	RAP2B, member of RAS oncogene family [Source:MGI Symbol;Acc:MGI:1921262]	74012	15.5309	12.5679	-0.25015	0.0473591	0.806692
ENSMUSG00000024190	Dusp1	17	dual specificity phosphatase 1 [Source:MGI Symbol;Acc:MGI:105120]	19252	17.8607	13.1812	-0.297566	0.0474508	0.806692
ENSMUSG00000054434	Tmem120b	5	transmembrane protein 120B [Source:MGI Symbol;Acc:MGI:3603158]	330189	0.939008	1.45304	0.331632	0.0476052	0.806692
ENSMUSG00000022307	Oxr1	15	oxidation resistance 1 [Source:MGI Symbol;Acc:MGI:2179326]	170719	38.8285	50.339	0.284309	0.0476354	0.806692
ENSMUSG00000031119	Gpc4	X	glypican 4 [Source:MGI Symbol;Acc:MGI:104902]	14735	6.73891	5.38391	-0.269871	0.0476574	0.806692
ENSMUSG00000025872	Thoc3	13	THO complex 3 [Source:MGI Symbol;Acc:MGI:1920916]	73666	7.61652	9.32599	0.251792	0.0476699	0.806692
ENSMUSG00000038642	Ctss	3	cathepsin S [Source:MGI Symbol;Acc:MGI:107341]	13040	6.64267	8.87152	0.309371	0.0477387	0.806692
ENSMUSG00000005802	Slc30a4	2	solute carrier family 30 (zinc transporter), member 4 [Source:MGI Symbol;Acc:MGI:1345282]	22785	5.88706	4.83144	-0.249666	0.047799	0.806692
ENSMUSG00000029267	Mtf2	5	metal response element binding transcription factor 2 [Source:MGI Symbol;Acc:MGI:105050]	17765	5.11879	4.02111	-0.285507	0.0478426	0.806692
ENSMUSG00000026657	Frmd4a	2	FERM domain containing 4A [Source:MGI Symbol;Acc:MGI:1919850]	209630	28.5397	23.5563	-0.233113	0.0478559	0.806692
ENSMUSG00000048814	Lonrf2	1	LON peptidase N-terminal domain and ring finger 2 [Source:MGI Symbol;Acc:MGI:1920209]	381338	22.7825	28.2197	0.253918	0.0478791	0.806692
ENSMUSG00000003872	Lin7b	7	lin-7 homolog B (C. elegans) [Source:MGI Symbol;Acc:MGI:1330858]	22342	9.01931	12.3109	0.309882	0.0480895	0.807756
ENSMUSG00000040265	Dnm3	1	dynamin 3 [Source:MGI Symbol;Acc:MGI:1341299]	103967	16.3838	22.3559	0.306362	0.0481232	0.807756
ENSMUSG00000026121	Sema4c	1	sema domain, immunoglobulin domain (Ig), transmembrane domain (TM) and short cytoplasmic domain, (semaphorin) 4C [Source:MGI Symbol;Acc:MGI:109252]	20353	2.07137	1.51767	-0.3058	0.0481639	0.807756
ENSMUSG00000021288	Klc1	12	kinesin light chain 1 [Source:MGI Symbol;Acc:MGI:107978]	16593	171.689	218.242	0.27237	0.0481783	0.807756
ENSMUSG00000061207	Stk19	17	serine/threonine kinase 19 [Source:MGI Symbol;Acc:MGI:1860085]	54402	5.33389	6.69171	0.267184	0.0481826	0.807756
ENSMUSG00000045031	Cetn4	3	centrin 4 [Source:MGI Symbol;Acc:MGI:2677454]	207175	1.41783	1.90823	0.311631	0.0483438	0.808843
ENSMUSG00000020361	Hspa4	11	heat shock protein 4 [Source:MGI Symbol;Acc:MGI:1342292]	15525	52.7637	65.0598	0.251185	0.048417	0.809262
ENSMUSG00000029673	Auts2	5	autism susceptibility candidate 2 [Source:MGI Symbol;Acc:MGI:1919847]	NA	29.4287	24.9947	-0.236392	0.0486095	0.809876
ENSMUSG00000038267	Slc22a23	13	solute carrier family 22, member 23 [Source:MGI Symbol;Acc:MGI:1920352]	73102	10.5153	8.37993	-0.249224	0.0486659	0.809876
ENSMUSG00000047992	Fam69c	18	family with sequence similarity 69, member C [Source:MGI Symbol;Acc:MGI:3041188]	240479	6.96481	5.23628	-0.295729	0.0487121	0.809876
ENSMUSG00000048310	Pskh1	8	protein serine kinase H1 [Source:MGI Symbol;Acc:MGI:3528383]	244631	4.2774	3.09809	-0.314797	0.0487958	0.809953
ENSMUSG00000028270	Gbp2	3	guanylate binding protein 2 [Source:MGI Symbol;Acc:MGI:102772]	14469	1.44062	1.95397	0.311882	0.0488452	0.809972
ENSMUSG00000029778	Adcyap1r1	6	adenylate cyclase activating polypeptide 1 receptor 1 [Source:MGI Symbol;Acc:MGI:108449]	11517	42.3242	31.6663	-0.288812	0.0488982	0.810051
ENSMUSG00000042766	Trim46	3	tripartite motif-containing 46 [Source:MGI Symbol;Acc:MGI:2673000]	360213	6.46193	8.58132	0.293724	0.049005	0.811021
ENSMUSG00000038056	Kmt2c	5	lysine (K)-specific methyltransferase 2C [Source:MGI Symbol;Acc:MGI:2444959]	231051	16.0095	13.6371	-0.233107	0.0494165	0.812486
ENSMUSG00000031402	Mpp1	X	membrane protein, palmitoylated [Source:MGI Symbol;Acc:MGI:105941]	17524	11.0024	13.7055	0.253245	0.0496369	0.812486
ENSMUSG00000055932	Fto	8	fat mass and obesity associated [Source:MGI Symbol;Acc:MGI:1347093]	26383	40.7157	49.2933	0.23386	0.0496433	0.812486
ENSMUSG00000048967	Yjefn3	8	YjeF N-terminal domain containing 3 [Source:MGI Symbol;Acc:MGI:2681845]	234365	1.83551	2.91682	0.329075	0.049905	0.812486
ENSMUSG00000000247	Lhx2	2	LIM homeobox protein 2 [Source:MGI Symbol;Acc:MGI:96785]	16870	177.309	150.348	-0.223869	0.0499649	0.812486
ENSMUSG00000044617	Zbtb39	10	zinc finger and BTB domain containing 39 [Source:MGI Symbol;Acc:MGI:2443316]	320080	5.98794	4.81811	-0.263032	0.0500981	0.812486
ENSMUSG00000001870	Ltbp1	17	latent transforming growth factor beta binding protein 1 [Source:MGI Symbol;Acc:MGI:109151]	268977	4.42007	3.02639	-0.313734	0.0501797	0.812486
ENSMUSG00000023067	Cdkn1a	17	cyclin-dependent kinase inhibitor 1A (P21) [Source:MGI Symbol;Acc:MGI:104556]	12575	2.1748	3.00548	0.312131	0.0502148	0.812486
ENSMUSG00000023826	Prkn	17	parkin RBR E3 ubiquitin protein ligase [Source:MGI Symbol;Acc:MGI:1355296]	50873	2.12579	1.66053	-0.280943	0.0502603	0.812486
ENSMUSG00000031516	Dctn6	8	dynactin 6 [Source:MGI Symbol;Acc:MGI:1343154]	22428	25.4514	30.525	0.238836	0.0503038	0.812486
ENSMUSG00000024059	Clip4	17	CAP-GLY domain containing linker protein family, member 4 [Source:MGI Symbol;Acc:MGI:1919100]	78785	14.5788	17.561	0.232139	0.0503162	0.812486
ENSMUSG00000024030	Abcg1	17	ATP binding cassette subfamily G member 1 [Source:MGI Symbol;Acc:MGI:107704]	11307	5.53663	7.3688	0.295431	0.0504027	0.812486
ENSMUSG00000044950	Pwwp2a	11	PWWP domain containing 2A [Source:MGI Symbol;Acc:MGI:1918052]	70802	5.84348	4.7051	-0.262902	0.0504507	0.812486
ENSMUSG00000031647	Mfap3l	8	microfibrillar-associated protein 3-like [Source:MGI Symbol;Acc:MGI:1918556]	71306	32.3189	24.1234	-0.294245	0.0504727	0.812486
ENSMUSG00000001632	Brpf1	6	bromodomain and PHD finger containing, 1 [Source:MGI Symbol;Acc:MGI:1926033]	78783	10.1799	8.35295	-0.244411	0.0505166	0.812486
ENSMUSG00000000167	Pih1d2	9	PIH1 domain containing 2 [Source:MGI Symbol;Acc:MGI:1919864]	72614	1.07506	1.74584	0.327527	0.0505322	0.812486
ENSMUSG00000027887	Sypl2	3	synaptophysin-like 2 [Source:MGI Symbol;Acc:MGI:1328311]	17306	2.57869	1.8574	-0.312048	0.0505615	0.812486
ENSMUSG00000030881	Arfip2	7	ADP-ribosylation factor interacting protein 2 [Source:MGI Symbol;Acc:MGI:1924182]	76932	7.34824	8.82685	0.230825	0.0505824	0.812486
ENSMUSG00000030079	Ruvbl1	6	RuvB-like protein 1 [Source:MGI Symbol;Acc:MGI:1928760]	56505	15.9401	19.7906	0.257941	0.050622	0.812486
ENSMUSG00000043542	Zc2hc1a	3	zinc finger, C2HC-type containing 1A [Source:MGI Symbol;Acc:MGI:1914556]	67306	5.97326	7.52614	0.258337	0.0506575	0.812486
ENSMUSG00000020682	Mmp28	11	matrix metallopeptidase 28 (epilysin) [Source:MGI Symbol;Acc:MGI:2153062]	118453	2.13057	1.45568	-0.320317	0.0506823	0.812486
ENSMUSG00000057897	Camk2b	11	calcium/calmodulin-dependent protein kinase II, beta [Source:MGI Symbol;Acc:MGI:88257]	12323	64.3048	86.7692	0.300336	0.0508425	0.812486
ENSMUSG00000013419	Zfp651	9	zinc finger protein 651 [Source:MGI Symbol;Acc:MGI:2670992]	270210	15.5014	13.1088	-0.237512	0.0509728	0.812486
ENSMUSG00000001260	Gabrg1	5	gamma-aminobutyric acid (GABA) A receptor, subunit gamma 1 [Source:MGI Symbol;Acc:MGI:103156]	14405	13.3053	10.2192	-0.266989	0.0510585	0.812486
ENSMUSG00000029722	Agfg2	5	ArfGAP with FG repeats 2 [Source:MGI Symbol;Acc:MGI:2443267]	231801	10.5958	12.6919	0.236268	0.0511341	0.812486
ENSMUSG00000031153	Gripap1	X	GRIP1 associated protein 1 [Source:MGI Symbol;Acc:MGI:1859616]	54645	27.7804	33.6476	0.234595	0.0511471	0.812486
ENSMUSG00000038371	Sbf2	7	SET binding factor 2 [Source:MGI Symbol;Acc:MGI:1921831]	319934	15.9391	13.2737	-0.240227	0.0511843	0.812486
ENSMUSG00000028330	Ncbp1	4	nuclear cap binding protein subunit 1 [Source:MGI Symbol;Acc:MGI:1891840]	433702	13.489	16.6314	0.244327	0.0512795	0.812486
ENSMUSG00000054263	Lifr	15	LIF receptor alpha [Source:MGI Symbol;Acc:MGI:96788]	16880	6.65687	5.477	-0.22951	0.0513053	0.812486
ENSMUSG00000034601	2700049A03Rik	12	RIKEN cDNA 2700049A03 gene [Source:MGI Symbol;Acc:MGI:1924217]	76967	1.32627	1.01866	-0.295238	0.0516037	0.812486
ENSMUSG00000030695	Aldoa	7	aldolase A, fructose-bisphosphate [Source:MGI Symbol;Acc:MGI:87994]	11674	864.559	1026.71	0.221049	0.0516757	0.812486
ENSMUSG00000029599	Ddx54	5	DEAD (Asp-Glu-Ala-Asp) box polypeptide 54 [Source:MGI Symbol;Acc:MGI:1919240]	71990	14.9116	17.9409	0.232302	0.0517096	0.812486
ENSMUSG00000030980	Knop1	7	lysine rich nucleolar protein 1 [Source:MGI Symbol;Acc:MGI:1913606]	66356	7.71314	6.02816	-0.269633	0.051718	0.812486
ENSMUSG00000032459	Mrps22	9	mitochondrial ribosomal protein S22 [Source:MGI Symbol;Acc:MGI:1928137]	64655	8.5945	10.7929	0.262343	0.051832	0.812486
ENSMUSG00000016477	E2f3	13	E2F transcription factor 3 [Source:MGI Symbol;Acc:MGI:1096340]	13557	6.20762	4.92368	-0.267878	0.051893	0.812486
ENSMUSG00000033671	Cep350	1	centrosomal protein 350 [Source:MGI Symbol;Acc:MGI:1921331]	74081	8.57543	7.19686	-0.239871	0.0519476	0.812486
ENSMUSG00000031099	Smarca1	X	SWI/SNF related, matrix associated, actin dependent regulator of chromatin, subfamily a, member 1 [Source:MGI Symbol;Acc:MGI:1935127]	93761	5.93659	7.96223	0.297074	0.0521004	0.812486
ENSMUSG00000022546	Gpt	15	glutamic pyruvic transaminase, soluble [Source:MGI Symbol;Acc:MGI:95802]	76282	14.5468	11.8242	-0.266437	0.0522315	0.812486
ENSMUSG00000054715	Zscan22	7	zinc finger and SCAN domain containing 22 [Source:MGI Symbol;Acc:MGI:2443312]	232878	6.00133	4.7756	-0.279335	0.0522614	0.812486
ENSMUSG00000045312	Lhfpl2	13	lipoma HMGIC fusion partner-like 2 [Source:MGI Symbol;Acc:MGI:2145236]	218454	4.64663	3.65368	-0.271671	0.0524405	0.812486
ENSMUSG00000046982	Tshz1	18	teashirt zinc finger family member 1 [Source:MGI Symbol;Acc:MGI:1346031]	110796	19.2636	16.0801	-0.236717	0.0524644	0.812486
ENSMUSG00000055980	Irs1	1	insulin receptor substrate 1 [Source:MGI Symbol;Acc:MGI:99454]	16367	8.19035	6.70059	-0.245891	0.0524734	0.812486
ENSMUSG00000031066	Usp11	X	ubiquitin specific peptidase 11 [Source:MGI Symbol;Acc:MGI:2384312]	236733	19.1849	23.8386	0.256069	0.0526362	0.812486
ENSMUSG00000036371	Serbp1	6	serpine1 mRNA binding protein 1 [Source:MGI Symbol;Acc:MGI:1914120]	66870	28.2702	33.6026	0.21783	0.0527055	0.812486
ENSMUSG00000001569	Nom1	5	nucleolar protein with MIF4G domain 1 [Source:MGI Symbol;Acc:MGI:1861749]	433864	3.88376	4.70083	0.235978	0.0528853	0.812486
ENSMUSG00000045252	Zfp574	7	zinc finger protein 574 [Source:MGI Symbol;Acc:MGI:2442951]	232976	12.5735	10.2703	-0.239857	0.0529088	0.812486
ENSMUSG00000038354	Ankrd35	3	ankyrin repeat domain 35 [Source:MGI Symbol;Acc:MGI:2442590]	213121	3.03946	3.84724	0.271498	0.0529237	0.812486
ENSMUSG00000026204	Ptprn	1	protein tyrosine phosphatase, receptor type, N [Source:MGI Symbol;Acc:MGI:102765]	19275	34.4175	46.868	0.301987	0.0529994	0.812486
ENSMUSG00000039768	Dnajc11	4	DnaJ heat shock protein family (Hsp40) member C11 [Source:MGI Symbol;Acc:MGI:2443386]	230935	9.34303	11.1738	0.23022	0.0530004	0.812486
ENSMUSG00000010529	Gm266	12	predicted gene 266 [Source:MGI Symbol;Acc:MGI:2685112]	212539	18.1783	14.1385	-0.300259	0.0531582	0.812486
ENSMUSG00000024330	Col11a2	17	collagen, type XI, alpha 2 [Source:MGI Symbol;Acc:MGI:88447]	12815	7.78353	5.69035	-0.301216	0.0532328	0.812486
ENSMUSG00000041236	Vps41	13	VPS41 HOPS complex subunit [Source:MGI Symbol;Acc:MGI:1929215]	218035	37.0388	45.2169	0.243771	0.0532819	0.812486
ENSMUSG00000040875	Osbpl10	9	oxysterol binding protein-like 10 [Source:MGI Symbol;Acc:MGI:1921736]	74486	6.62136	9.09066	0.305369	0.0532923	0.812486
ENSMUSG00000079108	Srp54c	12	signal recognition particle 54C [Source:MGI Symbol;Acc:MGI:3714359]	100101806	1.91525	2.43904	0.277324	0.0533946	0.812486
ENSMUSG00000035245	Eogt	6	EGF domain-specific O-linked N-acetylglucosamine (GlcNAc) transferase [Source:MGI Symbol;Acc:MGI:2141669]	101351	7.45195	5.5043	-0.288191	0.0535922	0.812486
ENSMUSG00000037035	Inhbb	1	inhibin beta-B [Source:MGI Symbol;Acc:MGI:96571]	16324	2.96886	2.09066	-0.302513	0.0537023	0.812486
ENSMUSG00000054967	Zfp647	15	zinc finger protein 647 [Source:MGI Symbol;Acc:MGI:3052806]	239546	3.76198	2.79012	-0.296687	0.053804	0.812486
ENSMUSG00000050953	Gja1	10	gap junction protein, alpha 1 [Source:MGI Symbol;Acc:MGI:95713]	14609	205.741	152.708	-0.283195	0.0538191	0.812486
ENSMUSG00000024083	Pja2	17	praja ring finger ubiquitin ligase 2 [Source:MGI Symbol;Acc:MGI:2159342]	224938	108.559	134.064	0.245645	0.0539124	0.812486
ENSMUSG00000028541	B4galt2	4	UDP-Gal:betaGlcNAc beta 1,4- galactosyltransferase, polypeptide 2 [Source:MGI Symbol;Acc:MGI:1858493]	53418	5.14965	4.17838	-0.250052	0.0540419	0.812486
ENSMUSG00000032580	Rbm5	9	RNA binding motif protein 5 [Source:MGI Symbol;Acc:MGI:1933204]	83486	14.698	11.8622	-0.250675	0.0540789	0.812486
ENSMUSG00000035901	Dennd5a	7	DENN/MADD domain containing 5A [Source:MGI Symbol;Acc:MGI:1201681]	19347	85.9487	72.3605	-0.225156	0.0541696	0.812486
ENSMUSG00000008348	Ubc	5	ubiquitin C [Source:MGI Symbol;Acc:MGI:98889]	22190	9.45368	11.6487	0.234158	0.0542308	0.812486
ENSMUSG00000032523	Hhatl	9	hedgehog acyltransferase-like [Source:MGI Symbol;Acc:MGI:1922020]	74770	9.54667	7.14359	-0.291871	0.0542598	0.812486
ENSMUSG00000033706	Smyd5	6	SET and MYND domain containing 5 [Source:MGI Symbol;Acc:MGI:108048]	232187	5.72886	7.46436	0.282764	0.0543651	0.812486
ENSMUSG00000032816	Igdcc4	9	immunoglobulin superfamily, DCC subclass, member 4 [Source:MGI Symbol;Acc:MGI:1858497]	56741	25.4883	18.7485	-0.295821	0.0544526	0.812486
ENSMUSG00000056153	Socs6	18	suppressor of cytokine signaling 6 [Source:MGI Symbol;Acc:MGI:1924885]	54607	3.47109	2.7093	-0.284228	0.0544783	0.812486
ENSMUSG00000027346	Gpcpd1	2	glycerophosphocholine phosphodiesterase 1 [Source:MGI Symbol;Acc:MGI:104898]	74182	8.98164	11.1708	0.258627	0.0545458	0.812486
ENSMUSG00000028149	Rap1gds1	3	RAP1, GTP-GDP dissociation stimulator 1 [Source:MGI Symbol;Acc:MGI:2385189]	229877	40.0354	49.1664	0.249266	0.0545644	0.812486
ENSMUSG00000033007	Asic4	1	acid-sensing (proton-gated) ion channel family member 4 [Source:MGI Symbol;Acc:MGI:2652846]	241118	2.64089	3.69813	0.310832	0.0546166	0.812486
ENSMUSG00000046718	Bst2	8	bone marrow stromal cell antigen 2 [Source:MGI Symbol;Acc:MGI:1916800]	69550	0.829615	1.63772	0.300671	0.0546256	0.812486
ENSMUSG00000022031	Elp3	14	elongator acetyltransferase complex subunit 3 [Source:MGI Symbol;Acc:MGI:1921445]	74195	20.4055	25.481	0.26052	0.0546502	0.812486
ENSMUSG00000034145	Tmem63c	12	transmembrane protein 63c [Source:MGI Symbol;Acc:MGI:2444386]	217733	3.35616	4.55552	0.300955	0.0546785	0.812486
ENSMUSG00000013593	Ndufs2	1	NADH:ubiquinone oxidoreductase core subunit S2 [Source:MGI Symbol;Acc:MGI:2385112]	226646	128	150.474	0.213056	0.0547247	0.812486
ENSMUSG00000002326	Gmpr2	14	guanosine monophosphate reductase 2 [Source:MGI Symbol;Acc:MGI:1917903]	105446	7.03318	8.57559	0.248174	0.0547771	0.812486
ENSMUSG00000059208	Hnrnpm	17	heterogeneous nuclear ribonucleoprotein M [Source:MGI Symbol;Acc:MGI:1926465]	76936	41.1807	50.8402	0.246285	0.0547827	0.812486
ENSMUSG00000002804	Nudt14	12	nudix (nucleoside diphosphate linked moiety X)-type motif 14 [Source:MGI Symbol;Acc:MGI:1913424]	66174	4.31436	5.91862	0.305272	0.0548487	0.812486
ENSMUSG00000047514	Tspyl1	10	testis-specific protein, Y-encoded-like 1 [Source:MGI Symbol;Acc:MGI:1298395]	22110	46.9572	55.4012	0.214473	0.0548638	0.812486
ENSMUSG00000061410	Zcchc14	8	zinc finger, CCHC domain containing 14 [Source:MGI Symbol;Acc:MGI:2159407]	142682	21.2494	17.7796	-0.233406	0.0548649	0.812486
ENSMUSG00000009731	Kcnd1	X	potassium voltage-gated channel, Shal-related family, member 1 [Source:MGI Symbol;Acc:MGI:96671]	16506	1.42916	1.06659	-0.284455	0.0549582	0.812486
ENSMUSG00000020156	Mum1	10	melanoma associated antigen (mutated) 1 [Source:MGI Symbol;Acc:MGI:1915364]	68114	2.65459	3.34609	0.26708	0.0551902	0.812486
ENSMUSG00000001467	Cyp51	5	cytochrome P450, family 51 [Source:MGI Symbol;Acc:MGI:106040]	13121	14.6137	11.2426	-0.272908	0.0552507	0.812486
ENSMUSG00000032517	Mobp	9	myelin-associated oligodendrocytic basic protein [Source:MGI Symbol;Acc:MGI:108511]	17433	20.2545	24.6054	0.247457	0.0552652	0.812486
ENSMUSG00000027502	Rtf2	2	replication termination factor 2 [Source:MGI Symbol;Acc:MGI:1913654]	66404	34.7092	41.0956	0.224801	0.0554027	0.812486
ENSMUSG00000022407	Adsl	15	adenylosuccinate lyase [Source:MGI Symbol;Acc:MGI:103202]	11564	10.8474	13.0212	0.231988	0.0554645	0.812486
ENSMUSG00000039431	Mtmr7	8	myotubularin related protein 7 [Source:MGI Symbol;Acc:MGI:1891693]	54384	7.54052	10.3217	0.301825	0.0555298	0.812486
ENSMUSG00000025235	Bbs4	9	Bardet-Biedl syndrome 4 (human) [Source:MGI Symbol;Acc:MGI:2143311]	102774	7.50198	9.39276	0.263544	0.0555732	0.812486
ENSMUSG00000026834	Acvr1c	2	activin A receptor, type IC [Source:MGI Symbol;Acc:MGI:2661081]	269275	1.25344	1.71324	0.302229	0.0556056	0.812486
ENSMUSG00000029168	Dpysl5	5	dihydropyrimidinase-like 5 [Source:MGI Symbol;Acc:MGI:1929772]	65254	2.22191	3.08168	0.305181	0.0556935	0.812486
ENSMUSG00000061524	Zic2	14	zinc finger protein of the cerebellum 2 [Source:MGI Symbol;Acc:MGI:106679]	22772	28.6474	23.4452	-0.256799	0.055807	0.812486
ENSMUSG00000043154	Ppp2r3a	9	protein phosphatase 2, regulatory subunit B'', alpha [Source:MGI Symbol;Acc:MGI:2442104]	235542	11.8247	9.94014	-0.224852	0.056015	0.812486
ENSMUSG00000007564	Ppp2r1a	17	protein phosphatase 2, regulatory subunit A, alpha [Source:MGI Symbol;Acc:MGI:1926334]	51792	127.909	151.828	0.22229	0.056041	0.812486
ENSMUSG00000004929	Thop1	10	thimet oligopeptidase 1 [Source:MGI Symbol;Acc:MGI:1354165]	50492	13.0221	16.0391	0.243059	0.0560472	0.812486
ENSMUSG00000044024	Rell2	18	RELT-like 2 [Source:MGI Symbol;Acc:MGI:1918044]	225392	24.8612	20.3107	-0.243197	0.0560951	0.812486
ENSMUSG00000036959	Bcorl1	X	BCL6 co-repressor-like 1 [Source:MGI Symbol;Acc:MGI:2443910]	320376	5.43501	4.48374	-0.25643	0.0561516	0.812486
ENSMUSG00000039096	Rsad1	11	radical S-adenosyl methionine domain containing 1 [Source:MGI Symbol;Acc:MGI:3039628]	237926	3.9024	3.12376	-0.265546	0.0561892	0.812486
ENSMUSG00000015981	Stk32c	7	serine/threonine kinase 32C [Source:MGI Symbol;Acc:MGI:2385336]	57740	28.1731	37.662	0.293186	0.0562193	0.812486
ENSMUSG00000026502	Desi2	1	desumoylating isopeptidase 2 [Source:MGI Symbol;Acc:MGI:1926075]	78825	4.96858	4.03654	-0.252455	0.0562987	0.812486
ENSMUSG00000022024	Sugt1	14	SGT1, suppressor of G2 allele of SKP1 (S. cerevisiae) [Source:MGI Symbol;Acc:MGI:1915205]	67955	9.32906	11.1969	0.228388	0.0563375	0.812486
ENSMUSG00000032120	C2cd2l	9	C2 calcium-dependent domain containing 2-like [Source:MGI Symbol;Acc:MGI:1919014]	71764	26.855	21.7667	-0.245455	0.0564477	0.812486
ENSMUSG00000008999	Bmp7	2	bone morphogenetic protein 7 [Source:MGI Symbol;Acc:MGI:103302]	12162	9.4165	7.50854	-0.282056	0.0565025	0.812486
ENSMUSG00000022306	Zfpm2	15	zinc finger protein, multitype 2 [Source:MGI Symbol;Acc:MGI:1334444]	22762	8.29734	6.77693	-0.251584	0.0565524	0.812486
ENSMUSG00000022962	Gart	16	phosphoribosylglycinamide formyltransferase [Source:MGI Symbol;Acc:MGI:95654]	14450	13.3897	15.8171	0.218188	0.0566449	0.812486
ENSMUSG00000024533	Spire1	18	spire type actin nucleation factor 1 [Source:MGI Symbol;Acc:MGI:1915416]	68166	57.1859	47.4261	-0.243167	0.0566727	0.812486
ENSMUSG00000036499	Eea1	10	early endosome antigen 1 [Source:MGI Symbol;Acc:MGI:2442192]	216238	8.3054	6.84524	-0.24261	0.056744	0.812486
ENSMUSG00000020364	Zfp354a	11	zinc finger protein 354A [Source:MGI Symbol;Acc:MGI:103172]	21408	1.43186	1.03427	-0.300776	0.0567508	0.812486
ENSMUSG00000053024	Cntn2	1	contactin 2 [Source:MGI Symbol;Acc:MGI:104518]	21367	7.53575	9.50387	0.262279	0.0568017	0.812486
ENSMUSG00000017561	Crlf3	11	cytokine receptor-like factor 3 [Source:MGI Symbol;Acc:MGI:1860086]	54394	12.9081	9.69905	-0.281453	0.0569342	0.812486
ENSMUSG00000022987	Zfp641	15	zinc finger protein 641 [Source:MGI Symbol;Acc:MGI:2442788]	239652	3.39437	2.71356	-0.256999	0.0569671	0.812486
ENSMUSG00000032115	Hyou1	9	hypoxia up-regulated 1 [Source:MGI Symbol;Acc:MGI:108030]	12282	13.3932	16.6145	0.255001	0.0569968	0.812486
ENSMUSG00000022426	Josd1	15	Josephin domain containing 1 [Source:MGI Symbol;Acc:MGI:1921408]	74158	15.6787	12.7065	-0.249005	0.0570351	0.812486
ENSMUSG00000038697	Taf5l	8	TATA-box binding protein associated factor 5 like [Source:MGI Symbol;Acc:MGI:1919039]	102162	4.55707	3.58499	-0.275848	0.0570375	0.812486
ENSMUSG00000022234	Cct5	15	chaperonin containing Tcp1, subunit 5 (epsilon) [Source:MGI Symbol;Acc:MGI:107185]	12465	64.3963	78.1764	0.23282	0.0570417	0.812486
ENSMUSG00000037601	Nme1	11	NME/NM23 nucleoside diphosphate kinase 1 [Source:MGI Symbol;Acc:MGI:97355]	18102	6.92431	8.15904	0.235523	0.0571186	0.812486
ENSMUSG00000029790	Cep41	6	centrosomal protein 41 [Source:MGI Symbol;Acc:MGI:1891414]	83922	1.53839	2.03936	0.293002	0.0572562	0.812486
ENSMUSG00000036264	Fstl4	11	follistatin-like 4 [Source:MGI Symbol;Acc:MGI:2443199]	320027	3.53551	4.71488	0.292557	0.0572603	0.812486
ENSMUSG00000018340	Anxa6	11	annexin A6 [Source:MGI Symbol;Acc:MGI:88255]	11749	49.1553	58.3508	0.21364	0.0572978	0.812486
ENSMUSG00000042444	Mindy2	9	MINDY lysine 48 deubiquitinase 2 [Source:MGI Symbol;Acc:MGI:2443086]	235461	27.8272	23.5658	-0.228467	0.0573117	0.812486
ENSMUSG00000043059	Zfp513	5	zinc finger protein 513 [Source:MGI Symbol;Acc:MGI:2141255]	101023	9.50643	7.64958	-0.248746	0.0573349	0.812486
ENSMUSG00000001380	Hars	18	histidyl-tRNA synthetase [Source:MGI Symbol;Acc:MGI:108087]	15115	38.9183	46.3324	0.228008	0.0573969	0.812486
ENSMUSG00000024383	Map3k2	18	mitogen-activated protein kinase kinase kinase 2 [Source:MGI Symbol;Acc:MGI:1346873]	26405	6.08278	4.92018	-0.25174	0.0573994	0.812486
ENSMUSG00000005846	Rsl1d1	16	ribosomal L1 domain containing 1 [Source:MGI Symbol;Acc:MGI:1913659]	66409	17.1451	20.515	0.240377	0.0574211	0.812486
ENSMUSG00000047603	Zfp235	7	zinc finger protein 235 [Source:MGI Symbol;Acc:MGI:1929117]	56525	4.84616	3.7932	-0.27136	0.0574336	0.812486
ENSMUSG00000035572	Dcaf10	4	DDB1 and CUL4 associated factor 10 [Source:MGI Symbol;Acc:MGI:2140179]	242418	2.7988	2.30924	-0.243425	0.0574709	0.812486
ENSMUSG00000056481	Cd248	19	CD248 antigen, endosialin [Source:MGI Symbol;Acc:MGI:1917695]	70445	1.61515	1.14736	-0.31472	0.0574838	0.812486
ENSMUSG00000042590	Ipo11	13	importin 11 [Source:MGI Symbol;Acc:MGI:2442377]	76582	6.83522	8.76381	0.269902	0.057611	0.812486
ENSMUSG00000055737	Ghr	15	growth hormone receptor [Source:MGI Symbol;Acc:MGI:95708]	14600	3.70683	2.7654	-0.284385	0.0576357	0.812486
ENSMUSG00000030315	Vgll4	6	vestigial like family member 4 [Source:MGI Symbol;Acc:MGI:2652840]	232334	26.3533	21.5104	-0.246944	0.0577372	0.812486
ENSMUSG00000001098	Kctd10	5	potassium channel tetramerisation domain containing 10 [Source:MGI Symbol;Acc:MGI:2141207]	330171	9.95742	11.9565	0.236047	0.0577708	0.812486
ENSMUSG00000028519	Dab1	4	disabled 1 [Source:MGI Symbol;Acc:MGI:108554]	13131	30.1542	25.6384	-0.213901	0.0578424	0.812486
ENSMUSG00000039835	Nhsl1	10	NHS-like 1 [Source:MGI Symbol;Acc:MGI:106390]	215819	20.0118	15.6186	-0.27434	0.0579085	0.812486
ENSMUSG00000027406	Idh3b	2	isocitrate dehydrogenase 3 (NAD+) beta [Source:MGI Symbol;Acc:MGI:2158650]	170718	93.1972	108.224	0.208431	0.0580205	0.812486
ENSMUSG00000037824	Tspan14	14	tetraspanin 14 [Source:MGI Symbol;Acc:MGI:1196325]	52588	11.289	8.86937	-0.266617	0.0580911	0.812486
ENSMUSG00000046807	Lrrc75b	10	leucine rich repeat containing 75B [Source:MGI Symbol;Acc:MGI:2143657]	192734	22.2828	18.4603	-0.243719	0.058149	0.812486
ENSMUSG00000006763	Saal1	7	serum amyloid A-like 1 [Source:MGI Symbol;Acc:MGI:1926185]	78935	1.65059	2.12668	0.269933	0.0583325	0.812486
ENSMUSG00000061894	Zscan20	4	zinc finger and SCAN domains 20 [Source:MGI Symbol;Acc:MGI:2679268]	269585	2.50544	1.9534	-0.273984	0.0583411	0.812486
ENSMUSG00000030337	Vamp1	6	vesicle-associated membrane protein 1 [Source:MGI Symbol;Acc:MGI:1313276]	22317	5.31173	6.74928	0.265062	0.058411	0.812486
ENSMUSG00000017386	Traf4	11	TNF receptor associated factor 4 [Source:MGI Symbol;Acc:MGI:1202880]	22032	9.48558	7.40288	-0.278412	0.0584626	0.812486
ENSMUSG00000060568	Fam78b	1	family with sequence similarity 78, member B [Source:MGI Symbol;Acc:MGI:2443050]	226610	3.10857	2.46464	-0.270968	0.0584778	0.812486
ENSMUSG00000035834	Polr3g	13	polymerase (RNA) III (DNA directed) polypeptide G [Source:MGI Symbol;Acc:MGI:1914736]	67486	2.55699	1.7777	-0.313072	0.0585526	0.812486
ENSMUSG00000021217	Tshz3	7	teashirt zinc finger family member 3 [Source:MGI Symbol;Acc:MGI:2442819]	243931	8.34483	6.40961	-0.284221	0.0585766	0.812486
ENSMUSG00000040263	Klhdc4	8	kelch domain containing 4 [Source:MGI Symbol;Acc:MGI:2384569]	234825	6.40387	8.03553	0.261744	0.0586697	0.812486
ENSMUSG00000036298	Slc2a13	15	solute carrier family 2 (facilitated glucose transporter), member 13 [Source:MGI Symbol;Acc:MGI:2146030]	239606	7.10332	9.42455	0.288321	0.0587636	0.812486
ENSMUSG00000024620	Pdgfrb	18	platelet derived growth factor receptor, beta polypeptide [Source:MGI Symbol;Acc:MGI:97531]	18596	6.92744	5.24787	-0.279987	0.058808	0.812486
ENSMUSG00000030533	Unc45a	7	unc-45 myosin chaperone A [Source:MGI Symbol;Acc:MGI:2142246]	101869	8.13957	10.1687	0.263449	0.0588178	0.812486
ENSMUSG00000055884	Fancm	12	Fanconi anemia, complementation group M [Source:MGI Symbol;Acc:MGI:2442306]	104806	1.59449	1.24863	-0.273128	0.0588544	0.812486
ENSMUSG00000038526	Car14	3	carbonic anhydrase 14 [Source:MGI Symbol;Acc:MGI:1344341]	23831	2.80574	3.88008	0.305671	0.058871	0.812486
ENSMUSG00000028132	Tmem56	3	transmembrane protein 56 [Source:MGI Symbol;Acc:MGI:1923195]	99887	8.32919	6.84028	-0.220964	0.0589271	0.812486
ENSMUSG00000056268	Dennd1b	1	DENN/MADD domain containing 1B [Source:MGI Symbol;Acc:MGI:2447812]	329260	2.84731	2.37173	-0.24826	0.0589768	0.812486
ENSMUSG00000031986	Sprtn	8	SprT-like N-terminal domain [Source:MGI Symbol;Acc:MGI:2685351]	244666	3.44194	2.63451	-0.282296	0.0590533	0.812486
ENSMUSG00000026750	Psmb7	2	proteasome (prosome, macropain) subunit, beta type 7 [Source:MGI Symbol;Acc:MGI:107637]	19177	16.9518	20.0467	0.226174	0.0590735	0.812486
ENSMUSG00000021728	Emb	13	embigin [Source:MGI Symbol;Acc:MGI:95321]	13723	2.89381	4.16392	0.313545	0.0591466	0.812486
ENSMUSG00000036819	Jmjd4	11	jumonji domain containing 4 [Source:MGI Symbol;Acc:MGI:2144404]	194952	6.60269	5.39864	-0.246271	0.0591536	0.812486
ENSMUSG00000020952	Scfd1	12	Sec1 family domain containing 1 [Source:MGI Symbol;Acc:MGI:1924233]	76983	3.54149	4.32958	0.234799	0.0591616	0.812486
ENSMUSG00000026229	Psmd1	1	proteasome (prosome, macropain) 26S subunit, non-ATPase, 1 [Source:MGI Symbol;Acc:MGI:1917497]	70247	33.5918	40.1631	0.218109	0.0592043	0.812486
ENSMUSG00000024642	Tle4	19	transducin-like enhancer of split 4 [Source:MGI Symbol;Acc:MGI:104633]	21888	38.1287	31.4665	-0.230858	0.0592144	0.812486
ENSMUSG00000034126	Pomt2	12	protein-O-mannosyltransferase 2 [Source:MGI Symbol;Acc:MGI:2444430]	217734	5.30832	4.03836	-0.267491	0.0593055	0.812486
ENSMUSG00000024008	Cpne5	17	copine V [Source:MGI Symbol;Acc:MGI:2385908]	240058	4.7689	6.42684	0.293623	0.0593526	0.812486
ENSMUSG00000033006	Sox10	15	SRY (sex determining region Y)-box 10 [Source:MGI Symbol;Acc:MGI:98358]	20665	9.94089	12.3805	0.261633	0.0593628	0.812486
ENSMUSG00000020321	Mdh1	11	malate dehydrogenase 1, NAD (soluble) [Source:MGI Symbol;Acc:MGI:97051]	17449	157.718	189.856	0.233586	0.0594535	0.812486
ENSMUSG00000030125	Lrrc23	6	leucine rich repeat containing 23 [Source:MGI Symbol;Acc:MGI:1315192]	16977	1.31531	1.92799	0.313493	0.0595011	0.812486
ENSMUSG00000015850	Adamtsl4	3	ADAMTS-like 4 [Source:MGI Symbol;Acc:MGI:2389008]	229595	0.982328	1.34123	0.307609	0.0595111	0.812486
ENSMUSG00000027086	Fastkd1	2	FAST kinase domains 1 [Source:MGI Symbol;Acc:MGI:2444596]	320720	3.84304	3.07288	-0.259845	0.0597188	0.812486
ENSMUSG00000022761	Lztr1	16	leucine-zipper-like transcriptional regulator, 1 [Source:MGI Symbol;Acc:MGI:1914113]	66863	28.0092	34.2207	0.241182	0.0598778	0.812486
ENSMUSG00000035640	Cbarp	10	calcium channel, voltage-dependent, beta subunit associated regulatory protein [Source:MGI Symbol;Acc:MGI:1354170]	100503659	57.9774	48.6745	-0.221903	0.0598814	0.812486
ENSMUSG00000027489	Necab3	2	N-terminal EF-hand calcium binding protein 3 [Source:MGI Symbol;Acc:MGI:1861721]	56846	7.49886	10.0156	0.291734	0.0599248	0.812486
ENSMUSG00000043284	Tmem11	11	transmembrane protein 11 [Source:MGI Symbol;Acc:MGI:2144726]	216821	12.5878	10.0354	-0.252422	0.0599884	0.812486
ENSMUSG00000102428	Pcdhga12	18	protocadherin gamma subfamily A, 12 [Source:MGI Symbol;Acc:MGI:1935229]	93724	4.5577	3.68908	-0.248736	0.0600224	0.812486
ENSMUSG00000069806	Cacng7	7	calcium channel, voltage-dependent, gamma subunit 7 [Source:MGI Symbol;Acc:MGI:1932374]	81904	23.3943	19.6985	-0.217601	0.0600265	0.812486
ENSMUSG00000024074	Crim1	17	cysteine rich transmembrane BMP regulator 1 (chordin like) [Source:MGI Symbol;Acc:MGI:1354756]	50766	11.6127	9.72591	-0.218098	0.0600451	0.812486
ENSMUSG00000034575	Tent4a	13	terminal nucleotidyltransferase 4A [Source:MGI Symbol;Acc:MGI:2682295]	210106	10.5881	8.79271	-0.236548	0.0602021	0.812486
ENSMUSG00000052688	Rab7b	1	RAB7B, member RAS oncogene family [Source:MGI Symbol;Acc:MGI:2442295]	226421	0.965031	1.23901	0.289601	0.0602626	0.812486
ENSMUSG00000028268	Gbp3	3	guanylate binding protein 3 [Source:MGI Symbol;Acc:MGI:1926263]	55932	3.558	5.0078	0.30925	0.0603091	0.812486
ENSMUSG00000023156	Rpp14	14	ribonuclease P 14 subunit [Source:MGI Symbol;Acc:MGI:1914303]	67053	23.5328	19.8651	-0.225813	0.0603495	0.812486
ENSMUSG00000030019	Fbxl14	6	F-box and leucine-rich repeat protein 14 [Source:MGI Symbol;Acc:MGI:2141676]	101358	11.5286	9.47789	-0.235299	0.0605433	0.812486
ENSMUSG00000037029	Zfp146	7	zinc finger protein 146 [Source:MGI Symbol;Acc:MGI:1347092]	26465	24.1489	19.5253	-0.236035	0.0607196	0.812486
ENSMUSG00000028521	Slc35d1	4	solute carrier family 35 (UDP-glucuronic acid/UDP-N-acetylgalactosamine dual transporter), member D1 [Source:MGI Symbol;Acc:MGI:2140361]	242585	5.01616	3.69349	-0.282731	0.0607608	0.812486
ENSMUSG00000026156	B3gat2	1	beta-1,3-glucuronyltransferase 2 (glucuronosyltransferase S) [Source:MGI Symbol;Acc:MGI:2389490]	280645	2.40102	1.9065	-0.277346	0.0607941	0.812486
ENSMUSG00000047793	Sned1	1	sushi, nidogen and EGF-like domains 1 [Source:MGI Symbol;Acc:MGI:3045960]	208777	1.3906	1.0201	-0.298813	0.0609058	0.812486
ENSMUSG00000021116	Eif2s1	12	eukaryotic translation initiation factor 2, subunit 1 alpha [Source:MGI Symbol;Acc:MGI:95299]	13665	12.1619	14.7624	0.23788	0.0609344	0.812486
ENSMUSG00000024241	Sos1	17	SOS Ras/Rac guanine nucleotide exchange factor 1 [Source:MGI Symbol;Acc:MGI:98354]	20662	11.7186	9.81637	-0.232835	0.0609979	0.812486
ENSMUSG00000004500	Zfp324	7	zinc finger protein 324 [Source:MGI Symbol;Acc:MGI:2444641]	243834	2.90003	2.30427	-0.270722	0.0610012	0.812486
ENSMUSG00000039714	Cplx3	9	complexin 3 [Source:MGI Symbol;Acc:MGI:2384571]	235415	0.974035	1.48769	0.3143	0.0610223	0.812486
ENSMUSG00000041771	Slc24a4	12	solute carrier family 24 (sodium/potassium/calcium exchanger), member 4 [Source:MGI Symbol;Acc:MGI:2447362]	238384	3.72514	4.89407	0.281996	0.0610373	0.812486
ENSMUSG00000041966	Dcaf17	2	DDB1 and CUL4 associated factor 17 [Source:MGI Symbol;Acc:MGI:1923013]	75763	1.59485	1.26901	-0.27368	0.0611381	0.812486
ENSMUSG00000029465	Arpc3	5	actin related protein 2/3 complex, subunit 3 [Source:MGI Symbol;Acc:MGI:1928375]	56378	67.3868	80.052	0.226785	0.0612471	0.812486
ENSMUSG00000059824	Dbp	7	D site albumin promoter binding protein [Source:MGI Symbol;Acc:MGI:94866]	13170	181.928	151.73	-0.214792	0.0613234	0.812486
ENSMUSG00000031311	Nono	X	non-POU-domain-containing, octamer binding protein [Source:MGI Symbol;Acc:MGI:1855692]	53610	57.5871	67.644	0.205405	0.06134	0.812486
ENSMUSG00000047003	Zfp41	15	zinc finger protein 41 [Source:MGI Symbol;Acc:MGI:99186]	22701	1.71154	1.26906	-0.292532	0.0613693	0.812486
ENSMUSG00000021196	Pfkp	13	phosphofructokinase, platelet [Source:MGI Symbol;Acc:MGI:1891833]	56421	30.092	36.8092	0.239829	0.0613711	0.812486
ENSMUSG00000042249	Grk3	5	G protein-coupled receptor kinase 3 [Source:MGI Symbol;Acc:MGI:87941]	320129	14.3854	12.0692	-0.225845	0.0613751	0.812486
ENSMUSG00000026094	Stk17b	1	serine/threonine kinase 17b (apoptosis-inducing) [Source:MGI Symbol;Acc:MGI:2138162]	98267	14.1863	11.4732	-0.238903	0.0614541	0.812486
ENSMUSG00000036902	Neto2	8	neuropilin (NRP) and tolloid (TLL)-like 2 [Source:MGI Symbol;Acc:MGI:1921763]	74513	3.0678	3.9694	0.274382	0.0614615	0.812486
ENSMUSG00000025366	Esyt1	10	extended synaptotagmin-like protein 1 [Source:MGI Symbol;Acc:MGI:1344426]	23943	1.11858	1.56498	0.300361	0.0614814	0.812486
ENSMUSG00000026578	Ccdc181	1	coiled-coil domain containing 181 [Source:MGI Symbol;Acc:MGI:1922145]	74895	12.1039	14.9265	0.240437	0.0615044	0.812486
ENSMUSG00000022055	Nefl	14	neurofilament, light polypeptide [Source:MGI Symbol;Acc:MGI:97313]	18039	81.714	108.876	0.287482	0.0615965	0.812486
ENSMUSG00000048696	Mex3d	10	mex3 RNA binding family member D [Source:MGI Symbol;Acc:MGI:2681847]	237400	13.1407	10.839	-0.238452	0.061725	0.812486
ENSMUSG00000026500	Cox20	1	cytochrome c oxidase assembly protein 20 [Source:MGI Symbol;Acc:MGI:1913609]	66359	19.3501	24.8515	0.279312	0.0618754	0.812486
ENSMUSG00000045284	Dcaf12l1	X	DDB1 and CUL4 associated factor 12-like 1 [Source:MGI Symbol;Acc:MGI:2444462]	245404	6.32938	8.54719	0.292099	0.0619956	0.812486
ENSMUSG00000060477	Irak2	6	interleukin-1 receptor-associated kinase 2 [Source:MGI Symbol;Acc:MGI:2429603]	108960	28.2823	22.9235	-0.261714	0.0620261	0.812486
ENSMUSG00000013033	Adgrl1	8	adhesion G protein-coupled receptor L1 [Source:MGI Symbol;Acc:MGI:1929461]	330814	63.9668	53.3682	-0.222957	0.0620725	0.812486
ENSMUSG00000048047	Zbtb33	X	zinc finger and BTB domain containing 33 [Source:MGI Symbol;Acc:MGI:1927290]	56805	9.22839	7.64931	-0.230738	0.062081	0.812486
ENSMUSG00000038072	Galnt11	5	polypeptide N-acetylgalactosaminyltransferase 11 [Source:MGI Symbol;Acc:MGI:2444392]	231050	5.97631	4.83245	-0.251055	0.0621055	0.812486
ENSMUSG00000019960	Dusp6	10	dual specificity phosphatase 6 [Source:MGI Symbol;Acc:MGI:1914853]	67603	32.3735	26.0817	-0.242114	0.0621279	0.812486
ENSMUSG00000034659	Tmem109	19	transmembrane protein 109 [Source:MGI Symbol;Acc:MGI:1915789]	68539	10.1464	7.89831	-0.26094	0.0621351	0.812486
ENSMUSG00000028480	Glipr2	4	GLI pathogenesis-related 2 [Source:MGI Symbol;Acc:MGI:1917770]	384009	11.1646	13.8066	0.261287	0.0624883	0.812486
ENSMUSG00000034121	Mks1	11	Meckel syndrome, type 1 [Source:MGI Symbol;Acc:MGI:3584243]	380718	1.72694	2.24374	0.285997	0.0626332	0.812486
ENSMUSG00000032192	Gnb5	9	guanine nucleotide binding protein (G protein), beta 5 [Source:MGI Symbol;Acc:MGI:101848]	14697	33.2367	39.4113	0.221338	0.0626394	0.812486
ENSMUSG00000004266	Ptpn6	6	protein tyrosine phosphatase, non-receptor type 6 [Source:MGI Symbol;Acc:MGI:96055]	15170	1.16124	1.65685	0.308289	0.0626404	0.812486
ENSMUSG00000027184	Caprin1	2	cell cycle associated protein 1 [Source:MGI Symbol;Acc:MGI:1858234]	53872	47.2373	55.6411	0.203461	0.0627792	0.812486
ENSMUSG00000074682	Zcchc3	2	zinc finger, CCHC domain containing 3 [Source:MGI Symbol;Acc:MGI:1915167]	67917	6.81743	5.32779	-0.268793	0.0627932	0.812486
ENSMUSG00000054604	Cggbp1	16	CGG triplet repeat binding protein 1 [Source:MGI Symbol;Acc:MGI:2146370]	106143	25.7585	21.7368	-0.214183	0.0628676	0.812486
ENSMUSG00000039497	Dse	10	dermatan sulfate epimerase [Source:MGI Symbol;Acc:MGI:2443455]	212898	1.16641	0.862077	-0.298922	0.0628689	0.812486
ENSMUSG00000035900	Gramd4	15	GRAM domain containing 4 [Source:MGI Symbol;Acc:MGI:2676308]	223752	17.0263	13.6686	-0.252476	0.062872	0.812486
ENSMUSG00000003032	Klf4	4	Kruppel-like factor 4 (gut) [Source:MGI Symbol;Acc:MGI:1342287]	16600	1.32669	0.924481	-0.310987	0.0629569	0.812486
ENSMUSG00000073411	H2-D1	17	histocompatibility 2, D region locus 1 [Source:MGI Symbol;Acc:MGI:95896]	14964	7.74442	9.91809	0.281574	0.0630541	0.812486
ENSMUSG00000020021	Fgd6	10	FYVE, RhoGEF and PH domain containing 6 [Source:MGI Symbol;Acc:MGI:1261419]	13998	16.6923	13.4447	-0.252388	0.0630871	0.812486
ENSMUSG00000037486	Asxl2	12	additional sex combs like 2, transcriptional regulator [Source:MGI Symbol;Acc:MGI:1922552]	75302	2.86046	2.37723	-0.241749	0.0631066	0.812486
ENSMUSG00000047888	Tnrc6b	15	trinucleotide repeat containing 6b [Source:MGI Symbol;Acc:MGI:2443730]	213988	14.267	12.2422	-0.215653	0.0631835	0.812486
ENSMUSG00000038517	Tbkbp1	11	TBK1 binding protein 1 [Source:MGI Symbol;Acc:MGI:1920424]	73174	11.9928	10.0528	-0.233713	0.0631999	0.812486
ENSMUSG00000056812	St8sia3	18	ST8 alpha-N-acetyl-neuraminide alpha-2,8-sialyltransferase 3 [Source:MGI Symbol;Acc:MGI:106019]	20451	3.15793	4.20918	0.286933	0.0632218	0.812486
ENSMUSG00000026830	Ermn	2	ermin, ERM-like protein [Source:MGI Symbol;Acc:MGI:1925017]	77767	8.03407	9.4966	0.224222	0.0632409	0.812486
ENSMUSG00000033964	Zbtb41	1	zinc finger and BTB domain containing 41 [Source:MGI Symbol;Acc:MGI:2444487]	226470	14.5067	11.8216	-0.244045	0.0632608	0.812486
ENSMUSG00000074406	Zfp628	7	zinc finger protein 628 [Source:MGI Symbol;Acc:MGI:2665174]	232816	8.94442	7.58736	-0.22774	0.0632754	0.812486
ENSMUSG00000021807	Rtraf	14	RNA transcription, translation and transport factor [Source:MGI Symbol;Acc:MGI:1915295]	68045	24.5304	29.0844	0.22232	0.0632885	0.812486
ENSMUSG00000006024	Napa	7	N-ethylmaleimide sensitive fusion protein attachment protein alpha [Source:MGI Symbol;Acc:MGI:104563]	108124	48.2749	57.1987	0.219998	0.0633894	0.812486
ENSMUSG00000058503	Fam133b	5	family with sequence similarity 133, member B [Source:MGI Symbol;Acc:MGI:1915402]	68152	8.9091	10.8313	0.238331	0.0634273	0.812486
ENSMUSG00000035441	Myo1d	11	myosin ID [Source:MGI Symbol;Acc:MGI:107728]	338367	2.07006	2.697	0.279071	0.063431	0.812486
ENSMUSG00000028670	Lypla2	4	lysophospholipase 2 [Source:MGI Symbol;Acc:MGI:1347000]	26394	25.1042	30.1936	0.235814	0.0634315	0.812486
ENSMUSG00000042757	Tmem108	9	transmembrane protein 108 [Source:MGI Symbol;Acc:MGI:1932411]	81907	1.3887	1.88739	0.28291	0.0634477	0.812486
ENSMUSG00000008658	Rbfox1	16	RNA binding protein, fox-1 homolog (C. elegans) 1 [Source:MGI Symbol;Acc:MGI:1926224]	268859	42.4782	54.3231	0.267208	0.0635084	0.812486
ENSMUSG00000020948	Klhl28	12	kelch-like 28 [Source:MGI Symbol;Acc:MGI:1913939]	66689	3.10033	2.43124	-0.270287	0.0635877	0.812486
ENSMUSG00000031921	Terf2	8	telomeric repeat binding factor 2 [Source:MGI Symbol;Acc:MGI:1195972]	21750	11.6717	13.9033	0.220474	0.0636056	0.812486
ENSMUSG00000019210	Atp6v1e1	6	ATPase, H+ transporting, lysosomal V1 subunit E1 [Source:MGI Symbol;Acc:MGI:894326]	11973	59.6781	70.3377	0.214712	0.0636554	0.812486
ENSMUSG00000038762	Abcf1	17	ATP-binding cassette, sub-family F (GCN20), member 1 [Source:MGI Symbol;Acc:MGI:1351658]	224742	48.1328	57.1729	0.22051	0.0637849	0.812486
ENSMUSG00000036568	Bicral	17	BRD4 interacting chromatin remodeling complex associated protein like [Source:MGI Symbol;Acc:MGI:2673855]	210982	9.81269	8.11319	-0.243391	0.0637974	0.812486
ENSMUSG00000051306	Usp42	5	ubiquitin specific peptidase 42 [Source:MGI Symbol;Acc:MGI:1924050]	76800	6.8001	5.5608	-0.241144	0.0639067	0.81266
ENSMUSG00000033628	Pik3c3	18	phosphatidylinositol 3-kinase catalytic subunit type 3 [Source:MGI Symbol;Acc:MGI:2445019]	225326	14.3977	18.2126	0.259675	0.0639137	0.81266
ENSMUSG00000027804	Ppid	3	peptidylprolyl isomerase D (cyclophilin D) [Source:MGI Symbol;Acc:MGI:1914988]	67738	10.3498	12.3329	0.219429	0.0641648	0.813648
ENSMUSG00000061544	Zfp229	17	zinc finger protein 229 [Source:MGI Symbol;Acc:MGI:2679295]	381067	2.55512	1.98357	-0.277919	0.0642431	0.813648
ENSMUSG00000050164	Mchr1	15	melanin-concentrating hormone receptor 1 [Source:MGI Symbol;Acc:MGI:2180756]	207911	1.36659	1.89696	0.301872	0.0642616	0.813648
ENSMUSG00000035212	Leprot	4	leptin receptor overlapping transcript [Source:MGI Symbol;Acc:MGI:2687005]	230514	4.57918	3.31501	-0.294563	0.0643412	0.813648
ENSMUSG00000036955	Kif1bp	10	KIF1 binding protein [Source:MGI Symbol;Acc:MGI:1919570]	72320	79.5564	94.5713	0.220496	0.0643569	0.813648
ENSMUSG00000021451	Sema4d	13	sema domain, immunoglobulin domain (Ig), transmembrane domain (TM) and short cytoplasmic domain, (semaphorin) 4D [Source:MGI Symbol;Acc:MGI:109244]	20354	11.7308	9.42544	-0.238946	0.0643958	0.813648
ENSMUSG00000050079	Rspry1	8	ring finger and SPRY domain containing 1 [Source:MGI Symbol;Acc:MGI:1914860]	67610	5.56246	4.6253	-0.235835	0.0644489	0.813648
ENSMUSG00000010086	Rnf112	11	ring finger protein 112 [Source:MGI Symbol;Acc:MGI:106611]	22671	16.9347	23.383	0.298063	0.0644699	0.813648
ENSMUSG00000032712	Resf1	6	retroelement silencing factor 1 [Source:MGI Symbol;Acc:MGI:1914496]	67246	2.0448	1.61918	-0.273709	0.0645745	0.814356
ENSMUSG00000025402	Nab2	10	Ngfi-A binding protein 2 [Source:MGI Symbol;Acc:MGI:107563]	17937	11.2188	9.20494	-0.241297	0.064629	0.814432
ENSMUSG00000040621	Gemin8	X	gem nuclear organelle associated protein 8 [Source:MGI Symbol;Acc:MGI:2384300]	237221	5.63443	7.09392	0.265947	0.0651571	0.819857
ENSMUSG00000043259	Fam13c	10	family with sequence similarity 13, member C [Source:MGI Symbol;Acc:MGI:1918971]	71721	35.2374	28.3156	-0.242884	0.0652424	0.820171
ENSMUSG00000026245	Farsb	1	phenylalanyl-tRNA synthetase, beta subunit [Source:MGI Symbol;Acc:MGI:1346035]	23874	13.2799	15.9875	0.226414	0.0652797	0.820171
ENSMUSG00000053581	Zfand2a	5	zinc finger, AN1-type domain 2A [Source:MGI Symbol;Acc:MGI:2140729]	100494	12.328	10.2198	-0.229927	0.0654616	0.820559
ENSMUSG00000036948	BC037034	5	cDNA sequence BC037034 [Source:MGI Symbol;Acc:MGI:2385896]	231807	4.11184	5.34939	0.27632	0.0656893	0.820559
ENSMUSG00000028546	Elavl4	4	ELAV like RNA binding protein 4 [Source:MGI Symbol;Acc:MGI:107427]	15572	6.85394	8.53982	0.249598	0.0657559	0.820559
ENSMUSG00000034310	Tmem132d	5	transmembrane protein 132D [Source:MGI Symbol;Acc:MGI:3044963]	243274	6.35295	5.02878	-0.263281	0.0657876	0.820559
ENSMUSG00000025809	Itgb1	8	integrin beta 1 (fibronectin receptor beta) [Source:MGI Symbol;Acc:MGI:96610]	16412	11.5039	9.14153	-0.255019	0.0658955	0.820559
ENSMUSG00000087598	Zfp111	7	zinc finger protein 111 [Source:MGI Symbol;Acc:MGI:1929114]	56707	3.30182	2.66414	-0.249082	0.065917	0.820559
ENSMUSG00000020152	Actr2	11	ARP2 actin-related protein 2 [Source:MGI Symbol;Acc:MGI:1913963]	66713	44.8167	54.4156	0.234913	0.065974	0.820559
ENSMUSG00000025350	Rdh5	10	retinol dehydrogenase 5 [Source:MGI Symbol;Acc:MGI:1201412]	19682	4.60603	6.99715	0.304715	0.0659844	0.820559
ENSMUSG00000026698	Pigc	1	phosphatidylinositol glycan anchor biosynthesis, class C [Source:MGI Symbol;Acc:MGI:1914542]	67292	2.09655	1.60696	-0.281742	0.0660197	0.820559
ENSMUSG00000016239	Lonrf3	X	LON peptidase N-terminal domain and ring finger 3 [Source:MGI Symbol;Acc:MGI:1921615]	74365	18.8792	14.9647	-0.263849	0.0660563	0.820559
ENSMUSG00000019718	L3hypdh	12	L-3-hydroxyproline dehydratase (trans-) [Source:MGI Symbol;Acc:MGI:1914467]	67217	1.6744	2.36189	0.301591	0.0660941	0.820559
ENSMUSG00000052539	Magi3	3	membrane associated guanylate kinase, WW and PDZ domain containing 3 [Source:MGI Symbol;Acc:MGI:1923484]	99470	29.6102	25.1526	-0.210449	0.0660998	0.820559
ENSMUSG00000030872	Gga2	7	golgi associated, gamma adaptin ear containing, ARF binding protein 2 [Source:MGI Symbol;Acc:MGI:1921355]	74105	3.60837	4.53143	0.245388	0.066145	0.820559
ENSMUSG00000024556	Me2	18	malic enzyme 2, NAD(+)-dependent, mitochondrial [Source:MGI Symbol;Acc:MGI:2147351]	107029	5.53184	6.6908	0.238685	0.0661592	0.820559
ENSMUSG00000022151	Ttc33	15	tetratricopeptide repeat domain 33 [Source:MGI Symbol;Acc:MGI:1914765]	67515	19.9975	23.6095	0.218247	0.0661952	0.820559
ENSMUSG00000023206	Il15ra	2	interleukin 15 receptor, alpha chain [Source:MGI Symbol;Acc:MGI:104644]	16169	1.93572	1.34356	-0.301186	0.0662557	0.820559
ENSMUSG00000040855	Reps2	X	RALBP1 associated Eps domain containing protein 2 [Source:MGI Symbol;Acc:MGI:2663511]	194590	10.6113	14.0042	0.280917	0.066372	0.820999
ENSMUSG00000062727	Hist1h2bk	13	histone cluster 1, H2bk [Source:MGI Symbol;Acc:MGI:2448399]	319184	0.641336	1.58307	0.245293	0.0664924	0.821826
ENSMUSG00000020612	Prkar1a	11	protein kinase, cAMP dependent regulatory, type I, alpha [Source:MGI Symbol;Acc:MGI:104878]	19084	170.934	200.645	0.203135	0.0665847	0.821826
ENSMUSG00000046447	Camk2n1	4	calcium/calmodulin-dependent protein kinase II inhibitor 1 [Source:MGI Symbol;Acc:MGI:1913509]	66259	180.693	151.147	-0.224659	0.0665856	0.821826
ENSMUSG00000026887	Mrrf	2	mitochondrial ribosome recycling factor [Source:MGI Symbol;Acc:MGI:1915121]	67871	5.50764	6.73576	0.244291	0.0667206	0.822888
ENSMUSG00000026797	Stxbp1	2	syntaxin binding protein 1 [Source:MGI Symbol;Acc:MGI:107363]	20910	111.695	149.972	0.286603	0.0668025	0.822931
ENSMUSG00000015944	Castor2	5	cytosolic arginine sensor for mTORC1 subunit 2 [Source:MGI Symbol;Acc:MGI:1933384]	80909	15.732	13.5218	-0.205441	0.0669605	0.822931
ENSMUSG00000061411	Nol4l	2	nucleolar protein 4-like [Source:MGI Symbol;Acc:MGI:1918765]	329540	8.81212	7.1137	-0.256559	0.0669895	0.822931
ENSMUSG00000038127	Ccdc50	16	coiled-coil domain containing 50 [Source:MGI Symbol;Acc:MGI:1914751]	67501	9.89614	8.1411	-0.247147	0.0670109	0.822931
ENSMUSG00000039943	Plcb4	2	phospholipase C, beta 4 [Source:MGI Symbol;Acc:MGI:107464]	18798	12.2203	15.9095	0.27298	0.0670563	0.822931
ENSMUSG00000073293	Nudt10	X	nudix (nucleoside diphosphate linked moiety X)-type motif 10 [Source:MGI Symbol;Acc:MGI:2147931]	102954	12.359	10.0391	-0.238388	0.0671169	0.822931
ENSMUSG00000022208	Jph4	14	junctophilin 4 [Source:MGI Symbol;Acc:MGI:2443113]	319984	46.8151	37.3986	-0.256458	0.0672079	0.822931
ENSMUSG00000018931	Natd1	11	N-acetyltransferase domain containing 1 [Source:MGI Symbol;Acc:MGI:1344388]	24083	6.98151	5.62493	-0.24906	0.0672555	0.822931
ENSMUSG00000003154	Foxj2	6	forkhead box J2 [Source:MGI Symbol;Acc:MGI:1926805]	60611	16.7384	14.236	-0.209337	0.0672635	0.822931
ENSMUSG00000007880	Arid1a	4	AT rich interactive domain 1A (SWI-like) [Source:MGI Symbol;Acc:MGI:1935147]	93760	44.9319	39.2707	-0.205165	0.0672661	0.822931
ENSMUSG00000038206	Fbxo8	8	F-box protein 8 [Source:MGI Symbol;Acc:MGI:1354696]	50753	12.5025	10.3314	-0.235023	0.0673895	0.822931
ENSMUSG00000022536	Glyr1	16	glyoxylate reductase 1 homolog (Arabidopsis) [Source:MGI Symbol;Acc:MGI:1921272]	74022	32.935	38.6196	0.210451	0.06741	0.822931
ENSMUSG00000054611	Kdm2a	19	lysine (K)-specific demethylase 2A [Source:MGI Symbol;Acc:MGI:1354736]	225876	12.9337	10.9107	-0.223088	0.0674941	0.823138
ENSMUSG00000027940	Tpm3	3	tropomyosin 3, gamma [Source:MGI Symbol;Acc:MGI:1890149]	59069	39.792	46.66	0.213838	0.0675249	0.823138
ENSMUSG00000029343	Crybb1	5	crystallin, beta B1 [Source:MGI Symbol;Acc:MGI:104992]	12960	1.17927	1.90816	0.303944	0.0676629	0.824131
ENSMUSG00000000282	Mnt	11	max binding protein [Source:MGI Symbol;Acc:MGI:109150]	17428	11.8258	9.77577	-0.237976	0.0677045	0.824131
ENSMUSG00000022972	Cfap298	16	cilia and flagella associate protien 298 [Source:MGI Symbol;Acc:MGI:1915251]	68001	27.8884	34.3113	0.243404	0.0678183	0.824917
ENSMUSG00000045515	Pou3f3	1	POU domain, class 3, transcription factor 3 [Source:MGI Symbol;Acc:MGI:102564]	18993	63.0634	53.2671	-0.211381	0.0679912	0.82559
ENSMUSG00000004035	Gstm7	3	glutathione S-transferase, mu 7 [Source:MGI Symbol;Acc:MGI:1915562]	68312	5.37374	6.73738	0.267081	0.0680072	0.82559
ENSMUSG00000020297	Nsg2	11	neuron specific gene family member 2 [Source:MGI Symbol;Acc:MGI:1202070]	18197	50.7371	63.2021	0.251731	0.068021	0.82559
ENSMUSG00000026479	Lamc2	1	laminin, gamma 2 [Source:MGI Symbol;Acc:MGI:99913]	16782	1.56329	2.1998	0.298492	0.0681319	0.826339
ENSMUSG00000062591	Tubb4a	17	tubulin, beta 4A class IVA [Source:MGI Symbol;Acc:MGI:107848]	22153	207.5	276.488	0.283077	0.0682937	0.826591
ENSMUSG00000029054	Gabrd	4	gamma-aminobutyric acid (GABA) A receptor, subunit delta [Source:MGI Symbol;Acc:MGI:95622]	14403	3.50498	5.03602	0.301968	0.068295	0.826591
ENSMUSG00000034868	Myl12b	17	myosin, light chain 12B, regulatory [Source:MGI Symbol;Acc:MGI:107494]	67938	8.04132	9.79519	0.235277	0.0684341	0.826591
ENSMUSG00000021639	Gtf2h2	13	general transcription factor II H, polypeptide 2 [Source:MGI Symbol;Acc:MGI:1345669]	23894	8.67529	10.7625	0.244436	0.0685124	0.826591
ENSMUSG00000039007	Cpq	15	carboxypeptidase Q [Source:MGI Symbol;Acc:MGI:1889205]	54381	7.73313	5.78056	-0.279474	0.0685521	0.826591
ENSMUSG00000036966	Spryd3	15	SPRY domain containing 3 [Source:MGI Symbol;Acc:MGI:2446175]	223918	31.4473	38.6546	0.244662	0.0686901	0.826591
ENSMUSG00000047409	Ctdspl	9	CTD (carboxy-terminal domain, RNA polymerase II, polypeptide A) small phosphatase-like [Source:MGI Symbol;Acc:MGI:1916524]	69274	14.7824	12.2401	-0.246218	0.0687722	0.826591
ENSMUSG00000078970	Wdr92	11	WD repeat domain 92 [Source:MGI Symbol;Acc:MGI:2144224]	103784	3.93853	2.89952	-0.289402	0.0687862	0.826591
ENSMUSG00000034377	Tulp4	17	tubby like protein 4 [Source:MGI Symbol;Acc:MGI:1916092]	68842	14.2708	12.2279	-0.211774	0.0688363	0.826591
ENSMUSG00000023262	Acy1	9	aminoacylase 1 [Source:MGI Symbol;Acc:MGI:87913]	109652	8.10729	9.77104	0.234467	0.0688697	0.826591
ENSMUSG00000026458	Ppfia4	1	protein tyrosine phosphatase, receptor type, f polypeptide (PTPRF), interacting protein (liprin), alpha 4 [Source:MGI Symbol;Acc:MGI:1915757]	68507	4.94041	6.23634	0.256453	0.0688884	0.826591
ENSMUSG00000038034	Igsf8	1	immunoglobulin superfamily, member 8 [Source:MGI Symbol;Acc:MGI:2154090]	140559	28.7528	35.4541	0.24765	0.0688908	0.826591
ENSMUSG00000036478	Btg1	10	B cell translocation gene 1, anti-proliferative [Source:MGI Symbol;Acc:MGI:88215]	12226	16.2226	13.5578	-0.210971	0.068951	0.826723
ENSMUSG00000026831	1700007K13Rik	2	RIKEN cDNA 1700007K13 gene [Source:MGI Symbol;Acc:MGI:1916577]	69327	3.07759	4.6409	0.305168	0.0691167	0.826939
ENSMUSG00000021478	Drd1	13	dopamine receptor D1 [Source:MGI Symbol;Acc:MGI:99578]	13488	3.05765	4.06435	0.283512	0.0692372	0.827233
ENSMUSG00000040841	Six5	7	sine oculis-related homeobox 5 [Source:MGI Symbol;Acc:MGI:106220]	20475	3.37328	2.58962	-0.286118	0.0692811	0.827233
ENSMUSG00000052512	Nav2	7	neuron navigator 2 [Source:MGI Symbol;Acc:MGI:2183691]	78286	17.5632	15.006	-0.215597	0.0693944	0.827233
ENSMUSG00000056004	9330182L06Rik	5	RIKEN cDNA 9330182L06 gene [Source:MGI Symbol;Acc:MGI:2443264]	231014	2.91296	4.03102	0.293979	0.0694578	0.827233
ENSMUSG00000048058	Ldlrad3	2	low density lipoprotein receptor class A domain containing 3 [Source:MGI Symbol;Acc:MGI:2138856]	241576	3.1718	2.49607	-0.261764	0.0695098	0.827233
ENSMUSG00000030614	Tmem126b	7	transmembrane protein 126B [Source:MGI Symbol;Acc:MGI:1915722]	68472	5.88295	7.07556	0.231186	0.069564	0.827233
ENSMUSG00000049502	Dtx3l	16	deltex 3-like, E3 ubiquitin ligase [Source:MGI Symbol;Acc:MGI:2656973]	209200	3.28213	4.01765	0.251352	0.0696323	0.827233
ENSMUSG00000029131	Dnajb6	5	DnaJ heat shock protein family (Hsp40) member B6 [Source:MGI Symbol;Acc:MGI:1344381]	23950	15.0707	17.9946	0.217544	0.0696724	0.827233
ENSMUSG00000018848	Rars	11	arginyl-tRNA synthetase [Source:MGI Symbol;Acc:MGI:1914297]	104458	10.4446	12.5112	0.231777	0.069683	0.827233
ENSMUSG00000021039	Snw1	12	SNW domain containing 1 [Source:MGI Symbol;Acc:MGI:1913604]	66354	20.0753	23.7705	0.213749	0.0698151	0.827856
ENSMUSG00000040760	Appl1	14	adaptor protein, phosphotyrosine interaction, PH domain and leucine zipper containing 1 [Source:MGI Symbol;Acc:MGI:1920243]	72993	9.74711	11.762	0.226405	0.069944	0.827856
ENSMUSG00000021413	Prpf4b	13	pre-mRNA processing factor 4B [Source:MGI Symbol;Acc:MGI:109584]	19134	12.3088	14.6933	0.216416	0.0699655	0.827856
ENSMUSG00000053799	Exoc6	19	exocyst complex component 6 [Source:MGI Symbol;Acc:MGI:1351611]	107371	5.616	7.25629	0.269888	0.0699819	0.827856
ENSMUSG00000028034	Fubp1	3	far upstream element (FUSE) binding protein 1 [Source:MGI Symbol;Acc:MGI:1196294]	51886	11.9117	14.4461	0.226774	0.0700382	0.827939
ENSMUSG00000030257	Srgap3	6	SLIT-ROBO Rho GTPase activating protein 3 [Source:MGI Symbol;Acc:MGI:2152938]	259302	77.0753	67.059	-0.1987	0.0702651	0.829021
ENSMUSG00000029708	Gcc1	6	golgi coiled coil 1 [Source:MGI Symbol;Acc:MGI:1921625]	74375	10.0302	8.2697	-0.228661	0.07037	0.829021
ENSMUSG00000022526	Zfp251	15	zinc finger protein 251 [Source:MGI Symbol;Acc:MGI:1918841]	71591	13.3436	11.3437	-0.212609	0.0703765	0.829021
ENSMUSG00000031609	Sap30	8	sin3 associated polypeptide [Source:MGI Symbol;Acc:MGI:1929129]	60406	44.1058	35.9321	-0.253914	0.0705395	0.829249
ENSMUSG00000023932	Cdc5l	17	cell division cycle 5-like (S. pombe) [Source:MGI Symbol;Acc:MGI:1918952]	71702	17.6476	21.0719	0.2191	0.0705635	0.829249
ENSMUSG00000055653	Gpc3	X	glypican 3 [Source:MGI Symbol;Acc:MGI:104903]	14734	0.847957	1.2923	0.303453	0.0706705	0.829576
ENSMUSG00000028811	Yars	4	tyrosyl-tRNA synthetase [Source:MGI Symbol;Acc:MGI:2147627]	107271	29.0558	34.0574	0.203242	0.0708236	0.829811
ENSMUSG00000024381	Bin1	18	bridging integrator 1 [Source:MGI Symbol;Acc:MGI:108092]	30948	26.6456	33.0039	0.241613	0.0710052	0.829811
ENSMUSG00000029710	Ephb4	5	Eph receptor B4 [Source:MGI Symbol;Acc:MGI:104757]	13846	3.40872	2.45207	-0.283483	0.0710162	0.829811
ENSMUSG00000079038	D130040H23Rik	8	RIKEN cDNA D130040H23 gene [Source:MGI Symbol;Acc:MGI:2444324]	211135	2.322	1.75276	-0.284642	0.0710236	0.829811
ENSMUSG00000059456	Ptk2b	14	PTK2 protein tyrosine kinase 2 beta [Source:MGI Symbol;Acc:MGI:104908]	19229	65.0362	87.4068	0.284164	0.0710552	0.829811
ENSMUSG00000056131	Pgm3	9	phosphoglucomutase 3 [Source:MGI Symbol;Acc:MGI:97566]	109785	7.2249	8.84742	0.237445	0.0710695	0.829811
ENSMUSG00000038055	Dexi	16	dexamethasone-induced transcript [Source:MGI Symbol;Acc:MGI:1926236]	58239	14.9665	12.6691	-0.213979	0.0712299	0.829811
ENSMUSG00000037259	Dzank1	2	double zinc ribbon and ankyrin repeat domains 1 [Source:MGI Symbol;Acc:MGI:2139080]	241688	15.0971	19.516	0.26696	0.0713199	0.829811
ENSMUSG00000020940	1700023F06Rik	11	RIKEN cDNA 1700023F06 gene [Source:MGI Symbol;Acc:MGI:1916691]	69441	1.50479	0.910453	-0.297429	0.0713278	0.829811
ENSMUSG00000020178	Adora2a	10	adenosine A2a receptor [Source:MGI Symbol;Acc:MGI:99402]	11540	4.56139	5.66071	0.255285	0.0713317	0.829811
ENSMUSG00000017264	Exosc10	4	exosome component 10 [Source:MGI Symbol;Acc:MGI:1355322]	50912	16.2226	19.3857	0.210506	0.0713402	0.829811
ENSMUSG00000041926	Rnpep	1	arginyl aminopeptidase (aminopeptidase B) [Source:MGI Symbol;Acc:MGI:2384902]	215615	14.4268	17.4278	0.225041	0.0713562	0.829811
ENSMUSG00000029603	Dtx1	5	deltex 1, E3 ubiquitin ligase [Source:MGI Symbol;Acc:MGI:1352744]	14357	63.0676	54.55	-0.198053	0.0714132	0.829811
ENSMUSG00000014837	4931428F04Rik	8	RIKEN cDNA 4931428F04 gene [Source:MGI Symbol;Acc:MGI:1921606]	74356	4.73708	3.85465	-0.249594	0.0714477	0.829811
ENSMUSG00000006800	Sulf2	2	sulfatase 2 [Source:MGI Symbol;Acc:MGI:1919293]	72043	10.0036	12.2163	0.241905	0.0714502	0.829811
ENSMUSG00000031391	L1cam	X	L1 cell adhesion molecule [Source:MGI Symbol;Acc:MGI:96721]	16728	13.3117	16.9422	0.260799	0.0714809	0.829811
ENSMUSG00000068115	Ninl	2	ninein-like [Source:MGI Symbol;Acc:MGI:1925427]	78177	2.90747	2.25347	-0.273625	0.0718232	0.833209
ENSMUSG00000020134	Peli1	11	pellino 1 [Source:MGI Symbol;Acc:MGI:1914495]	67245	20.2172	17.0422	-0.209819	0.0720315	0.834568
ENSMUSG00000048668	Rhno1	6	RAD9-HUS1-RAD1 interacting nuclear orphan 1 [Source:MGI Symbol;Acc:MGI:1915315]	72440	4.09892	3.36718	-0.246985	0.0722619	0.835118
ENSMUSG00000044528	Tram1l1	3	translocation associated membrane protein 1-like 1 [Source:MGI Symbol;Acc:MGI:2443503]	229801	1.77311	2.35994	0.283799	0.0722833	0.835118
ENSMUSG00000025980	Hspd1	1	heat shock protein 1 (chaperonin) [Source:MGI Symbol;Acc:MGI:96242]	15510	37.8464	44.4781	0.210241	0.0723354	0.835118
ENSMUSG00000089911	Mfsd14a	3	major facilitator superfamily domain containing 14A [Source:MGI Symbol;Acc:MGI:1201609]	15247	6.40111	5.21541	-0.247181	0.0723834	0.835118
ENSMUSG00000003814	Calr	8	calreticulin [Source:MGI Symbol;Acc:MGI:88252]	12317	126.896	155.328	0.247606	0.0723855	0.835118
ENSMUSG00000027858	Tspan2	3	tetraspanin 2 [Source:MGI Symbol;Acc:MGI:1917997]	70747	2.06721	2.72893	0.279985	0.0724654	0.835121
ENSMUSG00000043019	Edem3	1	ER degradation enhancer, mannosidase alpha-like 3 [Source:MGI Symbol;Acc:MGI:1914217]	66967	6.87862	5.69728	-0.224397	0.072557	0.835375
ENSMUSG00000056222	Spock1	13	sparc/osteonectin, cwcv and kazal-like domains proteoglycan 1 [Source:MGI Symbol;Acc:MGI:105371]	20745	18.5565	24.8792	0.282128	0.0726448	0.835487
ENSMUSG00000069516	Lyz2	10	lysozyme 2 [Source:MGI Symbol;Acc:MGI:96897]	17105	1.03599	1.622	0.29968	0.0726662	0.835487
ENSMUSG00000047412	Zbtb44	9	zinc finger and BTB domain containing 44 [Source:MGI Symbol;Acc:MGI:1925123]	235132	7.34244	6.05718	-0.231881	0.0727699	0.836108
ENSMUSG00000035847	Ids	X	iduronate 2-sulfatase [Source:MGI Symbol;Acc:MGI:96417]	15931	30.569	25.5353	-0.219699	0.0728233	0.836149
ENSMUSG00000020048	Hsp90b1	10	heat shock protein 90, beta (Grp94), member 1 [Source:MGI Symbol;Acc:MGI:98817]	22027	94.3832	115.027	0.241868	0.0729236	0.83659
ENSMUSG00000036572	Upf3b	X	UPF3 regulator of nonsense transcripts homolog B (yeast) [Source:MGI Symbol;Acc:MGI:1915384]	68134	9.40804	11.146	0.2219	0.0729613	0.83659
ENSMUSG00000062312	Erbb2	11	erb-b2 receptor tyrosine kinase 2 [Source:MGI Symbol;Acc:MGI:95410]	13866	1.72748	1.22034	-0.29443	0.0731611	0.836888
ENSMUSG00000041986	Elmod1	9	ELMO/CED-12 domain containing 1 [Source:MGI Symbol;Acc:MGI:3583900]	270162	16.673	21.8053	0.273161	0.0731866	0.836888
ENSMUSG00000036242	Armh4	14	armadillo-like helical domain containing 4 [Source:MGI Symbol;Acc:MGI:1914669]	67419	1.18419	1.48801	0.253202	0.0733211	0.837322
ENSMUSG00000028409	Smu1	4	smu-1 suppressor of mec-8 and unc-52 homolog (C. elegans) [Source:MGI Symbol;Acc:MGI:1915546]	74255	27.2746	32.1892	0.210098	0.0733353	0.837322
ENSMUSG00000024410	Rmc1	18	regulator of MON1-CCZ1 [Source:MGI Symbol;Acc:MGI:1916528]	76482	7.15555	8.54556	0.215295	0.073565	0.837322
ENSMUSG00000075592	Nynrin	14	NYN domain and retroviral integrase containing [Source:MGI Symbol;Acc:MGI:2652872]	277154	3.00681	2.38969	-0.256755	0.0735713	0.837322
ENSMUSG00000027313	Chac1	2	ChaC, cation transport regulator 1 [Source:MGI Symbol;Acc:MGI:1916315]	69065	1.53547	2.25247	0.299236	0.0735797	0.837322
ENSMUSG00000038344	Txlng	X	taxilin gamma [Source:MGI Symbol;Acc:MGI:3590652]	353170	3.21426	4.13175	0.258159	0.0737065	0.837322
ENSMUSG00000029544	Cabp1	5	calcium binding protein 1 [Source:MGI Symbol;Acc:MGI:1352750]	29867	18.1449	23.3747	0.266348	0.0737505	0.837322
ENSMUSG00000007216	Zfp775	6	zinc finger protein 775 [Source:MGI Symbol;Acc:MGI:2683557]	243372	3.50209	4.26387	0.244747	0.0737773	0.837322
ENSMUSG00000005897	Nr2c1	10	nuclear receptor subfamily 2, group C, member 1 [Source:MGI Symbol;Acc:MGI:1352465]	22025	1.88813	2.44413	0.263893	0.073799	0.837322
ENSMUSG00000005267	Zfp287	11	zinc finger protein 287 [Source:MGI Symbol;Acc:MGI:2176561]	170740	5.23173	4.22645	-0.243049	0.0739533	0.837322
ENSMUSG00000021892	Sh3bp5	14	SH3-domain binding protein 5 (BTK-associated) [Source:MGI Symbol;Acc:MGI:1344391]	24056	10.9631	13.3024	0.23278	0.0739664	0.837322
ENSMUSG00000026389	Steap3	1	STEAP family member 3 [Source:MGI Symbol;Acc:MGI:1915678]	68428	3.2736	2.38091	-0.293467	0.0739781	0.837322
ENSMUSG00000018932	Map2k3	11	mitogen-activated protein kinase kinase 3 [Source:MGI Symbol;Acc:MGI:1346868]	26397	4.30371	3.32268	-0.269632	0.0741606	0.837322
ENSMUSG00000005893	Nr2c2	6	nuclear receptor subfamily 2, group C, member 2 [Source:MGI Symbol;Acc:MGI:1352466]	22026	20.8197	17.5854	-0.214722	0.0741858	0.837322
ENSMUSG00000045318	Adra2c	5	adrenergic receptor, alpha 2c [Source:MGI Symbol;Acc:MGI:87936]	11553	3.81095	3.01418	-0.265214	0.0742215	0.837322
ENSMUSG00000042323	Pbrm1	14	polybromo 1 [Source:MGI Symbol;Acc:MGI:1923998]	66923	8.53854	10.205	0.213781	0.0743291	0.837782
ENSMUSG00000028851	Nudc	4	nudC nuclear distribution protein [Source:MGI Symbol;Acc:MGI:106014]	18221	110.108	129.496	0.208773	0.0744082	0.837782
ENSMUSG00000026927	Entr1	2	endosome associated trafficking regulator 1 [Source:MGI Symbol;Acc:MGI:1915362]	68112	24.373	20.9779	-0.208592	0.0747041	0.839947
ENSMUSG00000084845	Tmem240	4	transmembrane protein 240 [Source:MGI Symbol;Acc:MGI:3648074]	381582	3.51181	2.87079	-0.242493	0.0748983	0.840634
ENSMUSG00000021996	Esd	14	esterase D/formylglutathione hydrolase [Source:MGI Symbol;Acc:MGI:95421]	13885	22.6654	26.548	0.208696	0.0749082	0.840634
ENSMUSG00000042606	Hirip3	7	HIRA interacting protein 3 [Source:MGI Symbol;Acc:MGI:2142364]	233876	4.7761	5.82531	0.238191	0.0749154	0.840634
ENSMUSG00000028334	Nans	4	N-acetylneuraminic acid synthase (sialic acid synthase) [Source:MGI Symbol;Acc:MGI:2149820]	94181	7.36716	8.97381	0.228974	0.0750378	0.841445
ENSMUSG00000024335	Brd2	17	bromodomain containing 2 [Source:MGI Symbol;Acc:MGI:99495]	14312	60.3441	52.0176	-0.198841	0.0751219	0.841685
ENSMUSG00000029009	Mthfr	4	methylenetetrahydrofolate reductase [Source:MGI Symbol;Acc:MGI:106639]	17769	2.08262	1.67851	-0.254338	0.0752194	0.841685
ENSMUSG00000020661	Dnmt3a	12	DNA methyltransferase 3A [Source:MGI Symbol;Acc:MGI:1261827]	13435	9.33679	8.03703	-0.210833	0.0752986	0.841685
ENSMUSG00000023919	Cenpq	17	centromere protein Q [Source:MGI Symbol;Acc:MGI:1933744]	83815	4.65221	5.86627	0.25211	0.0754252	0.841685
ENSMUSG00000029625	Cpsf4	5	cleavage and polyadenylation specific factor 4 [Source:MGI Symbol;Acc:MGI:1861602]	54188	2.76198	2.13531	-0.281649	0.0754297	0.841685
ENSMUSG00000021115	Vrk1	12	vaccinia related kinase 1 [Source:MGI Symbol;Acc:MGI:1261847]	22367	2.58442	3.34116	0.267446	0.0754423	0.841685
ENSMUSG00000037013	Ss18	18	SS18, nBAF chromatin remodeling complex subunit [Source:MGI Symbol;Acc:MGI:107708]	268996	9.70764	7.74501	-0.252774	0.075457	0.841685
ENSMUSG00000032536	Trak1	9	trafficking protein, kinesin binding 1 [Source:MGI Symbol;Acc:MGI:1914345]	67095	71.1903	60.3348	-0.214173	0.0755102	0.841685
ENSMUSG00000045613	Chrm2	6	cholinergic receptor, muscarinic 2, cardiac [Source:MGI Symbol;Acc:MGI:88397]	243764	0.938664	1.25797	0.28224	0.075685	0.843075
ENSMUSG00000089917	Uckl1	2	uridine-cytidine kinase 1-like 1 [Source:MGI Symbol;Acc:MGI:1915806]	68556	5.29497	6.48354	0.251484	0.0758486	0.844296
ENSMUSG00000028843	Sh3bgrl3	4	SH3 domain binding glutamic acid-rich protein-like 3 [Source:MGI Symbol;Acc:MGI:1920973]	73723	36.6923	43.4337	0.215652	0.0758951	0.844296
ENSMUSG00000026959	Grin1	2	glutamate receptor, ionotropic, NMDA1 (zeta 1) [Source:MGI Symbol;Acc:MGI:95819]	14810	52.6571	67.965	0.266615	0.0759527	0.844376
ENSMUSG00000022783	Spag6l	16	sperm associated antigen 6-like [Source:MGI Symbol;Acc:MGI:1354388]	50525	1.47441	2.06626	0.290833	0.076292	0.846469
ENSMUSG00000025151	Maged1	X	melanoma antigen, family D, 1 [Source:MGI Symbol;Acc:MGI:1930187]	94275	84.8109	101.758	0.221329	0.0765506	0.846848
ENSMUSG00000036764	Dnajc12	10	DnaJ heat shock protein family (Hsp40) member C12 [Source:MGI Symbol;Acc:MGI:1353428]	30045	2.55546	3.25896	0.267946	0.0765809	0.846848
ENSMUSG00000027698	Nceh1	3	neutral cholesterol ester hydrolase 1 [Source:MGI Symbol;Acc:MGI:2443191]	320024	7.94602	10.2522	0.267924	0.0766405	0.846848
ENSMUSG00000023169	Slc38a1	15	solute carrier family 38, member 1 [Source:MGI Symbol;Acc:MGI:2145895]	105727	14.0449	16.6185	0.213062	0.0767019	0.846848
ENSMUSG00000024593	Megf10	18	multiple EGF-like-domains 10 [Source:MGI Symbol;Acc:MGI:2685177]	70417	11.7655	8.88964	-0.263306	0.0767296	0.846848
ENSMUSG00000024423	Impact	18	impact, RWD domain protein [Source:MGI Symbol;Acc:MGI:1098233]	16210	38.8897	46.5371	0.221148	0.0768107	0.847188
ENSMUSG00000033419	Snap91	9	synaptosomal-associated protein 91 [Source:MGI Symbol;Acc:MGI:109132]	20616	25.684	32.8603	0.260241	0.076994	0.848651
ENSMUSG00000019877	Serinc1	10	serine incorporator 1 [Source:MGI Symbol;Acc:MGI:1926228]	56442	94.6526	111.535	0.218599	0.0771568	0.849049
ENSMUSG00000034724	Cnot6l	5	CCR4-NOT transcription complex, subunit 6-like [Source:MGI Symbol;Acc:MGI:2443154]	231464	3.76701	3.06554	-0.242829	0.0772053	0.849049
ENSMUSG00000041000	Trim62	4	tripartite motif-containing 62 [Source:MGI Symbol;Acc:MGI:1914775]	67525	14.0128	11.441	-0.239062	0.0772431	0.849049
ENSMUSG00000028549	Itgb3bp	4	integrin beta 3 binding protein (beta3-endonexin) [Source:MGI Symbol;Acc:MGI:1914983]	67733	1.03169	1.44896	0.291221	0.077306	0.849049
ENSMUSG00000037857	Nufip2	11	nuclear fragile X mental retardation protein interacting protein 2 [Source:MGI Symbol;Acc:MGI:1915814]	68564	21.7138	18.1571	-0.224494	0.077334	0.849049
ENSMUSG00000050896	Rtn4rl2	2	reticulon 4 receptor-like 2 [Source:MGI Symbol;Acc:MGI:2669796]	269295	13.996	11.3545	-0.234585	0.0773838	0.849049
ENSMUSG00000032744	Heyl	4	hairy/enhancer-of-split related with YRPW motif-like [Source:MGI Symbol;Acc:MGI:1860511]	56198	7.84129	6.10003	-0.278148	0.0774435	0.849148
ENSMUSG00000039789	Zfp597	16	zinc finger protein 597 [Source:MGI Symbol;Acc:MGI:1918313]	71063	3.33645	2.55718	-0.269536	0.0775881	0.849183
ENSMUSG00000054237	Fra10ac1	19	FRA10AC1 homolog (human) [Source:MGI Symbol;Acc:MGI:1917817]	70567	8.68669	10.3976	0.234375	0.0776226	0.849183
ENSMUSG00000031072	LTO1	7	ABCE maturation factor [Source:MGI Symbol;Acc:MGI:1919534]	72284	4.32918	3.51036	-0.246436	0.0777259	0.849183
ENSMUSG00000032854	Ugt8a	3	UDP galactosyltransferase 8A [Source:MGI Symbol;Acc:MGI:109522]	22239	2.50562	3.10894	0.252063	0.0777493	0.849183
ENSMUSG00000026655	Fam107b	2	family with sequence similarity 107, member B [Source:MGI Symbol;Acc:MGI:1913790]	66540	9.55065	7.84792	-0.24421	0.077776	0.849183
ENSMUSG00000049659	Aftph	11	aftiphilin [Source:MGI Symbol;Acc:MGI:1923012]	216549	13.596	11.5766	-0.218946	0.0778528	0.849183
ENSMUSG00000027806	Tsc22d2	3	TSC22 domain family, member 2 [Source:MGI Symbol;Acc:MGI:1919283]	72033	7.40988	6.14162	-0.229014	0.0779313	0.849183
ENSMUSG00000030259	Rassf8	6	Ras association (RalGDS/AF-6) domain family (N-terminal) member 8 [Source:MGI Symbol;Acc:MGI:1918573]	71323	8.33852	6.88476	-0.249772	0.0779684	0.849183
ENSMUSG00000040412	5330417C22Rik	3	RIKEN cDNA 5330417C22 gene [Source:MGI Symbol;Acc:MGI:1923930]	229722	1.92575	2.48207	0.26546	0.0780027	0.849183
ENSMUSG00000074405	Zfp865	7	zinc finger protein 865 [Source:MGI Symbol;Acc:MGI:2442656]	319748	6.40277	5.36123	-0.209111	0.0781692	0.850445
ENSMUSG00000040631	Dok4	8	docking protein 4 [Source:MGI Symbol;Acc:MGI:2148865]	114255	2.17434	2.81171	0.2671	0.0784724	0.851371
ENSMUSG00000028809	Srrm1	4	serine/arginine repetitive matrix 1 [Source:MGI Symbol;Acc:MGI:1858303]	51796	23.5414	28.0891	0.216299	0.0785413	0.851371
ENSMUSG00000051390	Zbtb22	17	zinc finger and BTB domain containing 22 [Source:MGI Symbol;Acc:MGI:1931870]	81630	15.3176	12.4875	-0.238853	0.0785749	0.851371
ENSMUSG00000005813	Metap1	3	methionyl aminopeptidase 1 [Source:MGI Symbol;Acc:MGI:1922874]	75624	6.2418	7.4179	0.220997	0.0786186	0.851371
ENSMUSG00000032135	Mcam	9	melanoma cell adhesion molecule [Source:MGI Symbol;Acc:MGI:1933966]	84004	1.06543	1.49919	0.290082	0.0787557	0.851371
ENSMUSG00000027895	Kcnc4	3	potassium voltage gated channel, Shaw-related subfamily, member 4 [Source:MGI Symbol;Acc:MGI:96670]	99738	14.4449	11.9555	-0.22161	0.0787995	0.851371
ENSMUSG00000055612	Cdca7	2	cell division cycle associated 7 [Source:MGI Symbol;Acc:MGI:1914203]	66953	2.49482	1.84152	-0.280111	0.0788528	0.851371
ENSMUSG00000058975	Kcnc1	7	potassium voltage gated channel, Shaw-related subfamily, member 1 [Source:MGI Symbol;Acc:MGI:96667]	16502	23.273	19.5165	-0.214187	0.07892	0.851371
ENSMUSG00000024403	Atp6v1g2	17	ATPase, H+ transporting, lysosomal V1 subunit G2 [Source:MGI Symbol;Acc:MGI:1913487]	66237	46.6383	58.4594	0.251929	0.0789744	0.851371
ENSMUSG00000021991	Cacna2d3	14	calcium channel, voltage-dependent, alpha2/delta subunit 3 [Source:MGI Symbol;Acc:MGI:1338890]	12294	9.97803	13.5889	0.283159	0.0790041	0.851371
ENSMUSG00000060147	Serpinb6a	13	serine (or cysteine) peptidase inhibitor, clade B, member 6a [Source:MGI Symbol;Acc:MGI:103123]	20719	20.0109	23.6406	0.212607	0.0790074	0.851371
ENSMUSG00000040794	C1qtnf4	2	C1q and tumor necrosis factor related protein 4 [Source:MGI Symbol;Acc:MGI:1914695]	67445	25.4297	33.4759	0.272692	0.0790146	0.851371
ENSMUSG00000068036	Afdn	17	afadin, adherens junction formation factor [Source:MGI Symbol;Acc:MGI:1314653]	17356	17.1878	21.0993	0.229424	0.0790995	0.851515
ENSMUSG00000033350	Chst2	9	carbohydrate sulfotransferase 2 [Source:MGI Symbol;Acc:MGI:1891160]	54371	93.8162	75.6541	-0.238047	0.0792266	0.851963
ENSMUSG00000049100	Pcdh10	3	protocadherin 10 [Source:MGI Symbol;Acc:MGI:1338042]	18526	44.2308	36.5802	-0.215452	0.0793232	0.851963
ENSMUSG00000105827	Hist2h2bb	3	histone cluster 2, H2bb [Source:MGI Symbol;Acc:MGI:2448413]	319189	28.8304	36.9758	0.260714	0.0794694	0.852444
ENSMUSG00000053646	Plxnb1	9	plexin B1 [Source:MGI Symbol;Acc:MGI:2154238]	235611	28.2109	21.1845	-0.269408	0.0795905	0.852513
ENSMUSG00000020704	Asic2	11	acid-sensing (proton-gated) ion channel 2 [Source:MGI Symbol;Acc:MGI:1100867]	11418	16.7722	14.1115	-0.213945	0.0796089	0.852513
ENSMUSG00000030051	Aplf	6	aprataxin and PNKP like factor [Source:MGI Symbol;Acc:MGI:1919353]	72103	3.73876	2.99399	-0.255415	0.0798902	0.852513
ENSMUSG00000021453	Gadd45g	13	growth arrest and DNA-damage-inducible 45 gamma [Source:MGI Symbol;Acc:MGI:1346325]	23882	42.8471	50.3556	0.222583	0.0799311	0.852513
ENSMUSG00000040435	Ppp1r15a	7	protein phosphatase 1, regulatory subunit 15A [Source:MGI Symbol;Acc:MGI:1927072]	17872	10.2522	8.42123	-0.23286	0.0799787	0.852513
ENSMUSG00000029570	Lfng	5	LFNG O-fucosylpeptide 3-beta-N-acetylglucosaminyltransferase [Source:MGI Symbol;Acc:MGI:1095413]	16848	26.5876	20.6804	-0.264295	0.0800687	0.852513
ENSMUSG00000037791	Phf12	11	PHD finger protein 12 [Source:MGI Symbol;Acc:MGI:1924057]	268448	22.4685	19.1431	-0.207094	0.0801002	0.852513
ENSMUSG00000069917	Hba-a2	11	hemoglobin alpha, adult chain 2 [Source:MGI Symbol;Acc:MGI:96016]	110257	2.61065	4.29706	0.288635	0.0801466	0.852513
ENSMUSG00000034158	Lrrc58	16	leucine rich repeat containing 58 [Source:MGI Symbol;Acc:MGI:2443542]	320184	77.9395	66.2485	-0.214291	0.0801873	0.852513
ENSMUSG00000061731	Ext1	15	exostoses (multiple) 1 [Source:MGI Symbol;Acc:MGI:894663]	14042	4.70499	3.94393	-0.211805	0.0802965	0.852513
ENSMUSG00000009828	Ick	9	intestinal cell kinase [Source:MGI Symbol;Acc:MGI:1934157]	56542	3.91165	3.16483	-0.237327	0.0802999	0.852513
ENSMUSG00000015176	Nolc1	19	nucleolar and coiled-body phosphoprotein 1 [Source:MGI Symbol;Acc:MGI:1918019]	70769	18.0969	21.4646	0.216669	0.0803772	0.852513
ENSMUSG00000031539	Ap3m2	8	adaptor-related protein complex 3, mu 2 subunit [Source:MGI Symbol;Acc:MGI:1929214]	64933	22.9993	28.8002	0.2494	0.0804217	0.852513
ENSMUSG00000016253	Nelfcd	2	negative elongation factor complex member C/D, Th1l [Source:MGI Symbol;Acc:MGI:1926424]	57314	14.9597	17.7391	0.210174	0.0804803	0.852513
ENSMUSG00000039958	Etfbkmt	6	electron transfer flavoprotein beta subunit lysine methyltransferase [Source:MGI Symbol;Acc:MGI:2443575]	320204	1.67382	2.34998	0.289685	0.0805001	0.852513
ENSMUSG00000010755	Cars	7	cysteinyl-tRNA synthetase [Source:MGI Symbol;Acc:MGI:1351477]	27267	8.707	10.6347	0.223803	0.0805139	0.852513
ENSMUSG00000035623	Rsf1	7	remodeling and spacing factor 1 [Source:MGI Symbol;Acc:MGI:2682305]	233532	9.30624	8.05464	-0.19607	0.080552	0.852513
ENSMUSG00000019763	Rmnd1	10	required for meiotic nuclear division 1 homolog [Source:MGI Symbol;Acc:MGI:1913334]	66084	2.96453	3.6879	0.244704	0.0806223	0.852513
ENSMUSG00000037306	Man1c1	4	mannosidase, alpha, class 1C, member 1 [Source:MGI Symbol;Acc:MGI:2446214]	230815	8.17825	6.73284	-0.22398	0.0810187	0.852513
ENSMUSG00000015476	Prrt1	17	proline-rich transmembrane protein 1 [Source:MGI Symbol;Acc:MGI:1932118]	260297	29.6211	37.0334	0.246974	0.0810257	0.852513
ENSMUSG00000028927	Padi2	4	peptidyl arginine deiminase, type II [Source:MGI Symbol;Acc:MGI:1338892]	18600	40.8245	33.2999	-0.252385	0.0810964	0.852513
ENSMUSG00000046798	Cldn12	5	claudin 12 [Source:MGI Symbol;Acc:MGI:1929288]	64945	5.39545	4.40778	-0.230869	0.0812125	0.852513
ENSMUSG00000002524	Puf60	15	poly-U binding splicing factor 60 [Source:MGI Symbol;Acc:MGI:1915209]	67959	82.3826	95.5954	0.19935	0.0812135	0.852513
ENSMUSG00000103749	Pcdhgb5	18	protocadherin gamma subfamily B, 5 [Source:MGI Symbol;Acc:MGI:1935196]	93702	1.23605	1.56749	0.261933	0.0812587	0.852513
ENSMUSG00000009894	Snap47	11	synaptosomal-associated protein, 47 [Source:MGI Symbol;Acc:MGI:1915076]	67826	92.1527	115.783	0.251301	0.0812896	0.852513
ENSMUSG00000022864	D16Ertd472e	16	DNA segment, Chr 16, ERATO Doi 472, expressed [Source:MGI Symbol;Acc:MGI:1196400]	67102	2.56929	2.07013	-0.248918	0.0813638	0.852513
ENSMUSG00000020521	Rnft1	11	ring finger protein, transmembrane 1 [Source:MGI Symbol;Acc:MGI:1924142]	76892	3.47517	2.70178	-0.251754	0.0814221	0.852513
ENSMUSG00000023911	Flywch2	17	FLYWCH family member 2 [Source:MGI Symbol;Acc:MGI:1924167]	76917	2.17376	3.27665	0.292524	0.0814454	0.852513
ENSMUSG00000036693	Nop14	5	NOP14 nucleolar protein [Source:MGI Symbol;Acc:MGI:1922666]	75416	15.5462	18.7223	0.221991	0.0814681	0.852513
ENSMUSG00000032606	Nicn1	9	nicolin 1 [Source:MGI Symbol;Acc:MGI:1913507]	66257	25.6942	30.0409	0.200844	0.0815044	0.852513
ENSMUSG00000045435	Tmem60	5	transmembrane protein 60 [Source:MGI Symbol;Acc:MGI:2673965]	212090	2.51063	1.8471	-0.27916	0.0815059	0.852513
ENSMUSG00000022533	Atp13a3	16	ATPase type 13A3 [Source:MGI Symbol;Acc:MGI:2685387]	224088	7.13482	6.06877	-0.20671	0.0816421	0.853406
ENSMUSG00000059361	Nrsn2	2	neurensin 2 [Source:MGI Symbol;Acc:MGI:2684969]	228777	4.83002	6.77402	0.287006	0.0818412	0.854001
ENSMUSG00000024767	Otub1	19	OTU domain, ubiquitin aldehyde binding 1 [Source:MGI Symbol;Acc:MGI:2147616]	107260	78.8908	92.9827	0.210567	0.0820575	0.854001
ENSMUSG00000045427	Hnrnph2	X	heterogeneous nuclear ribonucleoprotein H2 [Source:MGI Symbol;Acc:MGI:1201779]	56258	17.5918	20.5811	0.199799	0.0821168	0.854001
ENSMUSG00000071719	Tmem28	X	transmembrane protein 28 [Source:MGI Symbol;Acc:MGI:3648377]	620592	3.48823	2.7855	-0.247815	0.0821637	0.854001
ENSMUSG00000005667	Mthfd2	6	methylenetetrahydrofolate dehydrogenase (NAD+ dependent), methenyltetrahydrofolate cyclohydrolase [Source:MGI Symbol;Acc:MGI:1338850]	17768	1.52086	2.05852	0.280605	0.0822022	0.854001
ENSMUSG00000021087	Rtn1	12	reticulon 1 [Source:MGI Symbol;Acc:MGI:1933947]	104001	57.4137	71.2786	0.243769	0.08253	0.854001
ENSMUSG00000021057	Akap5	12	A kinase (PRKA) anchor protein 5 [Source:MGI Symbol;Acc:MGI:2685104]	238276	14.1022	17.7092	0.25013	0.0825467	0.854001
ENSMUSG00000027088	Phospho2	2	phosphatase, orphan 2 [Source:MGI Symbol;Acc:MGI:1920623]	73373	7.62416	6.30638	-0.22701	0.0825719	0.854001
ENSMUSG00000040220	Gas8	8	growth arrest specific 8 [Source:MGI Symbol;Acc:MGI:1202386]	104346	6.45993	7.92445	0.233976	0.0826733	0.854001
ENSMUSG00000022994	Adcy6	15	adenylate cyclase 6 [Source:MGI Symbol;Acc:MGI:87917]	11512	3.51808	2.95955	-0.227718	0.0827291	0.854001
ENSMUSG00000071078	Nr2c2ap	8	nuclear receptor 2C2-associated protein [Source:MGI Symbol;Acc:MGI:1922942]	75692	7.47874	5.96137	-0.244592	0.0827442	0.854001
ENSMUSG00000024346	Pfdn1	18	prefoldin 1 [Source:MGI Symbol;Acc:MGI:1914449]	67199	38.8992	45.9897	0.22422	0.0827752	0.854001
ENSMUSG00000026586	Prrx1	1	paired related homeobox 1 [Source:MGI Symbol;Acc:MGI:97712]	18933	7.85427	6.19212	-0.253373	0.0828016	0.854001
ENSMUSG00000027206	Cops2	2	COP9 signalosome subunit 2 [Source:MGI Symbol;Acc:MGI:1330276]	12848	18.8587	22.219	0.203302	0.0828795	0.854001
ENSMUSG00000022383	Ppara	15	peroxisome proliferator activated receptor alpha [Source:MGI Symbol;Acc:MGI:104740]	19013	8.12224	6.77965	-0.229718	0.0828811	0.854001
ENSMUSG00000038143	Stox2	8	storkhead box 2 [Source:MGI Symbol;Acc:MGI:1918319]	71069	15.4323	13.1257	-0.207459	0.082891	0.854001
ENSMUSG00000030000	Add2	6	adducin 2 (beta) [Source:MGI Symbol;Acc:MGI:87919]	11519	26.4208	33.5611	0.254813	0.0830815	0.854001
ENSMUSG00000021179	Nrde2	12	nrde-2 necessary for RNA interference, domain containing [Source:MGI Symbol;Acc:MGI:2670969]	217827	5.53683	6.78035	0.230998	0.0831321	0.854001
ENSMUSG00000010538	Tsacc	3	TSSK6 activating co-chaperone [Source:MGI Symbol;Acc:MGI:1924177]	76927	1.43663	0.717558	-0.256476	0.0831515	0.854001
ENSMUSG00000032435	Dync1li1	9	dynein cytoplasmic 1 light intermediate chain 1 [Source:MGI Symbol;Acc:MGI:2135610]	235661	28.9437	36.4284	0.250658	0.083271	0.854001
ENSMUSG00000038264	Sema7a	9	sema domain, immunoglobulin domain (Ig), and GPI membrane anchor, (semaphorin) 7A [Source:MGI Symbol;Acc:MGI:1306826]	20361	15.0726	18.824	0.247926	0.0832744	0.854001
ENSMUSG00000025007	Aldh18a1	19	aldehyde dehydrogenase 18 family, member A1 [Source:MGI Symbol;Acc:MGI:1888908]	56454	5.76388	7.16611	0.239984	0.0833045	0.854001
ENSMUSG00000021832	Psmc6	14	proteasome (prosome, macropain) 26S subunit, ATPase, 6 [Source:MGI Symbol;Acc:MGI:1914339]	67089	22.2976	26.21	0.199032	0.0834046	0.854001
ENSMUSG00000004151	Etv1	12	ets variant 1 [Source:MGI Symbol;Acc:MGI:99254]	14009	8.46803	7.2316	-0.205702	0.083654	0.854001
ENSMUSG00000037211	Spry1	3	sprouty RTK signaling antagonist 1 [Source:MGI Symbol;Acc:MGI:1345139]	24063	3.53205	2.81657	-0.251342	0.0836574	0.854001
ENSMUSG00000028636	Ppcs	4	phosphopantothenoylcysteine synthetase [Source:MGI Symbol;Acc:MGI:1915237]	106564	4.03242	3.02716	-0.270747	0.0836679	0.854001
ENSMUSG00000005625	Psmd4	3	proteasome (prosome, macropain) 26S subunit, non-ATPase, 4 [Source:MGI Symbol;Acc:MGI:1201670]	19185	63.336	73.9713	0.198824	0.0837804	0.854001
ENSMUSG00000031438	Rnf128	X	ring finger protein 128 [Source:MGI Symbol;Acc:MGI:1914139]	66889	0.976313	1.45288	0.290263	0.0838024	0.854001
ENSMUSG00000055148	Klf2	8	Kruppel-like factor 2 (lung) [Source:MGI Symbol;Acc:MGI:1342772]	16598	2.02378	1.4572	-0.285494	0.08395	0.854001
ENSMUSG00000025372	Baiap2	11	brain-specific angiogenesis inhibitor 1-associated protein 2 [Source:MGI Symbol;Acc:MGI:2137336]	108100	30.7547	37.5391	0.227417	0.0839529	0.854001
ENSMUSG00000042298	Ttc19	11	tetratricopeptide repeat domain 19 [Source:MGI Symbol;Acc:MGI:1920045]	72795	9.75539	12.1486	0.24302	0.0840414	0.854001
ENSMUSG00000027519	Rab22a	2	RAB22A, member RAS oncogene family [Source:MGI Symbol;Acc:MGI:105072]	19334	11.2321	9.67506	-0.205847	0.0840844	0.854001
ENSMUSG00000044707	Ccnjl	11	cyclin J-like [Source:MGI Symbol;Acc:MGI:2685723]	380694	2.44021	1.83507	-0.271528	0.0841344	0.854001
ENSMUSG00000030956	Fam53b	7	family with sequence similarity 53, member B [Source:MGI Symbol;Acc:MGI:1925188]	77938	11.3769	9.57664	-0.225531	0.0842526	0.854001
ENSMUSG00000020074	Ccar1	10	cell division cycle and apoptosis regulator 1 [Source:MGI Symbol;Acc:MGI:1914750]	67500	16.0985	19.1059	0.202215	0.0843274	0.854001
ENSMUSG00000028954	Nub1	5	negative regulator of ubiquitin-like proteins 1 [Source:MGI Symbol;Acc:MGI:1889001]	53312	20.0445	24.4269	0.228971	0.084376	0.854001
ENSMUSG00000024290	Rock1	18	Rho-associated coiled-coil containing protein kinase 1 [Source:MGI Symbol;Acc:MGI:107927]	19877	16.6591	13.7487	-0.234084	0.0843927	0.854001
ENSMUSG00000031373	Car5b	X	carbonic anhydrase 5b, mitochondrial [Source:MGI Symbol;Acc:MGI:1926249]	56078	6.79291	5.4758	-0.23991	0.084412	0.854001
ENSMUSG00000033318	Gstt2	10	glutathione S-transferase, theta 2 [Source:MGI Symbol;Acc:MGI:106188]	14872	1.58108	2.20132	0.283062	0.0844446	0.854001
ENSMUSG00000020122	Egfr	11	epidermal growth factor receptor [Source:MGI Symbol;Acc:MGI:95294]	13649	4.72921	3.5527	-0.263029	0.0845671	0.854001
ENSMUSG00000000339	Rtca	3	RNA 3'-terminal phosphate cyclase [Source:MGI Symbol;Acc:MGI:1913618]	66368	19.003	22.5591	0.211158	0.0846421	0.854001
ENSMUSG00000015747	Vps45	3	vacuolar protein sorting 45 [Source:MGI Symbol;Acc:MGI:891965]	22365	7.9995	9.94931	0.242084	0.0846448	0.854001
ENSMUSG00000029062	Cdk11b	4	cyclin-dependent kinase 11B [Source:MGI Symbol;Acc:MGI:88353]	12537	27.6591	32.1604	0.205253	0.0847697	0.854001
ENSMUSG00000020307	Cdc34	10	cell division cycle 34 [Source:MGI Symbol;Acc:MGI:102657]	216150	22.3089	18.2876	-0.222977	0.0848332	0.854001
ENSMUSG00000021752	Kctd6	14	potassium channel tetramerisation domain containing 6 [Source:MGI Symbol;Acc:MGI:1918643]	71393	12.3027	9.93698	-0.238785	0.0850058	0.854001
ENSMUSG00000026851	BC005624	2	cDNA sequence BC005624 [Source:MGI Symbol;Acc:MGI:2385132]	227707	31.2143	36.6079	0.208907	0.0850373	0.854001
ENSMUSG00000047694	Yipf6	X	Yip1 domain family, member 6 [Source:MGI Symbol;Acc:MGI:1925179]	77929	9.69179	7.91859	-0.225499	0.0850455	0.854001
ENSMUSG00000046152	Fut10	8	fucosyltransferase 10 [Source:MGI Symbol;Acc:MGI:2384748]	171167	6.45296	4.98816	-0.252063	0.0850682	0.854001
ENSMUSG00000032285	Dnaja4	9	DnaJ heat shock protein family (Hsp40) member A4 [Source:MGI Symbol;Acc:MGI:1927638]	58233	21.9864	26.3671	0.218947	0.0850997	0.854001
ENSMUSG00000057193	Slc44a2	9	solute carrier family 44, member 2 [Source:MGI Symbol;Acc:MGI:1915932]	68682	6.8212	5.34562	-0.245587	0.0852025	0.854001
ENSMUSG00000066324	Impad1	4	inositol monophosphatase domain containing 1 [Source:MGI Symbol;Acc:MGI:1915720]	242291	11.7868	9.84997	-0.203629	0.0852266	0.854001
ENSMUSG00000008090	Fgfrl1	5	fibroblast growth factor receptor-like 1 [Source:MGI Symbol;Acc:MGI:2150920]	116701	31.9004	24.4504	-0.255592	0.0853598	0.854001
ENSMUSG00000037326	Capn15	17	calpain 15 [Source:MGI Symbol;Acc:MGI:1355075]	50817	8.62566	7.41186	-0.205285	0.0854284	0.854001
ENSMUSG00000034463	Scara3	14	scavenger receptor class A, member 3 [Source:MGI Symbol;Acc:MGI:2444418]	219151	43.4338	33.1788	-0.246462	0.0855014	0.854001
ENSMUSG00000022708	Zbtb20	16	zinc finger and BTB domain containing 20 [Source:MGI Symbol;Acc:MGI:1929213]	56490	19.538	15.9929	-0.241304	0.0855033	0.854001
ENSMUSG00000020375	Rufy1	11	RUN and FYVE domain containing 1 [Source:MGI Symbol;Acc:MGI:2429762]	216724	22.0329	26.4064	0.218559	0.085507	0.854001
ENSMUSG00000018040	Rrp7a	15	ribosomal RNA processing 7 homolog A (S. cerevisiae) [Source:MGI Symbol;Acc:MGI:1922028]	74778	11.2065	13.0533	0.198382	0.0855748	0.854001
ENSMUSG00000042042	Csgalnact2	6	chondroitin sulfate N-acetylgalactosaminyltransferase 2 [Source:MGI Symbol;Acc:MGI:1926002]	78752	1.86175	1.42682	-0.269733	0.0855932	0.854001
ENSMUSG00000025931	Paqr8	1	progestin and adipoQ receptor family member VIII [Source:MGI Symbol;Acc:MGI:1921479]	74229	49.2963	38.8903	-0.25365	0.0856598	0.854001
ENSMUSG00000055471	Alk	17	anaplastic lymphoma kinase [Source:MGI Symbol;Acc:MGI:103305]	11682	0.996938	1.29573	0.26698	0.0856772	0.854001
ENSMUSG00000031840	Rab3a	8	RAB3A, member RAS oncogene family [Source:MGI Symbol;Acc:MGI:97843]	19339	135.517	175.15	0.261734	0.0857109	0.854001
ENSMUSG00000038665	Dgki	6	diacylglycerol kinase, iota [Source:MGI Symbol;Acc:MGI:2443430]	320127	13.4151	16.8821	0.246593	0.0857521	0.854001
ENSMUSG00000039676	Capsl	15	calcyphosine-like [Source:MGI Symbol;Acc:MGI:1922818]	75568	1.42809	2.32741	0.283005	0.0858945	0.854001
ENSMUSG00000033685	Ucp2	7	uncoupling protein 2 (mitochondrial, proton carrier) [Source:MGI Symbol;Acc:MGI:109354]	22228	4.88374	6.70702	0.271673	0.0858946	0.854001
ENSMUSG00000034893	Cog3	14	component of oligomeric golgi complex 3 [Source:MGI Symbol;Acc:MGI:2450151]	338337	8.10485	6.80653	-0.22606	0.0860267	0.854001
ENSMUSG00000041014	Nrg3	14	neuregulin 3 [Source:MGI Symbol;Acc:MGI:1097165]	18183	6.18954	4.93678	-0.247978	0.0860727	0.854001
ENSMUSG00000022614	Lmf2	15	lipase maturation factor 2 [Source:MGI Symbol;Acc:MGI:2146015]	105847	8.17699	6.3206	-0.253244	0.0861444	0.854001
ENSMUSG00000020346	Mgat1	11	mannoside acetylglucosaminyltransferase 1 [Source:MGI Symbol;Acc:MGI:96973]	17308	14.9793	12.352	-0.220438	0.0861856	0.854001
ENSMUSG00000115338	Pnp	14	purine-nucleoside phosphorylase [Source:MGI Symbol;Acc:MGI:97365]	18950	8.89565	7.26625	-0.23148	0.0862253	0.854001
ENSMUSG00000037242	Clic4	4	chloride intracellular channel 4 (mitochondrial) [Source:MGI Symbol;Acc:MGI:1352754]	29876	24.6512	29.9891	0.237384	0.0862425	0.854001
ENSMUSG00000071341	Egr4	6	early growth response 4 [Source:MGI Symbol;Acc:MGI:99252]	13656	8.42232	6.70124	-0.23376	0.0863699	0.854001
ENSMUSG00000032579	Hemk1	9	HemK methyltransferase family member 1 [Source:MGI Symbol;Acc:MGI:1916786]	69536	4.76281	6.56573	0.281852	0.086404	0.854001
ENSMUSG00000037750	Fam222b	11	family with sequence similarity 222, member B [Source:MGI Symbol;Acc:MGI:2384939]	216971	21.6736	18.3573	-0.212419	0.0864082	0.854001
ENSMUSG00000063954	Hist2h2aa2	3	histone cluster 2, H2aa2 [Source:MGI Symbol;Acc:MGI:2448283]	319192	0.611748	1.40153	0.234436	0.0864433	0.854001
ENSMUSG00000005779	Psmb4	3	proteasome (prosome, macropain) subunit, beta type 4 [Source:MGI Symbol;Acc:MGI:1098257]	19172	49.2498	56.8678	0.195441	0.0864661	0.854001
ENSMUSG00000032452	Clstn2	9	calsyntenin 2 [Source:MGI Symbol;Acc:MGI:1929897]	64085	10.6613	13.7669	0.261785	0.0864727	0.854001
ENSMUSG00000023249	Parp3	9	poly (ADP-ribose) polymerase family, member 3 [Source:MGI Symbol;Acc:MGI:1891258]	235587	3.10705	3.98606	0.261949	0.0864997	0.854001
ENSMUSG00000002578	Ikzf4	10	IKAROS family zinc finger 4 [Source:MGI Symbol;Acc:MGI:1343139]	22781	1.68907	1.3004	-0.278382	0.0865226	0.854001
ENSMUSG00000027968	Larp7	3	La ribonucleoprotein domain family, member 7 [Source:MGI Symbol;Acc:MGI:107634]	28036	10.4659	12.2615	0.213478	0.0865724	0.854001
ENSMUSG00000039323	Igfbp2	1	insulin-like growth factor binding protein 2 [Source:MGI Symbol;Acc:MGI:96437]	16008	86.0302	65.349	-0.26291	0.086605	0.854001
ENSMUSG00000030519	Apba2	7	amyloid beta (A4) precursor protein-binding, family A, member 2 [Source:MGI Symbol;Acc:MGI:1261791]	11784	38.603	32.7838	-0.203793	0.0866653	0.854001
ENSMUSG00000020810	Cygb	11	cytoglobin [Source:MGI Symbol;Acc:MGI:2149481]	114886	6.51562	8.32654	0.258779	0.0867095	0.854001
ENSMUSG00000032565	Nudt16	9	nudix (nucleoside diphosphate linked moiety X)-type motif 16 [Source:MGI Symbol;Acc:MGI:1922936]	75686	2.52476	3.26492	0.265873	0.086732	0.854001
ENSMUSG00000029381	Shroom3	5	shroom family member 3 [Source:MGI Symbol;Acc:MGI:1351655]	27428	1.36159	1.05352	-0.277567	0.0868484	0.8541
ENSMUSG00000068205	Macrod2	2	MACRO domain containing 2 [Source:MGI Symbol;Acc:MGI:1920149]	72899	7.26628	8.69535	0.21589	0.0868767	0.8541
ENSMUSG00000028906	Epb41	4	erythrocyte membrane protein band 4.1 [Source:MGI Symbol;Acc:MGI:95401]	269587	4.06539	5.02909	0.230407	0.086916	0.8541
ENSMUSG00000038520	Tbc1d17	7	TBC1 domain family, member 17 [Source:MGI Symbol;Acc:MGI:2449973]	233204	3.83782	4.58033	0.214035	0.0870024	0.8541
ENSMUSG00000035354	Uvrag	7	UV radiation resistance associated gene [Source:MGI Symbol;Acc:MGI:1925860]	78610	5.42096	6.5264	0.210785	0.0871525	0.8541
ENSMUSG00000027770	Dhx36	3	DEAH (Asp-Glu-Ala-His) box polypeptide 36 [Source:MGI Symbol;Acc:MGI:1919412]	72162	11.8084	14.1378	0.213118	0.0871648	0.8541
ENSMUSG00000024231	Cul2	18	cullin 2 [Source:MGI Symbol;Acc:MGI:1918995]	71745	7.6083	9.23115	0.222598	0.0872073	0.8541
ENSMUSG00000026355	Mcm6	1	minichromosome maintenance complex component 6 [Source:MGI Symbol;Acc:MGI:1298227]	17219	1.50326	1.89508	0.253572	0.08721	0.8541
ENSMUSG00000024785	Rcl1	19	RNA terminal phosphate cyclase-like 1 [Source:MGI Symbol;Acc:MGI:1913275]	59028	9.11927	11.0856	0.232273	0.0872506	0.8541
ENSMUSG00000024862	Klc2	19	kinesin light chain 2 [Source:MGI Symbol;Acc:MGI:107953]	16594	36.2402	45.0222	0.240458	0.0874028	0.854272
ENSMUSG00000017858	Ift52	2	intraflagellar transport 52 [Source:MGI Symbol;Acc:MGI:2387217]	245866	9.19997	10.9963	0.218508	0.0874433	0.854272
ENSMUSG00000006273	Atp6v1b2	8	ATPase, H+ transporting, lysosomal V1 subunit B2 [Source:MGI Symbol;Acc:MGI:109618]	11966	83.7815	107.961	0.258791	0.0874716	0.854272
ENSMUSG00000047371	Zfp768	7	zinc finger protein 768 [Source:MGI Symbol;Acc:MGI:2384582]	233890	15.9769	12.6791	-0.239392	0.0877461	0.854401
ENSMUSG00000028557	Rnf11	4	ring finger protein 11 [Source:MGI Symbol;Acc:MGI:1352759]	29864	47.1651	40.2555	-0.202694	0.0877514	0.854401
ENSMUSG00000047606	Ankrd34c	9	ankyrin repeat domain 34C [Source:MGI Symbol;Acc:MGI:2685617]	330998	0.978611	1.34956	0.280071	0.0877677	0.854401
ENSMUSG00000039117	Taf4	2	TATA-box binding protein associated factor 4 [Source:MGI Symbol;Acc:MGI:2152346]	228980	6.04196	5.08613	-0.23279	0.0878186	0.854401
ENSMUSG00000021392	Nol8	13	nucleolar protein 8 [Source:MGI Symbol;Acc:MGI:1918180]	70930	11.9998	14.1258	0.210163	0.087829	0.854401
ENSMUSG00000036598	Ccdc113	8	coiled-coil domain containing 113 [Source:MGI Symbol;Acc:MGI:3606076]	244608	2.59298	3.9282	0.285986	0.0878835	0.854401
ENSMUSG00000028005	Gucy1b1	3	guanylate cyclase 1, soluble, beta 1 [Source:MGI Symbol;Acc:MGI:1860604]	54195	27.3656	35.0625	0.256687	0.087943	0.854401
ENSMUSG00000037813	D630003M21Rik	2	RIKEN cDNA D630003M21 gene [Source:MGI Symbol;Acc:MGI:3606579]	228846	8.60791	7.15493	-0.237258	0.0879455	0.854401
ENSMUSG00000024411	Aqp4	18	aquaporin 4 [Source:MGI Symbol;Acc:MGI:107387]	11829	105.258	82.6968	-0.248608	0.0879993	0.854401
ENSMUSG00000046351	Zfp322a	13	zinc finger protein 322A [Source:MGI Symbol;Acc:MGI:2442566]	218100	5.70766	4.64529	-0.238403	0.0882193	0.854401
ENSMUSG00000018398	2008-09-01	11	septin 8 [Source:MGI Symbol;Acc:MGI:894310]	20362	73.2271	85.8283	0.202745	0.0884587	0.854401
ENSMUSG00000020886	Dlg4	11	discs large MAGUK scaffold protein 4 [Source:MGI Symbol;Acc:MGI:1277959]	13385	76.2325	63.9261	-0.215992	0.0885163	0.854401
ENSMUSG00000046607	Hrk	5	harakiri, BCL2 interacting protein (contains only BH3 domain) [Source:MGI Symbol;Acc:MGI:1201608]	12123	2.30924	1.73704	-0.273335	0.0887294	0.854401
ENSMUSG00000029712	Actl6b	5	actin-like 6B [Source:MGI Symbol;Acc:MGI:1933548]	83766	4.24686	5.8028	0.277098	0.0887508	0.854401
ENSMUSG00000042751	Nmnat2	1	nicotinamide nucleotide adenylyltransferase 2 [Source:MGI Symbol;Acc:MGI:2444155]	226518	20.5726	26.7091	0.261713	0.0888387	0.854401
ENSMUSG00000042073	Abhd14b	9	abhydrolase domain containing 14b [Source:MGI Symbol;Acc:MGI:1923741]	76491	6.31841	4.86478	-0.268802	0.088882	0.854401
ENSMUSG00000034912	Mdga2	12	MAM domain containing glycosylphosphatidylinositol anchor 2 [Source:MGI Symbol;Acc:MGI:2444706]	320772	7.24469	6.03131	-0.213563	0.0889308	0.854401
ENSMUSG00000029648	Flt1	5	FMS-like tyrosine kinase 1 [Source:MGI Symbol;Acc:MGI:95558]	14254	0.846297	1.22863	0.281769	0.0889527	0.854401
ENSMUSG00000054874	Pcnx3	19	pecanex homolog 3 [Source:MGI Symbol;Acc:MGI:1861733]	104401	7.15779	5.9378	-0.220049	0.0890401	0.854401
ENSMUSG00000026730	Pter	2	phosphotriesterase related [Source:MGI Symbol;Acc:MGI:107372]	19212	2.00624	1.50703	-0.274215	0.0890845	0.854401
ENSMUSG00000040321	Zfp770	2	zinc finger protein 770 [Source:MGI Symbol;Acc:MGI:2445100]	228491	6.0626	5.00963	-0.215285	0.0891985	0.854401
ENSMUSG00000050565	Tor1aip2	1	torsin A interacting protein 2 [Source:MGI Symbol;Acc:MGI:3582695]	240832	12.6721	10.3999	-0.224671	0.0892561	0.854401
ENSMUSG00000068859	Sp9	2	trans-acting transcription factor 9 [Source:MGI Symbol;Acc:MGI:3574660]	381373	1.29716	1.68787	0.261185	0.0894399	0.854401
ENSMUSG00000001802	Lrp3	7	low density lipoprotein receptor-related protein 3 [Source:MGI Symbol;Acc:MGI:3584516]	435965	9.49804	7.87434	-0.22437	0.0894723	0.854401
ENSMUSG00000000957	Mmp14	14	matrix metallopeptidase 14 (membrane-inserted) [Source:MGI Symbol;Acc:MGI:101900]	17387	10.5129	7.95211	-0.26067	0.0895041	0.854401
ENSMUSG00000027665	Pik3ca	3	phosphatidylinositol-4,5-bisphosphate 3-kinase catalytic subunit alpha [Source:MGI Symbol;Acc:MGI:1206581]	18706	12.4781	10.8079	-0.198809	0.0895178	0.854401
ENSMUSG00000048897	Zfp710	7	zinc finger protein 710 [Source:MGI Symbol;Acc:MGI:1921747]	209225	9.59778	8.19001	-0.203486	0.0895711	0.854401
ENSMUSG00000004933	Matk	10	megakaryocyte-associated tyrosine kinase [Source:MGI Symbol;Acc:MGI:99259]	17179	9.34294	12.1719	0.26267	0.0897223	0.854401
ENSMUSG00000036632	Alg5	3	asparagine-linked glycosylation 5 (dolichyl-phosphate beta-glucosyltransferase) [Source:MGI Symbol;Acc:MGI:1913498]	66248	2.06881	1.61602	-0.258023	0.0897322	0.854401
ENSMUSG00000037351	Actr1b	1	ARP1 actin-related protein 1B, centractin beta [Source:MGI Symbol;Acc:MGI:1917446]	226977	38.7149	46.4366	0.22196	0.0897709	0.854401
ENSMUSG00000054405	Dnajc8	4	DnaJ heat shock protein family (Hsp40) member C8 [Source:MGI Symbol;Acc:MGI:1915848]	68598	62.8631	72.5116	0.194403	0.0897941	0.854401
ENSMUSG00000017774	Myo1c	11	myosin IC [Source:MGI Symbol;Acc:MGI:106612]	17913	3.2737	2.60911	-0.256683	0.0900092	0.854401
ENSMUSG00000043557	Mdga1	17	MAM domain containing glycosylphosphatidylinositol anchor 1 [Source:MGI Symbol;Acc:MGI:1922012]	74762	3.60711	3.10082	-0.221912	0.0900498	0.854401
ENSMUSG00000036854	Hspb6	7	heat shock protein, alpha-crystallin-related, B6 [Source:MGI Symbol;Acc:MGI:2685325]	243912	10.601	12.8719	0.235397	0.0900547	0.854401
ENSMUSG00000049878	Rlf	4	rearranged L-myc fusion sequence [Source:MGI Symbol;Acc:MGI:1924705]	109263	4.19451	3.36992	-0.248084	0.0900632	0.854401
ENSMUSG00000015889	Lta4h	10	leukotriene A4 hydrolase [Source:MGI Symbol;Acc:MGI:96836]	16993	12.9369	15.3184	0.201086	0.0900808	0.854401
ENSMUSG00000069266	Hist1h4b	13	histone cluster 1, H4b [Source:MGI Symbol;Acc:MGI:2448420]	326620	15.7725	12.0819	-0.26325	0.0901376	0.854401
ENSMUSG00000056258	Kcnq3	15	potassium voltage-gated channel, subfamily Q, member 3 [Source:MGI Symbol;Acc:MGI:1336181]	110862	11.9711	10.0332	-0.208511	0.0901892	0.854401
ENSMUSG00000029559	2210016L21Rik	5	RIKEN cDNA 2210016L21 gene [Source:MGI Symbol;Acc:MGI:1919607]	72357	28.014	32.4521	0.194381	0.0902003	0.854401
ENSMUSG00000031302	Nlgn3	X	neuroligin 3 [Source:MGI Symbol;Acc:MGI:2444609]	245537	4.87156	4.11312	-0.203201	0.090222	0.854401
ENSMUSG00000035770	Dync1li2	8	dynein, cytoplasmic 1 light intermediate chain 2 [Source:MGI Symbol;Acc:MGI:107738]	234663	33.874	40.558	0.215239	0.0902529	0.854401
ENSMUSG00000028631	Kcnq4	4	potassium voltage-gated channel, subfamily Q, member 4 [Source:MGI Symbol;Acc:MGI:1926803]	60613	1.38825	1.0752	-0.266198	0.0903409	0.854401
ENSMUSG00000026821	Ralgds	2	ral guanine nucleotide dissociation stimulator [Source:MGI Symbol;Acc:MGI:107485]	19730	45.6667	38.0316	-0.234033	0.0904014	0.854401
ENSMUSG00000069072	Slc7a14	3	solute carrier family 7 (cationic amino acid transporter, y+ system), member 14 [Source:MGI Symbol;Acc:MGI:3040688]	241919	5.15005	6.49191	0.246352	0.0904673	0.854401
ENSMUSG00000018846	Pank3	11	pantothenate kinase 3 [Source:MGI Symbol;Acc:MGI:2387464]	211347	13.4833	11.3698	-0.21372	0.0905097	0.854401
ENSMUSG00000028249	Sdcbp	4	syndecan binding protein [Source:MGI Symbol;Acc:MGI:1337026]	53378	42.2109	48.6546	0.192761	0.09064	0.854684
ENSMUSG00000026247	Ecel1	1	endothelin converting enzyme-like 1 [Source:MGI Symbol;Acc:MGI:1343461]	13599	1.18626	1.68159	0.28179	0.0906684	0.854684
ENSMUSG00000001034	Mapk7	11	mitogen-activated protein kinase 7 [Source:MGI Symbol;Acc:MGI:1346347]	23939	5.73463	4.79655	-0.21416	0.0907263	0.85475
ENSMUSG00000032667	Pon2	6	paraoxonase 2 [Source:MGI Symbol;Acc:MGI:106687]	330260	32.3457	24.6916	-0.254381	0.0909456	0.855688
ENSMUSG00000037257	Aagab	9	alpha- and gamma-adaptin binding protein [Source:MGI Symbol;Acc:MGI:1914189]	66939	6.75538	7.78932	0.201895	0.0910295	0.855688
ENSMUSG00000020719	Ddx5	11	DEAD (Asp-Glu-Ala-Asp) box polypeptide 5 [Source:MGI Symbol;Acc:MGI:105037]	13207	140.366	165.319	0.194405	0.0911866	0.855727
ENSMUSG00000025428	Atp5a1	18	ATP synthase, H+ transporting, mitochondrial F1 complex, alpha subunit 1 [Source:MGI Symbol;Acc:MGI:88115]	11946	383.67	441.431	0.183052	0.0913882	0.856859
ENSMUSG00000020903	Stx8	11	syntaxin 8 [Source:MGI Symbol;Acc:MGI:1890156]	55943	6.81949	8.03954	0.205206	0.0914091	0.856859
ENSMUSG00000002343	Armc6	8	armadillo repeat containing 6 [Source:MGI Symbol;Acc:MGI:1924063]	76813	6.78032	8.10239	0.222928	0.0916762	0.858639
ENSMUSG00000019179	Mdh2	5	malate dehydrogenase 2, NAD (mitochondrial) [Source:MGI Symbol;Acc:MGI:97050]	17448	182.857	209.293	0.184845	0.0917626	0.858639
ENSMUSG00000041161	Otud3	4	OTU domain containing 3 [Source:MGI Symbol;Acc:MGI:1920412]	73162	8.10061	6.57806	-0.237855	0.0919088	0.858639
ENSMUSG00000020708	Psmc5	11	protease (prosome, macropain) 26S subunit, ATPase 5 [Source:MGI Symbol;Acc:MGI:105047]	19184	49.0771	57.1051	0.198254	0.0919422	0.858639
ENSMUSG00000059325	Hopx	5	HOP homeobox [Source:MGI Symbol;Acc:MGI:1916782]	74318	143.01	119.736	-0.221859	0.0919569	0.858639
ENSMUSG00000043639	Rbm20	19	RNA binding motif protein 20 [Source:MGI Symbol;Acc:MGI:1920963]	73713	2.643	2.18485	-0.232816	0.0920553	0.858722
ENSMUSG00000048960	Prex2	1	phosphatidylinositol-3,4,5-trisphosphate-dependent Rac exchange factor 2 [Source:MGI Symbol;Acc:MGI:1923385]	109294	59.673	48.688	-0.227777	0.0921192	0.858722
ENSMUSG00000030235	Slco1c1	6	solute carrier organic anion transporter family, member 1c1 [Source:MGI Symbol;Acc:MGI:1889679]	58807	18.6346	13.9292	-0.267484	0.0922552	0.859513
ENSMUSG00000021476	Habp4	13	hyaluronic acid binding protein 4 [Source:MGI Symbol;Acc:MGI:1891713]	56541	22.1614	26.6201	0.22029	0.0924029	0.860413
ENSMUSG00000030029	Lrig1	6	leucine-rich repeats and immunoglobulin-like domains 1 [Source:MGI Symbol;Acc:MGI:107935]	16206	23.0111	17.5599	-0.25822	0.0925506	0.860833
ENSMUSG00000017740	Slc12a5	2	solute carrier family 12, member 5 [Source:MGI Symbol;Acc:MGI:1862037]	57138	40.9373	52.4068	0.254825	0.0929559	0.861542
ENSMUSG00000033029	1700088E04Rik	15	RIKEN cDNA 1700088E04 gene [Source:MGI Symbol;Acc:MGI:1920774]	27660	2.45851	3.12827	0.246721	0.0929577	0.861542
ENSMUSG00000021260	Hhipl1	12	hedgehog interacting protein-like 1 [Source:MGI Symbol;Acc:MGI:1919265]	214305	4.26262	3.47269	-0.225323	0.0929704	0.861542
ENSMUSG00000034255	Arhgap27	11	Rho GTPase activating protein 27 [Source:MGI Symbol;Acc:MGI:1916903]	544817	1.17135	1.59237	0.273326	0.0930824	0.861542
ENSMUSG00000051262	Nat8f3	6	N-acetyltransferase 8 (GCN5-related) family member 3 [Source:MGI Symbol;Acc:MGI:2136449]	93674	4.51793	3.22419	-0.27394	0.0931319	0.861542
ENSMUSG00000009621	Vav2	2	vav 2 oncogene [Source:MGI Symbol;Acc:MGI:102718]	22325	2.77719	3.41726	0.229629	0.0931889	0.861542
ENSMUSG00000045314	Sowahb	5	sosondowah ankyrin repeat domain family member B [Source:MGI Symbol;Acc:MGI:1925338]	78088	4.68727	3.77994	-0.23975	0.0931991	0.861542
ENSMUSG00000068739	Sars	3	seryl-aminoacyl-tRNA synthetase [Source:MGI Symbol;Acc:MGI:102809]	20226	36.8437	43.5948	0.208186	0.0932344	0.861542
ENSMUSG00000024501	Dpysl3	18	dihydropyrimidinase-like 3 [Source:MGI Symbol;Acc:MGI:1349762]	22240	4.01822	4.96972	0.232126	0.0932572	0.861542
ENSMUSG00000050668	Gpatch11	17	G patch domain containing 11 [Source:MGI Symbol;Acc:MGI:1858435]	53951	12.4372	15.2605	0.23812	0.093331	0.861542
ENSMUSG00000035722	Abca7	10	ATP-binding cassette, sub-family A (ABC1), member 7 [Source:MGI Symbol;Acc:MGI:1351646]	27403	1.49042	1.19413	-0.261233	0.0933448	0.861542
ENSMUSG00000049969	Plekhf2	4	pleckstrin homology domain containing, family F (with FYVE domain) member 2 [Source:MGI Symbol;Acc:MGI:1919051]	71801	21.8531	18.022	-0.222893	0.0934831	0.862017
ENSMUSG00000057716	Tmem178b	6	transmembrane protein 178B [Source:MGI Symbol;Acc:MGI:3647581]	434008	19.5744	16.4299	-0.213241	0.0935717	0.862017
ENSMUSG00000039405	Prss23	7	protease, serine 23 [Source:MGI Symbol;Acc:MGI:1923703]	76453	3.06386	2.31026	-0.262128	0.0936484	0.862017
ENSMUSG00000031824	6430548M08Rik	8	RIKEN cDNA 6430548M08 gene [Source:MGI Symbol;Acc:MGI:2443793]	234797	31.3682	37.1028	0.204679	0.0936709	0.862017
ENSMUSG00000012405	Rpl15	14	ribosomal protein L15 [Source:MGI Symbol;Acc:MGI:1913730]	66480	17.9636	20.7021	0.200251	0.0936752	0.862017
ENSMUSG00000031425	Plp1	X	proteolipid protein (myelin) 1 [Source:MGI Symbol;Acc:MGI:97623]	18823	30.8221	36.2739	0.217992	0.0937555	0.862017
ENSMUSG00000003435	Supt5	7	suppressor of Ty 5 [Source:MGI Symbol;Acc:MGI:1202400]	20924	35.7206	42.5147	0.206587	0.0938252	0.862186
ENSMUSG00000057234	Mettl15	2	methyltransferase like 15 [Source:MGI Symbol;Acc:MGI:1924144]	76894	2.76197	3.53184	0.250052	0.0939293	0.86267
ENSMUSG00000001472	Tcf25	8	transcription factor 25 (basic helix-loop-helix) [Source:MGI Symbol;Acc:MGI:1914105]	66855	73.8724	86.5881	0.200462	0.0941567	0.86311
ENSMUSG00000068696	Gpr88	3	G-protein coupled receptor 88 [Source:MGI Symbol;Acc:MGI:1927653]	64378	12.3696	15.7512	0.252949	0.094184	0.86311
ENSMUSG00000019428	Fkbp8	8	FK506 binding protein 8 [Source:MGI Symbol;Acc:MGI:1341070]	14232	97.0709	111.314	0.182036	0.0944246	0.86311
ENSMUSG00000079562	Maea	5	macrophage erythroblast attacher [Source:MGI Symbol;Acc:MGI:1891748]	59003	35.2013	40.8226	0.187913	0.0945545	0.86311
ENSMUSG00000029166	Mapre3	5	microtubule-associated protein, RP/EB family, member 3 [Source:MGI Symbol;Acc:MGI:2140967]	100732	39.5727	46.8805	0.208316	0.0945959	0.86311
ENSMUSG00000026965	Anapc2	2	anaphase promoting complex subunit 2 [Source:MGI Symbol;Acc:MGI:2139135]	99152	39.0203	45.251	0.187431	0.0946464	0.86311
ENSMUSG00000007603	Dus3l	17	dihydrouridine synthase 3-like (S. cerevisiae) [Source:MGI Symbol;Acc:MGI:2147092]	224907	6.29761	7.65011	0.225861	0.0946473	0.86311
ENSMUSG00000033096	Apmap	2	adipocyte plasma membrane associated protein [Source:MGI Symbol;Acc:MGI:1919131]	71881	10.3541	12.3243	0.229704	0.0947119	0.86311
ENSMUSG00000025010	Ccnj	19	cyclin J [Source:MGI Symbol;Acc:MGI:2443297]	240665	2.1597	1.67227	-0.25961	0.0947159	0.86311
ENSMUSG00000045608	Dbx2	15	developing brain homeobox 2 [Source:MGI Symbol;Acc:MGI:107445]	223843	58.1351	49.014	-0.214423	0.0947479	0.86311
ENSMUSG00000030505	Prmt3	7	protein arginine N-methyltransferase 3 [Source:MGI Symbol;Acc:MGI:1919224]	71974	5.43066	6.68365	0.226221	0.0949379	0.864174
ENSMUSG00000066026	Dhrs3	4	dehydrogenase/reductase (SDR family) member 3 [Source:MGI Symbol;Acc:MGI:1315215]	20148	20.0414	16.4879	-0.224825	0.0950894	0.864174
ENSMUSG00000032014	Oaf	9	out at first homolog [Source:MGI Symbol;Acc:MGI:94852]	102644	24.5591	18.9159	-0.253668	0.0951191	0.864174
ENSMUSG00000039632	Ccdc151	9	coiled-coil domain containing 151 [Source:MGI Symbol;Acc:MGI:1924859]	77609	1.74189	2.33881	0.267455	0.095174	0.864174
ENSMUSG00000004040	Stat3	11	signal transducer and activator of transcription 3 [Source:MGI Symbol;Acc:MGI:103038]	20848	24.6166	29.4949	0.205089	0.0952726	0.864174
ENSMUSG00000045624	Esf1	2	ESF1 nucleolar pre-rRNA processing protein homolog [Source:MGI Symbol;Acc:MGI:1913830]	66580	10.6462	12.8854	0.221667	0.0952898	0.864174
ENSMUSG00000058454	Dhcr7	7	7-dehydrocholesterol reductase [Source:MGI Symbol;Acc:MGI:1298378]	13360	11.8039	9.37382	-0.23766	0.0953075	0.864174
ENSMUSG00000039745	Htatip2	7	HIV-1 Tat interactive protein 2 [Source:MGI Symbol;Acc:MGI:1859271]	53415	2.50104	3.34369	0.267698	0.0953276	0.864174
ENSMUSG00000032458	Copb2	9	coatomer protein complex, subunit beta 2 (beta prime) [Source:MGI Symbol;Acc:MGI:1354962]	50797	41.8647	49.0362	0.195936	0.0955986	0.864566
ENSMUSG00000048410	Zfp407	18	zinc finger protein 407 [Source:MGI Symbol;Acc:MGI:2685179]	240476	3.6051	4.37522	0.219356	0.0956102	0.864566
ENSMUSG00000066152	Slc31a2	4	solute carrier family 31, member 2 [Source:MGI Symbol;Acc:MGI:1333844]	20530	2.61267	2.03788	-0.262893	0.0958153	0.86536
ENSMUSG00000016194	Hsd11b1	1	hydroxysteroid 11-beta dehydrogenase 1 [Source:MGI Symbol;Acc:MGI:103562]	15483	10.7281	8.027	-0.266403	0.0958707	0.86536
ENSMUSG00000020610	Amz2	11	archaelysin family metallopeptidase 2 [Source:MGI Symbol;Acc:MGI:104837]	13929	9.69938	11.3631	0.206062	0.0959346	0.865472
ENSMUSG00000059288	Cdyl	13	chromodomain protein, Y chromosome-like [Source:MGI Symbol;Acc:MGI:1339956]	12593	9.54026	8.13244	-0.201748	0.0962371	0.865979
ENSMUSG00000003235	Eif2b5	16	eukaryotic translation initiation factor 2B, subunit 5 epsilon [Source:MGI Symbol;Acc:MGI:2446176]	224045	24.6304	29.0356	0.210774	0.0963196	0.865979
ENSMUSG00000030435	U2af2	7	U2 small nuclear ribonucleoprotein auxiliary factor (U2AF) 2 [Source:MGI Symbol;Acc:MGI:98886]	22185	54.7191	63.4649	0.195114	0.0963579	0.865979
ENSMUSG00000031367	Ap1s2	X	adaptor-related protein complex 1, sigma 2 subunit [Source:MGI Symbol;Acc:MGI:1889383]	108012	12.5185	15.214	0.216128	0.0963682	0.865979
ENSMUSG00000032224	Fam81a	9	family with sequence similarity 81, member A [Source:MGI Symbol;Acc:MGI:1924136]	76886	20.6381	24.8315	0.214354	0.0963996	0.865979
ENSMUSG00000007682	Dio2	12	deiodinase, iodothyronine, type II [Source:MGI Symbol;Acc:MGI:1338833]	13371	58.1784	44.8163	-0.252905	0.0964762	0.866172
ENSMUSG00000038848	Ythdf1	2	YTH N6-methyladenosine RNA binding protein 1 [Source:MGI Symbol;Acc:MGI:1917431]	228994	22.8604	19.6454	-0.195202	0.0967649	0.867671
ENSMUSG00000025439	Clns1a	7	chloride channel, nucleotide-sensitive, 1A [Source:MGI Symbol;Acc:MGI:109638]	12729	16.7921	19.6247	0.201763	0.0969491	0.867671
ENSMUSG00000025503	Taldo1	7	transaldolase 1 [Source:MGI Symbol;Acc:MGI:1274789]	21351	64.5788	73.8386	0.185828	0.0971296	0.867671
ENSMUSG00000040613	Apobec1	6	apolipoprotein B mRNA editing enzyme, catalytic polypeptide 1 [Source:MGI Symbol;Acc:MGI:103298]	11810	2.00547	2.83584	0.276939	0.0972579	0.867671
ENSMUSG00000017781	Pitpna	11	phosphatidylinositol transfer protein, alpha [Source:MGI Symbol;Acc:MGI:99887]	18738	42.438	49.2562	0.194895	0.0973185	0.867671
ENSMUSG00000040102	Klhl42	6	kelch-like 42 [Source:MGI Symbol;Acc:MGI:2444786]	232539	5.8228	4.89121	-0.216716	0.0974682	0.867671
ENSMUSG00000017376	Nlk	11	nemo like kinase [Source:MGI Symbol;Acc:MGI:1201387]	18099	23.0217	19.3203	-0.211222	0.097615	0.867671
ENSMUSG00000022947	Cbr3	16	carbonyl reductase 3 [Source:MGI Symbol;Acc:MGI:1309992]	109857	35.3611	28.8434	-0.235847	0.0976864	0.867671
ENSMUSG00000021775	Nr1d2	14	nuclear receptor subfamily 1, group D, member 2 [Source:MGI Symbol;Acc:MGI:2449205]	353187	31.7578	27.4259	-0.206072	0.0977307	0.867671
ENSMUSG00000021613	Hapln1	13	hyaluronan and proteoglycan link protein 1 [Source:MGI Symbol;Acc:MGI:1337006]	12950	8.35876	6.12581	-0.261188	0.0977467	0.867671
ENSMUSG00000045034	Ankrd34b	13	ankyrin repeat domain 34B [Source:MGI Symbol;Acc:MGI:2443245]	218440	4.21583	5.13673	0.232217	0.0977544	0.867671
ENSMUSG00000022837	Iqcb1	16	IQ calmodulin-binding motif containing 1 [Source:MGI Symbol;Acc:MGI:2443764]	320299	5.31061	6.6182	0.238789	0.0979295	0.867671
ENSMUSG00000034485	Uaca	9	uveal autoantigen with coiled-coil domains and ankyrin repeats [Source:MGI Symbol;Acc:MGI:1919815]	72565	2.8551	3.78934	0.252236	0.0979531	0.867671
ENSMUSG00000034105	Tldc1	8	TBC/LysM associated domain containing 1 [Source:MGI Symbol;Acc:MGI:1921597]	74347	5.85721	6.96714	0.224356	0.098047	0.867671
ENSMUSG00000028167	Bdh2	3	3-hydroxybutyrate dehydrogenase, type 2 [Source:MGI Symbol;Acc:MGI:1917022]	69772	1.51745	1.90722	0.264415	0.0980993	0.867671
ENSMUSG00000026031	Cflar	1	CASP8 and FADD-like apoptosis regulator [Source:MGI Symbol;Acc:MGI:1336166]	12633	5.68597	4.80078	-0.212496	0.0981223	0.867671
ENSMUSG00000015291	Gdi1	X	guanosine diphosphate (GDP) dissociation inhibitor 1 [Source:MGI Symbol;Acc:MGI:99846]	14567	76.4154	92.2707	0.219646	0.0981299	0.867671
ENSMUSG00000026135	Zfp142	1	zinc finger protein 142 [Source:MGI Symbol;Acc:MGI:1924514]	77264	9.92322	8.74728	-0.190498	0.098226	0.867671
ENSMUSG00000025582	Nptx1	11	neuronal pentraxin 1 [Source:MGI Symbol;Acc:MGI:107811]	18164	19.0174	23.8039	0.24274	0.0982717	0.867671
ENSMUSG00000051391	Ywhag	5	tyrosine 3-monooxygenase/tryptophan 5-monooxygenase activation protein, gamma polypeptide [Source:MGI Symbol;Acc:MGI:108109]	22628	181.016	218.647	0.219686	0.0983962	0.867671
ENSMUSG00000090877	Hspa1b	17	heat shock protein 1B [Source:MGI Symbol;Acc:MGI:99517]	15511	2.04919	2.69985	0.252967	0.0985234	0.867671
ENSMUSG00000033763	Mtss1l	8	metastasis suppressor 1-like [Source:MGI Symbol;Acc:MGI:3039591]	244654	344.875	288.764	-0.218192	0.098674	0.867671
ENSMUSG00000064215	Ifi27	12	interferon, alpha-inducible protein 27 [Source:MGI Symbol;Acc:MGI:1277180]	52668	20.9439	26.1152	0.233782	0.0987321	0.867671
ENSMUSG00000040044	Orc3	4	origin recognition complex, subunit 3 [Source:MGI Symbol;Acc:MGI:1354944]	50793	5.89302	7.10242	0.222188	0.0987557	0.867671
ENSMUSG00000009535	Rnmt	18	RNA (guanine-7-) methyltransferase [Source:MGI Symbol;Acc:MGI:1915147]	67897	6.38366	7.66174	0.21677	0.0987557	0.867671
ENSMUSG00000004366	Sst	16	somatostatin [Source:MGI Symbol;Acc:MGI:98326]	20604	44.6177	54.7892	0.23698	0.0987657	0.867671
ENSMUSG00000032733	Snx33	9	sorting nexin 33 [Source:MGI Symbol;Acc:MGI:2443239]	235406	10.2737	8.49126	-0.222283	0.0987814	0.867671
ENSMUSG00000020829	Slc46a1	11	solute carrier family 46, member 1 [Source:MGI Symbol;Acc:MGI:1098733]	52466	7.2562	5.42847	-0.25098	0.0988753	0.867671
ENSMUSG00000021947	Cryl1	14	crystallin, lambda 1 [Source:MGI Symbol;Acc:MGI:1915881]	68631	5.32249	6.57337	0.238446	0.0988763	0.867671
ENSMUSG00000036957	Lrfn3	7	leucine rich repeat and fibronectin type III domain containing 3 [Source:MGI Symbol;Acc:MGI:2442512]	233067	7.63644	6.29188	-0.221505	0.0989479	0.867671
ENSMUSG00000024486	Hbegf	18	heparin-binding EGF-like growth factor [Source:MGI Symbol;Acc:MGI:96070]	15200	11.2744	8.36563	-0.261665	0.0990229	0.867671
ENSMUSG00000025538	Sumf2	5	sulfatase modifying factor 2 [Source:MGI Symbol;Acc:MGI:1915152]	67902	3.00641	2.23201	-0.264159	0.0991095	0.867671
ENSMUSG00000022336	Eif3e	15	eukaryotic translation initiation factor 3, subunit E [Source:MGI Symbol;Acc:MGI:99257]	16341	9.98368	11.6265	0.199182	0.0991908	0.867671
ENSMUSG00000000823	Zfp512b	2	zinc finger protein 512B [Source:MGI Symbol;Acc:MGI:2685478]	269401	9.00142	7.79157	-0.195369	0.0993521	0.867671
ENSMUSG00000022110	Sucla2	14	succinate-Coenzyme A ligase, ADP-forming, beta subunit [Source:MGI Symbol;Acc:MGI:1306775]	20916	48.3388	57.1081	0.209275	0.0993539	0.867671
ENSMUSG00000001525	Tubb5	17	tubulin, beta 5 class I [Source:MGI Symbol;Acc:MGI:107812]	22154	130.279	157.207	0.218186	0.0993846	0.867671
ENSMUSG00000024298	Zfp871	17	zinc finger protein 871 [Source:MGI Symbol;Acc:MGI:1921793]	208292	8.0609	6.75868	-0.225144	0.0994891	0.867671
ENSMUSG00000016541	Atxn10	15	ataxin 10 [Source:MGI Symbol;Acc:MGI:1859293]	54138	93.9141	109.023	0.188286	0.0998117	0.867671
ENSMUSG00000074736	Syndig1	2	synapse differentiation inducing 1 [Source:MGI Symbol;Acc:MGI:3702158]	433485	6.32916	8.23119	0.257303	0.0998917	0.867671
ENSMUSG00000040877	Wdr25	12	WD repeat domain 25 [Source:MGI Symbol;Acc:MGI:3045255]	212198	0.987931	1.28697	0.257924	0.0999145	0.867671
ENSMUSG00000032078	Zpr1	9	ZPR1 zinc finger [Source:MGI Symbol;Acc:MGI:1330262]	22687	9.53706	11.2627	0.201445	0.0999324	0.867671
ENSMUSG00000019986	Ahi1	10	Abelson helper integration site 1 [Source:MGI Symbol;Acc:MGI:87971]	52906	22.9511	27.4267	0.206128	0.099942	0.867671
ENSMUSG00000005534	Insr	8	insulin receptor [Source:MGI Symbol;Acc:MGI:96575]	16337	4.75312	4.08323	-0.194172	0.0999435	0.867671
ENSMUSG00000032018	Sc5d	9	sterol-C5-desaturase [Source:MGI Symbol;Acc:MGI:1353611]	235293	11.4025	9.02862	-0.234526	0.0999711	0.867671
ENSMUSG00000062761	Zfp512	5	zinc finger protein 512 [Source:MGI Symbol;Acc:MGI:1917345]	269639	16.2783	18.7995	0.190131	0.100036	0.867671
ENSMUSG00000006362	Cbfa2t3	8	CBFA2/RUNX1 translocation partner 3 [Source:MGI Symbol;Acc:MGI:1338013]	12398	3.11305	2.64284	-0.219547	0.100214	0.867671
ENSMUSG00000027660	Skil	3	SKI-like [Source:MGI Symbol;Acc:MGI:106203]	20482	11.6836	14.0378	0.214223	0.100388	0.867671
ENSMUSG00000021692	Dimt1	13	DIM1 dimethyladenosine transferase 1-like (S. cerevisiae) [Source:MGI Symbol;Acc:MGI:1913504]	66254	2.12237	2.78731	0.252019	0.100456	0.867671
ENSMUSG00000058672	Tubb2a	13	tubulin, beta 2A class IIA [Source:MGI Symbol;Acc:MGI:107861]	22151	183.973	216.371	0.194701	0.10059	0.867671
ENSMUSG00000025782	Taf3	2	TATA-box binding protein associated factor 3 [Source:MGI Symbol;Acc:MGI:2388097]	209361	6.71252	5.60546	-0.20902	0.100918	0.867671
ENSMUSG00000003411	Rab3b	4	RAB3B, member RAS oncogene family [Source:MGI Symbol;Acc:MGI:1917158]	69908	4.57172	6.02705	0.260421	0.100945	0.867671
ENSMUSG00000041115	Iqsec2	X	IQ motif and Sec7 domain 2 [Source:MGI Symbol;Acc:MGI:3528396]	245666	41.1653	35.686	-0.191057	0.100974	0.867671
ENSMUSG00000027108	Ola1	2	Obg-like ATPase 1 [Source:MGI Symbol;Acc:MGI:1914309]	67059	22.3789	26.9638	0.22186	0.100998	0.867671
ENSMUSG00000017286	Glod4	11	glyoxalase domain containing 4 [Source:MGI Symbol;Acc:MGI:1914451]	67201	10.257	12.0183	0.197906	0.101106	0.867671
ENSMUSG00000001288	Rarg	15	retinoic acid receptor, gamma [Source:MGI Symbol;Acc:MGI:97858]	19411	7.43938	6.13148	-0.226366	0.101139	0.867671
ENSMUSG00000054008	Ndst1	18	N-deacetylase/N-sulfotransferase (heparan glucosaminyl) 1 [Source:MGI Symbol;Acc:MGI:104719]	15531	18.5826	15.3856	-0.214117	0.101155	0.867671
ENSMUSG00000020287	Mpg	11	N-methylpurine-DNA glycosylase [Source:MGI Symbol;Acc:MGI:97073]	268395	3.88221	4.90166	0.246691	0.101239	0.867671
ENSMUSG00000001773	Folh1	7	folate hydrolase 1 [Source:MGI Symbol;Acc:MGI:1858193]	53320	5.16011	3.98613	-0.239891	0.101254	0.867671
ENSMUSG00000086965	Rtl10	16	retrotransposon Gag like 10 [Source:MGI Symbol;Acc:MGI:3833934]	NA	3.46132	2.52939	-0.272388	0.101339	0.867671
ENSMUSG00000034903	Cobll1	2	Cobl-like 1 [Source:MGI Symbol;Acc:MGI:2442894]	319876	2.08013	2.76191	0.262062	0.101367	0.867671
ENSMUSG00000003500	Impdh1	6	inosine monophosphate dehydrogenase 1 [Source:MGI Symbol;Acc:MGI:96567]	23917	6.1604	8.02802	0.257039	0.101723	0.867671
ENSMUSG00000021373	Cap2	13	CAP, adenylate cyclase-associated protein, 2 (yeast) [Source:MGI Symbol;Acc:MGI:1914502]	67252	47.5688	55.489	0.192763	0.101861	0.867671
ENSMUSG00000051149	Adnp	2	activity-dependent neuroprotective protein [Source:MGI Symbol;Acc:MGI:1338758]	11538	3.44387	2.88709	-0.220253	0.101868	0.867671
ENSMUSG00000074575	Kcng1	2	potassium voltage-gated channel, subfamily G, member 1 [Source:MGI Symbol;Acc:MGI:3616086]	241794	4.17621	3.30272	-0.24712	0.101884	0.867671
ENSMUSG00000031109	Enox2	X	ecto-NOX disulfide-thiol exchanger 2 [Source:MGI Symbol;Acc:MGI:2384799]	209224	2.47942	2.99319	0.226899	0.10189	0.867671
ENSMUSG00000046058	Eid2	7	EP300 interacting inhibitor of differentiation 2 [Source:MGI Symbol;Acc:MGI:2681174]	386655	21.7872	25.5325	0.205062	0.101977	0.867671
ENSMUSG00000024182	Axin1	17	axin 1 [Source:MGI Symbol;Acc:MGI:1096327]	12005	12.7667	11.164	-0.198182	0.101994	0.867671
ENSMUSG00000029714	Gigyf1	5	GRB10 interacting GYF protein 1 [Source:MGI Symbol;Acc:MGI:1888677]	57330	14.6336	12.842	-0.191094	0.102002	0.867671
ENSMUSG00000029307	Dmp1	5	dentin matrix protein 1 [Source:MGI Symbol;Acc:MGI:94910]	13406	13.0486	9.63053	-0.258341	0.102011	0.867671
ENSMUSG00000047434	Xxylt1	16	xyloside xylosyltransferase 1 [Source:MGI Symbol;Acc:MGI:2146443]	268880	4.64566	3.84258	-0.218466	0.102114	0.867671
ENSMUSG00000020669	Sh3yl1	12	Sh3 domain YSC-like 1 [Source:MGI Symbol;Acc:MGI:1346118]	24057	3.64907	2.84948	-0.249237	0.102176	0.867671
ENSMUSG00000034110	Kctd7	5	potassium channel tetramerisation domain containing 7 [Source:MGI Symbol;Acc:MGI:2442265]	212919	4.74039	3.94179	-0.216244	0.102271	0.867671
ENSMUSG00000040021	Lats1	10	large tumor suppressor [Source:MGI Symbol;Acc:MGI:1333883]	16798	15.5263	13.38	-0.196118	0.102603	0.867671
ENSMUSG00000025020	Slit1	19	slit guidance ligand 1 [Source:MGI Symbol;Acc:MGI:1315203]	20562	5.58051	7.08623	0.246946	0.102646	0.867671
ENSMUSG00000064037	Gpn1	5	GPN-loop GTPase 1 [Source:MGI Symbol;Acc:MGI:1921504]	74254	4.41148	5.20355	0.208949	0.102647	0.867671
ENSMUSG00000038552	Fndc4	5	fibronectin type III domain containing 4 [Source:MGI Symbol;Acc:MGI:1917195]	64339	44.5568	37.4706	-0.195957	0.102681	0.867671
ENSMUSG00000021003	Galc	12	galactosylceramidase [Source:MGI Symbol;Acc:MGI:95636]	14420	4.71767	3.94206	-0.214488	0.102716	0.867671
ENSMUSG00000032727	Mier3	13	MIER family member 3 [Source:MGI Symbol;Acc:MGI:2442317]	218613	6.85764	5.56222	-0.235279	0.102726	0.867671
ENSMUSG00000021460	Auh	13	AU RNA binding protein/enoyl-coenzyme A hydratase [Source:MGI Symbol;Acc:MGI:1338011]	11992	14.7697	17.5606	0.210791	0.102797	0.867671
ENSMUSG00000049630	C1ql3	2	C1q-like 3 [Source:MGI Symbol;Acc:MGI:2387350]	227580	26.7681	21.5519	-0.237068	0.102806	0.867671
ENSMUSG00000043372	Hexim2	11	hexamethylene bis-acetamide inducible 2 [Source:MGI Symbol;Acc:MGI:1918309]	71059	9.08968	7.25425	-0.230343	0.102814	0.867671
ENSMUSG00000057113	Npm1	11	nucleophosmin 1 [Source:MGI Symbol;Acc:MGI:106184]	18148	72.0224	81.8853	0.181374	0.102819	0.867671
ENSMUSG00000036197	Gxylt1	15	glucoside xylosyltransferase 1 [Source:MGI Symbol;Acc:MGI:2684933]	223827	2.1278	1.75287	-0.220901	0.102866	0.867671
ENSMUSG00000027091	Zc3h15	2	zinc finger CCCH-type containing 15 [Source:MGI Symbol;Acc:MGI:1919747]	69082	54.1636	62.368	0.189058	0.102901	0.867671
ENSMUSG00000072494	Ppp1r3e	14	protein phosphatase 1, regulatory subunit 3E [Source:MGI Symbol;Acc:MGI:2145790]	105651	9.31863	7.81454	-0.2283	0.102933	0.867671
ENSMUSG00000014599	Csf1	3	colony stimulating factor 1 (macrophage) [Source:MGI Symbol;Acc:MGI:1339753]	12977	5.23231	4.12697	-0.227175	0.103019	0.867671
ENSMUSG00000055866	Per2	1	period circadian clock 2 [Source:MGI Symbol;Acc:MGI:1195265]	18627	7.16298	6.24674	-0.233503	0.103079	0.867671
ENSMUSG00000046402	Rbp1	9	retinol binding protein 1, cellular [Source:MGI Symbol;Acc:MGI:97876]	19659	27.0685	34.8939	0.252531	0.103131	0.867671
ENSMUSG00000034755	Pcdh11x	X	protocadherin 11 X-linked [Source:MGI Symbol;Acc:MGI:2442849]	245578	1.59558	1.30854	-0.2174	0.10321	0.867671
ENSMUSG00000025192	Entpd7	19	ectonucleoside triphosphate diphosphohydrolase 7 [Source:MGI Symbol;Acc:MGI:2135885]	93685	2.06089	1.62403	-0.24893	0.103299	0.867671
ENSMUSG00000033545	Znrf1	8	zinc and ring finger 1 [Source:MGI Symbol;Acc:MGI:2177308]	170737	11.2521	9.68711	-0.193935	0.103459	0.867671
ENSMUSG00000045639	Zfp629	7	zinc finger protein 629 [Source:MGI Symbol;Acc:MGI:2444524]	320683	8.83193	7.36057	-0.199991	0.103486	0.867671
ENSMUSG00000020528	Prpsap2	11	phosphoribosyl pyrophosphate synthetase-associated protein 2 [Source:MGI Symbol;Acc:MGI:2384838]	212627	14.3535	16.7121	0.200623	0.103547	0.867671
ENSMUSG00000031608	Galnt7	8	polypeptide N-acetylgalactosaminyltransferase 7 [Source:MGI Symbol;Acc:MGI:1349449]	108150	1.78118	1.39956	-0.249465	0.103633	0.867671
ENSMUSG00000073102	Drc1	5	dynein regulatory complex subunit 1 [Source:MGI Symbol;Acc:MGI:2685906]	381738	5.17328	6.79497	0.25836	0.103714	0.867671
ENSMUSG00000028832	Stmn1	4	stathmin 1 [Source:MGI Symbol;Acc:MGI:96739]	16765	95.2342	113.519	0.211733	0.103763	0.867671
ENSMUSG00000020098	Pcbd1	10	pterin 4 alpha carbinolamine dehydratase/dimerization cofactor of hepatocyte nuclear factor 1 alpha (TCF1) 1 [Source:MGI Symbol;Acc:MGI:94873]	13180	1.2815	2.05328	0.268149	0.103778	0.867671
ENSMUSG00000015542	Nat9	11	N-acetyltransferase 9 (GCN5-related, putative) [Source:MGI Symbol;Acc:MGI:1913426]	66176	7.8653	9.64327	0.235483	0.103784	0.867671
ENSMUSG00000020091	Eif4ebp2	10	eukaryotic translation initiation factor 4E binding protein 2 [Source:MGI Symbol;Acc:MGI:109198]	13688	13.8894	11.8712	-0.205941	0.103898	0.867671
ENSMUSG00000049556	Lingo1	9	leucine rich repeat and Ig domain containing 1 [Source:MGI Symbol;Acc:MGI:1915522]	235402	54.8923	45.7435	-0.211729	0.103953	0.867671
ENSMUSG00000027630	Tbl1xr1	3	transducin (beta)-like 1X-linked receptor 1 [Source:MGI Symbol;Acc:MGI:2441730]	81004	18.1649	15.5269	-0.200215	0.103989	0.867671
ENSMUSG00000008226	Scrn3	2	secernin 3 [Source:MGI Symbol;Acc:MGI:1921866]	74616	7.58989	8.94675	0.209324	0.104003	0.867671
ENSMUSG00000040502	2009-03-01	10	membrane-associated ring finger (C3HC4) 9 [Source:MGI Symbol;Acc:MGI:2446144]	216438	4.29376	3.47085	-0.235126	0.104022	0.867671
ENSMUSG00000023009	Nckap5l	15	NCK-associated protein 5-like [Source:MGI Symbol;Acc:MGI:3609653]	380969	5.45461	4.60271	-0.226833	0.104036	0.867671
ENSMUSG00000025645	Ccdc51	9	coiled-coil domain containing 51 [Source:MGI Symbol;Acc:MGI:1913908]	66658	4.73481	5.8819	0.236726	0.104097	0.867671
ENSMUSG00000030551	Nr2f2	7	nuclear receptor subfamily 2, group F, member 2 [Source:MGI Symbol;Acc:MGI:1352452]	11819	18.0497	14.8147	-0.244838	0.104132	0.867671
ENSMUSG00000026987	Baz2b	2	bromodomain adjacent to zinc finger domain, 2B [Source:MGI Symbol;Acc:MGI:2442782]	407823	7.22374	6.1701	-0.212375	0.104168	0.867671
ENSMUSG00000106379	Lhfpl3	5	lipoma HMGIC fusion partner-like 3 [Source:MGI Symbol;Acc:MGI:1925076]	269629	1.0301	1.42537	0.268298	0.104171	0.867671
ENSMUSG00000041112	Elmo1	13	engulfment and cell motility 1 [Source:MGI Symbol;Acc:MGI:2153044]	140580	8.29365	10.3137	0.235176	0.104213	0.867671
ENSMUSG00000036748	Cuedc2	19	CUE domain containing 2 [Source:MGI Symbol;Acc:MGI:1914366]	67116	39.7996	45.7353	0.180918	0.104313	0.867671
ENSMUSG00000056895	Hist3h2ba	11	histone cluster 3, H2ba [Source:MGI Symbol;Acc:MGI:1925553]	78303	6.45094	8.86351	0.268498	0.104316	0.867671
ENSMUSG00000031671	Setd6	8	SET domain containing 6 [Source:MGI Symbol;Acc:MGI:1913333]	66083	4.99465	6.14458	0.23686	0.104389	0.867671
ENSMUSG00000025321	Itgb8	12	integrin beta 8 [Source:MGI Symbol;Acc:MGI:1338035]	320910	23.3841	18.7707	-0.224255	0.10445	0.867671
ENSMUSG00000030814	Bcl7c	7	B cell CLL/lymphoma 7C [Source:MGI Symbol;Acc:MGI:1332237]	12055	2.60295	2.14591	-0.231425	0.104484	0.867671
ENSMUSG00000030555	Ttc23	7	tetratricopeptide repeat domain 23 [Source:MGI Symbol;Acc:MGI:1914259]	67009	4.19018	3.43308	-0.228717	0.104485	0.867671
ENSMUSG00000049922	Slc35c1	2	solute carrier family 35, member C1 [Source:MGI Symbol;Acc:MGI:2443301]	228368	3.64922	2.84171	-0.233531	0.104548	0.867671
ENSMUSG00000048118	Arid4a	12	AT rich interactive domain 4A (RBP1-like) [Source:MGI Symbol;Acc:MGI:2444354]	238247	14.1365	11.9999	-0.202035	0.104598	0.867671
ENSMUSG00000043811	Rtn4r	16	reticulon 4 receptor [Source:MGI Symbol;Acc:MGI:2136886]	65079	15.4596	12.4643	-0.234746	0.104652	0.867688
ENSMUSG00000071256	Zfp213	17	zinc finger protein 213 [Source:MGI Symbol;Acc:MGI:3053094]	449521	6.04907	4.98698	-0.221616	0.104709	0.867739
ENSMUSG00000042106	Inka1	9	inka box actin regulator 1 [Source:MGI Symbol;Acc:MGI:1915426]	68176	1.89989	2.7748	0.272123	0.105003	0.868605
ENSMUSG00000060279	Ap2a1	7	adaptor-related protein complex 2, alpha 1 subunit [Source:MGI Symbol;Acc:MGI:101921]	11771	66.3153	81.3197	0.227392	0.105077	0.868605
ENSMUSG00000058325	Dock1	7	dedicator of cytokinesis 1 [Source:MGI Symbol;Acc:MGI:2429765]	330662	41.4153	34.6766	-0.221094	0.105108	0.868605
ENSMUSG00000027950	Chrnb2	3	cholinergic receptor, nicotinic, beta polypeptide 2 (neuronal) [Source:MGI Symbol;Acc:MGI:87891]	11444	2.11761	2.7841	0.258439	0.105173	0.868605
ENSMUSG00000028990	Lzic	4	leucine zipper and CTNNBIP1 domain containing [Source:MGI Symbol;Acc:MGI:1916401]	69151	19.6125	16.1481	-0.212794	0.105225	0.868605
ENSMUSG00000005360	Slc1a3	15	solute carrier family 1 (glial high affinity glutamate transporter), member 3 [Source:MGI Symbol;Acc:MGI:99917]	20512	478.571	361.019	-0.244931	0.105239	0.868605
ENSMUSG00000032609	Klhdc8b	9	kelch domain containing 8B [Source:MGI Symbol;Acc:MGI:1925517]	78267	10.7655	9.04986	-0.217045	0.105314	0.868605
ENSMUSG00000031197	Vbp1	X	von Hippel-Lindau binding protein 1 [Source:MGI Symbol;Acc:MGI:1333804]	22327	21.3444	25.2325	0.204058	0.105319	0.868605
ENSMUSG00000034275	Igsf9b	9	immunoglobulin superfamily, member 9B [Source:MGI Symbol;Acc:MGI:2685354]	235086	4.05132	3.44671	-0.225292	0.105358	0.868605
ENSMUSG00000003974	Grm3	5	glutamate receptor, metabotropic 3 [Source:MGI Symbol;Acc:MGI:1351340]	108069	83.1439	64.6877	-0.232492	0.105507	0.868605
ENSMUSG00000094626	Tmem121b	6	transmembrane protein 121B [Source:MGI Symbol;Acc:MGI:2136977]	94047	5.2366	4.29318	-0.226847	0.105521	0.868605
ENSMUSG00000044949	Ubtd2	11	ubiquitin domain containing 2 [Source:MGI Symbol;Acc:MGI:2444752]	327900	15.1907	12.5913	-0.21907	0.105548	0.868605
ENSMUSG00000034402	Kcnh5	12	potassium voltage-gated channel, subfamily H (eag-related), member 5 [Source:MGI Symbol;Acc:MGI:3584508]	238271	7.95292	6.32225	-0.241779	0.105614	0.868605
ENSMUSG00000045211	Nudt18	14	nudix (nucleoside diphosphate linked moiety X)-type motif 18 [Source:MGI Symbol;Acc:MGI:2385853]	213484	4.61498	5.44006	0.206275	0.105662	0.868605
ENSMUSG00000029528	Pxn	5	paxillin [Source:MGI Symbol;Acc:MGI:108295]	19303	19.5803	16.8032	-0.208441	0.105745	0.868605
ENSMUSG00000046240	Hepacam	9	hepatocyte cell adhesion molecule [Source:MGI Symbol;Acc:MGI:1920177]	72927	183.847	152.978	-0.205303	0.1059	0.868892
ENSMUSG00000035356	Nfkbiz	16	nuclear factor of kappa light polypeptide gene enhancer in B cells inhibitor, zeta [Source:MGI Symbol;Acc:MGI:1931595]	80859	1.6486	1.2888	-0.253268	0.10592	0.868892
ENSMUSG00000057315	Arhgap24	5	Rho GTPase activating protein 24 [Source:MGI Symbol;Acc:MGI:1922647]	231532	8.40906	7.23234	-0.199113	0.106264	0.870162
ENSMUSG00000022884	Eif4a2	16	eukaryotic translation initiation factor 4A2 [Source:MGI Symbol;Acc:MGI:106906]	13682	79.5572	92.9945	0.200132	0.106417	0.870162
ENSMUSG00000021696	Elovl7	13	ELOVL family member 7, elongation of long chain fatty acids (yeast) [Source:MGI Symbol;Acc:MGI:1921809]	74559	0.915998	1.39146	0.271096	0.106417	0.870162
ENSMUSG00000008301	Phax	18	phosphorylated adaptor for RNA export [Source:MGI Symbol;Acc:MGI:1891839]	56698	19.5954	23.1184	0.20437	0.106556	0.870162
ENSMUSG00000074797	Itpa	2	inosine triphosphatase (nucleoside triphosphate pyrophosphatase) [Source:MGI Symbol;Acc:MGI:96622]	16434	12.9269	15.2124	0.212614	0.10669	0.870162
ENSMUSG00000095742	CAAA01147332.1	JH584295.1	NA	NA	12.8493	17.4258	0.262829	0.106762	0.870162
ENSMUSG00000023259	Slc26a6	9	solute carrier family 26, member 6 [Source:MGI Symbol;Acc:MGI:2159728]	171429	1.51238	1.12027	-0.260119	0.106793	0.870162
ENSMUSG00000060098	Prmt7	8	protein arginine N-methyltransferase 7 [Source:MGI Symbol;Acc:MGI:2384879]	214572	7.42389	8.75223	0.210307	0.106904	0.870162
ENSMUSG00000052852	Reep1	6	receptor accessory protein 1 [Source:MGI Symbol;Acc:MGI:1098827]	52250	6.812	8.47083	0.236232	0.106955	0.870162
ENSMUSG00000039252	Lgi2	5	leucine-rich repeat LGI family, member 2 [Source:MGI Symbol;Acc:MGI:2180196]	246316	3.5762	4.54135	0.246406	0.107071	0.870162
ENSMUSG00000061477	Rps7	12	ribosomal protein S7 [Source:MGI Symbol;Acc:MGI:1333818]	20115	137.825	114.489	-0.217353	0.107417	0.870162
ENSMUSG00000026991	Pkp4	2	plakophilin 4 [Source:MGI Symbol;Acc:MGI:109281]	227937	29.7878	25.0771	-0.210774	0.107447	0.870162
ENSMUSG00000038866	Zcchc2	1	zinc finger, CCHC domain containing 2 [Source:MGI Symbol;Acc:MGI:2444114]	227449	6.77572	5.81906	-0.195214	0.107489	0.870162
ENSMUSG00000021694	Ercc8	13	excision repaiross-complementing rodent repair deficiency, complementation group 8 [Source:MGI Symbol;Acc:MGI:1919241]	71991	2.2554	1.73051	-0.259059	0.107644	0.870162
ENSMUSG00000019864	Rtn4ip1	10	reticulon 4 interacting protein 1 [Source:MGI Symbol;Acc:MGI:2178759]	170728	5.90564	6.98147	0.221149	0.107834	0.870162
ENSMUSG00000022525	Hrasls	16	HRAS-like suppressor [Source:MGI Symbol;Acc:MGI:1351473]	27281	2.20567	2.99199	0.263686	0.107859	0.870162
ENSMUSG00000039512	Uhrf1bp1	17	UHRF1 (ICBP90) binding protein 1 [Source:MGI Symbol;Acc:MGI:3041238]	224648	3.51709	2.99733	-0.19595	0.107894	0.870162
ENSMUSG00000028931	Kcnab2	4	potassium voltage-gated channel, shaker-related subfamily, beta member 2 [Source:MGI Symbol;Acc:MGI:109239]	16498	31.2425	39.2122	0.238846	0.107927	0.870162
ENSMUSG00000039670	Oxld1	11	oxidoreductase like domain containing 1 [Source:MGI Symbol;Acc:MGI:1913681]	66431	6.73423	8.64799	0.248651	0.107929	0.870162
ENSMUSG00000021916	Glt8d1	14	glycosyltransferase 8 domain containing 1 [Source:MGI Symbol;Acc:MGI:1923735]	76485	3.69752	2.92328	-0.247412	0.107943	0.870162
ENSMUSG00000018442	Derl2	11	Der1-like domain family, member 2 [Source:MGI Symbol;Acc:MGI:2151483]	116891	2.28023	1.77683	-0.245601	0.107958	0.870162
ENSMUSG00000057572	Zbtb8os	4	zinc finger and BTB domain containing 8 opposite strand [Source:MGI Symbol;Acc:MGI:1914356]	67106	2.17956	2.70632	0.226361	0.10801	0.870162
ENSMUSG00000062563	Cys1	12	cystin 1 [Source:MGI Symbol;Acc:MGI:2177632]	12879	2.81014	2.15272	-0.263507	0.108011	0.870162
ENSMUSG00000020923	Ubtf	11	upstream binding transcription factor, RNA polymerase I [Source:MGI Symbol;Acc:MGI:98512]	21429	38.7332	44.6516	0.192325	0.108039	0.870162
ENSMUSG00000002341	Ncan	8	neurocan [Source:MGI Symbol;Acc:MGI:104694]	13004	68.4577	53.9888	-0.234124	0.108107	0.870162
ENSMUSG00000048833	Slc39a9	12	solute carrier family 39 (zinc transporter), member 9 [Source:MGI Symbol;Acc:MGI:1914820]	328133	7.06672	5.85926	-0.203365	0.108117	0.870162
ENSMUSG00000032547	Ryk	9	receptor-like tyrosine kinase [Source:MGI Symbol;Acc:MGI:101766]	20187	11.8601	9.69248	-0.224289	0.108162	0.870162
ENSMUSG00000032279	Idh3a	9	isocitrate dehydrogenase 3 (NAD+) alpha [Source:MGI Symbol;Acc:MGI:1915084]	67834	74.9768	86.7367	0.186603	0.108226	0.870266
ENSMUSG00000056724	Nbeal2	9	neurobeachin-like 2 [Source:MGI Symbol;Acc:MGI:2448554]	235627	1.11458	0.905983	-0.245914	0.108329	0.870679
ENSMUSG00000059920	4930453N24Rik	16	RIKEN cDNA 4930453N24 gene [Source:MGI Symbol;Acc:MGI:1914859]	67609	4.29969	3.62502	-0.207698	0.108558	0.871065
ENSMUSG00000026674	Ddr2	1	discoidin domain receptor family, member 2 [Source:MGI Symbol;Acc:MGI:1345277]	18214	1.65118	1.19738	-0.264682	0.108629	0.871065
ENSMUSG00000024799	Tm7sf2	19	transmembrane 7 superfamily member 2 [Source:MGI Symbol;Acc:MGI:1920416]	73166	2.40338	1.85094	-0.2546	0.108722	0.871065
ENSMUSG00000052373	Mpp3	11	membrane protein, palmitoylated 3 (MAGUK p55 subfamily member 3) [Source:MGI Symbol;Acc:MGI:1328354]	13384	5.21508	6.8182	0.254471	0.108725	0.871065
ENSMUSG00000024493	Lars	18	leucyl-tRNA synthetase [Source:MGI Symbol;Acc:MGI:1913808]	107045	9.8874	11.9119	0.215133	0.108772	0.871065
ENSMUSG00000032440	Tgfbr2	9	transforming growth factor, beta receptor II [Source:MGI Symbol;Acc:MGI:98729]	21813	1.12532	1.41617	0.240358	0.108983	0.871065
ENSMUSG00000047368	Abhd17b	19	abhydrolase domain containing 17B [Source:MGI Symbol;Acc:MGI:1917816]	226016	21.5026	18.2772	-0.204153	0.108995	0.871065
ENSMUSG00000034673	Pbx2	17	pre B cell leukemia homeobox 2 [Source:MGI Symbol;Acc:MGI:1341793]	18515	10.7251	8.85927	-0.219691	0.109164	0.871065
ENSMUSG00000025932	Eya1	1	EYA transcriptional coactivator and phosphatase 1 [Source:MGI Symbol;Acc:MGI:109344]	14048	10.4715	8.56277	-0.225825	0.109171	0.871065
ENSMUSG00000029173	Sepsecs	5	Sep (O-phosphoserine) tRNA:Sec (selenocysteine) tRNA synthase [Source:MGI Symbol;Acc:MGI:1098791]	211006	2.91845	2.42192	-0.232094	0.109191	0.871065
ENSMUSG00000026307	Scly	1	selenocysteine lyase [Source:MGI Symbol;Acc:MGI:1355310]	50880	7.41305	9.11174	0.23121	0.109207	0.871065
ENSMUSG00000029169	Dhx15	5	DEAH (Asp-Glu-Ala-His) box polypeptide 15 [Source:MGI Symbol;Acc:MGI:1099786]	13204	27.3284	31.9734	0.179881	0.109277	0.871205
ENSMUSG00000005142	Man2b1	8	mannosidase 2, alpha B1 [Source:MGI Symbol;Acc:MGI:107286]	17159	4.47861	5.33208	0.213544	0.109511	0.872429
ENSMUSG00000019970	Sgk1	10	serum/glucocorticoid regulated kinase 1 [Source:MGI Symbol;Acc:MGI:1340062]	20393	8.1855	10.0791	0.221424	0.109688	0.872579
ENSMUSG00000041671	Pyroxd1	6	pyridine nucleotide-disulphide oxidoreductase domain 1 [Source:MGI Symbol;Acc:MGI:2676395]	232491	2.63991	3.34116	0.245621	0.109733	0.872579
ENSMUSG00000018411	Mapt	11	microtubule-associated protein tau [Source:MGI Symbol;Acc:MGI:97180]	17762	51.1929	59.1869	0.184919	0.109761	0.872579
ENSMUSG00000029090	Adgra3	5	adhesion G protein-coupled receptor A3 [Source:MGI Symbol;Acc:MGI:1917943]	70693	7.74896	6.0488	-0.243532	0.10983	0.872584
ENSMUSG00000031221	Igbp1	X	immunoglobulin (CD79A) binding protein 1 [Source:MGI Symbol;Acc:MGI:1346500]	18518	8.22731	9.63491	0.198812	0.109909	0.872584
ENSMUSG00000051346	Spryd4	10	SPRY domain containing 4 [Source:MGI Symbol;Acc:MGI:1913951]	66701	4.06292	3.15179	-0.244046	0.10994	0.872584
ENSMUSG00000020536	Llgl1	11	LLGL1 scribble cell polarity complex component [Source:MGI Symbol;Acc:MGI:102682]	16897	36.9524	31.9256	-0.196515	0.11002	0.872584
ENSMUSG00000033454	Zbtb1	12	zinc finger and BTB domain containing 1 [Source:MGI Symbol;Acc:MGI:2442326]	268564	1.95965	1.66053	-0.213981	0.110125	0.872584
ENSMUSG00000030122	Ptms	6	parathymosin [Source:MGI Symbol;Acc:MGI:1916452]	69202	898.02	780.961	-0.179352	0.110129	0.872584
ENSMUSG00000037692	Ahdc1	4	AT hook, DNA binding motif, containing 1 [Source:MGI Symbol;Acc:MGI:2444218]	230793	25.3065	21.9804	-0.187583	0.110297	0.872584
ENSMUSG00000029761	Cald1	6	caldesmon 1 [Source:MGI Symbol;Acc:MGI:88250]	109624	10.3868	12.7186	0.218928	0.110332	0.872584
ENSMUSG00000059974	Ntm	9	neurotrimin [Source:MGI Symbol;Acc:MGI:2446259]	235106	76.5283	63.8721	-0.193693	0.110358	0.872584
ENSMUSG00000039419	Cntnap2	6	contactin associated protein-like 2 [Source:MGI Symbol;Acc:MGI:1914047]	66797	5.88999	7.27611	0.229646	0.110385	0.872584
ENSMUSG00000035595	1600002K03Rik	10	RIKEN cDNA 1600002K03 gene [Source:MGI Symbol;Acc:MGI:1917020]	69770	2.03804	1.24405	-0.253217	0.110476	0.872626
ENSMUSG00000027412	Lpin3	2	lipin 3 [Source:MGI Symbol;Acc:MGI:1891342]	64899	1.48743	2.01708	0.265161	0.110673	0.872626
ENSMUSG00000029608	Rph3a	5	rabphilin 3A [Source:MGI Symbol;Acc:MGI:102788]	19894	58.0586	72.5389	0.235962	0.110737	0.872626
ENSMUSG00000042680	Garem1	18	GRB2 associated regulator of MAPK1 subtype 1 [Source:MGI Symbol;Acc:MGI:2685790]	381126	17.2611	14.5788	-0.216986	0.110742	0.872626
ENSMUSG00000034177	Rnf43	11	ring finger protein 43 [Source:MGI Symbol;Acc:MGI:2442609]	207742	1.17088	0.89705	-0.259608	0.110752	0.872626
ENSMUSG00000026456	Cyb5r1	1	cytochrome b5 reductase 1 [Source:MGI Symbol;Acc:MGI:1919267]	72017	2.01928	2.61992	0.253498	0.110754	0.872626
ENSMUSG00000021690	Jmy	13	junction-mediating and regulatory protein [Source:MGI Symbol;Acc:MGI:1913096]	57748	14.3972	12.2725	-0.193281	0.110816	0.872711
ENSMUSG00000022112	Gpc5	14	glypican 5 [Source:MGI Symbol;Acc:MGI:1194894]	103978	52.1989	39.6602	-0.245009	0.111305	0.873424
ENSMUSG00000036002	Fam214b	4	family with sequence similarity 214, member B [Source:MGI Symbol;Acc:MGI:2441854]	230088	15.0484	12.8188	-0.199021	0.111339	0.873424
ENSMUSG00000045259	Klhdc9	1	kelch domain containing 9 [Source:MGI Symbol;Acc:MGI:1916124]	68874	2.51873	3.32875	0.259467	0.111431	0.873424
ENSMUSG00000045962	Wnk1	6	WNK lysine deficient protein kinase 1 [Source:MGI Symbol;Acc:MGI:2442092]	232341	42.4251	35.7896	-0.204849	0.111604	0.873424
ENSMUSG00000025487	Psmd13	7	proteasome (prosome, macropain) 26S subunit, non-ATPase, 13 [Source:MGI Symbol;Acc:MGI:1345192]	23997	29.6927	34.5637	0.192362	0.111652	0.873424
ENSMUSG00000043323	Fbrsl1	5	fibrosin-like 1 [Source:MGI Symbol;Acc:MGI:1920907]	381668	54.8204	47.5302	-0.192185	0.111672	0.873424
ENSMUSG00000002489	Tiam1	16	T cell lymphoma invasion and metastasis 1 [Source:MGI Symbol;Acc:MGI:103306]	21844	13.8688	17.398	0.23771	0.111686	0.873424
ENSMUSG00000032041	Tirap	9	toll-interleukin 1 receptor (TIR) domain-containing adaptor protein [Source:MGI Symbol;Acc:MGI:2152213]	117149	1.87144	1.38865	-0.257477	0.111711	0.873424
ENSMUSG00000030868	Dctn5	7	dynactin 5 [Source:MGI Symbol;Acc:MGI:1891689]	59288	17.294	20.0775	0.190427	0.111734	0.873424
ENSMUSG00000056124	B4galt6	18	UDP-Gal:betaGlcNAc beta 1,4-galactosyltransferase, polypeptide 6 [Source:MGI Symbol;Acc:MGI:1928380]	56386	15.7822	13.4274	-0.188651	0.111749	0.873424
ENSMUSG00000036023	Parp2	14	poly (ADP-ribose) polymerase family, member 2 [Source:MGI Symbol;Acc:MGI:1341112]	11546	5.34347	6.49239	0.219146	0.111865	0.873424
ENSMUSG00000031570	Plpp5	8	phospholipid phosphatase 5 [Source:MGI Symbol;Acc:MGI:1919160]	71910	2.90732	2.30748	-0.24518	0.111889	0.873424
ENSMUSG00000041351	Rap1gap	4	Rap1 GTPase-activating protein [Source:MGI Symbol;Acc:MGI:109338]	110351	30.6713	37.7198	0.223715	0.111927	0.873424
ENSMUSG00000055053	Nfic	10	nuclear factor I/C [Source:MGI Symbol;Acc:MGI:109591]	18029	44.43	38.4971	-0.194421	0.111972	0.873424
ENSMUSG00000035566	Pcdh17	14	protocadherin 17 [Source:MGI Symbol;Acc:MGI:2684924]	219228	10.5898	8.98095	-0.197859	0.112034	0.873424
ENSMUSG00000042650	Alkbh5	11	alkB homolog 5, RNA demethylase [Source:MGI Symbol;Acc:MGI:2144489]	268420	55.4623	47.9483	-0.19519	0.112121	0.873424
ENSMUSG00000032633	Flcn	11	folliculin [Source:MGI Symbol;Acc:MGI:2442184]	216805	12.28	10.4914	-0.193874	0.112245	0.873424
ENSMUSG00000049148	Plcxd3	15	phosphatidylinositol-specific phospholipase C, X domain containing 3 [Source:MGI Symbol;Acc:MGI:2442605]	239318	1.40472	1.93343	0.263663	0.112278	0.873424
ENSMUSG00000006307	Kmt2b	7	lysine (K)-specific methyltransferase 2B [Source:MGI Symbol;Acc:MGI:109565]	75410	8.79609	7.58405	-0.187736	0.112311	0.873424
ENSMUSG00000007739	Cct4	11	chaperonin containing Tcp1, subunit 4 (delta) [Source:MGI Symbol;Acc:MGI:104689]	12464	23.491	27.4406	0.190504	0.112421	0.87388
ENSMUSG00000002455	Prpf6	2	pre-mRNA splicing factor 6 [Source:MGI Symbol;Acc:MGI:1922946]	68879	30.1735	35.7073	0.193777	0.112622	0.874634
ENSMUSG00000039904	Gpr37	6	G protein-coupled receptor 37 [Source:MGI Symbol;Acc:MGI:1313297]	14763	16.593	13.5289	-0.201321	0.112701	0.874841
ENSMUSG00000041607	Mbp	18	myelin basic protein [Source:MGI Symbol;Acc:MGI:96925]	17196	21.3626	25.2045	0.202634	0.112758	0.874879
ENSMUSG00000026637	Traf5	1	TNF receptor-associated factor 5 [Source:MGI Symbol;Acc:MGI:107548]	22033	1.60808	1.13983	-0.265251	0.113044	0.876663
ENSMUSG00000051615	Rap2a	14	RAS related protein 2a [Source:MGI Symbol;Acc:MGI:97855]	76108	27.0626	23.3522	-0.194477	0.113161	0.876663
ENSMUSG00000032246	Calml4	9	calmodulin-like 4 [Source:MGI Symbol;Acc:MGI:1922850]	75600	2.61144	4.21316	0.265866	0.113176	0.876663
ENSMUSG00000033502	Cdc14a	3	CDC14 cell division cycle 14A [Source:MGI Symbol;Acc:MGI:2442676]	229776	4.10846	3.30128	-0.235051	0.113201	0.876663
ENSMUSG00000034981	Parm1	5	prostate androgen-regulated mucin-like protein 1 [Source:MGI Symbol;Acc:MGI:2443349]	231440	3.32052	4.11425	0.233612	0.113306	0.876663
ENSMUSG00000032942	Ucp3	7	uncoupling protein 3 (mitochondrial, proton carrier) [Source:MGI Symbol;Acc:MGI:1099787]	22229	11.2645	9.43625	-0.208403	0.113523	0.87676
ENSMUSG00000019979	Apaf1	10	apoptotic peptidase activating factor 1 [Source:MGI Symbol;Acc:MGI:1306796]	11783	2.12052	1.65402	-0.244707	0.113542	0.87676
ENSMUSG00000032495	Lrrc2	9	leucine rich repeat containing 2 [Source:MGI Symbol;Acc:MGI:1921499]	74249	2.0627	1.54455	-0.25943	0.113548	0.87676
ENSMUSG00000017188	Coa3	11	cytochrome C oxidase assembly factor 3 [Source:MGI Symbol;Acc:MGI:1098757]	52469	31.9531	37.9697	0.218712	0.113653	0.87676
ENSMUSG00000058355	Abce1	8	ATP-binding cassette, sub-family E (OABP), member 1 [Source:MGI Symbol;Acc:MGI:1195458]	24015	19.7104	22.5963	0.183013	0.113672	0.87676
ENSMUSG00000030987	Stim1	7	stromal interaction molecule 1 [Source:MGI Symbol;Acc:MGI:107476]	20866	12.9782	10.936	-0.204094	0.113688	0.87676
ENSMUSG00000020720	Psmd12	11	proteasome (prosome, macropain) 26S subunit, non-ATPase, 12 [Source:MGI Symbol;Acc:MGI:1914247]	66997	26.0288	30.0503	0.183958	0.113731	0.87676
ENSMUSG00000113450	Gm49359	13	predicted gene, 49359 [Source:MGI Symbol;Acc:MGI:6121568]	71508	1.21443	0.894454	-0.263184	0.113823	0.877066
ENSMUSG00000031749	St3gal2	8	ST3 beta-galactoside alpha-2,3-sialyltransferase 2 [Source:MGI Symbol;Acc:MGI:99427]	20444	18.9157	16.3654	-0.178409	0.114035	0.87789
ENSMUSG00000057469	E2f6	12	E2F transcription factor 6 [Source:MGI Symbol;Acc:MGI:1354159]	50496	24.0894	21.283	-0.186943	0.114162	0.878066
ENSMUSG00000034586	Hid1	11	HID1 domain containing [Source:MGI Symbol;Acc:MGI:2445087]	217310	10.9628	13.6931	0.234594	0.114238	0.878192
ENSMUSG00000036427	Gpi1	7	glucose phosphate isomerase 1 [Source:MGI Symbol;Acc:MGI:95797]	14751	141.334	160.783	0.169618	0.114299	0.878192
ENSMUSG00000019988	Nedd1	10	neural precursor cell expressed, developmentally down-regulated gene 1 [Source:MGI Symbol;Acc:MGI:97293]	17997	1.96865	1.5614	-0.239526	0.114335	0.878192
ENSMUSG00000026288	Inpp5d	1	inositol polyphosphate-5-phosphatase D [Source:MGI Symbol;Acc:MGI:107357]	16331	1.73169	2.16458	0.237884	0.114444	0.878345
ENSMUSG00000034024	Cct2	10	chaperonin containing Tcp1, subunit 2 (beta) [Source:MGI Symbol;Acc:MGI:107186]	12461	64.2414	72.9934	0.173457	0.11446	0.878345
ENSMUSG00000028184	Adgrl2	3	adhesion G protein-coupled receptor L2 [Source:MGI Symbol;Acc:MGI:2139714]	99633	10.2798	8.59248	-0.210936	0.114554	0.878416
ENSMUSG00000002812	Flii	11	flightless I actin binding protein [Source:MGI Symbol;Acc:MGI:1342286]	14248	19.2959	22.4337	0.179082	0.114608	0.878416
ENSMUSG00000025757	Hspa4l	3	heat shock protein 4 like [Source:MGI Symbol;Acc:MGI:107422]	18415	16.8015	19.9723	0.203573	0.114626	0.878416
ENSMUSG00000020430	Pes1	11	pescadillo ribosomal biogenesis factor 1 [Source:MGI Symbol;Acc:MGI:1890613]	64934	11.314	13.1928	0.196905	0.114702	0.878599
ENSMUSG00000024122	Pdpk1	17	3-phosphoinositide dependent protein kinase 1 [Source:MGI Symbol;Acc:MGI:1338068]	18607	13.1924	15.3765	0.189397	0.114837	0.879178
ENSMUSG00000027067	Ssrp1	2	structure specific recognition protein 1 [Source:MGI Symbol;Acc:MGI:107912]	20833	45.1087	51.8886	0.177102	0.114989	0.879178
ENSMUSG00000041684	Bivm	1	basic, immunoglobulin-like variable motif containing [Source:MGI Symbol;Acc:MGI:2179809]	246229	3.65799	3.04678	-0.217109	0.115088	0.879178
ENSMUSG00000024829	Mrpl21	19	mitochondrial ribosomal protein L21 [Source:MGI Symbol;Acc:MGI:2660674]	353242	13.0187	15.3862	0.204312	0.115122	0.879178
ENSMUSG00000027610	Gss	2	glutathione synthetase [Source:MGI Symbol;Acc:MGI:95852]	14854	3.97958	4.66222	0.213062	0.115137	0.879178
ENSMUSG00000022756	Slc7a4	16	solute carrier family 7 (cationic amino acid transporter, y+ system), member 4 [Source:MGI Symbol;Acc:MGI:2146512]	224022	3.90786	4.86217	0.232348	0.115166	0.879178
ENSMUSG00000020349	Ppp2ca	11	protein phosphatase 2 (formerly 2A), catalytic subunit, alpha isoform [Source:MGI Symbol;Acc:MGI:1321159]	19052	54.8022	62.4589	0.172618	0.115374	0.879337
ENSMUSG00000025170	Rab40b	11	Rab40B, member RAS oncogene family [Source:MGI Symbol;Acc:MGI:2183451]	217371	4.42896	5.79023	0.252032	0.115592	0.879736
ENSMUSG00000022771	Ppil2	16	peptidylprolyl isomerase (cyclophilin)-like 2 [Source:MGI Symbol;Acc:MGI:2447857]	66053	10.4771	12.3841	0.194093	0.115636	0.879736
ENSMUSG00000032564	Cpne4	9	copine IV [Source:MGI Symbol;Acc:MGI:1921270]	74020	5.66745	7.52864	0.254767	0.115836	0.880231
ENSMUSG00000029422	Rsrc2	5	arginine/serine-rich coiled-coil 2 [Source:MGI Symbol;Acc:MGI:1913489]	208606	35.6917	40.9887	0.185255	0.115944	0.880231
ENSMUSG00000021536	Adcy2	13	adenylate cyclase 2 [Source:MGI Symbol;Acc:MGI:99676]	210044	29.4035	24.2065	-0.205443	0.116241	0.880231
ENSMUSG00000024590	Lmnb1	18	lamin B1 [Source:MGI Symbol;Acc:MGI:96795]	16906	6.56097	7.6828	0.198892	0.11626	0.880231
ENSMUSG00000021701	Plk2	13	polo like kinase 2 [Source:MGI Symbol;Acc:MGI:1099790]	20620	37.4263	46.685	0.232625	0.116282	0.880231
ENSMUSG00000035696	Rnf38	4	ring finger protein 38 [Source:MGI Symbol;Acc:MGI:1920719]	73469	8.0677	6.78199	-0.204152	0.116321	0.880231
ENSMUSG00000024271	Elp2	18	elongator acetyltransferase complex subunit 2 [Source:MGI Symbol;Acc:MGI:1889642]	58523	14.4469	17.5527	0.217896	0.116378	0.880231
ENSMUSG00000068740	Celsr2	3	cadherin, EGF LAG seven-pass G-type receptor 2 [Source:MGI Symbol;Acc:MGI:1858235]	53883	27.0456	22.968	-0.200097	0.116401	0.880231
ENSMUSG00000062372	Otof	5	otoferlin [Source:MGI Symbol;Acc:MGI:1891247]	83762	1.99793	2.64318	0.255024	0.116454	0.880231
ENSMUSG00000031349	Nsdhl	X	NAD(P) dependent steroid dehydrogenase-like [Source:MGI Symbol;Acc:MGI:1099438]	18194	13.197	11.1237	-0.199139	0.116608	0.880231
ENSMUSG00000042364	Snx18	13	sorting nexin 18 [Source:MGI Symbol;Acc:MGI:2137642]	170625	16.0803	13.5512	-0.209114	0.116663	0.880231
ENSMUSG00000020308	Tpgs1	10	tubulin polyglutamylase complex subunit 1 [Source:MGI Symbol;Acc:MGI:106618]	110012	24.9712	29.1446	0.188924	0.116738	0.880231
ENSMUSG00000025287	Acot9	X	acyl-CoA thioesterase 9 [Source:MGI Symbol;Acc:MGI:1928939]	56360	5.29819	6.66171	0.237822	0.116794	0.880231
ENSMUSG00000026816	Gtf3c5	2	general transcription factor IIIC, polypeptide 5 [Source:MGI Symbol;Acc:MGI:1917489]	70239	7.1774	8.4067	0.19885	0.116819	0.880231
ENSMUSG00000049439	Cyp20a1	1	cytochrome P450, family 20, subfamily a, polypeptide 1 [Source:MGI Symbol;Acc:MGI:1925201]	77951	6.99845	5.25875	-0.247866	0.11701	0.880231
ENSMUSG00000032375	Aph1b	9	aph1 homolog B, gamma secretase subunit [Source:MGI Symbol;Acc:MGI:3522097]	208117	3.69694	3.04212	-0.216049	0.117038	0.880231
ENSMUSG00000023938	Aars2	17	alanyl-tRNA synthetase 2, mitochondrial [Source:MGI Symbol;Acc:MGI:2681839]	224805	4.58123	5.59891	0.221662	0.11707	0.880231
ENSMUSG00000078137	Ankrd63	2	ankyrin repeat domain 63 [Source:MGI Symbol;Acc:MGI:2686183]	383787	5.16271	6.20215	0.222145	0.117075	0.880231
ENSMUSG00000014551	Mrps25	6	mitochondrial ribosomal protein S25 [Source:MGI Symbol;Acc:MGI:1928140]	64658	10.396	12.131	0.192723	0.117239	0.880332
ENSMUSG00000032180	Tmed1	9	transmembrane p24 trafficking protein 1 [Source:MGI Symbol;Acc:MGI:106201]	17083	5.90173	4.51658	-0.244993	0.117252	0.880332
ENSMUSG00000049971	Glt1d1	5	glycosyltransferase 1 domain containing 1 [Source:MGI Symbol;Acc:MGI:2442755]	319804	1.70557	2.17988	0.246953	0.117287	0.880332
ENSMUSG00000068748	Ptprz1	6	protein tyrosine phosphatase, receptor type Z, polypeptide 1 [Source:MGI Symbol;Acc:MGI:97816]	19283	42.4386	33.3026	-0.230778	0.117567	0.880692
ENSMUSG00000036949	Slc39a12	2	solute carrier family 39 (zinc transporter), member 12 [Source:MGI Symbol;Acc:MGI:2139274]	277468	41.9794	32.3658	-0.231842	0.117622	0.880692
ENSMUSG00000001211	Agpat3	10	1-acylglycerol-3-phosphate O-acyltransferase 3 [Source:MGI Symbol;Acc:MGI:1336186]	28169	56.9085	45.9226	-0.213428	0.11767	0.880692
ENSMUSG00000027200	Sema6d	2	sema domain, transmembrane domain (TM), and cytoplasmic domain, (semaphorin) 6D [Source:MGI Symbol;Acc:MGI:2387661]	214968	19.5542	15.8679	-0.21674	0.117671	0.880692
ENSMUSG00000051435	Fhad1	4	forkhead-associated (FHA) phosphopeptide binding domain 1 [Source:MGI Symbol;Acc:MGI:1920323]	329977	1.63527	2.27949	0.248575	0.117865	0.881306
ENSMUSG00000079523	Tmsb10	6	thymosin, beta 10 [Source:MGI Symbol;Acc:MGI:109146]	19240	32.9441	39.1957	0.211951	0.117889	0.881306
ENSMUSG00000038305	Spats2l	1	spermatogenesis associated, serine-rich 2-like [Source:MGI Symbol;Acc:MGI:1914448]	67198	7.23392	8.50717	0.188979	0.118014	0.88131
ENSMUSG00000030835	Nomo1	7	nodal modulator 1 [Source:MGI Symbol;Acc:MGI:2385850]	211548	16.5197	19.4055	0.199696	0.118069	0.88131
ENSMUSG00000018363	Smurf2	11	SMAD specific E3 ubiquitin protein ligase 2 [Source:MGI Symbol;Acc:MGI:1913563]	66313	11.453	9.76192	-0.206551	0.118138	0.88131
ENSMUSG00000027673	Ndufb5	3	NADH:ubiquinone oxidoreductase subunit B5 [Source:MGI Symbol;Acc:MGI:1913296]	66046	16.7565	19.7009	0.207975	0.118183	0.88131
ENSMUSG00000040151	Hs2st1	3	heparan sulfate 2-O-sulfotransferase 1 [Source:MGI Symbol;Acc:MGI:1346049]	23908	6.98704	5.94637	-0.195319	0.118204	0.88131
ENSMUSG00000033047	Eif3l	15	eukaryotic translation initiation factor 3, subunit L [Source:MGI Symbol;Acc:MGI:2386251]	223691	25.0713	28.9192	0.18276	0.118355	0.881408
ENSMUSG00000025551	Fgf14	14	fibroblast growth factor 14 [Source:MGI Symbol;Acc:MGI:109189]	14169	9.22689	7.47453	-0.229502	0.118358	0.881408
ENSMUSG00000056486	Chn1	2	chimerin 1 [Source:MGI Symbol;Acc:MGI:1915674]	108699	76.9379	97.221	0.237748	0.118441	0.881408
ENSMUSG00000052087	Rgs14	13	regulator of G-protein signaling 14 [Source:MGI Symbol;Acc:MGI:1859709]	51791	7.44955	9.52515	0.242963	0.118521	0.881408
ENSMUSG00000029212	Gabrb1	5	gamma-aminobutyric acid (GABA) A receptor, subunit beta 1 [Source:MGI Symbol;Acc:MGI:95619]	14400	8.4442	7.2674	-0.179016	0.118628	0.881408
ENSMUSG00000062115	Rai1	11	retinoic acid induced 1 [Source:MGI Symbol;Acc:MGI:103291]	19377	16.6671	14.1448	-0.210924	0.118695	0.881408
ENSMUSG00000075600	Zc3h3	15	zinc finger CCCH type containing 3 [Source:MGI Symbol;Acc:MGI:2663721]	223642	1.03704	1.4042	0.252313	0.118781	0.881408
ENSMUSG00000037416	Dmxl1	18	Dmx-like 1 [Source:MGI Symbol;Acc:MGI:2443926]	240283	5.45648	4.69681	-0.204498	0.118854	0.881408
ENSMUSG00000025227	Mfsd13a	19	major facilitator superfamily domain containing 13a [Source:MGI Symbol;Acc:MGI:1922396]	75146	7.10809	5.70764	-0.221774	0.118867	0.881408
ENSMUSG00000021375	Kif13a	13	kinesin family member 13A [Source:MGI Symbol;Acc:MGI:1098264]	16553	12.6787	10.8187	-0.19944	0.118996	0.881408
ENSMUSG00000069208	Zfp825	13	zinc finger protein 825 [Source:MGI Symbol;Acc:MGI:2385315]	235956	1.63919	1.13904	-0.261191	0.119007	0.881408
ENSMUSG00000029108	Pcdh7	5	protocadherin 7 [Source:MGI Symbol;Acc:MGI:1860487]	54216	22.6198	19.5981	-0.177653	0.119025	0.881408
ENSMUSG00000055027	Smyd1	6	SET and MYND domain containing 1 [Source:MGI Symbol;Acc:MGI:104790]	12180	1.51792	1.9398	0.252017	0.119047	0.881408
ENSMUSG00000039239	Tgfb2	1	transforming growth factor, beta 2 [Source:MGI Symbol;Acc:MGI:98726]	21808	6.05479	5.02479	-0.225271	0.119118	0.881408
ENSMUSG00000030707	Coro1a	7	coronin, actin binding protein 1A [Source:MGI Symbol;Acc:MGI:1345961]	12721	16.4183	21.3016	0.246764	0.119151	0.881408
ENSMUSG00000049823	Zbtb12	17	zinc finger and BTB domain containing 12 [Source:MGI Symbol;Acc:MGI:88133]	193736	3.08667	2.32943	-0.246028	0.119238	0.881408
ENSMUSG00000029234	Tmem165	5	transmembrane protein 165 [Source:MGI Symbol;Acc:MGI:894407]	21982	8.35783	6.62246	-0.225901	0.119386	0.881408
ENSMUSG00000015202	Cnksr3	10	Cnksr family member 3 [Source:MGI Symbol;Acc:MGI:2674130]	215748	6.42423	5.49439	-0.212699	0.119548	0.881408
ENSMUSG00000050029	Rap2c	X	RAP2C, member of RAS oncogene family [Source:MGI Symbol;Acc:MGI:1919315]	72065	9.2804	7.86177	-0.206158	0.119557	0.881408
ENSMUSG00000031227	Magee1	X	melanoma antigen, family E, 1 [Source:MGI Symbol;Acc:MGI:2148149]	107528	30.39	36.929	0.216652	0.119581	0.881408
ENSMUSG00000024012	Mtch1	17	mitochondrial carrier 1 [Source:MGI Symbol;Acc:MGI:1929261]	56462	89.8241	102.656	0.178167	0.119786	0.882529
ENSMUSG00000029151	Slc30a3	5	solute carrier family 30 (zinc transporter), member 3 [Source:MGI Symbol;Acc:MGI:1345280]	22784	5.09546	6.7891	0.253758	0.119938	0.883259
ENSMUSG00000014769	Psmb1	17	proteasome (prosome, macropain) subunit, beta type 1 [Source:MGI Symbol;Acc:MGI:104884]	19170	43.0005	49.469	0.178692	0.119999	0.883323
ENSMUSG00000024500	Ppp2r2b	18	protein phosphatase 2, regulatory subunit B, beta [Source:MGI Symbol;Acc:MGI:1920180]	72930	78.5162	68.458	-0.172541	0.120192	0.883968
ENSMUSG00000038608	Dock10	1	dedicator of cytokinesis 10 [Source:MGI Symbol;Acc:MGI:2146320]	210293	3.31052	4.21136	0.236278	0.120434	0.884092
ENSMUSG00000000567	Sox9	11	SRY (sex determining region Y)-box 9 [Source:MGI Symbol;Acc:MGI:98371]	20682	258.293	221.848	-0.19363	0.120454	0.884092
ENSMUSG00000028145	Them4	3	thioesterase superfamily member 4 [Source:MGI Symbol;Acc:MGI:1923028]	75778	12.567	10.2753	-0.229726	0.120472	0.884092
ENSMUSG00000023015	Racgap1	15	Rac GTPase-activating protein 1 [Source:MGI Symbol;Acc:MGI:1349423]	26934	1.13318	1.43749	0.238714	0.120682	0.884706
ENSMUSG00000024055	Cyp4f13	17	cytochrome P450, family 4, subfamily f, polypeptide 13 [Source:MGI Symbol;Acc:MGI:2158641]	170716	4.72335	3.74896	-0.239268	0.120713	0.884706
ENSMUSG00000023913	Pla2g7	17	phospholipase A2, group VII (platelet-activating factor acetylhydrolase, plasma) [Source:MGI Symbol;Acc:MGI:1351327]	27226	273.293	206.34	-0.235089	0.120936	0.885947
ENSMUSG00000051675	Trim32	4	tripartite motif-containing 32 [Source:MGI Symbol;Acc:MGI:1917057]	69807	41.4541	49.6256	0.206809	0.12115	0.88688
ENSMUSG00000029153	Ociad2	5	OCIA domain containing 2 [Source:MGI Symbol;Acc:MGI:1916377]	433904	6.89543	8.33137	0.211948	0.121169	0.88688
ENSMUSG00000021943	Gdf10	14	growth differentiation factor 10 [Source:MGI Symbol;Acc:MGI:95684]	14560	3.0459	2.20416	-0.251013	0.12125	0.886964
ENSMUSG00000058979	Hdhd5	6	haloacid dehalogenase like hydrolase domain containing 5 [Source:MGI Symbol;Acc:MGI:2136976]	214932	15.4993	13.4085	-0.197623	0.121414	0.886964
ENSMUSG00000052911	Lamb2	9	laminin, beta 2 [Source:MGI Symbol;Acc:MGI:99916]	16779	8.37015	6.55644	-0.238665	0.121607	0.886964
ENSMUSG00000029993	Nfu1	6	NFU1 iron-sulfur cluster scaffold [Source:MGI Symbol;Acc:MGI:1913290]	56748	10.6908	12.4427	0.199723	0.121616	0.886964
ENSMUSG00000052456	Asna1	8	arsA arsenite transporter, ATP-binding, homolog 1 (bacterial) [Source:MGI Symbol;Acc:MGI:1928379]	56495	48.5213	56.1469	0.18162	0.12184	0.886964
ENSMUSG00000025133	Ints4	7	integrator complex subunit 4 [Source:MGI Symbol;Acc:MGI:1917164]	101861	10.0707	11.638	0.186442	0.121853	0.886964
ENSMUSG00000021998	Lcp1	14	lymphocyte cytosolic protein 1 [Source:MGI Symbol;Acc:MGI:104808]	18826	1.09284	1.3855	0.241072	0.121861	0.886964
ENSMUSG00000060002	Chpt1	10	choline phosphotransferase 1 [Source:MGI Symbol;Acc:MGI:2384841]	212862	16.7139	13.341	-0.222323	0.121961	0.886964
ENSMUSG00000040390	Map3k10	7	mitogen-activated protein kinase kinase kinase 10 [Source:MGI Symbol;Acc:MGI:1346879]	269881	24.7201	21.2721	-0.196452	0.122033	0.886964
ENSMUSG00000046711	Hmga1	17	high mobility group AT-hook 1 [Source:MGI Symbol;Acc:MGI:96160]	15361	10.8294	9.14293	-0.206073	0.122171	0.886964
ENSMUSG00000024227	Pdzph1	17	PDZ and pleckstrin homology domains 1 [Source:MGI Symbol;Acc:MGI:1916489]	69239	3.1456	2.52326	-0.239374	0.122272	0.886964
ENSMUSG00000005610	Eif4g2	7	eukaryotic translation initiation factor 4, gamma 2 [Source:MGI Symbol;Acc:MGI:109207]	13690	144.135	125.026	-0.17791	0.122294	0.886964
ENSMUSG00000022206	Npr3	15	natriuretic peptide receptor 3 [Source:MGI Symbol;Acc:MGI:97373]	18162	1.22197	1.62043	0.246617	0.122423	0.886964
ENSMUSG00000050541	Adra1b	11	adrenergic receptor, alpha 1b [Source:MGI Symbol;Acc:MGI:104774]	11548	2.68675	2.13306	-0.228144	0.122429	0.886964
ENSMUSG00000029175	Slc35f6	5	solute carrier family 35, member F6 [Source:MGI Symbol;Acc:MGI:1922169]	74919	4.48998	3.55164	-0.229013	0.122436	0.886964
ENSMUSG00000028910	Mecr	4	mitochondrial trans-2-enoyl-CoA reductase [Source:MGI Symbol;Acc:MGI:1349441]	26922	7.29357	8.98309	0.230957	0.122646	0.886964
ENSMUSG00000020628	Trappc12	12	trafficking protein particle complex 12 [Source:MGI Symbol;Acc:MGI:2445089]	217449	10.3987	12.492	0.210926	0.12281	0.886964
ENSMUSG00000052698	Tln2	9	talin 2 [Source:MGI Symbol;Acc:MGI:1917799]	70549	10.4065	12.7497	0.218621	0.122843	0.886964
ENSMUSG00000062995	Ica1	6	islet cell autoantigen 1 [Source:MGI Symbol;Acc:MGI:96391]	15893	8.90081	11.4988	0.244531	0.122844	0.886964
ENSMUSG00000022375	Lrrc6	15	leucine rich repeat containing 6 (testis) [Source:MGI Symbol;Acc:MGI:1859553]	54562	1.50517	2.11597	0.258699	0.123018	0.886964
ENSMUSG00000046417	Lrrc75a	11	leucine rich repeat containing 75A [Source:MGI Symbol;Acc:MGI:2682293]	192976	13.8324	11.7165	-0.215287	0.123025	0.886964
ENSMUSG00000031543	Ank1	8	ankyrin 1, erythroid [Source:MGI Symbol;Acc:MGI:88024]	11733	5.79651	7.06048	0.218535	0.123035	0.886964
ENSMUSG00000033793	Atp6v1h	1	ATPase, H+ transporting, lysosomal V1 subunit H [Source:MGI Symbol;Acc:MGI:1914864]	108664	20.0427	23.3965	0.188142	0.123123	0.886964
ENSMUSG00000084883	Ccdc85c	12	coiled-coil domain containing 85C [Source:MGI Symbol;Acc:MGI:3644008]	668158	26.8716	24.0477	-0.183629	0.123134	0.886964
ENSMUSG00000040688	Tbl3	17	transducin (beta)-like 3 [Source:MGI Symbol;Acc:MGI:2384863]	213773	3.07912	3.67361	0.198601	0.123249	0.887412
ENSMUSG00000002602	Axl	7	AXL receptor tyrosine kinase [Source:MGI Symbol;Acc:MGI:1347244]	26362	39.5128	30.5905	-0.237501	0.123394	0.888076
ENSMUSG00000041380	Htr2c	X	5-hydroxytryptamine (serotonin) receptor 2C [Source:MGI Symbol;Acc:MGI:96281]	15560	3.33148	4.18242	0.231079	0.123504	0.888472
ENSMUSG00000031376	Atp2b3	X	ATPase, Ca++ transporting, plasma membrane 3 [Source:MGI Symbol;Acc:MGI:1347353]	320707	14.6988	18.2822	0.224994	0.123587	0.888472
ENSMUSG00000036501	Fam13b	18	family with sequence similarity 13, member B [Source:MGI Symbol;Acc:MGI:2447834]	225358	20.7483	18.0865	-0.173429	0.123717	0.888881
ENSMUSG00000042215	Bag2	1	BCL2-associated athanogene 2 [Source:MGI Symbol;Acc:MGI:1891254]	213539	4.36675	5.2533	0.216894	0.123828	0.889292
ENSMUSG00000027349	Fam98b	2	family with sequence similarity 98, member B [Source:MGI Symbol;Acc:MGI:1915465]	68215	19.2794	22.3506	0.188517	0.123966	0.889604
ENSMUSG00000028522	Mier1	4	MEIR1 treanscription regulator [Source:MGI Symbol;Acc:MGI:1918398]	71148	14.5862	12.642	-0.1854	0.123977	0.889604
ENSMUSG00000054855	Rnd1	15	Rho family GTPase 1 [Source:MGI Symbol;Acc:MGI:2444878]	223881	3.73262	4.73205	0.239528	0.12416	0.890404
ENSMUSG00000032652	Crebl2	6	cAMP responsive element binding protein-like 2 [Source:MGI Symbol;Acc:MGI:1889385]	232430	10.7871	9.23464	-0.183715	0.124247	0.890404
ENSMUSG00000024511	Rab27b	18	RAB27B, member RAS oncogene family [Source:MGI Symbol;Acc:MGI:1931295]	80718	1.95312	2.53435	0.244274	0.124322	0.890404
ENSMUSG00000037894	H2afz	3	H2A histone family, member Z [Source:MGI Symbol;Acc:MGI:1888388]	51788	27.7791	33.1319	0.202184	0.124402	0.890404
ENSMUSG00000004099	Dnmt1	9	DNA methyltransferase (cytosine-5) 1 [Source:MGI Symbol;Acc:MGI:94912]	13433	11.1541	13.6492	0.215388	0.124419	0.890404
ENSMUSG00000036377	C530008M17Rik	5	RIKEN cDNA C530008M17 gene [Source:MGI Symbol;Acc:MGI:2444817]	320827	5.46872	6.5521	0.207199	0.124445	0.890404
ENSMUSG00000066037	Hnrnpr	4	heterogeneous nuclear ribonucleoprotein R [Source:MGI Symbol;Acc:MGI:1891692]	74326	4.92015	5.73077	0.195574	0.124494	0.890404
ENSMUSG00000032583	Mon1a	9	MON1 homolog A, secretory traffciking associated [Source:MGI Symbol;Acc:MGI:1920075]	72825	9.99943	8.50371	-0.198902	0.124512	0.890404
ENSMUSG00000042066	Tmcc2	1	transmembrane and coiled-coil domains 2 [Source:MGI Symbol;Acc:MGI:1916125]	68875	17.3732	15.0628	-0.183523	0.124682	0.891237
ENSMUSG00000063698	Sfxn4	19	sideroflexin 4 [Source:MGI Symbol;Acc:MGI:2137680]	94281	1.00528	1.29249	0.249022	0.124765	0.891451
ENSMUSG00000071723	Gspt2	X	G1 to S phase transition 2 [Source:MGI Symbol;Acc:MGI:1316727]	14853	8.40625	10.0594	0.202344	0.124853	0.891704
ENSMUSG00000049764	Zfp280b	10	zinc finger protein 280B [Source:MGI Symbol;Acc:MGI:1927865]	64453	3.13464	2.4407	-0.247083	0.125088	0.892298
ENSMUSG00000066043	Phactr4	4	phosphatase and actin regulator 4 [Source:MGI Symbol;Acc:MGI:2140327]	100169	13.263	11.3857	-0.20435	0.125181	0.892298
ENSMUSG00000021573	Tppp	13	tubulin polymerization promoting protein [Source:MGI Symbol;Acc:MGI:1920198]	72948	26.2665	32.6955	0.22939	0.125207	0.892298
ENSMUSG00000028779	Pef1	4	penta-EF hand domain containing 1 [Source:MGI Symbol;Acc:MGI:1915148]	67898	16.1202	18.5504	0.182652	0.125335	0.892298
ENSMUSG00000055799	Tcf7l1	6	transcription factor 7 like 1 (T cell specific, HMG box) [Source:MGI Symbol;Acc:MGI:1202876]	21415	19.4783	16.9843	-0.189059	0.125338	0.892298
ENSMUSG00000042097	Zfp239	6	zinc finger protein 239 [Source:MGI Symbol;Acc:MGI:1306812]	22685	8.05096	6.54565	-0.220927	0.125477	0.892298
ENSMUSG00000029504	Ddx51	5	DEAD (Asp-Glu-Ala-Asp) box polypeptide 51 [Source:MGI Symbol;Acc:MGI:1916913]	69663	2.53596	3.05369	0.219468	0.125493	0.892298
ENSMUSG00000031976	Urb2	8	URB2 ribosome biogenesis 2 homolog (S. cerevisiae) [Source:MGI Symbol;Acc:MGI:2681124]	382038	2.31743	1.92971	-0.215616	0.125538	0.892298
ENSMUSG00000094870	Zfp131	13	zinc finger protein 131 [Source:MGI Symbol;Acc:MGI:1919715]	72465	9.06608	7.68641	-0.20612	0.12556	0.892298
ENSMUSG00000042308	Setd1a	7	SET domain containing 1A [Source:MGI Symbol;Acc:MGI:2446244]	233904	2.88488	2.43323	-0.206417	0.125602	0.892298
ENSMUSG00000031832	Taf1c	8	TATA-box binding protein associated factor, RNA polymerase I, C [Source:MGI Symbol;Acc:MGI:109576]	21341	2.95019	2.3014	-0.241756	0.12573	0.892298
ENSMUSG00000019873	Reep3	10	receptor accessory protein 3 [Source:MGI Symbol;Acc:MGI:88930]	28193	10.5401	8.41661	-0.22374	0.125731	0.892298
ENSMUSG00000004031	Brinp2	1	bone morphogenic protein/retinoic acid inducible neural-specific 2 [Source:MGI Symbol;Acc:MGI:2443333]	240843	13.8653	11.4903	-0.212565	0.125847	0.892298
ENSMUSG00000021866	Anxa11	14	annexin A11 [Source:MGI Symbol;Acc:MGI:108481]	11744	3.85625	4.89318	0.231745	0.126047	0.892298
ENSMUSG00000039735	Fnbp1l	3	formin binding protein 1-like [Source:MGI Symbol;Acc:MGI:1925642]	214459	8.80087	10.2231	0.17642	0.126183	0.892298
ENSMUSG00000024359	Hspa9	18	heat shock protein 9 [Source:MGI Symbol;Acc:MGI:96245]	15526	101.075	115.622	0.167923	0.126324	0.892298
ENSMUSG00000049728	Zfp668	7	zinc finger protein 668 [Source:MGI Symbol;Acc:MGI:2442943]	244219	3.77318	3.18556	-0.208439	0.126363	0.892298
ENSMUSG00000038156	Spon1	7	spondin 1, (f-spondin) extracellular matrix protein [Source:MGI Symbol;Acc:MGI:2385287]	233744	10.1373	11.7387	0.193526	0.126459	0.892298
ENSMUSG00000030423	Pop4	7	processing of precursor 4, ribonuclease P/MRP family, (S. cerevisiae) [Source:MGI Symbol;Acc:MGI:1913411]	66161	10.6137	12.2322	0.197483	0.126577	0.892298
ENSMUSG00000021929	Kpna3	14	karyopherin (importin) alpha 3 [Source:MGI Symbol;Acc:MGI:1100863]	16648	21.6662	25.006	0.176091	0.126605	0.892298
ENSMUSG00000081534	Slc48a1	15	solute carrier family 48 (heme transporter), member 1 [Source:MGI Symbol;Acc:MGI:1914989]	67739	49.126	41.7036	-0.187044	0.126665	0.892298
ENSMUSG00000031762	Mt2	8	metallothionein 2 [Source:MGI Symbol;Acc:MGI:97172]	17750	389.011	442.027	0.214692	0.126754	0.892298
ENSMUSG00000052914	Cyp2j6	4	cytochrome P450, family 2, subfamily j, polypeptide 6 [Source:MGI Symbol;Acc:MGI:1270148]	13110	7.2208	5.64331	-0.230639	0.126831	0.892298
ENSMUSG00000038126	Mphosph9	5	M-phase phosphoprotein 9 [Source:MGI Symbol;Acc:MGI:2443138]	269702	3.13853	2.66298	-0.195045	0.127098	0.892298
ENSMUSG00000017724	Etv4	11	ets variant 4 [Source:MGI Symbol;Acc:MGI:99423]	18612	13.8784	12.4282	-0.190163	0.127207	0.892298
ENSMUSG00000041669	Prima1	12	proline rich membrane anchor 1 [Source:MGI Symbol;Acc:MGI:1926097]	170952	1.54584	2.25467	0.255277	0.127218	0.892298
ENSMUSG00000019432	Ddx39b	17	DEAD (Asp-Glu-Ala-Asp) box polypeptide 39B [Source:MGI Symbol;Acc:MGI:99240]	53817	30.7166	35.0557	0.171855	0.127295	0.892298
ENSMUSG00000031502	Col4a1	8	collagen, type IV, alpha 1 [Source:MGI Symbol;Acc:MGI:88454]	12826	2.53717	2.05051	-0.231372	0.127437	0.892298
ENSMUSG00000063415	Cyp26b1	6	cytochrome P450, family 26, subfamily b, polypeptide 1 [Source:MGI Symbol;Acc:MGI:2176159]	232174	1.36488	1.00521	-0.253835	0.127457	0.892298
ENSMUSG00000030513	Pcsk6	7	proprotein convertase subtilisin/kexin type 6 [Source:MGI Symbol;Acc:MGI:102897]	18553	13.3657	10.2205	-0.234082	0.12746	0.892298
ENSMUSG00000041096	Tspyl2	X	TSPY-like 2 [Source:MGI Symbol;Acc:MGI:106244]	52808	28.0227	33.3471	0.19954	0.127481	0.892298
ENSMUSG00000042506	Usp22	11	ubiquitin specific peptidase 22 [Source:MGI Symbol;Acc:MGI:2144157]	216825	44.6605	53.9444	0.213314	0.12751	0.892298
ENSMUSG00000041468	Gpr12	5	G-protein coupled receptor 12 [Source:MGI Symbol;Acc:MGI:101909]	14738	2.06183	2.72624	0.248749	0.127548	0.892298
ENSMUSG00000032417	Rwdd2a	9	RWD domain containing 2A [Source:MGI Symbol;Acc:MGI:1916769]	69519	4.7698	5.93066	0.23398	0.127609	0.892298
ENSMUSG00000016520	Lnx2	5	ligand of numb-protein X 2 [Source:MGI Symbol;Acc:MGI:2155959]	140887	2.39952	1.96194	-0.225744	0.127636	0.892298
ENSMUSG00000039953	Clstn1	4	calsyntenin 1 [Source:MGI Symbol;Acc:MGI:1929895]	65945	146.485	177.312	0.216087	0.127707	0.892298
ENSMUSG00000022272	Myo10	15	myosin X [Source:MGI Symbol;Acc:MGI:107716]	17909	42.8159	35.6707	-0.208752	0.127776	0.892298
ENSMUSG00000072235	Tuba1a	15	tubulin, alpha 1A [Source:MGI Symbol;Acc:MGI:98869]	22142	85.4935	101.848	0.207853	0.127844	0.892298
ENSMUSG00000060510	Zfp266	9	zinc finger protein 266 [Source:MGI Symbol;Acc:MGI:1924769]	77519	7.72507	6.58013	-0.196502	0.127966	0.892298
ENSMUSG00000025195	Dnmbp	19	dynamin binding protein [Source:MGI Symbol;Acc:MGI:1917352]	71972	3.8548	3.32005	-0.203567	0.12808	0.892298
ENSMUSG00000037972	Snn	16	stannin [Source:MGI Symbol;Acc:MGI:1276549]	20621	38.7533	33.8337	-0.175975	0.128085	0.892298
ENSMUSG00000041817	Fam169a	13	family with sequence similarity 169, member A [Source:MGI Symbol;Acc:MGI:2444268]	320557	4.75785	5.98322	0.229053	0.128118	0.892298
ENSMUSG00000007589	Tinf2	14	Terf1 (TRF1)-interacting nuclear factor 2 [Source:MGI Symbol;Acc:MGI:107246]	28113	4.37621	3.63545	-0.214156	0.128207	0.892298
ENSMUSG00000039715	Wdr34	2	WD repeat domain 34 [Source:MGI Symbol;Acc:MGI:1919070]	71820	11.1722	13.1253	0.195262	0.128279	0.892298
ENSMUSG00000047045	Tmem164	X	transmembrane protein 164 [Source:MGI Symbol;Acc:MGI:2148020]	209497	9.09549	7.52103	-0.205417	0.128322	0.892298
ENSMUSG00000021814	Anxa7	14	annexin A7 [Source:MGI Symbol;Acc:MGI:88031]	11750	14.5712	17.2205	0.187936	0.128346	0.892298
ENSMUSG00000028452	Vcp	4	valosin containing protein [Source:MGI Symbol;Acc:MGI:99919]	269523	53.1463	61.0744	0.168931	0.128435	0.892298
ENSMUSG00000029752	Asns	6	asparagine synthetase [Source:MGI Symbol;Acc:MGI:1350929]	27053	14.7268	19.4087	0.246538	0.128455	0.892298
ENSMUSG00000041329	Atp1b2	11	ATPase, Na+/K+ transporting, beta 2 polypeptide [Source:MGI Symbol;Acc:MGI:88109]	11932	414.39	324.946	-0.223645	0.128548	0.892298
ENSMUSG00000000202	Btbd17	11	BTB (POZ) domain containing 17 [Source:MGI Symbol;Acc:MGI:1919264]	72014	31.3788	24.1681	-0.232649	0.128571	0.892298
ENSMUSG00000024064	Galnt14	17	polypeptide N-acetylgalactosaminyltransferase 14 [Source:MGI Symbol;Acc:MGI:1918935]	71685	3.27359	4.18948	0.238911	0.12859	0.892298
ENSMUSG00000002980	Bcam	7	basal cell adhesion molecule [Source:MGI Symbol;Acc:MGI:1929940]	57278	4.42583	3.57962	-0.235104	0.128597	0.892298
ENSMUSG00000034584	Exph5	9	exophilin 5 [Source:MGI Symbol;Acc:MGI:2443248]	320051	5.93431	4.58045	-0.24626	0.128614	0.892298
ENSMUSG00000052026	Slc6a7	18	solute carrier family 6 (neurotransmitter transporter, L-proline), member 7 [Source:MGI Symbol;Acc:MGI:2147363]	240332	3.10727	4.09308	0.247431	0.128736	0.892298
ENSMUSG00000021025	Nfkbia	12	nuclear factor of kappa light polypeptide gene enhancer in B cells inhibitor, alpha [Source:MGI Symbol;Acc:MGI:104741]	18035	18.4649	14.7209	-0.236342	0.128941	0.892298
ENSMUSG00000000168	Dlat	9	dihydrolipoamide S-acetyltransferase (E2 component of pyruvate dehydrogenase complex) [Source:MGI Symbol;Acc:MGI:2385311]	235339	24.3983	27.8586	0.173654	0.129107	0.892298
ENSMUSG00000025265	Fgd1	X	FYVE, RhoGEF and PH domain containing 1 [Source:MGI Symbol;Acc:MGI:104566]	14163	12.3318	10.3437	-0.209255	0.129173	0.892298
ENSMUSG00000058070	Eml1	12	echinoderm microtubule associated protein like 1 [Source:MGI Symbol;Acc:MGI:1915769]	68519	7.23287	8.86116	0.219552	0.129184	0.892298
ENSMUSG00000063434	Sorcs3	19	sortilin-related VPS10 domain containing receptor 3 [Source:MGI Symbol;Acc:MGI:1913923]	66673	4.47313	5.78689	0.24233	0.129226	0.892298
ENSMUSG00000033707	Lrrc24	15	leucine rich repeat containing 24 [Source:MGI Symbol;Acc:MGI:3605040]	378937	3.56334	4.71421	0.247531	0.129331	0.892298
ENSMUSG00000036093	Arl5a	2	ADP-ribosylation factor-like 5A [Source:MGI Symbol;Acc:MGI:1922673]	75423	14.4054	12.4843	-0.190156	0.129659	0.892298
ENSMUSG00000001016	Ilf2	3	interleukin enhancer binding factor 2 [Source:MGI Symbol;Acc:MGI:1915031]	67781	13.2969	15.6189	0.19343	0.129722	0.892298
ENSMUSG00000019990	Pde7b	10	phosphodiesterase 7B [Source:MGI Symbol;Acc:MGI:1352752]	29863	11.4593	13.4747	0.192871	0.129809	0.892298
ENSMUSG00000042246	Tmc7	7	transmembrane channel-like gene family 7 [Source:MGI Symbol;Acc:MGI:2443317]	209760	6.51311	5.28854	-0.208937	0.129827	0.892298
ENSMUSG00000024413	Npc1	18	NPC intracellular cholesterol transporter 1 [Source:MGI Symbol;Acc:MGI:1097712]	18145	17.7674	14.0816	-0.218885	0.129842	0.892298
ENSMUSG00000048222	Mfap1b	2	microfibrillar-associated protein 1B [Source:MGI Symbol;Acc:MGI:3694697]	100034361	6.00328	6.98506	0.199623	0.129935	0.892298
ENSMUSG00000057329	Bcl2	1	B cell leukemia/lymphoma 2 [Source:MGI Symbol;Acc:MGI:88138]	12043	12.6609	10.6371	-0.210589	0.130074	0.892298
ENSMUSG00000037843	Vstm2l	2	V-set and transmembrane domain containing 2-like [Source:MGI Symbol;Acc:MGI:2685537]	277432	15.0454	17.8951	0.209916	0.130088	0.892298
ENSMUSG00000002345	Borcs8	8	BLOC-1 related complex subunit 8 [Source:MGI Symbol;Acc:MGI:1919618]	72368	25.3652	29.4822	0.195038	0.130128	0.892298
ENSMUSG00000025499	Hras	7	Harvey rat sarcoma virus oncogene [Source:MGI Symbol;Acc:MGI:96224]	15461	25.8098	29.7732	0.175892	0.130163	0.892298
ENSMUSG00000097328	Tnfsf12	11	tumor necrosis factor (ligand) superfamily, member 12 [Source:MGI Symbol;Acc:MGI:1196259]	21944	4.09568	3.16732	-0.242851	0.13023	0.892298
ENSMUSG00000039701	Usp53	3	ubiquitin specific peptidase 53 [Source:MGI Symbol;Acc:MGI:2139607]	99526	16.4266	14.4655	-0.186872	0.1303	0.892298
ENSMUSG00000041765	Ubac2	14	ubiquitin associated domain containing 2 [Source:MGI Symbol;Acc:MGI:1916139]	68889	8.44954	6.89357	-0.204922	0.130459	0.892648
ENSMUSG00000037773	Pced1a	2	PC-esterase domain containing 1A [Source:MGI Symbol;Acc:MGI:2442177]	319513	4.44949	3.74	-0.204045	0.130551	0.892915
ENSMUSG00000027273	Snap25	2	synaptosomal-associated protein 25 [Source:MGI Symbol;Acc:MGI:98331]	20614	184.331	224.158	0.216304	0.130672	0.893017
ENSMUSG00000030763	Lcmt1	7	leucine carboxyl methyltransferase 1 [Source:MGI Symbol;Acc:MGI:1353593]	30949	17.1123	19.7778	0.188793	0.130937	0.893197
ENSMUSG00000038212	Mfsd14b	13	major facilitator superfamily domain containing 14B [Source:MGI Symbol;Acc:MGI:1913881]	66631	9.3026	7.61286	-0.210529	0.131042	0.893197
ENSMUSG00000031948	Kars	8	lysyl-tRNA synthetase [Source:MGI Symbol;Acc:MGI:1934754]	85305	24.5097	28.1145	0.17435	0.131137	0.893197
ENSMUSG00000026269	Rnpepl1	1	arginyl aminopeptidase (aminopeptidase B)-like 1 [Source:MGI Symbol;Acc:MGI:1914170]	108657	11.7332	9.89639	-0.19476	0.131148	0.893197
ENSMUSG00000024261	Syt4	18	synaptotagmin IV [Source:MGI Symbol;Acc:MGI:101759]	20983	11.414	14.0257	0.221857	0.131151	0.893197
ENSMUSG00000004892	Bcan	3	brevican [Source:MGI Symbol;Acc:MGI:1096385]	12032	291.749	231.11	-0.217534	0.131235	0.893197
ENSMUSG00000022123	Scel	14	sciellin [Source:MGI Symbol;Acc:MGI:1891228]	64929	1.11416	1.51438	0.253048	0.131271	0.893197
ENSMUSG00000023909	Paqr4	17	progestin and adipoQ receptor family member IV [Source:MGI Symbol;Acc:MGI:1923748]	76498	28.5619	23.822	-0.20088	0.131304	0.893197
ENSMUSG00000026414	Tnnt2	1	troponin T2, cardiac [Source:MGI Symbol;Acc:MGI:104597]	21956	0.945846	1.27816	0.25017	0.131334	0.893197
ENSMUSG00000034926	Dhcr24	4	24-dehydrocholesterol reductase [Source:MGI Symbol;Acc:MGI:1922004]	74754	22.9786	19.0952	-0.194537	0.131339	0.893197
ENSMUSG00000066643	Wdr35	12	WD repeat domain 35 [Source:MGI Symbol;Acc:MGI:1921932]	74682	7.57277	9.11896	0.206392	0.13136	0.893197
ENSMUSG00000069769	Msi2	11	musashi RNA-binding protein 2 [Source:MGI Symbol;Acc:MGI:1923876]	76626	65.1479	55.7514	-0.188882	0.131394	0.893197
ENSMUSG00000039148	Sart1	19	squamous cell carcinoma antigen recognized by T cells 1 [Source:MGI Symbol;Acc:MGI:1309453]	20227	17.0118	19.6711	0.184216	0.131443	0.893197
ENSMUSG00000042903	Foxo4	X	forkhead box O4 [Source:MGI Symbol;Acc:MGI:1891915]	54601	12.2175	10.0926	-0.209975	0.131556	0.893465
ENSMUSG00000026103	Gls	1	glutaminase [Source:MGI Symbol;Acc:MGI:95752]	14660	17.9886	22.6452	0.230819	0.131684	0.893465
ENSMUSG00000030201	Lrp6	6	low density lipoprotein receptor-related protein 6 [Source:MGI Symbol;Acc:MGI:1298218]	16974	7.32734	6.31938	-0.184901	0.131763	0.893465
ENSMUSG00000087403	Kantr	X	Kdm5c adjacent non-coding transcript [Source:MGI Symbol;Acc:MGI:1920247]	NA	5.12491	4.19501	-0.222295	0.131876	0.893465
ENSMUSG00000020700	Map3k3	11	mitogen-activated protein kinase kinase kinase 3 [Source:MGI Symbol;Acc:MGI:1346874]	26406	7.28127	6.17757	-0.199952	0.131887	0.893465
ENSMUSG00000052997	Uba2	7	ubiquitin-like modifier activating enzyme 2 [Source:MGI Symbol;Acc:MGI:1858313]	50995	31.2907	36.2214	0.185891	0.131891	0.893465
ENSMUSG00000052133	Sema5b	16	sema domain, seven thrombospondin repeats (type 1 and type 1-like), transmembrane domain (TM) and short cytoplasmic domain, (semaphorin) 5B [Source:MGI Symbol;Acc:MGI:107555]	20357	2.21694	2.7521	0.227164	0.132065	0.893879
ENSMUSG00000050663	Trhde	10	TRH-degrading enzyme [Source:MGI Symbol;Acc:MGI:2384311]	237553	3.71491	3.07691	-0.212178	0.132076	0.893879
ENSMUSG00000029106	Add1	5	adducin 1 (alpha) [Source:MGI Symbol;Acc:MGI:87918]	11518	111.812	127.496	0.17138	0.132258	0.894435
ENSMUSG00000034723	Tmx4	2	thioredoxin-related transmembrane protein 4 [Source:MGI Symbol;Acc:MGI:106558]	52837	16.7538	19.8413	0.200755	0.132608	0.894435
ENSMUSG00000044716	Dok7	5	docking protein 7 [Source:MGI Symbol;Acc:MGI:3584043]	231134	14.2102	12.2269	-0.186624	0.132747	0.894435
ENSMUSG00000025921	Rdh10	1	retinol dehydrogenase 10 (all-trans) [Source:MGI Symbol;Acc:MGI:1924238]	98711	3.64067	2.82728	-0.228283	0.132753	0.894435
ENSMUSG00000037902	Sirpa	2	signal-regulatory protein alpha [Source:MGI Symbol;Acc:MGI:108563]	19261	69.9512	60.5193	-0.171816	0.132788	0.894435
ENSMUSG00000042548	Asxl1	2	additional sex combs like 1 [Source:MGI Symbol;Acc:MGI:2684063]	228790	7.32445	6.21604	-0.201584	0.132837	0.894435
ENSMUSG00000031601	Cnot7	8	CCR4-NOT transcription complex, subunit 7 [Source:MGI Symbol;Acc:MGI:1298230]	18983	10.6587	12.5805	0.191877	0.132934	0.894435
ENSMUSG00000048490	Nrip1	16	nuclear receptor interacting protein 1 [Source:MGI Symbol;Acc:MGI:1315213]	268903	11.2695	9.80975	-0.187981	0.13308	0.894435
ENSMUSG00000025742	Prps2	X	phosphoribosyl pyrophosphate synthetase 2 [Source:MGI Symbol;Acc:MGI:97776]	110639	7.51947	9.04409	0.201139	0.133121	0.894435
ENSMUSG00000029575	Mmab	5	methylmalonic aciduria (cobalamin deficiency) cblB type homolog (human) [Source:MGI Symbol;Acc:MGI:1924947]	77697	9.35694	10.9919	0.199949	0.133124	0.894435
ENSMUSG00000058886	Deaf1	7	DEAF1, transcription factor [Source:MGI Symbol;Acc:MGI:1858496]	54006	14.3858	12.579	-0.177396	0.133231	0.894435
ENSMUSG00000054074	Skida1	2	SKI/DACH domain containing 1 [Source:MGI Symbol;Acc:MGI:1919918]	72668	5.55577	4.60173	-0.206162	0.13333	0.894435
ENSMUSG00000024188	Luc7l	17	Luc7-like [Source:MGI Symbol;Acc:MGI:1914228]	66978	8.45876	10.172	0.19637	0.133348	0.894435
ENSMUSG00000074182	Znhit6	3	zinc finger, HIT type 6 [Source:MGI Symbol;Acc:MGI:1916996]	229937	6.29159	7.58903	0.208999	0.133367	0.894435
ENSMUSG00000018217	Pmp22	11	peripheral myelin protein 22 [Source:MGI Symbol;Acc:MGI:97631]	18858	17.1032	13.3142	-0.223809	0.133414	0.894435
ENSMUSG00000026342	Slc35f5	1	solute carrier family 35, member F5 [Source:MGI Symbol;Acc:MGI:1921400]	74150	3.24475	2.51405	-0.232787	0.133559	0.894435
ENSMUSG00000025006	Sorbs1	19	sorbin and SH3 domain containing 1 [Source:MGI Symbol;Acc:MGI:700014]	20411	47.0476	54.079	0.175942	0.133773	0.894435
ENSMUSG00000027270	Lamp5	2	lysosomal-associated membrane protein family, member 5 [Source:MGI Symbol;Acc:MGI:1923411]	76161	17.126	22.1144	0.239139	0.133849	0.894435
ENSMUSG00000030203	Dusp16	6	dual specificity phosphatase 16 [Source:MGI Symbol;Acc:MGI:1917936]	70686	7.94905	6.79866	-0.196	0.133895	0.894435
ENSMUSG00000070407	Hs3st3b1	11	heparan sulfate (glucosamine) 3-O-sulfotransferase 3B1 [Source:MGI Symbol;Acc:MGI:1333853]	54710	1.9111	1.49969	-0.239031	0.133924	0.894435
ENSMUSG00000020792	Exoc7	11	exocyst complex component 7 [Source:MGI Symbol;Acc:MGI:1859270]	53413	25.5819	29.3607	0.169363	0.1341	0.894435
ENSMUSG00000020142	Slc1a4	11	solute carrier family 1 (glutamate/neutral amino acid transporter), member 4 [Source:MGI Symbol;Acc:MGI:2135601]	55963	25.6844	20.9703	-0.20335	0.134104	0.894435
ENSMUSG00000040746	Rnf167	11	ring finger protein 167 [Source:MGI Symbol;Acc:MGI:1917760]	70510	21.3205	17.9975	-0.186674	0.134162	0.894435
ENSMUSG00000037984	Neurod6	6	neurogenic differentiation 6 [Source:MGI Symbol;Acc:MGI:106593]	11922	7.65106	9.37801	0.220833	0.134168	0.894435
ENSMUSG00000044221	Grsf1	5	G-rich RNA sequence binding factor 1 [Source:MGI Symbol;Acc:MGI:106479]	231413	29.0031	33.0303	0.17115	0.134252	0.894435
ENSMUSG00000079427	Mthfsl	9	5, 10-methenyltetrahydrofolate synthetase-like [Source:MGI Symbol;Acc:MGI:3780550]	100039707	2.23294	1.70377	-0.243094	0.134288	0.894435
ENSMUSG00000040667	Nup88	11	nucleoporin 88 [Source:MGI Symbol;Acc:MGI:104900]	19069	12.4834	14.6359	0.192836	0.134318	0.894435
ENSMUSG00000016619	Nup50	15	nucleoporin 50 [Source:MGI Symbol;Acc:MGI:1351502]	18141	17.4434	14.688	-0.190529	0.134322	0.894435
ENSMUSG00000020657	Dnajc27	12	DnaJ heat shock protein family (Hsp40) member C27 [Source:MGI Symbol;Acc:MGI:2443036]	217378	9.02932	10.9655	0.214207	0.134364	0.894435
[truncated: 9,794 more rows]
