# Supplementary material for: Reactive astrocytes acquire neuroprotective as well as deleterious signatures in response to Tau and Aß pathology
Source: Nat Commun. 2022 Jan 10;13:135. doi: 10.1038/s41467-021-27702-w (PMC8748982; doi:10.1038/s41467-021-27702-w)
Supplement: Supplementary file 6 — Supplementary Data 4 [file 41467_2021_27702_MOESM6_ESM.xlsx]

## Sheet: Data 4
gene	gene_name	chromosome	description	entrez_id	Late-stage neocortex Control (average FPKM)	Late-stage neocortex APP/PS1 (average FPKM)	Late-stage neocortex Log2_Fold_Change (APP/PS1 vs WT)	Late-stage neocortex P-value (APP/PS1 vs WT)	Late-stage neocortex adjusted P-value (APP/PS1 vs WT)
ENSMUSG00000068129	Cst7	2	cystatin F (leukocystatin) [Source:MGI Symbol;Acc:MGI:1298217]	13011	0.12505	15.168	4.20179	1.38334e-58	2.01677e-54
ENSMUSG00000021091	Serpina3n	12	serine (or cysteine) peptidase inhibitor, clade A, member 3N [Source:MGI Symbol;Acc:MGI:105045]	20716	4.585	31.5355	2.4252	2.42263e-40	1.76598e-36
ENSMUSG00000022892	App	16	amyloid beta (A4) precursor protein [Source:MGI Symbol;Acc:MGI:88059]	11820	64.018	286.15	1.96536	1.47568e-34	7.1713e-31
ENSMUSG00000036905	C1qb	4	complement component 1, q subcomponent, beta polypeptide [Source:MGI Symbol;Acc:MGI:88224]	12260	30.28	84.059	1.41638	3.68825e-31	1.34427e-27
ENSMUSG00000052336	Cx3cr1	9	chemokine (C-X3-C motif) receptor 1 [Source:MGI Symbol;Acc:MGI:1333815]	13051	2.81345	8.47308	1.51558	2.41881e-28	5.87731e-25
ENSMUSG00000053175	Bcl3	7	B cell leukemia/lymphoma 3 [Source:MGI Symbol;Acc:MGI:88140]	12051	1.05601	6.62316	2.24223	2.263e-26	4.71318e-23
ENSMUSG00000023992	Trem2	17	triggering receptor expressed on myeloid cells 2 [Source:MGI Symbol;Acc:MGI:1913150]	83433	1.08927	5.61131	2.03611	4.58132e-26	8.34889e-23
ENSMUSG00000020932	Gfap	11	glial fibrillary acidic protein [Source:MGI Symbol;Acc:MGI:95697]	14580	1074.96	2405.87	1.13667	2.29506e-25	3.71774e-22
ENSMUSG00000038642	Ctss	3	cathepsin S [Source:MGI Symbol;Acc:MGI:107341]	13040	15.6289	60.5669	1.72499	5.78449e-24	8.4332e-21
ENSMUSG00000030579	Tyrobp	7	TYRO protein tyrosine kinase binding protein [Source:MGI Symbol;Acc:MGI:1277211]	22177	9.87427	42.9725	1.89475	7.79215e-23	1.03274e-19
ENSMUSG00000018774	Cd68	11	CD68 antigen [Source:MGI Symbol;Acc:MGI:88342]	12514	3.44248	13.5703	1.78077	2.91943e-22	3.54686e-19
ENSMUSG00000036887	C1qa	4	complement component 1, q subcomponent, alpha polypeptide [Source:MGI Symbol;Acc:MGI:88223]	12259	14.864	48.2786	1.54784	9.40845e-22	1.05512e-18
ENSMUSG00000069516	Lyz2	10	lysozyme 2 [Source:MGI Symbol;Acc:MGI:96897]	17105	10.0004	26.6563	1.34249	3.69655e-21	3.84942e-18
ENSMUSG00000031431	Tsc22d3	X	TSC22 domain family, member 3 [Source:MGI Symbol;Acc:MGI:1196284]	14605	202.745	103.652	-0.948858	1.33477e-20	1.29731e-17
ENSMUSG00000018927	Ccl6	11	chemokine (C-C motif) ligand 6 [Source:MGI Symbol;Acc:MGI:98263]	20305	0.562403	4.64882	2.30742	2.22072e-20	2.02349e-17
ENSMUSG00000053024	Cntn2	1	contactin 2 [Source:MGI Symbol;Acc:MGI:104518]	21367	2.7203	6.56174	1.21467	6.25976e-20	5.36829e-17
ENSMUSG00000026204	Ptprn	1	protein tyrosine phosphatase, receptor type, N [Source:MGI Symbol;Acc:MGI:102765]	19275	19.7538	41.8026	1.05934	6.50275e-19	5.26687e-16
ENSMUSG00000036896	C1qc	4	complement component 1, q subcomponent, C chain [Source:MGI Symbol;Acc:MGI:88225]	12262	15.5956	43.3458	1.35722	2.64884e-18	2.0325e-15
ENSMUSG00000000632	Sez6	11	seizure related gene 6 [Source:MGI Symbol;Acc:MGI:104745]	20370	10.0672	23.0565	1.17061	2.99378e-18	2.18232e-15
ENSMUSG00000026547	Tagln2	1	transgelin 2 [Source:MGI Symbol;Acc:MGI:1312985]	21346	5.90307	17.1453	1.42065	4.30187e-18	2.98652e-15
ENSMUSG00000041515	Irf8	8	interferon regulatory factor 8 [Source:MGI Symbol;Acc:MGI:96395]	15900	1.80777	6.30522	1.60623	4.57945e-18	3.03472e-15
ENSMUSG00000024617	Camk2a	18	calcium/calmodulin-dependent protein kinase II alpha [Source:MGI Symbol;Acc:MGI:88256]	12322	38.6138	79.2714	1.00494	4.09607e-17	2.59638e-14
ENSMUSG00000015568	Lpl	8	lipoprotein lipase [Source:MGI Symbol;Acc:MGI:96820]	16956	1.57968	4.80429	1.46966	4.31524e-17	2.62133e-14
ENSMUSG00000035673	Sbno2	10	strawberry notch 2 [Source:MGI Symbol;Acc:MGI:2448490]	216161	1.88372	5.41336	1.3999	4.60103e-17	2.68314e-14
ENSMUSG00000017740	Slc12a5	2	solute carrier family 12, member 5 [Source:MGI Symbol;Acc:MGI:1862037]	57138	13.7988	28.6379	1.02471	4.84728e-17	2.71802e-14
ENSMUSG00000036634	Mag	7	myelin-associated glycoprotein [Source:MGI Symbol;Acc:MGI:96912]	17136	18.1536	41.3412	1.13157	5.24984e-17	2.83472e-14
ENSMUSG00000023328	Ache	5	acetylcholinesterase [Source:MGI Symbol;Acc:MGI:87876]	11423	5.17286	13.1876	1.27126	6.06881e-17	3.1599e-14
ENSMUSG00000031144	Syp	X	synaptophysin [Source:MGI Symbol;Acc:MGI:98467]	20977	68.9012	168.553	1.21216	8.46357e-17	4.25484e-14
ENSMUSG00000055409	Nell1	7	NEL-like 1 [Source:MGI Symbol;Acc:MGI:2443902]	338352	1.4322	3.7446	1.33514	1.42844e-16	6.94175e-14
ENSMUSG00000028581	Laptm5	4	lysosomal-associated protein transmembrane 5 [Source:MGI Symbol;Acc:MGI:108046]	16792	4.56944	14.6728	1.48361	2.51922e-16	1.18477e-13
ENSMUSG00000035964	Tmem59l	8	transmembrane protein 59-like [Source:MGI Symbol;Acc:MGI:1915187]	67937	74.6906	174.564	1.15525	2.83339e-16	1.29088e-13
ENSMUSG00000038486	Sv2a	3	synaptic vesicle glycoprotein 2 a [Source:MGI Symbol;Acc:MGI:1927139]	64051	25.1969	51.5384	1.02484	3.25962e-16	1.44006e-13
ENSMUSG00000029054	Gabrd	4	gamma-aminobutyric acid (GABA) A receptor, subunit delta [Source:MGI Symbol;Acc:MGI:95622]	14403	5.71324	13.8846	1.1965	8.84352e-16	3.79205e-13
ENSMUSG00000004266	Ptpn6	6	protein tyrosine phosphatase, non-receptor type 6 [Source:MGI Symbol;Acc:MGI:96055]	15170	1.55467	5.34276	1.56196	1.12225e-15	4.67464e-13
ENSMUSG00000031438	Rnf128	X	ring finger protein 128 [Source:MGI Symbol;Acc:MGI:1914139]	66889	2.76682	7.21346	1.29325	1.60144e-15	6.4854e-13
ENSMUSG00000030683	Sez6l2	7	seizure related 6 homolog like 2 [Source:MGI Symbol;Acc:MGI:2385295]	233878	11.9782	24.4908	1.01572	1.91236e-15	7.5352e-13
ENSMUSG00000030077	Chl1	6	cell adhesion molecule L1-like [Source:MGI Symbol;Acc:MGI:1098266]	12661	2.21455	5.11141	1.14993	3.2178e-15	1.23453e-12
ENSMUSG00000035835	Plppr3	10	phospholipid phosphatase related 3 [Source:MGI Symbol;Acc:MGI:2388640]	216152	4.2749	10.695	1.23466	5.74122e-15	2.14618e-12
ENSMUSG00000039474	Wfs1	5	wolframin ER transmembrane glycoprotein [Source:MGI Symbol;Acc:MGI:1328355]	22393	11.2589	23.9881	1.03285	6.30673e-15	2.29865e-12
ENSMUSG00000026442	Nfasc	1	neurofascin [Source:MGI Symbol;Acc:MGI:104753]	269116	4.73057	9.37499	0.94664	7.10895e-15	2.52784e-12
ENSMUSG00000073418	C4b	17	complement component 4B (Chido blood group) [Source:MGI Symbol;Acc:MGI:88228]	12268	6.39781	22.792	1.53104	1.01945e-14	3.53872e-12
ENSMUSG00000050711	Scg2	1	secretogranin II [Source:MGI Symbol;Acc:MGI:103033]	20254	25.212	56.6655	1.12966	1.13903e-14	3.86184e-12
ENSMUSG00000098112	Bin2	15	bridging integrator 2 [Source:MGI Symbol;Acc:MGI:3611448]	668218	1.74813	6.16276	1.57793	1.26052e-14	4.17663e-12
ENSMUSG00000023011	Faim2	15	Fas apoptotic inhibitory molecule 2 [Source:MGI Symbol;Acc:MGI:1919643]	72393	8.56725	16.3618	0.934365	1.45224e-14	4.70493e-12
ENSMUSG00000021423	Ly86	13	lymphocyte antigen 86 [Source:MGI Symbol;Acc:MGI:1321404]	17084	1.60328	5.58767	1.56273	1.6069e-14	5.09283e-12
ENSMUSG00000021665	Hexb	13	hexosaminidase B [Source:MGI Symbol;Acc:MGI:96074]	15212	9.75243	28.4958	1.35648	2.52338e-14	7.82731e-12
ENSMUSG00000052727	Map1b	13	microtubule-associated protein 1B [Source:MGI Symbol;Acc:MGI:1306778]	17755	24.9852	48.7391	0.937287	2.66525e-14	8.09516e-12
ENSMUSG00000026576	Atp1b1	1	ATPase, Na+/K+ transporting, beta 1 polypeptide [Source:MGI Symbol;Acc:MGI:88108]	11931	131.985	224.05	0.75591	2.95887e-14	8.80356e-12
ENSMUSG00000021194	Chga	12	chromogranin A [Source:MGI Symbol;Acc:MGI:88394]	12652	29.2138	71.1192	1.1792	3.17747e-14	9.26487e-12
ENSMUSG00000027698	Nceh1	3	neutral cholesterol ester hydrolase 1 [Source:MGI Symbol;Acc:MGI:2443191]	320024	8.55673	18.2854	1.03025	4.21148e-14	1.19346e-11
ENSMUSG00000030302	Atp2b2	6	ATPase, Ca++ transporting, plasma membrane 2 [Source:MGI Symbol;Acc:MGI:105368]	11941	27.0785	50.5808	0.877106	4.25679e-14	1.19346e-11
ENSMUSG00000040035	Disp2	2	dispatched RND tramsporter family member 2 [Source:MGI Symbol;Acc:MGI:2388733]	214240	5.43887	11.6344	1.0551	4.72041e-14	1.29847e-11
ENSMUSG00000040907	Atp1a3	7	ATPase, Na+/K+ transporting, alpha 3 polypeptide [Source:MGI Symbol;Acc:MGI:88107]	232975	118.714	307.571	1.25687	6.13695e-14	1.65686e-11
ENSMUSG00000004961	Syt5	7	synaptotagmin V [Source:MGI Symbol;Acc:MGI:1926368]	53420	40.9206	83.9155	0.994744	6.79201e-14	1.80038e-11
ENSMUSG00000024621	Csf1r	18	colony stimulating factor 1 receptor [Source:MGI Symbol;Acc:MGI:1339758]	12978	3.30263	8.98022	1.29006	1.07051e-13	2.78696e-11
ENSMUSG00000026443	Lrrn2	1	leucine rich repeat protein 2, neuronal [Source:MGI Symbol;Acc:MGI:106037]	16980	12.7466	27.0058	1.0345	1.24868e-13	3.19378e-11
ENSMUSG00000040118	Cacna2d1	5	calcium channel, voltage-dependent, alpha2/delta subunit 1 [Source:MGI Symbol;Acc:MGI:88295]	12293	2.73405	5.7363	1.02866	1.75921e-13	4.42199e-11
ENSMUSG00000019828	Grm1	10	glutamate receptor, metabotropic 1 [Source:MGI Symbol;Acc:MGI:1351338]	14816	1.35001	3.72485	1.32528	2.43246e-13	6.01064e-11
ENSMUSG00000036264	Fstl4	11	follistatin-like 4 [Source:MGI Symbol;Acc:MGI:2443199]	320027	2.93262	6.9438	1.16188	3.41425e-13	8.29606e-11
ENSMUSG00000037686	Aspg	12	asparaginase [Source:MGI Symbol;Acc:MGI:2144822]	104816	3.29391	8.80578	1.29971	3.58292e-13	8.56319e-11
ENSMUSG00000027350	Chgb	2	chromogranin B [Source:MGI Symbol;Acc:MGI:88395]	12653	38.1217	97.4639	1.22496	4.16312e-13	9.78936e-11
ENSMUSG00000037428	Vgf	5	VGF nerve growth factor inducible [Source:MGI Symbol;Acc:MGI:1343180]	381677	13.9987	33.8229	1.17427	6.53723e-13	1.5128e-10
ENSMUSG00000056222	Spock1	13	sparc/osteonectin, cwcv and kazal-like domains proteoglycan 1 [Source:MGI Symbol;Acc:MGI:105371]	20745	8.71165	18.1888	1.02836	7.94636e-13	1.81016e-10
ENSMUSG00000059456	Ptk2b	14	PTK2 protein tyrosine kinase 2 beta [Source:MGI Symbol;Acc:MGI:104908]	19229	44.7194	93.7894	1.02383	8.49865e-13	1.90618e-10
ENSMUSG00000043388	Tmem130	5	transmembrane protein 130 [Source:MGI Symbol;Acc:MGI:3607706]	243339	17.4599	45.0132	1.25437	1.08213e-12	2.39036e-10
ENSMUSG00000024261	Syt4	18	synaptotagmin IV [Source:MGI Symbol;Acc:MGI:101759]	20983	16.7449	31.3032	0.892995	1.10962e-12	2.4145e-10
ENSMUSG00000021087	Rtn1	12	reticulon 1 [Source:MGI Symbol;Acc:MGI:1933947]	104001	128.679	229.654	0.837687	1.14423e-12	2.4532e-10
ENSMUSG00000027419	Pcsk2	2	proprotein convertase subtilisin/kexin type 2 [Source:MGI Symbol;Acc:MGI:97512]	18549	13.4724	23.4926	0.793579	1.17845e-12	2.48994e-10
ENSMUSG00000021318	Gli3	13	GLI-Kruppel family member GLI3 [Source:MGI Symbol;Acc:MGI:95729]	14634	5.76487	2.84229	-0.955441	1.28666e-12	2.67125e-10
ENSMUSG00000069072	Slc7a14	3	solute carrier family 7 (cationic amino acid transporter, y+ system), member 14 [Source:MGI Symbol;Acc:MGI:3040688]	241919	2.11699	4.31384	0.994539	1.30091e-12	2.67125e-10
ENSMUSG00000030137	Tuba8	6	tubulin, alpha 8 [Source:MGI Symbol;Acc:MGI:1858225]	53857	4.09105	9.48024	1.11949	1.35254e-12	2.7387e-10
ENSMUSG00000062591	Tubb4a	17	tubulin, beta 4A class IVA [Source:MGI Symbol;Acc:MGI:107848]	22153	333.618	672.908	0.977257	1.40058e-12	2.79714e-10
ENSMUSG00000022756	Slc7a4	16	solute carrier family 7 (cationic amino acid transporter, y+ system), member 4 [Source:MGI Symbol;Acc:MGI:2146512]	224022	8.06994	17.8972	1.06652	2.01926e-12	3.92517e-10
ENSMUSG00000031833	Mast3	8	microtubule associated serine/threonine kinase 3 [Source:MGI Symbol;Acc:MGI:2683541]	546071	12.0113	21.3047	0.809882	2.32034e-12	4.45108e-10
ENSMUSG00000054640	Slc8a1	17	solute carrier family 8 (sodium/calcium exchanger), member 1 [Source:MGI Symbol;Acc:MGI:107956]	20541	1.39999	2.58968	0.877774	2.56498e-12	4.85647e-10
ENSMUSG00000027270	Lamp5	2	lysosomal-associated membrane protein family, member 5 [Source:MGI Symbol;Acc:MGI:1923411]	76161	34.5227	58.8116	0.761398	2.98633e-12	5.58176e-10
ENSMUSG00000022054	Nefm	14	neurofilament, medium polypeptide [Source:MGI Symbol;Acc:MGI:97314]	18040	45.9314	110.306	1.15078	4.17058e-12	7.69657e-10
ENSMUSG00000008153	Clstn3	6	calsyntenin 3 [Source:MGI Symbol;Acc:MGI:2178323]	232370	17.7243	39.615	1.08387	4.44755e-12	8.1051e-10
ENSMUSG00000015950	Ncf1	5	neutrophil cytosolic factor 1 [Source:MGI Symbol;Acc:MGI:97283]	17969	0.955761	3.11707	1.45536	4.63683e-12	8.34572e-10
ENSMUSG00000026656	Fcgr2b	1	Fc receptor, IgG, low affinity IIb [Source:MGI Symbol;Acc:MGI:95499]	14130	0.66382	3.0864	1.67563	4.93178e-12	8.76834e-10
ENSMUSG00000025582	Nptx1	11	neuronal pentraxin 1 [Source:MGI Symbol;Acc:MGI:107811]	18164	9.4579	21.7615	1.12627	5.56417e-12	9.7735e-10
ENSMUSG00000038034	Igsf8	1	immunoglobulin superfamily, member 8 [Source:MGI Symbol;Acc:MGI:2154090]	140559	36.3258	74.6377	0.969633	5.94573e-12	1.03194e-09
ENSMUSG00000003363	Pld3	7	phospholipase D family, member 3 [Source:MGI Symbol;Acc:MGI:1333782]	18807	90.1377	183.903	0.96323	6.6285e-12	1.13691e-09
ENSMUSG00000027894	Slc6a17	3	solute carrier family 6 (neurotransmitter transporter), member 17 [Source:MGI Symbol;Acc:MGI:2442535]	229706	4.88673	8.60467	0.813694	6.82068e-12	1.15626e-09
ENSMUSG00000023236	Scg5	2	secretogranin V [Source:MGI Symbol;Acc:MGI:98289]	20394	62.6254	109.112	0.779577	7.4097e-12	1.24168e-09
ENSMUSG00000073411	H2-D1	17	histocompatibility 2, D region locus 1 [Source:MGI Symbol;Acc:MGI:95896]	14964	28.2063	64.8444	1.09092	8.87465e-12	1.47027e-09
ENSMUSG00000038059	Smim3	18	small integral membrane protein 3 [Source:MGI Symbol;Acc:MGI:1917088]	106878	28.0964	15.9046	-0.80786	9.18677e-12	1.50488e-09
ENSMUSG00000019943	Atp2b1	10	ATPase, Ca++ transporting, plasma membrane 1 [Source:MGI Symbol;Acc:MGI:104653]	67972	28.959	46.8982	0.689624	9.3032e-12	1.50701e-09
ENSMUSG00000031778	Cx3cl1	8	chemokine (C-X3-C motif) ligand 1 [Source:MGI Symbol;Acc:MGI:1097153]	20312	65.2029	149.77	1.10804	1.19312e-11	1.91148e-09
ENSMUSG00000007594	Hapln4	8	hyaluronan and proteoglycan link protein 4 [Source:MGI Symbol;Acc:MGI:2679531]	330790	11.0788	24.7539	1.07587	1.20661e-11	1.91209e-09
ENSMUSG00000020436	Gabrg2	11	gamma-aminobutyric acid (GABA) A receptor, subunit gamma 2 [Source:MGI Symbol;Acc:MGI:95623]	14406	7.92483	14.5152	0.870123	1.40947e-11	2.20954e-09
ENSMUSG00000032356	Rasgrf1	9	RAS protein-specific guanine nucleotide-releasing factor 1 [Source:MGI Symbol;Acc:MGI:99694]	19417	12.2135	26.4546	1.0553	1.56341e-11	2.42479e-09
ENSMUSG00000028931	Kcnab2	4	potassium voltage-gated channel, shaker-related subfamily, beta member 2 [Source:MGI Symbol;Acc:MGI:109239]	16498	19.5262	39.3277	0.958922	1.86107e-11	2.85606e-09
ENSMUSG00000006675	P4htm	9	prolyl 4-hydroxylase, transmembrane (endoplasmic reticulum) [Source:MGI Symbol;Acc:MGI:1921693]	74443	18.7012	36.0007	0.904401	1.99375e-11	3.02576e-09
ENSMUSG00000021998	Lcp1	14	lymphocyte cytosolic protein 1 [Source:MGI Symbol;Acc:MGI:104808]	18826	1.10506	3.30532	1.39287	2.01316e-11	3.02576e-09
ENSMUSG00000031841	Cdh13	8	cadherin 13 [Source:MGI Symbol;Acc:MGI:99551]	12554	4.82056	11.4235	1.13532	2.41735e-11	3.59618e-09
ENSMUSG00000000982	Ccl3	11	chemokine (C-C motif) ligand 3 [Source:MGI Symbol;Acc:MGI:98260]	20302	0.349443	3.86077	1.92222	2.48059e-11	3.65299e-09
ENSMUSG00000020340	Cyfip2	11	cytoplasmic FMR1 interacting protein 2 [Source:MGI Symbol;Acc:MGI:1924134]	76884	23.9201	40.5565	0.749659	3.13234e-11	4.56664e-09
ENSMUSG00000014602	Kif1a	1	kinesin family member 1A [Source:MGI Symbol;Acc:MGI:108391]	16560	44.527	71.4712	0.67696	3.32738e-11	4.80295e-09
ENSMUSG00000044667	Plppr4	3	phospholipid phosphatase related 4 [Source:MGI Symbol;Acc:MGI:106530]	229791	6.48748	12.1895	0.900289	3.44172e-11	4.91929e-09
ENSMUSG00000056737	Capg	6	capping protein (actin filament), gelsolin-like [Source:MGI Symbol;Acc:MGI:1098259]	12332	6.1999	14.3861	1.10905	3.84763e-11	5.44607e-09
ENSMUSG00000025743	Sdc3	4	syndecan 3 [Source:MGI Symbol;Acc:MGI:1349163]	20970	12.7096	22.5785	0.803432	4.77459e-11	6.69316e-09
ENSMUSG00000020396	Nefh	11	neurofilament, heavy polypeptide [Source:MGI Symbol;Acc:MGI:97309]	380684	7.69981	18.528	1.13602	5.36209e-11	7.38783e-09
ENSMUSG00000002111	Spi1	2	spleen focus forming virus (SFFV) proviral integration oncogene [Source:MGI Symbol;Acc:MGI:98282]	20375	1.48929	4.43303	1.35157	6.34196e-11	8.64107e-09
ENSMUSG00000064329	Scn1a	2	sodium channel, voltage-gated, type I, alpha [Source:MGI Symbol;Acc:MGI:98246]	20265	3.02307	5.50206	0.852894	8.33234e-11	1.12479e-08
ENSMUSG00000022629	Kif21a	15	kinesin family member 21A [Source:MGI Symbol;Acc:MGI:109188]	16564	13.8214	23.1426	0.732389	8.66585e-11	1.15908e-08
ENSMUSG00000020524	Gria1	11	glutamate receptor, ionotropic, AMPA1 (alpha 1) [Source:MGI Symbol;Acc:MGI:95808]	14799	9.65553	18.4903	0.930319	9.24085e-11	1.22475e-08
ENSMUSG00000067586	S1pr3	13	sphingosine-1-phosphate receptor 3 [Source:MGI Symbol;Acc:MGI:1339365]	13610	0.719585	2.05211	1.31238	9.57617e-11	1.25776e-08
ENSMUSG00000029151	Slc30a3	5	solute carrier family 30 (zinc transporter), member 3 [Source:MGI Symbol;Acc:MGI:1345280]	22784	13.4872	25.4395	0.879785	1.33087e-10	1.73239e-08
ENSMUSG00000024030	Abcg1	17	ATP binding cassette subfamily G member 1 [Source:MGI Symbol;Acc:MGI:107704]	11307	2.93772	5.98834	0.970337	1.3628e-10	1.75825e-08
ENSMUSG00000062380	Tubb3	8	tubulin, beta 3 class III [Source:MGI Symbol;Acc:MGI:107813]	22152	82.9387	161.744	0.924989	1.40731e-10	1.79395e-08
ENSMUSG00000024397	Aif1	17	allograft inflammatory factor 1 [Source:MGI Symbol;Acc:MGI:1343098]	11629	7.77193	19.7137	1.1961	1.41508e-10	1.79395e-08
ENSMUSG00000010086	Rnf112	11	ring finger protein 112 [Source:MGI Symbol;Acc:MGI:106611]	22671	18.4798	34.5496	0.879792	1.519e-10	1.90909e-08
ENSMUSG00000027603	Ggt7	2	gamma-glutamyltransferase 7 [Source:MGI Symbol;Acc:MGI:1913385]	207182	16.9452	33.9908	0.930387	1.77963e-10	2.21754e-08
ENSMUSG00000025579	Gaa	11	glucosidase, alpha, acid [Source:MGI Symbol;Acc:MGI:95609]	14387	40.4176	79.1896	0.90079	1.8129e-10	2.22474e-08
ENSMUSG00000016346	Kcnq2	2	potassium voltage-gated channel, subfamily Q, member 2 [Source:MGI Symbol;Acc:MGI:1309503]	16536	4.43137	7.89723	0.825352	1.81593e-10	2.22474e-08
ENSMUSG00000051504	Siglech	7	sialic acid binding Ig-like lectin H [Source:MGI Symbol;Acc:MGI:2443256]	233274	2.10739	5.30727	1.21258	1.87941e-10	2.28333e-08
ENSMUSG00000026959	Grin1	2	glutamate receptor, ionotropic, NMDA1 (zeta 1) [Source:MGI Symbol;Acc:MGI:95819]	14810	10.2256	23.0428	1.06087	1.94143e-10	2.33918e-08
ENSMUSG00000039953	Clstn1	4	calsyntenin 1 [Source:MGI Symbol;Acc:MGI:1929895]	65945	90.4691	180.814	0.932972	2.01843e-10	2.41202e-08
ENSMUSG00000040687	Madd	2	MAP-kinase activating death domain [Source:MGI Symbol;Acc:MGI:2444672]	228355	5.67357	9.90919	0.780891	2.03912e-10	2.41693e-08
ENSMUSG00000034336	Ina	19	internexin neuronal intermediate filament protein, alpha [Source:MGI Symbol;Acc:MGI:96568]	226180	47.7262	92.9449	0.909126	2.18073e-10	2.56395e-08
ENSMUSG00000000627	Sema4f	6	sema domain, immunoglobulin domain (Ig), TM domain, and short cytoplasmic domain [Source:MGI Symbol;Acc:MGI:1340055]	20355	2.46673	5.23743	1.02275	2.73167e-10	3.18601e-08
ENSMUSG00000057897	Camk2b	11	calcium/calmodulin-dependent protein kinase II, beta [Source:MGI Symbol;Acc:MGI:88257]	12323	57.3406	129.086	1.08584	2.80754e-10	3.2485e-08
ENSMUSG00000041703	Zic5	14	zinc finger protein of the cerebellum 5 [Source:MGI Symbol;Acc:MGI:1929518]	65100	4.93584	2.1007	-1.10107	3.08858e-10	3.54555e-08
ENSMUSG00000030000	Add2	6	adducin 2 (beta) [Source:MGI Symbol;Acc:MGI:87919]	11519	9.6834	18.8148	0.928206	3.23565e-10	3.68536e-08
ENSMUSG00000028937	Acot7	4	acyl-CoA thioesterase 7 [Source:MGI Symbol;Acc:MGI:1917275]	70025	166.847	309.568	0.858414	3.40105e-10	3.84372e-08
ENSMUSG00000045009	Prrt3	6	proline-rich transmembrane protein 3 [Source:MGI Symbol;Acc:MGI:2444810]	210673	2.27458	5.48037	1.15226	3.74095e-10	4.19533e-08
ENSMUSG00000023827	Agpat4	17	1-acylglycerol-3-phosphate O-acyltransferase 4 (lysophosphatidic acid acyltransferase, delta) [Source:MGI Symbol;Acc:MGI:1915512]	68262	11.7127	20.871	0.806958	3.8057e-10	4.23536e-08
ENSMUSG00000026825	Dnm1	2	dynamin 1 [Source:MGI Symbol;Acc:MGI:107384]	13429	69.6907	146.782	1.00922	3.88837e-10	4.29459e-08
ENSMUSG00000032564	Cpne4	9	copine IV [Source:MGI Symbol;Acc:MGI:1921270]	74020	4.81302	9.78883	0.981226	4.42054e-10	4.80948e-08
ENSMUSG00000039740	Alg2	4	asparagine-linked glycosylation 2 (alpha-1,3-mannosyltransferase) [Source:MGI Symbol;Acc:MGI:1914731]	56737	13.776	23.1311	0.728461	4.53655e-10	4.89914e-08
ENSMUSG00000023960	Enpp5	17	ectonucleotide pyrophosphatase/phosphodiesterase 5 [Source:MGI Symbol;Acc:MGI:1933830]	83965	17.1233	29.7831	0.772702	5.20123e-10	5.57565e-08
ENSMUSG00000072825	Cep170b	12	centrosomal protein 170B [Source:MGI Symbol;Acc:MGI:2145043]	217882	14.2308	26.0885	0.845753	5.51594e-10	5.86984e-08
ENSMUSG00000003316	Glg1	8	golgi apparatus protein 1 [Source:MGI Symbol;Acc:MGI:104967]	20340	11.4784	22.412	0.884502	6.07859e-10	6.42172e-08
ENSMUSG00000054226	Tprkb	6	Tp53rk binding protein [Source:MGI Symbol;Acc:MGI:1917036]	69786	362.127	225.356	-0.673638	7.2732e-10	7.62849e-08
ENSMUSG00000019087	Atp6ap1	X	ATPase, H+ transporting, lysosomal accessory protein 1 [Source:MGI Symbol;Acc:MGI:109629]	54411	69.607	124.053	0.785125	7.37709e-10	7.68218e-08
ENSMUSG00000019302	Atp6v0a1	11	ATPase, H+ transporting, lysosomal V0 subunit A1 [Source:MGI Symbol;Acc:MGI:103286]	11975	31.4887	56.8571	0.808914	7.79384e-10	8.05861e-08
ENSMUSG00000022454	Nell2	15	NEL-like 2 [Source:MGI Symbol;Acc:MGI:1858510]	54003	33.5374	66.4537	0.939794	7.9499e-10	8.14417e-08
ENSMUSG00000029223	Uchl1	5	ubiquitin carboxy-terminal hydrolase L1 [Source:MGI Symbol;Acc:MGI:103149]	22223	179.411	371.816	0.985263	8.02948e-10	8.14417e-08
ENSMUSG00000042401	Crtac1	19	cartilage acidic protein 1 [Source:MGI Symbol;Acc:MGI:1920082]	72832	7.30602	18.7882	1.19748	8.07455e-10	8.14417e-08
ENSMUSG00000048163	Selplg	5	selectin, platelet (p-selectin) ligand [Source:MGI Symbol;Acc:MGI:106689]	20345	3.59764	8.61605	1.12691	8.10004e-10	8.14417e-08
ENSMUSG00000021259	Cyp46a1	12	cytochrome P450, family 46, subfamily a, polypeptide 1 [Source:MGI Symbol;Acc:MGI:1341877]	13116	36.0398	66.9332	0.84286	8.31459e-10	8.30263e-08
ENSMUSG00000034723	Tmx4	2	thioredoxin-related transmembrane protein 4 [Source:MGI Symbol;Acc:MGI:106558]	52837	9.14666	15.346	0.738924	8.72137e-10	8.64959e-08
ENSMUSG00000007207	Stx1a	5	syntaxin 1A (brain) [Source:MGI Symbol;Acc:MGI:109355]	20907	42.6435	78.7386	0.853746	8.89622e-10	8.76338e-08
ENSMUSG00000034981	Parm1	5	prostate androgen-regulated mucin-like protein 1 [Source:MGI Symbol;Acc:MGI:2443349]	231440	3.39288	6.64049	0.937038	9.07149e-10	8.87606e-08
ENSMUSG00000034586	Hid1	11	HID1 domain containing [Source:MGI Symbol;Acc:MGI:2445087]	217310	14.8853	27.9384	0.861462	1.10986e-09	1.07871e-07
ENSMUSG00000027546	Atp9a	2	ATPase, class II, type 9A [Source:MGI Symbol;Acc:MGI:1330826]	11981	23.9886	43.3509	0.830116	1.32127e-09	1.27568e-07
ENSMUSG00000026764	Kif5c	2	kinesin family member 5C [Source:MGI Symbol;Acc:MGI:1098269]	16574	26.1039	44.2276	0.766026	1.3563e-09	1.30088e-07
ENSMUSG00000021270	Hsp90aa1	12	heat shock protein 90, alpha (cytosolic), class A member 1 [Source:MGI Symbol;Acc:MGI:96250]	15519	251.768	446.656	0.787577	1.47399e-09	1.40453e-07
ENSMUSG00000032174	Icam5	9	intercellular adhesion molecule 5, telencephalin [Source:MGI Symbol;Acc:MGI:109430]	15898	10.8775	26.1805	1.14188	1.51978e-09	1.43876e-07
ENSMUSG00000022055	Nefl	14	neurofilament, light polypeptide [Source:MGI Symbol;Acc:MGI:97313]	18039	53.0301	100.131	0.870973	1.86965e-09	1.75855e-07
ENSMUSG00000020120	Plek	11	pleckstrin [Source:MGI Symbol;Acc:MGI:1860485]	56193	1.51327	3.55087	1.1183	2.0027e-09	1.87162e-07
ENSMUSG00000038156	Spon1	7	spondin 1, (f-spondin) extracellular matrix protein [Source:MGI Symbol;Acc:MGI:2385287]	233744	5.25871	10.264	0.893257	2.02691e-09	1.88218e-07
ENSMUSG00000024610	Cd74	18	CD74 antigen (invariant polypeptide of major histocompatibility complex, class II antigen-associated) [Source:MGI Symbol;Acc:MGI:96534]	16149	5.00687	12.7313	1.20917	2.14229e-09	1.97673e-07
ENSMUSG00000027489	Necab3	2	N-terminal EF-hand calcium binding protein 3 [Source:MGI Symbol;Acc:MGI:1861721]	56846	20.0993	37.9516	0.878038	2.18726e-09	2.00554e-07
ENSMUSG00000032452	Clstn2	9	calsyntenin 2 [Source:MGI Symbol;Acc:MGI:1929897]	64085	2.96271	5.92486	0.930871	2.24249e-09	2.04333e-07
ENSMUSG00000054013	Tmem179	12	transmembrane protein 179 [Source:MGI Symbol;Acc:MGI:2144891]	104885	18.047	30.6269	0.759952	2.30323e-09	2.08564e-07
ENSMUSG00000022146	Osmr	15	oncostatin M receptor [Source:MGI Symbol;Acc:MGI:1330819]	18414	0.562543	1.59802	1.26855	2.6234e-09	2.3609e-07
ENSMUSG00000005125	Ndrg1	15	N-myc downstream regulated gene 1 [Source:MGI Symbol;Acc:MGI:1341799]	17988	9.2347	17.2793	0.879512	2.675e-09	2.39257e-07
ENSMUSG00000003153	Slc2a3	6	solute carrier family 2 (facilitated glucose transporter), member 3 [Source:MGI Symbol;Acc:MGI:95757]	20527	3.50655	7.28245	0.988316	2.88132e-09	2.56139e-07
ENSMUSG00000034855	Cxcl10	5	chemokine (C-X-C motif) ligand 10 [Source:MGI Symbol;Acc:MGI:1352450]	15945	2.35902	6.5394	1.2789	3.12024e-09	2.75696e-07
ENSMUSG00000026452	Syt2	1	synaptotagmin II [Source:MGI Symbol;Acc:MGI:99666]	20980	1.60328	3.5671	1.03365	3.16612e-09	2.78065e-07
ENSMUSG00000033595	Lgi3	14	leucine-rich repeat LGI family, member 3 [Source:MGI Symbol;Acc:MGI:2182619]	213469	15.0873	27.304	0.813797	3.385e-09	2.95509e-07
ENSMUSG00000007021	Syngr3	17	synaptogyrin 3 [Source:MGI Symbol;Acc:MGI:1341881]	20974	31.3645	58.7795	0.88321	3.60373e-09	3.12731e-07
ENSMUSG00000039860	Srrm3	5	serine/arginine repetitive matrix 3 [Source:MGI Symbol;Acc:MGI:1920309]	58212	3.79291	7.26515	0.896087	3.89056e-09	3.35624e-07
ENSMUSG00000018008	Cyth4	15	cytohesin 4 [Source:MGI Symbol;Acc:MGI:2441702]	72318	2.05905	4.82322	1.10676	4.1311e-09	3.54278e-07
ENSMUSG00000021991	Cacna2d3	14	calcium channel, voltage-dependent, alpha2/delta subunit 3 [Source:MGI Symbol;Acc:MGI:1338890]	12294	4.55803	8.52663	0.863985	4.21462e-09	3.57761e-07
ENSMUSG00000058297	Spock2	10	sparc/osteonectin, cwcv and kazal-like domains proteoglycan 2 [Source:MGI Symbol;Acc:MGI:1891351]	94214	13.2627	24.2817	0.817206	4.22079e-09	3.57761e-07
ENSMUSG00000037771	Slc32a1	2	solute carrier family 32 (GABA vesicular transporter), member 1 [Source:MGI Symbol;Acc:MGI:1194488]	22348	2.63932	5.80474	1.04873	4.35165e-09	3.6672e-07
ENSMUSG00000030707	Coro1a	7	coronin, actin binding protein 1A [Source:MGI Symbol;Acc:MGI:1345961]	12721	37.7024	71.775	0.883606	4.50149e-09	3.77168e-07
ENSMUSG00000022421	Nptxr	15	neuronal pentraxin receptor [Source:MGI Symbol;Acc:MGI:1920590]	73340	17.2062	36.4161	1.00749	4.54584e-09	3.78707e-07
ENSMUSG00000027220	Syt13	2	synaptotagmin XIII [Source:MGI Symbol;Acc:MGI:1933945]	80976	9.90936	17.7007	0.804916	4.60914e-09	3.81799e-07
ENSMUSG00000025986	Slc39a10	1	solute carrier family 39 (zinc transporter), member 10 [Source:MGI Symbol;Acc:MGI:1914515]	227059	5.54053	9.6067	0.772063	5.11102e-09	4.20981e-07
ENSMUSG00000029765	Plxna4	6	plexin A4 [Source:MGI Symbol;Acc:MGI:2179061]	243743	2.18086	3.73728	0.762468	5.62206e-09	4.60472e-07
ENSMUSG00000059361	Nrsn2	2	neurensin 2 [Source:MGI Symbol;Acc:MGI:2684969]	228777	19.2777	41.7907	1.07888	5.77216e-09	4.70125e-07
ENSMUSG00000000290	Itgb2	10	integrin beta 2 [Source:MGI Symbol;Acc:MGI:96611]	16414	0.547839	2.19276	1.46568	5.9884e-09	4.85027e-07
ENSMUSG00000059336	Slc14a1	18	solute carrier family 14 (urea transporter), member 1 [Source:MGI Symbol;Acc:MGI:1351654]	108052	11.3129	22.7707	0.914661	6.22118e-09	5.00881e-07
ENSMUSG00000026797	Stxbp1	2	syntaxin binding protein 1 [Source:MGI Symbol;Acc:MGI:107363]	20910	74.8553	140.328	0.868438	6.28685e-09	5.00881e-07
ENSMUSG00000034220	Gpc1	1	glypican 1 [Source:MGI Symbol;Acc:MGI:1194891]	14733	7.32069	12.6395	0.765483	6.28721e-09	5.00881e-07
ENSMUSG00000079037	Prnp	2	prion protein [Source:MGI Symbol;Acc:MGI:97769]	19122	610.282	1229.03	0.899517	6.91516e-09	5.47914e-07
ENSMUSG00000035486	Plk5	10	polo like kinase 5 [Source:MGI Symbol;Acc:MGI:3026984]	216166	6.52099	13.7882	0.994065	7.10195e-09	5.59672e-07
ENSMUSG00000060780	Lrrtm1	6	leucine rich repeat transmembrane neuronal 1 [Source:MGI Symbol;Acc:MGI:2389173]	74342	10.217	19.002	0.862881	7.95528e-09	6.23548e-07
ENSMUSG00000040424	Hipk4	7	homeodomain interacting protein kinase 4 [Source:MGI Symbol;Acc:MGI:2685008]	233020	5.10014	9.11648	0.823944	8.66004e-09	6.72667e-07
ENSMUSG00000042073	Abhd14b	9	abhydrolase domain containing 14b [Source:MGI Symbol;Acc:MGI:1923741]	76491	9.79868	3.33619	-1.34378	8.67422e-09	6.72667e-07
ENSMUSG00000040722	Scamp5	9	secretory carrier membrane protein 5 [Source:MGI Symbol;Acc:MGI:1928948]	56807	36.7734	58.8234	0.667455	9.7165e-09	7.45563e-07
ENSMUSG00000022876	Samsn1	16	SAM domain, SH3 domain and nuclear localization signals, 1 [Source:MGI Symbol;Acc:MGI:1914992]	67742	0.593532	2.25256	1.45802	1.01457e-08	7.73453e-07
ENSMUSG00000029499	Pxmp2	5	peroxisomal membrane protein 2 [Source:MGI Symbol;Acc:MGI:107487]	19301	93.5212	59.214	-0.641385	1.01861e-08	7.73453e-07
ENSMUSG00000031762	Mt2	8	metallothionein 2 [Source:MGI Symbol;Acc:MGI:97172]	17750	1254.54	805.615	-0.616225	1.03942e-08	7.85168e-07
ENSMUSG00000001700	Gramd3	18	GRAM domain containing 3 [Source:MGI Symbol;Acc:MGI:1914815]	107022	57.3304	35.3667	-0.683992	1.13079e-08	8.4874e-07
ENSMUSG00000029581	Fscn1	5	fascin actin-bundling protein 1 [Source:MGI Symbol;Acc:MGI:1352745]	14086	21.6109	41.8985	0.902937	1.13869e-08	8.4874e-07
ENSMUSG00000029816	Gpnmb	6	glycoprotein (transmembrane) nmb [Source:MGI Symbol;Acc:MGI:1934765]	93695	1.45169	3.35323	1.08928	1.14105e-08	8.4874e-07
ENSMUSG00000047420	Fam180a	6	family with sequence similarity 180, member A [Source:MGI Symbol;Acc:MGI:3039626]	208164	8.98982	3.74039	-1.0879	1.16674e-08	8.63447e-07
ENSMUSG00000027950	Chrnb2	3	cholinergic receptor, nicotinic, beta polypeptide 2 (neuronal) [Source:MGI Symbol;Acc:MGI:87891]	11444	0.658853	1.68017	1.17006	1.17317e-08	8.63817e-07
ENSMUSG00000069227	Gprin1	13	G protein-regulated inducer of neurite outgrowth 1 [Source:MGI Symbol;Acc:MGI:1349455]	26913	7.79073	15.3756	0.920931	1.23424e-08	9.04223e-07
ENSMUSG00000002032	Tmem25	9	transmembrane protein 25 [Source:MGI Symbol;Acc:MGI:1918937]	71687	9.67752	17.4872	0.808629	1.25796e-08	9.16992e-07
ENSMUSG00000059316	Slc27a4	2	solute carrier family 27 (fatty acid transporter), member 4 [Source:MGI Symbol;Acc:MGI:1347347]	26569	8.49211	13.9045	0.695611	1.26495e-08	9.17495e-07
ENSMUSG00000025190	Got1	19	glutamic-oxaloacetic transaminase 1, soluble [Source:MGI Symbol;Acc:MGI:95791]	14718	116.618	219.461	0.867338	1.29807e-08	9.36856e-07
ENSMUSG00000030270	Cpne9	6	copine family member IX [Source:MGI Symbol;Acc:MGI:2443052]	211232	3.89292	7.24908	0.873624	1.32635e-08	9.52555e-07
ENSMUSG00000017210	Med24	11	mediator complex subunit 24 [Source:MGI Symbol;Acc:MGI:1344385]	23989	7.46525	12.5986	0.731692	1.3356e-08	9.54359e-07
ENSMUSG00000035686	Thrsp	7	thyroid hormone responsive [Source:MGI Symbol;Acc:MGI:109126]	21835	330.349	207.025	-0.637914	1.34195e-08	9.54359e-07
ENSMUSG00000022212	Cpne6	14	copine VI [Source:MGI Symbol;Acc:MGI:1334445]	12891	17.2053	37.3672	1.02051	1.489e-08	1.05379e-06
ENSMUSG00000035697	Arhgap45	10	Rho GTPase activating protein 45 [Source:MGI Symbol;Acc:MGI:1917969]	70719	0.472382	1.57143	1.35887	1.65548e-08	1.16595e-06
ENSMUSG00000034171	Faah	4	fatty acid amide hydrolase [Source:MGI Symbol;Acc:MGI:109609]	14073	4.29634	9.02866	0.96141	1.67177e-08	1.17176e-06
ENSMUSG00000030029	Lrig1	6	leucine-rich repeats and immunoglobulin-like domains 1 [Source:MGI Symbol;Acc:MGI:107935]	16206	7.14451	12.2419	0.742571	1.74282e-08	1.21572e-06
ENSMUSG00000035969	Rusc2	4	RUN and SH3 domain containing 2 [Source:MGI Symbol;Acc:MGI:2140371]	100213	9.46114	15.9586	0.73399	1.90342e-08	1.32143e-06
ENSMUSG00000031672	Got2	8	glutamatic-oxaloacetic transaminase 2, mitochondrial [Source:MGI Symbol;Acc:MGI:95792]	14719	39.9021	76.3697	0.880302	2.01182e-08	1.39007e-06
ENSMUSG00000018659	Pnpo	11	pyridoxine 5'-phosphate oxidase [Source:MGI Symbol;Acc:MGI:2144151]	103711	12.9519	22.4473	0.766498	2.20046e-08	1.51323e-06
ENSMUSG00000018865	Sult4a1	15	sulfotransferase family 4A, member 1 [Source:MGI Symbol;Acc:MGI:1888971]	29859	77.3512	135.227	0.781131	2.3046e-08	1.57054e-06
ENSMUSG00000003575	Crtc1	8	CREB regulated transcription coactivator 1 [Source:MGI Symbol;Acc:MGI:2142523]	382056	7.633	12.8881	0.726879	2.30534e-08	1.57054e-06
ENSMUSG00000021288	Klc1	12	kinesin light chain 1 [Source:MGI Symbol;Acc:MGI:107978]	16593	145.107	236.412	0.691648	2.36874e-08	1.60271e-06
ENSMUSG00000034285	Nipsnap1	11	nipsnap homolog 1 [Source:MGI Symbol;Acc:MGI:1278344]	18082	20.1723	35.0625	0.775273	2.37455e-08	1.60271e-06
ENSMUSG00000070570	Slc17a7	7	solute carrier family 17 (sodium-dependent inorganic phosphate cotransporter), member 7 [Source:MGI Symbol;Acc:MGI:1920211]	72961	62.2426	102.909	0.711543	2.43535e-08	1.63617e-06
ENSMUSG00000023944	Hsp90ab1	17	heat shock protein 90 alpha (cytosolic), class B member 1 [Source:MGI Symbol;Acc:MGI:96247]	15516	515.701	841.27	0.684028	2.54169e-08	1.69978e-06
ENSMUSG00000055022	Cntn1	15	contactin 1 [Source:MGI Symbol;Acc:MGI:105980]	12805	17.4627	30.7807	0.760723	2.55731e-08	1.70242e-06
ENSMUSG00000025855	Prkar1b	5	protein kinase, cAMP dependent regulatory, type I beta [Source:MGI Symbol;Acc:MGI:97759]	19085	126.14	236.39	0.865579	2.67811e-08	1.77052e-06
ENSMUSG00000037996	Slc24a2	4	solute carrier family 24 (sodium/potassium/calcium exchanger), member 2 [Source:MGI Symbol;Acc:MGI:1923626]	76376	4.19883	7.2337	0.773694	2.69511e-08	1.77052e-06
ENSMUSG00000027298	Tyro3	2	TYRO3 protein tyrosine kinase 3 [Source:MGI Symbol;Acc:MGI:104294]	22174	10.8649	16.9592	0.633818	2.69604e-08	1.77052e-06
ENSMUSG00000051439	Cd14	18	CD14 antigen [Source:MGI Symbol;Acc:MGI:88318]	12475	1.97456	5.82447	1.25534	2.716e-08	1.77563e-06
ENSMUSG00000038555	Reep2	18	receptor accessory protein 2 [Source:MGI Symbol;Acc:MGI:2385070]	225362	19.9301	33.491	0.719933	2.80488e-08	1.81907e-06
ENSMUSG00000030376	Slc8a2	7	solute carrier family 8 (sodium/calcium exchanger), member 2 [Source:MGI Symbol;Acc:MGI:107996]	110891	0.779178	1.82613	1.09565	2.8074e-08	1.81907e-06
ENSMUSG00000033981	Gria2	3	glutamate receptor, ionotropic, AMPA2 (alpha 2) [Source:MGI Symbol;Acc:MGI:95809]	14800	12.5873	19.2076	0.616276	2.82234e-08	1.82066e-06
ENSMUSG00000021939	Ctsb	14	cathepsin B [Source:MGI Symbol;Acc:MGI:88561]	13030	99.3883	170.386	0.726632	3.08247e-08	1.97927e-06
ENSMUSG00000026235	Epha4	1	Eph receptor A4 [Source:MGI Symbol;Acc:MGI:98277]	13838	6.86787	12.9435	0.826173	3.09537e-08	1.97927e-06
ENSMUSG00000029484	Anxa3	5	annexin A3 [Source:MGI Symbol;Acc:MGI:1201378]	11745	5.92225	12.9056	1.01791	3.1104e-08	1.97977e-06
ENSMUSG00000027500	Stmn2	3	stathmin-like 2 [Source:MGI Symbol;Acc:MGI:98241]	20257	36.4143	66.7666	0.853618	3.12331e-08	1.97977e-06
ENSMUSG00000043448	Gjc2	11	gap junction protein, gamma 2 [Source:MGI Symbol;Acc:MGI:2153060]	118454	3.74993	7.7675	0.971261	3.1598e-08	1.99423e-06
ENSMUSG00000051515	Fam181b	7	family with sequence similarity 181, member B [Source:MGI Symbol;Acc:MGI:1930951]	58238	83.2742	49.1551	-0.718697	3.22797e-08	2.02847e-06
ENSMUSG00000018395	Kif3a	11	kinesin family member 3A [Source:MGI Symbol;Acc:MGI:107689]	16568	37.7491	63.9302	0.732519	3.32464e-08	2.08025e-06
ENSMUSG00000032087	Dscaml1	9	DS cell adhesion molecule like 1 [Source:MGI Symbol;Acc:MGI:2150309]	114873	1.08512	2.35881	1.01898	3.44873e-08	2.14867e-06
ENSMUSG00000031425	Plp1	X	proteolipid protein (myelin) 1 [Source:MGI Symbol;Acc:MGI:97623]	18823	62.7048	98.6676	0.671034	3.81357e-08	2.36587e-06
ENSMUSG00000051067	Lingo3	10	leucine rich repeat and Ig domain containing 3 [Source:MGI Symbol;Acc:MGI:3609246]	237403	4.18705	7.49859	0.808474	3.99054e-08	2.46518e-06
ENSMUSG00000041020	Map7d2	X	MAP7 domain containing 2 [Source:MGI Symbol;Acc:MGI:1917474]	78283	31.5933	53.9076	0.744003	4.6252e-08	2.84518e-06
ENSMUSG00000020599	Rgs9	11	regulator of G-protein signaling 9 [Source:MGI Symbol;Acc:MGI:1338824]	19739	6.88898	13.1967	0.878641	4.65081e-08	2.84892e-06
ENSMUSG00000016349	Eef1a2	2	eukaryotic translation elongation factor 1 alpha 2 [Source:MGI Symbol;Acc:MGI:1096317]	13628	25.0615	45.7004	0.830285	6.04005e-08	3.68443e-06
ENSMUSG00000028059	Arhgef2	3	rho/rac guanine nucleotide exchange factor (GEF) 2 [Source:MGI Symbol;Acc:MGI:103264]	16800	12.7527	21.3844	0.71288	6.14324e-08	3.73176e-06
ENSMUSG00000059991	Nptx2	5	neuronal pentraxin 2 [Source:MGI Symbol;Acc:MGI:1858209]	53324	5.78628	12.0844	0.973439	6.3988e-08	3.87087e-06
ENSMUSG00000053550	Shisa7	7	shisa family member 7 [Source:MGI Symbol;Acc:MGI:3605641]	232813	1.55754	2.9914	0.898835	6.48634e-08	3.90762e-06
ENSMUSG00000024381	Bin1	18	bridging integrator 1 [Source:MGI Symbol;Acc:MGI:108092]	30948	40.6976	68.6634	0.729959	6.52439e-08	3.91436e-06
ENSMUSG00000028785	Hpca	4	hippocalcin [Source:MGI Symbol;Acc:MGI:1336200]	15444	168.536	311.57	0.844447	6.65034e-08	3.97358e-06
ENSMUSG00000078517	Emc1	4	ER membrane protein complex subunit 1 [Source:MGI Symbol;Acc:MGI:2443696]	230866	5.21813	10.1808	0.881728	7.02535e-08	4.18051e-06
ENSMUSG00000040747	Cd53	3	CD53 antigen [Source:MGI Symbol;Acc:MGI:88341]	12508	1.57235	4.21716	1.1911	7.13299e-08	4.22731e-06
ENSMUSG00000034825	Nrip3	7	nuclear receptor interacting protein 3 [Source:MGI Symbol;Acc:MGI:1925843]	78593	7.15571	13.223	0.85686	7.31028e-08	4.29744e-06
ENSMUSG00000056755	Grm7	6	glutamate receptor, metabotropic 7 [Source:MGI Symbol;Acc:MGI:1351344]	108073	1.5528	3.32524	1.00555	7.42378e-08	4.34664e-06
ENSMUSG00000042751	Nmnat2	1	nicotinamide nucleotide adenylyltransferase 2 [Source:MGI Symbol;Acc:MGI:2444155]	226518	8.52684	14.4177	0.74011	7.72907e-08	4.49722e-06
ENSMUSG00000047261	Gap43	16	growth associated protein 43 [Source:MGI Symbol;Acc:MGI:95639]	14432	69.5132	127.285	0.841301	7.74265e-08	4.49722e-06
ENSMUSG00000030835	Nomo1	7	nodal modulator 1 [Source:MGI Symbol;Acc:MGI:2385850]	211548	8.20466	14.3957	0.764141	7.92471e-08	4.5847e-06
ENSMUSG00000007038	Neu1	17	neuraminidase 1 [Source:MGI Symbol;Acc:MGI:97305]	18010	9.12339	15.5761	0.73193	8.40415e-08	4.84285e-06
ENSMUSG00000009394	Syn2	6	synapsin II [Source:MGI Symbol;Acc:MGI:103020]	20965	55.4354	98.3497	0.792898	8.84366e-08	5.07605e-06
ENSMUSG00000040276	Pacsin1	17	protein kinase C and casein kinase substrate in neurons 1 [Source:MGI Symbol;Acc:MGI:1345181]	23969	51.8899	93.1673	0.796806	8.93605e-08	5.09032e-06
ENSMUSG00000058153	Sez6l	5	seizure related 6 homolog like [Source:MGI Symbol;Acc:MGI:1935121]	56747	5.03508	9.06145	0.794981	8.93835e-08	5.09032e-06
ENSMUSG00000020926	Adam11	11	a disintegrin and metallopeptidase domain 11 [Source:MGI Symbol;Acc:MGI:1098667]	11488	4.95229	9.63783	0.882591	9.46623e-08	5.35005e-06
ENSMUSG00000056812	St8sia3	18	ST8 alpha-N-acetyl-neuraminide alpha-2,8-sialyltransferase 3 [Source:MGI Symbol;Acc:MGI:106019]	20451	2.27039	4.2525	0.894271	9.46781e-08	5.35005e-06
ENSMUSG00000036766	Dner	1	delta/notch-like EGF repeat containing [Source:MGI Symbol;Acc:MGI:2152889]	227325	24.8019	43.0491	0.750265	1.01462e-07	5.71127e-06
ENSMUSG00000029016	Clcn6	4	chloride channel, voltage-sensitive 6 [Source:MGI Symbol;Acc:MGI:1347049]	26372	3.30861	5.7722	0.762141	1.03348e-07	5.79505e-06
ENSMUSG00000036067	Slc2a6	2	solute carrier family 2 (facilitated glucose transporter), member 6 [Source:MGI Symbol;Acc:MGI:2443286]	227659	1.93066	4.69906	1.11104	1.08983e-07	6.08761e-06
ENSMUSG00000029636	Wasf3	5	WAS protein family, member 3 [Source:MGI Symbol;Acc:MGI:2658986]	245880	14.6609	8.17066	-0.796976	1.15716e-07	6.43102e-06
ENSMUSG00000029757	Dync1i1	6	dynein cytoplasmic 1 intermediate chain 1 [Source:MGI Symbol;Acc:MGI:107743]	13426	21.1874	39.909	0.858623	1.16013e-07	6.43102e-06
ENSMUSG00000032115	Hyou1	9	hypoxia up-regulated 1 [Source:MGI Symbol;Acc:MGI:108030]	12282	2.47812	4.63986	0.844484	1.21788e-07	6.72554e-06
ENSMUSG00000024736	Tmem132a	19	transmembrane protein 132A [Source:MGI Symbol;Acc:MGI:2147810]	98170	7.84088	14.7742	0.835776	1.22977e-07	6.76559e-06
ENSMUSG00000026094	Stk17b	1	serine/threonine kinase 17b (apoptosis-inducing) [Source:MGI Symbol;Acc:MGI:2138162]	98267	15.7436	7.97047	-0.883623	1.28348e-07	7.03453e-06
ENSMUSG00000026463	Atp2b4	1	ATPase, Ca++ transporting, plasma membrane 4 [Source:MGI Symbol;Acc:MGI:88111]	381290	2.14638	3.72228	0.785304	1.29353e-07	7.06307e-06
ENSMUSG00000032297	Celf6	9	CUGBP, Elav-like family member 6 [Source:MGI Symbol;Acc:MGI:1923433]	76183	3.58723	6.76664	0.857537	1.32709e-07	7.21929e-06
ENSMUSG00000041986	Elmod1	9	ELMO/CED-12 domain containing 1 [Source:MGI Symbol;Acc:MGI:3583900]	270162	23.1564	38.6487	0.740005	1.38578e-07	7.5105e-06
ENSMUSG00000015852	Fcrls	3	Fc receptor-like S, scavenger receptor [Source:MGI Symbol;Acc:MGI:1933397]	80891	2.76493	7.12132	1.13336	1.40446e-07	7.57921e-06
ENSMUSG00000040265	Dnm3	1	dynamin 3 [Source:MGI Symbol;Acc:MGI:1341299]	103967	6.71623	12.2763	0.825953	1.40885e-07	7.57921e-06
ENSMUSG00000050965	Prkca	11	protein kinase C, alpha [Source:MGI Symbol;Acc:MGI:97595]	18750	4.11036	6.7457	0.693277	1.43143e-07	7.66072e-06
ENSMUSG00000016763	Scube1	15	signal peptide, CUB domain, EGF-like 1 [Source:MGI Symbol;Acc:MGI:1890616]	64706	1.07131	2.28743	0.980628	1.43451e-07	7.66072e-06
ENSMUSG00000027581	Stmn3	2	stathmin-like 3 [Source:MGI Symbol;Acc:MGI:1277137]	20262	269.042	464.041	0.768571	1.43981e-07	7.66094e-06
ENSMUSG00000013236	Ptprs	17	protein tyrosine phosphatase, receptor type, S [Source:MGI Symbol;Acc:MGI:97815]	19280	18.3754	29.4024	0.647589	1.51508e-07	8.0321e-06
ENSMUSG00000041263	Rusc1	3	RUN and SH3 domain containing 1 [Source:MGI Symbol;Acc:MGI:1919546]	72296	9.3339	15.9275	0.747912	1.53148e-07	8.08964e-06
ENSMUSG00000000531	Grasp	15	GRP1 (general receptor for phosphoinositides 1)-associated scaffold protein [Source:MGI Symbol;Acc:MGI:1860303]	56149	9.34898	17.7614	0.867617	1.54903e-07	8.15284e-06
ENSMUSG00000046532	Ar	X	androgen receptor [Source:MGI Symbol;Acc:MGI:88064]	11835	1.14226	2.16845	0.877801	1.59917e-07	8.38642e-06
ENSMUSG00000000682	Cd52	4	CD52 antigen [Source:MGI Symbol;Acc:MGI:1346088]	23833	2.61203	8.76934	1.34668	1.69251e-07	8.84412e-06
ENSMUSG00000032773	Chrm1	19	cholinergic receptor, muscarinic 1, CNS [Source:MGI Symbol;Acc:MGI:88396]	12669	5.31322	9.6435	0.808205	1.70476e-07	8.87631e-06
ENSMUSG00000062995	Ica1	6	islet cell autoantigen 1 [Source:MGI Symbol;Acc:MGI:96391]	15893	10.8247	19.7033	0.817769	1.75362e-07	9.09822e-06
ENSMUSG00000041351	Rap1gap	4	Rap1 GTPase-activating protein [Source:MGI Symbol;Acc:MGI:109338]	110351	16.5544	27.5908	0.714511	1.80844e-07	9.34939e-06
ENSMUSG00000044881	Coa4	7	cytochrome c oxidase assembly factor 4 [Source:MGI Symbol;Acc:MGI:1915435]	68185	12.8479	6.40201	-0.898113	1.89373e-07	9.75572e-06
ENSMUSG00000020964	Sel1l	12	sel-1 suppressor of lin-12-like (C. elegans) [Source:MGI Symbol;Acc:MGI:1329016]	20338	11.5101	18.6914	0.665574	1.91969e-07	9.85462e-06
ENSMUSG00000032936	Camkv	9	CaM kinase-like vesicle-associated [Source:MGI Symbol;Acc:MGI:2384296]	235604	55.2894	106.328	0.887775	1.95192e-07	9.95808e-06
ENSMUSG00000045573	Penk	4	preproenkephalin [Source:MGI Symbol;Acc:MGI:104629]	18619	125.139	235.529	0.899531	1.9535e-07	9.95808e-06
ENSMUSG00000062257	Opcml	9	opioid binding protein/cell adhesion molecule-like [Source:MGI Symbol;Acc:MGI:97397]	330908	3.68002	5.85556	0.678672	1.99757e-07	1.01472e-05
ENSMUSG00000021066	Atl1	12	atlastin GTPase 1 [Source:MGI Symbol;Acc:MGI:1921241]	73991	6.16176	10.2502	0.713044	2.00827e-07	1.01661e-05
ENSMUSG00000024935	Slc1a1	19	solute carrier family 1 (neuronal/epithelial high affinity glutamate transporter, system Xag), member 1 [Source:MGI Symbol;Acc:MGI:105083]	20510	3.09862	6.11634	0.922376	2.05969e-07	1.03904e-05
ENSMUSG00000034187	Nsf	11	N-ethylmaleimide sensitive fusion protein [Source:MGI Symbol;Acc:MGI:104560]	18195	144.526	285.352	0.898378	2.09512e-07	1.04965e-05
ENSMUSG00000027848	Olfml3	3	olfactomedin-like 3 [Source:MGI Symbol;Acc:MGI:1914877]	99543	1.75058	3.67536	0.937233	2.19776e-07	1.09086e-05
ENSMUSG00000031391	L1cam	X	L1 cell adhesion molecule [Source:MGI Symbol;Acc:MGI:96721]	16728	4.28687	8.76342	0.918765	2.19885e-07	1.09086e-05
ENSMUSG00000021379	Id4	13	inhibitor of DNA binding 4 [Source:MGI Symbol;Acc:MGI:99414]	15904	281.779	194.145	-0.533082	2.19984e-07	1.09086e-05
ENSMUSG00000028289	Epha7	4	Eph receptor A7 [Source:MGI Symbol;Acc:MGI:95276]	13841	1.81534	3.37792	0.849712	2.22044e-07	1.09735e-05
ENSMUSG00000035561	Aldh1b1	4	aldehyde dehydrogenase 1 family, member B1 [Source:MGI Symbol;Acc:MGI:1919785]	72535	2.40062	5.50574	1.07137	2.23382e-07	1.10023e-05
ENSMUSG00000037010	Apln	X	apelin [Source:MGI Symbol;Acc:MGI:1353624]	30878	46.7346	29.043	-0.6462	2.31864e-07	1.13365e-05
ENSMUSG00000038026	Kcnj9	1	potassium inwardly-rectifying channel, subfamily J, member 9 [Source:MGI Symbol;Acc:MGI:108007]	16524	8.71313	15.2673	0.772984	2.32449e-07	1.13365e-05
ENSMUSG00000037872	Ackr1	1	atypical chemokine receptor 1 (Duffy blood group) [Source:MGI Symbol;Acc:MGI:1097689]	13349	4.84505	10.4867	0.988473	2.325e-07	1.13365e-05
ENSMUSG00000042210	Abhd14a	9	abhydrolase domain containing 14A [Source:MGI Symbol;Acc:MGI:1915894]	68644	57.5667	36.5111	-0.619292	2.3429e-07	1.13769e-05
ENSMUSG00000027438	Napb	2	N-ethylmaleimide sensitive fusion protein attachment protein beta [Source:MGI Symbol;Acc:MGI:104562]	17957	44.5751	81.4272	0.837411	2.34888e-07	1.13769e-05
ENSMUSG00000056427	Slit3	11	slit guidance ligand 3 [Source:MGI Symbol;Acc:MGI:1315202]	20564	1.4107	2.98933	0.950401	2.39939e-07	1.1583e-05
ENSMUSG00000070000	Fcho1	8	FCH domain only 1 [Source:MGI Symbol;Acc:MGI:1921265]	74015	5.97717	10.8728	0.819136	2.46311e-07	1.18514e-05
ENSMUSG00000038453	Srcin1	11	SRC kinase signaling inhibitor 1 [Source:MGI Symbol;Acc:MGI:1933179]	56013	3.71922	5.94354	0.663036	2.48249e-07	1.19054e-05
ENSMUSG00000054423	Cadps	14	Ca2+-dependent secretion activator [Source:MGI Symbol;Acc:MGI:1350922]	27062	5.76148	9.44591	0.708822	2.65513e-07	1.26501e-05
ENSMUSG00000048814	Lonrf2	1	LON peptidase N-terminal domain and ring finger 2 [Source:MGI Symbol;Acc:MGI:1920209]	381338	8.67202	13.9504	0.676369	2.69599e-07	1.28029e-05
ENSMUSG00000059325	Hopx	5	HOP homeobox [Source:MGI Symbol;Acc:MGI:1916782]	74318	535.325	312.006	-0.73339	2.81979e-07	1.33473e-05
ENSMUSG00000023033	Scn8a	15	sodium channel, voltage-gated, type VIII, alpha [Source:MGI Symbol;Acc:MGI:103169]	20273	5.34233	8.25067	0.609182	2.83758e-07	1.3388e-05
ENSMUSG00000063873	Slc24a3	2	solute carrier family 24 (sodium/potassium/calcium exchanger), member 3 [Source:MGI Symbol;Acc:MGI:2137513]	94249	7.33474	12.6102	0.757176	2.93664e-07	1.38107e-05
ENSMUSG00000016494	Cd34	1	CD34 antigen [Source:MGI Symbol;Acc:MGI:88329]	12490	3.13429	5.95818	0.854963	2.95175e-07	1.38372e-05
ENSMUSG00000060681	Slc9a6	X	solute carrier family 9 (sodium/hydrogen exchanger), member 6 [Source:MGI Symbol;Acc:MGI:2443511]	236794	3.47247	5.64218	0.688991	3.03889e-07	1.42e-05
ENSMUSG00000029777	Gars	6	glycyl-tRNA synthetase [Source:MGI Symbol;Acc:MGI:2449057]	353172	37.6784	61.6934	0.689989	3.07352e-07	1.43159e-05
ENSMUSG00000032834	Pwp2	10	PWP2 periodic tryptophan protein homolog (yeast) [Source:MGI Symbol;Acc:MGI:1341200]	110816	1.91611	3.74067	0.882148	3.0895e-07	1.43445e-05
ENSMUSG00000068747	Sort1	3	sortilin 1 [Source:MGI Symbol;Acc:MGI:1338015]	20661	11.8695	19.333	0.662539	3.16772e-07	1.4661e-05
ENSMUSG00000033061	Resp18	1	regulated endocrine-specific protein 18 [Source:MGI Symbol;Acc:MGI:1098222]	19711	33.7793	63.713	0.909121	3.21824e-07	1.48477e-05
ENSMUSG00000029752	Asns	6	asparagine synthetase [Source:MGI Symbol;Acc:MGI:1350929]	27053	27.8302	53.8321	0.882217	3.23871e-07	1.4895e-05
ENSMUSG00000031824	6430548M08Rik	8	RIKEN cDNA 6430548M08 gene [Source:MGI Symbol;Acc:MGI:2443793]	234797	23.3886	37.7615	0.673876	3.30212e-07	1.51389e-05
ENSMUSG00000022439	Parvg	15	parvin, gamma [Source:MGI Symbol;Acc:MGI:2158329]	64099	0.942932	2.66877	1.22472	3.35766e-07	1.53453e-05
ENSMUSG00000050423	Ppp1r3g	13	protein phosphatase 1, regulatory subunit 3G [Source:MGI Symbol;Acc:MGI:1923737]	76487	119.157	70.9343	-0.694442	3.468e-07	1.58e-05
ENSMUSG00000004267	Eno2	6	enolase 2, gamma neuronal [Source:MGI Symbol;Acc:MGI:95394]	13807	181.796	331.003	0.819172	3.48216e-07	1.58151e-05
ENSMUSG00000003863	Ppfia3	7	protein tyrosine phosphatase, receptor type, f polypeptide (PTPRF), interacting protein (liprin), alpha 3 [Source:MGI Symbol;Acc:MGI:1924037]	76787	6.46805	11.7002	0.808399	3.61442e-07	1.63648e-05
ENSMUSG00000001986	Gria3	X	glutamate receptor, ionotropic, AMPA3 (alpha 3) [Source:MGI Symbol;Acc:MGI:95810]	53623	6.06259	10.5563	0.756872	3.82815e-07	1.72788e-05
ENSMUSG00000052026	Slc6a7	18	solute carrier family 6 (neurotransmitter transporter, L-proline), member 7 [Source:MGI Symbol;Acc:MGI:2147363]	240332	2.22296	5.16271	1.0721	3.93939e-07	1.7726e-05
ENSMUSG00000024501	Dpysl3	18	dihydropyrimidinase-like 3 [Source:MGI Symbol;Acc:MGI:1349762]	22240	2.63256	5.38392	0.922122	3.98584e-07	1.78799e-05
ENSMUSG00000036098	Myrf	19	myelin regulatory factor [Source:MGI Symbol;Acc:MGI:2684944]	225908	1.39758	2.74041	0.902024	4.39037e-07	1.96341e-05
ENSMUSG00000005142	Man2b1	8	mannosidase 2, alpha B1 [Source:MGI Symbol;Acc:MGI:107286]	17159	3.35826	8.65181	1.10517	4.42868e-07	1.97211e-05
ENSMUSG00000039166	Akap7	10	A kinase (PRKA) anchor protein 7 [Source:MGI Symbol;Acc:MGI:1859150]	432442	32.3517	18.2808	-0.763689	4.43687e-07	1.97211e-05
ENSMUSG00000032172	Olfm2	9	olfactomedin 2 [Source:MGI Symbol;Acc:MGI:3045350]	244723	23.3492	37.4893	0.677301	4.45877e-07	1.97582e-05
ENSMUSG00000022973	Synj1	16	synaptojanin 1 [Source:MGI Symbol;Acc:MGI:1354961]	104015	11.3569	17.751	0.642381	4.52371e-07	1.99852e-05
ENSMUSG00000028488	Sh3gl2	4	SH3-domain GRB2-like 2 [Source:MGI Symbol;Acc:MGI:700009]	20404	31.7473	57.6134	0.826962	4.6028e-07	2.02485e-05
ENSMUSG00000033419	Snap91	9	synaptosomal-associated protein 91 [Source:MGI Symbol;Acc:MGI:109132]	20616	21.4738	36.7868	0.747889	4.61108e-07	2.02485e-05
ENSMUSG00000029121	Crmp1	5	collapsin response mediator protein 1 [Source:MGI Symbol;Acc:MGI:107793]	12933	19.147	37.1237	0.883817	4.7044e-07	2.05962e-05
ENSMUSG00000102543	Pcdhgc5	18	protocadherin gamma subfamily C, 5 [Source:MGI Symbol;Acc:MGI:1935205]	93708	2.75166	5.20628	0.849146	4.77719e-07	2.08523e-05
ENSMUSG00000090129	Olfr287	15	olfactory receptor 287 [Source:MGI Symbol;Acc:MGI:3030121]	634104	40.3198	23.702	-0.753788	4.84391e-07	2.10791e-05
ENSMUSG00000066392	Nrxn3	12	neurexin III [Source:MGI Symbol;Acc:MGI:1096389]	18191	8.16584	12.9118	0.669817	4.85807e-07	2.10791e-05
ENSMUSG00000023031	Cela1	15	chymotrypsin-like elastase family, member 1 [Source:MGI Symbol;Acc:MGI:95314]	109901	3.6573	8.75509	1.09906	4.95213e-07	2.14235e-05
ENSMUSG00000075318	Scn2a	2	sodium channel, voltage-gated, type II, alpha [Source:MGI Symbol;Acc:MGI:98248]	110876	5.26995	8.43433	0.675399	5.02738e-07	2.16847e-05
ENSMUSG00000026787	Gad2	2	glutamic acid decarboxylase 2 [Source:MGI Symbol;Acc:MGI:95634]	14417	9.68741	19.2813	0.936766	5.39169e-07	2.31874e-05
ENSMUSG00000003814	Calr	8	calreticulin [Source:MGI Symbol;Acc:MGI:88252]	12317	72.6647	129.08	0.766747	5.42887e-07	2.32291e-05
ENSMUSG00000063446	Plppr1	4	phospholipid phosphatase related 1 [Source:MGI Symbol;Acc:MGI:2445015]	272031	0.79809	2.01851	1.13921	5.43324e-07	2.32291e-05
ENSMUSG00000024245	Tmem178	17	transmembrane protein 178 [Source:MGI Symbol;Acc:MGI:1915277]	68027	10.5599	17.972	0.728452	5.45823e-07	2.32677e-05
ENSMUSG00000054728	Phactr1	13	phosphatase and actin regulator 1 [Source:MGI Symbol;Acc:MGI:2659021]	218194	54.1997	80.5583	0.56591	5.57906e-07	2.37135e-05
ENSMUSG00000046688	Tifa	3	TRAF-interacting protein with forkhead-associated domain [Source:MGI Symbol;Acc:MGI:2182965]	211550	31.2019	19.9345	-0.624574	5.6901e-07	2.40568e-05
ENSMUSG00000026748	Plxdc2	2	plexin domain containing 2 [Source:MGI Symbol;Acc:MGI:1914698]	67448	2.17919	3.59519	0.704699	5.69284e-07	2.40568e-05
ENSMUSG00000002957	Ap2a2	7	adaptor-related protein complex 2, alpha 2 subunit [Source:MGI Symbol;Acc:MGI:101920]	11772	19.2314	30.2896	0.640478	5.73718e-07	2.41741e-05
ENSMUSG00000022528	Hes1	16	hes family bHLH transcription factor 1 [Source:MGI Symbol;Acc:MGI:104853]	15205	57.6978	31.2926	-0.811861	6.07991e-07	2.5471e-05
ENSMUSG00000032336	Nptn	9	neuroplastin [Source:MGI Symbol;Acc:MGI:108077]	20320	44.4972	66.7942	0.591606	6.21026e-07	2.59425e-05
ENSMUSG00000058569	Tmed9	13	transmembrane p24 trafficking protein 9 [Source:MGI Symbol;Acc:MGI:1914761]	67511	34.5724	62.5639	0.785165	6.29351e-07	2.6184e-05
ENSMUSG00000007891	Ctsd	7	cathepsin D [Source:MGI Symbol;Acc:MGI:88562]	13033	86.7029	174.476	0.878017	6.35526e-07	2.6322e-05
ENSMUSG00000034958	Atcay	10	ataxia, cerebellar, Cayman type [Source:MGI Symbol;Acc:MGI:2448730]	16467	8.95883	15.3802	0.740324	6.42341e-07	2.65289e-05
ENSMUSG00000006930	Hap1	11	huntingtin-associated protein 1 [Source:MGI Symbol;Acc:MGI:1261831]	15114	11.1089	23.7204	0.994411	6.4996e-07	2.67677e-05
ENSMUSG00000068854	Hist2h2be	3	histone cluster 2, H2be [Source:MGI Symbol;Acc:MGI:2448415]	319190	9.97526	5.11046	-0.896572	6.5238e-07	2.67917e-05
ENSMUSG00000043531	Sorcs1	19	sortilin-related VPS10 domain containing receptor 1 [Source:MGI Symbol;Acc:MGI:1929666]	58178	0.745135	1.56815	0.969479	6.56038e-07	2.68492e-05
ENSMUSG00000033192	Lpcat2	8	lysophosphatidylcholine acyltransferase 2 [Source:MGI Symbol;Acc:MGI:3606214]	270084	1.5086	3.8	1.09418	6.57463e-07	2.68492e-05
ENSMUSG00000049313	Sorl1	9	sortilin-related receptor, LDLR class A repeats-containing [Source:MGI Symbol;Acc:MGI:1202296]	20660	7.87851	12.6143	0.640165	6.66186e-07	2.7127e-05
ENSMUSG00000020137	Thap2	10	THAP domain containing, apoptosis associated protein 2 [Source:MGI Symbol;Acc:MGI:1914066]	66816	3.78189	2.09469	-0.778775	6.67989e-07	2.7127e-05
ENSMUSG00000022391	Rangap1	15	RAN GTPase activating protein 1 [Source:MGI Symbol;Acc:MGI:103071]	19387	45.3606	74.9094	0.698825	6.80865e-07	2.75732e-05
ENSMUSG00000006576	Slc4a3	1	solute carrier family 4 (anion exchanger), member 3 [Source:MGI Symbol;Acc:MGI:109350]	20536	5.68707	9.26367	0.680257	6.99588e-07	2.82529e-05
ENSMUSG00000051242	Pcdhb9	18	protocadherin beta 9 [Source:MGI Symbol;Acc:MGI:2136744]	93880	1.71509	3.77801	0.994917	7.23258e-07	2.91281e-05
ENSMUSG00000040537	Adam22	5	a disintegrin and metallopeptidase domain 22 [Source:MGI Symbol;Acc:MGI:1340046]	11496	4.24075	6.5736	0.63493	7.49287e-07	3.00933e-05
ENSMUSG00000050447	Lypd6	2	LY6/PLAUR domain containing 6 [Source:MGI Symbol;Acc:MGI:2443848]	320343	17.8675	10.7959	-0.694607	7.58e-07	3.03596e-05
ENSMUSG00000026305	Lrrfip1	1	leucine rich repeat (in FLII) interacting protein 1 [Source:MGI Symbol;Acc:MGI:1342770]	16978	7.28955	12.7719	0.762074	7.71389e-07	3.08112e-05
ENSMUSG00000006711	D130043K22Rik	13	RIKEN cDNA D130043K22 gene [Source:MGI Symbol;Acc:MGI:3036268]	210108	1.23198	2.35266	0.867923	7.76246e-07	3.08632e-05
ENSMUSG00000068566	Myadm	7	myeloid-associated differentiation marker [Source:MGI Symbol;Acc:MGI:1355332]	50918	3.81711	6.69739	0.773376	7.76926e-07	3.08632e-05
ENSMUSG00000041046	Ramp3	11	receptor (calcitonin) activity modifying protein 3 [Source:MGI Symbol;Acc:MGI:1860292]	56089	3.95646	8.8811	1.01602	7.87209e-07	3.11868e-05
ENSMUSG00000037217	Syn1	X	synapsin I [Source:MGI Symbol;Acc:MGI:98460]	20964	49.356	93.5851	0.858294	7.99825e-07	3.16007e-05
ENSMUSG00000029998	Pcyox1	6	prenylcysteine oxidase 1 [Source:MGI Symbol;Acc:MGI:1914131]	66881	10.8416	16.589	0.5966	8.04559e-07	3.17018e-05
ENSMUSG00000067212	H2-T23	17	histocompatibility 2, T region locus 23 [Source:MGI Symbol;Acc:MGI:95957]	15040	4.89249	8.79087	0.782344	8.42967e-07	3.31256e-05
ENSMUSG00000006273	Atp6v1b2	8	ATPase, H+ transporting, lysosomal V1 subunit B2 [Source:MGI Symbol;Acc:MGI:109618]	11966	148.306	257.795	0.757994	8.48208e-07	3.3242e-05
ENSMUSG00000026728	Vim	2	vimentin [Source:MGI Symbol;Acc:MGI:98932]	22352	29.9232	50.0555	0.699343	9.19123e-07	3.59246e-05
ENSMUSG00000040697	Dnajc16	4	DnaJ heat shock protein family (Hsp40) member C16 [Source:MGI Symbol;Acc:MGI:2442146]	214063	0.99855	2.08141	0.938269	9.25248e-07	3.60674e-05
ENSMUSG00000043969	Emx2	19	empty spiracles homeobox 2 [Source:MGI Symbol;Acc:MGI:95388]	13797	14.5013	9.04887	-0.640829	9.57849e-07	3.72386e-05
ENSMUSG00000038807	Rap1gap2	11	RAP1 GTPase activating protein 2 [Source:MGI Symbol;Acc:MGI:3028623]	380711	7.48756	11.2265	0.58193	9.72387e-07	3.77033e-05
ENSMUSG00000000308	Ckmt1	2	creatine kinase, mitochondrial 1, ubiquitous [Source:MGI Symbol;Acc:MGI:99441]	12716	60.2292	99.4175	0.702862	1.00454e-06	3.88467e-05
ENSMUSG00000024008	Cpne5	17	copine V [Source:MGI Symbol;Acc:MGI:2385908]	240058	6.26761	10.8572	0.77126	1.00795e-06	3.88753e-05
ENSMUSG00000048304	Slitrk3	3	SLIT and NTRK-like family, member 3 [Source:MGI Symbol;Acc:MGI:2679447]	386750	1.98262	3.67158	0.835917	1.03239e-06	3.9713e-05
ENSMUSG00000039156	Stim2	5	stromal interaction molecule 2 [Source:MGI Symbol;Acc:MGI:2151156]	116873	4.06792	6.7625	0.697943	1.07285e-06	4.11607e-05
ENSMUSG00000053113	Socs3	11	suppressor of cytokine signaling 3 [Source:MGI Symbol;Acc:MGI:1201791]	12702	1.0087	2.60847	1.10624	1.08341e-06	4.14568e-05
ENSMUSG00000020151	Ptprr	10	protein tyrosine phosphatase, receptor type, R [Source:MGI Symbol;Acc:MGI:109559]	19279	1.07134	2.2793	0.968223	1.09425e-06	4.17621e-05
ENSMUSG00000029622	Arpc1b	5	actin related protein 2/3 complex, subunit 1B [Source:MGI Symbol;Acc:MGI:1343142]	11867	10.1632	16.9697	0.707177	1.13501e-06	4.32043e-05
ENSMUSG00000050271	Prag1	8	PEAK1 related kinase activating pseudokinase 1 [Source:MGI Symbol;Acc:MGI:1196223]	244418	2.52801	4.72975	0.837	1.14579e-06	4.35014e-05
ENSMUSG00000000305	Cdh4	2	cadherin 4 [Source:MGI Symbol;Acc:MGI:99218]	12561	1.67803	3.1986	0.864753	1.1492e-06	4.35174e-05
ENSMUSG00000035530	Eif1	11	eukaryotic translation initiation factor 1 [Source:MGI Symbol;Acc:MGI:105125]	20918	1252.41	828.9	-0.583613	1.15857e-06	4.36883e-05
ENSMUSG00000033585	Ndn	7	necdin [Source:MGI Symbol;Acc:MGI:97290]	17984	28.4613	48.5097	0.738041	1.15971e-06	4.36883e-05
ENSMUSG00000017734	Dbndd2	2	dysbindin (dystrobrevin binding protein 1) domain containing 2 [Source:MGI Symbol;Acc:MGI:106562]	52840	14.1506	20.8367	0.544116	1.16636e-06	4.38256e-05
ENSMUSG00000004530	Coro1c	5	coronin, actin binding protein 1C [Source:MGI Symbol;Acc:MGI:1345964]	23790	7.39515	12.3714	0.711023	1.1809e-06	4.42579e-05
ENSMUSG00000028876	Epha10	4	Eph receptor A10 [Source:MGI Symbol;Acc:MGI:3586824]	230735	1.33366	2.67358	0.904583	1.18849e-06	4.44282e-05
ENSMUSG00000039047	Pigk	3	phosphatidylinositol glycan anchor biosynthesis, class K [Source:MGI Symbol;Acc:MGI:1913863]	329777	4.35989	7.56182	0.732361	1.24003e-06	4.62364e-05
ENSMUSG00000034708	Grn	11	granulin [Source:MGI Symbol;Acc:MGI:95832]	14824	25.8155	47.799	0.78157	1.25945e-06	4.68406e-05
ENSMUSG00000058715	Fcer1g	1	Fc receptor, IgE, high affinity I, gamma polypeptide [Source:MGI Symbol;Acc:MGI:95496]	14127	10.6538	22.519	0.964979	1.2737e-06	4.72501e-05
ENSMUSG00000011751	Sptbn4	7	spectrin beta, non-erythrocytic 4 [Source:MGI Symbol;Acc:MGI:1890574]	80297	1.89349	3.4535	0.804234	1.31135e-06	4.84769e-05
ENSMUSG00000029608	Rph3a	5	rabphilin 3A [Source:MGI Symbol;Acc:MGI:102788]	19894	16.9745	25.4669	0.577782	1.31611e-06	4.84769e-05
ENSMUSG00000020953	Coch	12	cochlin [Source:MGI Symbol;Acc:MGI:1278313]	12810	6.28843	11.2788	0.787177	1.31675e-06	4.84769e-05
ENSMUSG00000048424	Ranbp3l	15	RAN binding protein 3-like [Source:MGI Symbol;Acc:MGI:2444654]	223332	7.42764	4.05304	-0.791757	1.36127e-06	4.99898e-05
ENSMUSG00000021948	Prkcd	14	protein kinase C, delta [Source:MGI Symbol;Acc:MGI:97598]	18753	9.56048	16.6731	0.759222	1.39102e-06	5.09541e-05
ENSMUSG00000090125	Pou3f1	4	POU domain, class 3, transcription factor 1 [Source:MGI Symbol;Acc:MGI:101896]	18991	5.99886	12.8844	0.969923	1.41488e-06	5.16982e-05
ENSMUSG00000041608	Entpd3	9	ectonucleoside triphosphate diphosphohydrolase 3 [Source:MGI Symbol;Acc:MGI:1321386]	215446	0.738283	1.88393	1.10458	1.42803e-06	5.19485e-05
ENSMUSG00000035049	Rrp12	19	ribosomal RNA processing 12 homolog (S. cerevisiae) [Source:MGI Symbol;Acc:MGI:2147437]	107094	2.31823	4.41571	0.855998	1.42886e-06	5.19485e-05
ENSMUSG00000042670	Immp1l	2	IMP1 inner mitochondrial membrane peptidase-like (S. cerevisiae) [Source:MGI Symbol;Acc:MGI:1913791]	66541	114.535	68.6414	-0.703204	1.43475e-06	5.20327e-05
ENSMUSG00000025020	Slit1	19	slit guidance ligand 1 [Source:MGI Symbol;Acc:MGI:1315203]	20562	1.49251	3.03922	0.904773	1.47166e-06	5.31593e-05
ENSMUSG00000045136	Tubb2b	13	tubulin, beta 2B class IIB [Source:MGI Symbol;Acc:MGI:1920960]	73710	180.029	101.057	-0.757622	1.4731e-06	5.31593e-05
ENSMUSG00000030898	Cckbr	7	cholecystokinin B receptor [Source:MGI Symbol;Acc:MGI:99479]	12426	5.13665	9.03875	0.785018	1.48843e-06	5.35797e-05
ENSMUSG00000033900	Map9	3	microtubule-associated protein 9 [Source:MGI Symbol;Acc:MGI:2442208]	213582	6.52282	11.0461	0.717751	1.52309e-06	5.46923e-05
ENSMUSG00000017943	Gdap1l1	2	ganglioside-induced differentiation-associated protein 1-like 1 [Source:MGI Symbol;Acc:MGI:2385163]	228858	17.4042	28.5581	0.691142	1.53864e-06	5.51151e-05
ENSMUSG00000046699	Slitrk4	X	SLIT and NTRK-like family, member 4 [Source:MGI Symbol;Acc:MGI:2442509]	245446	0.838273	1.57732	0.8646	1.54312e-06	5.514e-05
ENSMUSG00000009894	Snap47	11	synaptosomal-associated protein, 47 [Source:MGI Symbol;Acc:MGI:1915076]	67826	192.441	308.764	0.658128	1.55684e-06	5.54944e-05
ENSMUSG00000004567	Mcoln1	8	mucolipin 1 [Source:MGI Symbol;Acc:MGI:1890498]	94178	9.16445	16.0203	0.739313	1.5658e-06	5.56188e-05
ENSMUSG00000033880	Lgals3bp	11	lectin, galactoside-binding, soluble, 3 binding protein [Source:MGI Symbol;Acc:MGI:99554]	19039	10.6863	25.0894	0.988455	1.56796e-06	5.56188e-05
ENSMUSG00000004056	Akt2	7	thymoma viral proto-oncogene 2 [Source:MGI Symbol;Acc:MGI:104874]	11652	125.987	87.3286	-0.515625	1.57855e-06	5.58583e-05
ENSMUSG00000034145	Tmem63c	12	transmembrane protein 63c [Source:MGI Symbol;Acc:MGI:2444386]	217733	1.29789	3.21786	1.08624	1.65957e-06	5.85833e-05
ENSMUSG00000007783	Cpt1c	7	carnitine palmitoyltransferase 1c [Source:MGI Symbol;Acc:MGI:2446526]	78070	8.9527	14.4691	0.661497	1.69692e-06	5.9757e-05
ENSMUSG00000068923	Syt11	3	synaptotagmin XI [Source:MGI Symbol;Acc:MGI:1859547]	229521	106.132	166.836	0.606053	1.84009e-06	6.46427e-05
ENSMUSG00000069372	Ctxn3	18	cortexin 3 [Source:MGI Symbol;Acc:MGI:3642816]	629147	9.20287	4.17227	-0.945474	1.8948e-06	6.64046e-05
ENSMUSG00000020773	Trim47	11	tripartite motif-containing 47 [Source:MGI Symbol;Acc:MGI:1917374]	217333	4.09193	7.29888	0.78578	1.93296e-06	6.75795e-05
ENSMUSG00000036295	Lrrn3	12	leucine rich repeat protein 3, neuronal [Source:MGI Symbol;Acc:MGI:106036]	16981	3.19801	5.47776	0.747482	1.96499e-06	6.84947e-05
ENSMUSG00000005045	Chd5	4	chromodomain helicase DNA binding protein 5 [Source:MGI Symbol;Acc:MGI:3036258]	269610	4.1808	6.55352	0.629445	1.96853e-06	6.84947e-05
ENSMUSG00000029126	Nsg1	5	neuron specific gene family member 1 [Source:MGI Symbol;Acc:MGI:109149]	18196	51.728	77.6639	0.593525	2.06981e-06	7.18471e-05
ENSMUSG00000032908	Sgpp2	1	sphingosine-1-phosphate phosphotase 2 [Source:MGI Symbol;Acc:MGI:3589109]	433323	0.739739	1.82711	1.08312	2.0814e-06	7.20778e-05
ENSMUSG00000001248	Gramd1a	7	GRAM domain containing 1A [Source:MGI Symbol;Acc:MGI:105490]	52857	8.81804	13.9613	0.636802	2.12036e-06	7.3253e-05
ENSMUSG00000031613	Hpgd	8	hydroxyprostaglandin dehydrogenase 15 (NAD) [Source:MGI Symbol;Acc:MGI:108085]	15446	3.83073	7.38794	0.859667	2.17199e-06	7.48591e-05
ENSMUSG00000096014	Sox1	8	SRY (sex determining region Y)-box 1 [Source:MGI Symbol;Acc:MGI:98357]	20664	15.5689	9.99844	-0.608989	2.18888e-06	7.52634e-05
ENSMUSG00000005583	Mef2c	13	myocyte enhancer factor 2C [Source:MGI Symbol;Acc:MGI:99458]	17260	42.6531	61.6964	0.543545	2.24201e-06	7.6909e-05
ENSMUSG00000045284	Dcaf12l1	X	DDB1 and CUL4 associated factor 12-like 1 [Source:MGI Symbol;Acc:MGI:2444462]	245404	13.1694	22.2722	0.714292	2.25281e-06	7.69943e-05
ENSMUSG00000043843	Tmem145	7	transmembrane protein 145 [Source:MGI Symbol;Acc:MGI:3607779]	330485	2.89922	6.23904	0.949395	2.25506e-06	7.69943e-05
ENSMUSG00000018171	Vmp1	11	vacuole membrane protein 1 [Source:MGI Symbol;Acc:MGI:1923159]	75909	22.6433	33.9647	0.569906	2.26749e-06	7.7168e-05
ENSMUSG00000032625	Thsd7a	6	thrombospondin, type I, domain containing 7A [Source:MGI Symbol;Acc:MGI:2685683]	330267	0.8188	1.52565	0.826684	2.27074e-06	7.7168e-05
ENSMUSG00000027577	Chrna4	2	cholinergic receptor, nicotinic, alpha polypeptide 4 [Source:MGI Symbol;Acc:MGI:87888]	11438	2.44491	4.22398	0.765803	2.34143e-06	7.93854e-05
ENSMUSG00000058793	Cds2	2	CDP-diacylglycerol synthase (phosphatidate cytidylyltransferase) 2 [Source:MGI Symbol;Acc:MGI:1332236]	110911	13.3655	19.6765	0.541793	2.37132e-06	8.02123e-05
ENSMUSG00000045160	Bola3	6	bolA-like 3 (E. coli) [Source:MGI Symbol;Acc:MGI:1925903]	78653	60.1453	38.5555	-0.608026	2.43219e-06	8.18914e-05
ENSMUSG00000046480	Scn4b	9	sodium channel, type IV, beta [Source:MGI Symbol;Acc:MGI:2687406]	399548	11.8774	19.147	0.69529	2.46615e-06	8.28432e-05
ENSMUSG00000031903	Pla2g15	8	phospholipase A2, group XV [Source:MGI Symbol;Acc:MGI:2178076]	192654	3.96636	6.97002	0.752377	2.47367e-06	8.2905e-05
ENSMUSG00000020092	Pald1	10	phosphatase domain containing, paladin 1 [Source:MGI Symbol;Acc:MGI:1351623]	27355	0.564475	1.47078	1.11029	2.49038e-06	8.30865e-05
ENSMUSG00000052087	Rgs14	13	regulator of G-protein signaling 14 [Source:MGI Symbol;Acc:MGI:1859709]	51791	12.9469	26.9806	0.941585	2.49049e-06	8.30865e-05
ENSMUSG00000006800	Sulf2	2	sulfatase 2 [Source:MGI Symbol;Acc:MGI:1919293]	72043	6.96695	12.4945	0.78067	2.52188e-06	8.39417e-05
ENSMUSG00000016179	Camk1g	1	calcium/calmodulin-dependent protein kinase I gamma [Source:MGI Symbol;Acc:MGI:2388073]	215303	5.92387	10.9761	0.823169	2.53695e-06	8.42512e-05
ENSMUSG00000022176	Rem2	14	rad and gem related GTP binding protein 2 [Source:MGI Symbol;Acc:MGI:2155260]	140743	2.9303	6.32481	0.978526	2.54553e-06	8.43437e-05
ENSMUSG00000050821	Fam131a	16	family with sequence similarity 131, member A [Source:MGI Symbol;Acc:MGI:1925658]	78408	63.6027	100.917	0.645252	2.67426e-06	8.83888e-05
ENSMUSG00000021314	Amph	13	amphiphysin [Source:MGI Symbol;Acc:MGI:103574]	218038	11.9694	20.0444	0.724382	2.68166e-06	8.83888e-05
ENSMUSG00000031007	Atp6ap2	X	ATPase, H+ transporting, lysosomal accessory protein 2 [Source:MGI Symbol;Acc:MGI:1917745]	70495	48.2795	77.9624	0.675756	2.71964e-06	8.93009e-05
ENSMUSG00000036989	Trim3	7	tripartite motif-containing 3 [Source:MGI Symbol;Acc:MGI:1860040]	55992	20.486	31.9545	0.622454	2.75663e-06	9.02708e-05
ENSMUSG00000023915	Tnfrsf21	17	tumor necrosis factor receptor superfamily, member 21 [Source:MGI Symbol;Acc:MGI:2151075]	94185	7.67247	12.2637	0.660801	2.76156e-06	9.02708e-05
ENSMUSG00000020520	Galnt10	11	polypeptide N-acetylgalactosaminyltransferase 10 [Source:MGI Symbol;Acc:MGI:1890480]	171212	1.23313	2.40415	0.877564	2.79666e-06	9.12136e-05
ENSMUSG00000001525	Tubb5	17	tubulin, beta 5 class I [Source:MGI Symbol;Acc:MGI:107812]	22154	137.737	214.053	0.61954	2.83229e-06	9.20194e-05
ENSMUSG00000028974	Dffa	4	DNA fragmentation factor, alpha subunit [Source:MGI Symbol;Acc:MGI:1196227]	13347	9.54861	15.2261	0.65051	2.88854e-06	9.35822e-05
ENSMUSG00000019923	Zwint	10	ZW10 interactor [Source:MGI Symbol;Acc:MGI:1289227]	52696	260.347	386.969	0.565252	2.90034e-06	9.35879e-05
ENSMUSG00000071528	Usmg5	19	upregulated during skeletal muscle growth 5 [Source:MGI Symbol;Acc:MGI:1891435]	66477	171.259	101.597	-0.699708	2.90155e-06	9.35879e-05
ENSMUSG00000061032	Rrp1	10	ribosomal RNA processing 1 homolog (S. cerevisiae) [Source:MGI Symbol;Acc:MGI:1203500]	18114	135.634	196.885	0.529535	2.92081e-06	9.38209e-05
ENSMUSG00000027296	Itpka	2	inositol 1,4,5-trisphosphate 3-kinase A [Source:MGI Symbol;Acc:MGI:1333822]	228550	59.9956	113.999	0.81245	2.92165e-06	9.38209e-05
ENSMUSG00000019261	Map1s	8	microtubule-associated protein 1S [Source:MGI Symbol;Acc:MGI:2443304]	270058	12.6964	20.5737	0.668347	2.94891e-06	9.44882e-05
ENSMUSG00000097789	Gm2115	7	predicted gene 2115 [Source:MGI Symbol;Acc:MGI:3780284]	NA	15.0438	9.36745	-0.670855	3.01176e-06	9.62905e-05
ENSMUSG00000030806	Stx1b	7	syntaxin 1B [Source:MGI Symbol;Acc:MGI:1930705]	56216	25.0839	37.6149	0.590521	3.06124e-06	9.76484e-05
ENSMUSG00000017417	Plxdc1	11	plexin domain containing 1 [Source:MGI Symbol;Acc:MGI:1919574]	72324	3.74601	7.69031	0.903539	3.06763e-06	9.76484e-05
ENSMUSG00000027405	Nop56	2	NOP56 ribonucleoprotein [Source:MGI Symbol;Acc:MGI:1914384]	67134	10.9287	15.9391	0.541294	3.09359e-06	9.82602e-05
ENSMUSG00000033220	Rac2	15	Rac family small GTPase 2 [Source:MGI Symbol;Acc:MGI:97846]	19354	0.613871	1.59389	1.10994	3.18855e-06	0.000101056
ENSMUSG00000002012	Pnck	X	pregnancy upregulated non-ubiquitously expressed CaM kinase [Source:MGI Symbol;Acc:MGI:1347357]	93843	25.5176	46.6656	0.816365	3.2162e-06	0.000101711
ENSMUSG00000019577	Pdk4	6	pyruvate dehydrogenase kinase, isoenzyme 4 [Source:MGI Symbol;Acc:MGI:1351481]	27273	14.6955	9.01242	-0.64315	3.29585e-06	0.000104005
ENSMUSG00000030268	Bcat1	6	branched chain aminotransferase 1, cytosolic [Source:MGI Symbol;Acc:MGI:104861]	12035	5.22185	9.40179	0.791322	3.32482e-06	0.000104625
ENSMUSG00000018974	Sart3	5	squamous cell carcinoma antigen recognized by T cells 3 [Source:MGI Symbol;Acc:MGI:1858230]	53890	6.06201	9.39797	0.612463	3.32986e-06	0.000104625
ENSMUSG00000030500	Slc17a6	7	solute carrier family 17 (sodium-dependent inorganic phosphate cotransporter), member 6 [Source:MGI Symbol;Acc:MGI:2156052]	140919	2.18994	4.08674	0.921966	3.39478e-06	0.000106436
ENSMUSG00000004099	Dnmt1	9	DNA methyltransferase (cytosine-5) 1 [Source:MGI Symbol;Acc:MGI:94912]	13433	2.82938	4.59212	0.669086	3.52261e-06	0.000110206
ENSMUSG00000032294	Pkm	9	pyruvate kinase, muscle [Source:MGI Symbol;Acc:MGI:97591]	18746	583.489	905.001	0.613502	3.57446e-06	0.000111334
ENSMUSG00000052373	Mpp3	11	membrane protein, palmitoylated 3 (MAGUK p55 subfamily member 3) [Source:MGI Symbol;Acc:MGI:1328354]	13384	5.42017	10.0122	0.819001	3.58156e-06	0.000111334
ENSMUSG00000040681	Hmgn1	16	high mobility group nucleosomal binding domain 1 [Source:MGI Symbol;Acc:MGI:96120]	15312	151.965	108.19	-0.484667	3.59211e-06	0.000111424
ENSMUSG00000019877	Serinc1	10	serine incorporator 1 [Source:MGI Symbol;Acc:MGI:1926228]	56442	101.336	150.696	0.578649	3.60182e-06	0.000111488
ENSMUSG00000028675	Pnrc2	4	proline-rich nuclear receptor coactivator 2 [Source:MGI Symbol;Acc:MGI:106512]	52830	155.424	94.6033	-0.694305	3.65443e-06	0.000112838
ENSMUSG00000064293	Cntn4	6	contactin 4 [Source:MGI Symbol;Acc:MGI:1095737]	269784	1.7133	3.07321	0.778731	3.66438e-06	0.000112838
ENSMUSG00000057230	Aak1	6	AP2 associated kinase 1 [Source:MGI Symbol;Acc:MGI:1098687]	269774	3.80715	5.54256	0.539355	3.67376e-06	0.000112838
ENSMUSG00000036478	Btg1	10	B cell translocation gene 1, anti-proliferative [Source:MGI Symbol;Acc:MGI:88215]	12226	21.1233	13.2886	-0.648634	3.6764e-06	0.000112838
ENSMUSG00000021286	Zfyve21	12	zinc finger, FYVE domain containing 21 [Source:MGI Symbol;Acc:MGI:1915770]	68520	249.173	163.46	-0.579821	3.74652e-06	0.000114749
ENSMUSG00000030102	Itpr1	6	inositol 1,4,5-trisphosphate receptor 1 [Source:MGI Symbol;Acc:MGI:96623]	16438	9.32219	13.3239	0.509998	3.83993e-06	0.000117118
ENSMUSG00000008658	Rbfox1	16	RNA binding protein, fox-1 homolog (C. elegans) 1 [Source:MGI Symbol;Acc:MGI:1926224]	268859	36.7305	61.7131	0.722889	3.89319e-06	0.000118495
ENSMUSG00000033707	Lrrc24	15	leucine rich repeat containing 24 [Source:MGI Symbol;Acc:MGI:3605040]	378937	2.64781	5.76867	0.955798	3.91445e-06	0.000118893
ENSMUSG00000038244	Mical2	7	microtubule associated monooxygenase, calponin and LIM domain containing 2 [Source:MGI Symbol;Acc:MGI:2444947]	320878	12.3948	20.4244	0.692769	4.15095e-06	0.00012574
ENSMUSG00000031840	Rab3a	8	RAB3A, member RAS oncogene family [Source:MGI Symbol;Acc:MGI:97843]	19339	255.405	385.758	0.592911	4.15714e-06	0.00012574
ENSMUSG00000084957	Bbip1	19	BBSome interacting protein 1 [Source:MGI Symbol;Acc:MGI:1913610]	100503572	92.352	59.3062	-0.627807	4.2351e-06	0.000127833
ENSMUSG00000032932	Hspa13	16	heat shock protein 70 family, member 13 [Source:MGI Symbol;Acc:MGI:1309463]	110920	3.65596	6.11236	0.690055	4.30631e-06	0.000129714
ENSMUSG00000060279	Ap2a1	7	adaptor-related protein complex 2, alpha 1 subunit [Source:MGI Symbol;Acc:MGI:101921]	11771	24.6733	38.9901	0.641647	4.32711e-06	0.000130072
ENSMUSG00000031996	Aplp2	9	amyloid beta (A4) precursor-like protein 2 [Source:MGI Symbol;Acc:MGI:88047]	11804	72.9786	126.096	0.699374	4.37265e-06	0.00013117
ENSMUSG00000034488	Edil3	13	EGF-like repeats and discoidin I-like domains 3 [Source:MGI Symbol;Acc:MGI:1329025]	13612	4.75999	7.87108	0.741379	4.46868e-06	0.000133365
ENSMUSG00000061751	Kalrn	16	kalirin, RhoGEF kinase [Source:MGI Symbol;Acc:MGI:2685385]	545156	19.7247	12.7784	-0.578405	4.47326e-06	0.000133365
ENSMUSG00000027134	Lpcat4	2	lysophosphatidylcholine acyltransferase 4 [Source:MGI Symbol;Acc:MGI:2138993]	99010	17.8914	29.8804	0.706638	4.48283e-06	0.000133378
ENSMUSG00000028295	Smim8	4	small integral membrane protein 8 [Source:MGI Symbol;Acc:MGI:1913541]	66291	85.413	52.5275	-0.665015	4.51194e-06	0.000133971
ENSMUSG00000059146	Ntrk3	7	neurotrophic tyrosine kinase, receptor, type 3 [Source:MGI Symbol;Acc:MGI:97385]	18213	1.34647	2.01596	0.586298	4.54584e-06	0.000134458
ENSMUSG00000025372	Baiap2	11	brain-specific angiogenesis inhibitor 1-associated protein 2 [Source:MGI Symbol;Acc:MGI:2137336]	108100	35.5543	58.9741	0.696866	4.54681e-06	0.000134458
ENSMUSG00000035864	Syt1	10	synaptotagmin I [Source:MGI Symbol;Acc:MGI:99667]	20979	74.9442	112.493	0.599208	4.65985e-06	0.000137522
ENSMUSG00000051111	Sv2c	13	synaptic vesicle glycoprotein 2c [Source:MGI Symbol;Acc:MGI:1922459]	75209	0.84249	1.59361	0.860736	4.91427e-06	0.000144738
ENSMUSG00000029436	Mmp17	5	matrix metallopeptidase 17 [Source:MGI Symbol;Acc:MGI:1346076]	23948	6.76746	10.4567	0.615032	5.09771e-06	0.000149596
ENSMUSG00000046093	Hpcal4	4	hippocalcin-like 4 [Source:MGI Symbol;Acc:MGI:2157521]	170638	81.2627	136.426	0.733743	5.09975e-06	0.000149596
ENSMUSG00000029229	Chic2	5	cysteine-rich hydrophobic domain 2 [Source:MGI Symbol;Acc:MGI:1921527]	74277	4.4043	2.84752	-0.597478	5.20799e-06	0.000152464
ENSMUSG00000024527	Afg3l2	18	AFG3-like AAA ATPase 2 [Source:MGI Symbol;Acc:MGI:1916847]	69597	10.4084	15.9567	0.600605	5.29381e-06	0.000154666
ENSMUSG00000062444	Ap3b2	7	adaptor-related protein complex 3, beta 2 subunit [Source:MGI Symbol;Acc:MGI:1100869]	11775	13.4989	22.2641	0.692024	5.35368e-06	0.000156103
ENSMUSG00000029712	Actl6b	5	actin-like 6B [Source:MGI Symbol;Acc:MGI:1933548]	83766	8.27275	14.5444	0.773664	5.38974e-06	0.00015684
ENSMUSG00000029361	Nos1	5	nitric oxide synthase 1, neuronal [Source:MGI Symbol;Acc:MGI:97360]	18125	1.39888	2.71928	0.877169	5.4746e-06	0.000158992
ENSMUSG00000036564	Ndrg4	8	N-myc downstream regulated gene 4 [Source:MGI Symbol;Acc:MGI:2384590]	234593	341.43	589.835	0.756897	5.4949e-06	0.000159265
ENSMUSG00000024581	Napg	18	N-ethylmaleimide sensitive fusion protein attachment protein gamma [Source:MGI Symbol;Acc:MGI:104561]	108123	24.4256	36.5208	0.574157	5.51969e-06	0.000159652
ENSMUSG00000034796	Cpne7	8	copine VII [Source:MGI Symbol;Acc:MGI:2142747]	102278	3.32754	7.15494	0.958196	5.55604e-06	0.000160082
ENSMUSG00000023169	Slc38a1	15	solute carrier family 38, member 1 [Source:MGI Symbol;Acc:MGI:2145895]	105727	10.1474	15.1748	0.568678	5.64442e-06	0.000162308
ENSMUSG00000030084	Plxna1	6	plexin A1 [Source:MGI Symbol;Acc:MGI:107685]	18844	2.5255	4.09913	0.652244	5.68534e-06	0.000162997
ENSMUSG00000030303	Far2	6	fatty acyl CoA reductase 2 [Source:MGI Symbol;Acc:MGI:2687035]	330450	1.74979	3.41991	0.872576	5.69963e-06	0.000162997
ENSMUSG00000078640	Gm11627	11	predicted gene 11627 [Source:MGI Symbol;Acc:MGI:3650659]	NA	62.4986	36.5881	-0.719813	5.70193e-06	0.000162997
ENSMUSG00000031765	Mt1	8	metallothionein 1 [Source:MGI Symbol;Acc:MGI:97171]	17748	8106.54	5698.79	-0.490297	5.82723e-06	0.000166253
ENSMUSG00000032702	Kank1	19	KN motif and ankyrin repeat domains 1 [Source:MGI Symbol;Acc:MGI:2147707]	107351	5.69582	3.62374	-0.616528	5.93752e-06	0.000168411
ENSMUSG00000023861	Mpc1	17	mitochondrial pyruvate carrier 1 [Source:MGI Symbol;Acc:MGI:1915240]	55951	495.315	350.332	-0.483686	5.96645e-06	0.000168903
ENSMUSG00000030731	Syt3	7	synaptotagmin III [Source:MGI Symbol;Acc:MGI:99665]	20981	6.53885	13.1658	0.881407	6.04114e-06	0.000170589
ENSMUSG00000066149	Cdc26	4	cell division cycle 26 [Source:MGI Symbol;Acc:MGI:1913690]	66440	9.76657	5.855	-0.686784	6.04943e-06	0.000170589
ENSMUSG00000024646	Cyb5a	18	cytochrome b5 type A (microsomal) [Source:MGI Symbol;Acc:MGI:1926952]	109672	381.634	236.897	-0.654293	6.07664e-06	0.000171026
ENSMUSG00000022762	Ncam2	16	neural cell adhesion molecule 2 [Source:MGI Symbol;Acc:MGI:97282]	17968	1.73763	2.88735	0.703693	6.11406e-06	0.000171747
ENSMUSG00000021290	Atp5mpl	12	ATP synthase membrane subunit 6.8PL [Source:MGI Symbol;Acc:MGI:1917507]	70257	816.372	466.141	-0.73849	6.22e-06	0.000174287
ENSMUSG00000061666	Gdpd1	11	glycerophosphodiester phosphodiesterase domain containing 1 [Source:MGI Symbol;Acc:MGI:1913819]	66569	10.9706	16.8761	0.596562	6.33503e-06	0.000176377
ENSMUSG00000070822	Zscan18	7	zinc finger and SCAN domain containing 18 [Source:MGI Symbol;Acc:MGI:3643810]	232875	1.07721	2.21626	0.914395	6.33767e-06	0.000176377
ENSMUSG00000058248	Kcnh1	1	potassium voltage-gated channel, subfamily H (eag-related), member 1 [Source:MGI Symbol;Acc:MGI:1341721]	16510	2.35853	3.86078	0.670782	6.33934e-06	0.000176377
ENSMUSG00000030123	Plxnd1	6	plexin D1 [Source:MGI Symbol;Acc:MGI:2154244]	67784	1.16777	2.06785	0.759458	6.59437e-06	0.00018299
ENSMUSG00000093674	Rpl41	10	ribosomal protein L41 [Source:MGI Symbol;Acc:MGI:1915195]	67945	551.453	365.069	-0.57019	6.60215e-06	0.00018299
ENSMUSG00000003038	Hmgn2	4	high mobility group nucleosomal binding domain 2 [Source:MGI Symbol;Acc:MGI:96136]	15331	84.5193	57.6798	-0.550574	6.63467e-06	0.000183542
ENSMUSG00000018820	Zfyve27	19	zinc finger, FYVE domain containing 27 [Source:MGI Symbol;Acc:MGI:1919602]	319740	4.56694	7.34125	0.643189	6.68434e-06	0.000184566
ENSMUSG00000032554	Trf	9	transferrin [Source:MGI Symbol;Acc:MGI:98821]	22041	8.33946	15.9503	0.781896	6.93206e-06	0.000191044
ENSMUSG00000032135	Mcam	9	melanoma cell adhesion molecule [Source:MGI Symbol;Acc:MGI:1933966]	84004	1.01453	2.45683	1.03864	7.34373e-06	0.00020162
ENSMUSG00000028542	Slc6a9	4	solute carrier family 6 (neurotransmitter transporter, glycine), member 9 [Source:MGI Symbol;Acc:MGI:95760]	14664	5.08802	8.68323	0.74505	7.35302e-06	0.00020162
ENSMUSG00000020836	Coro6	11	coronin 6 [Source:MGI Symbol;Acc:MGI:2183448]	216961	1.53805	3.17589	0.906299	7.37064e-06	0.00020162
ENSMUSG00000020802	Ube2o	11	ubiquitin-conjugating enzyme E2O [Source:MGI Symbol;Acc:MGI:2444266]	217342	6.81117	11.765	0.737284	7.37368e-06	0.00020162
ENSMUSG00000066357	Wdr6	9	WD repeat domain 6 [Source:MGI Symbol;Acc:MGI:1930140]	83669	11.7362	20.2045	0.734703	7.38493e-06	0.00020162
ENSMUSG00000059714	Flot1	17	flotillin 1 [Source:MGI Symbol;Acc:MGI:1100500]	14251	69.8019	109.275	0.622967	7.48426e-06	0.00020395
ENSMUSG00000040370	Etfrf1	6	electron transfer flavoprotein regulatory factor 1 [Source:MGI Symbol;Acc:MGI:1914886]	67636	33.831	19.829	-0.719514	7.50216e-06	0.000204056
ENSMUSG00000045515	Pou3f3	1	POU domain, class 3, transcription factor 3 [Source:MGI Symbol;Acc:MGI:102564]	18993	17.3258	11.497	-0.552337	7.58669e-06	0.000205971
ENSMUSG00000045039	Megf8	7	multiple EGF-like-domains 8 [Source:MGI Symbol;Acc:MGI:2446294]	269878	2.77101	4.43279	0.637	7.83787e-06	0.000212395
ENSMUSG00000042303	Sgsm3	15	small G protein signaling modulator 3 [Source:MGI Symbol;Acc:MGI:1916329]	105835	14.7203	22.2866	0.58387	7.8944e-06	0.00021353
ENSMUSG00000029471	Camkk2	5	calcium/calmodulin-dependent protein kinase kinase 2, beta [Source:MGI Symbol;Acc:MGI:2444812]	207565	13.4932	22.4205	0.696345	7.93408e-06	0.000214205
ENSMUSG00000028121	Bcar3	3	breast cancer anti-estrogen resistance 3 [Source:MGI Symbol;Acc:MGI:1352501]	29815	24.3642	15.1379	-0.622192	8.02566e-06	0.000216277
ENSMUSG00000004032	Gstm5	3	glutathione S-transferase, mu 5 [Source:MGI Symbol;Acc:MGI:1309466]	14866	1857.79	1278.23	-0.514952	8.16156e-06	0.000219332
ENSMUSG00000019857	Asf1a	10	anti-silencing function 1A histone chaperone [Source:MGI Symbol;Acc:MGI:1913653]	66403	18.2955	11.4985	-0.6366	8.16909e-06	0.000219332
ENSMUSG00000021680	Crhbp	13	corticotropin releasing hormone binding protein [Source:MGI Symbol;Acc:MGI:88497]	12919	4.66044	8.91394	0.837088	8.23561e-06	0.000220711
ENSMUSG00000022270	Retreg1	15	reticulophagy regulator 1 [Source:MGI Symbol;Acc:MGI:1913520]	66270	3.94878	6.53956	0.684272	8.30913e-06	0.000222273
ENSMUSG00000052160	Pld4	12	phospholipase D family, member 4 [Source:MGI Symbol;Acc:MGI:2144765]	104759	1.3786	3.27937	1.008	8.34888e-06	0.000222927
ENSMUSG00000017167	Cntnap1	11	contactin associated protein-like 1 [Source:MGI Symbol;Acc:MGI:1858201]	53321	1.89431	3.23639	0.719301	8.50883e-06	0.000226783
ENSMUSG00000054091	1810037I17Rik	3	RIKEN cDNA 1810037I17 gene [Source:MGI Symbol;Acc:MGI:1914954]	67704	348.914	237.303	-0.544526	8.5872e-06	0.000228146
ENSMUSG00000026335	Pam	1	peptidylglycine alpha-amidating monooxygenase [Source:MGI Symbol;Acc:MGI:97475]	18484	5.83734	9.26281	0.637998	8.60914e-06	0.000228146
ENSMUSG00000030780	BC017158	7	cDNA sequence BC017158 [Source:MGI Symbol;Acc:MGI:2384572]	233913	3.87211	6.47169	0.691602	8.61845e-06	0.000228146
ENSMUSG00000034940	Synrg	11	synergin, gamma [Source:MGI Symbol;Acc:MGI:1354742]	217030	3.24527	5.0176	0.604475	8.62256e-06	0.000228146
ENSMUSG00000030960	Eef1akmt2	7	EEF1A lysine methyltransferase 2 [Source:MGI Symbol;Acc:MGI:1919346]	72096	57.5435	38.3719	-0.556656	8.66783e-06	0.000228928
ENSMUSG00000014164	Klhl3	13	kelch-like 3 [Source:MGI Symbol;Acc:MGI:2445185]	100503085	1.0512	1.84076	0.757009	8.7722e-06	0.000231266
ENSMUSG00000089809	Rasgef1b	5	RasGEF domain family, member 1B [Source:MGI Symbol;Acc:MGI:2443755]	320292	10.1566	16.3993	0.665732	8.90175e-06	0.000234257
ENSMUSG00000033096	Apmap	2	adipocyte plasma membrane associated protein [Source:MGI Symbol;Acc:MGI:1919131]	71881	15.9139	26.2693	0.662526	9.04594e-06	0.000237623
ENSMUSG00000078816	Prkcg	7	protein kinase C, gamma [Source:MGI Symbol;Acc:MGI:97597]	18752	47.1404	86.4776	0.799967	9.40312e-06	0.000246278
ENSMUSG00000032500	Dclk3	9	doublecortin-like kinase 3 [Source:MGI Symbol;Acc:MGI:3039580]	245038	6.42004	11.5224	0.793811	9.40919e-06	0.000246278
ENSMUSG00000039485	Tspyl4	10	TSPY-like 4 [Source:MGI Symbol;Acc:MGI:106393]	72480	34.2331	55.3393	0.670856	9.49889e-06	0.00024818
ENSMUSG00000067279	Ppp1r3c	19	protein phosphatase 1, regulatory subunit 3C [Source:MGI Symbol;Acc:MGI:1858229]	53412	78.3264	50.7624	-0.588017	9.55036e-06	0.000248661
ENSMUSG00000037362	Ccn3	15	cellular communication network factor 3 [Source:MGI Symbol;Acc:MGI:109185]	18133	12.8707	23.8699	0.820041	9.55141e-06	0.000248661
ENSMUSG00000029657	Hsph1	5	heat shock 105kDa/110kDa protein 1 [Source:MGI Symbol;Acc:MGI:105053]	15505	25.7629	44.0547	0.729615	9.61911e-06	0.000249977
ENSMUSG00000025468	Caly	7	calcyon neuron-specific vesicular protein [Source:MGI Symbol;Acc:MGI:1915816]	68566	63.2441	104.033	0.712584	9.64333e-06	0.00025016
ENSMUSG00000019689	Fmc1	6	formation of mitochondrial complex V assembly factor 1 [Source:MGI Symbol;Acc:MGI:1913367]	66117	554.163	371.9	-0.545068	9.67849e-06	0.000250627
ENSMUSG00000022094	Slc39a14	14	solute carrier family 39 (zinc transporter), member 14 [Source:MGI Symbol;Acc:MGI:2384851]	213053	1.15687	2.26301	0.848795	9.95715e-06	0.00025693
ENSMUSG00000033429	Mcee	7	methylmalonyl CoA epimerase [Source:MGI Symbol;Acc:MGI:1920974]	73724	210.948	136.976	-0.584454	1.0104e-05	0.000259405
ENSMUSG00000025151	Maged1	X	melanoma antigen, family D, 1 [Source:MGI Symbol;Acc:MGI:1930187]	94275	83.2925	128.224	0.600662	1.014e-05	0.000259405
ENSMUSG00000021285	Ppp1r13b	12	protein phosphatase 1, regulatory subunit 13B [Source:MGI Symbol;Acc:MGI:1336199]	21981	5.57359	8.66788	0.616462	1.01647e-05	0.000259405
ENSMUSG00000020101	Vsir	10	V-set immunoregulatory receptor [Source:MGI Symbol;Acc:MGI:1921298]	74048	1.95175	3.32087	0.71716	1.01666e-05	0.000259405
ENSMUSG00000046516	Cox17	16	cytochrome c oxidase assembly protein 17, copper chaperone [Source:MGI Symbol;Acc:MGI:1333806]	12856	11.7908	6.73526	-0.729094	1.01734e-05	0.000259405
ENSMUSG00000030207	Fam234b	6	family with sequence similarity 234, member B [Source:MGI Symbol;Acc:MGI:1921775]	74525	32.379	49.2319	0.577589	1.01776e-05	0.000259405
ENSMUSG00000024965	Fermt3	19	fermitin family member 3 [Source:MGI Symbol;Acc:MGI:2147790]	108101	1.21468	2.63554	0.950523	1.04155e-05	0.000265005
ENSMUSG00000036966	Spryd3	15	SPRY domain containing 3 [Source:MGI Symbol;Acc:MGI:2446175]	223918	38.2718	54.5788	0.506534	1.0644e-05	0.000270346
ENSMUSG00000060477	Irak2	6	interleukin-1 receptor-associated kinase 2 [Source:MGI Symbol;Acc:MGI:2429603]	108960	37.7865	26.9546	-0.465415	1.08138e-05	0.000273804
ENSMUSG00000024579	Pcyox1l	18	prenylcysteine oxidase 1 like [Source:MGI Symbol;Acc:MGI:3606062]	240334	6.7093	12.3773	0.789362	1.08177e-05	0.000273804
ENSMUSG00000034839	Larp6	9	La ribonucleoprotein domain family, member 6 [Source:MGI Symbol;Acc:MGI:1914807]	67557	11.7385	19.0357	0.669637	1.0901e-05	0.000275435
ENSMUSG00000021275	Tecpr2	12	tectonin beta-propeller repeat containing 2 [Source:MGI Symbol;Acc:MGI:2144865]	104859	1.81733	2.90879	0.650778	1.10012e-05	0.000277486
ENSMUSG00000070802	Pnmal2	7	PNMA-like 2 [Source:MGI Symbol;Acc:MGI:3645856]	434128	30.14	48.4941	0.654125	1.11176e-05	0.000279288
ENSMUSG00000028268	Gbp3	3	guanylate binding protein 3 [Source:MGI Symbol;Acc:MGI:1926263]	55932	3.28274	5.82492	0.762755	1.12373e-05	0.000281493
ENSMUSG00000021701	Plk2	13	polo like kinase 2 [Source:MGI Symbol;Acc:MGI:1099790]	20620	28.0547	45.9485	0.680329	1.1322e-05	0.000283129
ENSMUSG00000039058	Ak5	3	adenylate kinase 5 [Source:MGI Symbol;Acc:MGI:2677491]	229949	19.4976	36.1987	0.818881	1.13589e-05	0.000283564
ENSMUSG00000025135	Anapc11	11	anaphase promoting complex subunit 11 [Source:MGI Symbol;Acc:MGI:1913406]	66156	70.5391	46.6521	-0.57048	1.19852e-05	0.000298179
ENSMUSG00000041598	Cdc42ep4	11	CDC42 effector protein (Rho GTPase binding) 4 [Source:MGI Symbol;Acc:MGI:1929760]	56699	117.856	83.4931	-0.480045	1.2116e-05	0.000300458
ENSMUSG00000039145	Camk1d	2	calcium/calmodulin-dependent protein kinase ID [Source:MGI Symbol;Acc:MGI:2442190]	227541	7.24904	10.2121	0.497924	1.21181e-05	0.000300458
ENSMUSG00000040462	Os9	10	amplified in osteosarcoma [Source:MGI Symbol;Acc:MGI:1924301]	216440	31.4586	53.6929	0.692996	1.2261e-05	0.000303486
ENSMUSG00000027312	Atrn	2	attractin [Source:MGI Symbol;Acc:MGI:1341628]	11990	3.03957	4.47003	0.552891	1.24545e-05	0.000307754
ENSMUSG00000020644	Id2	12	inhibitor of DNA binding 2 [Source:MGI Symbol;Acc:MGI:96397]	15902	1212.2	854.248	-0.495261	1.27028e-05	0.000313356
ENSMUSG00000061576	Dpp6	5	dipeptidylpeptidase 6 [Source:MGI Symbol;Acc:MGI:94921]	13483	4.71225	8.62415	0.801222	1.27812e-05	0.000314759
ENSMUSG00000041836	Ptpre	7	protein tyrosine phosphatase, receptor type, E [Source:MGI Symbol;Acc:MGI:97813]	19267	2.13047	3.91253	0.824391	1.33575e-05	0.000328396
ENSMUSG00000032330	Cox7a2	9	cytochrome c oxidase subunit 7A2 [Source:MGI Symbol;Acc:MGI:1316715]	12866	973.94	658.56	-0.534512	1.34193e-05	0.000329361
ENSMUSG00000031231	Cox7b	X	cytochrome c oxidase subunit 7B [Source:MGI Symbol;Acc:MGI:1913392]	66142	490.38	297.207	-0.662953	1.37355e-05	0.00033599
ENSMUSG00000024270	Slc39a6	18	solute carrier family 39 (metal ion transporter), member 6 [Source:MGI Symbol;Acc:MGI:2147279]	106957	4.19016	7.32778	0.72453	1.39697e-05	0.000341146
ENSMUSG00000025969	Nrp2	1	neuropilin 2 [Source:MGI Symbol;Acc:MGI:1100492]	18187	1.35296	2.35998	0.777473	1.40426e-05	0.000342348
ENSMUSG00000017760	Ctsa	2	cathepsin A [Source:MGI Symbol;Acc:MGI:97748]	19025	23.1297	41.2766	0.728221	1.40659e-05	0.000342348
ENSMUSG00000026688	Mgst3	1	microsomal glutathione S-transferase 3 [Source:MGI Symbol;Acc:MGI:1913697]	66447	74.8605	104.552	0.501511	1.44954e-05	0.000352215
ENSMUSG00000030223	Ptpro	6	protein tyrosine phosphatase, receptor type, O [Source:MGI Symbol;Acc:MGI:1097152]	19277	0.632319	1.57565	1.0643	1.46405e-05	0.000355147
ENSMUSG00000000416	Cttnbp2	6	cortactin binding protein 2 [Source:MGI Symbol;Acc:MGI:1353467]	30785	3.34643	5.01709	0.580851	1.47176e-05	0.000356425
ENSMUSG00000025092	Hspa12a	19	heat shock protein 12A [Source:MGI Symbol;Acc:MGI:1920692]	73442	7.83901	13.3328	0.720367	1.51038e-05	0.00036517
ENSMUSG00000030062	Rpn1	6	ribophorin I [Source:MGI Symbol;Acc:MGI:98084]	103963	30.2298	50.6976	0.673581	1.56749e-05	0.000377727
ENSMUSG00000029819	Npy	6	neuropeptide Y [Source:MGI Symbol;Acc:MGI:97374]	109648	68.4322	105.213	0.631649	1.57242e-05	0.000378288
ENSMUSG00000021493	Pdlim7	13	PDZ and LIM domain 7 [Source:MGI Symbol;Acc:MGI:1914649]	67399	9.3745	13.6733	0.53148	1.57923e-05	0.000379301
ENSMUSG00000035011	Zbtb7a	10	zinc finger and BTB domain containing 7a [Source:MGI Symbol;Acc:MGI:1335091]	16969	17.0366	26.3091	0.602969	1.58951e-05	0.000381142
ENSMUSG00000027533	Fabp5	3	fatty acid binding protein 5, epidermal [Source:MGI Symbol;Acc:MGI:101790]	16592	212.446	147.662	-0.497356	1.59372e-05	0.000381525
ENSMUSG00000027674	Pex5l	3	peroxisomal biogenesis factor 5-like [Source:MGI Symbol;Acc:MGI:1916672]	58869	9.0594	15.3547	0.714752	1.64206e-05	0.000392451
ENSMUSG00000024743	Syt7	19	synaptotagmin VII [Source:MGI Symbol;Acc:MGI:1859545]	54525	3.82737	5.63547	0.569153	1.68235e-05	0.000401424
ENSMUSG00000044528	Tram1l1	3	translocation associated membrane protein 1-like 1 [Source:MGI Symbol;Acc:MGI:2443503]	229801	4.49613	6.97233	0.615674	1.68584e-05	0.000401599
ENSMUSG00000029033	Acap3	4	ArfGAP with coiled-coil, ankyrin repeat and PH domains 3 [Source:MGI Symbol;Acc:MGI:2153589]	140500	13.3225	20.9223	0.627985	1.69011e-05	0.00040196
ENSMUSG00000020639	Pfn4	12	profilin family, member 4 [Source:MGI Symbol;Acc:MGI:1920121]	382562	11.2805	7.25804	-0.61137	1.70958e-05	0.000405267
ENSMUSG00000045174	Amer3	1	APC membrane recruitment 3 [Source:MGI Symbol;Acc:MGI:3026939]	211383	1.50417	3.03918	0.879496	1.72258e-05	0.000407687
ENSMUSG00000042359	Osbpl6	2	oxysterol binding protein-like 6 [Source:MGI Symbol;Acc:MGI:2139014]	99031	1.44263	2.45194	0.725923	1.72798e-05	0.000408302
ENSMUSG00000036622	Atp13a2	4	ATPase type 13A2 [Source:MGI Symbol;Acc:MGI:1922022]	74772	11.3048	17.7387	0.626093	1.74645e-05	0.000411976
ENSMUSG00000069601	Ank3	10	ankyrin 3, epithelial [Source:MGI Symbol;Acc:MGI:88026]	11735	6.48764	10.3282	0.623108	1.74918e-05	0.000411976
ENSMUSG00000017778	Cox7c	13	cytochrome c oxidase subunit 7C [Source:MGI Symbol;Acc:MGI:103226]	12867	580.422	357.414	-0.643986	1.75765e-05	0.000413302
ENSMUSG00000045349	Sh2d5	4	SH2 domain containing 5 [Source:MGI Symbol;Acc:MGI:2446215]	230863	8.67917	14.7811	0.715599	1.78229e-05	0.000418421
ENSMUSG00000052698	Tln2	9	talin 2 [Source:MGI Symbol;Acc:MGI:1917799]	70549	3.03307	4.84961	0.640146	1.81182e-05	0.00042467
ENSMUSG00000024258	Polr2d	18	polymerase (RNA) II (DNA directed) polypeptide D [Source:MGI Symbol;Acc:MGI:1916491]	69241	96.0347	69.587	-0.450635	1.81865e-05	0.000425586
ENSMUSG00000021198	Unc79	12	unc-79 homolog [Source:MGI Symbol;Acc:MGI:2684729]	217843	0.803738	1.40015	0.746326	1.82367e-05	0.000426079
ENSMUSG00000025189	Cnnm1	19	cyclin M1 [Source:MGI Symbol;Acc:MGI:1891366]	83674	5.27341	8.12007	0.624976	1.83745e-05	0.000428611
ENSMUSG00000053693	Mast1	8	microtubule associated serine/threonine kinase 1 [Source:MGI Symbol;Acc:MGI:1861901]	56527	2.29468	4.1644	0.788119	1.84729e-05	0.000430217
ENSMUSG00000003469	Phyhip	14	phytanoyl-CoA hydroxylase interacting protein [Source:MGI Symbol;Acc:MGI:1860417]	105653	33.3666	50.7637	0.599329	1.8689e-05	0.000434371
ENSMUSG00000070493	Chchd2	5	coiled-coil-helix-coiled-coil-helix domain containing 2 [Source:MGI Symbol;Acc:MGI:1261428]	14004	443.165	306.315	-0.507677	1.87108e-05	0.000434371
ENSMUSG00000074637	Sox2	3	SRY (sex determining region Y)-box 2 [Source:MGI Symbol;Acc:MGI:98364]	20674	228.901	151	-0.553633	1.9066e-05	0.000441914
ENSMUSG00000043460	Elfn2	15	leucine rich repeat and fibronectin type III, extracellular 2 [Source:MGI Symbol;Acc:MGI:3608416]	207393	1.90779	3.08317	0.674934	1.91804e-05	0.000443623
ENSMUSG00000039206	Daglb	5	diacylglycerol lipase, beta [Source:MGI Symbol;Acc:MGI:2442032]	231871	3.72724	6.23238	0.682939	1.92006e-05	0.000443623
ENSMUSG00000070498	Tmem132b	5	transmembrane protein 132B [Source:MGI Symbol;Acc:MGI:3609245]	208151	2.13746	3.44991	0.667523	1.9382e-05	0.000447106
ENSMUSG00000058740	Kcnt1	2	potassium channel, subfamily T, member 1 [Source:MGI Symbol;Acc:MGI:1924627]	227632	2.14277	3.3269	0.608074	1.94195e-05	0.000447262
ENSMUSG00000032435	Dync1li1	9	dynein cytoplasmic 1 light intermediate chain 1 [Source:MGI Symbol;Acc:MGI:2135610]	235661	23.0742	34.8732	0.583094	1.97265e-05	0.00045332
ENSMUSG00000030527	Crtc3	7	CREB regulated transcription coactivator 3 [Source:MGI Symbol;Acc:MGI:1917711]	70461	11.1128	7.68484	-0.502308	1.99186e-05	0.000455876
ENSMUSG00000046402	Rbp1	9	retinol binding protein 1, cellular [Source:MGI Symbol;Acc:MGI:97876]	19659	98.0234	61.8223	-0.63098	2.00998e-05	0.000458583
ENSMUSG00000031983	2310022B05Rik	8	RIKEN cDNA 2310022B05 gene [Source:MGI Symbol;Acc:MGI:1916801]	69551	118.639	86.5745	-0.438854	2.0372e-05	0.000464067
ENSMUSG00000056854	Pou3f4	X	POU domain, class 3, transcription factor 4 [Source:MGI Symbol;Acc:MGI:101894]	18994	10.7384	6.25136	-0.698313	2.05999e-05	0.000468309
ENSMUSG00000070880	Gad1	2	glutamate decarboxylase 1 [Source:MGI Symbol;Acc:MGI:95632]	14415	37.4184	62.6484	0.712983	2.06512e-05	0.000468309
ENSMUSG00000003435	Supt5	7	suppressor of Ty 5 [Source:MGI Symbol;Acc:MGI:1202400]	20924	15.4144	22.565	0.53903	2.06546e-05	0.000468309
ENSMUSG00000028328	Tmod1	4	tropomodulin 1 [Source:MGI Symbol;Acc:MGI:98775]	21916	5.71224	9.90361	0.744357	2.08122e-05	0.000471152
ENSMUSG00000005338	Cadm3	1	cell adhesion molecule 3 [Source:MGI Symbol;Acc:MGI:2137858]	94332	2.66279	4.41398	0.699195	2.10279e-05	0.000474842
ENSMUSG00000058897	Col25a1	3	collagen, type XXV, alpha 1 [Source:MGI Symbol;Acc:MGI:1924268]	77018	0.783743	1.50402	0.883011	2.10404e-05	0.000474842
ENSMUSG00000016637	Ift27	15	intraflagellar transport 27 [Source:MGI Symbol;Acc:MGI:1914292]	67042	116.801	76.454	-0.58075	2.11616e-05	0.00047684
ENSMUSG00000043456	Zfp536	7	zinc finger protein 536 [Source:MGI Symbol;Acc:MGI:1926102]	243937	3.05479	5.03948	0.681446	2.1198e-05	0.000476922
ENSMUSG00000031772	Cntnap4	8	contactin associated protein-like 4 [Source:MGI Symbol;Acc:MGI:2183572]	170571	0.72744	1.584	0.943319	2.1371e-05	0.000480075
ENSMUSG00000029544	Cabp1	5	calcium binding protein 1 [Source:MGI Symbol;Acc:MGI:1352750]	29867	12.3559	19.5683	0.632905	2.14531e-05	0.000481176
ENSMUSG00000074622	Mafb	2	v-maf musculoaponeurotic fibrosarcoma oncogene family, protein B (avian) [Source:MGI Symbol;Acc:MGI:104555]	16658	7.43014	11.8246	0.636624	2.15484e-05	0.000482572
ENSMUSG00000026360	Rgs2	1	regulator of G-protein signaling 2 [Source:MGI Symbol;Acc:MGI:1098271]	19735	12.392	18.6412	0.570718	2.16686e-05	0.000484519
ENSMUSG00000030711	Sult1a1	7	sulfotransferase family 1A, phenol-preferring, member 1 [Source:MGI Symbol;Acc:MGI:102896]	20887	24.3011	14.0306	-0.716919	2.19329e-05	0.000489068
ENSMUSG00000004885	Crabp2	3	cellular retinoic acid binding protein II [Source:MGI Symbol;Acc:MGI:88491]	12904	28.3093	17.3134	-0.646572	2.19391e-05	0.000489068
ENSMUSG00000024268	Celf4	18	CUGBP, Elav-like family member 4 [Source:MGI Symbol;Acc:MGI:1932407]	108013	59.4262	95.7524	0.660477	2.22141e-05	0.000494442
ENSMUSG00000042116	Vwa1	4	von Willebrand factor A domain containing 1 [Source:MGI Symbol;Acc:MGI:2179729]	246228	7.85453	13.8098	0.722093	2.24205e-05	0.000498275
ENSMUSG00000036306	Lzts1	8	leucine zipper, putative tumor suppressor 1 [Source:MGI Symbol;Acc:MGI:2684762]	211134	8.5935	13.4602	0.636872	2.25452e-05	0.000500285
ENSMUSG00000022309	Angpt1	15	angiopoietin 1 [Source:MGI Symbol;Acc:MGI:108448]	11600	0.895164	1.75201	0.859963	2.28552e-05	0.000506391
ENSMUSG00000066456	Hmgn3	9	high mobility group nucleosomal binding domain 3 [Source:MGI Symbol;Acc:MGI:2138069]	94353	165.127	109.655	-0.553848	2.29419e-05	0.000507541
ENSMUSG00000063882	Uqcrh	4	ubiquinol-cytochrome c reductase hinge protein [Source:MGI Symbol;Acc:MGI:1913826]	66576	762.012	493.904	-0.589413	2.29846e-05	0.000507715
ENSMUSG00000027669	Gnb4	3	guanine nucleotide binding protein (G protein), beta 4 [Source:MGI Symbol;Acc:MGI:104581]	14696	2.93778	4.61544	0.624612	2.32582e-05	0.000512983
ENSMUSG00000031932	Gpr83	9	G protein-coupled receptor 83 [Source:MGI Symbol;Acc:MGI:95712]	14608	2.92919	4.94893	0.732098	2.33484e-05	0.000513729
ENSMUSG00000061461	Smim20	5	small integral membrane protein 20 [Source:MGI Symbol;Acc:MGI:1913528]	66278	86.0394	60.6434	-0.484217	2.33625e-05	0.000513729
ENSMUSG00000024132	Eci1	17	enoyl-Coenzyme A delta isomerase 1 [Source:MGI Symbol;Acc:MGI:94871]	13177	260.395	181.117	-0.494946	2.35668e-05	0.000517439
ENSMUSG00000050379	2006-09-01	X	septin 6 [Source:MGI Symbol;Acc:MGI:1888939]	56526	11.7712	17.516	0.560429	2.42167e-05	0.000530911
ENSMUSG00000022742	Cpox	16	coproporphyrinogen oxidase [Source:MGI Symbol;Acc:MGI:104841]	12892	13.9734	19.8494	0.503307	2.43519e-05	0.000533072
ENSMUSG00000027166	Dnajc24	2	DnaJ heat shock protein family (Hsp40) member C24 [Source:MGI Symbol;Acc:MGI:1919522]	99349	44.2899	28.81	-0.594295	2.4529e-05	0.000535658
ENSMUSG00000020048	Hsp90b1	10	heat shock protein 90, beta (Grp94), member 1 [Source:MGI Symbol;Acc:MGI:98817]	22027	55.8867	90.1019	0.632412	2.45435e-05	0.000535658
ENSMUSG00000003458	Ncstn	1	nicastrin [Source:MGI Symbol;Acc:MGI:1891700]	59287	10.9093	17.4942	0.630591	2.4766e-05	0.000539707
ENSMUSG00000024083	Pja2	17	praja ring finger ubiquitin ligase 2 [Source:MGI Symbol;Acc:MGI:2159342]	224938	54.7822	85.8684	0.624729	2.52271e-05	0.000548935
ENSMUSG00000033111	3830406C13Rik	14	RIKEN cDNA 3830406C13 gene [Source:MGI Symbol;Acc:MGI:1917937]	218734	26.8975	17.9422	-0.563148	2.53446e-05	0.000550252
ENSMUSG00000009535	Rnmt	18	RNA (guanine-7-) methyltransferase [Source:MGI Symbol;Acc:MGI:1915147]	67897	7.82475	11.4207	0.530726	2.53631e-05	0.000550252
ENSMUSG00000025732	Mcrip2	17	MAPK regulated corepressor interacting protein 2 [Source:MGI Symbol;Acc:MGI:1915491]	68241	92.4932	62.8516	-0.527101	2.59462e-05	0.000560575
ENSMUSG00000051379	Flrt3	2	fibronectin leucine rich transmembrane protein 3 [Source:MGI Symbol;Acc:MGI:1918686]	71436	2.57692	4.3981	0.734157	2.59543e-05	0.000560575
ENSMUSG00000061451	Tmem151a	19	transmembrane protein 151A [Source:MGI Symbol;Acc:MGI:2147713]	381199	21.0764	31.9358	0.590728	2.60138e-05	0.000561028
ENSMUSG00000029602	Rasal1	5	RAS protein activator like 1 (GAP1 like) [Source:MGI Symbol;Acc:MGI:1330842]	19415	8.26926	14.9677	0.781528	2.65579e-05	0.000571073
ENSMUSG00000049999	Ppp1r3d	2	protein phosphatase 1, regulatory subunit 3D [Source:MGI Symbol;Acc:MGI:1917664]	228966	11.9607	7.85366	-0.561999	2.70255e-05	0.000579419
ENSMUSG00000017929	B4galt5	2	UDP-Gal:betaGlcNAc beta 1,4-galactosyltransferase, polypeptide 5 [Source:MGI Symbol;Acc:MGI:1927169]	56336	3.21835	4.9823	0.61677	2.71766e-05	0.000581803
ENSMUSG00000019969	Psen1	12	presenilin 1 [Source:MGI Symbol;Acc:MGI:1202717]	19164	11.7506	17.6827	0.560659	2.76804e-05	0.000591719
ENSMUSG00000066129	Kndc1	7	kinase non-catalytic C-lobe domain (KIND) containing 1 [Source:MGI Symbol;Acc:MGI:1923734]	76484	1.95954	3.57852	0.770511	2.81006e-05	0.000599822
ENSMUSG00000027133	Nop10	2	NOP10 ribonucleoprotein [Source:MGI Symbol;Acc:MGI:1913431]	66181	124.918	86.6358	-0.49758	2.87149e-05	0.000611258
ENSMUSG00000026000	Lancl1	1	LanC (bacterial lantibiotic synthetase component C)-like 1 [Source:MGI Symbol;Acc:MGI:1336997]	14768	27.1578	39.2639	0.53341	2.87202e-05	0.000611258
ENSMUSG00000028982	Slc25a33	4	solute carrier family 25, member 33 [Source:MGI Symbol;Acc:MGI:1917806]	70556	105.953	77.3769	-0.444891	2.89539e-05	0.000615333
ENSMUSG00000058400	Qrfpr	3	pyroglutamylated RFamide peptide receptor [Source:MGI Symbol;Acc:MGI:2677633]	229214	0.592334	1.75801	1.12209	2.90593e-05	0.000616675
ENSMUSG00000068040	Tm9sf4	2	transmembrane 9 superfamily protein member 4 [Source:MGI Symbol;Acc:MGI:2139220]	99237	9.51861	14.0986	0.547355	2.92147e-05	0.000618173
ENSMUSG00000052516	Robo2	16	roundabout guidance receptor 2 [Source:MGI Symbol;Acc:MGI:1890110]	268902	1.96504	3.01661	0.603884	2.93048e-05	0.000619181
ENSMUSG00000032777	Gtf3c1	7	general transcription factor III C 1 [Source:MGI Symbol;Acc:MGI:107887]	233863	3.46651	5.67755	0.65055	2.9606e-05	0.000624639
ENSMUSG00000028854	Slc9a1	4	solute carrier family 9 (sodium/hydrogen exchanger), member 1 [Source:MGI Symbol;Acc:MGI:102462]	20544	2.61661	4.44302	0.729146	2.98417e-05	0.000628703
ENSMUSG00000049493	Pls1	9	plastin 1 (I-isoform) [Source:MGI Symbol;Acc:MGI:104809]	102502	3.14721	5.31396	0.695022	2.9979e-05	0.000630685
ENSMUSG00000033579	Fa2h	8	fatty acid 2-hydroxylase [Source:MGI Symbol;Acc:MGI:2443327]	338521	3.34944	5.66215	0.752576	3.03728e-05	0.000638048
ENSMUSG00000036422	Pcdh8	14	protocadherin 8 [Source:MGI Symbol;Acc:MGI:1306800]	18530	3.09929	5.78885	0.798999	3.04755e-05	0.000639284
ENSMUSG00000025823	Pdia4	6	protein disulfide isomerase associated 4 [Source:MGI Symbol;Acc:MGI:104864]	12304	13.5855	25.1189	0.772431	3.07882e-05	0.000644916
ENSMUSG00000061517	Sox21	14	SRY (sex determining region Y)-box 21 [Source:MGI Symbol;Acc:MGI:2654070]	223227	42.556	27.9412	-0.559244	3.10013e-05	0.000648447
ENSMUSG00000014353	Tmem87b	2	transmembrane protein 87B [Source:MGI Symbol;Acc:MGI:1919727]	72477	2.35045	3.74065	0.636753	3.11002e-05	0.000648755
ENSMUSG00000045007	Tubg2	11	tubulin, gamma 2 [Source:MGI Symbol;Acc:MGI:2144208]	103768	13.9877	23.8746	0.716971	3.1105e-05	0.000648755
ENSMUSG00000014592	Camta1	4	calmodulin binding transcription activator 1 [Source:MGI Symbol;Acc:MGI:2140230]	100072	13.4617	19.0784	0.510656	3.14374e-05	0.000654751
ENSMUSG00000030822	Prr14	7	proline rich 14 [Source:MGI Symbol;Acc:MGI:2384565]	233895	23.0612	16.1423	-0.494522	3.16251e-05	0.000657721
ENSMUSG00000033006	Sox10	15	SRY (sex determining region Y)-box 10 [Source:MGI Symbol;Acc:MGI:98358]	20665	6.65472	10.9345	0.683902	3.19641e-05	0.000663825
ENSMUSG00000024899	Papss2	19	3'-phosphoadenosine 5'-phosphosulfate synthase 2 [Source:MGI Symbol;Acc:MGI:1330223]	23972	39.6547	26.1933	-0.554496	3.2074e-05	0.000664306
ENSMUSG00000037351	Actr1b	1	ARP1 actin-related protein 1B, centractin beta [Source:MGI Symbol;Acc:MGI:1917446]	226977	52.111	72.4291	0.472198	3.20784e-05	0.000664306
ENSMUSG00000022661	Cd200	16	CD200 antigen [Source:MGI Symbol;Acc:MGI:1196990]	17470	9.62762	16.8948	0.779236	3.23469e-05	0.000668915
ENSMUSG00000075232	Amd1	10	S-adenosylmethionine decarboxylase 1 [Source:MGI Symbol;Acc:MGI:88004]	11702	19.3733	13.4095	-0.52026	3.2803e-05	0.000677386
ENSMUSG00000034685	Fam171a2	11	family with sequence similarity 171, member A2 [Source:MGI Symbol;Acc:MGI:2448496]	217219	4.7859	8.34942	0.734391	3.31386e-05	0.000683349
ENSMUSG00000043629	1700019D03Rik	1	RIKEN cDNA 1700019D03 gene [Source:MGI Symbol;Acc:MGI:1914330]	67080	13.7184	8.48014	-0.660776	3.32354e-05	0.000684378
ENSMUSG00000057530	Ece1	4	endothelin converting enzyme 1 [Source:MGI Symbol;Acc:MGI:1101357]	230857	3.32049	5.24444	0.623721	3.34752e-05	0.000688342
ENSMUSG00000033871	Ppargc1b	18	peroxisome proliferative activated receptor, gamma, coactivator 1 beta [Source:MGI Symbol;Acc:MGI:2444934]	170826	1.53797	3.26273	0.883808	3.40944e-05	0.000700087
ENSMUSG00000005672	Kit	5	KIT proto-oncogene receptor tyrosine kinase [Source:MGI Symbol;Acc:MGI:96677]	16590	0.964272	1.79977	0.812357	3.51878e-05	0.000721523
ENSMUSG00000022234	Cct5	15	chaperonin containing Tcp1, subunit 5 (epsilon) [Source:MGI Symbol;Acc:MGI:107185]	12465	85.8955	125.25	0.534371	3.53652e-05	0.000724142
ENSMUSG00000010755	Cars	7	cysteinyl-tRNA synthetase [Source:MGI Symbol;Acc:MGI:1351477]	27267	8.05321	13.002	0.653449	3.56277e-05	0.000728494
ENSMUSG00000090733	Rps27	3	ribosomal protein S27 [Source:MGI Symbol;Acc:MGI:1888676]	57294	245.095	162.654	-0.556165	3.57656e-05	0.000730289
ENSMUSG00000066415	Msl2	9	MSL complex subunit 2 [Source:MGI Symbol;Acc:MGI:1925103]	77853	6.13766	3.62876	-0.714069	3.61131e-05	0.000736353
ENSMUSG00000040483	Xaf1	11	XIAP associated factor 1 [Source:MGI Symbol;Acc:MGI:3772572]	327959	4.84536	8.09485	0.692949	3.62447e-05	0.000736827
ENSMUSG00000030284	Creld1	6	cysteine-rich with EGF-like domains 1 [Source:MGI Symbol;Acc:MGI:2152539]	171508	18.7255	26.0982	0.476756	3.62879e-05	0.000736827
ENSMUSG00000024427	Spry4	18	sprouty RTK signaling antagonist 4 [Source:MGI Symbol;Acc:MGI:1345144]	24066	5.34665	3.25366	-0.648284	3.65184e-05	0.000740474
ENSMUSG00000073988	Ttpa	4	tocopherol (alpha) transfer protein [Source:MGI Symbol;Acc:MGI:1354168]	50500	15.4129	8.7531	-0.74751	3.66568e-05	0.000742249
ENSMUSG00000052397	Ezr	17	ezrin [Source:MGI Symbol;Acc:MGI:98931]	22350	62.1433	36.6485	-0.661401	3.67855e-05	0.000743025
ENSMUSG00000037361	Sf3b6	12	splicing factor 3B, subunit 6 [Source:MGI Symbol;Acc:MGI:1913305]	66055	115.612	80.1367	-0.503499	3.6797e-05	0.000743025
ENSMUSG00000036636	Clcn7	17	chloride channel, voltage-sensitive 7 [Source:MGI Symbol;Acc:MGI:1347048]	26373	3.38646	5.36091	0.626597	3.70956e-05	0.000746985
ENSMUSG00000052889	Prkcb	7	protein kinase C, beta [Source:MGI Symbol;Acc:MGI:97596]	18751	114.673	176.3	0.6035	3.73302e-05	0.000750672
ENSMUSG00000004945	Tmem242	17	transmembrane protein 242 [Source:MGI Symbol;Acc:MGI:1917794]	70544	110.464	63.1952	-0.736419	3.76227e-05	0.000755512
ENSMUSG00000051323	Pcdh19	X	protocadherin 19 [Source:MGI Symbol;Acc:MGI:2685563]	279653	1.38982	2.2744	0.665984	3.77313e-05	0.000756651
ENSMUSG00000028179	Cth	3	cystathionase (cystathionine gamma-lyase) [Source:MGI Symbol;Acc:MGI:1339968]	107869	24.1886	14.0357	-0.689577	3.80373e-05	0.00076174
ENSMUSG00000033316	Galnt9	5	polypeptide N-acetylgalactosaminyltransferase 9 [Source:MGI Symbol;Acc:MGI:2677965]	231605	11.4254	17.5124	0.591478	3.87591e-05	0.000775129
ENSMUSG00000068523	Gng5	3	guanine nucleotide binding protein (G protein), gamma 5 [Source:MGI Symbol;Acc:MGI:109164]	14707	143.165	101.501	-0.472823	3.90438e-05	0.000779753
ENSMUSG00000046387	Pcdhb17	18	protocadherin beta 17 [Source:MGI Symbol;Acc:MGI:2136754]	93888	0.814323	1.56174	0.827983	3.9241e-05	0.000782618
ENSMUSG00000063320	1190007I07Rik	10	RIKEN cDNA 1190007I07 gene [Source:MGI Symbol;Acc:MGI:3698433]	544717	44.6841	28.3578	-0.603764	3.94556e-05	0.000785824
ENSMUSG00000032067	Pts	9	6-pyruvoyl-tetrahydropterin synthase [Source:MGI Symbol;Acc:MGI:1338783]	19286	47.4815	30.6572	-0.594101	3.9996e-05	0.0007955
ENSMUSG00000031224	Magee2	X	melanoma antigen, family E, 2 [Source:MGI Symbol;Acc:MGI:2148316]	272790	1.56004	3.41133	0.936623	4.03531e-05	0.00080086
ENSMUSG00000035206	Sppl2b	10	signal peptide peptidase like 2B [Source:MGI Symbol;Acc:MGI:1920468]	73218	4.27965	7.25547	0.697914	4.03753e-05	0.00080086
ENSMUSG00000019232	Etnppl	3	ethanolamine phosphate phospholyase [Source:MGI Symbol;Acc:MGI:1919010]	71760	29.1893	20.3469	-0.494545	4.04404e-05	0.00080106
ENSMUSG00000046329	Slc25a23	17	solute carrier family 25 (mitochondrial carrier; phosphate carrier), member 23 [Source:MGI Symbol;Acc:MGI:1914222]	66972	77.1654	49.815	-0.599459	4.05456e-05	0.000802055
ENSMUSG00000008206	Cers4	8	ceramide synthase 4 [Source:MGI Symbol;Acc:MGI:1914510]	67260	1.92952	3.27305	0.690807	4.06185e-05	0.000802407
ENSMUSG00000018102	Hist1h2bc	13	histone cluster 1, H2bc [Source:MGI Symbol;Acc:MGI:1915274]	68024	517.365	340.513	-0.570251	4.12409e-05	0.000812502
ENSMUSG00000025478	Dpysl4	7	dihydropyrimidinase-like 4 [Source:MGI Symbol;Acc:MGI:1349764]	26757	4.04617	7.16564	0.746085	4.17437e-05	0.000821297
ENSMUSG00000026854	Usp20	2	ubiquitin specific peptidase 20 [Source:MGI Symbol;Acc:MGI:1921520]	74270	4.85767	7.53505	0.607845	4.21968e-05	0.000829092
ENSMUSG00000039230	Tbcd	11	tubulin-specific chaperone d [Source:MGI Symbol;Acc:MGI:1919686]	108903	2.79097	4.372	0.615196	4.22784e-05	0.000829578
ENSMUSG00000050063	Klk6	7	kallikrein related-peptidase 6 [Source:MGI Symbol;Acc:MGI:1343166]	19144	4.76301	8.72761	0.826582	4.27833e-05	0.000838357
ENSMUSG00000029245	Epha5	5	Eph receptor A5 [Source:MGI Symbol;Acc:MGI:99654]	13839	4.11834	6.23919	0.613474	4.33464e-05	0.000848252
ENSMUSG00000028407	Smim27	4	small integral membrane protein 27 [Source:MGI Symbol;Acc:MGI:1913684]	100504309	27.2725	17.7987	-0.57603	4.44349e-05	0.000868388
ENSMUSG00000059498	Fcgr3	1	Fc receptor, IgG, low affinity III [Source:MGI Symbol;Acc:MGI:95500]	14131	5.7838	10.1654	0.739054	4.50991e-05	0.000880187
ENSMUSG00000037685	Atp8a1	5	ATPase, aminophospholipid transporter (APLT), class I, type 8A, member 1 [Source:MGI Symbol;Acc:MGI:1330848]	11980	4.87047	6.99847	0.508661	4.53349e-05	0.000883605
ENSMUSG00000038803	Ost4	5	oligosaccharyltransferase complex subunit 4 (non-catalytic) [Source:MGI Symbol;Acc:MGI:1914945]	67695	137.779	96.8333	-0.490497	4.54819e-05	0.000884627
ENSMUSG00000057766	Ankrd29	18	ankyrin repeat domain 29 [Source:MGI Symbol;Acc:MGI:2687055]	225187	33.3001	22.2631	-0.553086	4.55087e-05	0.000884627
ENSMUSG00000001227	Sema6b	17	sema domain, transmembrane domain (TM), and cytoplasmic domain, (semaphorin) 6B [Source:MGI Symbol;Acc:MGI:1202889]	20359	6.16394	9.74264	0.642137	4.62863e-05	0.000898546
ENSMUSG00000074794	Arrdc3	13	arrestin domain containing 3 [Source:MGI Symbol;Acc:MGI:2145242]	105171	8.02131	4.24428	-0.790175	4.63915e-05	0.000899305
ENSMUSG00000003955	Fam162a	16	family with sequence similarity 162, member A [Source:MGI Symbol;Acc:MGI:1917436]	70186	283.638	204.631	-0.453542	4.64488e-05	0.000899305
ENSMUSG00000039943	Plcb4	2	phospholipase C, beta 4 [Source:MGI Symbol;Acc:MGI:107464]	18798	5.24196	7.74135	0.556045	4.70132e-05	0.000908133
ENSMUSG00000070304	Scn2b	9	sodium channel, voltage-gated, type II, beta [Source:MGI Symbol;Acc:MGI:106921]	72821	6.89426	10.0928	0.574462	4.7041e-05	0.000908133
ENSMUSG00000018196	Glrx2	1	glutaredoxin 2 (thioltransferase) [Source:MGI Symbol;Acc:MGI:1916617]	69367	38.6647	27.1139	-0.496228	4.70916e-05	0.000908133
ENSMUSG00000001665	Gstt3	10	glutathione S-transferase, theta 3 [Source:MGI Symbol;Acc:MGI:2143526]	103140	29.6352	20.6848	-0.488357	4.72809e-05	0.000909591
ENSMUSG00000039713	Plekhg5	4	pleckstrin homology domain containing, family G (with RhoGef domain) member 5 [Source:MGI Symbol;Acc:MGI:2652860]	269608	4.70899	8.06505	0.716076	4.7292e-05	0.000909591
ENSMUSG00000027293	Ehd4	2	EH-domain containing 4 [Source:MGI Symbol;Acc:MGI:1919619]	98878	2.32272	4.13407	0.757937	4.77062e-05	0.000916156
ENSMUSG00000073002	Vamp5	6	vesicle-associated membrane protein 5 [Source:MGI Symbol;Acc:MGI:1858622]	53620	12.9071	8.7831	-0.527956	4.7759e-05	0.000916156
ENSMUSG00000050164	Mchr1	15	melanin-concentrating hormone receptor 1 [Source:MGI Symbol;Acc:MGI:2180756]	207911	3.27314	5.82124	0.748164	4.7864e-05	0.000916964
ENSMUSG00000022415	Syngr1	15	synaptogyrin 1 [Source:MGI Symbol;Acc:MGI:1328323]	20972	28.3897	39.4266	0.47361	4.80691e-05	0.000919685
ENSMUSG00000068739	Sars	3	seryl-aminoacyl-tRNA synthetase [Source:MGI Symbol;Acc:MGI:102809]	20226	46.412	66.5031	0.507038	4.82847e-05	0.000922577
ENSMUSG00000003500	Impdh1	6	inosine monophosphate dehydrogenase 1 [Source:MGI Symbol;Acc:MGI:96567]	23917	10.6014	15.7412	0.558691	4.83469e-05	0.000922577
ENSMUSG00000021469	Msx2	13	msh homeobox 2 [Source:MGI Symbol;Acc:MGI:97169]	17702	4.06311	2.1335	-0.799012	4.86869e-05	0.000927852
ENSMUSG00000027475	Kif3b	2	kinesin family member 3B [Source:MGI Symbol;Acc:MGI:107688]	16569	4.32054	6.28153	0.527826	4.95782e-05	0.000943603
ENSMUSG00000022476	Polr3h	15	polymerase (RNA) III (DNA directed) polypeptide H [Source:MGI Symbol;Acc:MGI:1926179]	78929	136.249	95.302	-0.492298	4.99848e-05	0.00094869
ENSMUSG00000032262	Elovl4	9	elongation of very long chain fatty acids (FEN1/Elo2, SUR4/Elo3, yeast)-like 4 [Source:MGI Symbol;Acc:MGI:1933331]	83603	7.11295	10.4436	0.547488	5.0082e-05	0.00094869
ENSMUSG00000059173	Pde1a	2	phosphodiesterase 1A, calmodulin-dependent [Source:MGI Symbol;Acc:MGI:1201792]	18573	15.5056	22.7748	0.548324	5.01787e-05	0.00094869
ENSMUSG00000038429	Usp5	6	ubiquitin specific peptidase 5 (isopeptidase T) [Source:MGI Symbol;Acc:MGI:1347343]	22225	48.3466	73.8307	0.591535	5.01934e-05	0.00094869
ENSMUSG00000023192	Grm2	9	glutamate receptor, metabotropic 2 [Source:MGI Symbol;Acc:MGI:1351339]	108068	4.49158	7.85231	0.733985	5.02359e-05	0.00094869
ENSMUSG00000054715	Zscan22	7	zinc finger and SCAN domain containing 22 [Source:MGI Symbol;Acc:MGI:2443312]	232878	7.12371	4.54712	-0.601045	5.04748e-05	0.000951969
ENSMUSG00000022428	Cby1	15	chibby family member 1, beta catenin antagonist [Source:MGI Symbol;Acc:MGI:1920989]	73739	127.058	94.0142	-0.428499	5.0585e-05	0.000952815
ENSMUSG00000020163	Uqcr11	10	ubiquinol-cytochrome c reductase, complex III subunit XI [Source:MGI Symbol;Acc:MGI:1913844]	66594	1326.08	847.47	-0.598426	5.08443e-05	0.000956463
ENSMUSG00000022883	Robo1	16	roundabout guidance receptor 1 [Source:MGI Symbol;Acc:MGI:1274781]	19876	1.09749	1.83662	0.688342	5.09187e-05	0.000956589
ENSMUSG00000051234	Rnf7	9	ring finger protein 7 [Source:MGI Symbol;Acc:MGI:1337096]	19823	182.463	126.127	-0.509489	5.09822e-05	0.000956589
ENSMUSG00000017561	Crlf3	11	cytokine receptor-like factor 3 [Source:MGI Symbol;Acc:MGI:1860086]	54394	19.1757	12.7924	-0.557728	5.13523e-05	0.000960842
ENSMUSG00000012483	Rpa3	6	replication protein A3 [Source:MGI Symbol;Acc:MGI:1915490]	68240	46.5152	29.9004	-0.590873	5.14981e-05	0.000960842
ENSMUSG00000034853	Acot11	4	acyl-CoA thioesterase 11 [Source:MGI Symbol;Acc:MGI:1913736]	329910	26.6575	19.4693	-0.42813	5.15307e-05	0.000960842
ENSMUSG00000011589	Fsd1	17	fibronectin type 3 and SPRY domain-containing protein [Source:MGI Symbol;Acc:MGI:1934858]	240121	14.2694	22.4207	0.620446	5.15323e-05	0.000960842
ENSMUSG00000025630	Hprt	X	hypoxanthine guanine phosphoribosyl transferase [Source:MGI Symbol;Acc:MGI:96217]	15452	90.5253	122.614	0.449849	5.15409e-05	0.000960842
ENSMUSG00000043162	Pyurf	6	Pigy upstream reading frame [Source:MGI Symbol;Acc:MGI:1913709]	66459	40.1805	26.7825	-0.556151	5.16043e-05	0.000960842
ENSMUSG00000027076	Timm10	2	translocase of inner mitochondrial membrane 10 [Source:MGI Symbol;Acc:MGI:1353429]	30059	82.1199	50.817	-0.618033	5.2155e-05	0.000969857
ENSMUSG00000053825	Ppfia2	10	protein tyrosine phosphatase, receptor type, f polypeptide (PTPRF), interacting protein (liprin), alpha 2 [Source:MGI Symbol;Acc:MGI:2443834]	327814	2.00439	3.09821	0.627513	5.32788e-05	0.000988811
ENSMUSG00000032526	Ss18l2	9	SS18, nBAF chromatin remodeling complex subunit like 2 [Source:MGI Symbol;Acc:MGI:1349474]	26901	40.9092	23.6554	-0.713384	5.33099e-05	0.000988811
ENSMUSG00000032359	Ctsh	9	cathepsin H [Source:MGI Symbol;Acc:MGI:107285]	13036	2.10551	3.86101	0.764549	5.33919e-05	0.000989073
ENSMUSG00000033615	Cplx1	5	complexin 1 [Source:MGI Symbol;Acc:MGI:104727]	12889	101.907	152.999	0.596765	5.35818e-05	0.000990407
ENSMUSG00000074968	Ano3	2	anoctamin 3 [Source:MGI Symbol;Acc:MGI:3613666]	228432	2.23461	3.65935	0.693809	5.35998e-05	0.000990407
ENSMUSG00000039201	Tbc1d25	X	TBC1 domain family, member 25 [Source:MGI Symbol;Acc:MGI:2444862]	209815	3.56019	5.90506	0.683911	5.36738e-05	0.00099052
ENSMUSG00000026103	Gls	1	glutaminase [Source:MGI Symbol;Acc:MGI:95752]	14660	11.3683	17.2671	0.595803	5.37691e-05	0.000991024
ENSMUSG00000022677	Fopnl	16	Fgfr1op N-terminal like [Source:MGI Symbol;Acc:MGI:1913336]	66086	27.1488	18.1568	-0.562526	5.38745e-05	0.000991713
ENSMUSG00000004113	Cacna1b	2	calcium channel, voltage-dependent, N type, alpha 1B subunit [Source:MGI Symbol;Acc:MGI:88296]	12287	0.748558	1.28939	0.733938	5.4412e-05	0.000999362
ENSMUSG00000041126	H2afv	11	H2A histone family, member V [Source:MGI Symbol;Acc:MGI:1924855]	77605	173.28	122.229	-0.483343	5.44666e-05	0.000999362
ENSMUSG00000026864	Hspa5	2	heat shock protein 5 [Source:MGI Symbol;Acc:MGI:95835]	14828	45.3145	73.1848	0.652534	5.45167e-05	0.000999362
ENSMUSG00000005506	Celf1	2	CUGBP, Elav-like family member 1 [Source:MGI Symbol;Acc:MGI:1342295]	13046	13.1991	18.5675	0.489118	5.45642e-05	0.000999362
ENSMUSG00000034640	Tiparp	3	TCDD-inducible poly(ADP-ribose) polymerase [Source:MGI Symbol;Acc:MGI:2159210]	99929	13.3101	8.94414	-0.534495	5.49457e-05	0.00100509
ENSMUSG00000062691	Cebpzos	17	CCAAT/enhancer binding protein (C/EBP), zeta, opposite strand [Source:MGI Symbol;Acc:MGI:1915804]	68554	87.4738	58.7093	-0.552845	5.50523e-05	0.00100577
ENSMUSG00000034459	Ifit1	19	interferon-induced protein with tetratricopeptide repeats 1 [Source:MGI Symbol;Acc:MGI:99450]	15957	3.08662	5.99353	0.852378	5.52062e-05	0.00100732
ENSMUSG00000022199	Slc22a17	14	solute carrier family 22 (organic cation transporter), member 17 [Source:MGI Symbol;Acc:MGI:1926225]	59049	62.8243	112.345	0.741175	5.5552e-05	0.00101237
ENSMUSG00000020785	Camkk1	11	calcium/calmodulin-dependent protein kinase kinase 1, alpha [Source:MGI Symbol;Acc:MGI:1891766]	55984	15.7285	25.0716	0.642234	5.56645e-05	0.00101315
ENSMUSG00000050751	Pgbd5	8	piggyBac transposable element derived 5 [Source:MGI Symbol;Acc:MGI:2429955]	209966	19.7716	30.8242	0.619714	5.62742e-05	0.00102297
ENSMUSG00000051579	Tceal8	X	transcription elongation factor A (SII)-like 8 [Source:MGI Symbol;Acc:MGI:1913934]	66684	63.4714	43.5601	-0.513079	5.64724e-05	0.00102529
ENSMUSG00000056050	Mia3	1	melanoma inhibitory activity 3 [Source:MGI Symbol;Acc:MGI:2443183]	338366	4.68434	7.18008	0.595326	5.65615e-05	0.00102564
ENSMUSG00000095362	Gm14325	2	predicted gene 14325 [Source:MGI Symbol;Acc:MGI:3702875]	329575	18.5636	11.4103	-0.646826	5.66387e-05	0.00102576
ENSMUSG00000001985	Grik3	4	glutamate receptor, ionotropic, kainate 3 [Source:MGI Symbol;Acc:MGI:95816]	14807	0.812578	1.34885	0.709998	5.69597e-05	0.00103029
ENSMUSG00000027254	Map1a	2	microtubule-associated protein 1 A [Source:MGI Symbol;Acc:MGI:1306776]	17754	6.99617	12.3039	0.723094	5.71372e-05	0.00103222
ENSMUSG00000057551	Zfp317	9	zinc finger protein 317 [Source:MGI Symbol;Acc:MGI:107775]	244713	6.80771	4.23341	-0.633003	5.78235e-05	0.00104204
ENSMUSG00000022468	Endou	15	endonuclease, polyU-specific [Source:MGI Symbol;Acc:MGI:97746]	19011	4.53567	7.69792	0.694788	5.80154e-05	0.00104421
ENSMUSG00000027400	Pdyn	2	prodynorphin [Source:MGI Symbol;Acc:MGI:97535]	18610	8.94103	15.8855	0.784308	5.83408e-05	0.00104762
ENSMUSG00000024855	Pacs1	19	phosphofurin acidic cluster sorting protein 1 [Source:MGI Symbol;Acc:MGI:1277113]	107975	5.68805	9.00597	0.629732	5.8349e-05	0.00104762
ENSMUSG00000039001	Rps21	2	ribosomal protein S21 [Source:MGI Symbol;Acc:MGI:1913731]	66481	349.189	242.372	-0.495539	5.88965e-05	0.00105485
ENSMUSG00000028445	Enho	4	energy homeostasis associated [Source:MGI Symbol;Acc:MGI:1916888]	69638	536.576	373	-0.507239	5.91727e-05	0.0010585
ENSMUSG00000022305	Lrp12	15	low density lipoprotein-related protein 12 [Source:MGI Symbol;Acc:MGI:2443132]	239393	2.85313	4.5826	0.686331	5.9309e-05	0.00105964
ENSMUSG00000022861	Dgkg	16	diacylglycerol kinase, gamma [Source:MGI Symbol;Acc:MGI:105060]	110197	11.1766	19.8384	0.755602	5.95841e-05	0.00106199
ENSMUSG00000045967	Gpr158	2	G protein-coupled receptor 158 [Source:MGI Symbol;Acc:MGI:2441697]	241263	2.91875	4.51076	0.633278	5.95862e-05	0.00106199
ENSMUSG00000032333	Stoml1	9	stomatin-like 1 [Source:MGI Symbol;Acc:MGI:1916356]	69106	21.5547	31.1537	0.517062	5.98958e-05	0.0010662
ENSMUSG00000029632	Ndufa4	6	Ndufa4, mitochondrial complex associated [Source:MGI Symbol;Acc:MGI:107686]	17992	669.016	450.581	-0.528098	6.104e-05	0.00108525
ENSMUSG00000026879	Gsn	2	gelsolin [Source:MGI Symbol;Acc:MGI:95851]	227753	34.8172	55.2953	0.6113	6.11193e-05	0.00108533
ENSMUSG00000020176	Grb10	11	growth factor receptor bound protein 10 [Source:MGI Symbol;Acc:MGI:103232]	14783	1.36266	2.601	0.824274	6.14608e-05	0.00108804
ENSMUSG00000026223	Itm2c	1	integral membrane protein 2C [Source:MGI Symbol;Acc:MGI:1927594]	64294	308.442	463.893	0.542649	6.14865e-05	0.00108804
ENSMUSG00000039217	Il18	9	interleukin 18 [Source:MGI Symbol;Acc:MGI:107936]	16173	211.333	135.305	-0.597048	6.16246e-05	0.00108804
ENSMUSG00000071637	Cebpd	16	CCAAT/enhancer binding protein (C/EBP), delta [Source:MGI Symbol;Acc:MGI:103573]	12609	10.2884	18.6342	0.770772	6.16448e-05	0.00108804
ENSMUSG00000033502	Cdc14a	3	CDC14 cell division cycle 14A [Source:MGI Symbol;Acc:MGI:2442676]	229776	2.26757	1.2211	-0.806739	6.24355e-05	0.00110064
ENSMUSG00000035048	Anapc13	9	anaphase promoting complex subunit 13 [Source:MGI Symbol;Acc:MGI:1916260]	69010	98.5991	66.715	-0.528476	6.25095e-05	0.00110064
ENSMUSG00000034949	Zfr2	10	zinc finger RNA binding protein 2 [Source:MGI Symbol;Acc:MGI:2143792]	103406	5.91831	9.03545	0.586324	6.36991e-05	0.00112023
ENSMUSG00000024163	Mapk8ip3	17	mitogen-activated protein kinase 8 interacting protein 3 [Source:MGI Symbol;Acc:MGI:1353598]	30957	14.5228	21.158	0.528027	6.45338e-05	0.00113354
ENSMUSG00000051238	Swsap1	9	SWIM type zinc finger 7 associated protein 1 [Source:MGI Symbol;Acc:MGI:1914212]	66962	17.794	11.8461	-0.552373	6.51011e-05	0.00114213
ENSMUSG00000031862	Atp13a1	8	ATPase type 13A1 [Source:MGI Symbol;Acc:MGI:2180801]	170759	3.05072	4.85495	0.630684	6.55783e-05	0.00114912
ENSMUSG00000028174	Rpe65	3	retinal pigment epithelium 65 [Source:MGI Symbol;Acc:MGI:98001]	19892	17.0751	8.69087	-0.810645	6.80094e-05	0.00118923
ENSMUSG00000022820	Ndufb4	16	NADH:ubiquinone oxidoreductase subunit B4 [Source:MGI Symbol;Acc:MGI:1915444]	68194	134.811	93.1614	-0.50118	6.80305e-05	0.00118923
ENSMUSG00000041313	Slc7a1	5	solute carrier family 7 (cationic amino acid transporter, y+ system), member 1 [Source:MGI Symbol;Acc:MGI:88117]	11987	1.21687	2.30986	0.778888	6.82622e-05	0.00119185
ENSMUSG00000035325	Sec31a	5	Sec31 homolog A (S. cerevisiae) [Source:MGI Symbol;Acc:MGI:1916412]	69162	16.192	22.9436	0.496135	6.86683e-05	0.00119751
ENSMUSG00000026090	2010300C02Rik	1	RIKEN cDNA 2010300C02 gene [Source:MGI Symbol;Acc:MGI:1919347]	72097	11.7082	19.7942	0.700999	6.91259e-05	0.00120405
ENSMUSG00000002319	Ipo4	14	importin 4 [Source:MGI Symbol;Acc:MGI:1923001]	75751	5.06985	7.9476	0.611474	6.93252e-05	0.00120608
ENSMUSG00000046727	Cystm1	18	cysteine-rich transmembrane module containing 1 [Source:MGI Symbol;Acc:MGI:1913310]	66060	160.571	105.142	-0.585836	7.0028e-05	0.00121685
ENSMUSG00000020801	Med31	11	mediator complex subunit 31 [Source:MGI Symbol;Acc:MGI:1914529]	67279	42.7214	27.3634	-0.590984	7.01462e-05	0.00121745
ENSMUSG00000030057	Cnbp	6	cellular nucleic acid binding protein [Source:MGI Symbol;Acc:MGI:88431]	12785	503.402	380.678	-0.388038	7.10134e-05	0.00123104
ENSMUSG00000038690	Atp5j2	5	ATP synthase, H+ transporting, mitochondrial F0 complex, subunit F2 [Source:MGI Symbol;Acc:MGI:1927558]	57423	263.233	180.581	-0.513729	7.15772e-05	0.00123934
ENSMUSG00000026640	Plxna2	1	plexin A2 [Source:MGI Symbol;Acc:MGI:107684]	18845	1.70145	2.48576	0.541547	7.2499e-05	0.00125084
ENSMUSG00000027544	Nfatc2	2	nuclear factor of activated T cells, cytoplasmic, calcineurin dependent 2 [Source:MGI Symbol;Acc:MGI:102463]	18019	0.853034	1.63697	0.815386	7.28118e-05	0.00125418
ENSMUSG00000019132	BC005537	13	cDNA sequence BC005537 [Source:MGI Symbol;Acc:MGI:2441726]	79555	17.5852	11.4657	-0.582615	7.29165e-05	0.00125418
ENSMUSG00000027375	Mal	2	myelin and lymphocyte protein, T cell differentiation protein [Source:MGI Symbol;Acc:MGI:892970]	17153	12.3358	17.824	0.546516	7.32821e-05	0.0012584
ENSMUSG00000052384	Nrros	16	negative regulator of reactive oxygen species [Source:MGI Symbol;Acc:MGI:2445095]	224109	1.00352	2.05026	0.862656	7.34415e-05	0.00125965
ENSMUSG00000051671	Coa6	8	cytochrome c oxidase assembly factor 6 [Source:MGI Symbol;Acc:MGI:1915142]	67892	86.6123	59.7617	-0.509308	7.36324e-05	0.00126107
ENSMUSG00000034593	Myo5a	9	myosin VA [Source:MGI Symbol;Acc:MGI:105976]	17918	7.82339	13.0862	0.658115	7.36973e-05	0.00126107
ENSMUSG00000023905	Tnfrsf12a	17	tumor necrosis factor receptor superfamily, member 12a [Source:MGI Symbol;Acc:MGI:1351484]	27279	3.63122	8.26766	0.929058	7.44252e-05	0.00127203
ENSMUSG00000048747	E130114P18Rik	4	RIKEN cDNA E130114P18 gene [Source:MGI Symbol;Acc:MGI:2442873]	NA	72.4827	43.3009	-0.68546	7.49651e-05	0.00127976
ENSMUSG00000064065	Ipcef1	10	interaction protein for cytohesin exchange factors 1 [Source:MGI Symbol;Acc:MGI:2444159]	320495	2.64861	4.0789	0.597897	7.53186e-05	0.00128279
ENSMUSG00000025816	Sec61a2	2	Sec61, alpha subunit 2 (S. cerevisiae) [Source:MGI Symbol;Acc:MGI:1931071]	57743	3.04144	5.12858	0.69593	7.55392e-05	0.00128505
ENSMUSG00000031712	Il15	8	interleukin 15 [Source:MGI Symbol;Acc:MGI:103014]	16168	5.97475	3.44399	-0.705915	7.56631e-05	0.00128565
ENSMUSG00000031760	Mt3	8	metallothionein 3 [Source:MGI Symbol;Acc:MGI:97173]	17751	6986.13	4430.2	-0.614516	7.61666e-05	0.0012927
ENSMUSG00000062590	Armc9	1	armadillo repeat containing 9 [Source:MGI Symbol;Acc:MGI:1926045]	78795	2.51893	4.03426	0.640678	7.68374e-05	0.00130257
ENSMUSG00000022452	Smdt1	15	single-pass membrane protein with aspartate rich tail 1 [Source:MGI Symbol;Acc:MGI:1916279]	69029	688.373	501.509	-0.437134	7.82125e-05	0.00132434
ENSMUSG00000068859	Sp9	2	trans-acting transcription factor 9 [Source:MGI Symbol;Acc:MGI:3574660]	381373	1.38999	2.76815	0.848812	7.91314e-05	0.00133835
ENSMUSG00000031343	Gabra3	X	gamma-aminobutyric acid (GABA) A receptor, subunit alpha 3 [Source:MGI Symbol;Acc:MGI:95615]	14396	2.36839	4.32608	0.794741	7.94283e-05	0.00134063
ENSMUSG00000022044	Stmn4	14	stathmin-like 4 [Source:MGI Symbol;Acc:MGI:1931224]	56471	69.9462	103.122	0.566901	7.945e-05	0.00134063
ENSMUSG00000036362	P2ry13	3	purinergic receptor P2Y, G-protein coupled 13 [Source:MGI Symbol;Acc:MGI:1921441]	74191	0.976449	2.1602	0.929368	8.03146e-05	0.00135365
ENSMUSG00000051469	Zfp24	18	zinc finger protein 24 [Source:MGI Symbol;Acc:MGI:1929704]	59057	18.6464	13.1731	-0.478982	8.10377e-05	0.00136426
ENSMUSG00000063160	Numbl	7	numb-like [Source:MGI Symbol;Acc:MGI:894702]	18223	4.068	6.15207	0.572096	8.12055e-05	0.00136551
ENSMUSG00000025911	Adhfe1	1	alcohol dehydrogenase, iron containing, 1 [Source:MGI Symbol;Acc:MGI:1923437]	76187	62.9423	42.5753	-0.540316	8.14531e-05	0.00136809
ENSMUSG00000006342	Susd2	10	sushi domain containing 2 [Source:MGI Symbol;Acc:MGI:1918983]	71733	1.1112	2.49817	0.945174	8.23072e-05	0.00138055
ENSMUSG00000028222	Calb1	4	calbindin 1 [Source:MGI Symbol;Acc:MGI:88248]	12307	17.4282	29.2313	0.709046	8.24447e-05	0.00138055
ENSMUSG00000036026	Tmem63b	17	transmembrane protein 63b [Source:MGI Symbol;Acc:MGI:2387609]	224807	11.8922	18.5596	0.590713	8.24787e-05	0.00138055
ENSMUSG00000030282	Cmas	6	cytidine monophospho-N-acetylneuraminic acid synthetase [Source:MGI Symbol;Acc:MGI:1337124]	12764	19.8515	27.6757	0.479041	8.27798e-05	0.00138241
ENSMUSG00000026587	Astn1	1	astrotactin 1 [Source:MGI Symbol;Acc:MGI:1098567]	11899	7.66723	10.7887	0.485062	8.30172e-05	0.00138479
ENSMUSG00000026841	Fibcd1	2	fibrinogen C domain containing 1 [Source:MGI Symbol;Acc:MGI:2138953]	98970	0.987401	2.45658	0.958116	8.33868e-05	0.00138937
ENSMUSG00000015804	Med28	5	mediator complex subunit 28 [Source:MGI Symbol;Acc:MGI:1914249]	66999	38.0946	27.4999	-0.456723	8.40582e-05	0.00139736
ENSMUSG00000036948	BC037034	5	cDNA sequence BC037034 [Source:MGI Symbol;Acc:MGI:2385896]	231807	2.60906	4.18117	0.641318	8.43291e-05	0.00140027
ENSMUSG00000056429	Tgoln1	6	trans-golgi network protein [Source:MGI Symbol;Acc:MGI:105080]	22134	15.1235	22.0293	0.513382	8.46215e-05	0.00140287
ENSMUSG00000021983	Atp8a2	14	ATPase, aminophospholipid transporter-like, class I, type 8A, member 2 [Source:MGI Symbol;Acc:MGI:1354710]	50769	0.942157	1.66211	0.741958	8.46782e-05	0.00140287
ENSMUSG00000028398	Dmac1	4	distal membrane arm assembly complex 1 [Source:MGI Symbol;Acc:MGI:1914178]	66928	74.5673	48.4855	-0.571369	8.49201e-05	0.00140528
ENSMUSG00000031697	Orc6	8	origin recognition complex, subunit 6 [Source:MGI Symbol;Acc:MGI:1929285]	56452	35.646	24.3644	-0.514562	8.50232e-05	0.00140539
ENSMUSG00000031227	Magee1	X	melanoma antigen, family E, 1 [Source:MGI Symbol;Acc:MGI:2148149]	107528	26.4373	39.6145	0.56964	8.53183e-05	0.001408
ENSMUSG00000041670	Rims1	1	regulating synaptic membrane exocytosis 1 [Source:MGI Symbol;Acc:MGI:2152971]	116837	5.09462	7.57716	0.564816	8.53743e-05	0.001408
ENSMUSG00000028005	Gucy1b1	3	guanylate cyclase 1, soluble, beta 1 [Source:MGI Symbol;Acc:MGI:1860604]	54195	12.0278	18.5907	0.61827	8.66267e-05	0.00142654
ENSMUSG00000062184	Hs6st2	X	heparan sulfate 6-O-sulfotransferase 2 [Source:MGI Symbol;Acc:MGI:1354959]	50786	2.58994	4.33518	0.674759	8.66945e-05	0.00142654
ENSMUSG00000059921	Unc5c	3	unc-5 netrin receptor C [Source:MGI Symbol;Acc:MGI:1095412]	22253	1.06998	1.79957	0.676172	8.78942e-05	0.00144466
ENSMUSG00000021687	Scamp1	13	secretory carrier membrane protein 1 [Source:MGI Symbol;Acc:MGI:1349480]	107767	24.5495	32.2208	0.406589	8.80514e-05	0.00144561
ENSMUSG00000013707	Tnfaip8l2	3	tumor necrosis factor, alpha-induced protein 8-like 2 [Source:MGI Symbol;Acc:MGI:1917019]	69769	2.06018	4.94096	0.966502	8.85167e-05	0.00145161
ENSMUSG00000038836	Agbl3	6	ATP/GTP binding protein-like 3 [Source:MGI Symbol;Acc:MGI:1923473]	76223	5.20906	3.38763	-0.583609	8.88254e-05	0.00145504
ENSMUSG00000030058	Copg1	6	coatomer protein complex, subunit gamma 1 [Source:MGI Symbol;Acc:MGI:1858696]	54161	23.133	33.6696	0.529588	8.92015e-05	0.00145956
ENSMUSG00000025266	Gnl3l	X	guanine nucleotide binding protein-like 3 (nucleolar)-like [Source:MGI Symbol;Acc:MGI:2448557]	237107	19.1528	28.394	0.56536	8.98862e-05	0.00146848
ENSMUSG00000034158	Lrrc58	16	leucine rich repeat containing 58 [Source:MGI Symbol;Acc:MGI:2443542]	320184	31.3236	21.7882	-0.53239	8.99479e-05	0.00146848
ENSMUSG00000023004	Tuba1b	15	tubulin, alpha 1B [Source:MGI Symbol;Acc:MGI:107804]	22143	118.158	169.471	0.503746	9.01755e-05	0.00147055
ENSMUSG00000042216	Sgsm1	5	small G protein signaling modulator 1 [Source:MGI Symbol;Acc:MGI:107320]	52850	5.37663	9.3865	0.736437	9.05988e-05	0.0014758
ENSMUSG00000029561	Oasl2	5	2'-5' oligoadenylate synthetase-like 2 [Source:MGI Symbol;Acc:MGI:1344390]	23962	3.94134	7.80656	0.83332	9.07329e-05	0.00147633
ENSMUSG00000002068	Ccne1	7	cyclin E1 [Source:MGI Symbol;Acc:MGI:88316]	12447	4.1583	7.43298	0.765578	9.10675e-05	0.00148013
ENSMUSG00000025876	Unc5a	13	unc-5 netrin receptor A [Source:MGI Symbol;Acc:MGI:894682]	107448	6.00423	9.0579	0.572899	9.13529e-05	0.00148311
ENSMUSG00000033543	Gtf2a2	9	general transcription factor II A, 2 [Source:MGI Symbol;Acc:MGI:1933289]	235459	47.0224	32.7996	-0.485946	9.18339e-05	0.00148761
ENSMUSG00000036854	Hspb6	7	heat shock protein, alpha-crystallin-related, B6 [Source:MGI Symbol;Acc:MGI:2685325]	243912	32.3402	46.3894	0.505285	9.21354e-05	0.00149084
ENSMUSG00000063063	Ctnna2	6	catenin (cadherin associated protein), alpha 2 [Source:MGI Symbol;Acc:MGI:88275]	12386	9.48719	14.5233	0.600898	9.23929e-05	0.00149304
ENSMUSG00000028443	Nudt2	4	nudix (nucleoside diphosphate linked moiety X)-type motif 2 [Source:MGI Symbol;Acc:MGI:1913651]	66401	91.136	63.6444	-0.497128	9.26766e-05	0.00149304
ENSMUSG00000022338	Eny2	15	ENY2 transcription and export complex 2 subunit [Source:MGI Symbol;Acc:MGI:1919286]	223527	29.929	19.4581	-0.569789	9.2681e-05	0.00149304
ENSMUSG00000033565	Rbfox2	15	RNA binding protein, fox-1 homolog (C. elegans) 2 [Source:MGI Symbol;Acc:MGI:1933973]	93686	3.38108	5.16606	0.58566	9.30104e-05	0.00149669
ENSMUSG00000013921	Clip3	7	CAP-GLY domain containing linker protein 3 [Source:MGI Symbol;Acc:MGI:1923936]	76686	103.981	135.793	0.387898	9.34227e-05	0.00150167
ENSMUSG00000038717	Atp5l	9	ATP synthase, H+ transporting, mitochondrial F0 complex, subunit G [Source:MGI Symbol;Acc:MGI:1351597]	27425	18.2904	12.7828	-0.48701	9.36743e-05	0.00150405
ENSMUSG00000040536	Necab1	4	N-terminal EF-hand calcium binding protein 1 [Source:MGI Symbol;Acc:MGI:1916602]	69352	4.33698	7.52105	0.755974	9.47219e-05	0.00151753
ENSMUSG00000037971	1110032A03Rik	9	RIKEN cDNA 1110032A03 gene [Source:MGI Symbol;Acc:MGI:1915971]	68721	31.4597	22.1083	-0.485947	9.53133e-05	0.00152365
ENSMUSG00000058267	Mrps14	1	mitochondrial ribosomal protein S14 [Source:MGI Symbol;Acc:MGI:1928141]	64659	98.5783	68.803	-0.488304	9.54529e-05	0.00152421
ENSMUSG00000028041	Adam15	3	a disintegrin and metallopeptidase domain 15 (metargidin) [Source:MGI Symbol;Acc:MGI:1333882]	11490	7.02774	10.2331	0.520757	9.58323e-05	0.0015286
ENSMUSG00000036667	Tcaf1	6	TRPM8 channel-associated factor 1 [Source:MGI Symbol;Acc:MGI:1914665]	77574	18.3104	25.0581	0.451848	9.61381e-05	0.0015318
ENSMUSG00000016252	Atp5e	2	ATP synthase, H+ transporting, mitochondrial F1 complex, epsilon subunit [Source:MGI Symbol;Acc:MGI:1855697]	67126	274.528	191.454	-0.492441	9.69452e-05	0.00154297
ENSMUSG00000021190	Lgmn	12	legumain [Source:MGI Symbol;Acc:MGI:1330838]	19141	22.2329	38.5824	0.681975	9.73847e-05	0.00154828
ENSMUSG00000058258	Idi1	13	isopentenyl-diphosphate delta isomerase [Source:MGI Symbol;Acc:MGI:2442264]	319554	9.69138	5.83628	-0.649556	9.78818e-05	0.00155346
ENSMUSG00000027525	Phactr3	2	phosphatase and actin regulator 3 [Source:MGI Symbol;Acc:MGI:1921439]	74189	62.8552	45.9138	-0.444547	9.7924e-05	0.00155346
ENSMUSG00000021496	Pcbd2	13	pterin 4 alpha carbinolamine dehydratase/dimerization cofactor of hepatocyte nuclear factor 1 alpha (TCF1) 2 [Source:MGI Symbol;Acc:MGI:1919812]	72562	97.1774	67.4557	-0.497387	9.83145e-05	0.00155586
ENSMUSG00000040356	Skiv2l	17	superkiller viralicidic activity 2-like (S. cerevisiae) [Source:MGI Symbol;Acc:MGI:1099835]	108077	7.62206	10.6749	0.478712	9.83952e-05	0.00155586
ENSMUSG00000032807	Alox12b	11	arachidonate 12-lipoxygenase, 12R type [Source:MGI Symbol;Acc:MGI:1274782]	11686	0.922256	2.14451	0.956837	9.90029e-05	0.00156377
ENSMUSG00000022890	Atp5j	16	ATP synthase, H+ transporting, mitochondrial F0 complex, subunit F [Source:MGI Symbol;Acc:MGI:107777]	11957	999.577	643.307	-0.581757	9.96364e-05	0.00157208
ENSMUSG00000025348	Itga7	10	integrin alpha 7 [Source:MGI Symbol;Acc:MGI:102700]	16404	1.61279	2.89051	0.731211	0.000100036	0.00157667
ENSMUSG00000036298	Slc2a13	15	solute carrier family 2 (facilitated glucose transporter), member 13 [Source:MGI Symbol;Acc:MGI:2146030]	239606	2.19543	3.52797	0.671702	0.000100192	0.00157742
ENSMUSG00000042082	Arsb	13	arylsulfatase B [Source:MGI Symbol;Acc:MGI:88075]	11881	3.12937	5.16496	0.661255	0.00010062	0.00157989
ENSMUSG00000023942	Slc29a1	17	solute carrier family 29 (nucleoside transporters), member 1 [Source:MGI Symbol;Acc:MGI:1927073]	63959	3.85515	6.52001	0.698143	0.000101568	0.00159221
ENSMUSG00000036850	Mrpl41	2	mitochondrial ribosomal protein L41 [Source:MGI Symbol;Acc:MGI:1333816]	107733	277.911	187.305	-0.501154	0.000102334	0.00160251
ENSMUSG00000022816	Fstl1	16	follistatin-like 1 [Source:MGI Symbol;Acc:MGI:102793]	14314	6.48832	9.43141	0.517524	0.000102461	0.00160276
ENSMUSG00000054162	Spock3	8	sparc/osteonectin, cwcv and kazal-like domains proteoglycan 3 [Source:MGI Symbol;Acc:MGI:1920152]	72902	8.45337	13.6296	0.691134	0.000103044	0.00161017
ENSMUSG00000009292	Trpm2	10	transient receptor potential cation channel, subfamily M, member 2 [Source:MGI Symbol;Acc:MGI:1351901]	28240	0.805899	1.46845	0.772399	0.000104214	0.00162509
ENSMUSG00000068373	D430041D05Rik	2	RIKEN cDNA D430041D05 gene [Source:MGI Symbol;Acc:MGI:2181743]	241589	1.69282	2.56702	0.589029	0.000104268	0.00162509
ENSMUSG00000032733	Snx33	9	sorting nexin 33 [Source:MGI Symbol;Acc:MGI:2443239]	235406	4.47464	2.84127	-0.610654	0.000104507	0.00162509
ENSMUSG00000061983	Rps12	10	ribosomal protein S12 [Source:MGI Symbol;Acc:MGI:98105]	20042	28.3333	18.8213	-0.547699	0.000104532	0.00162509
ENSMUSG00000066235	Pomgnt2	9	protein O-linked mannose beta 1,4-N-acetylglucosaminyltransferase 2 [Source:MGI Symbol;Acc:MGI:2143424]	215494	7.10209	10.9196	0.589257	0.000104557	0.00162509
ENSMUSG00000029467	Atp2a2	5	ATPase, Ca++ transporting, cardiac muscle, slow twitch 2 [Source:MGI Symbol;Acc:MGI:88110]	11938	32.413	43.2923	0.421023	0.000105913	0.00164442
ENSMUSG00000027552	E2f5	3	E2F transcription factor 5 [Source:MGI Symbol;Acc:MGI:105091]	13559	46.3285	30.5473	-0.575569	0.000106337	0.00164924
ENSMUSG00000050357	Carmil2	8	capping protein regulator and myosin 1 linker 2 [Source:MGI Symbol;Acc:MGI:2685431]	234695	3.10137	4.86828	0.613687	0.000106492	0.00164988
ENSMUSG00000026826	Nr4a2	2	nuclear receptor subfamily 4, group A, member 2 [Source:MGI Symbol;Acc:MGI:1352456]	18227	5.08178	8.08419	0.617398	0.0001067	0.00164988
ENSMUSG00000037152	Ndufc1	3	NADH:ubiquinone oxidoreductase subunit C1 [Source:MGI Symbol;Acc:MGI:1913627]	66377	301.692	202.206	-0.540118	0.000106718	0.00164988
ENSMUSG00000075703	Selenoi	5	selenoprotein I [Source:MGI Symbol;Acc:MGI:107898]	28042	1.70758	2.65291	0.609479	0.000106908	0.00165108
ENSMUSG00000024130	Abca3	17	ATP-binding cassette, sub-family A (ABC1), member 3 [Source:MGI Symbol;Acc:MGI:1351617]	27410	2.42923	3.79195	0.601515	0.000108232	0.00166973
ENSMUSG00000000247	Lhx2	2	LIM homeobox protein 2 [Source:MGI Symbol;Acc:MGI:96785]	16870	175.513	123.328	-0.500939	0.000108345	0.00166973
ENSMUSG00000032398	Snapc5	9	small nuclear RNA activating complex, polypeptide 5 [Source:MGI Symbol;Acc:MGI:1914282]	330959	76.8127	48.8809	-0.610572	0.000109595	0.00168543
ENSMUSG00000020415	Pttg1	11	pituitary tumor-transforming gene 1 [Source:MGI Symbol;Acc:MGI:1353578]	30939	118.131	88.2261	-0.39524	0.000109893	0.00168823
ENSMUSG00000039716	Dock3	9	dedicator of cyto-kinesis 3 [Source:MGI Symbol;Acc:MGI:2429763]	208869	6.21503	8.46546	0.448097	0.000110201	0.00169118
ENSMUSG00000029600	Rita1	5	RBPJ interacting and tubulin associated 1 [Source:MGI Symbol;Acc:MGI:1922021]	100764	34.5729	23.7131	-0.510614	0.000110799	0.00169857
ENSMUSG00000073616	Cops9	1	COP9 signalosome subunit 9 [Source:MGI Symbol;Acc:MGI:1914165]	66915	462.488	295.034	-0.595304	0.00011133	0.00170492
ENSMUSG00000024862	Klc2	19	kinesin light chain 2 [Source:MGI Symbol;Acc:MGI:107953]	16594	6.30083	9.51574	0.571725	0.000112392	0.00171757
ENSMUSG00000022587	Ly6e	15	lymphocyte antigen 6 complex, locus E [Source:MGI Symbol;Acc:MGI:106651]	17069	28.0382	37.4095	0.427539	0.000114364	0.00174587
ENSMUSG00000062006	Rpl34	3	ribosomal protein L34 [Source:MGI Symbol;Acc:MGI:1915686]	68436	113.41	76.1253	-0.538348	0.000115133	0.00175578
ENSMUSG00000039542	Ncam1	9	neural cell adhesion molecule 1 [Source:MGI Symbol;Acc:MGI:97281]	17967	20.3006	33.0345	0.619116	0.000115705	0.00176266
ENSMUSG00000017978	Cadps2	6	Ca2+-dependent activator protein for secretion 2 [Source:MGI Symbol;Acc:MGI:2443963]	320405	3.53807	5.73966	0.657984	0.000117039	0.0017808
ENSMUSG00000053137	Mapk11	15	mitogen-activated protein kinase 11 [Source:MGI Symbol;Acc:MGI:1338024]	19094	6.09852	9.47792	0.604545	0.000117176	0.0017808
ENSMUSG00000024176	Sox8	17	SRY (sex determining region Y)-box 8 [Source:MGI Symbol;Acc:MGI:98370]	20681	38.2186	28.1682	-0.417137	0.000117262	0.0017808
ENSMUSG00000073676	Hspe1	1	heat shock protein 1 (chaperonin 10) [Source:MGI Symbol;Acc:MGI:104680]	15528	255.497	188.95	-0.418365	0.000117411	0.00178121
ENSMUSG00000024146	Cript	17	cysteine-rich PDZ-binding protein [Source:MGI Symbol;Acc:MGI:1929655]	56724	166.823	116.161	-0.505072	0.000117954	0.00178758
ENSMUSG00000030515	Tarsl2	7	threonyl-tRNA synthetase-like 2 [Source:MGI Symbol;Acc:MGI:2444486]	272396	4.31642	6.57528	0.581082	0.000118288	0.00179078
ENSMUSG00000054723	Vmac	17	vimentin-type intermediate filament associated coiled-coil protein [Source:MGI Symbol;Acc:MGI:2146912]	106639	26.4497	18.5755	-0.478243	0.000119272	0.00180381
ENSMUSG00000020738	Sumo2	11	small ubiquitin-like modifier 2 [Source:MGI Symbol;Acc:MGI:2158813]	170930	63.7015	43.4577	-0.528213	0.000121165	0.00182864
ENSMUSG00000029516	Cit	5	citron [Source:MGI Symbol;Acc:MGI:105313]	12704	7.61844	10.8304	0.512167	0.000122411	0.00184554
ENSMUSG00000026626	Ppp2r5a	1	protein phosphatase 2, regulatory subunit B', alpha [Source:MGI Symbol;Acc:MGI:2388479]	226849	106.683	76.4809	-0.493935	0.000122801	0.00184949
ENSMUSG00000037012	Hk1	10	hexokinase 1 [Source:MGI Symbol;Acc:MGI:96103]	15275	41.7595	62.323	0.555355	0.000123211	0.00185361
ENSMUSG00000018770	Atp5g3	2	ATP synthase, H+ transporting, mitochondrial F0 complex, subunit C3 (subunit 9) [Source:MGI Symbol;Acc:MGI:2442035]	228033	1574.31	1136.46	-0.44481	0.000123374	0.00185361
ENSMUSG00000060743	H3f3a	1	H3 histone, family 3A [Source:MGI Symbol;Acc:MGI:1097686]	15078	79.9999	58.1721	-0.43579	0.000123455	0.00185361
ENSMUSG00000033161	Atp1a1	3	ATPase, Na+/K+ transporting, alpha 1 polypeptide [Source:MGI Symbol;Acc:MGI:88105]	11928	39.2707	64.0879	0.63947	0.000123929	0.00185881
ENSMUSG00000037419	Endod1	9	endonuclease domain containing 1 [Source:MGI Symbol;Acc:MGI:1919196]	71946	9.3321	13.5793	0.517145	0.000124209	0.00186109
ENSMUSG00000041141	Pnmal1	7	PNMA-like 1 [Source:MGI Symbol;Acc:MGI:1918941]	71691	21.1689	30.4544	0.516902	0.000129012	0.00193107
ENSMUSG00000072235	Tuba1a	15	tubulin, alpha 1A [Source:MGI Symbol;Acc:MGI:98869]	22142	386.265	549.373	0.493707	0.000130046	0.00194455
ENSMUSG00000028399	Ptprd	4	protein tyrosine phosphatase, receptor type, D [Source:MGI Symbol;Acc:MGI:97812]	19266	5.08545	7.06656	0.475337	0.00013069	0.00195052
ENSMUSG00000009569	Mrtfb	16	myocardin related transcription factor B [Source:MGI Symbol;Acc:MGI:3050795]	239719	9.41235	13.8346	0.541407	0.000130713	0.00195052
ENSMUSG00000028048	Gba	3	glucosidase, beta, acid [Source:MGI Symbol;Acc:MGI:95665]	14466	8.39411	13.3176	0.610607	0.000130878	0.00195099
ENSMUSG00000044408	Sptssa	12	serine palmitoyltransferase, small subunit A [Source:MGI Symbol;Acc:MGI:1913399]	104725	94.2891	58.0054	-0.653612	0.000132432	0.00197214
ENSMUSG00000027716	Trpc3	3	transient receptor potential cation channel, subfamily C, member 3 [Source:MGI Symbol;Acc:MGI:109526]	22065	1.11348	2.10709	0.792827	0.000133614	0.00198772
ENSMUSG00000031902	Nfatc3	8	nuclear factor of activated T cells, cytoplasmic, calcineurin dependent 3 [Source:MGI Symbol;Acc:MGI:103296]	18021	1.90811	1.06302	-0.727853	0.000134443	0.00199801
ENSMUSG00000031376	Atp2b3	X	ATPase, Ca++ transporting, plasma membrane 3 [Source:MGI Symbol;Acc:MGI:1347353]	320707	1.25896	2.62002	0.85627	0.000135267	0.0020082
ENSMUSG00000040822	1700123O20Rik	14	RIKEN cDNA 1700123O20 gene [Source:MGI Symbol;Acc:MGI:1920893]	58248	43.4292	29.898	-0.524117	0.000135511	0.00200978
ENSMUSG00000049624	Slc17a5	9	solute carrier family 17 (anion/sugar transporter), member 5 [Source:MGI Symbol;Acc:MGI:1924105]	235504	2.8161	4.50644	0.633375	0.000137264	0.00203371
ENSMUSG00000003623	Crot	5	carnitine O-octanoyltransferase [Source:MGI Symbol;Acc:MGI:1921364]	74114	50.3077	31.8236	-0.597866	0.000138116	0.00204426
ENSMUSG00000015839	Nfe2l2	2	nuclear factor, erythroid derived 2, like 2 [Source:MGI Symbol;Acc:MGI:108420]	18024	38.5206	26.9802	-0.466423	0.00013873	0.00205081
ENSMUSG00000022558	Mroh1	15	maestro heat-like repeat family member 1 [Source:MGI Symbol;Acc:MGI:2442558]	223658	2.40138	3.80971	0.621499	0.000138959	0.00205081
ENSMUSG00000051727	Kctd14	7	potassium channel tetramerisation domain containing 14 [Source:MGI Symbol;Acc:MGI:1289222]	233529	16.7749	10.5536	-0.60888	0.000139021	0.00205081
ENSMUSG00000039662	Icmt	4	isoprenylcysteine carboxyl methyltransferase [Source:MGI Symbol;Acc:MGI:1888594]	57295	3.61864	5.44371	0.56477	0.000139121	0.00205081
ENSMUSG00000032131	Abcg4	9	ATP binding cassette subfamily G member 4 [Source:MGI Symbol;Acc:MGI:1890594]	192663	5.52897	8.44672	0.590031	0.000139775	0.00205837
ENSMUSG00000062210	Tnfaip8	18	tumor necrosis factor, alpha-induced protein 8 [Source:MGI Symbol;Acc:MGI:2147191]	106869	17.2473	12.3486	-0.453711	0.000140004	0.00205966
ENSMUSG00000021910	Nisch	14	nischarin [Source:MGI Symbol;Acc:MGI:1928323]	64652	22.4835	31.021	0.460476	0.000140433	0.00206305
ENSMUSG00000029769	Ccdc136	6	coiled-coil domain containing 136 [Source:MGI Symbol;Acc:MGI:1918128]	232664	16.868	23.4382	0.463629	0.000141398	0.00207388
ENSMUSG00000059534	Uqcr10	11	ubiquinol-cytochrome c reductase, complex III subunit X [Source:MGI Symbol;Acc:MGI:1913402]	66152	1198.66	811.333	-0.528882	0.000141819	0.00207797
ENSMUSG00000025375	Aatk	11	apoptosis-associated tyrosine kinase [Source:MGI Symbol;Acc:MGI:1197518]	11302	10.0639	14.5715	0.523502	0.000142468	0.00208514
ENSMUSG00000051177	Plcb1	2	phospholipase C, beta 1 [Source:MGI Symbol;Acc:MGI:97613]	18795	23.9808	32.0704	0.422247	0.000142595	0.00208514
ENSMUSG00000020610	Amz2	11	archaelysin family metallopeptidase 2 [Source:MGI Symbol;Acc:MGI:104837]	13929	14.5988	10.3271	-0.477073	0.000143362	0.00209427
ENSMUSG00000086040	Wipf3	6	WAS/WASL interacting protein family, member 3 [Source:MGI Symbol;Acc:MGI:3044681]	330319	3.49241	5.49042	0.610835	0.000143745	0.00209595
ENSMUSG00000036815	Dpp10	1	dipeptidylpeptidase 10 [Source:MGI Symbol;Acc:MGI:2442409]	269109	1.1778	1.79546	0.610983	0.000143765	0.00209595
ENSMUSG00000041995	Zbed3	13	zinc finger, BED type containing 3 [Source:MGI Symbol;Acc:MGI:1919364]	72114	27.0829	18.0196	-0.54625	0.0001449	0.00211039
ENSMUSG00000018593	Sparc	11	secreted acidic cysteine rich glycoprotein [Source:MGI Symbol;Acc:MGI:98373]	20692	284.315	493.961	0.678538	0.000148791	0.00216489
ENSMUSG00000024064	Galnt14	17	polypeptide N-acetylgalactosaminyltransferase 14 [Source:MGI Symbol;Acc:MGI:1918935]	71685	2.60503	4.27621	0.675925	0.000149379	0.00217128
ENSMUSG00000089715	Cbx6	15	chromobox 6 [Source:MGI Symbol;Acc:MGI:3512628]	494448	17.7716	25.0691	0.479788	0.000150762	0.0021892
ENSMUSG00000021730	Hcn1	13	hyperpolarization-activated, cyclic nucleotide-gated K+ 1 [Source:MGI Symbol;Acc:MGI:1096392]	15165	1.11709	1.70958	0.627201	0.000151551	0.00219848
ENSMUSG00000009614	Sardh	2	sarcosine dehydrogenase [Source:MGI Symbol;Acc:MGI:2183102]	192166	16.8279	12.4338	-0.419781	0.000153026	0.00221766
ENSMUSG00000044018	Mrpl50	4	mitochondrial ribosomal protein L50 [Source:MGI Symbol;Acc:MGI:107329]	28028	42.7326	30.8082	-0.459758	0.000153709	0.00222535
ENSMUSG00000043300	B3galnt1	3	UDP-GalNAc:betaGlcNAc beta 1,3-galactosaminyltransferase, polypeptide 1 [Source:MGI Symbol;Acc:MGI:1349405]	26879	6.49953	9.82373	0.605068	0.000154155	0.00222959
ENSMUSG00000021417	Eci2	13	enoyl-Coenzyme A delta isomerase 2 [Source:MGI Symbol;Acc:MGI:1346064]	23986	79.43	60.5771	-0.375635	0.000155143	0.00223868
ENSMUSG00000028385	Snx30	4	sorting nexin family member 30 [Source:MGI Symbol;Acc:MGI:2443882]	209131	3.21061	4.80425	0.555863	0.000155491	0.00223868
ENSMUSG00000030095	Tmem43	6	transmembrane protein 43 [Source:MGI Symbol;Acc:MGI:1921372]	74122	9.12294	13.6034	0.539156	0.000155632	0.00223868
ENSMUSG00000033152	Podxl2	6	podocalyxin-like 2 [Source:MGI Symbol;Acc:MGI:2442488]	319655	12.9276	19.6822	0.580914	0.00015571	0.00223868
ENSMUSG00000055805	Fmnl1	11	formin-like 1 [Source:MGI Symbol;Acc:MGI:1888994]	57778	6.87047	10.6158	0.577241	0.000155739	0.00223868
ENSMUSG00000015027	Galns	8	galactosamine (N-acetyl)-6-sulfate sulfatase [Source:MGI Symbol;Acc:MGI:1355303]	50917	0.90791	2.1999	0.949028	0.000155968	0.00223868
ENSMUSG00000087260	Lamtor5	3	late endosomal/lysosomal adaptor, MAPK and MTOR activator 5 [Source:MGI Symbol;Acc:MGI:1915826]	68576	239.056	164.604	-0.515025	0.000155996	0.00223868
ENSMUSG00000086815	3110082J24Rik	5	RIKEN cDNA 3110082J24 gene [Source:MGI Symbol;Acc:MGI:3641994]	433868	24.0361	13.5009	-0.732987	0.000156012	0.00223868
ENSMUSG00000054675	Tmem119	5	transmembrane protein 119 [Source:MGI Symbol;Acc:MGI:2385228]	231633	4.98705	7.91803	0.619132	0.000156411	0.00224026
ENSMUSG00000026966	Ssna1	2	SS nuclear autoantigen 1 [Source:MGI Symbol;Acc:MGI:1915725]	68475	88.5058	64.0598	-0.472883	0.000156429	0.00224026
ENSMUSG00000030107	Usp18	6	ubiquitin specific peptidase 18 [Source:MGI Symbol;Acc:MGI:1344364]	24110	2.18891	4.86677	0.926422	0.00015794	0.0022586
ENSMUSG00000036751	Cox6b1	7	cytochrome c oxidase, subunit 6B1 [Source:MGI Symbol;Acc:MGI:107460]	110323	1377.51	972.616	-0.47932	0.00015802	0.0022586
ENSMUSG00000030291	Med21	6	mediator complex subunit 21 [Source:MGI Symbol;Acc:MGI:1347064]	108098	54.9239	34.4558	-0.610451	0.000158204	0.00225901
ENSMUSG00000023032	Slc4a8	15	solute carrier family 4 (anion exchanger), member 8 [Source:MGI Symbol;Acc:MGI:1928745]	59033	2.53018	3.75804	0.533467	0.00015894	0.00226731
ENSMUSG00000038128	Camk4	18	calcium/calmodulin-dependent protein kinase IV [Source:MGI Symbol;Acc:MGI:88258]	12326	7.99657	12.8041	0.646564	0.000160285	0.00228426
ENSMUSG00000027452	Acss1	2	acyl-CoA synthetase short-chain family member 1 [Source:MGI Symbol;Acc:MGI:1915988]	68738	42.8512	29.3397	-0.516996	0.000160903	0.00229083
ENSMUSG00000039579	Grin3a	4	glutamate receptor ionotropic, NMDA3A [Source:MGI Symbol;Acc:MGI:1933206]	242443	1.97564	2.96977	0.588628	0.000161328	0.00229463
ENSMUSG00000046807	Lrrc75b	10	leucine rich repeat containing 75B [Source:MGI Symbol;Acc:MGI:2143657]	192734	9.55361	6.29642	-0.576933	0.000162395	0.00230757
ENSMUSG00000042292	Mrtfa	15	myocardin related transcription factor A [Source:MGI Symbol;Acc:MGI:2384495]	223701	3.8026	5.65993	0.553958	0.000163355	0.00231894
ENSMUSG00000057841	Rpl32	6	ribosomal protein L32 [Source:MGI Symbol;Acc:MGI:98038]	19951	189.087	137.002	-0.445131	0.000163853	0.00232375
ENSMUSG00000028648	Ndufs5	4	NADH:ubiquinone oxidoreductase core subunit S5 [Source:MGI Symbol;Acc:MGI:1890889]	595136	437.969	285.708	-0.579672	0.000164787	0.00233472
ENSMUSG00000026288	Inpp5d	1	inositol polyphosphate-5-phosphatase D [Source:MGI Symbol;Acc:MGI:107357]	16331	1.49986	2.44365	0.656121	0.000167205	0.00236669
ENSMUSG00000039385	Cdh6	15	cadherin 6 [Source:MGI Symbol;Acc:MGI:107435]	12563	0.776936	1.33389	0.703923	0.000167777	0.00237247
ENSMUSG00000033186	Mzt1	14	mitotic spindle organizing protein 1 [Source:MGI Symbol;Acc:MGI:1924039]	76789	48.4104	33.8785	-0.499915	0.000168362	0.00237789
ENSMUSG00000045257	Morn2	17	MORN repeat containing 2 [Source:MGI Symbol;Acc:MGI:2674071]	378462	80.8352	54.1093	-0.548717	0.000168486	0.00237789
ENSMUSG00000020297	Nsg2	11	neuron specific gene family member 2 [Source:MGI Symbol;Acc:MGI:1202070]	18197	49.8012	71.7997	0.532605	0.000168809	0.00237891
ENSMUSG00000018567	Gabarap	11	gamma-aminobutyric acid receptor associated protein [Source:MGI Symbol;Acc:MGI:1861742]	56486	457.262	332.97	-0.440581	0.000168885	0.00237891
ENSMUSG00000027963	Extl2	3	exostoses (multiple)-like 2 [Source:MGI Symbol;Acc:MGI:1889574]	58193	15.507	21.1707	0.447398	0.000170531	0.00239746
ENSMUSG00000022018	Rgcc	14	regulator of cell cycle [Source:MGI Symbol;Acc:MGI:1913464]	66214	448.46	321.136	-0.473143	0.000172182	0.00241834
ENSMUSG00000020107	Anapc16	10	anaphase promoting complex subunit 16 [Source:MGI Symbol;Acc:MGI:1289325]	52717	97.4127	74.4254	-0.387361	0.000173052	0.00242583
ENSMUSG00000040811	Eml2	7	echinoderm microtubule associated protein like 2 [Source:MGI Symbol;Acc:MGI:1919455]	72205	11.2393	20.5519	0.771107	0.000173157	0.00242583
ENSMUSG00000111375	Btbd8	5	BTB (POZ) domain containing 8 [Source:MGI Symbol;Acc:MGI:3646208]	231570	5.18167	8.144	0.618513	0.000173214	0.00242583
ENSMUSG00000019362	D8Ertd738e	8	DNA segment, Chr 8, ERATO Doi 738, expressed [Source:MGI Symbol;Acc:MGI:1289231]	101966	477.138	342.131	-0.460898	0.000173629	0.00242821
ENSMUSG00000019761	Krt10	11	keratin 10 [Source:MGI Symbol;Acc:MGI:96685]	16661	21.6555	14.2291	-0.585133	0.000173717	0.00242821
ENSMUSG00000071180	Smim15	13	small integral membrane protein 15 [Source:MGI Symbol;Acc:MGI:1922866]	75616	41.4214	25.6536	-0.65041	0.000174039	0.00242976
ENSMUSG00000017405	Nek8	11	NIMA (never in mitosis gene a)-related expressed kinase 8 [Source:MGI Symbol;Acc:MGI:1890646]	140859	5.44516	3.50497	-0.602618	0.000174161	0.00242976
ENSMUSG00000061474	Mrps36	13	mitochondrial ribosomal protein S36 [Source:MGI Symbol;Acc:MGI:1913378]	66128	84.3191	57.4964	-0.525117	0.000175242	0.00244251
ENSMUSG00000021703	Serinc5	13	serine incorporator 5 [Source:MGI Symbol;Acc:MGI:2444223]	218442	1.38993	2.40076	0.724561	0.000176672	0.00246007
ENSMUSG00000048402	Gli2	1	GLI-Kruppel family member GLI2 [Source:MGI Symbol;Acc:MGI:95728]	14633	2.37618	1.39793	-0.67267	0.000176887	0.00246072
ENSMUSG00000022620	Arsa	15	arylsulfatase A [Source:MGI Symbol;Acc:MGI:88077]	11883	8.30757	12.4108	0.538738	0.000177354	0.00246487
ENSMUSG00000026502	Desi2	1	desumoylating isopeptidase 2 [Source:MGI Symbol;Acc:MGI:1926075]	78825	9.21543	6.52691	-0.46921	0.000177963	0.00246666
ENSMUSG00000079435	Rpl36a	X	ribosomal protein L36A [Source:MGI Symbol;Acc:MGI:1201789]	19982	90.0707	60.4865	-0.534024	0.000177991	0.00246666
ENSMUSG00000090553	Snrpe	1	small nuclear ribonucleoprotein E [Source:MGI Symbol;Acc:MGI:98346]	20643	145.583	90.7067	-0.618834	0.000179095	0.00247765
ENSMUSG00000106918	Mrpl33	5	mitochondrial ribosomal protein L33 [Source:MGI Symbol;Acc:MGI:2137225]	66845	31.5918	22.5761	-0.463718	0.000179124	0.00247765
ENSMUSG00000035642	Aamdc	7	adipogenesis associated Mth938 domain containing [Source:MGI Symbol;Acc:MGI:1913523]	66273	50.7945	34.6721	-0.522188	0.000179746	0.00248391
ENSMUSG00000039431	Mtmr7	8	myotubularin related protein 7 [Source:MGI Symbol;Acc:MGI:1891693]	54384	6.49633	10.7626	0.681251	0.000181433	0.00250484
ENSMUSG00000039809	Gabbr2	4	gamma-aminobutyric acid (GABA) B receptor, 2 [Source:MGI Symbol;Acc:MGI:2386030]	242425	17.5126	23.6456	0.432814	0.000182451	0.00251651
ENSMUSG00000022678	Nde1	16	nudE neurodevelopment protein 1 [Source:MGI Symbol;Acc:MGI:1914453]	67203	61.1539	45.1132	-0.448039	0.000183185	0.00252425
ENSMUSG00000039841	Zfp800	6	zinc finger protein 800 [Source:MGI Symbol;Acc:MGI:1889334]	627049	5.98876	4.01211	-0.536006	0.000183455	0.00252558
ENSMUSG00000045594	Glb1	9	galactosidase, beta 1 [Source:MGI Symbol;Acc:MGI:88151]	12091	3.77803	6.23793	0.648344	0.000184495	0.0025375
ENSMUSG00000029376	Mthfd2l	5	methylenetetrahydrofolate dehydrogenase (NADP+ dependent) 2-like [Source:MGI Symbol;Acc:MGI:1915871]	665563	9.79363	5.99224	-0.640506	0.000185155	0.00254224
ENSMUSG00000023951	Vegfa	17	vascular endothelial growth factor A [Source:MGI Symbol;Acc:MGI:103178]	22339	20.7754	14.2904	-0.504099	0.000185188	0.00254224
ENSMUSG00000039318	Rab3gap2	1	RAB3 GTPase activating protein subunit 2 [Source:MGI Symbol;Acc:MGI:1916043]	98732	3.04948	4.52118	0.547019	0.000185427	0.00254313
ENSMUSG00000036992	Nxt1	2	NTF2-related export protein 1 [Source:MGI Symbol;Acc:MGI:1929619]	56488	25.9995	17.9169	-0.505672	0.000186777	0.00255829
ENSMUSG00000002059	Rab34	11	RAB34, member RAS oncogene family [Source:MGI Symbol;Acc:MGI:104606]	19376	63.1933	45.3789	-0.451564	0.000187388	0.00256179
ENSMUSG00000042541	Sem1	6	SEM1, 26S proteasome complex subunit [Source:MGI Symbol;Acc:MGI:109238]	20422	89.3497	60.9423	-0.522741	0.000187491	0.00256179
ENSMUSG00000017707	Serinc3	2	serine incorporator 3 [Source:MGI Symbol;Acc:MGI:1349457]	26943	29.3274	41.0305	0.474772	0.000190543	0.00260106
ENSMUSG00000042719	Naa25	5	N(alpha)-acetyltransferase 25, NatB auxiliary subunit [Source:MGI Symbol;Acc:MGI:2442563]	231713	3.34011	5.02577	0.560509	0.000191974	0.00261813
ENSMUSG00000038884	A230050P20Rik	9	RIKEN cDNA A230050P20 gene [Source:MGI Symbol;Acc:MGI:2441788]	319278	6.87024	10.299	0.561768	0.000192196	0.00261872
ENSMUSG00000020361	Hspa4	11	heat shock protein 4 [Source:MGI Symbol;Acc:MGI:1342292]	15525	9.3704	13.0821	0.473312	0.000192624	0.00262025
ENSMUSG00000010803	Gabra1	11	gamma-aminobutyric acid (GABA) A receptor, subunit alpha 1 [Source:MGI Symbol;Acc:MGI:95613]	14394	11.2582	17.0347	0.615898	0.000192668	0.00262025
ENSMUSG00000021670	Hmgcr	13	3-hydroxy-3-methylglutaryl-Coenzyme A reductase [Source:MGI Symbol;Acc:MGI:96159]	15357	7.48067	10.6551	0.491428	0.000193349	0.00262706
ENSMUSG00000041133	Smc1a	X	structural maintenance of chromosomes 1A [Source:MGI Symbol;Acc:MGI:1344345]	24061	14.9949	22.1287	0.519393	0.000197404	0.00267864
ENSMUSG00000039958	Etfbkmt	6	electron transfer flavoprotein beta subunit lysine methyltransferase [Source:MGI Symbol;Acc:MGI:2443575]	320204	7.8636	4.6711	-0.681605	0.000197513	0.00267864
ENSMUSG00000057858	Fam204a	19	family with sequence similarity 204, member A [Source:MGI Symbol;Acc:MGI:1289174]	76539	15.4108	10.9677	-0.468511	0.000198235	0.00268436
ENSMUSG00000050856	Atp5k	5	ATP synthase, H+ transporting, mitochondrial F1F0 complex, subunit E [Source:MGI Symbol;Acc:MGI:106636]	11958	582.37	389.094	-0.537789	0.000198488	0.00268437
ENSMUSG00000021905	Dph3	14	diphthamine biosynthesis 3 [Source:MGI Symbol;Acc:MGI:1922658]	105638	21.4108	15.1424	-0.496789	0.000198914	0.00268516
ENSMUSG00000053110	Yap1	9	yes-associated protein 1 [Source:MGI Symbol;Acc:MGI:103262]	22601	7.90996	5.26822	-0.548841	0.000199602	0.00269194
ENSMUSG00000046191	Pcdhb20	18	protocadherin beta 20 [Source:MGI Symbol;Acc:MGI:2136758]	93891	0.621751	1.38106	0.917398	0.000199863	0.00269298
ENSMUSG00000027834	Serpini1	3	serine (or cysteine) peptidase inhibitor, clade I, member 1 [Source:MGI Symbol;Acc:MGI:1194506]	20713	17.9315	28.421	0.643817	0.000200264	0.00269588
ENSMUSG00000053333	Dis3l2	1	DIS3 like 3'-5' exoribonuclease 2 [Source:MGI Symbol;Acc:MGI:2442555]	208718	3.02465	4.72585	0.601767	0.000202159	0.00271751
ENSMUSG00000022180	Slc7a8	14	solute carrier family 7 (cationic amino acid transporter, y+ system), member 8 [Source:MGI Symbol;Acc:MGI:1355323]	50934	4.93348	7.9789	0.634497	0.000202243	0.00271751
ENSMUSG00000040097	Flywch1	17	FLYWCH-type zinc finger 1 [Source:MGI Symbol;Acc:MGI:2442638]	224613	93.4144	131.305	0.483897	0.00020461	0.00274354
ENSMUSG00000024851	Pitpnm1	19	phosphatidylinositol transfer protein, membrane-associated 1 [Source:MGI Symbol;Acc:MGI:1197524]	18739	11.4509	16.0639	0.475461	0.000204745	0.00274354
ENSMUSG00000016995	Matn4	2	matrilin 4 [Source:MGI Symbol;Acc:MGI:1328314]	17183	1.55545	2.92402	0.778729	0.000205307	0.00274855
ENSMUSG00000095567	Noc2l	4	NOC2 like nucleolar associated transcriptional repressor [Source:MGI Symbol;Acc:MGI:1931051]	57741	16.3204	23.0195	0.487392	0.000205927	0.00274868
ENSMUSG00000034345	Gtf2h5	17	general transcription factor IIH, polypeptide 5 [Source:MGI Symbol;Acc:MGI:107227]	66467	81.2838	56.7568	-0.492341	0.000206094	0.00274868
ENSMUSG00000061762	Tac1	6	tachykinin 1 [Source:MGI Symbol;Acc:MGI:98474]	21333	15.2828	24.7466	0.689411	0.000206117	0.00274868
ENSMUSG00000030865	Chp2	7	calcineurin-like EF hand protein 2 [Source:MGI Symbol;Acc:MGI:1917511]	70261	4.21635	2.1313	-0.828374	0.000206225	0.00274868
ENSMUSG00000048758	Rpl29	9	ribosomal protein L29 [Source:MGI Symbol;Acc:MGI:99687]	19944	105.383	40.3032	-1.00911	0.000209341	0.00278466
ENSMUSG00000044461	Shisa2	14	shisa family member 2 [Source:MGI Symbol;Acc:MGI:2444716]	219134	5.39135	3.31195	-0.65105	0.00020978	0.00278795
ENSMUSG00000047155	Cyp4x1	4	cytochrome P450, family 4, subfamily x, polypeptide 1 [Source:MGI Symbol;Acc:MGI:1932403]	81906	0.75077	1.51119	0.855171	0.000210452	0.00279414
ENSMUSG00000006651	Aplp1	7	amyloid beta (A4) precursor-like protein 1 [Source:MGI Symbol;Acc:MGI:88046]	11803	498.691	787.477	0.588227	0.000210629	0.00279414
ENSMUSG00000033933	Vhl	6	von Hippel-Lindau tumor suppressor [Source:MGI Symbol;Acc:MGI:103223]	22346	92.439	64.0867	-0.526569	0.000212455	0.0028158
ENSMUSG00000002997	Prkar2b	12	protein kinase, cAMP dependent regulatory, type II beta [Source:MGI Symbol;Acc:MGI:97760]	19088	6.13083	9.5629	0.620697	0.00021333	0.00282483
ENSMUSG00000030872	Gga2	7	golgi associated, gamma adaptin ear containing, ARF binding protein 2 [Source:MGI Symbol;Acc:MGI:1921355]	74105	3.2163	4.92019	0.583577	0.000215447	0.00285028
ENSMUSG00000020018	Snrpf	10	small nuclear ribonucleoprotein polypeptide F [Source:MGI Symbol;Acc:MGI:1917128]	69878	36.9989	24.6749	-0.544058	0.000215776	0.00285204
ENSMUSG00000022010	Tsc22d1	14	TSC22 domain family, member 1 [Source:MGI Symbol;Acc:MGI:109127]	21807	77.3836	52.8595	-0.534338	0.000216217	0.00285295
ENSMUSG00000025272	Tro	X	trophinin [Source:MGI Symbol;Acc:MGI:1928994]	56191	6.20151	9.12177	0.545979	0.00021716	0.00286254
ENSMUSG00000024084	Qpct	17	glutaminyl-peptide cyclotransferase (glutaminyl cyclase) [Source:MGI Symbol;Acc:MGI:1917786]	70536	2.30443	4.96121	0.897005	0.000217562	0.00286526
ENSMUSG00000029103	Lrpap1	5	low density lipoprotein receptor-related protein associated protein 1 [Source:MGI Symbol;Acc:MGI:96829]	16976	50.1709	77.6187	0.565297	0.000218379	0.00286866
ENSMUSG00000003411	Rab3b	4	RAB3B, member RAS oncogene family [Source:MGI Symbol;Acc:MGI:1917158]	69908	13.9223	22.6532	0.649088	0.000218411	0.00286866
ENSMUSG00000032875	Arhgef17	7	Rho guanine nucleotide exchange factor (GEF) 17 [Source:MGI Symbol;Acc:MGI:2673002]	207212	4.2255	5.86648	0.467791	0.000219184	0.00287542
ENSMUSG00000028811	Yars	4	tyrosyl-tRNA synthetase [Source:MGI Symbol;Acc:MGI:2147627]	107271	42.0284	57.763	0.456095	0.000219464	0.00287542
ENSMUSG00000050608	Minos1	4	mitochondrial inner membrane organizing system 1 [Source:MGI Symbol;Acc:MGI:1913628]	433771	144.254	101.822	-0.476541	0.000219518	0.00287542
ENSMUSG00000035596	Mboat7	7	membrane bound O-acyltransferase domain containing 7 [Source:MGI Symbol;Acc:MGI:1924832]	77582	12.376	18.4117	0.531384	0.00022225	0.00290599
ENSMUSG00000034892	Rps29	12	ribosomal protein S29 [Source:MGI Symbol;Acc:MGI:107681]	20090	454.735	303.098	-0.541531	0.000223297	0.00291706
ENSMUSG00000033706	Smyd5	6	SET and MYND domain containing 5 [Source:MGI Symbol;Acc:MGI:108048]	232187	8.16203	12.1127	0.55118	0.000223646	0.00291757
ENSMUSG00000030329	Pianp	6	PILR alpha associated neural protein [Source:MGI Symbol;Acc:MGI:2441908]	319352	8.27017	11.9064	0.534348	0.000224162	0.00292052
ENSMUSG00000027340	Slc23a2	2	solute carrier family 23 (nucleobase transporters), member 2 [Source:MGI Symbol;Acc:MGI:1859682]	54338	11.6814	18.3019	0.580973	0.000225555	0.00293604
ENSMUSG00000043079	Synpo	18	synaptopodin [Source:MGI Symbol;Acc:MGI:1099446]	104027	6.76675	10.4475	0.595563	0.000226154	0.00294121
ENSMUSG00000048644	Ctxn1	8	cortexin 1 [Source:MGI Symbol;Acc:MGI:88566]	330695	234.971	139.709	-0.666227	0.000226855	0.0029477
ENSMUSG00000033068	Entpd6	2	ectonucleoside triphosphate diphosphohydrolase 6 [Source:MGI Symbol;Acc:MGI:1202295]	12497	10.8143	15.7984	0.526393	0.000227846	0.00295794
ENSMUSG00000030087	Klf15	6	Kruppel-like factor 15 [Source:MGI Symbol;Acc:MGI:1929988]	66277	72.49	54.9069	-0.397759	0.000228158	0.00295936
ENSMUSG00000049969	Plekhf2	4	pleckstrin homology domain containing, family F (with FYVE domain) member 2 [Source:MGI Symbol;Acc:MGI:1919051]	71801	19.9487	13.6686	-0.531061	0.000228378	0.00295958
ENSMUSG00000050721	Plekho2	9	pleckstrin homology domain containing, family O member 2 [Source:MGI Symbol;Acc:MGI:2143132]	102595	51.0191	36.2069	-0.507319	0.00022967	0.00297368
ENSMUSG00000026585	Kifap3	1	kinesin-associated protein 3 [Source:MGI Symbol;Acc:MGI:107566]	16579	35.1756	49.4226	0.481218	0.000230784	0.0029828
ENSMUSG00000079659	Tmem243	5	transmembrane protein 243, mitochondrial [Source:MGI Symbol;Acc:MGI:3606159]	652925	11.6265	7.89345	-0.533501	0.000231096	0.00298419
ENSMUSG00000068264	Ap5s1	2	adaptor-related protein 5 complex, sigma 1 subunit [Source:MGI Symbol;Acc:MGI:1916846]	69596	54.2517	38.1625	-0.495153	0.000231966	0.00299277
ENSMUSG00000028161	Ppp3ca	3	protein phosphatase 3, catalytic subunit, alpha isoform [Source:MGI Symbol;Acc:MGI:107164]	19055	135.51	187.08	0.469235	0.000233695	0.00301241
ENSMUSG00000030643	Rab30	7	RAB30, member RAS oncogene family [Source:MGI Symbol;Acc:MGI:1923235]	75985	3.55563	2.26712	-0.603768	0.00023402	0.00301394
ENSMUSG00000030555	Ttc23	7	tetratricopeptide repeat domain 23 [Source:MGI Symbol;Acc:MGI:1914259]	67009	5.99683	4.02982	-0.538059	0.000234824	0.00301574
ENSMUSG00000046573	Lyrm4	13	LYR motif containing 4 [Source:MGI Symbol;Acc:MGI:2683538]	380840	37.1708	23.8715	-0.589525	0.000234939	0.00301574
ENSMUSG00000020950	Foxg1	12	forkhead box G1 [Source:MGI Symbol;Acc:MGI:1347464]	15228	22.3844	13.6986	-0.633958	0.000234959	0.00301574
ENSMUSG00000064307	Lrrc51	7	leucine rich repeat containing 51 [Source:MGI Symbol;Acc:MGI:1916608]	69358	16.4977	10.0454	-0.642297	0.000235028	0.00301574
ENSMUSG00000028149	Rap1gds1	3	RAP1, GTP-GDP dissociation stimulator 1 [Source:MGI Symbol;Acc:MGI:2385189]	229877	36.5691	51.6813	0.496194	0.000235352	0.00301574
ENSMUSG00000020910	Adprm	11	ADP-ribose/CDP-alcohol diphosphatase, manganese dependent [Source:MGI Symbol;Acc:MGI:1913608]	66358	16.3872	10.6286	-0.581713	0.000235401	0.00301574
ENSMUSG00000032011	Thy1	9	thymus cell antigen 1, theta [Source:MGI Symbol;Acc:MGI:98747]	21838	20.0115	28.5085	0.503508	0.00023563	0.00301603
ENSMUSG00000037062	Sh3glb1	3	SH3-domain GRB2-like B1 (endophilin) [Source:MGI Symbol;Acc:MGI:1859730]	54673	31.7083	22.9854	-0.44754	0.000236452	0.00302389
ENSMUSG00000025007	Aldh18a1	19	aldehyde dehydrogenase 18 family, member A1 [Source:MGI Symbol;Acc:MGI:1888908]	56454	4.27835	6.61632	0.595543	0.000237611	0.00303605
ENSMUSG00000040136	Abcc8	7	ATP-binding cassette, sub-family C (CFTR/MRP), member 8 [Source:MGI Symbol;Acc:MGI:1352629]	20927	0.7599	1.5508	0.863126	0.00023849	0.00304062
ENSMUSG00000074211	Sdhaf1	7	succinate dehydrogenase complex assembly factor 1 [Source:MGI Symbol;Acc:MGI:1915582]	68332	9.72272	6.44934	-0.559065	0.000238609	0.00304062
ENSMUSG00000053768	Chchd3	6	coiled-coil-helix-coiled-coil-helix domain containing 3 [Source:MGI Symbol;Acc:MGI:1913325]	66075	145.369	105.19	-0.462797	0.000238617	0.00304062
ENSMUSG00000028737	Aldh4a1	4	aldehyde dehydrogenase 4 family, member A1 [Source:MGI Symbol;Acc:MGI:2443883]	212647	13.7619	9.64312	-0.479509	0.000238803	0.00304062
ENSMUSG00000009927	Rps25	9	ribosomal protein S25 [Source:MGI Symbol;Acc:MGI:1922867]	75617	148.689	105.413	-0.466438	0.000239641	0.00304862
ENSMUSG00000062981	Mrpl42	10	mitochondrial ribosomal protein L42 [Source:MGI Symbol;Acc:MGI:1333774]	67270	70.2493	49.0859	-0.493673	0.000240167	0.00305265
ENSMUSG00000032997	Chpf	1	chondroitin polymerizing factor [Source:MGI Symbol;Acc:MGI:106576]	74241	17.6665	27.1269	0.573108	0.000241868	0.00307159
ENSMUSG00000049422	Chchd10	10	coiled-coil-helix-coiled-coil-helix domain containing 10 [Source:MGI Symbol;Acc:MGI:2143558]	103172	719.11	508.322	-0.470418	0.000242997	0.00308324
ENSMUSG00000021221	Dpf3	12	D4, zinc and double PHD fingers, family 3 [Source:MGI Symbol;Acc:MGI:1917377]	70127	5.6838	3.59576	-0.598317	0.000243955	0.00309003
ENSMUSG00000029168	Dpysl5	5	dihydropyrimidinase-like 5 [Source:MGI Symbol;Acc:MGI:1929772]	65254	0.96901	1.74762	0.752151	0.000245192	0.00310282
ENSMUSG00000036270	Edc4	8	enhancer of mRNA decapping 4 [Source:MGI Symbol;Acc:MGI:2446249]	234699	4.82962	7.09946	0.530081	0.000245421	0.00310282
ENSMUSG00000090110	Cmc4	X	C-x(9)-C motif containing 4 [Source:MGI Symbol;Acc:MGI:5637812]	105886298	20.3926	13.1767	-0.593428	0.000245603	0.00310282
ENSMUSG00000029913	Prdm5	6	PR domain containing 5 [Source:MGI Symbol;Acc:MGI:1918029]	70779	2.84172	1.7044	-0.651409	0.000250825	0.00316605
ENSMUSG00000053838	Nudcd3	11	NudC domain containing 3 [Source:MGI Symbol;Acc:MGI:2144158]	209586	25.121	34.0734	0.438418	0.000253285	0.00319419
ENSMUSG00000032648	Pygm	19	muscle glycogen phosphorylase [Source:MGI Symbol;Acc:MGI:97830]	19309	41.9447	30.7081	-0.419575	0.000253493	0.00319419
ENSMUSG00000020475	Pgam2	11	phosphoglycerate mutase 2 [Source:MGI Symbol;Acc:MGI:1933118]	56012	3.75702	7.24557	0.83244	0.000254715	0.00320129
ENSMUSG00000036315	Znrd1	17	zinc ribbon domain containing, 1 [Source:MGI Symbol;Acc:MGI:1913386]	66136	54.0348	36.4751	-0.529131	0.000257006	0.0032273
ENSMUSG00000032038	St3gal4	9	ST3 beta-galactoside alpha-2,3-sialyltransferase 4 [Source:MGI Symbol;Acc:MGI:1316743]	20443	50.2657	35.697	-0.463322	0.000257841	0.00323499
ENSMUSG00000029055	Plch2	4	phospholipase C, eta 2 [Source:MGI Symbol;Acc:MGI:2443078]	269615	2.33161	3.82138	0.659409	0.000259376	0.00325145
ENSMUSG00000028528	Dnajc6	4	DnaJ heat shock protein family (Hsp40) member C6 [Source:MGI Symbol;Acc:MGI:1919935]	72685	6.79978	10.2223	0.583126	0.000260114	0.00325421
ENSMUSG00000035778	Ggta1	2	glycoprotein galactosyltransferase alpha 1, 3 [Source:MGI Symbol;Acc:MGI:95704]	14594	0.983334	1.92714	0.797133	0.000260248	0.00325421
ENSMUSG00000030465	Psd3	8	pleckstrin and Sec7 domain containing 3 [Source:MGI Symbol;Acc:MGI:1918215]	234353	3.94695	5.39613	0.45183	0.000260265	0.00325421
ENSMUSG00000025885	Myo5b	18	myosin VB [Source:MGI Symbol;Acc:MGI:106598]	17919	1.50716	2.55999	0.692862	0.000260689	0.00325671
ENSMUSG00000045817	Zfp36l2	17	zinc finger protein 36, C3H type-like 2 [Source:MGI Symbol;Acc:MGI:107945]	12193	39.5238	26.6887	-0.50132	0.000261516	0.00326425
ENSMUSG00000024338	Psmb8	17	proteasome (prosome, macropain) subunit, beta type 8 (large multifunctional peptidase 7) [Source:MGI Symbol;Acc:MGI:1346527]	16913	11.5204	17.5167	0.567274	0.000265967	0.00331696
ENSMUSG00000030785	Cox6a2	7	cytochrome c oxidase subunit 6A2 [Source:MGI Symbol;Acc:MGI:104649]	12862	6.30651	12.2745	0.800464	0.000266826	0.00332366
ENSMUSG00000036902	Neto2	8	neuropilin (NRP) and tolloid (TLL)-like 2 [Source:MGI Symbol;Acc:MGI:1921763]	74513	1.14827	1.96343	0.702575	0.000266959	0.00332366
ENSMUSG00000018507	Trpv2	11	transient receptor potential cation channel, subfamily V, member 2 [Source:MGI Symbol;Acc:MGI:1341836]	22368	2.14156	3.45844	0.650839	0.000267269	0.00332468
ENSMUSG00000079316	Rab9	X	RAB9, member RAS oncogene family [Source:MGI Symbol;Acc:MGI:1890695]	56382	132.547	94.2391	-0.468934	0.000268103	0.0033322
ENSMUSG00000051989	Smim11	16	small integral membrane protein 11 [Source:MGI Symbol;Acc:MGI:1916186]	68936	109.811	79.9503	-0.446934	0.000268802	0.00333805
ENSMUSG00000028191	Bcl10	3	B cell leukemia/lymphoma 10 [Source:MGI Symbol;Acc:MGI:1337994]	12042	25.2681	18.1669	-0.46451	0.000270337	0.00335425
ENSMUSG00000001158	Snrnp27	6	small nuclear ribonucleoprotein 27 (U4/U6.U5) [Source:MGI Symbol;Acc:MGI:1913868]	66618	88.8652	60.2846	-0.52092	0.000270737	0.00335636
ENSMUSG00000063694	Cycs	6	cytochrome c, somatic [Source:MGI Symbol;Acc:MGI:88578]	13063	87.262	60.0959	-0.496735	0.000272399	0.0033741
ENSMUSG00000085793	Lin52	12	lin-52 homolog (C. elegans) [Source:MGI Symbol;Acc:MGI:3045391]	217708	50.297	34.2277	-0.553461	0.000273094	0.00337833
ENSMUSG00000044647	Csrnp3	2	cysteine-serine-rich nuclear protein 3 [Source:MGI Symbol;Acc:MGI:1925021]	77771	1.46438	2.3466	0.640776	0.000273289	0.00337833
ENSMUSG00000036781	Rps27l	9	ribosomal protein S27-like [Source:MGI Symbol;Acc:MGI:1915191]	67941	248.187	169.091	-0.520143	0.000273436	0.00337833
ENSMUSG00000013822	Elof1	9	ELF1 homolog, elongation factor 1 [Source:MGI Symbol;Acc:MGI:1913376]	66126	106.899	74.1311	-0.510069	0.000273939	0.00338167
ENSMUSG00000041774	Ydjc	16	YdjC homolog (bacterial) [Source:MGI Symbol;Acc:MGI:1916351]	69101	2.54659	5.05956	0.826289	0.000274218	0.00338225
ENSMUSG00000051062	Fbll1	11	fibrillarin-like 1 [Source:MGI Symbol;Acc:MGI:3034689]	237730	7.76712	12.6501	0.656766	0.00027608	0.00339981
ENSMUSG00000024807	Syvn1	19	synovial apoptosis inhibitor 1, synoviolin [Source:MGI Symbol;Acc:MGI:1921376]	74126	3.82239	5.69661	0.540548	0.000276107	0.00339981
ENSMUSG00000026021	Sumo1	1	small ubiquitin-like modifier 1 [Source:MGI Symbol;Acc:MGI:1197010]	22218	138.797	101.86	-0.432472	0.000276369	0.00340015
ENSMUSG00000042766	Trim46	3	tripartite motif-containing 46 [Source:MGI Symbol;Acc:MGI:2673000]	360213	6.28066	10.2566	0.656165	0.000276607	0.00340021
ENSMUSG00000009418	Nav1	1	neuron navigator 1 [Source:MGI Symbol;Acc:MGI:2183683]	215690	1.81445	2.73533	0.57211	0.000278115	0.00341587
ENSMUSG00000053199	Arhgap20	9	Rho GTPase activating protein 20 [Source:MGI Symbol;Acc:MGI:2445175]	244867	2.47754	3.7467	0.57932	0.000278482	0.00341599
ENSMUSG00000091625	Lsm5	6	LSM5 homolog, U6 small nuclear RNA and mRNA degradation associated [Source:MGI Symbol;Acc:MGI:1913623]	66373	28.3462	15.9349	-0.708665	0.000278986	0.00341599
ENSMUSG00000054793	Cadm4	7	cell adhesion molecule 4 [Source:MGI Symbol;Acc:MGI:2449088]	260299	36.3856	56.1675	0.570027	0.000279083	0.00341599
ENSMUSG00000039838	Slc45a1	4	solute carrier family 45, member 1 [Source:MGI Symbol;Acc:MGI:2653235]	242773	3.29481	5.53748	0.685151	0.000279098	0.00341599
ENSMUSG00000060257	Scrt2	2	scratch family zinc finger 2 [Source:MGI Symbol;Acc:MGI:2139287]	545474	1.63301	2.98557	0.760324	0.000279296	0.00341599
ENSMUSG00000037984	Neurod6	6	neurogenic differentiation 6 [Source:MGI Symbol;Acc:MGI:106593]	11922	8.44752	12.2657	0.543732	0.000279959	0.00342106
ENSMUSG00000038984	Tspyl5	15	testis-specific protein, Y-encoded-like 5 [Source:MGI Symbol;Acc:MGI:2442458]	239364	6.58366	9.38564	0.505571	0.000280205	0.00342106
ENSMUSG00000052852	Reep1	6	receptor accessory protein 1 [Source:MGI Symbol;Acc:MGI:1098827]	52250	7.08671	10.2812	0.529928	0.000280415	0.00342106
ENSMUSG00000071847	Apcdd1	18	adenomatosis polyposis coli down-regulated 1 [Source:MGI Symbol;Acc:MGI:3513977]	494504	0.747649	1.30975	0.707057	0.000282997	0.00344968
ENSMUSG00000008822	Acyp1	12	acylphosphatase 1, erythrocyte (common) type [Source:MGI Symbol;Acc:MGI:1913454]	66204	72.3571	49.2057	-0.513135	0.000285816	0.00347997
ENSMUSG00000064036	Mro	18	maestro [Source:MGI Symbol;Acc:MGI:2152817]	71263	34.4726	24.7778	-0.463621	0.00028613	0.00347997
ENSMUSG00000020022	Ndufa12	10	NADH:ubiquinone oxidoreductase subunit A12 [Source:MGI Symbol;Acc:MGI:1913664]	66414	257.03	183.363	-0.456737	0.000286198	0.00347997
ENSMUSG00000035133	Arhgap5	12	Rho GTPase activating protein 5 [Source:MGI Symbol;Acc:MGI:1332637]	11855	33.9957	21.9851	-0.582325	0.000287562	0.00349364
ENSMUSG00000049148	Plcxd3	15	phosphatidylinositol-specific phospholipase C, X domain containing 3 [Source:MGI Symbol;Acc:MGI:2442605]	239318	2.29285	4.45816	0.823715	0.000289079	0.00350805
ENSMUSG00000038279	Nop2	6	NOP2 nucleolar protein [Source:MGI Symbol;Acc:MGI:107891]	110109	7.1411	10.7543	0.558598	0.000290759	0.00352367
ENSMUSG00000051736	Fam229b	10	family with sequence similarity 229, member B [Source:MGI Symbol;Acc:MGI:1913587]	66337	16.7485	11.733	-0.496428	0.000291162	0.00352562
ENSMUSG00000026687	Aldh9a1	1	aldehyde dehydrogenase 9, subfamily A1 [Source:MGI Symbol;Acc:MGI:1861622]	56752	53.1738	38.9854	-0.418756	0.000292386	0.00353711
ENSMUSG00000006998	Psmd2	16	proteasome (prosome, macropain) 26S subunit, non-ATPase, 2 [Source:MGI Symbol;Acc:MGI:1096584]	21762	54.832	75.6978	0.462361	0.000292596	0.00353711
ENSMUSG00000036840	Siah1a	8	siah E3 ubiquitin protein ligase 1A [Source:MGI Symbol;Acc:MGI:108064]	20437	24.8809	16.7919	-0.538949	0.00029426	0.00355428
ENSMUSG00000041781	Cpsf2	12	cleavage and polyadenylation specific factor 2 [Source:MGI Symbol;Acc:MGI:1861601]	51786	5.57265	7.70676	0.459548	0.000296882	0.00358002
ENSMUSG00000031990	Jam3	9	junction adhesion molecule 3 [Source:MGI Symbol;Acc:MGI:1933825]	83964	6.67205	10.1486	0.573048	0.00029767	0.00358655
ENSMUSG00000037331	Larp1	11	La ribonucleoprotein domain family, member 1 [Source:MGI Symbol;Acc:MGI:1890165]	73158	19.0698	26.632	0.463335	0.000298454	0.00359146
ENSMUSG00000027634	Ndrg3	2	N-myc downstream regulated gene 3 [Source:MGI Symbol;Acc:MGI:1352499]	29812	84.6389	116.826	0.465563	0.00029857	0.00359146
ENSMUSG00000036466	Megf11	9	multiple EGF-like-domains 11 [Source:MGI Symbol;Acc:MGI:1920951]	214058	1.07685	1.86305	0.726618	0.000300029	0.00360384
ENSMUSG00000032532	Cck	9	cholecystokinin [Source:MGI Symbol;Acc:MGI:88297]	12424	181.951	255.636	0.491846	0.000300093	0.00360384
ENSMUSG00000053317	Sec61b	4	Sec61 beta subunit [Source:MGI Symbol;Acc:MGI:1913462]	66212	192.655	142.931	-0.414843	0.000300889	0.00361042
ENSMUSG00000078572	Ndufaf8	11	NADH:ubiquinone oxidoreductase complex assembly factor 8 [Source:MGI Symbol;Acc:MGI:1913676]	208501	99.8748	67.3131	-0.541918	0.000307241	0.00368068
ENSMUSG00000059820	Nkapd1	9	NKAP domain containing 1 [Source:MGI Symbol;Acc:MGI:2143205]	270156	9.16538	6.25	-0.513664	0.00030725	0.00368068
ENSMUSG00000034799	Unc13a	8	unc-13 homolog A [Source:MGI Symbol;Acc:MGI:3051532]	382018	4.23002	5.94185	0.477864	0.000309408	0.0037035
ENSMUSG00000000346	Dazap2	15	DAZ associated protein 2 [Source:MGI Symbol;Acc:MGI:1344344]	23994	482.983	365.705	-0.392219	0.000311261	0.00372063
ENSMUSG00000029153	Ociad2	5	OCIA domain containing 2 [Source:MGI Symbol;Acc:MGI:1916377]	433904	19.3327	26.7272	0.464173	0.00031151	0.00372063
ENSMUSG00000027010	Slc25a12	2	solute carrier family 25 (mitochondrial carrier, Aralar), member 12 [Source:MGI Symbol;Acc:MGI:1926080]	78830	13.6703	19.7201	0.514702	0.000311809	0.00372063
ENSMUSG00000055003	Lrtm2	6	leucine-rich repeats and transmembrane domains 2 [Source:MGI Symbol;Acc:MGI:2141485]	211187	12.2728	16.4321	0.420327	0.000312058	0.00372063
ENSMUSG00000060216	Arrb2	11	arrestin, beta 2 [Source:MGI Symbol;Acc:MGI:99474]	216869	7.80459	11.5203	0.535151	0.000312115	0.00372063
ENSMUSG00000007682	Dio2	12	deiodinase, iodothyronine, type II [Source:MGI Symbol;Acc:MGI:1338833]	13371	18.6518	12.1353	-0.569401	0.000314356	0.00374427
ENSMUSG00000022561	Gpaa1	15	GPI anchor attachment protein 1 [Source:MGI Symbol;Acc:MGI:1202392]	14731	11.1796	17.5997	0.592159	0.000315646	0.00375657
ENSMUSG00000005917	Otx1	11	orthodenticle homeobox 1 [Source:MGI Symbol;Acc:MGI:97450]	18423	7.00567	4.81806	-0.495896	0.000319358	0.00379601
ENSMUSG00000049086	Bmyc	2	brain expressed myelocytomatosis oncogene [Source:MGI Symbol;Acc:MGI:88184]	107771	148.874	109.099	-0.422276	0.00031948	0.00379601
ENSMUSG00000031066	Usp11	X	ubiquitin specific peptidase 11 [Source:MGI Symbol;Acc:MGI:2384312]	236733	13.5763	21.4552	0.619211	0.000320232	0.00380024
ENSMUSG00000030220	Arhgdib	6	Rho, GDP dissociation inhibitor (GDI) beta [Source:MGI Symbol;Acc:MGI:101940]	11857	8.06892	12.5078	0.604443	0.000320358	0.00380024
ENSMUSG00000045671	Spred2	11	sprouty-related, EVH1 domain containing 2 [Source:MGI Symbol;Acc:MGI:2150019]	114716	9.7209	6.24229	-0.606557	0.000322542	0.00382304
ENSMUSG00000054520	Sh3bp2	5	SH3-domain binding protein 2 [Source:MGI Symbol;Acc:MGI:1346349]	24055	0.651308	1.45884	0.899294	0.000322847	0.00382355
ENSMUSG00000059149	Mfsd4a	1	major facilitator superfamily domain containing 4A [Source:MGI Symbol;Acc:MGI:2442786]	213006	3.42703	5.495	0.635741	0.000324633	0.0038386
ENSMUSG00000030042	Pole4	6	polymerase (DNA-directed), epsilon 4 (p12 subunit) [Source:MGI Symbol;Acc:MGI:1914229]	66979	108.378	73.044	-0.538213	0.000324644	0.0038386
ENSMUSG00000084786	Ubl5	9	ubiquitin-like 5 [Source:MGI Symbol;Acc:MGI:1913427]	66177	128.309	96.0742	-0.397557	0.000326686	0.00385649
ENSMUSG00000001924	Uba1	X	ubiquitin-like modifier activating enzyme 1 [Source:MGI Symbol;Acc:MGI:98890]	22201	43.025	60.6237	0.486695	0.000329162	0.00388256
ENSMUSG00000070348	Ccnd1	7	cyclin D1 [Source:MGI Symbol;Acc:MGI:88313]	12443	4.65686	7.28008	0.596892	0.000330028	0.00388964
ENSMUSG00000020889	Nr1d1	11	nuclear receptor subfamily 1, group D, member 1 [Source:MGI Symbol;Acc:MGI:2444210]	217166	118.312	87.5647	-0.40166	0.000331516	0.00390402
ENSMUSG00000022324	Matn2	15	matrilin 2 [Source:MGI Symbol;Acc:MGI:109613]	17181	2.54038	4.82068	0.771972	0.000333625	0.00392568
ENSMUSG00000042109	Csdc2	15	cold shock domain containing C2, RNA binding [Source:MGI Symbol;Acc:MGI:2146027]	105859	164.831	123.826	-0.427711	0.0003348	0.00393633
ENSMUSG00000002416	Ndufb2	6	NADH:ubiquinone oxidoreductase subunit B2 [Source:MGI Symbol;Acc:MGI:1915448]	68198	56.1654	40.3077	-0.457121	0.000335939	0.00394654
ENSMUSG00000023206	Il15ra	2	interleukin 15 receptor, alpha chain [Source:MGI Symbol;Acc:MGI:104644]	16169	3.82992	2.11745	-0.734442	0.000337299	0.003957
ENSMUSG00000027168	Pax6	2	paired box 6 [Source:MGI Symbol;Acc:MGI:97490]	18508	12.2538	8.57119	-0.484144	0.000337373	0.003957
ENSMUSG00000001366	Fbxo9	9	f-box protein 9 [Source:MGI Symbol;Acc:MGI:1918788]	71538	84.5757	60.1414	-0.472207	0.0003379	0.00396
ENSMUSG00000047371	Zfp768	7	zinc finger protein 768 [Source:MGI Symbol;Acc:MGI:2384582]	233890	15.8906	11.0414	-0.480578	0.000338553	0.00396129
ENSMUSG00000029776	Hibadh	6	3-hydroxyisobutyrate dehydrogenase [Source:MGI Symbol;Acc:MGI:1889802]	58875	62.8265	47.3329	-0.390945	0.00033968	0.00397128
ENSMUSG00000030032	Wdr54	6	WD repeat domain 54 [Source:MGI Symbol;Acc:MGI:1922909]	75659	2.89331	4.3918	0.563155	0.000340494	0.00397762
ENSMUSG00000011148	Adssl1	12	adenylosuccinate synthetase like 1 [Source:MGI Symbol;Acc:MGI:87947]	11565	18.3296	26.1848	0.496998	0.000340881	0.00397863
ENSMUSG00000029405	G3bp2	5	GTPase activating protein (SH3 domain) binding protein 2 [Source:MGI Symbol;Acc:MGI:2442040]	23881	29.549	40.354	0.44553	0.000341127	0.00397863
ENSMUSG00000040794	C1qtnf4	2	C1q and tumor necrosis factor related protein 4 [Source:MGI Symbol;Acc:MGI:1914695]	67445	81.9643	204.652	0.948691	0.000342959	0.003995
ENSMUSG00000024524	Gnal	18	guanine nucleotide binding protein, alpha stimulating, olfactory type [Source:MGI Symbol;Acc:MGI:95774]	14680	9.5204	15.7904	0.693057	0.000343078	0.003995
ENSMUSG00000053025	Sv2b	7	synaptic vesicle glycoprotein 2 b [Source:MGI Symbol;Acc:MGI:1927338]	64176	11.9965	18.4413	0.601013	0.000346771	0.00403478
ENSMUSG00000020248	Nfyb	10	nuclear transcription factor-Y beta [Source:MGI Symbol;Acc:MGI:97317]	18045	10.7218	7.20512	-0.534745	0.000347659	0.00404189
ENSMUSG00000037235	Mxd4	5	Max dimerization protein 4 [Source:MGI Symbol;Acc:MGI:104991]	17122	20.019	14.8838	-0.403676	0.000348047	0.00404296
ENSMUSG00000050545	Fam228b	12	family with sequence similarity 228, member B [Source:MGI Symbol;Acc:MGI:2442121]	207921	7.39703	4.16999	-0.706304	0.000349097	0.00404892
ENSMUSG00000029538	Srsf9	5	serine/arginine-rich splicing factor 9 [Source:MGI Symbol;Acc:MGI:104896]	108014	117.233	86.1852	-0.429531	0.000350014	0.00405633
ENSMUSG00000062908	Acadm	3	acyl-Coenzyme A dehydrogenase, medium chain [Source:MGI Symbol;Acc:MGI:87867]	11364	71.5816	54.5494	-0.370867	0.000350297	0.00405637
ENSMUSG00000019124	Scrn1	6	secernin 1 [Source:MGI Symbol;Acc:MGI:1917188]	69938	26.9866	40.7439	0.572235	0.000351407	0.00406601
ENSMUSG00000040940	Arhgef1	7	Rho guanine nucleotide exchange factor (GEF) 1 [Source:MGI Symbol;Acc:MGI:1353510]	16801	4.23061	6.46317	0.571091	0.00035187	0.00406813
ENSMUSG00000027006	Dnajc10	2	DnaJ heat shock protein family (Hsp40) member C10 [Source:MGI Symbol;Acc:MGI:1914111]	66861	5.30262	7.55917	0.492141	0.000352382	0.00407082
ENSMUSG00000079641	Rpl39	X	ribosomal protein L39 [Source:MGI Symbol;Acc:MGI:1914498]	67248	108.099	72.3645	-0.536551	0.000353221	0.00407728
ENSMUSG00000023008	Fmnl3	15	formin-like 3 [Source:MGI Symbol;Acc:MGI:109569]	22379	0.938733	1.71919	0.771686	0.000356025	0.00410316
ENSMUSG00000052459	Atp6v1a	16	ATPase, H+ transporting, lysosomal V1 subunit A [Source:MGI Symbol;Acc:MGI:1201780]	11964	80.4185	117.214	0.515072	0.000357392	0.00411565
ENSMUSG00000021302	Ggps1	13	geranylgeranyl diphosphate synthase 1 [Source:MGI Symbol;Acc:MGI:1341724]	14593	18.4647	13.451	-0.432632	0.000358303	0.00412289
ENSMUSG00000025875	Tspan17	13	tetraspanin 17 [Source:MGI Symbol;Acc:MGI:1921507]	74257	11.7053	17.1418	0.525842	0.000358676	0.00412392
ENSMUSG00000047485	Klhl34	X	kelch-like 34 [Source:MGI Symbol;Acc:MGI:2685234]	245683	2.63184	5.11558	0.797774	0.000361289	0.00415069
ENSMUSG00000031708	Tecr	8	trans-2,3-enoyl-CoA reductase [Source:MGI Symbol;Acc:MGI:1915408]	106529	331.495	483.833	0.497846	0.000362621	0.00416272
ENSMUSG00000087006	Gm13889	2	predicted gene 13889 [Source:MGI Symbol;Acc:MGI:3652053]	620695	32.5205	22.8417	-0.48805	0.000364811	0.00418456
ENSMUSG00000026853	Crat	2	carnitine acetyltransferase [Source:MGI Symbol;Acc:MGI:109501]	12908	27.6515	21.0848	-0.382559	0.000367861	0.00421472
ENSMUSG00000021700	Rab3c	13	RAB3C, member RAS oncogene family [Source:MGI Symbol;Acc:MGI:1914545]	67295	5.88972	9.44291	0.64591	0.000368018	0.00421472
ENSMUSG00000012429	Mplkip	13	M-phase specific PLK1 intereacting protein [Source:MGI Symbol;Acc:MGI:1913558]	66308	7.40667	4.74267	-0.581405	0.00037099	0.00424051
ENSMUSG00000026860	Sh3glb2	2	SH3-domain GRB2-like endophilin B2 [Source:MGI Symbol;Acc:MGI:2385131]	227700	60.2301	82.4754	0.44649	0.000371143	0.00424051
ENSMUSG00000032387	Rbpms2	9	RNA binding protein with multiple splicing 2 [Source:MGI Symbol;Acc:MGI:1919223]	71973	13.2387	8.92902	-0.523465	0.000371748	0.00424409
ENSMUSG00000026202	Tuba4a	1	tubulin, alpha 4A [Source:MGI Symbol;Acc:MGI:1095410]	22145	213.265	297.601	0.4744	0.000372705	0.0042517
ENSMUSG00000030659	Nucb2	7	nucleobindin 2 [Source:MGI Symbol;Acc:MGI:1858179]	53322	2.82566	4.90019	0.695132	0.000373553	0.00425804
ENSMUSG00000030824	Nucb1	7	nucleobindin 1 [Source:MGI Symbol;Acc:MGI:97388]	18220	13.4021	21.6738	0.600499	0.000374808	0.004269
ENSMUSG00000037703	Lzts3	2	leucine zipper, putative tumor suppressor family member 3 [Source:MGI Symbol;Acc:MGI:2656976]	241638	11.6841	16.8917	0.516017	0.000375986	0.00427632
ENSMUSG00000019796	Lrp11	10	low density lipoprotein receptor-related protein 11 [Source:MGI Symbol;Acc:MGI:2442989]	237253	16.5429	23.0138	0.482085	0.000376073	0.00427632
ENSMUSG00000078853	Igtp	11	interferon gamma induced GTPase [Source:MGI Symbol;Acc:MGI:107729]	16145	3.46795	6.16629	0.732846	0.000377073	0.00427632
ENSMUSG00000031980	Agt	8	angiotensinogen (serpin peptidase inhibitor, clade A, member 8) [Source:MGI Symbol;Acc:MGI:87963]	11606	56.284	92.4625	0.628068	0.000377264	0.00427632
ENSMUSG00000041718	Alg13	X	asparagine-linked glycosylation 13 [Source:MGI Symbol;Acc:MGI:1914824]	67574	1.94222	1.04207	-0.762267	0.000377379	0.00427632
ENSMUSG00000054717	Hmgb2	8	high mobility group box 2 [Source:MGI Symbol;Acc:MGI:96157]	97165	17.2751	10.7335	-0.577344	0.000377412	0.00427632
ENSMUSG00000025790	Slco3a1	7	solute carrier organic anion transporter family, member 3a1 [Source:MGI Symbol;Acc:MGI:1351867]	108116	2.46008	3.99708	0.659317	0.000379383	0.00429427
ENSMUSG00000034192	Lsm3	6	LSM3 homolog, U6 small nuclear RNA and mRNA degradation associated [Source:MGI Symbol;Acc:MGI:1914928]	67678	18.0125	11.7121	-0.571131	0.000381846	0.00431564
ENSMUSG00000033294	Noc4l	5	NOC4 like [Source:MGI Symbol;Acc:MGI:2140843]	100608	7.07895	10.3278	0.524317	0.000381862	0.00431564
ENSMUSG00000049760	2410015M20Rik	17	RIKEN cDNA 2410015M20 gene [Source:MGI Symbol;Acc:MGI:2442174]	224904	303.067	217.283	-0.455539	0.000384323	0.00434008
ENSMUSG00000005580	Adcy9	16	adenylate cyclase 9 [Source:MGI Symbol;Acc:MGI:108450]	11515	2.67434	4.05224	0.562687	0.000385873	0.00435421
ENSMUSG00000034818	Celf5	10	CUGBP, Elav-like family member 5 [Source:MGI Symbol;Acc:MGI:2442333]	319586	3.33814	4.97982	0.56839	0.000387745	0.0043678
ENSMUSG00000005354	Txn2	15	thioredoxin 2 [Source:MGI Symbol;Acc:MGI:1929468]	56551	200.656	151.257	-0.398542	0.000387867	0.0043678
ENSMUSG00000060212	Pcnx2	8	pecanex homolog 2 [Source:MGI Symbol;Acc:MGI:2445010]	270109	1.36221	2.08603	0.585694	0.000387976	0.0043678
ENSMUSG00000037523	Mavs	2	mitochondrial antiviral signaling protein [Source:MGI Symbol;Acc:MGI:2444773]	228607	9.54372	6.29059	-0.549847	0.000388918	0.00437502
ENSMUSG00000026032	Ndufb3	1	NADH:ubiquinone oxidoreductase subunit B3 [Source:MGI Symbol;Acc:MGI:1913745]	66495	436.433	312.389	-0.448828	0.000391505	0.00440073
ENSMUSG00000001750	Tcirg1	19	T cell, immune regulator 1, ATPase, H+ transporting, lysosomal V0 protein A3 [Source:MGI Symbol;Acc:MGI:1350931]	27060	1.80003	3.12738	0.694329	0.000394069	0.00442614
ENSMUSG00000071172	Srsf3	17	serine/arginine-rich splicing factor 3 [Source:MGI Symbol;Acc:MGI:98285]	20383	58.9261	43.0373	-0.424997	0.000394861	0.00443162
ENSMUSG00000031770	Herpud1	8	homocysteine-inducible, endoplasmic reticulum stress-inducible, ubiquitin-like domain member 1 [Source:MGI Symbol;Acc:MGI:1927406]	64209	30.1645	41.5936	0.444942	0.000396113	0.00444142
ENSMUSG00000060923	Acyp2	11	acylphosphatase 2, muscle type [Source:MGI Symbol;Acc:MGI:1922822]	75572	120.227	72.4671	-0.630872	0.000396595	0.00444142
ENSMUSG00000039016	Timm8b	9	translocase of inner mitochondrial membrane 8B [Source:MGI Symbol;Acc:MGI:1353424]	30057	426.096	312.161	-0.427378	0.000396788	0.00444142
ENSMUSG00000003746	Man1a	10	mannosidase 1, alpha [Source:MGI Symbol;Acc:MGI:104677]	17155	1.31471	2.2227	0.678067	0.000396952	0.00444142
ENSMUSG00000000253	Gmpr	13	guanosine monophosphate reductase [Source:MGI Symbol;Acc:MGI:1913605]	66355	40.5708	56.608	0.472435	0.000398304	0.00445312
ENSMUSG00000078784	1810022K09Rik	3	RIKEN cDNA 1810022K09 gene [Source:MGI Symbol;Acc:MGI:1916376]	69126	51.0055	34.5705	-0.518293	0.000399403	0.00446199
ENSMUSG00000037174	Elf2	3	E74-like factor 2 [Source:MGI Symbol;Acc:MGI:1916507]	69257	7.06588	4.95447	-0.483986	0.000399929	0.00446445
ENSMUSG00000024293	Esco1	18	establishment of sister chromatid cohesion N-acetyltransferase 1 [Source:MGI Symbol;Acc:MGI:1925055]	77805	6.55526	4.39388	-0.535658	0.000401352	0.00447463
ENSMUSG00000058624	Gda	19	guanine deaminase [Source:MGI Symbol;Acc:MGI:95678]	14544	3.12163	4.60657	0.571846	0.000401455	0.00447463
ENSMUSG00000047656	Trpt1	19	tRNA phosphotransferase 1 [Source:MGI Symbol;Acc:MGI:1333115]	107328	34.8423	24.2251	-0.484499	0.000402054	0.00447788
ENSMUSG00000001666	Ddt	10	D-dopachrome tautomerase [Source:MGI Symbol;Acc:MGI:1298381]	13202	352.474	261.823	-0.406885	0.000405826	0.00451645
ENSMUSG00000020198	Ap3d1	10	adaptor-related protein complex 3, delta 1 subunit [Source:MGI Symbol;Acc:MGI:107734]	11776	25.0026	33.4245	0.420742	0.000406905	0.004525
ENSMUSG00000028998	Tomm7	5	translocase of outer mitochondrial membrane 7 [Source:MGI Symbol;Acc:MGI:1913419]	66169	166.83	114.202	-0.508408	0.000407663	0.00452997
ENSMUSG00000032705	Exd2	12	exonuclease 3'-5' domain containing 2 [Source:MGI Symbol;Acc:MGI:1922485]	97827	3.6131	5.0564	0.474299	0.000411374	0.00456521
ENSMUSG00000029161	Cgref1	5	cell growth regulator with EF hand domain 1 [Source:MGI Symbol;Acc:MGI:1915817]	68567	5.26962	8.62068	0.678659	0.000411544	0.00456521
ENSMUSG00000068874	Selenbp1	3	selenium binding protein 1 [Source:MGI Symbol;Acc:MGI:96825]	20341	32.7639	20.7656	-0.578088	0.000411774	0.00456521
ENSMUSG00000035354	Uvrag	7	UV radiation resistance associated gene [Source:MGI Symbol;Acc:MGI:1925860]	78610	4.49159	6.38265	0.49132	0.000412726	0.00456899
ENSMUSG00000028057	Rit1	3	Ras-like without CAAX 1 [Source:MGI Symbol;Acc:MGI:108053]	19769	35.8052	26.9335	-0.390716	0.000412741	0.00456899
ENSMUSG00000023367	Tmem176a	6	transmembrane protein 176A [Source:MGI Symbol;Acc:MGI:1913308]	66058	41.7286	69.2991	0.605962	0.000416413	0.00460308
ENSMUSG00000005069	Pex5	6	peroxisomal biogenesis factor 5 [Source:MGI Symbol;Acc:MGI:1098808]	19305	12.1199	17.095	0.482742	0.000419733	0.00463582
ENSMUSG00000039725	Trp53rka	2	transformation related protein 53 regulating kinase A [Source:MGI Symbol;Acc:MGI:1918294]	381406	21.9409	14.9746	-0.520237	0.000420408	0.00463976
ENSMUSG00000036327	Qsox2	2	quiescin Q6 sulfhydryl oxidase 2 [Source:MGI Symbol;Acc:MGI:2387194]	227638	1.85838	3.13	0.66642	0.000420828	0.00464089
ENSMUSG00000028430	Nol6	4	nucleolar protein family 6 (RNA-associated) [Source:MGI Symbol;Acc:MGI:2140151]	230082	9.85775	14.3056	0.522659	0.000423403	0.00466223
ENSMUSG00000031960	Aars	8	alanyl-tRNA synthetase [Source:MGI Symbol;Acc:MGI:2384560]	234734	26.7993	41.852	0.597146	0.00042384	0.00466352
ENSMUSG00000044894	Uqcrq	11	ubiquinol-cytochrome c reductase, complex III subunit VII [Source:MGI Symbol;Acc:MGI:107807]	22272	459.551	335.541	-0.429974	0.000426616	0.00468699
ENSMUSG00000040543	Pitpnm3	11	PITPNM family member 3 [Source:MGI Symbol;Acc:MGI:2685726]	327958	2.02783	3.11166	0.579129	0.000428041	0.0046991
ENSMUSG00000026247	Ecel1	1	endothelin converting enzyme-like 1 [Source:MGI Symbol;Acc:MGI:1343461]	13599	2.01614	4.28036	0.865461	0.000429371	0.00471016
ENSMUSG00000020668	Kif3c	12	kinesin family member 3C [Source:MGI Symbol;Acc:MGI:107979]	16570	8.15164	11.5469	0.488153	0.000432755	0.00474371
ENSMUSG00000024127	Prepl	17	prolyl endopeptidase-like [Source:MGI Symbol;Acc:MGI:2441932]	213760	16.8272	25.7934	0.583804	0.000434711	0.00476158
ENSMUSG00000078713	Tomm5	4	translocase of outer mitochondrial membrane 5 [Source:MGI Symbol;Acc:MGI:1915762]	68512	105.733	75.6165	-0.452307	0.000437629	0.00478994
ENSMUSG00000031534	Smim19	8	small integral membrane protein 19 [Source:MGI Symbol;Acc:MGI:2142501]	102032	46.1212	33.5131	-0.4292	0.000438364	0.00478995
ENSMUSG00000062397	Zfp706	15	zinc finger protein 706 [Source:MGI Symbol;Acc:MGI:1915286]	68036	102.039	73.714	-0.459965	0.000438616	0.00478995
ENSMUSG00000004040	Stat3	11	signal transducer and activator of transcription 3 [Source:MGI Symbol;Acc:MGI:103038]	20848	21.1784	30.1271	0.499782	0.000439828	0.00479605
ENSMUSG00000001663	Gstt1	10	glutathione S-transferase, theta 1 [Source:MGI Symbol;Acc:MGI:107379]	14871	77.414	57.1425	-0.412601	0.000439833	0.00479605
ENSMUSG00000026154	Sdhaf4	1	succinate dehydrogenase complex assembly factor 4 [Source:MGI Symbol;Acc:MGI:1915252]	68002	148.198	110.392	-0.404602	0.000441402	0.00480956
ENSMUSG00000001123	Lgals9	11	lectin, galactose binding, soluble 9 [Source:MGI Symbol;Acc:MGI:109496]	16859	4.60896	8.17074	0.721524	0.000443207	0.00482563
ENSMUSG00000079215	Zfp664	5	zinc finger protein 664 [Source:MGI Symbol;Acc:MGI:2442505]	269704	23.1697	16.9329	-0.440631	0.000443893	0.00482949
ENSMUSG00000051726	Kcnf1	12	potassium voltage-gated channel, subfamily F, member 1 [Source:MGI Symbol;Acc:MGI:2687399]	382571	6.17898	9.48121	0.596667	0.00044464	0.00483041
ENSMUSG00000041762	Gpr155	2	G protein-coupled receptor 155 [Source:MGI Symbol;Acc:MGI:1915776]	68526	5.14069	7.16752	0.464029	0.000447208	0.00485107
ENSMUSG00000022332	Khdrbs3	15	KH domain containing, RNA binding, signal transduction associated 3 [Source:MGI Symbol;Acc:MGI:1313312]	13992	97.431	70.628	-0.447566	0.000450944	0.00488796
ENSMUSG00000040147	Maob	X	monoamine oxidase B [Source:MGI Symbol;Acc:MGI:96916]	109731	75.6801	53.8377	-0.456993	0.000453327	0.00491015
ENSMUSG00000064284	Cdpf1	15	cysteine rich, DPF motif domain containing 1 [Source:MGI Symbol;Acc:MGI:1919605]	72355	38.6056	27.2954	-0.47043	0.000454575	0.00491917
ENSMUSG00000028211	Trp53inp1	4	transformation related protein 53 inducible nuclear protein 1 [Source:MGI Symbol;Acc:MGI:1926609]	60599	2.03805	1.17221	-0.712058	0.000454841	0.00491917
ENSMUSG00000058076	Sdhc	1	succinate dehydrogenase complex, subunit C, integral membrane protein [Source:MGI Symbol;Acc:MGI:1913302]	66052	127.639	93.221	-0.427886	0.000458308	0.00494572
ENSMUSG00000025060	Slk	19	STE20-like kinase [Source:MGI Symbol;Acc:MGI:103241]	20874	5.22451	7.05611	0.42507	0.000460289	0.00496342
ENSMUSG00000027808	Serp1	3	stress-associated endoplasmic reticulum protein 1 [Source:MGI Symbol;Acc:MGI:92638]	28146	49.2307	33.4222	-0.556529	0.000462413	0.00498265
ENSMUSG00000039103	Nexn	3	nexilin [Source:MGI Symbol;Acc:MGI:1916060]	68810	2.4967	4.73848	0.758355	0.000463056	0.00498588
ENSMUSG00000029063	Nadk	4	NAD kinase [Source:MGI Symbol;Acc:MGI:2183149]	192185	80.2699	60.8548	-0.40816	0.000465966	0.00501352
ENSMUSG00000030386	Zfp606	7	zinc finger protein 606 [Source:MGI Symbol;Acc:MGI:1914620]	67370	5.3347	3.24401	-0.656698	0.000468463	0.00503667
ENSMUSG00000032051	Fdx1	9	ferredoxin 1 [Source:MGI Symbol;Acc:MGI:103224]	14148	27.8489	20.0446	-0.44467	0.000469056	0.00503933
ENSMUSG00000021241	Isca2	12	iron-sulfur cluster assembly 2 [Source:MGI Symbol;Acc:MGI:1921566]	74316	119.177	80.793	-0.523864	0.000470829	0.00505237
ENSMUSG00000030754	Copb1	7	coatomer protein complex, subunit beta 1 [Source:MGI Symbol;Acc:MGI:1917599]	70349	8.65284	12.0252	0.459327	0.000470963	0.00505237
ENSMUSG00000029056	Pank4	4	pantothenate kinase 4 [Source:MGI Symbol;Acc:MGI:2387466]	269614	5.96964	8.69261	0.519986	0.000472935	0.00506979
ENSMUSG00000061360	Phf5a	15	PHD finger protein 5A [Source:MGI Symbol;Acc:MGI:2156864]	68479	52.4461	38.5203	-0.420702	0.000474724	0.00508523
ENSMUSG00000050043	Tmx2	2	thioredoxin-related transmembrane protein 2 [Source:MGI Symbol;Acc:MGI:1914208]	66958	50.3253	68.108	0.421981	0.000476241	0.00509773
ENSMUSG00000043190	Rfesd	13	Rieske (Fe-S) domain containing [Source:MGI Symbol;Acc:MGI:2145198]	218341	9.01145	5.65753	-0.60239	0.000477281	0.00510411
ENSMUSG00000052957	Gas1	13	growth arrest specific 1 [Source:MGI Symbol;Acc:MGI:95655]	14451	27.7215	19.4964	-0.466606	0.000477537	0.00510411
ENSMUSG00000024758	Rtn3	19	reticulon 3 [Source:MGI Symbol;Acc:MGI:1339970]	20168	106.82	137.668	0.367986	0.000478172	0.00510715
ENSMUSG00000031683	Lsm6	8	LSM6 homolog, U6 small nuclear RNA and mRNA degradation associated [Source:MGI Symbol;Acc:MGI:1925901]	78651	37.9404	26.2865	-0.496832	0.000479728	0.00512003
ENSMUSG00000030718	Ppme1	7	protein phosphatase methylesterase 1 [Source:MGI Symbol;Acc:MGI:1919840]	72590	40.2237	55.5669	0.459253	0.000480787	0.00512758
ENSMUSG00000022400	Rbx1	15	ring-box 1 [Source:MGI Symbol;Acc:MGI:1891829]	56438	132.32	96.8249	-0.428842	0.000482094	0.00513554
ENSMUSG00000066637	Ttc32	12	tetratricopeptide repeat domain 32 [Source:MGI Symbol;Acc:MGI:1922766]	75516	20.1883	13.2889	-0.563511	0.000482553	0.00513554
ENSMUSG00000035033	Tbr1	2	T-box brain gene 1 [Source:MGI Symbol;Acc:MGI:107404]	21375	8.7923	12.495	0.504946	0.000482591	0.00513554
ENSMUSG00000041096	Tspyl2	X	TSPY-like 2 [Source:MGI Symbol;Acc:MGI:106244]	52808	11.4199	16.2131	0.498365	0.000483362	0.00513999
ENSMUSG00000063146	Clip2	5	CAP-GLY domain containing linker protein 2 [Source:MGI Symbol;Acc:MGI:1313136]	269713	3.23667	5.29944	0.635573	0.000483958	0.00514258
ENSMUSG00000022489	Pde1b	15	phosphodiesterase 1B, Ca2+-calmodulin dependent [Source:MGI Symbol;Acc:MGI:97523]	18574	18.5858	29.8634	0.631539	0.000486469	0.00516174
ENSMUSG00000051391	Ywhag	5	tyrosine 3-monooxygenase/tryptophan 5-monooxygenase activation protein, gamma polypeptide [Source:MGI Symbol;Acc:MGI:108109]	22628	95.0867	136.973	0.521699	0.000486864	0.00516217
ENSMUSG00000075054	Yae1d1	13	Yae1 domain containing 1 [Source:MGI Symbol;Acc:MGI:1914258]	67008	4.21898	2.88096	-0.507196	0.000488457	0.0051753
ENSMUSG00000008393	Carhsp1	16	calcium regulated heat stable protein 1 [Source:MGI Symbol;Acc:MGI:1196368]	52502	87.8457	67.5939	-0.380637	0.000489342	0.00517787
ENSMUSG00000031819	Emc8	8	ER membrane protein complex subunit 8 [Source:MGI Symbol;Acc:MGI:1343095]	18117	39.6219	30.4428	-0.368956	0.00048953	0.00517787
ENSMUSG00000040412	5330417C22Rik	3	RIKEN cDNA 5330417C22 gene [Source:MGI Symbol;Acc:MGI:1923930]	229722	1.03588	1.65499	0.637879	0.000489765	0.00517787
ENSMUSG00000095139	Pou3f2	4	POU domain, class 3, transcription factor 2 [Source:MGI Symbol;Acc:MGI:101895]	18992	9.52906	5.91965	-0.613546	0.000490719	0.00518193
ENSMUSG00000017314	Mpp2	11	membrane protein, palmitoylated 2 (MAGUK p55 subfamily member 2) [Source:MGI Symbol;Acc:MGI:1858257]	50997	13.677	18.7365	0.448695	0.000491093	0.00518193
ENSMUSG00000004187	Kifc2	15	kinesin family member C2 [Source:MGI Symbol;Acc:MGI:109187]	16581	28.9241	41.1944	0.495834	0.000491215	0.00518193
ENSMUSG00000010376	Nedd8	14	neural precursor cell expressed, developmentally down-regulated gene 8 [Source:MGI Symbol;Acc:MGI:97301]	18002	333.131	254.15	-0.372135	0.000493011	0.00519711
ENSMUSG00000040760	Appl1	14	adaptor protein, phosphotyrosine interaction, PH domain and leucine zipper containing 1 [Source:MGI Symbol;Acc:MGI:1920243]	72993	4.08531	5.55825	0.440376	0.000495847	0.00522323
ENSMUSG00000026664	Phyh	2	phytanoyl-CoA hydroxylase [Source:MGI Symbol;Acc:MGI:891978]	16922	387.376	300.79	-0.34601	0.000496577	0.00522714
ENSMUSG00000021895	Arhgef3	14	Rho guanine nucleotide exchange factor (GEF) 3 [Source:MGI Symbol;Acc:MGI:1918954]	71704	5.75646	8.56445	0.554643	0.000497785	0.00523036
ENSMUSG00000026458	Ppfia4	1	protein tyrosine phosphatase, receptor type, f polypeptide (PTPRF), interacting protein (liprin), alpha 4 [Source:MGI Symbol;Acc:MGI:1915757]	68507	1.53221	2.54181	0.672076	0.000497959	0.00523036
ENSMUSG00000037541	Shank2	7	SH3 and multiple ankyrin repeat domains 2 [Source:MGI Symbol;Acc:MGI:2671987]	210274	3.86517	5.96474	0.566719	0.000504504	0.00529149
ENSMUSG00000032066	Bco2	9	beta-carotene oxygenase 2 [Source:MGI Symbol;Acc:MGI:2177469]	170752	11.4938	7.93843	-0.50429	0.000506604	0.0053097
ENSMUSG00000022098	Bmp1	14	bone morphogenetic protein 1 [Source:MGI Symbol;Acc:MGI:88176]	12153	2.64234	4.17667	0.600174	0.000510298	0.00534072
ENSMUSG00000024985	Tcf7l2	19	transcription factor 7 like 2, T cell specific, HMG box [Source:MGI Symbol;Acc:MGI:1202879]	21416	21.7301	15.6268	-0.439489	0.000511894	0.00534762
ENSMUSG00000034022	Cpsf1	15	cleavage and polyadenylation specific factor 1 [Source:MGI Symbol;Acc:MGI:2679722]	94230	5.00138	7.0573	0.484783	0.000512261	0.00534762
ENSMUSG00000027748	Trpc4	3	transient receptor potential cation channel, subfamily C, member 4 [Source:MGI Symbol;Acc:MGI:109525]	22066	0.62338	1.39661	0.895	0.000512543	0.00534762
ENSMUSG00000031015	Swap70	7	SWA-70 protein [Source:MGI Symbol;Acc:MGI:1298390]	20947	6.34322	4.30929	-0.509344	0.000512791	0.00534762
ENSMUSG00000023074	Mospd1	X	motile sperm domain containing 1 [Source:MGI Symbol;Acc:MGI:1917630]	70380	23.0668	16.3902	-0.45938	0.000513221	0.00534829
ENSMUSG00000030335	Mrpl51	6	mitochondrial ribosomal protein L51 [Source:MGI Symbol;Acc:MGI:1913743]	66493	64.6376	48.9033	-0.389801	0.000513701	0.00534946
ENSMUSG00000041439	Mfsd6	1	major facilitator superfamily domain containing 6 [Source:MGI Symbol;Acc:MGI:1922925]	98682	3.3835	5.17167	0.588672	0.000515595	0.00536536
ENSMUSG00000038722	Bud31	5	BUD31 homolog [Source:MGI Symbol;Acc:MGI:2141291]	231889	107.56	81.1732	-0.399166	0.000516538	0.00537133
ENSMUSG00000095930	Nim1k	13	NIM1 serine/threonine protein kinase [Source:MGI Symbol;Acc:MGI:2442399]	245269	40.5183	28.7751	-0.482945	0.000518567	0.00538859
ENSMUSG00000020180	Snrpd3	10	small nuclear ribonucleoprotein D3 [Source:MGI Symbol;Acc:MGI:1914582]	67332	48.2171	34.5474	-0.452533	0.000520387	0.00540365
ENSMUSG00000022831	Hcls1	16	hematopoietic cell specific Lyn substrate 1 [Source:MGI Symbol;Acc:MGI:104568]	15163	0.934628	2.249	0.920659	0.000521665	0.00541241
ENSMUSG00000042745	Id1	2	inhibitor of DNA binding 1 [Source:MGI Symbol;Acc:MGI:96396]	15901	134.604	94.3331	-0.471093	0.000521973	0.00541241
ENSMUSG00000064225	Paqr9	9	progestin and adipoQ receptor family member IX [Source:MGI Symbol;Acc:MGI:1922802]	75552	1.05919	1.70514	0.654232	0.000524624	0.00543603
ENSMUSG00000038173	Enpp6	8	ectonucleotide pyrophosphatase/phosphodiesterase 6 [Source:MGI Symbol;Acc:MGI:2445171]	320981	0.724254	1.30747	0.767601	0.000526048	0.00544365
ENSMUSG00000021559	Dapk1	13	death associated protein kinase 1 [Source:MGI Symbol;Acc:MGI:1916885]	69635	4.58519	6.43625	0.479552	0.000528014	0.00545951
ENSMUSG00000072066	6720489N17Rik	13	RIKEN cDNA 6720489N17 gene [Source:MGI Symbol;Acc:MGI:2443901]	211378	4.9728	2.6487	-0.76418	0.000528633	0.00546204
ENSMUSG00000022450	Ndufa6	15	NADH:ubiquinone oxidoreductase subunit A6 [Source:MGI Symbol;Acc:MGI:1914380]	67130	359.524	266.581	-0.408659	0.000529979	0.00547208
ENSMUSG00000036333	Kidins220	12	kinase D-interacting substrate 220 [Source:MGI Symbol;Acc:MGI:1924730]	77480	10.4995	14.3714	0.432172	0.000530613	0.00547474
ENSMUSG00000061482	Hist1h4d	13	histone cluster 1, H4d [Source:MGI Symbol;Acc:MGI:2448423]	319156	38.3369	24.1462	-0.596351	0.000531889	0.00548403
ENSMUSG00000025920	Stau2	1	staufen double-stranded RNA binding protein 2 [Source:MGI Symbol;Acc:MGI:1352508]	29819	11.7305	15.6482	0.418814	0.000532467	0.00548611
ENSMUSG00000029919	Hpgds	6	hematopoietic prostaglandin D synthase [Source:MGI Symbol;Acc:MGI:1859384]	54486	0.692968	1.45633	0.847682	0.000533714	0.00549507
ENSMUSG00000062961	Ccdc177	12	coiled-coil domain containing 177 [Source:MGI Symbol;Acc:MGI:2686414]	380768	1.6474	2.85487	0.707601	0.000535261	0.00550711
ENSMUSG00000038095	Sbno1	5	strawberry notch 1 [Source:MGI Symbol;Acc:MGI:2384298]	243272	6.15236	8.01755	0.381948	0.000539127	0.00553654
ENSMUSG00000071014	Ndufb6	4	NADH:ubiquinone oxidoreductase subunit B6 [Source:MGI Symbol;Acc:MGI:2684983]	230075	351.138	254.269	-0.440501	0.00053923	0.00553654
ENSMUSG00000002844	Adprh	16	ADP-ribosylarginine hydrolase [Source:MGI Symbol;Acc:MGI:1098234]	11544	43.1152	59.2007	0.445534	0.000539261	0.00553654
ENSMUSG00000031837	Necab2	8	N-terminal EF-hand calcium binding protein 2 [Source:MGI Symbol;Acc:MGI:2152211]	117148	13.9638	21.9166	0.61879	0.00053996	0.00553742
ENSMUSG00000016257	Prelid3b	2	PRELI domain containing 3B [Source:MGI Symbol;Acc:MGI:1913640]	66390	83.5424	57.0434	-0.513616	0.000540473	0.00553742
ENSMUSG00000022377	Asap1	15	ArfGAP with SH3 domain, ankyrin repeat and PH domain1 [Source:MGI Symbol;Acc:MGI:1342335]	13196	10.9127	14.5725	0.418747	0.000540487	0.00553742
ENSMUSG00000001105	Ift20	11	intraflagellar transport 20 [Source:MGI Symbol;Acc:MGI:1915585]	55978	113.202	80.9571	-0.460439	0.000540898	0.00553775
ENSMUSG00000035726	Supt16	14	suppressor of Ty 16 [Source:MGI Symbol;Acc:MGI:1890948]	114741	3.87433	5.71189	0.53119	0.000541638	0.00554143
ENSMUSG00000033793	Atp6v1h	1	ATPase, H+ transporting, lysosomal V1 subunit H [Source:MGI Symbol;Acc:MGI:1914864]	108664	38.8431	53.8699	0.462962	0.000542374	0.00554507
ENSMUSG00000002103	Acp2	2	acid phosphatase 2, lysosomal [Source:MGI Symbol;Acc:MGI:87882]	11432	6.80583	10.061	0.517905	0.000543142	0.00554903
ENSMUSG00000004846	Plod3	5	procollagen-lysine, 2-oxoglutarate 5-dioxygenase 3 [Source:MGI Symbol;Acc:MGI:1347008]	26433	3.64828	6.10109	0.647747	0.00054443	0.00555829
ENSMUSG00000028086	Fbxw7	3	F-box and WD-40 domain protein 7 [Source:MGI Symbol;Acc:MGI:1354695]	50754	24.1589	31.7704	0.406164	0.00054483	0.00555848
ENSMUSG00000038894	Irs2	8	insulin receptor substrate 2 [Source:MGI Symbol;Acc:MGI:109334]	384783	15.6551	22.4267	0.5017	0.000551664	0.00562427
ENSMUSG00000026933	Camsap1	2	calmodulin regulated spectrin-associated protein 1 [Source:MGI Symbol;Acc:MGI:3036242]	227634	4.94393	6.89599	0.485341	0.000554759	0.00565188
ENSMUSG00000033007	Asic4	1	acid-sensing (proton-gated) ion channel family member 4 [Source:MGI Symbol;Acc:MGI:2652846]	241118	1.6293	3.10351	0.788203	0.000557201	0.00566918
ENSMUSG00000034875	Nudt19	7	nudix (nucleoside diphosphate linked moiety X)-type motif 19 [Source:MGI Symbol;Acc:MGI:94203]	110959	138.159	101.74	-0.438347	0.000557235	0.00566918
ENSMUSG00000062785	Kcnc3	7	potassium voltage gated channel, Shaw-related subfamily, member 3 [Source:MGI Symbol;Acc:MGI:96669]	16504	2.42867	3.75498	0.595281	0.00055808	0.00567382
ENSMUSG00000044167	Foxo1	3	forkhead box O1 [Source:MGI Symbol;Acc:MGI:1890077]	56458	15.2771	11.4776	-0.388777	0.000559285	0.00568211
ENSMUSG00000061132	Blnk	19	B cell linker [Source:MGI Symbol;Acc:MGI:96878]	17060	0.762422	1.5986	0.851714	0.000561271	0.00569831
ENSMUSG00000107002	0610012G03Rik	16	RIKEN cDNA 0610012G03 gene [Source:MGI Symbol;Acc:MGI:1913301]	NA	160.296	118.357	-0.415398	0.000565484	0.00573708
ENSMUSG00000010607	Pigyl	9	phosphatidylinositol glycan anchor biosynthesis, class Y-like [Source:MGI Symbol;Acc:MGI:1913518]	66268	162.886	117.308	-0.454073	0.000568375	0.00575876
ENSMUSG00000048078	Tenm4	7	teneurin transmembrane protein 4 [Source:MGI Symbol;Acc:MGI:2447063]	23966	2.80426	4.08668	0.507077	0.000568411	0.00575876
ENSMUSG00000036810	Cnep1r1	8	CTD nuclear envelope phosphatase 1 regulatory subunit 1 [Source:MGI Symbol;Acc:MGI:1921981]	382030	23.4207	15.0052	-0.576243	0.000570433	0.00577524
ENSMUSG00000020430	Pes1	11	pescadillo ribosomal biogenesis factor 1 [Source:MGI Symbol;Acc:MGI:1890613]	64934	10.2341	14.2156	0.462157	0.000571263	0.00577963
ENSMUSG00000046447	Camk2n1	4	calcium/calmodulin-dependent protein kinase II inhibitor 1 [Source:MGI Symbol;Acc:MGI:1913509]	66259	79.3913	51.6302	-0.57408	0.000573584	0.00579381
ENSMUSG00000023919	Cenpq	17	centromere protein Q [Source:MGI Symbol;Acc:MGI:1933744]	83815	11.1788	7.71734	-0.508127	0.000573857	0.00579381
ENSMUSG00000025417	Pip4k2c	10	phosphatidylinositol-5-phosphate 4-kinase, type II, gamma [Source:MGI Symbol;Acc:MGI:2152214]	117150	14.18	20.5242	0.515796	0.000574295	0.00579422
ENSMUSG00000043259	Fam13c	10	family with sequence similarity 13, member C [Source:MGI Symbol;Acc:MGI:1918971]	71721	18.9838	13.7229	-0.429834	0.00057494	0.00579671
ENSMUSG00000018398	2008-09-01	11	septin 8 [Source:MGI Symbol;Acc:MGI:894310]	20362	40.0094	52.8047	0.400732	0.000583376	0.00587771
ENSMUSG00000036054	Sugp2	8	SURP and G patch domain containing 2 [Source:MGI Symbol;Acc:MGI:2678085]	234373	3.5965	4.99273	0.463034	0.000588474	0.0059241
ENSMUSG00000032788	Pdxk	10	pyridoxal (pyridoxine, vitamin B6) kinase [Source:MGI Symbol;Acc:MGI:1351869]	216134	11.6661	15.8161	0.429884	0.000588794	0.0059241
ENSMUSG00000020886	Dlg4	11	discs large MAGUK scaffold protein 4 [Source:MGI Symbol;Acc:MGI:1277959]	13385	6.12066	3.76412	-0.646862	0.00059571	0.00598783
ENSMUSG00000020810	Cygb	11	cytoglobin [Source:MGI Symbol;Acc:MGI:2149481]	114886	8.72346	12.4004	0.497376	0.00059595	0.00598783
ENSMUSG00000032898	Fbxo21	5	F-box protein 21 [Source:MGI Symbol;Acc:MGI:1924223]	231670	20.7158	28.7967	0.46401	0.00059787	0.006003
ENSMUSG00000057278	Snrpg	6	small nuclear ribonucleoprotein polypeptide G [Source:MGI Symbol;Acc:MGI:1915261]	68011	58.4146	41.0781	-0.476265	0.000598431	0.00600449
ENSMUSG00000001891	Ugp2	11	UDP-glucose pyrophosphorylase 2 [Source:MGI Symbol;Acc:MGI:2183447]	216558	156.074	108.925	-0.490927	0.000599704	0.00601313
ENSMUSG00000028467	Gba2	4	glucosidase beta 2 [Source:MGI Symbol;Acc:MGI:2654325]	230101	9.18922	12.7155	0.46201	0.000601606	0.00602805
ENSMUSG00000026347	Tmem163	1	transmembrane protein 163 [Source:MGI Symbol;Acc:MGI:1919410]	72160	2.03717	3.3597	0.670201	0.00060569	0.00605974
ENSMUSG00000020895	Tmem107	11	transmembrane protein 107 [Source:MGI Symbol;Acc:MGI:1914160]	66910	22.3368	15.8594	-0.461955	0.000606015	0.00605974
ENSMUSG00000004929	Thop1	10	thimet oligopeptidase 1 [Source:MGI Symbol;Acc:MGI:1354165]	50492	21.0933	32.7198	0.596537	0.000608622	0.00608163
ENSMUSG00000021131	Erh	12	ERH mRNA splicing and mitosis factor [Source:MGI Symbol;Acc:MGI:108089]	13877	72.3013	52.3005	-0.443752	0.000611197	0.00610318
ENSMUSG00000049583	Grm5	7	glutamate receptor, metabotropic 5 [Source:MGI Symbol;Acc:MGI:1351342]	108071	3.20583	4.78478	0.572975	0.000611946	0.00610647
ENSMUSG00000055653	Gpc3	X	glypican 3 [Source:MGI Symbol;Acc:MGI:104903]	14734	0.682405	1.55023	0.893477	0.000614814	0.0061267
ENSMUSG00000027351	Spred1	2	sprouty protein with EVH-1 domain 1, related sequence [Source:MGI Symbol;Acc:MGI:2150016]	114715	33.2445	22.9413	-0.525692	0.000616406	0.00613418
ENSMUSG00000058600	Rpl30	15	ribosomal protein L30 [Source:MGI Symbol;Acc:MGI:98037]	19946	38.0482	26.0455	-0.503244	0.000620035	0.00616191
ENSMUSG00000063253	Scoc	8	short coiled-coil protein [Source:MGI Symbol;Acc:MGI:1927654]	56367	101.209	70.8499	-0.481851	0.000620037	0.00616191
ENSMUSG00000030695	Aldoa	7	aldolase A, fructose-bisphosphate [Source:MGI Symbol;Acc:MGI:87994]	11674	1874.08	2520.04	0.42342	0.000622207	0.00617876
ENSMUSG00000018042	Cyb5r3	15	cytochrome b5 reductase 3 [Source:MGI Symbol;Acc:MGI:94893]	109754	55.5853	73.0366	0.391004	0.00062258	0.00617876
ENSMUSG00000014776	Nol3	8	nucleolar protein 3 (apoptosis repressor with CARD domain) [Source:MGI Symbol;Acc:MGI:1925938]	78688	12.7946	17.3345	0.439072	0.000626413	0.00621257
ENSMUSG00000001229	Dpp9	17	dipeptidylpeptidase 9 [Source:MGI Symbol;Acc:MGI:2443967]	224897	8.85598	12.3692	0.470839	0.000629058	0.00623168
ENSMUSG00000062488	Ifit3b	19	interferon-induced protein with tetratricopeptide repeats 3B [Source:MGI Symbol;Acc:MGI:3698419]	667370	11.7081	17.5098	0.546969	0.000629615	0.00623168
ENSMUSG00000001419	Mef2d	3	myocyte enhancer factor 2D [Source:MGI Symbol;Acc:MGI:99533]	17261	12.6827	17.4342	0.457422	0.000629623	0.00623168
ENSMUSG00000022130	Tgds	14	TDP-glucose 4,6-dehydratase [Source:MGI Symbol;Acc:MGI:1923605]	76355	4.19203	2.44817	-0.676595	0.000630917	0.00624026
ENSMUSG00000047446	Arl4a	12	ADP-ribosylation factor-like 4A [Source:MGI Symbol;Acc:MGI:99437]	11861	7.20173	5.10781	-0.463451	0.00063195	0.00624624
ENSMUSG00000015656	Hspa8	9	heat shock protein 8 [Source:MGI Symbol;Acc:MGI:105384]	15481	329.202	487.866	0.544269	0.000632957	0.00625195
ENSMUSG00000045969	Ing1	8	inhibitor of growth family, member 1 [Source:MGI Symbol;Acc:MGI:1349481]	26356	23.2065	16.7483	-0.459861	0.000633482	0.0062529
ENSMUSG00000020740	Gga3	11	golgi associated, gamma adaptin ear containing, ARF binding protein 3 [Source:MGI Symbol;Acc:MGI:2384159]	260302	4.72293	7.14868	0.567294	0.000634334	0.00625708
ENSMUSG00000021587	Pcsk1	13	proprotein convertase subtilisin/kexin type 1 [Source:MGI Symbol;Acc:MGI:97511]	18548	1.16387	2.03885	0.715288	0.000636885	0.00627798
ENSMUSG00000020571	Pdia6	12	protein disulfide isomerase associated 6 [Source:MGI Symbol;Acc:MGI:1919103]	71853	43.0442	66.2936	0.561307	0.000640756	0.00631188
ENSMUSG00000041935	AW549877	15	expressed sequence AW549877 [Source:MGI Symbol;Acc:MGI:2146232]	106064	8.77486	5.61458	-0.572642	0.000641537	0.00631531
ENSMUSG00000078622	Ccdc47	11	coiled-coil domain containing 47 [Source:MGI Symbol;Acc:MGI:1914413]	67163	8.41931	12.1379	0.487097	0.000642361	0.00631915
ENSMUSG00000023089	Ndufa5	6	NADH:ubiquinone oxidoreductase subunit A5 [Source:MGI Symbol;Acc:MGI:1915452]	68202	344.431	244.433	-0.458002	0.000644673	0.00633385
ENSMUSG00000007653	Gabrb2	11	gamma-aminobutyric acid (GABA) A receptor, subunit beta 2 [Source:MGI Symbol;Acc:MGI:95620]	14401	1.88535	3.36521	0.754143	0.000644948	0.00633385
ENSMUSG00000031703	Itfg1	8	integrin alpha FG-GAP repeat containing 1 [Source:MGI Symbol;Acc:MGI:106419]	71927	24.4771	31.7671	0.374848	0.000646614	0.00633957
ENSMUSG00000029166	Mapre3	5	microtubule-associated protein, RP/EB family, member 3 [Source:MGI Symbol;Acc:MGI:2140967]	100732	33.5347	44.3788	0.409329	0.00064668	0.00633957
ENSMUSG00000046718	Bst2	8	bone marrow stromal cell antigen 2 [Source:MGI Symbol;Acc:MGI:1916800]	69550	14.7778	27.7387	0.738394	0.000647046	0.00633957
ENSMUSG00000055137	Sugct	13	succinyl-CoA glutarate-CoA transferase [Source:MGI Symbol;Acc:MGI:1923221]	192136	15.8671	10.7078	-0.527137	0.000651577	0.00637967
ENSMUSG00000022557	Bop1	15	block of proliferation 1 [Source:MGI Symbol;Acc:MGI:1334460]	12181	16.0586	23.2263	0.519547	0.000655933	0.00641057
ENSMUSG00000029695	Aass	6	aminoadipate-semialdehyde synthase [Source:MGI Symbol;Acc:MGI:1353573]	30956	3.94459	2.52213	-0.582151	0.000656051	0.00641057
ENSMUSG00000042506	Usp22	11	ubiquitin specific peptidase 22 [Source:MGI Symbol;Acc:MGI:2144157]	216825	25.408	35.086	0.462976	0.000657165	0.00641715
ENSMUSG00000021708	Rasgrf2	13	RAS protein-specific guanine nucleotide-releasing factor 2 [Source:MGI Symbol;Acc:MGI:109137]	19418	3.54372	5.31595	0.558749	0.000658558	0.00642645
ENSMUSG00000087403	Kantr	X	Kdm5c adjacent non-coding transcript [Source:MGI Symbol;Acc:MGI:1920247]	NA	6.11034	3.3928	-0.733847	0.000661297	0.00644886
ENSMUSG00000075229	Ccdc58	16	coiled-coil domain containing 58 [Source:MGI Symbol;Acc:MGI:2146423]	381045	21.6661	14.899	-0.497417	0.000662591	0.00645716
ENSMUSG00000025509	Pnpla2	7	patatin-like phospholipase domain containing 2 [Source:MGI Symbol;Acc:MGI:1914103]	66853	48.8876	35.8405	-0.416869	0.000663431	0.00646103
ENSMUSG00000061322	Dnaic1	4	dynein, axonemal, intermediate chain 1 [Source:MGI Symbol;Acc:MGI:1916172]	68922	17.6151	12.1179	-0.507517	0.000664108	0.0064633
ENSMUSG00000010066	Cacna2d2	9	calcium channel, voltage-dependent, alpha 2/delta subunit 2 [Source:MGI Symbol;Acc:MGI:1929813]	56808	0.906552	1.55147	0.713939	0.000668079	0.00649672
ENSMUSG00000033569	Adgrb3	1	adhesion G protein-coupled receptor B3 [Source:MGI Symbol;Acc:MGI:2441837]	210933	3.41442	4.82468	0.495632	0.000668761	0.00649672
ENSMUSG00000090258	Churc1	12	churchill domain containing 1 [Source:MGI Symbol;Acc:MGI:1923684]	211151	17.0617	12.1476	-0.457952	0.000669211	0.00649672
ENSMUSG00000076437	Selenoh	2	selenoprotein H [Source:MGI Symbol;Acc:MGI:1919907]	72657	59.401	40.8435	-0.506093	0.000669324	0.00649672
ENSMUSG00000007872	Id3	4	inhibitor of DNA binding 3 [Source:MGI Symbol;Acc:MGI:96398]	15903	814.924	604.752	-0.393079	0.000674139	0.0065391
ENSMUSG00000048001	Hes5	4	hes family bHLH transcription factor 5 [Source:MGI Symbol;Acc:MGI:104876]	15208	222.411	162.617	-0.417494	0.000679324	0.00658501
ENSMUSG00000029755	Dlx5	6	distal-less homeobox 5 [Source:MGI Symbol;Acc:MGI:101926]	13395	2.24614	4.34791	0.794042	0.000680379	0.00659086
ENSMUSG00000074829	2010315B03Rik	9	RIKEN cDNA 2010315B03 gene [Source:MGI Symbol;Acc:MGI:1919321]	630836	9.26633	5.79203	-0.613828	0.000681962	0.0066018
ENSMUSG00000070287	Slc35g2	9	solute carrier family 35, member G2 [Source:MGI Symbol;Acc:MGI:2685365]	245020	8.76885	12.7875	0.529827	0.000687614	0.00665211
ENSMUSG00000030921	Trim30a	7	tripartite motif-containing 30A [Source:MGI Symbol;Acc:MGI:98178]	20128	0.746625	1.58285	0.85273	0.000689635	0.00666395
ENSMUSG00000021824	Ap3m1	14	adaptor-related protein complex 3, mu 1 subunit [Source:MGI Symbol;Acc:MGI:1929212]	55946	9.60369	6.58981	-0.516039	0.000689752	0.00666395
ENSMUSG00000025871	4833439L19Rik	13	RIKEN cDNA 4833439L19 gene [Source:MGI Symbol;Acc:MGI:1921162]	97820	251.731	188.13	-0.436575	0.000691111	0.00667265
ENSMUSG00000051262	Nat8f3	6	N-acetyltransferase 8 (GCN5-related) family member 3 [Source:MGI Symbol;Acc:MGI:2136449]	93674	3.96203	2.11941	-0.74919	0.000693327	0.00668519
ENSMUSG00000021520	Uqcrb	13	ubiquinol-cytochrome c reductase binding protein [Source:MGI Symbol;Acc:MGI:1914780]	67530	746.935	513.027	-0.500168	0.000696544	0.00671178
ENSMUSG00000032854	Ugt8a	3	UDP galactosyltransferase 8A [Source:MGI Symbol;Acc:MGI:109522]	22239	1.563	2.98213	0.792392	0.000697246	0.0067141
ENSMUSG00000028975	Pex14	4	peroxisomal biogenesis factor 14 [Source:MGI Symbol;Acc:MGI:1927868]	56273	7.57828	11.24	0.527003	0.000700118	0.00673286
ENSMUSG00000038028	Tigar	6	Trp53 induced glycolysis repulatory phosphatase [Source:MGI Symbol;Acc:MGI:2442752]	319801	2.85839	4.38418	0.579935	0.000704769	0.00677312
ENSMUSG00000031266	Gla	X	galactosidase, alpha [Source:MGI Symbol;Acc:MGI:1347344]	11605	1.71627	2.89678	0.674518	0.000710905	0.00682148
ENSMUSG00000024844	Banf1	19	barrier to autointegration factor 1 [Source:MGI Symbol;Acc:MGI:1346330]	23825	126.574	93.2653	-0.416175	0.000711204	0.00682148
ENSMUSG00000031925	Maml2	9	mastermind like transcriptional coactivator 2 [Source:MGI Symbol;Acc:MGI:2389460]	270118	4.28701	2.9411	-0.496861	0.000717983	0.00688197
ENSMUSG00000030004	Nat8	6	N-acetyltransferase 8 (GCN5-related) [Source:MGI Symbol;Acc:MGI:1915646]	68396	16.7072	10.3892	-0.610137	0.00072003	0.00689706
ENSMUSG00000002459	Rgs20	1	regulator of G-protein signaling 20 [Source:MGI Symbol;Acc:MGI:1929866]	58175	88.358	64.0817	-0.440402	0.000722736	0.00691843
ENSMUSG00000030209	Grin2b	6	glutamate receptor, ionotropic, NMDA2B (epsilon 2) [Source:MGI Symbol;Acc:MGI:95821]	14812	2.59137	3.47299	0.428753	0.000729132	0.00697178
ENSMUSG00000091971	Hspa1a	17	heat shock protein 1A [Source:MGI Symbol;Acc:MGI:96244]	193740	2.48122	4.47435	0.73007	0.000729266	0.00697178
ENSMUSG00000043857	Mgat5b	11	mannoside acetylglucosaminyltransferase 5, isoenzyme B [Source:MGI Symbol;Acc:MGI:3606200]	268510	3.33138	4.96718	0.550244	0.000735734	0.0070244
ENSMUSG00000051495	Irf2bp2	8	interferon regulatory factor 2 binding protein 2 [Source:MGI Symbol;Acc:MGI:2443921]	270110	16.6043	11.688	-0.459784	0.0007367	0.00702902
ENSMUSG00000091537	Tma7	9	translational machinery associated 7 [Source:MGI Symbol;Acc:MGI:1913417]	66167	121.998	88.8831	-0.431333	0.000738367	0.00703572
ENSMUSG00000037712	Fermt2	14	fermitin family member 2 [Source:MGI Symbol;Acc:MGI:2385001]	218952	122.196	88.956	-0.427139	0.000740726	0.00705359
ENSMUSG00000047632	Fgfbp3	19	fibroblast growth factor binding protein 3 [Source:MGI Symbol;Acc:MGI:1919764]	72514	21.3997	14.8247	-0.495019	0.000743831	0.00707825
ENSMUSG00000027347	Rasgrp1	2	RAS guanyl releasing protein 1 [Source:MGI Symbol;Acc:MGI:1314635]	19419	14.1972	20.585	0.515827	0.000744287	0.00707825
ENSMUSG00000049721	Gal3st1	11	galactose-3-O-sulfotransferase 1 [Source:MGI Symbol;Acc:MGI:1858277]	53897	4.8891	7.57541	0.582625	0.000744957	0.00708001
ENSMUSG00000055553	Kxd1	8	KxDL motif containing 1 [Source:MGI Symbol;Acc:MGI:1922870]	75620	87.9427	65.4454	-0.406999	0.000759766	0.00721134
ENSMUSG00000073702	Rpl31	1	ribosomal protein L31 [Source:MGI Symbol;Acc:MGI:2149632]	114641	117.267	83.8052	-0.451276	0.000761941	0.00722729
ENSMUSG00000032553	Srprb	9	signal recognition particle receptor, B subunit [Source:MGI Symbol;Acc:MGI:102964]	20818	6.37113	9.08221	0.486728	0.000764385	0.00724575
ENSMUSG00000025810	Nrp1	8	neuropilin 1 [Source:MGI Symbol;Acc:MGI:106206]	18186	3.12891	4.92248	0.584896	0.000765008	0.00724676
ENSMUSG00000025867	Cplx2	13	complexin 2 [Source:MGI Symbol;Acc:MGI:104726]	12890	36.7465	49.3452	0.448368	0.000765485	0.00724676
ENSMUSG00000035885	Cox8a	19	cytochrome c oxidase subunit 8A [Source:MGI Symbol;Acc:MGI:105959]	12868	3020.54	2224.78	-0.418289	0.000772609	0.00729905
ENSMUSG00000032009	Sesn3	9	sestrin 3 [Source:MGI Symbol;Acc:MGI:1922997]	75747	11.5807	8.20964	-0.466071	0.000772882	0.00729905
ENSMUSG00000008035	Mid1ip1	X	Mid1 interacting protein 1 (gastrulation specific G12-like (zebrafish)) [Source:MGI Symbol;Acc:MGI:1915291]	68041	389.529	297.218	-0.369343	0.000778569	0.00734677
ENSMUSG00000024067	Dpy30	17	dpy-30, histone methyltransferase complex regulatory subunit [Source:MGI Symbol;Acc:MGI:1913560]	66310	111.59	83.491	-0.407665	0.000779435	0.00734685
ENSMUSG00000047617	Paxx	2	non-homologous end joining factor [Source:MGI Symbol;Acc:MGI:2442831]	227622	81.0982	55.9382	-0.494751	0.000779609	0.00734685
ENSMUSG00000024140	Epas1	17	endothelial PAS domain protein 1 [Source:MGI Symbol;Acc:MGI:109169]	13819	25.2041	17.7338	-0.464645	0.00078009	0.00734685
ENSMUSG00000021390	Ogn	13	osteoglycin [Source:MGI Symbol;Acc:MGI:109278]	18295	6.2221	3.84308	-0.598328	0.000780797	0.00734877
ENSMUSG00000047843	Bri3	5	brain protein I3 [Source:MGI Symbol;Acc:MGI:1933174]	55950	14.6428	9.17886	-0.592673	0.000782121	0.00735648
ENSMUSG00000024172	St6gal2	17	beta galactoside alpha 2,6 sialyltransferase 2 [Source:MGI Symbol;Acc:MGI:2445190]	240119	1.50591	2.30439	0.590469	0.000784988	0.00737743
ENSMUSG00000033416	Gucd1	10	guanylyl cyclase domain containing 1 [Source:MGI Symbol;Acc:MGI:1916028]	68778	5.16187	3.4703	-0.525212	0.000785361	0.00737743
ENSMUSG00000020321	Mdh1	11	malate dehydrogenase 1, NAD (soluble) [Source:MGI Symbol;Acc:MGI:97051]	17449	532.206	691.162	0.37633	0.000788926	0.00740615
ENSMUSG00000007777	0610009B22Rik	11	RIKEN cDNA 0610009B22 gene [Source:MGI Symbol;Acc:MGI:1913300]	66050	92.3503	68.6916	-0.407581	0.000789844	0.00740751
ENSMUSG00000040771	Oard1	17	O-acyl-ADP-ribose deacylase 1 [Source:MGI Symbol;Acc:MGI:2146818]	106821	50.686	36.7247	-0.436615	0.000790764	0.00740751
ENSMUSG00000037221	Mospd3	5	motile sperm domain containing 3 [Source:MGI Symbol;Acc:MGI:1916179]	68929	32.429	23.8849	-0.434866	0.000790868	0.00740751
ENSMUSG00000036299	BC031181	18	cDNA sequence BC031181 [Source:MGI Symbol;Acc:MGI:3039614]	407819	213.836	158.665	-0.401482	0.000791103	0.00740751
ENSMUSG00000071650	Ganab	19	alpha glucosidase 2 alpha neutral subunit [Source:MGI Symbol;Acc:MGI:1097667]	14376	8.89352	12.7204	0.486203	0.00080053	0.0074893
ENSMUSG00000070306	Ccdc153	9	coiled-coil domain containing 153 [Source:MGI Symbol;Acc:MGI:2448587]	270150	10.2454	6.06179	-0.654275	0.000800866	0.0074893
ENSMUSG00000049556	Lingo1	9	leucine rich repeat and Ig domain containing 1 [Source:MGI Symbol;Acc:MGI:1915522]	235402	26.798	37.3377	0.478141	0.000802136	0.00749637
ENSMUSG00000047044	D030056L22Rik	19	RIKEN cDNA D030056L22 gene [Source:MGI Symbol;Acc:MGI:3583960]	225995	46.0525	33.1771	-0.453723	0.000802663	0.00749649
ENSMUSG00000034707	Gns	10	glucosamine (N-acetyl)-6-sulfatase [Source:MGI Symbol;Acc:MGI:1922862]	75612	12.8203	19.1913	0.525273	0.000804534	0.00750915
ENSMUSG00000020042	Btbd11	10	BTB (POZ) domain containing 11 [Source:MGI Symbol;Acc:MGI:1921257]	74007	1.43945	2.30145	0.630252	0.000806332	0.00752112
ENSMUSG00000027624	Epb41l1	2	erythrocyte membrane protein band 4.1 like 1 [Source:MGI Symbol;Acc:MGI:103010]	13821	8.75441	11.9501	0.463128	0.000808862	0.00753989
ENSMUSG00000068299	Nat8f4	6	N-acetyltransferase 8 (GCN5-related) family member 4 [Source:MGI Symbol;Acc:MGI:1922791]	75541	18.2764	12.976	-0.456706	0.000809491	0.00754094
ENSMUSG00000021130	Galnt16	12	polypeptide N-acetylgalactosaminyltransferase 16 [Source:MGI Symbol;Acc:MGI:1917754]	108760	10.3144	15.4986	0.527168	0.000810085	0.00754166
ENSMUSG00000005514	Por	5	P450 (cytochrome) oxidoreductase [Source:MGI Symbol;Acc:MGI:97744]	18984	17.0759	25.3302	0.514534	0.000819054	0.00762029
ENSMUSG00000038762	Abcf1	17	ATP-binding cassette, sub-family F (GCN20), member 1 [Source:MGI Symbol;Acc:MGI:1351658]	224742	29.2076	39.4225	0.42511	0.000822311	0.00764571
ENSMUSG00000052752	Traf7	17	TNF receptor-associated factor 7 [Source:MGI Symbol;Acc:MGI:3042141]	224619	21.6741	16.2319	-0.394247	0.000823591	0.00765273
ENSMUSG00000030036	Mogs	6	mannosyl-oligosaccharide glucosidase [Source:MGI Symbol;Acc:MGI:1929872]	57377	3.61288	5.91993	0.620752	0.000825571	0.00766624
ENSMUSG00000001569	Nom1	5	nucleolar protein with MIF4G domain 1 [Source:MGI Symbol;Acc:MGI:1861749]	433864	3.17562	4.31376	0.435659	0.000827206	0.00767653
ENSMUSG00000038412	Higd1a	9	HIG1 domain family, member 1A [Source:MGI Symbol;Acc:MGI:1930666]	56295	91.2347	69.1357	-0.383056	0.000829365	0.00769168
ENSMUSG00000072704	Smim10l1	6	small integral membrane protein 10 like 1 [Source:MGI Symbol;Acc:MGI:1914379]	381820	72.1475	51.2547	-0.468298	0.000829924	0.00769196
ENSMUSG00000030615	Tmem126a	7	transmembrane protein 126A [Source:MGI Symbol;Acc:MGI:1913521]	66271	31.3468	21.3774	-0.521694	0.000831296	0.00769979
ENSMUSG00000052557	Gan	8	giant axonal neuropathy [Source:MGI Symbol;Acc:MGI:1890619]	209239	0.87915	1.3034	0.539877	0.00083237	0.00770484
ENSMUSG00000041881	Ndufa7	17	NADH:ubiquinone oxidoreductase subunit A7 [Source:MGI Symbol;Acc:MGI:1913666]	66416	622.257	456.453	-0.420947	0.000834455	0.00771924
ENSMUSG00000024065	Ehd3	17	EH-domain containing 3 [Source:MGI Symbol;Acc:MGI:1928900]	57440	19.4233	26.9458	0.458503	0.000847803	0.00783774
ENSMUSG00000024957	Kcnk4	19	potassium channel, subfamily K, member 4 [Source:MGI Symbol;Acc:MGI:1298234]	16528	2.68732	4.30975	0.617442	0.000859505	0.00793499
ENSMUSG00000016382	Pls3	X	plastin 3 (T-isoform) [Source:MGI Symbol;Acc:MGI:104807]	102866	21.8054	31.4584	0.495915	0.000859983	0.00793499
ENSMUSG00000034974	Dapk3	10	death-associated protein kinase 3 [Source:MGI Symbol;Acc:MGI:1203520]	13144	45.5449	65.1135	0.498396	0.000860499	0.00793499
ENSMUSG00000028546	Elavl4	4	ELAV like RNA binding protein 4 [Source:MGI Symbol;Acc:MGI:107427]	15572	13.0264	18.4669	0.512408	0.000867197	0.0079917
ENSMUSG00000030842	Lamtor1	7	late endosomal/lysosomal adaptor, MAPK and MTOR activator 1 [Source:MGI Symbol;Acc:MGI:1913758]	66508	85.426	64.1598	-0.410352	0.000868783	0.0079962
ENSMUSG00000036860	Mrpl55	11	mitochondrial ribosomal protein L55 [Source:MGI Symbol;Acc:MGI:1914462]	67212	139.898	107.274	-0.359582	0.000875105	0.00804684
ENSMUSG00000064289	Tank	2	TRAF family member-associated Nf-kappa B activator [Source:MGI Symbol;Acc:MGI:107676]	21353	36.8748	23.1931	-0.622336	0.000876262	0.00804684
ENSMUSG00000020328	Nudcd2	11	NudC domain containing 2 [Source:MGI Symbol;Acc:MGI:1277103]	52653	50.1515	37.8884	-0.397714	0.000876525	0.00804684
ENSMUSG00000046330	Rpl37a	1	ribosomal protein L37a [Source:MGI Symbol;Acc:MGI:98068]	19981	280.326	196.598	-0.475592	0.000876891	0.00804684
ENSMUSG00000004558	Ndrg2	14	N-myc downstream regulated gene 2 [Source:MGI Symbol;Acc:MGI:1352498]	29811	1867.06	1402.69	-0.410413	0.000877044	0.00804684
ENSMUSG00000044627	Swi5	2	SWI5 recombination repair homolog (yeast) [Source:MGI Symbol;Acc:MGI:1920181]	72931	85.8714	63.5029	-0.408921	0.000881114	0.00807909
ENSMUSG00000004268	Emg1	6	EMG1 N1-specific pseudouridine methyltransferase [Source:MGI Symbol;Acc:MGI:1315195]	14791	16.9219	12.4692	-0.432028	0.000882515	0.00808685
ENSMUSG00000014313	Cox6c	15	cytochrome c oxidase subunit 6C [Source:MGI Symbol;Acc:MGI:104614]	12864	365.525	265.739	-0.429087	0.000883413	0.00809
ENSMUSG00000033352	Map2k4	11	mitogen-activated protein kinase kinase 4 [Source:MGI Symbol;Acc:MGI:1346869]	26398	21.5039	29.26	0.445064	0.000885243	0.00810167
ENSMUSG00000000142	Axin2	11	axin 2 [Source:MGI Symbol;Acc:MGI:1270862]	12006	2.21966	1.26613	-0.680001	0.000891473	0.00814765
ENSMUSG00000087408	Cers1	8	ceramide synthase 1 [Source:MGI Symbol;Acc:MGI:2136690]	14559	16.1319	24.0478	0.526596	0.000891749	0.00814765
ENSMUSG00000020961	Ston2	12	stonin 2 [Source:MGI Symbol;Acc:MGI:1918272]	108800	2.18585	1.32204	-0.625835	0.000894033	0.00816162
ENSMUSG00000053293	Pom121	5	nuclear pore membrane protein 121 [Source:MGI Symbol;Acc:MGI:2137624]	107939	2.24775	3.45607	0.567235	0.000895923	0.00817375
ENSMUSG00000008489	Elavl2	4	ELAV like RNA binding protein 1 [Source:MGI Symbol;Acc:MGI:1100887]	15569	3.41996	5.03348	0.548455	0.000903241	0.00823146
ENSMUSG00000062232	Rapgef2	3	Rap guanine nucleotide exchange factor (GEF) 2 [Source:MGI Symbol;Acc:MGI:2659071]	76089	4.34565	6.01048	0.458483	0.000903616	0.00823146
ENSMUSG00000004207	Psap	10	prosaposin [Source:MGI Symbol;Acc:MGI:97783]	19156	284.372	449.531	0.579834	0.000903942	0.00823146
ENSMUSG00000054074	Skida1	2	SKI/DACH domain containing 1 [Source:MGI Symbol;Acc:MGI:1919918]	72668	3.32138	2.13191	-0.581354	0.000905355	0.00823918
ENSMUSG00000026858	Miga2	2	mitoguardin 2 [Source:MGI Symbol;Acc:MGI:1922035]	108958	13.7406	17.9601	0.384334	0.000909121	0.00826829
ENSMUSG00000015478	Rnf5	17	ring finger protein 5 [Source:MGI Symbol;Acc:MGI:1860076]	54197	234.158	180.573	-0.364348	0.000909966	0.00827082
ENSMUSG00000030111	A2m	6	alpha-2-macroglobulin [Source:MGI Symbol;Acc:MGI:2449119]	232345	0.878159	1.79741	0.785319	0.000917624	0.00833523
ENSMUSG00000097871	B230104I21Rik	4	RIKEN cDNA B230104I21 gene [Source:MGI Symbol;Acc:MGI:3642713]	NA	4.4309	2.01206	-0.831745	0.00091931	0.00834419
ENSMUSG00000025873	Faf2	13	Fas associated factor family member 2 [Source:MGI Symbol;Acc:MGI:1923827]	76577	6.51188	9.33744	0.484395	0.000919755	0.00834419
ENSMUSG00000040612	Ildr2	1	immunoglobulin-like domain containing receptor 2 [Source:MGI Symbol;Acc:MGI:1196370]	100039795	3.18611	4.35588	0.440082	0.000921216	0.00835224
ENSMUSG00000036894	Rap2b	3	RAP2B, member of RAS oncogene family [Source:MGI Symbol;Acc:MGI:1921262]	74012	3.04887	2.05423	-0.516159	0.000922739	0.00835445
ENSMUSG00000047250	Ptgs1	2	prostaglandin-endoperoxide synthase 1 [Source:MGI Symbol;Acc:MGI:97797]	19224	3.85573	6.61657	0.668984	0.000922946	0.00835445
ENSMUSG00000040599	Mis12	11	MIS12 kinetochore complex component [Source:MGI Symbol;Acc:MGI:1914389]	67139	11.5821	8.06704	-0.480267	0.000923179	0.00835445
ENSMUSG00000047260	Emc6	11	ER membrane protein complex subunit 6 [Source:MGI Symbol;Acc:MGI:1913298]	66048	145.916	111.221	-0.376149	0.0009241	0.0083576
ENSMUSG00000063787	Chchd1	14	coiled-coil-helix-coiled-coil-helix domain containing 1 [Source:MGI Symbol;Acc:MGI:1913371]	66121	174.568	131.222	-0.400775	0.000925101	0.00836147
ENSMUSG00000032127	Vps11	9	VPS11, CORVET/HOPS core subunit [Source:MGI Symbol;Acc:MGI:1918982]	71732	10.8542	14.6322	0.424844	0.000926441	0.00836321
ENSMUSG00000036480	Prss56	1	protease, serine 56 [Source:MGI Symbol;Acc:MGI:1916703]	69453	4.24566	1.686	-0.871372	0.000927039	0.00836343
ENSMUSG00000020882	Cacnb1	11	calcium channel, voltage-dependent, beta 1 subunit [Source:MGI Symbol;Acc:MGI:102522]	12295	14.2534	19.3587	0.437014	0.000928104	0.00836786
ENSMUSG00000020486	2004-09-01	11	septin 4 [Source:MGI Symbol;Acc:MGI:1270156]	18952	78.6728	98.3233	0.329047	0.000930362	0.00838303
ENSMUSG00000020077	Srgn	10	serglycin [Source:MGI Symbol;Acc:MGI:97756]	19073	2.02147	3.56818	0.705768	0.000932443	0.00839659
ENSMUSG00000031292	Cdkl5	X	cyclin-dependent kinase-like 5 [Source:MGI Symbol;Acc:MGI:1278336]	382253	3.81943	5.17713	0.447923	0.000934204	0.008401
ENSMUSG00000045519	Zfp560	9	zinc finger protein 560 [Source:MGI Symbol;Acc:MGI:1915280]	434377	5.19963	3.52711	-0.523763	0.000934403	0.008401
ENSMUSG00000026796	Fam129b	2	family with sequence similarity 129, member B [Source:MGI Symbol;Acc:MGI:2442910]	227737	6.41376	9.12271	0.487375	0.000934661	0.008401
ENSMUSG00000042396	Rbm7	9	RNA binding motif protein 7 [Source:MGI Symbol;Acc:MGI:1914260]	67010	39.5197	27.401	-0.503377	0.000935437	0.0084028
ENSMUSG00000031155	Pim2	X	proviral integration site 2 [Source:MGI Symbol;Acc:MGI:97587]	18715	17.9068	23.6846	0.398507	0.000939538	0.00843443
ENSMUSG00000046841	Ckap4	10	cytoskeleton-associated protein 4 [Source:MGI Symbol;Acc:MGI:2444926]	216197	7.95928	12.3181	0.560148	0.000940583	0.00843862
ENSMUSG00000021606	Ndufs6	13	NADH:ubiquinone oxidoreductase core subunit S6 [Source:MGI Symbol;Acc:MGI:107932]	407785	461.818	332.202	-0.446301	0.00094528	0.00847033
ENSMUSG00000041773	Enc1	13	ectodermal-neural cortex 1 [Source:MGI Symbol;Acc:MGI:109610]	13803	12.0088	16.1654	0.425812	0.000947887	0.00848848
ENSMUSG00000026767	Mindy3	2	MINDY lysine 48 deubiquitinase 3 [Source:MGI Symbol;Acc:MGI:1914210]	66960	20.6021	13.6032	-0.564705	0.00094896	0.00849287
ENSMUSG00000028557	Rnf11	4	ring finger protein 11 [Source:MGI Symbol;Acc:MGI:1352759]	29864	118.004	79.2223	-0.541917	0.000951528	0.00851063
ENSMUSG00000038264	Sema7a	9	sema domain, immunoglobulin domain (Ig), and GPI membrane anchor, (semaphorin) 7A [Source:MGI Symbol;Acc:MGI:1306826]	20361	1.65197	2.87778	0.724967	0.000965841	0.00863335
ENSMUSG00000028788	Ptp4a2	4	protein tyrosine phosphatase 4a2 [Source:MGI Symbol;Acc:MGI:1277117]	19244	58.2116	42.2796	-0.450314	0.000971225	0.00867616
ENSMUSG00000027739	Rab33b	3	RAB33B, member RAS oncogene family [Source:MGI Symbol;Acc:MGI:1330805]	19338	23.0787	17.1231	-0.423135	0.000974809	0.0086916
ENSMUSG00000048379	Socs4	14	suppressor of cytokine signaling 4 [Source:MGI Symbol;Acc:MGI:1914546]	67296	1.35993	0.739363	-0.710242	0.00097525	0.0086916
ENSMUSG00000025492	Ifitm3	7	interferon induced transmembrane protein 3 [Source:MGI Symbol;Acc:MGI:1913391]	66141	81.0154	115.377	0.501345	0.000975338	0.0086916
ENSMUSG00000079658	Eloc	1	elongin C [Source:MGI Symbol;Acc:MGI:1915173]	67923	100.081	66.4288	-0.527992	0.000978361	0.00871321
ENSMUSG00000029918	Mrps33	6	mitochondrial ribosomal protein S33 [Source:MGI Symbol;Acc:MGI:1338046]	14548	97.0513	70.1515	-0.438604	0.000982797	0.00874737
ENSMUSG00000075467	Dnlz	2	DNL-type zinc finger [Source:MGI Symbol;Acc:MGI:106559]	52838	31.097	23.3295	-0.397761	0.000987967	0.00878802
ENSMUSG00000007603	Dus3l	17	dihydrouridine synthase 3-like (S. cerevisiae) [Source:MGI Symbol;Acc:MGI:2147092]	224907	12.9208	17.4329	0.425584	0.000990053	0.00879126
ENSMUSG00000028367	Txn1	4	thioredoxin 1 [Source:MGI Symbol;Acc:MGI:98874]	22166	160.072	122.38	-0.366775	0.000990729	0.00879126
ENSMUSG00000022681	Ntan1	16	N-terminal Asn amidase [Source:MGI Symbol;Acc:MGI:108471]	18203	83.1403	62.2488	-0.408263	0.000990842	0.00879126
ENSMUSG00000062929	Cfl2	12	cofilin 2, muscle [Source:MGI Symbol;Acc:MGI:101763]	12632	41.647	28.1017	-0.516262	0.000990948	0.00879126
ENSMUSG00000042680	Garem1	18	GRB2 associated regulator of MAPK1 subtype 1 [Source:MGI Symbol;Acc:MGI:2685790]	381126	11.3593	8.47359	-0.395057	0.000991903	0.00879126
ENSMUSG00000034216	Vps18	2	VPS18 CORVET/HOPS core subunit [Source:MGI Symbol;Acc:MGI:2443626]	228545	7.62346	10.4703	0.447698	0.000991949	0.00879126
ENSMUSG00000054312	Mrps21	3	mitochondrial ribosomal protein S21 [Source:MGI Symbol;Acc:MGI:1913542]	66292	251.381	184.954	-0.425178	0.000993179	0.00879682
ENSMUSG00000020993	Trappc6b	12	trafficking protein particle complex 6B [Source:MGI Symbol;Acc:MGI:1925482]	78232	90.3108	66.0384	-0.421736	0.000996999	0.00882528
ENSMUSG00000040957	Cables1	18	CDK5 and Abl enzyme substrate 1 [Source:MGI Symbol;Acc:MGI:1927065]	63955	49.2338	38.3517	-0.354363	0.000999328	0.00884053
ENSMUSG00000031758	Cdyl2	8	chromodomain protein, Y chromosome-like 2 [Source:MGI Symbol;Acc:MGI:1923046]	75796	4.5873	6.88543	0.549542	0.00100217	0.00885893
ENSMUSG00000048546	Tob2	15	transducer of ERBB2, 2 [Source:MGI Symbol;Acc:MGI:1888525]	57259	15.5806	11.4236	-0.414868	0.00100695	0.00889177
ENSMUSG00000029233	Srd5a3	5	steroid 5 alpha-reductase 3 [Source:MGI Symbol;Acc:MGI:1930252]	57357	7.38204	10.7188	0.501851	0.00101085	0.0089154
ENSMUSG00000045996	Polr2k	15	polymerase (RNA) II (DNA directed) polypeptide K [Source:MGI Symbol;Acc:MGI:102725]	17749	53.688	31.8563	-0.652067	0.00101255	0.00891825
ENSMUSG00000034245	Hdac11	6	histone deacetylase 11 [Source:MGI Symbol;Acc:MGI:2385252]	232232	14.7944	19.8734	0.423859	0.00101297	0.00891825
ENSMUSG00000047495	Dlgap2	8	DLG associated protein 2 [Source:MGI Symbol;Acc:MGI:2443181]	244310	6.1041	8.76633	0.503009	0.00101301	0.00891825
ENSMUSG00000056900	Usp13	3	ubiquitin specific peptidase 13 (isopeptidase T-3) [Source:MGI Symbol;Acc:MGI:1919857]	72607	1.22223	1.87193	0.576638	0.00101435	0.00892471
ENSMUSG00000020331	Hcn2	10	hyperpolarization-activated, cyclic nucleotide-gated K+ 2 [Source:MGI Symbol;Acc:MGI:1298210]	15166	9.28268	13.9185	0.55311	0.00101522	0.00892697
ENSMUSG00000022376	Adcy8	15	adenylate cyclase 8 [Source:MGI Symbol;Acc:MGI:1341110]	11514	0.909779	1.57027	0.699448	0.00101786	0.0089448
ENSMUSG00000017493	Igfbp4	11	insulin-like growth factor binding protein 4 [Source:MGI Symbol;Acc:MGI:96439]	16010	8.54326	11.554	0.422737	0.00101894	0.00894889
ENSMUSG00000075486	Commd6	14	COMM domain containing 6 [Source:MGI Symbol;Acc:MGI:1913450]	66200	33.597	22.2835	-0.540985	0.00102526	0.00899819
ENSMUSG00000031661	Nkd1	8	naked cuticle 1 [Source:MGI Symbol;Acc:MGI:2135954]	93960	13.4803	9.77972	-0.441506	0.00102579	0.00899819
ENSMUSG00000103472	Pcdhga7	18	protocadherin gamma subfamily A, 7 [Source:MGI Symbol;Acc:MGI:1935219]	93715	1.09761	1.87535	0.675632	0.00102703	0.00900368
ENSMUSG00000027679	Dnajc19	3	DnaJ heat shock protein family (Hsp40) member C19 [Source:MGI Symbol;Acc:MGI:1914963]	67713	32.5958	23.8112	-0.428493	0.00102881	0.00901383
ENSMUSG00000041453	Rpl21	5	ribosomal protein L21 [Source:MGI Symbol;Acc:MGI:1278340]	19933	139.629	103.033	-0.413052	0.00103305	0.00904551
ENSMUSG00000039530	Tusc3	8	tumor suppressor candidate 3 [Source:MGI Symbol;Acc:MGI:1933134]	80286	37.624	48.9251	0.375543	0.00103423	0.00905047
ENSMUSG00000032480	Dhx30	9	DEAH (Asp-Glu-Ala-His) box polypeptide 30 [Source:MGI Symbol;Acc:MGI:1920081]	72831	12.4372	16.4942	0.40521	0.00103496	0.00905137
ENSMUSG00000062252	Lhfpl5	17	lipoma HMGIC fusion partner-like 5 [Source:MGI Symbol;Acc:MGI:1915382]	328789	1.11903	2.39886	0.852864	0.00103939	0.00907927
ENSMUSG00000030844	Rgs10	7	regulator of G-protein signalling 10 [Source:MGI Symbol;Acc:MGI:1915115]	67865	20.0978	28.3718	0.479067	0.00104628	0.00913203
ENSMUSG00000031214	Ophn1	X	oligophrenin 1 [Source:MGI Symbol;Acc:MGI:2151070]	94190	1.93255	2.80937	0.512951	0.0010467	0.00913203
ENSMUSG00000025498	Irf7	7	interferon regulatory factor 7 [Source:MGI Symbol;Acc:MGI:1859212]	54123	0.684537	1.4605	0.820737	0.00104731	0.00913203
ENSMUSG00000060636	Rpl35a	16	ribosomal protein L35A [Source:MGI Symbol;Acc:MGI:1928894]	57808	31.6988	22.8402	-0.44035	0.0010486	0.00913777
ENSMUSG00000021010	Npas3	12	neuronal PAS domain protein 3 [Source:MGI Symbol;Acc:MGI:1351610]	27386	17.7311	13.4721	-0.369652	0.00105008	0.00914523
ENSMUSG00000020580	Rock2	12	Rho-associated coiled-coil containing protein kinase 2 [Source:MGI Symbol;Acc:MGI:107926]	19878	11.2916	15.1335	0.412904	0.00105318	0.00916125
ENSMUSG00000038160	Atg5	10	autophagy related 5 [Source:MGI Symbol;Acc:MGI:1277186]	11793	32.5739	25.1816	-0.3559	0.00105719	0.0091907
ENSMUSG00000030407	Qpctl	7	glutaminyl-peptide cyclotransferase-like [Source:MGI Symbol;Acc:MGI:1914619]	67369	4.0382	5.95327	0.528779	0.00106022	0.00921149
ENSMUSG00000037470	Uggt1	1	UDP-glucose glycoprotein glucosyltransferase 1 [Source:MGI Symbol;Acc:MGI:2443162]	320011	1.77891	2.61152	0.511575	0.00106177	0.00921951
ENSMUSG00000089872	Rps6kc1	1	ribosomal protein S6 kinase polypeptide 1 [Source:MGI Symbol;Acc:MGI:2443419]	320119	5.0453	7.24634	0.5029	0.00106682	0.00925783
ENSMUSG00000030990	Pgap2	7	post-GPI attachment to proteins 2 [Source:MGI Symbol;Acc:MGI:2385286]	233575	11.4908	8.13517	-0.456304	0.00107314	0.00930711
ENSMUSG00000028833	Ncdn	4	neurochondrin [Source:MGI Symbol;Acc:MGI:1347351]	26562	130.248	268.602	0.816477	0.00107587	0.00932528
ENSMUSG00000001082	Mfsd10	5	major facilitator superfamily domain containing 10 [Source:MGI Symbol;Acc:MGI:1915544]	68294	3.79141	6.39793	0.651499	0.00107897	0.00934659
ENSMUSG00000022292	Rrm2b	15	ribonucleotide reductase M2 B (TP53 inducible) [Source:MGI Symbol;Acc:MGI:2155865]	382985	5.68188	4.00232	-0.461039	0.00108181	0.00936062
ENSMUSG00000053801	Grwd1	7	glutamate-rich WD repeat containing 1 [Source:MGI Symbol;Acc:MGI:2141989]	101612	9.84826	13.5733	0.449442	0.00108187	0.00936062
ENSMUSG00000048794	Cfap100	6	cilia and flagella associated protein 100 [Source:MGI Symbol;Acc:MGI:2141635]	243538	3.43295	2.08085	-0.640449	0.00108595	0.00939035
ENSMUSG00000032328	Tmem30a	9	transmembrane protein 30A [Source:MGI Symbol;Acc:MGI:106402]	69981	32.3824	42.7132	0.415083	0.00108911	0.00941202
ENSMUSG00000032540	Abhd5	9	abhydrolase domain containing 5 [Source:MGI Symbol;Acc:MGI:1914719]	67469	12.2968	8.46639	-0.530182	0.00109301	0.00944014
ENSMUSG00000020238	Ncln	10	nicalin [Source:MGI Symbol;Acc:MGI:1926081]	103425	11.597	17.0921	0.506538	0.00109584	0.00945898
ENSMUSG00000052446	Zfp961	8	zinc finger protein 961 [Source:MGI Symbol;Acc:MGI:3583954]	234413	5.82294	3.85552	-0.562121	0.00110199	0.0094971
ENSMUSG00000078202	Nrarp	2	Notch-regulated ankyrin repeat protein [Source:MGI Symbol;Acc:MGI:1914372]	67122	30.8865	20.6484	-0.531797	0.0011022	0.0094971
ENSMUSG00000033720	Sfxn5	6	sideroflexin 5 [Source:MGI Symbol;Acc:MGI:2137681]	94282	73.676	56.3902	-0.366214	0.00110221	0.0094971
ENSMUSG00000032041	Tirap	9	toll-interleukin 1 receptor (TIR) domain-containing adaptor protein [Source:MGI Symbol;Acc:MGI:2152213]	117149	2.13061	1.34153	-0.599688	0.00110484	0.00951414
ENSMUSG00000029446	Psph	5	phosphoserine phosphatase [Source:MGI Symbol;Acc:MGI:97788]	100678	76.1411	56.7197	-0.395509	0.00110962	0.00954964
ENSMUSG00000057156	Homez	14	homeodomain leucine zipper-encoding gene [Source:MGI Symbol;Acc:MGI:2678023]	239099	4.1347	2.74063	-0.527529	0.0011116	0.00956026
ENSMUSG00000050312	Nsun3	16	NOL1/NOP2/Sun domain family member 3 [Source:MGI Symbol;Acc:MGI:2146565]	106338	5.05391	3.13881	-0.634988	0.00111926	0.00961558
ENSMUSG00000029397	Rchy1	5	ring finger and CHY zinc finger domain containing 1 [Source:MGI Symbol;Acc:MGI:1915348]	68098	41.7985	29.4747	-0.473187	0.00112122	0.0096268
ENSMUSG00000013787	Ehmt2	17	euchromatic histone lysine N-methyltransferase 2 [Source:MGI Symbol;Acc:MGI:2148922]	110147	12.8203	16.5906	0.372764	0.00112523	0.00965548
ENSMUSG00000039936	Pik3cd	4	phosphatidylinositol-4,5-bisphosphate 3-kinase catalytic subunit delta [Source:MGI Symbol;Acc:MGI:1098211]	18707	1.11939	1.80552	0.664115	0.0011303	0.00968785
ENSMUSG00000036114	Rpp25l	4	ribonuclease P/MRP 25 subunit-like [Source:MGI Symbol;Acc:MGI:1917211]	69961	87.7896	63.0432	-0.440853	0.00113033	0.00968785
ENSMUSG00000004610	Etfb	7	electron transferring flavoprotein, beta polypeptide [Source:MGI Symbol;Acc:MGI:106098]	110826	129.429	98.8408	-0.367183	0.00113569	0.00971665
ENSMUSG00000020021	Fgd6	10	FYVE, RhoGEF and PH domain containing 6 [Source:MGI Symbol;Acc:MGI:1261419]	13998	3.34234	2.28723	-0.499721	0.00113655	0.00971835
ENSMUSG00000037536	Fbxo34	14	F-box protein 34 [Source:MGI Symbol;Acc:MGI:1926188]	78938	9.65123	15.4602	0.597775	0.00113785	0.00972377
ENSMUSG00000024308	Tapbp	17	TAP binding protein [Source:MGI Symbol;Acc:MGI:1201689]	21356	11.6535	17.4785	0.536277	0.00113853	0.0097239
ENSMUSG00000041073	Nacad	11	NAC alpha domain containing [Source:MGI Symbol;Acc:MGI:3603030]	192950	1.52861	2.37836	0.61771	0.00114371	0.00976236
ENSMUSG00000019738	Polr2i	7	polymerase (RNA) II (DNA directed) polypeptide I [Source:MGI Symbol;Acc:MGI:1917170]	69920	102.42	74.774	-0.435783	0.0011509	0.00981799
ENSMUSG00000000171	Sdhd	9	succinate dehydrogenase complex, subunit D, integral membrane protein [Source:MGI Symbol;Acc:MGI:1914175]	66925	319.206	246.168	-0.362436	0.001157	0.0098643
ENSMUSG00000070394	Tmem256	11	transmembrane protein 256 [Source:MGI Symbol;Acc:MGI:1916436]	69186	326.973	232.925	-0.457467	0.0011578	0.00986533
ENSMUSG00000054894	Atp5s	12	ATP synthase, H+ transporting, mitochondrial F0 complex, subunit S [Source:MGI Symbol;Acc:MGI:1915305]	68055	36.5839	25.7018	-0.473397	0.00116052	0.00988273
ENSMUSG00000024854	Pold4	19	polymerase (DNA-directed), delta 4 [Source:MGI Symbol;Acc:MGI:1916995]	69745	22.5428	15.5269	-0.499699	0.0011634	0.00990143
ENSMUSG00000022507	1810013L24Rik	16	RIKEN cDNA 1810013L24 gene [Source:MGI Symbol;Acc:MGI:1916303]	69053	26.9164	19.6223	-0.42835	0.00116561	0.00991451
ENSMUSG00000020628	Trappc12	12	trafficking protein particle complex 12 [Source:MGI Symbol;Acc:MGI:2445089]	217449	8.15243	11.2406	0.452721	0.00116794	0.00992854
ENSMUSG00000031026	Trim66	7	tripartite motif-containing 66 [Source:MGI Symbol;Acc:MGI:2152406]	330627	0.988567	1.49838	0.585045	0.00116952	0.00993614
ENSMUSG00000091556	Gm14569	X	predicted gene 14569 [Source:MGI Symbol;Acc:MGI:3705243]	101055983	2.17254	1.40673	-0.582033	0.00117071	0.0099405
ENSMUSG00000037138	Aff3	1	AF4/FMR2 family, member 3 [Source:MGI Symbol;Acc:MGI:106927]	16764	2.78061	3.91506	0.478952	0.00117224	0.00994492
ENSMUSG00000016344	Ppdpf	2	pancreatic progenitor cell differentiation and proliferation factor [Source:MGI Symbol;Acc:MGI:1913746]	66496	205.734	159.291	-0.359859	0.00117435	0.00994492
ENSMUSG00000021684	Pde8b	13	phosphodiesterase 8B [Source:MGI Symbol;Acc:MGI:2443999]	218461	19.5925	14.9621	-0.386099	0.00117465	0.00994492
ENSMUSG00000036062	Phf24	4	PHD finger protein 24 [Source:MGI Symbol;Acc:MGI:2140712]	230085	11.8853	17.5705	0.537217	0.00117765	0.00996455
ENSMUSG00000045608	Dbx2	15	developing brain homeobox 2 [Source:MGI Symbol;Acc:MGI:107445]	223843	139.826	106.058	-0.38687	0.00118254	0.00997906
ENSMUSG00000048731	Ggnbp1	17	gametogenetin binding protein 1 [Source:MGI Symbol;Acc:MGI:3055306]	70772	4.4264	2.3951	-0.728533	0.00118272	0.00997906
ENSMUSG00000051154	Commd3	2	COMM domain containing 3 [Source:MGI Symbol;Acc:MGI:88218]	12238	163.2	127.536	-0.345185	0.00118278	0.00997906
ENSMUSG00000024227	Pdzph1	17	PDZ and pleckstrin homology domains 1 [Source:MGI Symbol;Acc:MGI:1916489]	69239	9.42404	6.42743	-0.54126	0.00118429	0.00998546
ENSMUSG00000041740	Rnf10	5	ring finger protein 10 [Source:MGI Symbol;Acc:MGI:1859162]	50849	62.9782	42.7328	-0.535293	0.00118615	0.00998546
ENSMUSG00000044164	Rnf182	13	ring finger protein 182 [Source:MGI Symbol;Acc:MGI:3045355]	328234	16.8398	12.0866	-0.444143	0.00118628	0.00998546
ENSMUSG00000027575	Arfgap1	2	ADP-ribosylation factor GTPase activating protein 1 [Source:MGI Symbol;Acc:MGI:2183559]	228998	18.9125	26.7025	0.478469	0.00118846	0.0099955
ENSMUSG00000048148	Nwd1	8	NACHT and WD repeat domain containing 1 [Source:MGI Symbol;Acc:MGI:2442268]	319555	10.9453	7.92344	-0.442907	0.00118885	0.0099955
ENSMUSG00000026473	Glul	1	glutamate-ammonia ligase (glutamine synthetase) [Source:MGI Symbol;Acc:MGI:95739]	14645	1444.28	1041.99	-0.435973	0.00119482	0.0100342
ENSMUSG00000005357	Slc1a6	10	solute carrier family 1 (high affinity aspartate/glutamate transporter), member 6 [Source:MGI Symbol;Acc:MGI:1096331]	20513	1.0941	2.10838	0.774907	0.00119929	0.0100659
ENSMUSG00000024498	Tcerg1	18	transcription elongation regulator 1 (CA150) [Source:MGI Symbol;Acc:MGI:1926421]	56070	5.8762	8.07571	0.445745	0.00120238	0.0100833
ENSMUSG00000042305	Tmem183a	1	transmembrane protein 183A [Source:MGI Symbol;Acc:MGI:1914729]	57439	22.1616	16.9382	-0.372272	0.00120275	0.0100833
ENSMUSG00000028793	Rnf19b	4	ring finger protein 19B [Source:MGI Symbol;Acc:MGI:1922484]	75234	10.6132	14.9146	0.475397	0.00120381	0.0100864
ENSMUSG00000060675	Pla2g16	19	phospholipase A2, group XVI [Source:MGI Symbol;Acc:MGI:2179715]	225845	82.428	62.9944	-0.383418	0.00121332	0.0101602
ENSMUSG00000056531	Ccdc18	5	coiled-coil domain containing 18 [Source:MGI Symbol;Acc:MGI:1922974]	73254	2.90367	1.80771	-0.620637	0.00121868	0.0101993
ENSMUSG00000032757	Bet1	6	Bet1 golgi vesicular membrane trafficking protein [Source:MGI Symbol;Acc:MGI:1343104]	12068	43.2836	29.6539	-0.507581	0.00122789	0.0102587
ENSMUSG00000033400	Agl	3	amylo-1,6-glucosidase, 4-alpha-glucanotransferase [Source:MGI Symbol;Acc:MGI:1924809]	77559	5.58525	4.09764	-0.411222	0.00123699	0.0103229
ENSMUSG00000024525	Impa2	18	inositol (myo)-1(or 4)-monophosphatase 2 [Source:MGI Symbol;Acc:MGI:2149728]	114663	3.47271	2.29849	-0.527043	0.00123827	0.0103229
ENSMUSG00000055027	Smyd1	6	SET and MYND domain containing 1 [Source:MGI Symbol;Acc:MGI:104790]	12180	1.62053	0.833219	-0.768086	0.00123841	0.0103229
ENSMUSG00000078974	Sec61g	11	SEC61, gamma subunit [Source:MGI Symbol;Acc:MGI:1202066]	20335	46.8376	32.5526	-0.489424	0.00124938	0.0104002
ENSMUSG00000019791	Hint3	10	histidine triad nucleotide binding protein 3 [Source:MGI Symbol;Acc:MGI:1914097]	66847	11.0999	7.90883	-0.46017	0.00124982	0.0104002
ENSMUSG00000020577	Tspan13	12	tetraspanin 13 [Source:MGI Symbol;Acc:MGI:1913359]	66109	54.4298	72.4235	0.422553	0.00125166	0.0104096
ENSMUSG00000070866	Zfp804a	2	zinc finger protein 804A [Source:MGI Symbol;Acc:MGI:2442949]	241514	1.13156	1.93825	0.68183	0.00125895	0.0104582
ENSMUSG00000021607	Mrpl36	13	mitochondrial ribosomal protein L36 [Source:MGI Symbol;Acc:MGI:2137228]	94066	142.293	110.337	-0.350593	0.00126054	0.0104608
ENSMUSG00000053012	Krcc1	6	lysine-rich coiled-coil 1 [Source:MGI Symbol;Acc:MGI:1889377]	57896	28.2316	19.3531	-0.501101	0.00126167	0.010463
ENSMUSG00000068039	Tcp1	17	t-complex protein 1 [Source:MGI Symbol;Acc:MGI:98535]	21454	36.2281	48.8228	0.425509	0.00126282	0.0104647
ENSMUSG00000047205	Dusp18	11	dual specificity phosphatase 18 [Source:MGI Symbol;Acc:MGI:1922469]	75219	10.7208	7.70609	-0.473052	0.00126332	0.0104647
ENSMUSG00000020988	L2hgdh	12	L-2-hydroxyglutarate dehydrogenase [Source:MGI Symbol;Acc:MGI:2384968]	217666	7.95897	4.97528	-0.593144	0.00127071	0.0105065
ENSMUSG00000002325	Irf9	14	interferon regulatory factor 9 [Source:MGI Symbol;Acc:MGI:107587]	16391	4.21194	6.20104	0.527782	0.00127402	0.0105229
ENSMUSG00000024613	Tcof1	18	treacle ribosome biogenesis factor 1 [Source:MGI Symbol;Acc:MGI:892003]	21453	4.23734	5.90179	0.456219	0.00127467	0.0105229
ENSMUSG00000061306	Slc38a10	11	solute carrier family 38, member 10 [Source:MGI Symbol;Acc:MGI:1919305]	72055	6.87592	9.66219	0.467209	0.0012767	0.0105337
ENSMUSG00000028522	Mier1	4	MEIR1 treanscription regulator [Source:MGI Symbol;Acc:MGI:1918398]	71148	6.6893	4.65928	-0.481599	0.00128355	0.0105782
ENSMUSG00000020390	Ube2b	11	ubiquitin-conjugating enzyme E2B [Source:MGI Symbol;Acc:MGI:102944]	22210	103.381	73.3061	-0.469699	0.00128549	0.0105882
ENSMUSG00000069769	Msi2	11	musashi RNA-binding protein 2 [Source:MGI Symbol;Acc:MGI:1923876]	76626	9.3824	5.91633	-0.585553	0.00128664	0.0105917
ENSMUSG00000003068	Stk11	10	serine/threonine kinase 11 [Source:MGI Symbol;Acc:MGI:1341870]	20869	21.6409	14.4669	-0.53769	0.00128912	0.0106061
ENSMUSG00000041771	Slc24a4	12	solute carrier family 24 (sodium/potassium/calcium exchanger), member 4 [Source:MGI Symbol;Acc:MGI:2447362]	238384	1.23372	2.09101	0.653929	0.0012932	0.0106337
ENSMUSG00000044811	Cd300c2	11	CD300C molecule 2 [Source:MGI Symbol;Acc:MGI:2153249]	140497	1.50953	3.0514	0.794337	0.00129409	0.010635
ENSMUSG00000024608	Rps14	18	ribosomal protein S14 [Source:MGI Symbol;Acc:MGI:98107]	20044	444.976	338.348	-0.374643	0.00129491	0.0106358
ENSMUSG00000029535	Triap1	5	TP53 regulated inhibitor of apoptosis 1 [Source:MGI Symbol;Acc:MGI:1916326]	69076	35.5303	26.119	-0.423442	0.00129605	0.0106392
ENSMUSG00000078451	Ppil6	10	peptidylprolyl isomerase (cyclophilin)-like 6 [Source:MGI Symbol;Acc:MGI:1920325]	73075	13.0086	8.14434	-0.595888	0.0013044	0.0107017
ENSMUSG00000027562	Car2	3	carbonic anhydrase 2 [Source:MGI Symbol;Acc:MGI:88269]	12349	770.702	571.842	-0.401822	0.00130976	0.0107336
ENSMUSG00000039285	Azi2	9	5-azacytidine induced gene 2 [Source:MGI Symbol;Acc:MGI:1351332]	27215	17.9944	12.5809	-0.519695	0.00131148	0.0107362
ENSMUSG00000009013	Dynll1	5	dynein light chain LC8-type 1 [Source:MGI Symbol;Acc:MGI:1861457]	56455	308.251	235.136	-0.395609	0.00131156	0.0107362
ENSMUSG00000042272	Sestd1	2	SEC14 and spectrin domains 1 [Source:MGI Symbol;Acc:MGI:1916262]	228071	1.45748	2.16074	0.537034	0.00131712	0.0107746
ENSMUSG00000052949	Rnf157	11	ring finger protein 157 [Source:MGI Symbol;Acc:MGI:2442484]	217340	16.5211	22.0309	0.414131	0.00131773	0.0107746
ENSMUSG00000029330	Cds1	5	CDP-diacylglycerol synthase 1 [Source:MGI Symbol;Acc:MGI:1921846]	74596	7.27481	9.63739	0.409285	0.00132214	0.0108007
ENSMUSG00000032839	Trpc1	9	transient receptor potential cation channel, subfamily C, member 1 [Source:MGI Symbol;Acc:MGI:109528]	22063	1.59229	2.57033	0.62494	0.0013224	0.0108007
ENSMUSG00000018672	Copz2	11	coatomer protein complex, subunit zeta 2 [Source:MGI Symbol;Acc:MGI:1929008]	56358	92.4721	70.2703	-0.379916	0.00132599	0.010824
ENSMUSG00000068740	Celsr2	3	cadherin, EGF LAG seven-pass G-type receptor 2 [Source:MGI Symbol;Acc:MGI:1858235]	53883	5.33802	7.44741	0.454013	0.00133651	0.0109038
ENSMUSG00000029723	Tsc22d4	5	TSC22 domain family, member 4 [Source:MGI Symbol;Acc:MGI:1926079]	78829	288.54	225.159	-0.353027	0.00133731	0.0109041
ENSMUSG00000032786	Alas1	9	aminolevulinic acid synthase 1 [Source:MGI Symbol;Acc:MGI:87989]	11655	20.8931	29.5421	0.511008	0.00134022	0.0109218
ENSMUSG00000042078	Svop	5	SV2 related protein [Source:MGI Symbol;Acc:MGI:1915916]	68666	23.5357	31.9422	0.446898	0.001354	0.0110226
ENSMUSG00000067722	BC003965	17	cDNA sequence BC003965 [Source:MGI Symbol;Acc:MGI:2670966]	214489	31.2404	23.6502	-0.382725	0.0013541	0.0110226
ENSMUSG00000033355	Rtp4	16	receptor transporter protein 4 [Source:MGI Symbol;Acc:MGI:1915025]	67775	5.62436	8.93789	0.617485	0.00136025	0.0110616
ENSMUSG00000020173	Cobl	11	cordon-bleu WH2 repeat [Source:MGI Symbol;Acc:MGI:105056]	12808	3.65967	5.46246	0.535157	0.00136041	0.0110616
ENSMUSG00000042363	Lgalsl	11	lectin, galactoside binding-like [Source:MGI Symbol;Acc:MGI:1916114]	216551	29.269	21.3687	-0.452849	0.00136368	0.011082
ENSMUSG00000039501	Znfx1	2	zinc finger, NFX1-type containing 1 [Source:MGI Symbol;Acc:MGI:2138982]	98999	3.23139	4.46622	0.451483	0.0013733	0.011154
ENSMUSG00000042198	Chchd7	4	coiled-coil-helix-coiled-coil-helix domain containing 7 [Source:MGI Symbol;Acc:MGI:1913683]	66433	27.0963	19.5654	-0.438801	0.00137616	0.011171
ENSMUSG00000023020	Cox14	15	cytochrome c oxidase assembly protein 14 [Source:MGI Symbol;Acc:MGI:1913629]	66379	406.48	307.928	-0.39076	0.00138894	0.0112685
ENSMUSG00000025588	Nat1	8	N-acetyl transferase 1 [Source:MGI Symbol;Acc:MGI:97279]	17960	18.9098	12.5414	-0.521712	0.00139006	0.0112694
ENSMUSG00000094441	Zfp955a	17	zinc finger protein 955A [Source:MGI Symbol;Acc:MGI:4834570]	77652	2.42859	1.35466	-0.687918	0.00139061	0.0112694
ENSMUSG00000053453	Thoc7	14	THO complex 7 [Source:MGI Symbol;Acc:MGI:1913481]	66231	14.6249	10.5827	-0.430809	0.00139553	0.011303
ENSMUSG00000030826	Bcat2	7	branched chain aminotransferase 2, mitochondrial [Source:MGI Symbol;Acc:MGI:1276534]	12036	16.5778	11.6334	-0.463078	0.00139779	0.011315
ENSMUSG00000026575	Nme7	1	NME/NM23 family member 7 [Source:MGI Symbol;Acc:MGI:2449121]	171567	21.3987	16.1981	-0.387738	0.00140195	0.0113424
ENSMUSG00000055447	Cd47	16	CD47 antigen (Rh-related antigen, integrin-associated signal transducer) [Source:MGI Symbol;Acc:MGI:96617]	16423	28.5977	36.5967	0.352704	0.00140322	0.0113464
ENSMUSG00000064210	Ano6	15	anoctamin 6 [Source:MGI Symbol;Acc:MGI:2145890]	105722	2.34608	3.44706	0.522391	0.00140863	0.0113839
ENSMUSG00000046204	Pnma2	14	paraneoplastic antigen MA2 [Source:MGI Symbol;Acc:MGI:2444129]	239157	8.12106	12.3518	0.575223	0.00141042	0.011392
ENSMUSG00000074896	Ifit3	19	interferon-induced protein with tetratricopeptide repeats 3 [Source:MGI Symbol;Acc:MGI:1101055]	15959	24.3253	35.2588	0.509073	0.00141488	0.0114128
ENSMUSG00000030879	Mrpl17	7	mitochondrial ribosomal protein L17 [Source:MGI Symbol;Acc:MGI:1351608]	27397	27.3421	21.2445	-0.349422	0.00141532	0.0114128
ENSMUSG00000020654	Adcy3	12	adenylate cyclase 3 [Source:MGI Symbol;Acc:MGI:99675]	104111	1.39148	2.22535	0.621411	0.00141534	0.0114128
ENSMUSG00000040712	Camta2	11	calmodulin binding transcription activator 2 [Source:MGI Symbol;Acc:MGI:2135957]	216874	23.4966	31.5693	0.416395	0.00142123	0.0114539
ENSMUSG00000006373	Pgrmc1	X	progesterone receptor membrane component 1 [Source:MGI Symbol;Acc:MGI:1858305]	53328	98.8104	130.099	0.381502	0.0014255	0.011482
ENSMUSG00000055660	Mettl4	17	methyltransferase like 4 [Source:MGI Symbol;Acc:MGI:1924031]	76781	2.72578	1.80076	-0.548009	0.00142819	0.0114973
ENSMUSG00000115338	Pnp	14	purine-nucleoside phosphorylase [Source:MGI Symbol;Acc:MGI:97365]	18950	17.5096	12.9196	-0.406004	0.00142916	0.0114988
ENSMUSG00000037938	Chchd5	2	coiled-coil-helix-coiled-coil-helix domain containing 5 [Source:MGI Symbol;Acc:MGI:1913420]	66170	27.3415	20.2315	-0.406893	0.00143083	0.0115012
ENSMUSG00000038206	Fbxo8	8	F-box protein 8 [Source:MGI Symbol;Acc:MGI:1354696]	50753	23.3201	16.7388	-0.460769	0.00143104	0.0115012
ENSMUSG00000001018	Snapin	3	SNAP-associated protein [Source:MGI Symbol;Acc:MGI:1333745]	20615	171.924	124.141	-0.456893	0.0014335	0.0115146
ENSMUSG00000051343	Rab11fip5	6	RAB11 family interacting protein 5 (class I) [Source:MGI Symbol;Acc:MGI:1098586]	52055	6.29656	8.35691	0.410691	0.00143519	0.0115218
ENSMUSG00000024924	Vldlr	19	very low density lipoprotein receptor [Source:MGI Symbol;Acc:MGI:98935]	22359	2.66144	3.7903	0.478609	0.00143886	0.0115433
ENSMUSG00000046997	Spsb4	9	splA/ryanodine receptor domain and SOCS box containing 4 [Source:MGI Symbol;Acc:MGI:2183445]	211949	11.9689	8.72994	-0.430276	0.00143945	0.0115433
ENSMUSG00000001150	Mcm3ap	10	minichromosome maintenance complex component 3 associated protein [Source:MGI Symbol;Acc:MGI:1930089]	54387	1.99648	2.84397	0.493015	0.00144745	0.0116011
ENSMUSG00000025369	Smarcc2	10	SWI/SNF related, matrix associated, actin dependent regulator of chromatin, subfamily c, member 2 [Source:MGI Symbol;Acc:MGI:1915344]	68094	15.8519	21.2083	0.414549	0.00144963	0.01161
ENSMUSG00000024002	Brd4	17	bromodomain containing 4 [Source:MGI Symbol;Acc:MGI:1888520]	57261	11.4494	8.17694	-0.435052	0.00145016	0.01161
ENSMUSG00000027965	Olfm3	3	olfactomedin 3 [Source:MGI Symbol;Acc:MGI:2387329]	229759	1.18787	2.02131	0.71288	0.00146182	0.01169
ENSMUSG00000028351	Brinp1	4	bone morphogenic protein/retinoic acid inducible neural specific 1 [Source:MGI Symbol;Acc:MGI:1928478]	56710	15.2525	20.8603	0.455766	0.00146212	0.01169
ENSMUSG00000042757	Tmem108	9	transmembrane protein 108 [Source:MGI Symbol;Acc:MGI:1932411]	81907	1.37388	2.32105	0.643807	0.00147153	0.0117553
ENSMUSG00000030079	Ruvbl1	6	RuvB-like protein 1 [Source:MGI Symbol;Acc:MGI:1928760]	56505	22.9647	32.143	0.468009	0.00147794	0.0118
ENSMUSG00000028773	Fabp3	4	fatty acid binding protein 3, muscle and heart [Source:MGI Symbol;Acc:MGI:95476]	14077	27.8527	37.9947	0.442443	0.00148671	0.0118571
ENSMUSG00000029004	Kmt2e	5	lysine (K)-specific methyltransferase 2E [Source:MGI Symbol;Acc:MGI:1924825]	69188	17.161	13.149	-0.369152	0.00148825	0.0118629
ENSMUSG00000018585	Atox1	11	antioxidant 1 copper chaperone [Source:MGI Symbol;Acc:MGI:1333855]	11927	370.902	267.888	-0.436614	0.00149059	0.0118751
ENSMUSG00000063275	Hacd1	2	3-hydroxyacyl-CoA dehydratase 1 [Source:MGI Symbol;Acc:MGI:1353592]	30963	8.72128	5.92301	-0.505583	0.00149154	0.0118761
ENSMUSG00000043587	Pxylp1	9	2-phosphoxylose phosphatase 1 [Source:MGI Symbol;Acc:MGI:2442444]	235534	1.34082	2.24411	0.650424	0.00149587	0.0119021
ENSMUSG00000021036	Sptlc2	12	serine palmitoyltransferase, long chain base subunit 2 [Source:MGI Symbol;Acc:MGI:108074]	20773	1.40847	2.22919	0.58006	0.00149643	0.0119021
ENSMUSG00000025465	Echs1	7	enoyl Coenzyme A hydratase, short chain, 1, mitochondrial [Source:MGI Symbol;Acc:MGI:2136460]	93747	79.2175	62.8028	-0.316711	0.00149759	0.0119048
ENSMUSG00000035547	Capn5	7	calpain 5 [Source:MGI Symbol;Acc:MGI:1100859]	12337	4.64044	7.11498	0.571228	0.00150403	0.0119495
ENSMUSG00000015341	Golga7	8	golgi autoantigen, golgin subfamily a, 7 [Source:MGI Symbol;Acc:MGI:1931029]	57437	46.2763	34.9312	-0.398247	0.0015087	0.0119801
ENSMUSG00000021114	Atp6v1d	12	ATPase, H+ transporting, lysosomal V1 subunit D [Source:MGI Symbol;Acc:MGI:1921084]	73834	60.8848	77.0374	0.342025	0.00151895	0.0120483
ENSMUSG00000046613	Vwa5b2	16	von Willebrand factor A domain containing 5B2 [Source:MGI Symbol;Acc:MGI:2681859]	328643	1.27559	2.04001	0.609965	0.00152038	0.0120531
ENSMUSG00000058291	Zfp68	5	zinc finger protein 68 [Source:MGI Symbol;Acc:MGI:1344427]	24135	6.00958	4.10702	-0.524875	0.00152276	0.0120593
ENSMUSG00000027784	Ppm1l	3	protein phosphatase 1 (formerly 2C)-like [Source:MGI Symbol;Acc:MGI:2139740]	242083	5.44416	7.67158	0.50082	0.00152282	0.0120593
ENSMUSG00000028416	Bag1	4	BCL2-associated athanogene 1 [Source:MGI Symbol;Acc:MGI:108047]	12017	274.454	202.004	-0.422967	0.00152398	0.0120619
ENSMUSG00000034413	Neurl1b	17	neuralized E3 ubiquitin protein ligase 1B [Source:MGI Symbol;Acc:MGI:3643092]	240055	0.839585	1.35015	0.633393	0.00152919	0.0120966
ENSMUSG00000021111	Papola	12	poly (A) polymerase alpha [Source:MGI Symbol;Acc:MGI:109301]	18789	19.9488	15.1438	-0.398234	0.00153024	0.0120977
ENSMUSG00000010021	Kif19a	11	kinesin family member 19A [Source:MGI Symbol;Acc:MGI:2447024]	286942	1.52633	0.801885	-0.74603	0.00153099	0.0120977
ENSMUSG00000022253	Nadk2	15	NAD kinase 2, mitochondrial [Source:MGI Symbol;Acc:MGI:1915896]	68646	48.6032	35.1977	-0.466332	0.00153425	0.0121169
ENSMUSG00000030662	Ipo5	14	importin 5 [Source:MGI Symbol;Acc:MGI:1917822]	70572	9.1703	12.3587	0.424663	0.00153586	0.012123
ENSMUSG00000029095	Ablim2	5	actin-binding LIM protein 2 [Source:MGI Symbol;Acc:MGI:2385758]	231148	14.7645	21.0447	0.494419	0.00154356	0.0121725
ENSMUSG00000046844	Vat1l	8	vesicle amine transport protein 1 like [Source:MGI Symbol;Acc:MGI:2142534]	270097	5.84679	9.00445	0.582679	0.0015438	0.0121725
ENSMUSG00000020263	Appl2	10	adaptor protein, phosphotyrosine interaction, PH domain and leucine zipper containing 2 [Source:MGI Symbol;Acc:MGI:2384914]	216190	52.992	40.7287	-0.363771	0.00154861	0.0121961
ENSMUSG00000062563	Cys1	12	cystin 1 [Source:MGI Symbol;Acc:MGI:2177632]	12879	5.16037	3.02007	-0.65836	0.00154918	0.0121961
ENSMUSG00000002981	Clptm1	7	cleft lip and palate associated transmembrane protein 1 [Source:MGI Symbol;Acc:MGI:1927155]	56457	19.7784	27.2387	0.438458	0.00154929	0.0121961
ENSMUSG00000071533	Pcnp	16	PEST proteolytic signal containing nuclear protein [Source:MGI Symbol;Acc:MGI:1923552]	76302	43.3517	31.1541	-0.458136	0.00155285	0.012213
ENSMUSG00000045790	Ccdc149	5	coiled-coil domain containing 149 [Source:MGI Symbol;Acc:MGI:2685293]	100503884	6.4743	9.15252	0.478602	0.00155311	0.012213
ENSMUSG00000028869	Gnl2	4	guanine nucleotide binding protein-like 2 (nucleolar) [Source:MGI Symbol;Acc:MGI:2385207]	230737	14.0553	21.1839	0.546139	0.00155525	0.0122232
ENSMUSG00000045237	1110012L19Rik	X	RIKEN cDNA 1110012L19 gene [Source:MGI Symbol;Acc:MGI:1915868]	68618	33.7021	24.427	-0.433928	0.00155738	0.0122332
ENSMUSG00000000567	Sox9	11	SRY (sex determining region Y)-box 9 [Source:MGI Symbol;Acc:MGI:98371]	20682	145.742	109.749	-0.375342	0.00156019	0.0122422
ENSMUSG00000026275	Ppp1r7	1	protein phosphatase 1, regulatory subunit 7 [Source:MGI Symbol;Acc:MGI:1913635]	66385	6.96944	9.23869	0.404759	0.00156253	0.0122519
ENSMUSG00000060275	Nrg2	18	neuregulin 2 [Source:MGI Symbol;Acc:MGI:1098246]	100042150	1.69715	2.71582	0.60966	0.0015631	0.0122519
ENSMUSG00000022214	Dcaf11	14	DDB1 and CUL4 associated factor 11 [Source:MGI Symbol;Acc:MGI:90168]	28199	26.7243	21.0424	-0.346575	0.00157425	0.0123193
ENSMUSG00000015536	Mocs2	13	molybdenum cofactor synthesis 2 [Source:MGI Symbol;Acc:MGI:1336894]	17434	48.271	36.6075	-0.38699	0.00157712	0.0123352
ENSMUSG00000036452	Arhgap26	18	Rho GTPase activating protein 26 [Source:MGI Symbol;Acc:MGI:1918552]	71302	5.16834	6.81748	0.39712	0.00157929	0.0123455
ENSMUSG00000019082	Slc25a22	7	solute carrier family 25 (mitochondrial carrier, glutamate), member 22 [Source:MGI Symbol;Acc:MGI:1915517]	68267	19.8234	28.6911	0.514321	0.00158091	0.0123516
ENSMUSG00000025283	Sat1	X	spermidine/spermine N1-acetyl transferase 1 [Source:MGI Symbol;Acc:MGI:98233]	20229	364.133	269.129	-0.447087	0.00158238	0.0123531
ENSMUSG00000035051	Dhx57	17	DEAH (Asp-Glu-Ala-Asp/His) box polypeptide 57 [Source:MGI Symbol;Acc:MGI:2147067]	106794	1.70749	2.62993	0.579856	0.0015828	0.0123531
ENSMUSG00000018931	Natd1	11	N-acetyltransferase domain containing 1 [Source:MGI Symbol;Acc:MGI:1344388]	24083	8.14561	5.77257	-0.470939	0.00158567	0.0123689
ENSMUSG00000034648	Lrrn1	6	leucine rich repeat protein 1, neuronal [Source:MGI Symbol;Acc:MGI:106038]	16979	4.22368	6.7502	0.622032	0.00159003	0.0123963
ENSMUSG00000005148	Klf5	14	Kruppel-like factor 5 [Source:MGI Symbol;Acc:MGI:1338056]	12224	2.98875	4.43712	0.544827	0.00159735	0.0124467
ENSMUSG00000045636	Mtus1	8	mitochondrial tumor suppressor 1 [Source:MGI Symbol;Acc:MGI:2142572]	102103	11.0729	8.47361	-0.377924	0.00160089	0.0124676
ENSMUSG00000000605	Clcn4	7	chloride channel, voltage-sensitive 4 [Source:MGI Symbol;Acc:MGI:104571]	12727	28.5033	37.8604	0.391896	0.00160389	0.0124843
ENSMUSG00000020329	Polrmt	10	polymerase (RNA) mitochondrial (DNA directed) [Source:MGI Symbol;Acc:MGI:1915843]	216151	3.17022	4.70255	0.529302	0.00161171	0.0125385
ENSMUSG00000022205	Sub1	15	SUB1 homolog (S. cerevisiae) [Source:MGI Symbol;Acc:MGI:104811]	20024	127.306	96.5021	-0.376124	0.0016127	0.0125386
ENSMUSG00000038970	Lmtk2	5	lemur tyrosine kinase 2 [Source:MGI Symbol;Acc:MGI:3036247]	231876	2.31455	3.2212	0.472614	0.00161345	0.0125386
ENSMUSG00000041879	Ipo9	1	importin 9 [Source:MGI Symbol;Acc:MGI:1918944]	226432	7.26758	9.43803	0.375564	0.00161955	0.0125698
ENSMUSG00000026696	Vamp4	1	vesicle-associated membrane protein 4 [Source:MGI Symbol;Acc:MGI:1858730]	53330	59.1943	42.9693	-0.439393	0.00161998	0.0125698
ENSMUSG00000051675	Trim32	4	tripartite motif-containing 32 [Source:MGI Symbol;Acc:MGI:1917057]	69807	28.7502	39.6389	0.454122	0.00162004	0.0125698
ENSMUSG00000055296	Tmem245	4	transmembrane protein 245 [Source:MGI Symbol;Acc:MGI:2445107]	242474	1.0193	1.53202	0.52171	0.00162322	0.012577
ENSMUSG00000020564	Atxn7l1	12	ataxin 7-like 1 [Source:MGI Symbol;Acc:MGI:3584458]	380753	10.903	7.85434	-0.454984	0.00162335	0.012577
ENSMUSG00000082229	Nap1l2	X	nucleosome assembly protein 1-like 2 [Source:MGI Symbol;Acc:MGI:106654]	17954	17.5451	24.8356	0.508286	0.00162356	0.012577
ENSMUSG00000020868	Xylt2	11	xylosyltransferase II [Source:MGI Symbol;Acc:MGI:2444797]	217119	4.73394	7.44611	0.580625	0.00163136	0.0126307
ENSMUSG00000046861	Hectd3	4	HECT domain E3 ubiquitin protein ligase 3 [Source:MGI Symbol;Acc:MGI:1923858]	76608	5.36252	7.69136	0.49946	0.00163304	0.012637
ENSMUSG00000003531	Dgcr6	16	DiGeorge syndrome critical region gene 6 [Source:MGI Symbol;Acc:MGI:1202877]	13353	208.033	155.85	-0.394833	0.00163812	0.0126696
ENSMUSG00000049336	Tenm2	11	teneurin transmembrane protein 2 [Source:MGI Symbol;Acc:MGI:1345184]	23964	1.68735	2.44914	0.498701	0.00164228	0.012695
ENSMUSG00000030663	1110004F10Rik	7	RIKEN cDNA 1110004F10 gene [Source:MGI Symbol;Acc:MGI:1929274]	56372	181.624	143.598	-0.319461	0.0016502	0.0127494
ENSMUSG00000025144	Cenpx	11	centromere protein X [Source:MGI Symbol;Acc:MGI:894324]	20892	66.4766	47.6844	-0.451125	0.00165191	0.0127512
ENSMUSG00000048537	Phldb1	9	pleckstrin homology like domain, family B, member 1 [Source:MGI Symbol;Acc:MGI:2143230]	102693	2.20417	3.29981	0.53825	0.00165232	0.0127512
ENSMUSG00000048330	Ric3	7	RIC3 acetylcholine receptor chaperone [Source:MGI Symbol;Acc:MGI:2443887]	320360	5.14951	7.31619	0.461492	0.00165305	0.0127512
ENSMUSG00000043252	Tmem64	4	transmembrane protein 64 [Source:MGI Symbol;Acc:MGI:2140359]	100201	11.5082	8.13417	-0.459806	0.00165403	0.0127521
ENSMUSG00000019235	Rps6kl1	12	ribosomal protein S6 kinase-like 1 [Source:MGI Symbol;Acc:MGI:2443413]	238323	4.78959	7.65621	0.619286	0.00165511	0.0127536
ENSMUSG00000028261	Ndufaf4	4	NADH:ubiquinone oxidoreductase complex assembly factor 4 [Source:MGI Symbol;Acc:MGI:1915743]	68493	16.4269	11.6613	-0.458498	0.00165748	0.0127651
ENSMUSG00000032850	Rnft2	5	ring finger protein, transmembrane 2 [Source:MGI Symbol;Acc:MGI:2442859]	269695	3.54187	5.19745	0.525345	0.00166843	0.0128365
ENSMUSG00000019947	Arid5b	10	AT rich interactive domain 5B (MRF1-like) [Source:MGI Symbol;Acc:MGI:2175912]	71371	3.62502	5.07177	0.460102	0.00166873	0.0128365
ENSMUSG00000017466	Timp2	11	tissue inhibitor of metalloproteinase 2 [Source:MGI Symbol;Acc:MGI:98753]	21858	54.4236	69.9566	0.360868	0.00166939	0.0128365
ENSMUSG00000041936	Agrn	4	agrin [Source:MGI Symbol;Acc:MGI:87961]	11603	2.4925	3.54399	0.475224	0.00167631	0.0128829
ENSMUSG00000040048	Ndufb10	17	NADH:ubiquinone oxidoreductase subunit B10 [Source:MGI Symbol;Acc:MGI:1915592]	68342	516.503	397.546	-0.359752	0.00167792	0.0128885
ENSMUSG00000022370	Mrpl13	15	mitochondrial ribosomal protein L13 [Source:MGI Symbol;Acc:MGI:2137218]	68537	23.3421	17.4543	-0.396999	0.0016809	0.0129005
ENSMUSG00000004565	Pnpla6	8	patatin-like phospholipase domain containing 6 [Source:MGI Symbol;Acc:MGI:1354723]	50767	2.99639	4.24851	0.475531	0.00168201	0.0129005
ENSMUSG00000042453	Reln	5	reelin [Source:MGI Symbol;Acc:MGI:103022]	19699	0.958521	1.50613	0.597458	0.00168265	0.0129005
ENSMUSG00000006435	Neurl1a	19	neuralized E3 ubiquitin protein ligase 1A [Source:MGI Symbol;Acc:MGI:1334263]	18011	10.429	15.0495	0.510871	0.00168303	0.0129005
ENSMUSG00000004096	Cwc15	9	CWC15 spliceosome-associated protein [Source:MGI Symbol;Acc:MGI:1913320]	66070	155.096	118.843	-0.367033	0.00168536	0.0129072
ENSMUSG00000031938	4931406C07Rik	9	RIKEN cDNA 4931406C07 gene [Source:MGI Symbol;Acc:MGI:1918234]	70984	13.8069	9.10141	-0.5422	0.00168567	0.0129072
ENSMUSG00000031843	Mphosph6	8	M phase phosphoprotein 6 [Source:MGI Symbol;Acc:MGI:1915783]	68533	25.336	18.7293	-0.407934	0.00168797	0.012918
ENSMUSG00000020326	Ccng1	11	cyclin G1 [Source:MGI Symbol;Acc:MGI:102890]	12450	29.9514	20.1267	-0.538302	0.00169576	0.0129676
ENSMUSG00000020362	Cnot6	11	CCR4-NOT transcription complex, subunit 6 [Source:MGI Symbol;Acc:MGI:2144529]	104625	7.69394	5.57542	-0.444515	0.00169626	0.0129676
ENSMUSG00000029504	Ddx51	5	DEAD (Asp-Glu-Ala-Asp) box polypeptide 51 [Source:MGI Symbol;Acc:MGI:1916913]	69663	2.10753	3.2299	0.570566	0.00169799	0.0129676
ENSMUSG00000071660	Ttc9c	19	tetratricopeptide repeat domain 9C [Source:MGI Symbol;Acc:MGI:1917637]	70387	10.8858	7.9798	-0.429494	0.001698	0.0129676
ENSMUSG00000028832	Stmn1	4	stathmin 1 [Source:MGI Symbol;Acc:MGI:96739]	16765	280.353	370.69	0.410184	0.00169896	0.0129679
ENSMUSG00000041117	Ccdc8	7	coiled-coil domain containing 8 [Source:MGI Symbol;Acc:MGI:3612184]	434130	2.83167	1.82788	-0.565844	0.00169982	0.0129679
ENSMUSG00000034566	Atp5h	11	ATP synthase, H+ transporting, mitochondrial F0 complex, subunit D [Source:MGI Symbol;Acc:MGI:1918929]	71679	913.676	690.963	-0.377449	0.00170601	0.0130039
ENSMUSG00000019804	Snx3	10	sorting nexin 3 [Source:MGI Symbol;Acc:MGI:1860188]	54198	537.887	428.313	-0.322155	0.00170732	0.0130039
ENSMUSG00000026421	Csrp1	1	cysteine and glycine-rich protein 1 [Source:MGI Symbol;Acc:MGI:88549]	13007	1054.52	807.335	-0.382852	0.0017081	0.0130039
ENSMUSG00000029189	Sel1l3	5	sel-1 suppressor of lin-12-like 3 (C. elegans) [Source:MGI Symbol;Acc:MGI:1916941]	231238	2.25919	3.24683	0.505648	0.0017081	0.0130039
ENSMUSG00000062797	Hikeshi	7	heat shock protein nuclear import factor [Source:MGI Symbol;Acc:MGI:96738]	67669	45.9347	35.3398	-0.374616	0.00170943	0.0130072
ENSMUSG00000001507	Itga3	11	integrin alpha 3 [Source:MGI Symbol;Acc:MGI:96602]	16400	1.35234	2.34118	0.655991	0.00171197	0.013015
ENSMUSG00000074865	Zfp934	13	zinc finger protein 934 [Source:MGI Symbol;Acc:MGI:1924367]	77117	4.28843	2.57183	-0.627723	0.00171224	0.013015
ENSMUSG00000032101	Ddx25	9	DEAD (Asp-Glu-Ala-Asp) box polypeptide 25 [Source:MGI Symbol;Acc:MGI:1353582]	30959	4.64054	6.15208	0.404321	0.00171631	0.0130391
ENSMUSG00000036698	Ago2	15	argonaute RISC catalytic subunit 2 [Source:MGI Symbol;Acc:MGI:2446632]	239528	2.9664	3.91183	0.396435	0.00172557	0.0131026
ENSMUSG00000007036	Abhd16a	17	abhydrolase domain containing 16A [Source:MGI Symbol;Acc:MGI:99476]	193742	28.2435	39.5855	0.457717	0.00173361	0.0131569
ENSMUSG00000020803	Txndc17	11	thioredoxin domain containing 17 [Source:MGI Symbol;Acc:MGI:1289248]	52700	134.251	101.537	-0.378517	0.00173935	0.0131936
ENSMUSG00000056091	St3gal5	6	ST3 beta-galactoside alpha-2,3-sialyltransferase 5 [Source:MGI Symbol;Acc:MGI:1339963]	20454	23.2435	29.8383	0.366675	0.00174064	0.0131965
ENSMUSG00000063632	Sox11	12	SRY (sex determining region Y)-box 11 [Source:MGI Symbol;Acc:MGI:98359]	20666	1.67446	1.05044	-0.580653	0.00174211	0.0132007
ENSMUSG00000033940	Brk1	6	BRICK1, SCAR/WAVE actin-nucleating complex subunit [Source:MGI Symbol;Acc:MGI:1915406]	101314	339.266	271.112	-0.321485	0.00174616	0.0132245
ENSMUSG00000025648	Pfkfb4	9	6-phosphofructo-2-kinase/fructose-2,6-biphosphatase 4 [Source:MGI Symbol;Acc:MGI:2687284]	270198	6.1898	3.8667	-0.577236	0.00175259	0.0132664
ENSMUSG00000030854	Ptpn5	7	protein tyrosine phosphatase, non-receptor type 5 [Source:MGI Symbol;Acc:MGI:97807]	19259	18.4552	26.3664	0.512835	0.001759	0.0133079
ENSMUSG00000038387	Rras	7	related RAS viral (r-ras) oncogene [Source:MGI Symbol;Acc:MGI:98179]	20130	84.9124	66.2421	-0.338352	0.00176337	0.013328
ENSMUSG00000035152	Ap2b1	11	adaptor-related protein complex 2, beta 1 subunit [Source:MGI Symbol;Acc:MGI:1919020]	71770	9.13539	12.4326	0.436418	0.00176348	0.013328
ENSMUSG00000025035	Arl3	19	ADP-ribosylation factor-like 3 [Source:MGI Symbol;Acc:MGI:1929699]	56350	227.583	179.11	-0.330578	0.00176474	0.0133306
ENSMUSG00000040875	Osbpl10	9	oxysterol binding protein-like 10 [Source:MGI Symbol;Acc:MGI:1921736]	74486	2.94112	5.15445	0.693495	0.00176681	0.0133394
ENSMUSG00000020526	Znhit3	11	zinc finger, HIT type 3 [Source:MGI Symbol;Acc:MGI:3051596]	448850	61.7721	46.6201	-0.393662	0.00176922	0.0133506
ENSMUSG00000029536	Gatc	5	glutamyl-tRNA(Gln) amidotransferase, subunit C [Source:MGI Symbol;Acc:MGI:1923776]	384281	43.8235	33.7673	-0.369932	0.00177277	0.0133671
ENSMUSG00000030737	Slco2b1	7	solute carrier organic anion transporter family, member 2b1 [Source:MGI Symbol;Acc:MGI:1351872]	101488	0.820357	1.48054	0.709872	0.00177323	0.0133671
ENSMUSG00000045763	Basp1	15	brain abundant, membrane attached signal protein 1 [Source:MGI Symbol;Acc:MGI:1917600]	70350	213.303	317.229	0.542898	0.00178052	0.0134151
ENSMUSG00000028955	Vamp3	4	vesicle-associated membrane protein 3 [Source:MGI Symbol;Acc:MGI:1321389]	22319	55.8097	40.7689	-0.437446	0.00178992	0.013479
ENSMUSG00000015981	Stk32c	7	serine/threonine kinase 32C [Source:MGI Symbol;Acc:MGI:2385336]	57740	7.20164	13.0354	0.709557	0.00179963	0.013545
ENSMUSG00000018411	Mapt	11	microtubule-associated protein tau [Source:MGI Symbol;Acc:MGI:97180]	17762	60.4103	80.8107	0.399021	0.00180766	0.0135985
ENSMUSG00000006360	Crip1	12	cysteine-rich protein 1 (intestinal) [Source:MGI Symbol;Acc:MGI:88501]	12925	12.711	9.1858	-0.432301	0.00181842	0.0136724
ENSMUSG00000052560	Cpne8	15	copine VIII [Source:MGI Symbol;Acc:MGI:1914121]	66871	5.3239	7.32661	0.453233	0.00182064	0.013682
ENSMUSG00000034656	Cacna1a	8	calcium channel, voltage-dependent, P/Q type, alpha 1A subunit [Source:MGI Symbol;Acc:MGI:109482]	12286	2.45461	3.72038	0.546928	0.00182405	0.0137006
ENSMUSG00000034902	Pip5k1c	10	phosphatidylinositol-4-phosphate 5-kinase, type 1 gamma [Source:MGI Symbol;Acc:MGI:1298224]	18717	26.6047	34.4937	0.370788	0.00182563	0.0137054
ENSMUSG00000034403	Pja1	X	praja ring finger ubiquitin ligase 1 [Source:MGI Symbol;Acc:MGI:1101765]	18744	63.1572	89.6033	0.484852	0.00182685	0.0137075
ENSMUSG00000004815	Dgkq	5	diacylglycerol kinase, theta [Source:MGI Symbol;Acc:MGI:102918]	110524	0.89322	1.62501	0.713958	0.00183842	0.0137872
ENSMUSG00000024044	Epb41l3	17	erythrocyte membrane protein band 4.1 like 3 [Source:MGI Symbol;Acc:MGI:103008]	13823	18.2283	25.7078	0.505484	0.00185054	0.013871
ENSMUSG00000048661	Lemd3	10	LEM domain containing 3 [Source:MGI Symbol;Acc:MGI:3580376]	380664	2.35228	3.57363	0.55942	0.00185367	0.0138821
ENSMUSG00000024962	Vegfb	19	vascular endothelial growth factor B [Source:MGI Symbol;Acc:MGI:106199]	22340	236.027	169.898	-0.447007	0.00185393	0.0138821
ENSMUSG00000042589	Cux2	5	cut-like homeobox 2 [Source:MGI Symbol;Acc:MGI:107321]	13048	1.97266	2.7776	0.469504	0.0018572	0.013899
ENSMUSG00000030092	Cntn6	6	contactin 6 [Source:MGI Symbol;Acc:MGI:1858223]	53870	0.766476	1.43368	0.730391	0.00185809	0.013899
ENSMUSG00000032036	Kirrel3	9	kirre like nephrin family adhesion molecule 3 [Source:MGI Symbol;Acc:MGI:1914953]	67703	7.48412	10.1777	0.428514	0.001863	0.0139285
ENSMUSG00000062997	Rpl35	2	ribosomal protein L35 [Source:MGI Symbol;Acc:MGI:1913739]	66489	110.202	80.3614	-0.422097	0.00187002	0.0139739
ENSMUSG00000042686	Jph1	1	junctophilin 1 [Source:MGI Symbol;Acc:MGI:1891495]	57339	0.930937	1.63029	0.684861	0.00187964	0.0140386
ENSMUSG00000049755	Zfp672	11	zinc finger protein 672 [Source:MGI Symbol;Acc:MGI:2442105]	319475	12.0975	8.6927	-0.45664	0.00188966	0.0141035
ENSMUSG00000066607	Insyn1	9	inhibitory synaptic factor 1 [Source:MGI Symbol;Acc:MGI:2442108]	319477	9.0103	5.01563	-0.708926	0.00189028	0.0141035
ENSMUSG00000092607	Scnm1	3	sodium channel modifier 1 [Source:MGI Symbol;Acc:MGI:1341284]	69269	56.8181	39.7876	-0.470528	0.0018971	0.0141472
ENSMUSG00000059742	Kcnh7	2	potassium voltage-gated channel, subfamily H (eag-related), member 7 [Source:MGI Symbol;Acc:MGI:2159566]	170738	1.65201	2.20459	0.414319	0.00189888	0.0141532
ENSMUSG00000067369	Trmt2b	X	TRM2 tRNA methyltransferase 2B [Source:MGI Symbol;Acc:MGI:2442530]	215201	8.3859	5.94042	-0.471583	0.00190011	0.0141552
ENSMUSG00000027108	Ola1	2	Obg-like ATPase 1 [Source:MGI Symbol;Acc:MGI:1914309]	67059	33.42	43.6788	0.385939	0.00190886	0.0142059
ENSMUSG00000040373	Cacng5	11	calcium channel, voltage-dependent, gamma subunit 5 [Source:MGI Symbol;Acc:MGI:2157946]	140723	1.03093	2.0938	0.806539	0.0019197	0.0142669
ENSMUSG00000089665	Fcor	8	Foxo1 corepressor [Source:MGI Symbol;Acc:MGI:1915484]	NA	14.4926	7.53912	-0.726302	0.00192	0.0142669
ENSMUSG00000038594	Cep85l	10	centrosomal protein 85-like [Source:MGI Symbol;Acc:MGI:3642684]	100038725	3.60845	2.54771	-0.451497	0.00193444	0.0143596
ENSMUSG00000037949	Ano10	9	anoctamin 10 [Source:MGI Symbol;Acc:MGI:2143103]	102566	5.714	8.28297	0.496947	0.00193852	0.0143778
ENSMUSG00000042712	Tceal9	X	transcription elongation factor A like 9 [Source:MGI Symbol;Acc:MGI:109567]	22381	150.1	111.203	-0.406224	0.00193927	0.0143778
ENSMUSG00000035242	Oaz1	10	ornithine decarboxylase antizyme 1 [Source:MGI Symbol;Acc:MGI:109433]	18245	217.955	170.348	-0.342101	0.00193985	0.0143778
ENSMUSG00000072949	Acot1	12	acyl-CoA thioesterase 1 [Source:MGI Symbol;Acc:MGI:1349396]	26897	25.6855	17.5088	-0.481304	0.00195173	0.0144585
ENSMUSG00000024339	Tap2	17	transporter 2, ATP-binding cassette, sub-family B (MDR/TAP) [Source:MGI Symbol;Acc:MGI:98484]	21355	3.47445	5.82023	0.639544	0.00196042	0.0145155
ENSMUSG00000021557	Agtpbp1	13	ATP/GTP binding protein 1 [Source:MGI Symbol;Acc:MGI:2159437]	67269	6.1629	7.86874	0.357712	0.00196728	0.0145515
ENSMUSG00000037458	Azin1	15	antizyme inhibitor 1 [Source:MGI Symbol;Acc:MGI:1859169]	54375	32.8427	24.5998	-0.421116	0.00197117	0.0145729
ENSMUSG00000039771	Polr2j	5	polymerase (RNA) II (DNA directed) polypeptide J [Source:MGI Symbol;Acc:MGI:109582]	20022	97.5155	75.1916	-0.366751	0.00197367	0.0145839
ENSMUSG00000018661	Cog1	11	component of oligomeric golgi complex 1 [Source:MGI Symbol;Acc:MGI:1333873]	16834	4.57971	6.50287	0.484626	0.00197817	0.0146034
ENSMUSG00000041708	Mpped1	15	metallophosphoesterase domain containing 1 [Source:MGI Symbol;Acc:MGI:106316]	223726	29.24	37.7948	0.369891	0.0019783	0.0146034
ENSMUSG00000020601	Trib2	12	tribbles pseudokinase 2 [Source:MGI Symbol;Acc:MGI:2145021]	217410	23.4944	17.743	-0.385742	0.00198405	0.0146369
ENSMUSG00000047959	Kcna3	3	potassium voltage-gated channel, shaker-related subfamily, member 3 [Source:MGI Symbol;Acc:MGI:96660]	16491	1.61412	3.07708	0.746134	0.00198485	0.0146369
ENSMUSG00000041444	Arhgap32	9	Rho GTPase activating protein 32 [Source:MGI Symbol;Acc:MGI:2450166]	330914	6.75643	8.7196	0.370598	0.00199091	0.0146705
ENSMUSG00000003657	Calb2	8	calbindin 2 [Source:MGI Symbol;Acc:MGI:101914]	12308	14.2127	23.2523	0.639228	0.00199142	0.0146705
ENSMUSG00000049339	Retreg2	1	reticulophagy regulator family member 2 [Source:MGI Symbol;Acc:MGI:2388278]	227298	29.0287	38.6432	0.400759	0.00199539	0.0146923
ENSMUSG00000029066	Mrpl20	4	mitochondrial ribosomal protein L20 [Source:MGI Symbol;Acc:MGI:2137221]	66448	228.5	176.556	-0.354262	0.00199897	0.0147113
ENSMUSG00000021276	Cinp	12	cyclin-dependent kinase 2 interacting protein [Source:MGI Symbol;Acc:MGI:1914486]	67236	38.4427	28.5299	-0.41742	0.00200834	0.0147727
ENSMUSG00000040560	Wdr7	18	WD repeat domain 7 [Source:MGI Symbol;Acc:MGI:1860197]	104082	5.08841	6.83967	0.42487	0.00201077	0.0147782
ENSMUSG00000075706	Gpx4	10	glutathione peroxidase 4 [Source:MGI Symbol;Acc:MGI:104767]	625249	674.248	512.085	-0.377927	0.00201212	0.0147782
ENSMUSG00000028124	Gclm	3	glutamate-cysteine ligase, modifier subunit [Source:MGI Symbol;Acc:MGI:104995]	14630	38.5674	29.849	-0.357517	0.00201696	0.0148018
ENSMUSG00000036502	Tmem255a	X	transmembrane protein 255A [Source:MGI Symbol;Acc:MGI:3045722]	245386	1.53583	2.65429	0.70375	0.00201893	0.0148059
ENSMUSG00000032570	Atp2c1	9	ATPase, Ca++-sequestering [Source:MGI Symbol;Acc:MGI:1889008]	235574	8.20325	10.8659	0.395513	0.00202424	0.0148337
ENSMUSG00000035245	Eogt	6	EGF domain-specific O-linked N-acetylglucosamine (GlcNAc) transferase [Source:MGI Symbol;Acc:MGI:2141669]	101351	3.98024	2.54934	-0.561868	0.00202477	0.0148337
ENSMUSG00000040952	Rps19	7	ribosomal protein S19 [Source:MGI Symbol;Acc:MGI:1333780]	20085	75.933	57.7749	-0.370858	0.00202768	0.0148476
ENSMUSG00000031879	Ciao2b	8	cytosolic iron-sulfur assembly component 2B [Source:MGI Symbol;Acc:MGI:1915773]	68523	71.4517	52.9923	-0.407804	0.00203781	0.0149068
ENSMUSG00000028322	Exosc3	4	exosome component 3 [Source:MGI Symbol;Acc:MGI:1913612]	66362	44.766	31.6166	-0.456578	0.00204735	0.0149691
ENSMUSG00000024222	Fkbp5	17	FK506 binding protein 5 [Source:MGI Symbol;Acc:MGI:104670]	14229	4.13154	6.35418	0.571861	0.00204968	0.0149786
ENSMUSG00000055850	Rnf181	6	ring finger protein 181 [Source:MGI Symbol;Acc:MGI:1913760]	66510	95.7804	76.1272	-0.317393	0.00205287	0.0149944
ENSMUSG00000034880	Mrpl34	8	mitochondrial ribosomal protein L34 [Source:MGI Symbol;Acc:MGI:2137227]	94065	246.576	185.27	-0.388932	0.00205602	0.0150099
ENSMUSG00000033083	Tbc1d4	14	TBC1 domain family, member 4 [Source:MGI Symbol;Acc:MGI:2429660]	210789	0.999348	1.56248	0.594512	0.00206776	0.015088
ENSMUSG00000029861	Fam131b	6	family with sequence similarity 131, member B [Source:MGI Symbol;Acc:MGI:1923406]	76156	2.85372	4.45197	0.597116	0.00206891	0.0150888
ENSMUSG00000038170	Pde4dip	3	phosphodiesterase 4D interacting protein (myomegalin) [Source:MGI Symbol;Acc:MGI:1891434]	83679	9.212	12.1609	0.398432	0.00207046	0.0150926
ENSMUSG00000030538	Cib1	7	calcium and integrin binding 1 (calmyrin) [Source:MGI Symbol;Acc:MGI:1344418]	23991	145.188	111.203	-0.361716	0.00208371	0.015174
ENSMUSG00000037126	Psd	19	pleckstrin and Sec7 domain containing [Source:MGI Symbol;Acc:MGI:1920978]	73728	23.5238	33.1517	0.47397	0.00209202	0.0152166
ENSMUSG00000028795	Ccdc28b	4	coiled coil domain containing 28B [Source:MGI Symbol;Acc:MGI:1913514]	66264	48.1631	34.5034	-0.436187	0.00209216	0.0152166
ENSMUSG00000029219	Slc10a4	5	solute carrier family 10 (sodium/bile acid cotransporter family), member 4 [Source:MGI Symbol;Acc:MGI:3606480]	231290	0.602104	1.57185	0.881606	0.00209765	0.0152451
ENSMUSG00000064215	Ifi27	12	interferon, alpha-inducible protein 27 [Source:MGI Symbol;Acc:MGI:1277180]	52668	133.938	182.908	0.436716	0.00210627	0.0153001
ENSMUSG00000003190	Bcl2l12	7	BCL2-like 12 (proline rich) [Source:MGI Symbol;Acc:MGI:1922986]	75736	7.85603	5.18328	-0.537628	0.00211125	0.0153113
ENSMUSG00000014786	Slc9a5	8	solute carrier family 9 (sodium/hydrogen exchanger), member 5 [Source:MGI Symbol;Acc:MGI:2685542]	277973	1.61147	2.78657	0.680728	0.00211202	0.0153113
ENSMUSG00000026958	Dpp7	2	dipeptidylpeptidase 7 [Source:MGI Symbol;Acc:MGI:1933213]	83768	5.07152	7.50283	0.512556	0.00211231	0.0153113
ENSMUSG00000022472	Desi1	15	desumoylating isopeptidase 1 [Source:MGI Symbol;Acc:MGI:106313]	28075	65.8375	49.6758	-0.402986	0.00211306	0.0153113
ENSMUSG00000026113	Inpp4a	1	inositol polyphosphate-4-phosphatase, type I [Source:MGI Symbol;Acc:MGI:1931123]	269180	4.43254	6.28087	0.502328	0.00211525	0.0153195
ENSMUSG00000020744	Slc25a19	11	solute carrier family 25 (mitochondrial thiamine pyrophosphate carrier), member 19 [Source:MGI Symbol;Acc:MGI:1914533]	67283	33.8364	26.8143	-0.325116	0.00211938	0.0153418
ENSMUSG00000015396	Cd83	13	CD83 antigen [Source:MGI Symbol;Acc:MGI:1328316]	12522	3.11801	4.63535	0.553474	0.00212443	0.0153708
ENSMUSG00000049299	Trappc1	11	trafficking protein particle complex 1 [Source:MGI Symbol;Acc:MGI:1098727]	245828	119.738	91.7072	-0.35953	0.00213407	0.0154328
ENSMUSG00000022321	Cdh10	15	cadherin 10 [Source:MGI Symbol;Acc:MGI:107436]	320873	3.58396	5.38932	0.541965	0.0021531	0.015555
ENSMUSG00000032046	Abhd12	2	abhydrolase domain containing 12 [Source:MGI Symbol;Acc:MGI:1923442]	76192	91.869	116.143	0.340434	0.00215436	0.0155564
ENSMUSG00000078878	Gm14305	2	predicted gene 14305 [Source:MGI Symbol;Acc:MGI:3709632]	668030	11.0821	6.55638	-0.639018	0.00215657	0.0155647
ENSMUSG00000021720	Rnf180	13	ring finger protein 180 [Source:MGI Symbol;Acc:MGI:1919066]	71816	15.9212	10.7545	-0.524078	0.00215906	0.0155749
ENSMUSG00000031302	Nlgn3	X	neuroligin 3 [Source:MGI Symbol;Acc:MGI:2444609]	245537	2.50044	3.42064	0.439848	0.00216311	0.0155943
ENSMUSG00000041720	Pi4ka	16	phosphatidylinositol 4-kinase alpha [Source:MGI Symbol;Acc:MGI:2448506]	224020	9.34979	11.8828	0.347633	0.00216424	0.0155943
ENSMUSG00000015672	Mrpl32	13	mitochondrial ribosomal protein L32 [Source:MGI Symbol;Acc:MGI:2137226]	75398	17.678	12.9566	-0.412772	0.00216729	0.0155943
ENSMUSG00000033610	Pank1	19	pantothenate kinase 1 [Source:MGI Symbol;Acc:MGI:1922985]	75735	9.65433	7.4936	-0.353359	0.00216777	0.0155943
ENSMUSG00000057863	Rpl36	17	ribosomal protein L36 [Source:MGI Symbol;Acc:MGI:1860603]	54217	581.488	429.904	-0.403826	0.00217008	0.0155943
ENSMUSG00000005410	Mcm5	8	minichromosome maintenance complex component 5 [Source:MGI Symbol;Acc:MGI:103197]	17218	1.13148	2.00027	0.685805	0.00217019	0.0155943
ENSMUSG00000026627	Tmem206	1	transmembrane protein 206 [Source:MGI Symbol;Acc:MGI:1914200]	66950	2.92848	4.86276	0.611102	0.0021703	0.0155943
ENSMUSG00000043670	Diras1	10	DIRAS family, GTP-binding RAS-like 1 [Source:MGI Symbol;Acc:MGI:2183442]	208666	7.68823	11.3321	0.541886	0.00217444	0.0156164
ENSMUSG00000020841	Cpd	11	carboxypeptidase D [Source:MGI Symbol;Acc:MGI:107265]	12874	1.58884	2.40084	0.536576	0.00217708	0.0156276
ENSMUSG00000030275	Etnk1	6	ethanolamine kinase 1 [Source:MGI Symbol;Acc:MGI:1922570]	75320	10.3805	13.4508	0.383977	0.00218311	0.0156632
ENSMUSG00000014846	Tppp3	8	tubulin polymerization-promoting protein family member 3 [Source:MGI Symbol;Acc:MGI:1915221]	67971	100.466	78.3456	-0.334195	0.00218496	0.0156687
ENSMUSG00000063434	Sorcs3	19	sortilin-related VPS10 domain containing receptor 3 [Source:MGI Symbol;Acc:MGI:1913923]	66673	2.3818	3.5649	0.534308	0.00220045	0.015772
ENSMUSG00000024642	Tle4	19	transducin-like enhancer of split 4 [Source:MGI Symbol;Acc:MGI:104633]	21888	19.0635	14.2041	-0.400327	0.00220167	0.015773
ENSMUSG00000025511	Tspan4	7	tetraspanin 4 [Source:MGI Symbol;Acc:MGI:1928097]	64540	14.3715	22.8537	0.567824	0.002204	0.0157791
ENSMUSG00000057572	Zbtb8os	4	zinc finger and BTB domain containing 8 opposite strand [Source:MGI Symbol;Acc:MGI:1914356]	67106	7.29079	5.10164	-0.473644	0.00220468	0.0157791
ENSMUSG00000014294	Ndufa2	18	NADH:ubiquinone oxidoreductase subunit A2 [Source:MGI Symbol;Acc:MGI:1343103]	17991	813.785	592.615	-0.428269	0.00220588	0.0157799
ENSMUSG00000003161	Sri	5	sorcin [Source:MGI Symbol;Acc:MGI:98419]	109552	79.1501	58.9099	-0.405491	0.00221616	0.0158379
ENSMUSG00000040389	Wdr47	3	WD repeat domain 47 [Source:MGI Symbol;Acc:MGI:2139593]	99512	8.97575	12.7208	0.486046	0.00222097	0.0158645
ENSMUSG00000021919	Chat	14	choline acetyltransferase [Source:MGI Symbol;Acc:MGI:88392]	12647	0.994256	1.90626	0.757656	0.00222351	0.0158749
ENSMUSG00000024587	Nars	18	asparaginyl-tRNA synthetase [Source:MGI Symbol;Acc:MGI:1917473]	70223	71.574	91.143	0.351396	0.00222892	0.0159058
ENSMUSG00000064326	Siva1	12	SIVA1, apoptosis-inducing factor [Source:MGI Symbol;Acc:MGI:1353606]	30954	24.4541	17.2974	-0.463552	0.00225417	0.0160702
ENSMUSG00000033157	Abhd10	16	abhydrolase domain containing 10 [Source:MGI Symbol;Acc:MGI:2442422]	213012	18.8855	14.0111	-0.399733	0.00226322	0.0161264
ENSMUSG00000039747	Orai2	5	ORAI calcium release-activated calcium modulator 2 [Source:MGI Symbol;Acc:MGI:2443195]	269717	3.01159	4.67843	0.566833	0.00226426	0.0161264
ENSMUSG00000032012	Nectin1	9	nectin cell adhesion molecule 1 [Source:MGI Symbol;Acc:MGI:1926483]	58235	1.5232	2.31765	0.560283	0.00227208	0.0161742
ENSMUSG00000061787	Rps17	7	ribosomal protein S17 [Source:MGI Symbol;Acc:MGI:1309526]	20068	197.365	143.143	-0.432273	0.00227669	0.0161929
ENSMUSG00000028757	Ddost	4	dolichyl-di-phosphooligosaccharide-protein glycotransferase [Source:MGI Symbol;Acc:MGI:1194508]	13200	47.2429	68.7851	0.485276	0.00227694	0.0161929
ENSMUSG00000025505	Tmem80	7	transmembrane protein 80 [Source:MGI Symbol;Acc:MGI:1918698]	71448	29.7653	21.9415	-0.413725	0.00228011	0.0162076
ENSMUSG00000026623	Lpgat1	1	lysophosphatidylglycerol acyltransferase 1 [Source:MGI Symbol;Acc:MGI:2446186]	226856	6.85894	8.83386	0.373793	0.00228366	0.0162249
ENSMUSG00000022895	Ets2	16	E26 avian leukemia oncogene 2, 3' domain [Source:MGI Symbol;Acc:MGI:95456]	23872	7.1034	10.7238	0.556509	0.00228957	0.016259
ENSMUSG00000052040	Klf13	7	Kruppel-like factor 13 [Source:MGI Symbol;Acc:MGI:1354948]	50794	15.5273	21.1939	0.432768	0.00230506	0.0163451
ENSMUSG00000031691	Tnpo2	8	transportin 2 (importin 3, karyopherin beta 2b) [Source:MGI Symbol;Acc:MGI:2384849]	212999	5.83429	7.55379	0.373867	0.00231589	0.016413
ENSMUSG00000020368	Canx	11	calnexin [Source:MGI Symbol;Acc:MGI:88261]	12330	40.3015	55.5741	0.432664	0.00231689	0.016413
ENSMUSG00000024121	Atp6v0c	17	ATPase, H+ transporting, lysosomal V0 subunit C [Source:MGI Symbol;Acc:MGI:88116]	11984	128.324	178.546	0.447183	0.00231868	0.0164177
ENSMUSG00000049807	Arhgap23	11	Rho GTPase activating protein 23 [Source:MGI Symbol;Acc:MGI:3697726]	58996	5.85209	7.92015	0.427375	0.00233473	0.0165233
ENSMUSG00000039252	Lgi2	5	leucine-rich repeat LGI family, member 2 [Source:MGI Symbol;Acc:MGI:2180196]	246316	2.80295	3.84731	0.465354	0.00233704	0.0165316
ENSMUSG00000015291	Gdi1	X	guanosine diphosphate (GDP) dissociation inhibitor 1 [Source:MGI Symbol;Acc:MGI:99846]	14567	94.5626	126.258	0.41493	0.00234881	0.0166068
ENSMUSG00000020133	2310011J03Rik	10	RIKEN cDNA 2310011J03 gene [Source:MGI Symbol;Acc:MGI:1913624]	66374	82.7078	65.9942	-0.320646	0.00235462	0.0166243
ENSMUSG00000020300	Cpeb4	11	cytoplasmic polyadenylation element binding protein 4 [Source:MGI Symbol;Acc:MGI:1914829]	67579	7.60899	4.8314	-0.562168	0.00235556	0.0166243
ENSMUSG00000023886	Smoc2	17	SPARC related modular calcium binding 2 [Source:MGI Symbol;Acc:MGI:1929881]	64074	1.24897	2.19887	0.678679	0.00235584	0.0166243
ENSMUSG00000020598	Nrcam	12	neuronal cell adhesion molecule [Source:MGI Symbol;Acc:MGI:104750]	319504	13.2605	17.8863	0.403951	0.00236258	0.0166638
ENSMUSG00000030788	Rnf141	7	ring finger protein 141 [Source:MGI Symbol;Acc:MGI:1914400]	67150	26.8021	18.4231	-0.529198	0.00240045	0.0169145
ENSMUSG00000047613	A430005L14Rik	4	RIKEN cDNA A430005L14 gene [Source:MGI Symbol;Acc:MGI:2140680]	97159	52.8218	40.2912	-0.363097	0.00240625	0.0169472
ENSMUSG00000026586	Prrx1	1	paired related homeobox 1 [Source:MGI Symbol;Acc:MGI:97712]	18933	3.40499	2.34353	-0.488322	0.00240869	0.0169539
ENSMUSG00000029505	Ep400	5	E1A binding protein p400 [Source:MGI Symbol;Acc:MGI:1276124]	75560	1.46632	2.06687	0.463374	0.00240952	0.0169539
ENSMUSG00000035171	1110059E24Rik	19	RIKEN cDNA 1110059E24 gene [Source:MGI Symbol;Acc:MGI:1913456]	66206	36.4557	23.8917	-0.538869	0.00242765	0.0170732
ENSMUSG00000058013	2011-09-01	5	septin 11 [Source:MGI Symbol;Acc:MGI:1277214]	52398	19.2309	25.0425	0.384246	0.00243409	0.0171102
ENSMUSG00000071302	2610044O15Rik8	8	RIKEN cDNA 2610044O15 gene [Source:MGI Symbol;Acc:MGI:1919389]	72139	6.82591	4.4025	-0.568516	0.00243761	0.0171267
ENSMUSG00000020277	Pfkl	10	phosphofructokinase, liver, B-type [Source:MGI Symbol;Acc:MGI:97547]	18641	51.4222	68.9511	0.418858	0.00244413	0.0171642
ENSMUSG00000018666	Cbx1	11	chromobox 1 [Source:MGI Symbol;Acc:MGI:105369]	12412	24.2286	18.2448	-0.384618	0.00244705	0.0171765
ENSMUSG00000017188	Coa3	11	cytochrome C oxidase assembly factor 3 [Source:MGI Symbol;Acc:MGI:1098757]	52469	249.108	196.086	-0.329415	0.00246925	0.0173192
ENSMUSG00000026234	Ncl	1	nucleolin [Source:MGI Symbol;Acc:MGI:97286]	17975	18.1335	24.584	0.421511	0.00247046	0.0173192
ENSMUSG00000026019	Wdr12	1	WD repeat domain 12 [Source:MGI Symbol;Acc:MGI:1927241]	57750	3.65877	4.71895	0.37044	0.00247095	0.0173192
ENSMUSG00000036309	Skp1a	11	S-phase kinase-associated protein 1A [Source:MGI Symbol;Acc:MGI:103575]	21402	626.459	501.67	-0.300998	0.00247357	0.0173292
ENSMUSG00000020116	Pno1	11	partner of NOB1 homolog [Source:MGI Symbol;Acc:MGI:1913499]	66249	57.7958	42.8008	-0.400039	0.00247619	0.0173393
ENSMUSG00000028603	Scp2	4	sterol carrier protein 2, liver [Source:MGI Symbol;Acc:MGI:98254]	20280	187.006	144.961	-0.347682	0.00247781	0.0173423
ENSMUSG00000024271	Elp2	18	elongator acetyltransferase complex subunit 2 [Source:MGI Symbol;Acc:MGI:1889642]	58523	13.0289	18.011	0.452552	0.00248428	0.0173793
ENSMUSG00000033272	Slc35a4	18	solute carrier family 35, member A4 [Source:MGI Symbol;Acc:MGI:1915093]	67843	68.8417	54.4606	-0.331323	0.00248594	0.0173825
ENSMUSG00000020460	Rps27a	11	ribosomal protein S27A [Source:MGI Symbol;Acc:MGI:1925544]	78294	181.063	137.156	-0.374257	0.00248786	0.0173871
ENSMUSG00000029836	Cbx3	6	chromobox 3 [Source:MGI Symbol;Acc:MGI:108515]	12417	17.4192	12.7959	-0.414271	0.00248898	0.0173871
ENSMUSG00000078578	Ube2d3	3	ubiquitin-conjugating enzyme E2D 3 [Source:MGI Symbol;Acc:MGI:1913355]	66105	16.0754	12.0229	-0.416803	0.00249592	0.0174272
ENSMUSG00000043164	Tmem212	3	transmembrane protein 212 [Source:MGI Symbol;Acc:MGI:2685410]	208613	2.17745	0.689301	-0.88058	0.00250202	0.0174615
ENSMUSG00000022295	Atp6v1c1	15	ATPase, H+ transporting, lysosomal V1 subunit C1 [Source:MGI Symbol;Acc:MGI:1913585]	66335	43.8336	55.4574	0.342384	0.00251823	0.0175578
ENSMUSG00000047514	Tspyl1	10	testis-specific protein, Y-encoded-like 1 [Source:MGI Symbol;Acc:MGI:1298395]	22110	48.0874	62.0323	0.36752	0.00251943	0.0175578
ENSMUSG00000000194	Gpr107	2	G protein-coupled receptor 107 [Source:MGI Symbol;Acc:MGI:2139054]	277463	3.72579	5.3283	0.473293	0.00252344	0.0175772
ENSMUSG00000066643	Wdr35	12	WD repeat domain 35 [Source:MGI Symbol;Acc:MGI:1921932]	74682	3.63977	5.1675	0.480974	0.00252655	0.0175821
ENSMUSG00000027746	Ufm1	3	ubiquitin-fold modifier 1 [Source:MGI Symbol;Acc:MGI:1915140]	67890	20.5804	14.7723	-0.442801	0.00253783	0.0176522
ENSMUSG00000032212	Sltm	9	SAFB-like, transcription modulator [Source:MGI Symbol;Acc:MGI:1913910]	66660	10.7606	14.1804	0.389956	0.00254054	0.017657
ENSMUSG00000030869	Ndufab1	7	NADH:ubiquinone oxidoreductase subunit AB1 [Source:MGI Symbol;Acc:MGI:1917566]	70316	58.3699	44.6257	-0.362445	0.00254094	0.017657
ENSMUSG00000008683	Rps15a	7	ribosomal protein S15A [Source:MGI Symbol;Acc:MGI:2389091]	267019	20.7595	15.6619	-0.379865	0.00254561	0.017681
ENSMUSG00000073684	Faap20	4	Fanconi anemia core complex associated protein 20 [Source:MGI Symbol;Acc:MGI:1914763]	67513	53.9419	41.4332	-0.365172	0.00254956	0.0176885
ENSMUSG00000025964	Adam23	1	a disintegrin and metallopeptidase domain 23 [Source:MGI Symbol;Acc:MGI:1345162]	23792	6.65509	9.12049	0.433804	0.00255416	0.0177066
ENSMUSG00000030556	Lrrc28	7	leucine rich repeat containing 28 [Source:MGI Symbol;Acc:MGI:1915689]	67867	6.09675	4.53811	-0.40432	0.0025662	0.0177732
ENSMUSG00000036192	Rorb	19	RAR-related orphan receptor beta [Source:MGI Symbol;Acc:MGI:1343464]	225998	15.1431	11.1056	-0.431365	0.00256947	0.0177874
ENSMUSG00000031024	St5	7	suppression of tumorigenicity 5 [Source:MGI Symbol;Acc:MGI:108517]	76954	8.8423	6.56231	-0.40976	0.00257805	0.0178376
ENSMUSG00000029401	Rilpl2	5	Rab interacting lysosomal protein-like 2 [Source:MGI Symbol;Acc:MGI:1933112]	80291	16.7444	12.5877	-0.385735	0.00258536	0.0178719
ENSMUSG00000027011	Ube2e3	2	ubiquitin-conjugating enzyme E2E 3 [Source:MGI Symbol;Acc:MGI:107412]	22193	65.4385	47.4579	-0.437577	0.00259138	0.0179051
ENSMUSG00000056501	Cebpb	2	CCAAT/enhancer binding protein (C/EBP), beta [Source:MGI Symbol;Acc:MGI:88373]	12608	20.1278	29.7114	0.525675	0.00259789	0.0179416
ENSMUSG00000036880	Acaa2	18	acetyl-Coenzyme A acyltransferase 2 (mitochondrial 3-oxoacyl-Coenzyme A thiolase) [Source:MGI Symbol;Acc:MGI:1098623]	52538	168.641	128.526	-0.363375	0.00260533	0.0179844
ENSMUSG00000050640	Tmem150c	5	transmembrane protein 150C [Source:MGI Symbol;Acc:MGI:3041258]	231503	2.3154	3.63127	0.578878	0.00261813	0.0180557
ENSMUSG00000020955	Ap4s1	12	adaptor-related protein complex AP-4, sigma 1 [Source:MGI Symbol;Acc:MGI:1337065]	11782	116.867	87.7195	-0.405923	0.00261986	0.0180591
ENSMUSG00000040782	Cop1	1	COP1, E3 ubiquitin ligase [Source:MGI Symbol;Acc:MGI:1347046]	26374	5.84958	4.09611	-0.479225	0.00262194	0.0180649
ENSMUSG00000051375	Pcdh1	18	protocadherin 1 [Source:MGI Symbol;Acc:MGI:104692]	75599	2.20109	3.2749	0.513546	0.00262576	0.0180744
ENSMUSG00000022456	2003-09-01	15	septin 3 [Source:MGI Symbol;Acc:MGI:1345148]	24050	32.1591	45.0343	0.473306	0.00262613	0.0180744
ENSMUSG00000006522	Itih3	14	inter-alpha trypsin inhibitor, heavy chain 3 [Source:MGI Symbol;Acc:MGI:96620]	16426	20.3982	29.0651	0.480209	0.00262784	0.0180744
ENSMUSG00000020282	Rhbdf1	11	rhomboid 5 homolog 1 [Source:MGI Symbol;Acc:MGI:104328]	13650	4.89863	7.05175	0.493731	0.00262943	0.0180744
ENSMUSG00000020456	Ogdh	11	oxoglutarate (alpha-ketoglutarate) dehydrogenase (lipoamide) [Source:MGI Symbol;Acc:MGI:1098267]	18293	46.7724	61.3144	0.387703	0.00262952	0.0180744
ENSMUSG00000028108	Ecm1	3	extracellular matrix protein 1 [Source:MGI Symbol;Acc:MGI:103060]	13601	0.886713	1.94064	0.798121	0.00263291	0.0180892
ENSMUSG00000062234	Gak	5	cyclin G associated kinase [Source:MGI Symbol;Acc:MGI:2442153]	231580	8.42267	11.292	0.414468	0.00263581	0.0181005
ENSMUSG00000048495	Tyw5	1	tRNA-yW synthesizing protein 5 [Source:MGI Symbol;Acc:MGI:1915986]	68736	10.236	6.72225	-0.540512	0.00264816	0.0181759
ENSMUSG00000028830	AU040320	4	expressed sequence AU040320 [Source:MGI Symbol;Acc:MGI:2140475]	100317	5.7427	7.80628	0.422418	0.00264927	0.0181759
ENSMUSG00000036402	Gng12	6	guanine nucleotide binding protein (G protein), gamma 12 [Source:MGI Symbol;Acc:MGI:1336171]	14701	65.7072	47.3157	-0.475441	0.00265746	0.0182235
ENSMUSG00000020000	Moxd1	10	monooxygenase, DBH-like 1 [Source:MGI Symbol;Acc:MGI:1921582]	59012	0.739532	1.37825	0.720974	0.00267638	0.0183379
ENSMUSG00000041607	Mbp	18	myelin basic protein [Source:MGI Symbol;Acc:MGI:96925]	17196	76.2121	94.9992	0.335634	0.00267666	0.0183379
ENSMUSG00000040675	Mthfd1l	10	methylenetetrahydrofolate dehydrogenase (NADP+ dependent) 1-like [Source:MGI Symbol;Acc:MGI:1924836]	270685	1.30172	2.25225	0.67726	0.00268384	0.0183785
ENSMUSG00000022105	Rb1	14	RB transcriptional corepressor 1 [Source:MGI Symbol;Acc:MGI:97874]	19645	10.6727	7.72745	-0.444105	0.00269741	0.0184627
ENSMUSG00000017999	Ddx27	2	DEAD (Asp-Glu-Ala-Asp) box polypeptide 27 [Source:MGI Symbol;Acc:MGI:2385884]	228889	8.50594	11.254	0.39709	0.00269907	0.0184633
ENSMUSG00000058402	Zfp420	7	zinc finger protein 420 [Source:MGI Symbol;Acc:MGI:2444666]	233058	5.20827	3.32544	-0.584226	0.00270088	0.0184633
ENSMUSG00000045854	Lyrm2	4	LYR motif containing 2 [Source:MGI Symbol;Acc:MGI:1917573]	108755	77.136	59.3343	-0.354711	0.00270385	0.0184634
ENSMUSG00000036599	Chst12	5	carbohydrate sulfotransferase 12 [Source:MGI Symbol;Acc:MGI:1929064]	59031	6.49213	9.44193	0.496787	0.00270734	0.0184786
ENSMUSG00000016308	Ube2a	X	ubiquitin-conjugating enzyme E2A [Source:MGI Symbol;Acc:MGI:102959]	22209	81.4375	58.056	-0.453899	0.00272043	0.0185501
ENSMUSG00000028145	Them4	3	thioesterase superfamily member 4 [Source:MGI Symbol;Acc:MGI:1923028]	75778	47.1462	31.6982	-0.509534	0.00272364	0.0185501
ENSMUSG00000003234	Abcf3	16	ATP-binding cassette, sub-family F (GCN20), member 3 [Source:MGI Symbol;Acc:MGI:1351656]	27406	19.5217	26.9966	0.457253	0.00272418	0.0185501
ENSMUSG00000031284	Pak3	X	p21 (RAC1) activated kinase 3 [Source:MGI Symbol;Acc:MGI:1339656]	18481	3.71978	5.2227	0.482484	0.00272692	0.0185601
ENSMUSG00000022203	Efs	14	embryonal Fyn-associated substrate [Source:MGI Symbol;Acc:MGI:105311]	13644	18.1024	13.948	-0.352422	0.00274604	0.0186815
ENSMUSG00000029563	Foxp2	6	forkhead box P2 [Source:MGI Symbol;Acc:MGI:2148705]	114142	0.875829	1.43351	0.666673	0.00274924	0.0186858
ENSMUSG00000024654	Asrgl1	19	asparaginase like 1 [Source:MGI Symbol;Acc:MGI:1913764]	66514	235.922	189.616	-0.298273	0.00275227	0.018689
ENSMUSG00000044600	Smim7	8	small integral membrane protein 7 [Source:MGI Symbol;Acc:MGI:1914068]	66818	68.8616	54.1532	-0.325883	0.00275294	0.018689
ENSMUSG00000051319	Mtln	2	mitoregulin [Source:MGI Symbol;Acc:MGI:1915135]	NA	133.06	97.9895	-0.408945	0.00275355	0.018689
ENSMUSG00000040359	Ufl1	4	UFM1 specific ligase 1 [Source:MGI Symbol;Acc:MGI:1914740]	67490	3.75599	5.13344	0.4352	0.00275859	0.0187145
ENSMUSG00000031858	Mau2	8	MAU2 sister chromatid cohesion factor [Source:MGI Symbol;Acc:MGI:1921799]	74549	4.69805	6.21127	0.391854	0.00277599	0.0188104
ENSMUSG00000026229	Psmd1	1	proteasome (prosome, macropain) 26S subunit, non-ATPase, 1 [Source:MGI Symbol;Acc:MGI:1917497]	70247	31.4649	41.5106	0.396506	0.00277715	0.0188104
ENSMUSG00000036206	Sh3bp4	1	SH3-domain binding protein 4 [Source:MGI Symbol;Acc:MGI:2138297]	98402	1.91772	3.09535	0.617044	0.0027796	0.0188104
ENSMUSG00000026388	3110009E18Rik	1	RIKEN cDNA 3110009E18 gene [Source:MGI Symbol;Acc:MGI:1920353]	73103	5.95223	3.29557	-0.682083	0.00278004	0.0188104
ENSMUSG00000067847	Romo1	2	reactive oxygen species modulator 1 [Source:MGI Symbol;Acc:MGI:1914317]	67067	414.891	316.187	-0.370554	0.00278046	0.0188104
ENSMUSG00000026003	Acadl	1	acyl-Coenzyme A dehydrogenase, long-chain [Source:MGI Symbol;Acc:MGI:87866]	11363	156.116	119.469	-0.357279	0.0027992	0.0189196
ENSMUSG00000045435	Tmem60	5	transmembrane protein 60 [Source:MGI Symbol;Acc:MGI:2673965]	212090	26.3702	19.4561	-0.403931	0.00280526	0.0189491
ENSMUSG00000046909	Tefm	11	transcription elongation factor, mitochondrial [Source:MGI Symbol;Acc:MGI:1915800]	68550	8.44617	5.63761	-0.521446	0.00280616	0.0189491
ENSMUSG00000025425	St8sia5	18	ST8 alpha-N-acetyl-neuraminide alpha-2,8-sialyltransferase 5 [Source:MGI Symbol;Acc:MGI:109243]	225742	4.83836	6.488	0.41946	0.00280848	0.0189559
ENSMUSG00000035441	Myo1d	11	myosin ID [Source:MGI Symbol;Acc:MGI:107728]	338367	1.31874	2.1234	0.595465	0.00282197	0.0190382
ENSMUSG00000004933	Matk	10	megakaryocyte-associated tyrosine kinase [Source:MGI Symbol;Acc:MGI:99259]	17179	28.9847	41.0427	0.486155	0.00282844	0.0190631
ENSMUSG00000032251	Irak1bp1	9	interleukin-1 receptor-associated kinase 1 binding protein 1 [Source:MGI Symbol;Acc:MGI:1929475]	65099	24.0531	18.1054	-0.381081	0.00282959	0.0190631
ENSMUSG00000038489	Polr2l	7	polymerase (RNA) II (DNA directed) polypeptide L [Source:MGI Symbol;Acc:MGI:1913741]	66491	38.8538	29.6327	-0.372903	0.00283583	0.0190964
ENSMUSG00000020183	Cpm	10	carboxypeptidase M [Source:MGI Symbol;Acc:MGI:1917824]	70574	0.831216	1.39667	0.654095	0.00285661	0.0192185
ENSMUSG00000047388	Atmin	8	ATM interactor [Source:MGI Symbol;Acc:MGI:2682328]	234776	7.42191	9.6232	0.372223	0.00286048	0.0192357
ENSMUSG00000028549	Itgb3bp	4	integrin beta 3 binding protein (beta3-endonexin) [Source:MGI Symbol;Acc:MGI:1914983]	67733	6.08547	4.40991	-0.426983	0.00286529	0.0192556
ENSMUSG00000027004	Frzb	2	frizzled-related protein [Source:MGI Symbol;Acc:MGI:892032]	20378	3.21075	5.41559	0.668506	0.0028674	0.0192556
ENSMUSG00000021892	Sh3bp5	14	SH3-domain binding protein 5 (BTK-associated) [Source:MGI Symbol;Acc:MGI:1344391]	24056	13.5402	18.8805	0.468787	0.00287604	0.0193047
ENSMUSG00000049097	Ankrd34a	3	ankyrin repeat domain 34A [Source:MGI Symbol;Acc:MGI:3617846]	545554	8.52393	12.4055	0.519901	0.00288383	0.0193481
ENSMUSG00000035456	Prdm8	5	PR domain containing 8 [Source:MGI Symbol;Acc:MGI:1924880]	77630	1.76611	2.67923	0.560011	0.0028853	0.019349
ENSMUSG00000019139	Isyna1	8	myo-inositol 1-phosphate synthase A1 [Source:MGI Symbol;Acc:MGI:1919030]	71780	20.2578	28.9715	0.489105	0.00288819	0.0193595
ENSMUSG00000039262	Prrc2b	2	proline-rich coiled-coil 2B [Source:MGI Symbol;Acc:MGI:1923304]	227723	10.5042	15.0887	0.465658	0.00289722	0.0194111
ENSMUSG00000028643	Svbp	4	small vasohibin binding protein [Source:MGI Symbol;Acc:MGI:1916466]	69216	80.1702	58.2962	-0.440418	0.00291251	0.0194867
ENSMUSG00000089847	Timm10b	7	translocase of inner mitochondrial membrane 10B [Source:MGI Symbol;Acc:MGI:1315196]	14356	9.68808	7.14339	-0.410139	0.00292074	0.0195328
ENSMUSG00000002661	Alkbh7	17	alkB homolog 7 [Source:MGI Symbol;Acc:MGI:1913650]	66400	122.974	92.3973	-0.379438	0.00292739	0.0195683
ENSMUSG00000049106	Dcaf5	12	DDB1 and CUL4 associated factor 5 [Source:MGI Symbol;Acc:MGI:2444785]	320808	4.06148	5.47195	0.422995	0.00294404	0.0196697
ENSMUSG00000036882	Arhgap33	7	Rho GTPase activating protein 33 [Source:MGI Symbol;Acc:MGI:2673998]	233071	3.90476	5.79696	0.543689	0.00294526	0.0196697
[truncated: 9,640 more rows]
