# Supplementary material for: Reactive astrocytes acquire neuroprotective as well as deleterious signatures in response to Tau and Aß pathology
Source: Nat Commun. 2022 Jan 10;13:135. doi: 10.1038/s41467-021-27702-w (PMC8748982; doi:10.1038/s41467-021-27702-w)
Supplement: Supplementary file 7 — Supplementary Data 5 [file 41467_2021_27702_MOESM7_ESM.xlsx]

## Sheet: Data 5
Acute LPS	Gene.symbol	Gene.title\	Ranking (LPS stimulation)	Ranking (MCAO stimulation)			Acute MCAO	Gene.symbol	Gene.title\	Ranking (LPS stimulation)	Ranking (MCAO stimulation)			Pan-reactive	Gene.symbol	Gene.title\	Ranking (LPS stimulation)	Ranking (MCAO stimulation)
	H2-T23	H-2 class I histocompatibility antigen, D-37 alpha chain-like///histocompatibility 2, T region locus, pseudogene///histocompatibility 2, T region locus 23\	4	547				LOC100044068///Ifi202b	interferon-activable protein 202-like///interferon activated gene 202B\	54	2				Lcn2	lipocalin 2\	1	1
	Serping1	serine (or cysteine) peptidase inhibitor, clade G, member 1\	5	98				Ifi202b	interferon activated gene 202B\	95	3				Steap4	STEAP family member 4\	2	4
	Serpina3n	serine (or cysteine) peptidase inhibitor, clade A, member 3N\	6	61				Tgm1	transglutaminase 1, K polypeptide\	59	5				Timp1	tissue inhibitor of metalloproteinase 1\	3	9
	Ggta1	glycoprotein galactosyltransferase alpha 1, 3\	7	76				Clcf1	cardiotrophin-like cytokine factor 1\	1136	6				Gbp2	guanylate binding protein 2\	8	26
	C3	complement component 3\	9	89				Ptx3	pentraxin related gene\	61	7				Hspb1	heat shock protein 1\	29	18
	Fbln5	fibulin 5\	10	261				Sphk1	sphingosine kinase 1\	660	8				Hpgd	hydroxyprostaglandin dehydrogenase 15 (NAD)\	30	20
	H2-D1	histocompatibility 2, D region locus 1\	11	344				Ptgs2	prostaglandin-endoperoxide synthase 2\	184	10				Cd109	CD109 antigen\	36	15
	Cp	ceruloplasmin\	12	75				Emp1	epithelial membrane protein 1\	161	11				Cxcl10	chemokine (C-X-C motif) ligand 10\	22	29
	Fkbp5	FK506 binding protein 5\	13	293				S1pr3	sphingosine-1-phosphate receptor 3\	104	12				Lrg1	leucine-rich alpha-2-glycoprotein 1\	14	38
	Ugt1a1	UDP glucuronosyltransferase 1 family, polypeptide A1///UDP glucuronosyltransferase 1 family, polypeptide A6B///UDP glucuronosyltransferase 1 family, polypeptide A9///UDP glucuronosyltransferase 1 family, polypeptide A5///UDP glucuronosyltransferase 1 family, polypeptide A7C///UDP glycosyltransferase 1 family, polypeptide A10///UDP glucuronosyltransferase 1 family, polypeptide A6A///UDP glucuronos…	15	257				S100a10	S100 calcium binding protein A10 (calpactin)\	156	13				Galnt15	UDP-N-acetyl-alpha-D-galactosamine:polypeptide N-acetylgalactosaminyltransferase 15\	31	22
	C1s1	complement component 1, s subcomponent 1\	16	242				Il6	interleukin 6\	293	16				Slc10a6	solute carrier family 10 (sodium/bile acid cotransporter family), member 6\	51	14
	Oasl2	2'-5' oligoadenylate synthetase-like 2\	17	125				B3gnt5	UDP-GlcNAc:betaGal beta-1,3-N-acetylglucosaminyltransferase 5\	468	17				Gap43	growth associated protein 43\	33	35
	Psmb8	proteasome (prosome, macropain) subunit, beta type 8 (large multifunctional peptidase 7)\	19	301				Serpine1	serine (or cysteine) peptidase inhibitor, clade E, member 1\	3456	23				Cd14	CD14 antigen\	50	21
	Icam1	intercellular adhesion molecule 1\	20	81				Met	met proto-oncogene\	162	24				Synpo	synaptopodin\	57	19
	Iigp1	interferon inducible GTPase 1\	21	149				Tm4sf1	transmembrane 4 superfamily member 1\	241	25				Aspg	asparaginase\	18	60
	Srgn	serglycin\	23	328				Klf5	Kruppel-like factor 5\	268	27				Nt5e	5' nucleotidase, ecto\	55	44
	C1rb///C1ra	complement component 1, r subcomponent B///complement component 1, r subcomponent A\	24	254				Asns	asparagine synthetase\	333	28				Bcl3	B cell leukemia/lymphoma 3\	39	77
	Saa3	serum amyloid A 3\	25	250				Spp1	secreted phosphoprotein 1\	106	30				Osmr	oncostatin M receptor\	66	52
	Amigo2	adhesion molecule with Ig like domain 2\	26	651				Hmox1	heme oxygenase 1\	1266	31				Cxcl2	chemokine (C-X-C motif) ligand 2\	53	82
	C1ra	complement component 1, r subcomponent A\	27	371				Cd44	CD44 antigen\	234	32				Sulf1	sulfatase 1\	63	94
	LOC101056305///H2-K1///H2-D1	H-2 class I histocompatibility antigen, K-D alpha chain///histocompatibility 2, K1, K region///histocompatibility 2, D region locus 1\	28	281				Lgals3	lectin, galactose binding, soluble 3\	8578	33				Tspan4	tetraspanin 4\	73	92
	Gbp6	guanylate binding protein 6\	32	232				Hmga2	high mobility group AT-hook 2\	5740	34				Tnfaip2	tumor necrosis factor, alpha-induced protein 2\	70	96
	Cdkn1a	cyclin-dependent kinase inhibitor 1A (P21)\	34	102				Tnfrsf12a	tumor necrosis factor receptor superfamily, member 12a\	202	36				Cxcl1	chemokine (C-X-C motif) ligand 1\	67	99
	Tlr2	toll-like receptor 2\	35	390				Gdf15	growth differentiation factor 15\	3031	37				Gfap	glial fibrillary acidic protein\	68	118
	Psmb9	proteasome (prosome, macropain) subunit, beta type 9 (large multifunctional peptidase 2)\	37	646				Anxa2	annexin A2\	133	39				Thbs2	thrombospondin 2\	89	103
	Slc43a3	solute carrier family 43, member 3\	38	472				Tubb6	tubulin, beta 6 class V\	353	40				Chil1	chitinase-like 1\	82	116
	Map3k6	mitogen-activated protein kinase kinase kinase 6\	40	274				Igfbp3	insulin-like growth factor binding protein 3\	387	41				Cebpd	CCAAT/enhancer binding protein (C/EBP), delta\	110	97
	Ifi44	interferon-induced protein 44\	41	365				Eda2r	ectodysplasin A2 receptor\	511	42				Tagln2	transgelin 2\	107	109
	Ier3	immediate early response 3\	42	113				Ctgf	connective tissue growth factor\	4127	43				Neto2	neuropilin (NRP) and tolloid (TLL)-like 2\	120	114
	Usp18	ubiquitin specific peptidase 18\	43	153				LOC102641031///LOC100862473///Gm16340///Ifi203	pyrin domain-containing protein 3///cell wall protein AWA1-like///interferon-activable protein 203-like///interferon activated gene 203\	3944	45				Camk2d	calcium/calmodulin-dependent protein kinase II, delta\	126	112
	Ifitm3	interferon induced transmembrane protein 3\	44	175				Mir675///H19	microRNA 675///H19, imprinted maternally expressed transcript\	391	46				Procr	protein C receptor, endothelial\	101	137
	Slc1a5	solute carrier family 1 (neutral amino acid transporter), member 5\	45	2164				Chac1	ChaC, cation transport regulator 1\	7452	47				Shisa6	shisa family member 6\	128	129
	Il13ra1	interleukin 13 receptor, alpha 1\	46	104				Hmga1-rs1///Hmga1	high mobility group AT-hook I, related sequence 1///high mobility group AT-hook 1\	250	48				Ccnd1	cyclin D1\	198	191
	Tgm2	transglutaminase 2, C polypeptide\	47	246				Thbd	thrombomodulin\	1326	49				Gpx1	glutathione peroxidase 1\	192	210
	Rhoj	ras homolog family member J\	48	184				Fosl1	fos-like antigen 1\	2402	50				Fam129b	family with sequence similarity 129, member B\	207	207
	Cela1	chymotrypsin-like elastase family, member 1\	49	124				Pald1///Thbs1	phosphatase domain containing, paladin 1///thrombospondin 1\	697	51				Spata13	spermatogenesis associated 13\	230	199
	Acsl5	acyl-CoA synthetase long-chain family member 5\	52	430				Sbno2	strawberry notch homolog 2 (Drosophila)\	266	53				Spidr	scaffolding protein involved in DNA repair\	215	223
	H2-Q6///LOC68395///H2-Q8	histocompatibility 2, Q region locus 6///histocompatibility 2, Q region locus 6-like///histocompatibility 2, Q region locus 8\	56	434				Ahr	aryl-hydrocarbon receptor\	551	54				Nmnat2	nicotinamide nucleotide adenylyltransferase 2\	235	258
	Hspb6	heat shock protein, alpha-crystallin-related, B6\	58	138				Bdkrb2	bradykinin receptor, beta 2\	3593	55				Arrdc3	arrestin domain containing 3\	242	267
	Parp14	poly (ADP-ribose) polymerase family, member 14\	60	291				Fgl2	fibrinogen-like protein 2\	166	56				Ctla2b///Ctla2a	cytotoxic T lymphocyte-associated protein 2 beta///cytotoxic T lymphocyte-associated protein 2 alpha\	285	237
	Tapbp	TAP binding protein\	62	1950				Vgf	VGF nerve growth factor inducible\	3925	57				Myd88	myeloid differentiation primary response gene 88\	295	249
	Sphkap	SPHK1 interactor, AKAP domain containing\	64	190				Anxa3	annexin A3\	171	58
	Ly6e	lymphocyte antigen 6 complex, locus E\	65	1139				Srxn1	sulfiredoxin 1 homolog (S. cerevisiae)\	902	59
	Gsr	glutathione reductase\	69	368				Adgrg6	adhesion G protein-coupled receptor G6\	428	62
	Ifi47	interferon gamma inducible protein 47\	71	408				Lonrf1	LON peptidase N-terminal domain and ring finger 1\	247	63
	Sulf2	sulfatase 2\	72	245				Gadd45b	growth arrest and DNA-damage-inducible 45 beta\	249	64
	Gbp3	guanylate binding protein 3\	74	143				Rnf125	ring finger protein 125\	980	65
	Irgm1	immunity-related GTPase family M member 1\	75	290				Igf2bp2	insulin-like growth factor 2 mRNA binding protein 2\	898	66
	Lgals9	lectin, galactose binding, soluble 9\	76	469				Flnc	filamin C, gamma\	1722	67
	Tgtp2///Tgtp1	T cell specific GTPase 2///T cell specific GTPase 1\	77	979				Chl1	cell adhesion molecule L1-like\	138	68
	Dcn	decorin\	78	355				Vim	vimentin\	144	69
	Plin4	perilipin 4\	79	3024				Adam12	a disintegrin and metallopeptidase domain 12 (meltrin alpha)\	1420	70
	H2-T9///H2-T22///H2-T10	histocompatibility 2, T region locus 9///histocompatibility 2, T region locus 22///histocompatibility 2, T region locus 10\	80	1530				Tenm2	teneurin transmembrane protein 2\	413	71
	H2-K1	histocompatibility 2, K1, K region\	81	338				Ccl2	chemokine (C-C motif) ligand 2\	335	72
	Irgm2	immunity-related GTPase family M member 2\	83	319				Agpat9	1-acylglycerol-3-phosphate O-acyltransferase 9\	2214	73
	Nlrc5	NLR family, CARD domain containing 5\	84	320				Gcnt2	glucosaminyl (N-acetyl) transferase 2, I-branching enzyme\	1750	74
	C4a///C4b	complement component 4A (Rodgers blood group)///complement component 4B (Chido blood group)\	85	373				LOC100862473///Gm16340///Ifi203	cell wall protein AWA1-like///interferon-activable protein 203-like///interferon activated gene 203\	3828	78
	Gpx3	glutathione peroxidase 3\	86	468				Akap12	A kinase (PRKA) anchor protein (gravin) 12\	394	79
	A2m	alpha-2-macroglobulin\	87	139				Pappa	pregnancy-associated plasma protein A\	453	80
	Slc22a4	solute carrier family 22 (organic cation transporter), member 4\	88	633				AI506816	expressed sequence AI506816\	7565	83
	Tapbpl	TAP binding protein-like\	90	1364				Slc5a3	solute carrier family 5 (inositol transporters), member 3\	4909	84
	Trim30a	tripartite motif-containing 30A\	91	221				Akr1b8	aldo-keto reductase family 1, member B8\	533	85
	Olfm1	olfactomedin 1\	92	721				Col6a2	collagen, type VI, alpha 2\	2416	86
	Il1r1	interleukin 1 receptor, type I\	93	230				Bcat1	branched chain aminotransferase 1, cytosolic\	301	87
	Tspo	translocator protein\	94	276				Col12a1	collagen, type XII, alpha 1\	2767	88
	Angpt1	angiopoietin 1\	96	416				Gadd45a	growth arrest and DNA-damage-inducible 45 alpha\	342	90
	Kctd1	potassium channel tetramerisation domain containing 1\	97	935				Runx1	runt related transcription factor 1\	4061	91
	Mc2r	melanocortin 2 receptor\	98	999				Tmem74	transmembrane protein 74\	3534	93
	Slc39a14	solute carrier family 39 (zinc transporter), member 14\	99	197				Tgif1	TGFB-induced factor homeobox 1\	646	95
	Endou	endonuclease, polyU-specific\	100	3097				Msn	moesin\	175	100
