# Supplementary material for: Reactive astrocytes acquire neuroprotective as well as deleterious signatures in response to Tau and Aß pathology
Source: Nat Commun. 2022 Jan 10;13:135. doi: 10.1038/s41467-021-27702-w (PMC8748982; doi:10.1038/s41467-021-27702-w)
Supplement: Supplementary file 8 — Supplementary Data 6 [file 41467_2021_27702_MOESM8_ESM.xlsx]

## Sheet: Data 6
gene_name	Late-stage neocortex Log2_Fold_Change (APP/PS1 vs WT)	Late-stage spinal cord Log2_Fold_Change (P301S vs WT
Serpina3n	2.4252	3.18479
Cst7	4.20179	1.36803
Fcgr2b	1.67563	2.9654
Bcl3	2.24223	2.33854
Gpnmb	1.08928	3.35593
Cd34	0.854963	3.47869
Cd68	1.78077	2.10779
Aspg	1.29971	2.40123
Fcrls	1.13336	2.46764
Tagln2	1.42065	2.05034
Cebpd	0.770772	2.58543
S1pr3	1.31238	2.00465
Itgb2	1.46568	1.83829
Ccl3	1.92222	1.30495
Osmr	1.26855	1.92695
Lpl	1.46966	1.68521
Sbno2	1.3999	1.75304
Socs3	1.10624	2.03212
C4b	1.53104	1.58335
Anxa3	1.01791	2.06306
Ctss	1.72499	1.3246
Coch	0.787177	2.18299
Trem2	2.03611	0.899045
Gfap	1.13667	1.78742
Ptpn6	1.56196	1.33338
Ecm1	0.798121	2.05163
Capg	1.10905	1.72922
C1qa	1.54784	1.21596
Irf7	0.820737	1.88198
Laptm5	1.48361	1.20106
Ggta1	0.797133	1.84127
Trim47	0.78578	1.69655
Hexb	1.35648	1.07301
C1qb	1.41638	1.01285
Vim	0.699343	1.69319
C1qc	1.35722	0.998254
Csf1r	1.29006	1.05016
Slc14a1	0.914661	1.4116
Lgals3bp	0.988455	1.30972
Cd14	1.25534	1.01202
Cela1	1.09906	1.16021
Klk6	0.826582	1.42123
Ifit1	0.852378	1.36238
Tnfrsf12a	0.929058	1.27511
Fermt3	0.950523	1.17581
Arpc1b	0.707177	1.41587
Ctsb	0.726632	1.37176
Hspb6	0.505285	1.58551
Matn2	0.771972	1.31481
Hpgd	0.859667	1.22059
Ap5b1	0.726133	1.34605
Serping1	0.514286	1.55274
Rhbdf1	0.493731	1.5665
Matn4	0.778729	1.27473
Fas	0.743374	1.27268
Ctsc	0.684524	1.32969
Ccnd1	0.596892	1.41575
Gbp2	0.580896	1.41029
Plat	0.531534	1.45434
Pcdhb9	0.994917	0.974037
Pdia4	0.772431	1.17572
Vwa1	0.722093	1.20935
Olfml3	0.937233	0.987585
Angpt1	0.859963	1.04383
Grn	0.78157	1.11448
Lrtm2	0.420327	1.47266
Ctsd	0.878017	0.996366
Wfs1	1.03285	0.82756
Fcer1g	0.964979	0.893804
Neto2	0.702575	1.1332
Slco2b1	0.709872	1.12138
Plscr2	0.572179	1.2285
Cebpb	0.525675	1.27452
A2m	0.785319	0.992454
Oasl2	0.83332	0.928469
Fcgr3	0.739054	1.00858
Ndrg1	0.879512	0.84667
Serinc5	0.724561	0.992002
Gbp3	0.762755	0.920883
Csf1	0.465987	1.2135
Ctsa	0.728221	0.9499
Synpo	0.595563	1.07969
Sel1l3	0.505648	1.16317
Trf	0.781896	0.879006
Klf5	0.544827	1.104
Lgi4	0.364901	1.2802
Lgals9	0.721524	0.908232
Ppt1	0.404623	1.21661
Prnp	0.899517	0.707636
Pcyox1l	0.789362	0.801942
Atp6ap1	0.785125	0.80325
Fscn1	0.902937	0.684545
Cgref1	0.678659	0.906179
Sox10	0.683902	0.897038
Galnt10	0.877564	0.694605
Irf9	0.527782	1.03617
Ip6k3	0.502084	1.05325
Prkcd	0.759222	0.792066
Ctsh	0.764549	0.783868
Fa2h	0.752576	0.79337
Casp8	0.592802	0.941545
Daglb	0.682939	0.844638
Hspa5	0.652534	0.873065
Adamtsl4	0.69166	0.825873
Tppp	0.492016	1.02002
H2-K1	0.46576	1.04546
Pld3	0.96323	0.544243
Kctd10	0.43923	1.06608
Cers1	0.526596	0.977137
Irgm1	0.442291	1.05338
Plpp4	0.554528	0.940186
Sulf2	0.78067	0.710473
Tmem43	0.539156	0.948125
Net1	0.563615	0.917582
Agt	0.628068	0.84705
Galnt6	0.519964	0.952425
Tspan4	0.567824	0.897018
Psap	0.579834	0.883007
Fam129b	0.487375	0.9736
Bmp1	0.600174	0.858244
Tmem108	0.643807	0.809811
Ddr1	0.471151	0.97354
Ppme1	0.459253	0.982862
Agpat4	0.806958	0.631335
Pls1	0.695022	0.743158
Cpm	0.654095	0.780644
Numbl	0.572096	0.859241
Ncam1	0.619116	0.81157
Ifit3b	0.546969	0.878188
Tnfrsf1a	0.462986	0.958272
Stat3	0.499782	0.919621
Ncstn	0.630591	0.785161
Tmem176a	0.605962	0.809561
Coro1c	0.711023	0.694623
Vsir	0.71716	0.685978
Enpp6	0.767601	0.620236
Nucb1	0.600499	0.781485
Ctnna2	0.600898	0.77612
Arvcf	0.424605	0.948067
Ifit3	0.509073	0.861611
Unc93b1	0.604683	0.76533
Hs3st1	0.487227	0.875793
P4hb	0.436066	0.923733
Slc39a6	0.72453	0.631306
Xaf1	0.692949	0.662499
Ext2	0.492208	0.843041
Gsn	0.6113	0.721766
Pfkl	0.418858	0.913838
Cyb5r3	0.391004	0.941559
Psen1	0.560659	0.762196
Tmem209	0.551083	0.763646
Jam3	0.573048	0.736429
Serinc3	0.474772	0.82402
Ctsl	0.451762	0.84647
Plp1	0.671034	0.626928
Sh3bp5	0.468787	0.805167
Serinc1	0.578649	0.69136
Mcoln1	0.739313	0.507302
Pdlim1	0.555112	0.689644
Clip3	0.387898	0.845672
Cherp	0.420161	0.813335
Itm2c	0.542649	0.688851
Gnb4	0.624612	0.599265
Prrx2	0.496261	0.727615
Gba	0.610607	0.610285
Aplp1	0.588227	0.623641
Gap43	0.841301	0.364112
Flot1	0.622967	0.581278
Lamp1	0.388191	0.80579
Rpn1	0.673581	0.514954
Sil1	0.508771	0.674928
Lrpap1	0.565297	0.613964
Slc12a9	0.538116	0.641109
Ctsz	0.454994	0.699454
Bop1	0.519547	0.633531
Por	0.514534	0.633042
Tmem176b	0.444352	0.699191
Thop1	0.596537	0.536444
Nrcam	0.403951	0.717566
2011-09-01	0.384246	0.733581
Ifi27	0.436716	0.679205
Plpp1	0.436239	0.667899
Qsox1	0.497391	0.600517
Pes1	0.462157	0.632635
Timp2	0.360868	0.731135
Arsa	0.538738	0.551842
Gmpr	0.472435	0.616122
Tpm3	0.286022	0.793331
Hexa	0.441155	0.617234
Fuca2	0.375698	0.674081
Rnf19b	0.475397	0.560211
Actn4	0.471148	0.56383
Stmn4	0.566901	0.465571
Tcof1	0.456219	0.567848
Ano10	0.496947	0.51041
Clptm1	0.438458	0.566954
Fam20c	0.368426	0.62089
Tm9sf2	0.391691	0.595256
Stt3a	0.486949	0.473901
2004-09-01	0.329047	0.549612
Usp10	0.299154	0.578439
Aldoa	0.42342	0.404653
Nudcd3	0.438418	0.364292
Pank1	-0.353359	-0.32324
Pfdn6	-0.356259	-0.414854
Tmem80	-0.413725	-0.379806
C1d	-0.396299	-0.426905
Lamtor1	-0.410352	-0.424651
Ing1	-0.459861	-0.391098
Ntan1	-0.408263	-0.448714
Ift20	-0.460439	-0.398309
Dgcr6	-0.394833	-0.465227
Dexi	-0.38657	-0.473516
Ndufb6	-0.440501	-0.422103
Wbp1	-0.376332	-0.491291
Lage3	-0.329365	-0.546677
0610012G03Rik	-0.415398	-0.479964
Mrpl42	-0.493673	-0.409144
Isca2	-0.523864	-0.387692
Trappc2l	-0.403089	-0.508738
Tomm5	-0.452307	-0.470044
Mrpl23	-0.410682	-0.518337
Ndufa6	-0.408659	-0.520919
Slirp	-0.362667	-0.57232
Tma7	-0.431333	-0.505726
1110032A03Rik	-0.485947	-0.457744
Mrpl51	-0.389801	-0.554684
Ndufb8	-0.373712	-0.587503
Timm10b	-0.410139	-0.555211
Ak6	-0.465121	-0.500305
Mrpl48	-0.295541	-0.677243
Ptp4a2	-0.450314	-0.525986
Lsm6	-0.496832	-0.484367
Kbtbd3	-0.430469	-0.551186
Pnp	-0.406004	-0.575933
Cox5b	-0.400739	-0.583404
Grcc10	-0.33143	-0.655181
Smdt1	-0.437134	-0.552922
Ndufaf2	-0.448991	-0.541759
Timm13	-0.343715	-0.648623
Cox14	-0.39076	-0.603689
Ddt	-0.406885	-0.592068
Mrpl9	-0.368736	-0.641787
D8Ertd738e	-0.460898	-0.549745
Gstt1	-0.412601	-0.602172
Med31	-0.590984	-0.426359
Gpx4	-0.377927	-0.639659
Pcbd2	-0.497387	-0.526183
Mvd	-0.422918	-0.603278
Dnaic1	-0.507517	-0.522147
Timm8b	-0.427378	-0.602943
Gstm5	-0.514952	-0.521669
Uqcrb	-0.500168	-0.543079
Uqcrq	-0.429974	-0.616183
Mettl23	-0.454543	-0.604827
Mcrip2	-0.527101	-0.533269
Romo1	-0.370554	-0.692021
Pts	-0.594101	-0.469162
Id2	-0.495261	-0.57198
Ndufb4	-0.50118	-0.567602
Pigyl	-0.454073	-0.622001
Rps26	-0.365785	-0.711286
Chchd7	-0.438801	-0.645477
Ndufa5	-0.458002	-0.628295
Bbip1	-0.627807	-0.460986
Rps27l	-0.520143	-0.574623
Mrps21	-0.425178	-0.671755
Gatad1	-0.440654	-0.664841
Sem1	-0.522741	-0.583044
Atp5j2	-0.513729	-0.596423
Cox8a	-0.418289	-0.692245
Ndufb2	-0.457121	-0.656053
Akap7	-0.763689	-0.358492
Ndufs6	-0.446301	-0.680063
Sdhaf1	-0.559065	-0.570278
Minos1	-0.476541	-0.654936
Polr2i	-0.435783	-0.700404
Rps21	-0.495539	-0.649228
Ndufa3	-0.475764	-0.67169
Ptpn4	-0.446216	-0.714478
Sec61g	-0.489424	-0.673339
Selenoh	-0.506093	-0.658816
Anapc13	-0.528476	-0.638649
Rps28	-0.371892	-0.797162
Smim11	-0.446934	-0.722543
Cebpzos	-0.552845	-0.621349
Selenow	-0.365417	-0.815432
Cox6c	-0.429087	-0.75217
Ndufa12	-0.456737	-0.731591
Fam204a	-0.468511	-0.726111
Atp5l	-0.48701	-0.709597
Ost4	-0.490497	-0.713806
Gm2115	-0.670855	-0.534825
Ndufc1	-0.540118	-0.66592
Ndufa2	-0.428269	-0.778784
Hes5	-0.417494	-0.793136
Pou3f3	-0.552337	-0.66754
Sox1	-0.608989	-0.618805
Spred2	-0.606557	-0.625925
Cox7b	-0.662953	-0.571408
Vegfb	-0.447007	-0.78828
2410015M20Rik	-0.455539	-0.780617
Ndufa4	-0.528098	-0.70866
Uqcr10	-0.528882	-0.715396
Immp1l	-0.703204	-0.546069
Cops9	-0.595304	-0.655446
Atp5e	-0.492441	-0.759125
Ndufaf8	-0.541918	-0.711536
Olfr287	-0.753788	-0.500452
Rps15a	-0.379865	-0.878008
Cox7a2	-0.534512	-0.723942
Nlk	-0.501114	-0.760495
Rps27	-0.556165	-0.711765
Ptms	-0.415298	-0.854436
Rps18	-0.321241	-0.955752
Lsm5	-0.708665	-0.568356
Bola3	-0.608026	-0.669167
Uqcrh	-0.589413	-0.688881
Tmem256	-0.457467	-0.823784
Enho	-0.507239	-0.802626
Atp5k	-0.537789	-0.776097
Cox7c	-0.643986	-0.683944
Zfp560	-0.523763	-0.810242
Tomm7	-0.508408	-0.825602
Fmc1	-0.545068	-0.810584
Uqcr11	-0.598426	-0.772524
Bri3	-0.592673	-0.786033
Fgfbp3	-0.495019	-0.883769
Hopx	-0.73339	-0.66588
Pdp2	-0.46828	-0.941484
Hes1	-0.811861	-0.634198
Mthfd2l	-0.640506	-0.819544
BC005537	-0.582615	-0.89108
Rps12	-0.547699	-0.930708
1700019D03Rik	-0.660776	-0.824806
Usmg5	-0.699708	-0.789481
Orc6	-0.514562	-1.01655
Rpl41	-0.57019	-0.964223
Snrpf	-0.544058	-1.00414
Cpeb4	-0.562168	-1.01297
Smim27	-0.57603	-1.01054
Trp53inp1	-0.712058	-0.891931
Ss18l2	-0.713384	-0.931246
Pou3f4	-0.698313	-0.949964
Cox17	-0.729094	-0.922288
Tnfaip2	-0.409581	-1.34002
Ggnbp1	-0.728533	-1.05391
Camk2n1	-0.57408	-1.21859
Slc25a47	-0.513045	-1.33329
Pou3f2	-0.613546	-1.25398
Il15	-0.705915	-1.16689
1190007I07Rik	-0.603764	-1.34147
Scoc	-0.481851	-1.59134
Fam228b	-0.706304	-1.63758
