# Supplementary material for: Reactive astrocytes acquire neuroprotective as well as deleterious signatures in response to Tau and Aß pathology
Source: Nat Commun. 2022 Jan 10;13:135. doi: 10.1038/s41467-021-27702-w (PMC8748982; doi:10.1038/s41467-021-27702-w)
Supplement: Supplementary file 9 — Supplementary Data 7 [file 41467_2021_27702_MOESM9_ESM.xlsx]

## Sheet: Data 7
gene_name	gene	chromosome	description	entrez_id	Wild type astrocytes (age: 12w), average of n=5 animals	GFAP-Nrf2 astrocytes (age: 12w), average of n=5 animals	Log2fc	P-value	P_adj
ENSMUSG00000032849	Abcc4	14	ATP-binding cassette, sub-family C (CFTR/MRP), member 4 [Source:MGI Symbol;Acc:MGI:2443111]	239273	4.46653	26.0879	2.47555	0	0
ENSMUSG00000026768	Itga8	2	Integrin alpha-8 Integrin alpha-8 heavy chain Integrin alpha-8 light chain [Source:UniProtKB/Swiss-Prot;Acc:A2ARA8]	241226	0.193741	21.5735	6.02709	0	0
ENSMUSG00000032802	Srxn1	2	sulfiredoxin 1 [Source:HGNC Symbol;Acc:HGNC:16132]	76650	4.05756	54.4142	3.55925	0	0
ENSMUSG00000074063	Osgin1	8	oxidative stress induced growth inhibitor 1 [Source:HGNC Symbol;Acc:HGNC:30093]	71839	0.323949	12.4276	4.31487	2.21411e-218	8.96582e-215
ENSMUSG00000025934	Gsta3	1	Glutathione S-transferase A3 [Source:UniProtKB/Swiss-Prot;Acc:P30115]	14859	0.772061	8.4084	3.14414	2.20093e-198	7.42705e-195
ENSMUSG00000031934	Panx1	9	Pannexin-1 [Source:UniProtKB/Swiss-Prot;Acc:Q9JIP4]	55991	0.166079	3.50255	3.77009	2.10662e-197	6.09326e-194
ENSMUSG00000053025	Sv2b	7	Synaptic vesicle glycoprotein 2B [Source:UniProtKB/Swiss-Prot;Acc:Q8BG39]	64176	0.393721	4.72084	3.21395	2.19442e-181	5.55379e-178
ENSMUSG00000062991	Nrg1	8	neuregulin 1 [Source:HGNC Symbol;Acc:HGNC:7997]	211323	1.22678	7.68757	2.46647	5.91691e-146	1.33111e-142
ENSMUSG00000041552	Ptchd1	X	Patched domain-containing protein 1 [Source:UniProtKB/Swiss-Prot;Acc:Q14B62]	211612	0.0107844	2.21054	3.97673	2.10796e-121	4.26798e-118
ENSMUSG00000007030	Vwa7	17	von Willebrand factor A domain containing 7 [Source:MGI Symbol;Acc:MGI:1306798]	27762	0.164306	2.26513	3.10321	3.70381e-111	6.24926e-108
ENSMUSG00000039745	Htatip2	7	HIV-1 Tat interactive protein 2 [Source:MGI Symbol;Acc:MGI:1859271]	53415	1.19863	7.02289	2.29622	5.0076e-95	7.79915e-92
ENSMUSG00000020250	Txnrd1	10	thioredoxin reductase 1 [Source:MGI Symbol;Acc:MGI:1354175]	50493	10.9114	41.6468	1.8192	8.0776e-91	1.16819e-87
ENSMUSG00000044117	2900011O08Rik	16	Uncharacterized [Source:UniProtKB/Swiss-Prot;Acc:Q8R1Y2]	67254	1.64178	9.03511	2.21653	8.10265e-88	1.0937e-84
ENSMUSG00000039616	Mocos	18	Molybdenum cofactor sulfurase [Source:UniProtKB/Swiss-Prot;Acc:Q14CH1]	68591	1.29044	5.19916	1.87185	2.32613e-83	2.77042e-80
ENSMUSG00000032348	Gsta4	9	Glutathione S-transferase A4 [Source:UniProtKB/Swiss-Prot;Acc:P24472]	14860	24.4771	67.3663	1.41373	8.82945e-83	9.93165e-80
ENSMUSG00000032350	Gclc	9	Glutamate--cysteine ligase catalytic subunit [Source:UniProtKB/Swiss-Prot;Acc:P97494]	14629	12.0615	27.4012	1.16313	1.04615e-80	1.11481e-77
ENSMUSG00000022323	Rida	15	2-iminobutanoate/2-iminopropanoate deaminase [Source:UniProtKB/Swiss-Prot;Acc:P52760]	15473	10.5036	39.9181	1.7918	1.61447e-75	1.63441e-72
ENSMUSG00000039126	Prune2	19	2 [Source:UniProtKB/Swiss-Prot;Acc:Q52KR3]	353211	2.33895	9.57508	1.87488	1.15854e-74	1.117e-71
ENSMUSG00000027187	Cat	2	Catalase [Source:UniProtKB/Swiss-Prot;Acc:P24270]	12359	31.1518	77.4956	1.2786	6.07253e-74	5.58866e-71
ENSMUSG00000018819	Lsp1	7	Lymphocyte-specific protein 1 [Source:UniProtKB/Swiss-Prot;Acc:P19973]	16985	0.767983	5.65843	2.42547	1.32654e-72	1.16776e-69
ENSMUSG00000038776	Ephx1	1	Epoxide hydrolase 1 [Source:UniProtKB/Swiss-Prot;Acc:Q9D379]	13849	22.3757	83.5656	1.76371	1.04111e-71	8.78307e-69
ENSMUSG00000015839	Nfe2l2	2	Nuclear factor erythroid 2-related factor 2 [Source:UniProtKB/Swiss-Prot;Acc:Q60795]	18024	17.7881	56.6297	1.57854	4.78285e-70	3.87354e-67
ENSMUSG00000003849	Nqo1	8	NAD(P)H dehydrogenase [quinone] 1 [Source:UniProtKB/Swiss-Prot;Acc:Q64669]	18104	2.59887	13.5678	2.09289	2.48778e-66	1.93731e-63
ENSMUSG00000028124	Gclm	3	Glutamate--cysteine ligase regulatory subunit [Source:UniProtKB/Swiss-Prot;Acc:O09172]	14630	8.62805	22.695	1.34042	1.21105e-64	9.08155e-62
ENSMUSG00000022707	Gbe1	16	1,4-alpha-glucan-branching enzyme [Source:UniProtKB/Swiss-Prot;Acc:Q9D6Y9]	74185	2.75459	7.42655	1.36832	1.13033e-61	7.89164e-59
ENSMUSG00000031584	Gsr	8	Glutathione reductase, mitochondrial [Source:UniProtKB/Swiss-Prot;Acc:P47791]	14782	10.3652	25.1719	1.2348	8.16567e-59	5.51101e-56
ENSMUSG00000025855	Prkar1b	5	protein kinase, cAMP dependent regulatory, type I beta [Source:MGI Symbol;Acc:MGI:97759]	19085	1.28059	5.84561	1.93281	5.16954e-58	3.37638e-55
ENSMUSG00000029371	Cxcl5	5	C-X-C motif chemokine 5 GCP-2(1-78) GCP-2(9-78) [Source:UniProtKB/Swiss-Prot;Acc:P50228]	20311	0.229011	2.56623	2.52592	7.2219e-56	4.56943e-53
ENSMUSG00000063558	Aox1	1	aldehyde oxidase 1 [Source:HGNC Symbol;Acc:HGNC:553]	11761	16.1397	52.6973	1.57947	3.38316e-55	2.07572e-52
ENSMUSG00000015568	Lpl	8	lipoprotein lipase [Source:MGI Symbol;Acc:MGI:96820]	16956	0.151357	2.05377	2.60217	5.46135e-55	3.25223e-52
ENSMUSG00000031530	Dusp4	8	Dual specificity protein phosphatase 4 [Source:UniProtKB/Swiss-Prot;Acc:Q8BFV3]	319520	0.617437	4.52803	2.29056	1.1026e-54	6.37841e-52
ENSMUSG00000058135	Gstm1	3	Glutathione S-transferase Mu 1 [Source:UniProtKB/Swiss-Prot;Acc:P10649]	14862	170.853	525.049	1.50559	6.24476e-53	3.51216e-50
ENSMUSG00000029307	Dmp1	5	Dentin matrix acidic phosphoprotein 1 [Source:UniProtKB/Swiss-Prot;Acc:O55188]	13406	9.66089	29.9418	1.51613	2.1312e-52	1.16623e-49
ENSMUSG00000023913	Pla2g7	17	Platelet-activating factor acetylhydrolase [Source:UniProtKB/Swiss-Prot;Acc:Q60963]	27226	296.709	653.748	1.10784	3.16905e-52	1.68852e-49
ENSMUSG00000040466	Blvrb	7	Flavin reductase (NADPH) [Source:UniProtKB/Swiss-Prot;Acc:Q923D2]	233016	2.76976	11.3441	1.79428	4.64218e-50	2.34976e-47
ENSMUSG00000022309	Angpt1	15	Angiopoietin-1 [Source:UniProtKB/Swiss-Prot;Acc:O08538]	11600	1.40181	4.15812	1.45983	1.85439e-49	9.15752e-47
ENSMUSG00000078161	Erich3	3		209601	4.49197	9.39432	1.03736	2.35837e-49	1.1369e-46
ENSMUSG00000046818	Ddit4l	3	DNA damage-inducible transcript 4-like protein [Source:UniProtKB/Swiss-Prot;Acc:Q8VHZ5]	73284	7.53678	22.147	1.4473	2.5401e-49	1.19603e-46
ENSMUSG00000022099	Dmtn	14	Dematin [Source:UniProtKB/Swiss-Prot;Acc:Q9WV69]	13829	1.01121	3.11095	1.48885	3.10458e-46	1.39685e-43
ENSMUSG00000052981	Ube2ql1	13	ubiquitin-conjugating enzyme E2Q family-like 1 [Source:MGI Symbol;Acc:MGI:1924230]	76980	1.41282	5.45139	1.71487	6.97258e-45	3.0037e-42
ENSMUSG00000002808	Epdr1	13	Mammalian ependymin-related protein 1 [Source:UniProtKB/Swiss-Prot;Acc:Q99M71]	105298	19.472	39.3697	0.990761	1.86634e-44	7.87246e-42
ENSMUSG00000040997	Abhd4	14	abhydrolase domain containing 4 [Source:MGI Symbol;Acc:MGI:1915938]	105501	33.1171	61.4329	0.875902	1.35456e-41	5.59708e-39
ENSMUSG00000031111	Igsf1	X	Immunoglobulin superfamily member 1 [Source:UniProtKB/Swiss-Prot;Acc:Q7TQA1]	209268	9.59055	4.41645	-1.05165	1.87167e-41	7.57912e-39
ENSMUSG00000028906	Epb41	4	erythrocyte membrane protein band 4.1 [Source:MGI Symbol;Acc:MGI:95401]	269587	1.47088	3.80096	1.28321	2.04613e-41	8.12313e-39
ENSMUSG00000070498	Tmem132b	5	transmembrane protein 132B [Source:HGNC Symbol;Acc:HGNC:29397]	208151	14.0113	25.9282	0.870571	1.38555e-39	5.39487e-37
ENSMUSG00000027273	Snap25	2	Mus musculus synaptosomal-associated protein 25 (Snap25), transcript variant 4, mRNA. [Source:RefSeq mRNA;Acc:NM_001355255]	20614	0.718389	2.06389	1.38942	2.79264e-38	1.02805e-35
ENSMUSG00000041556	Fbxo2	4	F-box only protein 2 [Source:UniProtKB/Swiss-Prot;Acc:Q80UW2]	230904	34.8851	72.5954	1.01729	9.5509e-38	3.45316e-35
ENSMUSG00000009569	Mkl2	16	MKL1/myocardin like 2 [Source:HGNC Symbol;Acc:HGNC:29819]	239719	6.91514	11.4426	0.723288	1.78379e-37	6.33622e-35
ENSMUSG00000029223	Uchl1	5	ubiquitin carboxy-terminal hydrolase L1 [Source:MGI Symbol;Acc:MGI:103149]	22223	8.14073	17.2064	1.03445	3.68207e-36	1.28536e-33
ENSMUSG00000041423	Paqr6	3	progestin and adipoQ receptor family member VI [Source:MGI Symbol;Acc:MGI:1916207]	68957	22.4979	9.75371	-1.11802	3.86971e-36	1.32797e-33
ENSMUSG00000031379	Pir	X	Pirin [Source:UniProtKB/Swiss-Prot;Acc:Q9D711]	69656	2.56021	5.76721	1.11191	7.19697e-36	2.42862e-33
ENSMUSG00000024646	Cyb5a	18	Cytochrome b5 [Source:UniProtKB/Swiss-Prot;Acc:P56395]	109672	21.0896	38.8584	0.863183	1.23833e-35	4.11025e-33
ENSMUSG00000040373	Cacng5	11	Voltage-dependent calcium channel gamma-5 subunit [Source:UniProtKB/Swiss-Prot;Acc:Q8VHW4]	140723	1.53325	5.10736	1.52195	1.0558e-34	3.39313e-32
ENSMUSG00000032939	Nup93	8	Mus musculus nucleoporin 93 (Nup93), transcript variant 4, mRNA. [Source:RefSeq mRNA;Acc:NM_001357268]	71805	8.72397	15.7225	0.831673	1.9563e-32	6.09374e-30
ENSMUSG00000109864	Eid3	10	EP300-interacting inhibitor of differentiation 3 [Source:UniProtKB/Swiss-Prot;Acc:Q3V124]	66341	1.23834	4.94906	1.64768	1.18825e-31	3.64522e-29
ENSMUSG00000070348	Ccnd1	7	G1/S-specific cyclin-D1 [Source:UniProtKB/Swiss-Prot;Acc:P25322]	12443	1.11166	2.95318	1.28063	1.89244e-31	5.71883e-29
ENSMUSG00000029804	Herc3	6	HECT and RLD domain containing E3 ubiquitin protein ligase 3 [Source:HGNC Symbol;Acc:HGNC:4876]	73998	4.28984	8.40073	0.934835	4.38052e-31	1.29626e-28
ENSMUSG00000039891	Txlnb	10	taxilin beta [Source:MGI Symbol;Acc:MGI:2671945]	378431	1.49875	5.25015	1.54276	4.41754e-31	1.29626e-28
ENSMUSG00000043673	Kcns3	12	Potassium voltage-gated channel subfamily S member 3 [Source:UniProtKB/Swiss-Prot;Acc:Q8BQZ8]	238076	0.52342	2.49291	1.76036	7.11286e-31	2.05734e-28
ENSMUSG00000097789	Gm2115	7	cortexin domain containing 1 [Source:HGNC Symbol;Acc:HGNC:50507]		4.10329	10.4519	1.23347	1.14522e-30	3.26582e-28
ENSMUSG00000051510	Mafg	11	Transcription factor MafG [Source:UniProtKB/Swiss-Prot;Acc:O54790]	17134	18.3933	32.5286	0.805175	1.50198e-30	4.22369e-28
ENSMUSG00000006611	Hfe	13	Hereditary hemochromatosis protein homolog [Source:UniProtKB/Swiss-Prot;Acc:P70387]	15216	1.70953	4.46502	1.26018	1.83703e-30	5.09512e-28
ENSMUSG00000041653	Pnpla3	15	patatin like phospholipase domain containing 3 [Source:HGNC Symbol;Acc:HGNC:18590]	116939	2.50412	9.37294	1.58699	1.96605e-30	5.37929e-28
ENSMUSG00000021994	Wnt5a	14	wingless-type MMTV integration site family, member 5A [Source:MGI Symbol;Acc:MGI:98958]	22418	1.28825	2.88393	1.09222	2.18273e-30	5.89251e-28
ENSMUSG00000020932	Gfap	11	Glial fibrillary acidic protein [Source:UniProtKB/Swiss-Prot;Acc:P03995]	14580	38.4972	80.338	1.00931	2.9153e-30	7.76658e-28
ENSMUSG00000036915	Kirrel2	7	Kin of IRRE-like protein 2 [Source:UniProtKB/Swiss-Prot;Acc:Q7TSU7]	243911	8.97667	4.19034	-1.01509	1.26502e-29	3.32634e-27
ENSMUSG00000027737	Slc7a11	3	solute carrier family 7 (cationic amino acid transporter, y+ system), member 11 [Source:MGI Symbol;Acc:MGI:1347355]	26570	27.8234	52.8921	0.891667	1.49533e-27	3.88153e-25
ENSMUSG00000078234	Klhdc7a	4	Kelch domain-containing protein 7A [Source:UniProtKB/Swiss-Prot;Acc:A2APT9]	242721	17.2525	8.7499	-0.910952	2.29598e-27	5.8844e-25
ENSMUSG00000033849	B3galt2	1	Beta-1,3-galactosyltransferase 2 [Source:UniProtKB/Swiss-Prot;Acc:O54905]	26878	3.92778	1.94532	-0.938123	1.1611e-26	2.93861e-24
ENSMUSG00000022816	Fstl1	16	Follistatin-related protein 1 [Source:UniProtKB/Swiss-Prot;Acc:Q62356]	14314	10.6617	18.3219	0.765047	1.3083e-26	3.27026e-24
ENSMUSG00000006373	Pgrmc1	X	progesterone receptor membrane component 1 [Source:MGI Symbol;Acc:MGI:1858305]	53328	19.1106	34.3186	0.818165	3.08439e-26	7.6158e-24
ENSMUSG00000067242	Lgi1	19	Leucine-rich glioma-inactivated protein 1 [Source:UniProtKB/Swiss-Prot;Acc:Q9JIA1]	56839	11.4396	5.80283	-0.907136	6.21755e-26	1.51671e-23
ENSMUSG00000065968	Ifitm7	16	interferon induced transmembrane protein 7 [Source:RefSeq peptide;Acc:NP_001257647]	74482	0.366186	2.38203	1.79964	1.31877e-25	3.17871e-23
ENSMUSG00000028378	Ptgr1	4	Prostaglandin reductase 1 [Source:UniProtKB/Swiss-Prot;Acc:Q91YR9]	67103	1.29862	4.05313	1.39201	3.20036e-25	7.62326e-23
ENSMUSG00000043085	Tmem82	4	Transmembrane protein 82 [Source:UniProtKB/Swiss-Prot;Acc:Q8R115]	213989	2.14464	0.70987	-1.3471	4.32089e-25	1.00557e-22
ENSMUSG00000029822	Osbpl3	6	Oxysterol-binding protein-related protein 3 [Source:UniProtKB/Swiss-Prot;Acc:Q9DBS9]	71720	1.74117	3.79069	1.04273	7.93575e-25	1.82585e-22
ENSMUSG00000032418	Me1	9	NADP-dependent malic enzyme [Source:UniProtKB/Swiss-Prot;Acc:P06801]	17436	9.36591	17.2547	0.847593	1.46539e-24	3.33367e-22
ENSMUSG00000021996	Esd	14	S-formylglutathione hydrolase [Source:UniProtKB/Swiss-Prot;Acc:Q9R0P3]	13885	8.98725	17.4085	0.906296	2.13468e-24	4.80231e-22
ENSMUSG00000039910	Cited2	10	Cbp/p300-interacting transactivator 2 [Source:UniProtKB/Swiss-Prot;Acc:O35740]	17684	3.36702	7.30156	1.03558	2.77819e-24	6.18132e-22
ENSMUSG00000052384	Nrros	16	Mus musculus negative regulator of reactive oxygen species (Nrros), transcript variant 2, mRNA. [Source:RefSeq mRNA;Acc:NM_001347181]	224109	3.96202	1.17483	-1.42007	6.90319e-24	1.51923e-21
ENSMUSG00000002289	Angptl4	17	Angiopoietin-related protein 4 [Source:UniProtKB/Swiss-Prot;Acc:Q9Z1P8]	57875	5.4909	2.25036	-1.13839	7.62214e-24	1.65941e-21
ENSMUSG00000022679	Mpv17l	16	Mpv17-like protein [Source:UniProtKB/Swiss-Prot;Acc:Q99MS3]	93734	4.61073	8.93056	0.906541	8.2769e-24	1.78279e-21
ENSMUSG00000050708	Ftl1	7		14325	52.8399	110.698	0.994631	1.28126e-23	2.7307e-21
ENSMUSG00000022197	Pdzd2	15	PDZ domain containing 2 [Source:HGNC Symbol;Acc:HGNC:18486]	68070	2.88746	5.69345	0.924934	4.7409e-23	9.99885e-21
ENSMUSG00000008540	Mgst1	6	Microsomal glutathione S-transferase 1 [Source:UniProtKB/Swiss-Prot;Acc:Q91VS7]	56615	14.4004	32.4597	1.07194	4.89748e-23	1.02226e-20
ENSMUSG00000031400	G6pdx	X	Glucose-6-phosphate 1-dehydrogenase X [Source:UniProtKB/Swiss-Prot;Acc:Q00612]	14381	12.8331	23.8555	0.853782	6.05724e-23	1.25144e-20
ENSMUSG00000021957	Tkt	14	Transketolase [Source:UniProtKB/Swiss-Prot;Acc:P40142]	21881	65.1336	99.6896	0.608459	8.78354e-23	1.79637e-20
ENSMUSG00000027333	Smox	2	spermine oxidase [Source:MGI Symbol;Acc:MGI:2445356]	228608	55.5761	31.6841	-0.758646	1.02658e-22	2.07852e-20
ENSMUSG00000050315	Synpo2	3	Synaptopodin-2 [Source:UniProtKB/Swiss-Prot;Acc:Q91YE8]	118449	3.39455	7.06761	0.984825	1.38232e-22	2.7439e-20
ENSMUSG00000034656	Cacna1a	8	Voltage-dependent P/Q-type calcium channel subunit alpha-1A [Source:UniProtKB/Swiss-Prot;Acc:P97445]	12286	5.26813	9.65587	0.838156	1.86707e-22	3.67015e-20
ENSMUSG00000027015	Cybrd1	2	Cytochrome b reductase 1 [Source:UniProtKB/Swiss-Prot;Acc:Q925G2]	73649	1.25709	3.01978	1.13443	3.23457e-22	6.24438e-20
ENSMUSG00000073424	Cyp4f15	17	cytochrome P450, family 4, subfamily f, polypeptide 15 [Source:MGI Symbol;Acc:MGI:2146921]	106648	50.138	25.3958	-0.89887	3.23831e-22	6.24438e-20
ENSMUSG00000020620	Abca8b	11	ATP-binding cassette, sub-family A (ABC1), member 8b [Source:MGI Symbol;Acc:MGI:1351668]	27404	3.35996	5.5268	0.701949	5.21369e-22	9.95865e-20
ENSMUSG00000029419	Gm996	2	predicted gene 996 [Source:MGI Symbol;Acc:MGI:2685842]	381353	9.64613	5.40867	-0.779156	1.04247e-21	1.95434e-19
ENSMUSG00000031596	Slc7a2	8	solute carrier family 7 (cationic amino acid transporter, y+ system), member 2 [Source:MGI Symbol;Acc:MGI:99828]	11988	21.6831	13.6059	-0.634926	2.75135e-21	4.9738e-19
ENSMUSG00000032878	Ccdc85a	11	Coiled-coil domain-containing protein 85A [Source:UniProtKB/Swiss-Prot;Acc:Q5SP85]	216613	6.64349	3.65637	-0.798182	2.90651e-21	5.20779e-19
ENSMUSG00000040740	Slc25a34	4	Solute carrier family 25 member 34 [Source:UniProtKB/Swiss-Prot;Acc:A2ADF7]	384071	5.38321	2.1507	-1.14672	4.25468e-21	7.55653e-19
ENSMUSG00000031980	Agt	8	angiotensinogen [Source:HGNC Symbol;Acc:HGNC:333]	11606	149.981	78.284	-0.862823	4.88103e-21	8.59359e-19
ENSMUSG00000021196	Pfkp	13	ATP-dependent 6-phosphofructokinase, platelet type [Source:UniProtKB/Swiss-Prot;Acc:Q9WUA3]	56421	24.6668	12.7569	-0.871097	6.04258e-21	1.05469e-18
ENSMUSG00000040896	Kcnd3	3	potassium voltage-gated channel, Shal-related family, member 3 [Source:MGI Symbol;Acc:MGI:1928743]	56543	1.38506	3.03247	1.0334	7.58446e-21	1.30105e-18
ENSMUSG00000054226	Tprkb	6	Tp53rk binding protein [Source:MGI Symbol;Acc:MGI:1917036]	69786	77.9282	41.5507	-0.83509	7.64683e-21	1.30105e-18
ENSMUSG00000038390	Gpr162	6	G protein-coupled receptor 162 [Source:MGI Symbol;Acc:MGI:1315214]	14788	15.5485	8.47206	-0.808246	1.39259e-20	2.34965e-18
ENSMUSG00000063455	D630045J12Rik	6	UPF0606 protein KIAA1549 [Source:UniProtKB/Swiss-Prot;Acc:Q68FD9]	330286	2.24005	4.14426	0.84232	3.52993e-20	5.90664e-18
ENSMUSG00000038244	Mical2	7	[F-actin]-monooxygenase MICAL2 [Source:UniProtKB/Swiss-Prot;Acc:Q8BML1]	320878	29.6524	13.4907	-1.00497	1.3817e-19	2.25607e-17
ENSMUSG00000045763	Basp1	15	Brain acid soluble protein 1 [Source:UniProtKB/Swiss-Prot;Acc:Q91XV3]	70350	4.86891	11.3835	1.08571	2.82725e-19	4.54312e-17
ENSMUSG00000036766	Dner	1	Delta and Notch-like epidermal growth factor-related receptor [Source:UniProtKB/Swiss-Prot;Acc:Q8JZM4]	227325	18.6945	10.0869	-0.815489	4.79766e-19	7.58893e-17
ENSMUSG00000027408	Cpxm1	2	Probable carboxypeptidase X1 [Source:UniProtKB/Swiss-Prot;Acc:Q9Z100]	56264	1.2608	3.22966	1.16307	8.88891e-19	1.36344e-16
ENSMUSG00000014361	Mertk	2	Tyrosine-protein kinase Mer [Source:UniProtKB/Swiss-Prot;Acc:Q60805]	17289	75.2051	43.1134	-0.742058	2.03811e-18	3.10268e-16
ENSMUSG00000026077	Npas2	1	neuronal PAS domain protein 2 [Source:HGNC Symbol;Acc:HGNC:7895]	18143	8.93596	4.55108	-0.880108	2.60912e-18	3.9423e-16
ENSMUSG00000006522	Itih3	14	Inter-alpha-trypsin inhibitor heavy chain H3 [Source:UniProtKB/Swiss-Prot;Acc:Q61704]	16426	138.106	77.9655	-0.759246	3.49734e-18	5.20666e-16
ENSMUSG00000021814	Anxa7	14	Annexin A7 [Source:UniProtKB/Swiss-Prot;Acc:Q07076]	11750	5.31106	8.79547	0.705401	4.2467e-18	6.27613e-16
ENSMUSG00000032883	Acsl3	1	Long-chain-fatty-acid--CoA ligase 3 [Source:UniProtKB/Swiss-Prot;Acc:Q9CZW4]	74205	228.167	133.173	-0.720077	5.2736e-18	7.73729e-16
ENSMUSG00000059336	Slc14a1	18	Urea transporter 1 [Source:UniProtKB/Swiss-Prot;Acc:Q8VHL0]	108052	11.1978	18.4538	0.699179	7.47656e-18	1.08905e-15
ENSMUSG00000056602	Fry	5	FRY microtubule binding protein [Source:HGNC Symbol;Acc:HGNC:20367]	320365	21.6872	13.7694	-0.614409	1.11722e-17	1.61574e-15
ENSMUSG00000022947	Cbr3	16	Carbonyl reductase [NADPH] 3 [Source:UniProtKB/Swiss-Prot;Acc:Q8K354]	109857	7.3328	17.2306	1.07663	1.41228e-17	2.02797e-15
ENSMUSG00000028961	Pgd	4	phosphogluconate dehydrogenase [Source:MGI Symbol;Acc:MGI:97553]	110208	6.71983	10.101	0.580271	1.81137e-17	2.58274e-15
ENSMUSG00000022376	Adcy8	15	Adenylate cyclase type 8 [Source:UniProtKB/Swiss-Prot;Acc:P97490]	11514	5.51877	3.14532	-0.747996	2.28519e-17	3.23554e-15
ENSMUSG00000047907	Tshz2	2	teashirt zinc finger family member 2 [Source:MGI Symbol;Acc:MGI:2153084]	228911	1.92659	3.6518	0.858602	3.26642e-17	4.59273e-15
ENSMUSG00000032942	Ucp3	7	uncoupling protein 3 (mitochondrial, proton carrier) [Source:MGI Symbol;Acc:MGI:1099787]	22229	8.10006	3.85345	-0.946148	3.90546e-17	5.45337e-15
ENSMUSG00000022253	Nadk2	15	NAD kinase 2, mitochondrial [Source:UniProtKB/Swiss-Prot;Acc:Q8C5H8]	68646	22.9687	33.8109	0.553951	4.12576e-17	5.72152e-15
ENSMUSG00000035237	Lcat	8	Phosphatidylcholine-sterol acyltransferase [Source:UniProtKB/Swiss-Prot;Acc:P16301]	16816	52.9103	29.3443	-0.775753	8.30742e-17	1.14422e-14
ENSMUSG00000023191	P3h3	6	Prolyl 3-hydroxylase 3 [Source:UniProtKB/Swiss-Prot;Acc:Q8CG70]	14789	15.9082	10.0369	-0.620545	1.31047e-16	1.76887e-14
ENSMUSG00000006205	Htra1	7	Serine protease HTRA1 [Source:UniProtKB/Swiss-Prot;Acc:Q9R118]	56213	490.702	302.142	-0.651848	1.42126e-16	1.90572e-14
ENSMUSG00000062488	Ifit3b	19		667370	2.49692	6.00131	1.08627	1.46596e-16	1.95272e-14
ENSMUSG00000030495	Slc7a10	7	solute carrier family 7 (cationic amino acid transporter, y+ system), member 10 [Source:MGI Symbol;Acc:MGI:1858261]	53896	203.722	110.319	-0.802237	1.76112e-16	2.31541e-14
ENSMUSG00000031075	Ano1	7	Anoctamin-1 [Source:UniProtKB/Swiss-Prot;Acc:Q8BHY3]	101772	1.67128	3.07451	0.821009	2.21492e-16	2.89326e-14
ENSMUSG00000020272	Stk10	11	Serine/threonine-protein kinase 10 [Source:UniProtKB/Swiss-Prot;Acc:O55098]	20868	3.97992	6.36621	0.65742	3.10098e-16	4.02472e-14
ENSMUSG00000028064	Sema4a	3	Semaphorin-4A [Source:UniProtKB/Swiss-Prot;Acc:Q62178]	20351	35.3868	22.16	-0.628736	3.88525e-16	4.97878e-14
ENSMUSG00000033083	Tbc1d4	14	TBC1 domain family member 4 [Source:HGNC Symbol;Acc:HGNC:19165]	210789	1.24094	2.33433	0.844741	4.3517e-16	5.5068e-14
ENSMUSG00000037348	Paqr7	4	Membrane progestin receptor alpha [Source:UniProtKB/Swiss-Prot;Acc:Q80ZE4]	71904	39.3062	26.5966	-0.532032	6.49764e-16	8.07102e-14
ENSMUSG00000015085	Entpd2	2	Ectonucleoside triphosphate diphosphohydrolase 2 [Source:UniProtKB/Swiss-Prot;Acc:O55026]	12496	22.8633	14.0686	-0.64969	6.61278e-16	8.16396e-14
ENSMUSG00000043668	Tox3	8	TOX high mobility group box family member 3 [Source:UniProtKB/Swiss-Prot;Acc:Q80W03]	244579	1.04498	2.21146	0.961994	7.66309e-16	9.40331e-14
ENSMUSG00000027070	Lrp2	2	low density lipoprotein receptor-related protein 2 [Source:MGI Symbol;Acc:MGI:95794]	14725	1.94347	6.35399	1.28146	1.01526e-15	1.23395e-13
ENSMUSG00000029570	Lfng	5	Beta-1,3-N-acetylglucosaminyltransferase lunatic fringe [Source:UniProtKB/Swiss-Prot;Acc:O09010]	16848	83.0137	53.9908	-0.581317	1.01778e-15	1.23395e-13
ENSMUSG00000028518	Prkaa2	4	protein kinase, AMP-activated, alpha 2 catalytic subunit [Source:MGI Symbol;Acc:MGI:1336173]	108079	1.88907	3.0868	0.682289	1.06967e-15	1.28152e-13
ENSMUSG00000030341	Tnfrsf1a	6	tumor necrosis factor receptor superfamily, member 1a [Source:MGI Symbol;Acc:MGI:1314884]	21937	11.1141	19.0056	0.734109	1.11458e-15	1.32747e-13
ENSMUSG00000030352	Tspan9	6	Mus musculus tetraspanin 9 (Tspan9), transcript variant 2, mRNA. [Source:RefSeq mRNA;Acc:NM_001356301]	109246	19.2096	14.1201	-0.421417	1.4058e-15	1.65484e-13
ENSMUSG00000041548	Hspb8	5	Heat shock protein beta-8 [Source:UniProtKB/Swiss-Prot;Acc:Q9JK92]	80888	8.98872	16.9324	0.842696	2.15634e-15	2.52366e-13
ENSMUSG00000036111	Lmo1	7	Rhombotin-1 [Source:UniProtKB/Swiss-Prot;Acc:Q924W9]	109594	4.31898	1.59722	-1.14529	2.18508e-15	2.54261e-13
ENSMUSG00000090129	Olfr287	15		634104	3.32684	1.33492	-1.08401	2.82243e-15	3.24691e-13
ENSMUSG00000028444	Cntfr	4	Ciliary neurotrophic factor receptor subunit alpha [Source:UniProtKB/Swiss-Prot;Acc:O88507]	12804	112.693	80.5255	-0.458372	2.86e-15	3.27155e-13
ENSMUSG00000028367	Txn1	4	thioredoxin 1 [Source:MGI Symbol;Acc:MGI:98874]	22166	11.0291	18.6984	0.721776	3.82654e-15	4.35259e-13
ENSMUSG00000011171	Vipr2	12	vasoactive intestinal peptide receptor 2 [Source:MGI Symbol;Acc:MGI:107166]	22355	0.133079	2.05214	1.41532	5.07952e-15	5.74553e-13
ENSMUSG00000076435	Acsf2	11	Acyl-CoA synthetase family member 2, mitochondrial [Source:UniProtKB/Swiss-Prot;Acc:Q8VCW8]	264895	18.9158	28.3114	0.571517	5.5406e-15	6.23226e-13
ENSMUSG00000030235	Slco1c1	6	solute carrier organic anion transporter family, member 1c1 [Source:MGI Symbol;Acc:MGI:1889679]	58807	65.9784	39.0767	-0.693745	5.82621e-15	6.51731e-13
ENSMUSG00000020773	Trim47	11	tripartite motif-containing 47 [Source:MGI Symbol;Acc:MGI:1917374]	217333	1.25337	2.83381	1.0131	7.42686e-15	8.26218e-13
ENSMUSG00000047992	Fam69c	18	Protein FAM69C [Source:UniProtKB/Swiss-Prot;Acc:Q8BQT2]	240479	10.6096	19.7182	0.825443	9.5712e-15	1.05895e-12
ENSMUSG00000037016	Frem2	3	FRAS1-related extracellular matrix protein 2 [Source:UniProtKB/Swiss-Prot;Acc:Q6NVD0]	242022	6.79838	4.83461	-0.46393	1.08581e-14	1.1948e-12
ENSMUSG00000035104	Eva1a	6	A [Source:UniProtKB/Swiss-Prot;Acc:Q91WM6]	232146	43.1151	26.1766	-0.664022	1.11847e-14	1.22409e-12
ENSMUSG00000026227	2810459M11Rik	1	Uncharacterized [Source:UniProtKB/Swiss-Prot;Acc:Q9CYS6]	72792	8.68481	12.8832	0.558996	1.22886e-14	1.33767e-12
ENSMUSG00000031328	Flna	X	Filamin-A [Source:UniProtKB/Swiss-Prot;Acc:Q8BTM8]	192176	16.0035	21.9371	0.456298	1.25481e-14	1.35862e-12
ENSMUSG00000047045	Tmem164	X	transmembrane protein 164 [Source:MGI Symbol;Acc:MGI:2148020]	209497	10.3702	6.48116	-0.628251	1.61886e-14	1.73732e-12
ENSMUSG00000023088	Abcc1	16	ATP-binding cassette, sub-family C (CFTR/MRP), member 1 [Source:MGI Symbol;Acc:MGI:102676]	17250	6.26242	9.22372	0.54862	2.1329e-14	2.27289e-12
ENSMUSG00000070287	Slc35g2	9	Solute carrier family 35 member G2 [Source:UniProtKB/Swiss-Prot;Acc:D3YVE8]	245020	4.20422	10.3264	1.07821	2.15096e-14	2.28013e-12
ENSMUSG00000048376	F2r	13	Proteinase-activated receptor 1 [Source:UniProtKB/Swiss-Prot;Acc:P30558]	14062	1.60441	2.90515	0.794017	3.55761e-14	3.75161e-12
ENSMUSG00000030930	Chst15	7	Carbohydrate sulfotransferase 15 [Source:UniProtKB/Swiss-Prot;Acc:Q91XQ5]	77590	0.626402	1.69877	1.14136	3.92928e-14	4.12208e-12
ENSMUSG00000020524	Gria1	11	Glutamate receptor 1 [Source:UniProtKB/Swiss-Prot;Acc:P23818]	14799	22.665	14.2448	-0.619295	4.16325e-14	4.34501e-12
ENSMUSG00000061751	Kalrn	16	Kalirin [Source:UniProtKB/Swiss-Prot;Acc:A2CG49]	545156	12.7303	8.48225	-0.547384	4.43944e-14	4.60951e-12
ENSMUSG00000063260	Syt10	15	synaptotagmin X [Source:MGI Symbol;Acc:MGI:1859546]	54526	9.11985	14.8354	0.67029	5.82149e-14	6.01366e-12
ENSMUSG00000038181	Chpf2	5	chondroitin polymerizing factor 2 [Source:MGI Symbol;Acc:MGI:1917522]	100910	8.99443	13.0083	0.525404	5.8653e-14	6.02816e-12
ENSMUSG00000050965	Prkca	11	protein kinase C, alpha [Source:MGI Symbol;Acc:MGI:97595]	18750	8.20745	11.9455	0.532233	7.10244e-14	7.26278e-12
ENSMUSG00000030748	Il4ra	7	Interleukin-4 receptor subunit alpha Soluble interleukin-4 receptor subunit alpha [Source:UniProtKB/Swiss-Prot;Acc:P16382]	16190	1.08234	1.92682	0.770622	8.68338e-14	8.83479e-12
ENSMUSG00000022565	Plec	15	plectin [Source:MGI Symbol;Acc:MGI:1277961]	18810	23.2319	31.1159	0.424888	1.27762e-13	1.28059e-11
ENSMUSG00000021236	Entpd5	12	Ectonucleoside triphosphate diphosphohydrolase 5 [Source:UniProtKB/Swiss-Prot;Acc:Q9WUZ9]	12499	10.9915	14.9619	0.445418	1.4326e-13	1.42886e-11
ENSMUSG00000046182	Gsg1l	7	Germ cell-specific 1-like protein [Source:UniProtKB/Swiss-Prot;Acc:D3Z7H4]	269994	0.758597	2.13672	1.15298	1.52607e-13	1.51463e-11
ENSMUSG00000029212	Gabrb1	5	Gamma-aminobutyric acid receptor subunit beta-1 [Source:UniProtKB/Swiss-Prot;Acc:P50571]	14400	15.8634	11.2293	-0.468408	1.66514e-13	1.64459e-11
ENSMUSG00000070337	Gpr179	11	G protein-coupled receptor 179 [Source:HGNC Symbol;Acc:HGNC:31371]	217143	4.35332	2.27194	-0.825018	2.52668e-13	2.48338e-11
ENSMUSG00000035109	Shc4	2	SHC (Src homology 2 domain containing) family, member 4 [Source:MGI Symbol;Acc:MGI:2655364]	271849	1.31631	2.37838	0.785477	2.70198e-13	2.63015e-11
ENSMUSG00000017756	Slc12a7	13	solute carrier family 12, member 7 [Source:MGI Symbol;Acc:MGI:1342283]	20499	2.57529	3.86523	0.571867	3.45077e-13	3.32704e-11
ENSMUSG00000025964	Adam23	1	Disintegrin and metalloproteinase domain-containing protein 23 [Source:UniProtKB/Swiss-Prot;Acc:Q9R1V7]	23792	14.9575	25.416	0.719085	3.87371e-13	3.71711e-11
ENSMUSG00000042249	Grk3	5	Beta-adrenergic receptor kinase 2 [Source:UniProtKB/Swiss-Prot;Acc:Q3UYH7]	320129	44.2082	28.2654	-0.595131	5.06313e-13	4.81283e-11
ENSMUSG00000095115	Itpripl2	7	Inositol 1,4,5-trisphosphate receptor-interacting protein-like 2 [Source:UniProtKB/Swiss-Prot;Acc:Q3UV16]	319622	1.30386	2.21801	0.718147	5.28545e-13	5.00068e-11
ENSMUSG00000035615	Frmpd1	4	FERM and PDZ domain-containing protein 1 [Source:UniProtKB/Swiss-Prot;Acc:A2AKB4]	666060	18.9367	12.8089	-0.526028	5.44323e-13	5.126e-11
ENSMUSG00000025068	Gsto1	19	Glutathione S-transferase omega-1 [Source:UniProtKB/Swiss-Prot;Acc:O09131]	14873	4.5579	8.84067	0.853819	6.86002e-13	6.43032e-11
ENSMUSG00000003363	Pld3	7	Phospholipase D3 [Source:UniProtKB/Swiss-Prot;Acc:O35405]	18807	16.4865	23.276	0.492821	7.41123e-13	6.88327e-11
ENSMUSG00000029455	Aldh2	5	Aldehyde dehydrogenase, mitochondrial [Source:UniProtKB/Swiss-Prot;Acc:P47738]	11669	22.8647	30.8236	0.432684	1.04953e-12	9.70314e-11
ENSMUSG00000027173	Depdc7	2	DEP domain-containing protein 7 [Source:UniProtKB/Swiss-Prot;Acc:Q91WS7]	211896	5.1555	9.22956	0.770556	1.30302e-12	1.19376e-10
ENSMUSG00000031380	Vegfd	X	vascular endothelial growth factor D [Source:MGI Symbol;Acc:MGI:108037]	14205	1.2374	2.98549	1.03121	1.3466e-12	1.22814e-10
ENSMUSG00000030077	Chl1	6	Neural cell adhesion molecule L1-like protein Processed neural cell adhesion molecule L1-like protein [Source:UniProtKB/Swiss-Prot;Acc:P70232]	12661	4.37399	8.51934	0.855137	1.40117e-12	1.27217e-10
ENSMUSG00000026463	Atp2b4	1	Plasma membrane calcium-transporting ATPase 4 [Source:UniProtKB/Swiss-Prot;Acc:Q6Q477]	381290	5.2003	7.17769	0.464344	1.93626e-12	1.75015e-10
ENSMUSG00000038094	Atp13a4	16	ATPase 13A4 [Source:HGNC Symbol;Acc:HGNC:25422]	224079	57.5431	34.851	-0.659265	2.03615e-12	1.83226e-10
ENSMUSG00000078490	Cfap74	4	Cilia- and flagella-associated protein 74 [Source:UniProtKB/Swiss-Prot;Acc:Q3UY96]	544678	15.7253	25.3014	0.654524	2.05121e-12	1.83765e-10
ENSMUSG00000004328	Hif3a	7	Hypoxia-inducible factor 3-alpha [Source:UniProtKB/Swiss-Prot;Acc:Q0VBL6]	53417	10.2421	3.20995	-1.16927	2.42742e-12	2.15562e-10
ENSMUSG00000031785	Adgrg1	8	Adhesion G-protein coupled receptor G1 ADGRG1 N-terminal fragment ADGRG1 C-terminal fragment [Source:UniProtKB/Swiss-Prot;Acc:Q8K209]	14766	107.476	72.2322	-0.534027	2.44374e-12	2.16063e-10
ENSMUSG00000057530	Ece1	4	Endothelin-converting enzyme 1 [Source:UniProtKB/Swiss-Prot;Acc:Q4PZA2]	230857	28.3595	19.0649	-0.534941	2.76567e-12	2.43463e-10
ENSMUSG00000021071	Trim9	12	E3 ubiquitin-protein ligase TRIM9 [Source:UniProtKB/Swiss-Prot;Acc:Q8C7M3]	94090	90.7387	59.1499	-0.571606	3.73311e-12	3.25795e-10
ENSMUSG00000033910	Gucy1a1	3	guanylate cyclase 1, soluble, alpha 1 [Source:MGI Symbol;Acc:MGI:1926562]	60596	4.54417	2.81371	-0.632127	3.93881e-12	3.42271e-10
ENSMUSG00000045875	Adra1a	14	Alpha-1A adrenergic receptor [Source:UniProtKB/Swiss-Prot;Acc:P97718]	11549	5.00562	8.63326	0.728116	3.9971e-12	3.45852e-10
ENSMUSG00000068699	Flnc	6	Filamin-C [Source:UniProtKB/Swiss-Prot;Acc:Q8VHX6]	68794	3.05914	4.42325	0.522055	4.41771e-12	3.79006e-10
ENSMUSG00000075012	Fjx1	2	Four-jointed box protein 1 [Source:UniProtKB/Swiss-Prot;Acc:Q8BQB4]	14221	53.5876	35.9419	-0.536699	5.43657e-12	4.64448e-10
ENSMUSG00000037709	Fam13a	6	Protein FAM13A [Source:UniProtKB/Swiss-Prot;Acc:Q8BGI4]	58909	5.40969	8.36219	0.604702	6.80894e-12	5.79246e-10
ENSMUSG00000028645	Slc2a1	4	solute carrier family 2 (facilitated glucose transporter), member 1 [Source:MGI Symbol;Acc:MGI:95755]	20525	68.5921	92.1792	0.426404	8.18224e-12	6.90274e-10
ENSMUSG00000036560	Lgi4	7	Leucine-rich repeat LGI family member 4 [Source:UniProtKB/Swiss-Prot;Acc:Q8K1S1]	243914	28.3505	19.003	-0.533964	9.18751e-12	7.68676e-10
ENSMUSG00000029381	Shroom3	5	shroom family member 3 [Source:MGI Symbol;Acc:MGI:1351655]	27428	8.25988	11.1229	0.429549	1.01342e-11	8.4439e-10
ENSMUSG00000022469	Rapgef3	15	Mus musculus Rap guanine nucleotide exchange factor (GEF) 3 (Rapgef3), transcript variant 4, mRNA. [Source:RefSeq mRNA;Acc:NM_001357630]	223864	96.8074	60.1874	-0.623758	1.23695e-11	1.02394e-09
ENSMUSG00000010529	Gm266	12		212539	26.2196	14.4049	-0.763465	1.23903e-11	1.02394e-09
ENSMUSG00000016349	Eef1a2	2	Elongation factor 1-alpha 2 [Source:UniProtKB/Swiss-Prot;Acc:P62631]	13628	1.3183	2.91399	0.95052	1.29947e-11	1.06953e-09
ENSMUSG00000046312	AI464131	4	Myosis-regulating glycosidase [Source:UniProtKB/Swiss-Prot;Acc:Q69ZQ1]	329828	64.015	44.7825	-0.480896	2.0912e-11	1.70042e-09
ENSMUSG00000020577	Tspan13	12	Tetraspanin-13 [Source:UniProtKB/Swiss-Prot;Acc:Q9D8C2]	66109	3.83253	7.06252	0.78904	2.34024e-11	1.88027e-09
ENSMUSG00000024558	Mapk4	18	Mitogen-activated protein kinase 4 [Source:UniProtKB/Swiss-Prot;Acc:Q6P5G0]	225724	25.1811	15.7975	-0.612663	2.37132e-11	1.89771e-09
ENSMUSG00000037010	Apln	X	Apelin Apelin-36 Apelin-31 Apelin-28 Apelin-13 [Source:UniProtKB/Swiss-Prot;Acc:Q9R0R4]	30878	20.9348	14.3146	-0.510784	2.53648e-11	2.02189e-09
ENSMUSG00000079470	Utp14b	1	UTP14B small subunit processome component [Source:MGI Symbol;Acc:MGI:2445092]	195434	92.7826	54.7841	-0.679345	3.49679e-11	2.77645e-09
ENSMUSG00000022883	Robo1	16	roundabout guidance receptor 1 [Source:MGI Symbol;Acc:MGI:1274781]	19876	8.04604	5.45412	-0.519697	3.58766e-11	2.83747e-09
ENSMUSG00000005413	Hmox1	8	Heme oxygenase 1 [Source:UniProtKB/Swiss-Prot;Acc:P14901]	15368	2.62712	11.6254	1.20168	4.08612e-11	3.21913e-09
ENSMUSG00000020591	Ntsr2	12	Neurotensin receptor type 2 [Source:UniProtKB/Swiss-Prot;Acc:P70310]	18217	238.207	158.673	-0.540038	4.43269e-11	3.4652e-09
ENSMUSG00000028128	F3	3	coagulation factor III, tissue factor [Source:HGNC Symbol;Acc:HGNC:3541]	14066	181.129	113.991	-0.608065	4.45874e-11	3.47216e-09
ENSMUSG00000040260	Daam2	17	Disheveled-associated activator of morphosis 2 [Source:UniProtKB/Swiss-Prot;Acc:Q80U19]	76441	119.205	85.2107	-0.451539	5.32484e-11	4.13073e-09
ENSMUSG00000028926	Cdk14	5	Cyclin-dependent kinase 14 [Source:UniProtKB/Swiss-Prot;Acc:O35495]	18647	5.5297	7.88728	0.503254	6.97425e-11	5.34878e-09
ENSMUSG00000040957	Cables1	18	CDK5 and ABL1 enzyme substrate 1 [Source:UniProtKB/Swiss-Prot;Acc:Q9ESJ1]	63955	33.4072	18.3076	-0.753641	1.05363e-10	8.05013e-09
ENSMUSG00000025993	Slc40a1	1	solute carrier family 40 (iron-regulated transporter), member 1 [Source:MGI Symbol;Acc:MGI:1315204]	53945	0.77122	1.47563	0.818122	1.25431e-10	9.51158e-09
ENSMUSG00000026259	Ngef	1	Ephexin-1 [Source:UniProtKB/Swiss-Prot;Acc:Q8CHT1]	53972	55.7429	42.2272	-0.375974	1.30673e-10	9.83545e-09
ENSMUSG00000070644	Etnk2	1	Ethanolamine kinase 2 [Source:UniProtKB/Swiss-Prot;Acc:A7MCT6]	214253	0.667307	1.71288	1.02385	1.33443e-10	1.00067e-08
ENSMUSG00000019856	Fam184a	10	family with sequence similarity 184 member A [Source:HGNC Symbol;Acc:HGNC:20991]	75906	37.6897	23.6949	-0.606389	1.56549e-10	1.16531e-08
ENSMUSG00000022887	Masp1	16	Mus musculus mannan-binding lectin serine peptidase 1 (Masp1), transcript variant 1, mRNA. [Source:RefSeq mRNA;Acc:NM_001359083]	17174	4.33095	2.75781	-0.592873	1.84234e-10	1.36637e-08
ENSMUSG00000047787	Flrt1	19	Leucine-rich repeat transmembrane protein FLRT1 [Source:UniProtKB/Swiss-Prot;Acc:Q6RKD8]	396184	12.9283	9.32987	-0.438669	2.16695e-10	1.60125e-08
ENSMUSG00000027878	Notch2	3	notch 2 [Source:HGNC Symbol;Acc:HGNC:7882]	18129	25.0175	17.8348	-0.453924	2.19039e-10	1.61269e-08
ENSMUSG00000063856	Gpx1	9	Mus musculus glutathione peroxidase 1 (Gpx1), transcript variant 2, mRNA. [Source:RefSeq mRNA;Acc:NM_001329527]	14775	7.69491	13.6525	0.74239	2.36744e-10	1.73672e-08
ENSMUSG00000030428	Ttyh1	7	tweety family member 1 [Source:MGI Symbol;Acc:MGI:1889007]	57776	258.791	176.034	-0.512491	2.39031e-10	1.74717e-08
ENSMUSG00000033597	Caskin1	17	Caskin-1 [Source:UniProtKB/Swiss-Prot;Acc:Q6P9K8]	268932	54.0382	37.8313	-0.476516	2.81605e-10	2.05095e-08
ENSMUSG00000040943	Tet2	3	Mus musculus tet methylcytosine dioxygenase 2 (Tet2), transcript variant 2, mRNA. [Source:RefSeq mRNA;Acc:NM_001346736]	214133	17.7626	13.068	-0.413845	2.89828e-10	2.09577e-08
ENSMUSG00000017765	Slc12a4	8	solute carrier family 12, member 4 [Source:MGI Symbol;Acc:MGI:1309465]	20498	27.693	20.9991	-0.374735	2.92754e-10	2.10939e-08
ENSMUSG00000024347	Psd2	18	PH and SEC7 domain-containing protein 2 [Source:UniProtKB/Swiss-Prot;Acc:Q6P1I6]	74002	43.7678	30.2169	-0.493977	3.30757e-10	2.37476e-08
ENSMUSG00000036565	Ttyh3	5	tweety family member 3 [Source:MGI Symbol;Acc:MGI:1925589]	78339	95.429	66.3416	-0.485138	3.34557e-10	2.39356e-08
ENSMUSG00000040907	Atp1a3	7	Sodium/potassium-transporting ATPase subunit alpha-3 [Source:UniProtKB/Swiss-Prot;Acc:Q6PIC6]	232975	0.922654	2.03741	0.921666	3.54923e-10	2.53033e-08
ENSMUSG00000062480	Acat3	17	acetyl-Coenzyme A acetyltransferase 3 [Source:MGI Symbol;Acc:MGI:109182]	224530	11.4674	6.46495	-0.720825	3.77464e-10	2.68158e-08
ENSMUSG00000020083	Fam241b	10	Mus musculus family with sequence similarity 241, member B (Fam241b), transcript variant 2, mRNA. [Source:RefSeq mRNA;Acc:NM_001358252]	69894	0.702858	1.5987	0.940811	3.99039e-10	2.82494e-08
ENSMUSG00000046709	Mapk10	5	mitogen-activated protein kinase 10 isoform 1x [Source:RefSeq peptide;Acc:NP_001305031]	26414	9.48099	12.9425	0.445079	4.0983e-10	2.89123e-08
ENSMUSG00000020734	Grin2c	11	Glutamate receptor ionotropic, NMDA 2C [Source:UniProtKB/Swiss-Prot;Acc:Q01098]	14813	107.795	61.9038	-0.700766	4.29725e-10	3.02106e-08
ENSMUSG00000045932	Ifit2	19	Mus musculus interferon-induced protein with tetratricopeptide repeats 2 (Ifit2), transcript variant 2, mRNA. [Source:RefSeq mRNA;Acc:NM_001355262]	15958	3.44317	5.22934	0.573022	5.0173e-10	3.51506e-08
ENSMUSG00000034349	Smc4	3	Mus musculus structural maintenance of chromosomes 4 (Smc4), transcript variant 2, mRNA. [Source:RefSeq mRNA;Acc:NM_001356976]	70099	4.49385	6.29126	0.477792	5.22894e-10	3.63816e-08
ENSMUSG00000033389	Arhgap44	11	Rho GTPase-activating protein 44 [Source:UniProtKB/Swiss-Prot;Acc:Q5SSM3]	216831	2.27353	3.57026	0.612133	5.79146e-10	4.01575e-08
ENSMUSG00000033998	Kcnk1	8	Potassium channel subfamily K member 1 [Source:UniProtKB/Swiss-Prot;Acc:O08581]	16525	79.1479	52.4822	-0.542001	5.82988e-10	4.02859e-08
ENSMUSG00000037287	Tbcel	9	Mus musculus tubulin folding cofactor E-like (Tbcel), transcript variant 3, mRNA. [Source:RefSeq mRNA;Acc:NM_001357657]	272589	15.3839	19.7144	0.36123	6.30475e-10	4.3272e-08
ENSMUSG00000039620	6430573F11Rik	8	Probable tRNA methyltransferase 9-like protein [Source:UniProtKB/Swiss-Prot;Acc:Q80WQ4]	319582	5.34536	3.45733	-0.570969	6.67539e-10	4.5661e-08
ENSMUSG00000033880	Lgals3bp	11	Galectin-3-binding protein [Source:UniProtKB/Swiss-Prot;Acc:Q07797]	19039	13.4366	19.8623	0.5439	7.14523e-10	4.87103e-08
ENSMUSG00000016664	Pacsin2	15	protein kinase C and casein kinase substrate in neurons 2 [Source:MGI Symbol;Acc:MGI:1345153]	23970	8.72506	12.4177	0.49659	8.03444e-10	5.45883e-08
ENSMUSG00000044716	Dok7	5	Mus musculus docking protein 7 (Dok7), transcript variant 4, mRNA. [Source:RefSeq mRNA;Acc:NM_001348276]	231134	14.8	10.3281	-0.48112	8.21232e-10	5.56103e-08
ENSMUSG00000024268	Celf4	18	CUGBP Elav-like family member 4 [Source:UniProtKB/Swiss-Prot;Acc:Q7TSY6]	108013	0.839706	1.693	0.847088	8.874e-10	5.96916e-08
ENSMUSG00000026510	Trp53bp2	1	transformation related protein 53 binding protein 2 [Source:MGI Symbol;Acc:MGI:2138319]	209456	45.3453	33.2949	-0.415107	9.61806e-10	6.44824e-08
ENSMUSG00000007908	Hmgcll1	9	3-hydroxymethyl-3-methylglutaryl-CoA lyase, cytoplasmic [Source:UniProtKB/Swiss-Prot;Acc:Q8JZS7]	208982	1.07963	1.94985	0.754647	9.70382e-10	6.48426e-08
ENSMUSG00000055737	Ghr	15	Growth hormone receptor Growth hormone-binding protein [Source:UniProtKB/Swiss-Prot;Acc:P16882]	14600	10.5791	7.29317	-0.494355	1.01246e-09	6.74317e-08
ENSMUSG00000019874	Fabp7	10	Fatty acid-binding protein, brain [Source:UniProtKB/Swiss-Prot;Acc:P51880]	12140	93.065	53.3382	-0.702326	1.01689e-09	6.75051e-08
ENSMUSG00000033676	Gabrb3	7	Gamma-aminobutyric acid receptor subunit beta-3 [Source:UniProtKB/Swiss-Prot;Acc:P63080]	14402	0.838241	1.38442	0.666782	1.19424e-09	7.90188e-08
ENSMUSG00000036790	Slitrk2	X	SLIT and NTRK-like family, member 2 [Source:MGI Symbol;Acc:MGI:2679449]	245450	18.4633	12.6159	-0.506085	1.22017e-09	8.04713e-08
ENSMUSG00000036106	Prr5	15	Proline-rich protein 5 [Source:UniProtKB/Swiss-Prot;Acc:Q812A5]	109270	19.2357	11.4274	-0.662286	1.40809e-09	9.19668e-08
ENSMUSG00000032324	Tspan3	9	tetraspanin 3 [Source:MGI Symbol;Acc:MGI:1928098]	56434	78.9393	108.683	0.454378	1.50203e-09	9.77867e-08
ENSMUSG00000020733	Slc9a3r1	11	solute carrier family 9 (sodium/hydrogen exchanger), member 3 regulator 1 [Source:MGI Symbol;Acc:MGI:1349482]	26941	98.7898	74.7136	-0.376943	1.57491e-09	1.02203e-07
ENSMUSG00000021754	Map3k1	13	mitogen-activated protein kinase kinase kinase 1 [Source:HGNC Symbol;Acc:HGNC:6848]	26401	5.79827	7.65549	0.401456	1.61314e-09	1.04349e-07
ENSMUSG00000045761	Togaram2	17	TOG array regulator of axonemal microtubules protein 2 [Source:UniProtKB/Swiss-Prot;Acc:Q3TYG6]	320159	8.57038	12.4515	0.520872	1.67387e-09	1.07933e-07
ENSMUSG00000019899	Lama2	10	Laminin subunit alpha-2 [Source:UniProtKB/Swiss-Prot;Acc:Q60675]	16773	17.0921	11.5924	-0.513066	1.70856e-09	1.0982e-07
ENSMUSG00000021820	Camk2g	14	Calcium/calmodulin-dependent protein kinase type II subunit gamma [Source:UniProtKB/Swiss-Prot;Acc:Q923T9]	12325	84.4312	62.0117	-0.413818	1.83972e-09	1.17876e-07
ENSMUSG00000019437	Tlcd1	11	Calfacilitin [Source:UniProtKB/Swiss-Prot;Acc:Q99JT6]	68385	28.9542	20.8495	-0.439592	1.95833e-09	1.24687e-07
ENSMUSG00000037617	Spag1	15	Sperm-associated antigen 1 [Source:UniProtKB/Swiss-Prot;Acc:Q80ZX8]	26942	9.04507	12.8824	0.496451	2.26281e-09	1.43621e-07
ENSMUSG00000030539	Sema4b	7	Semaphorin-4B [Source:UniProtKB/Swiss-Prot;Acc:Q62179]	20352	33.6081	24.5364	-0.423238	2.61654e-09	1.65038e-07
ENSMUSG00000002266	Zim1	7	zinc finger, imprinted 1 [Source:MGI Symbol;Acc:MGI:1341879]	22776	1.86764	1.13774	-0.633885	2.88009e-09	1.81097e-07
ENSMUSG00000074896	Ifit3	19	Interferon-induced protein with tetratricopeptide repeats 3 [Source:UniProtKB/Swiss-Prot;Acc:Q64345]	15959	4.15954	7.90676	0.795635	2.93421e-09	1.83929e-07
ENSMUSG00000096883	Shisa8	15	shisa family member 8 [Source:MGI Symbol;Acc:MGI:2146080]	435145	1.2628	2.40894	0.792892	3.22689e-09	2.01651e-07
ENSMUSG00000044349	Snhg11	2	small nucleolar RNA host gene 11 [Source:MGI Symbol;Acc:MGI:2441845]	319317	1.5097	2.55498	0.686242	3.35798e-09	2.09197e-07
ENSMUSG00000057388	Mrpl18	17	39S ribosomal protein L18, mitochondrial [Source:UniProtKB/Swiss-Prot;Acc:Q9CQL5]	67681	34.9664	24.3638	-0.478991	3.48402e-09	2.15722e-07
ENSMUSG00000028756	Pink1	4	Serine/threonine-protein kinase PINK1, mitochondrial [Source:UniProtKB/Swiss-Prot;Acc:Q99MQ3]	68943	46.0153	59.9185	0.381238	3.81785e-09	2.34954e-07
ENSMUSG00000004270	Lpcat3	6	Lysophospholipid acyltransferase 5 [Source:UniProtKB/Swiss-Prot;Acc:Q91V01]	14792	17.0382	12.3713	-0.428358	3.83035e-09	2.3501e-07
ENSMUSG00000032011	Thy1	9	Thy-1 membrane glycoprotein [Source:UniProtKB/Swiss-Prot;Acc:P01831]	21838	8.12999	12.9988	0.628208	3.9491e-09	2.41563e-07
ENSMUSG00000058743	Kcnj14	7	ATP-sensitive inward rectifier potassium channel 14 [Source:UniProtKB/Swiss-Prot;Acc:Q8JZN3]	211480	1.61925	0.73169	-0.887014	3.98089e-09	2.42774e-07
ENSMUSG00000051177	Plcb1	2	1-phosphatidylinositol 4,5-bisphosphate phosphodiesterase beta-1 [Source:UniProtKB/Swiss-Prot;Acc:Q9Z1B3]	18795	21.9979	14.9459	-0.509236	4.20923e-09	2.55162e-07
ENSMUSG00000018909	Arrb1	7	Beta-arrestin-1 [Source:UniProtKB/Swiss-Prot;Acc:Q8BWG8]	109689	33.8039	25.6522	-0.370982	4.32383e-09	2.61327e-07
ENSMUSG00000034755	Pcdh11x	X	protocadherin 11 X-linked [Source:MGI Symbol;Acc:MGI:2442849]	245578	3.07716	2.26035	-0.414875	4.75413e-09	2.86479e-07
ENSMUSG00000031548	Sfrp1	8	Secreted frizzled-related protein 1 [Source:UniProtKB/Swiss-Prot;Acc:Q8C4U3]	20377	2.97924	4.8238	0.640727	4.84883e-09	2.91318e-07
ENSMUSG00000026676	Ccdc3	2	Coiled-coil domain-containing protein 3 [Source:UniProtKB/Swiss-Prot;Acc:Q9D6Y1]	74186	6.20054	9.10206	0.53129	4.87893e-09	2.92259e-07
ENSMUSG00000027692	Tnik	3	TRAF2 and NCK interacting kinase [Source:MGI Symbol;Acc:MGI:1916264]	665113	36.136	24.4658	-0.51481	4.96456e-09	2.96511e-07
ENSMUSG00000029772	Ahcyl2	6	S-adenosylhomocysteine hydrolase-like 2 [Source:MGI Symbol;Acc:MGI:1921590]	74340	19.1558	14.4176	-0.382739	5.15034e-09	3.06703e-07
ENSMUSG00000020424	Gatsl3	11	GATS protein-like 3 [Source:MGI Symbol;Acc:MGI:1919212]	71962	5.7281	3.12768	-0.739251	5.25806e-09	3.12199e-07
ENSMUSG00000024039	Cbs	17	Cystathionine beta-synthase [Source:UniProtKB/Swiss-Prot;Acc:Q91WT9]	12411	70.9272	49.0088	-0.488966	5.58573e-09	3.30685e-07
ENSMUSG00000069255	Dusp22	13	Dual specificity protein phosphatase 22 [Source:UniProtKB/Swiss-Prot;Acc:Q99N11]	105352	8.7621	6.2403	-0.452155	6.13735e-09	3.62283e-07
ENSMUSG00000029516	Cit	5	citron rho-interacting serine/threonine kinase [Source:HGNC Symbol;Acc:HGNC:1985]	12704	7.52622	4.70327	-0.602127	7.02031e-09	4.12e-07
ENSMUSG00000044197	Gpr146	5	G protein-coupled receptor 146 [Source:MGI Symbol;Acc:MGI:1933113]	80290	14.7263	10.1121	-0.497717	7.25417e-09	4.24495e-07
ENSMUSG00000023031	Cela1	15	Chymotrypsin-like elastase family member 1 [Source:UniProtKB/Swiss-Prot;Acc:Q91X79]	109901	0.912005	2.24488	0.946585	7.49723e-09	4.36391e-07
ENSMUSG00000035914	Cd276	9	CD276 antigen [Source:UniProtKB/Swiss-Prot;Acc:Q8VE98]	102657	0.862864	1.6903	0.810352	7.50057e-09	4.36391e-07
ENSMUSG00000027895	Kcnc4	3	Potassium voltage-gated channel subfamily C member 4 [Source:UniProtKB/Swiss-Prot;Acc:Q8R1C0]	99738	6.7443	4.84326	-0.441777	7.57246e-09	4.39311e-07
ENSMUSG00000020052	Ascl1	10	Achaete-scute homolog 1 [Source:UniProtKB/Swiss-Prot;Acc:Q02067]	17172	1.80768	3.36905	0.768991	8.09435e-09	4.68246e-07
ENSMUSG00000066607	6030419C18Rik	9	UPF0583 [Source:UniProtKB/Swiss-Prot;Acc:Q8CD60]	319477	9.2462	12.5856	0.438437	8.20454e-09	4.73268e-07
ENSMUSG00000019796	Lrp11	10	Low-density lipoprotein receptor-related protein 11 [Source:UniProtKB/Swiss-Prot;Acc:Q8CB67]	237253	1.99612	3.29515	0.657915	8.39528e-09	4.81528e-07
ENSMUSG00000038594	Cep85l	10	centrosomal protein 85-like [Source:MGI Symbol;Acc:MGI:3642684]	100038725	25.4542	17.4784	-0.497173	8.53535e-09	4.88178e-07
ENSMUSG00000051379	Flrt3	2	Leucine-rich repeat transmembrane protein FLRT3 [Source:UniProtKB/Swiss-Prot;Acc:Q8BGT1]	71436	0.71288	1.3519	0.78146	9.05697e-09	5.16553e-07
ENSMUSG00000034394	Lif	11	Leukemia inhibitory factor [Source:UniProtKB/Swiss-Prot;Acc:P09056]	16878	1.04582	1.74923	0.6698	9.43546e-09	5.36628e-07
ENSMUSG00000004187	Kifc2	15	Mus musculus kinesin family member C2 (Kifc2), transcript variant 5, mRNA. [Source:RefSeq mRNA;Acc:NM_001358909]	16581	16.2934	11.8509	-0.425578	9.89805e-09	5.59663e-07
ENSMUSG00000020263	Appl2	10	DCC-interacting protein 13-beta [Source:UniProtKB/Swiss-Prot;Acc:Q8K3G9]	216190	277.947	198.19	-0.449771	9.92339e-09	5.59663e-07
ENSMUSG00000054252	Fgfr3	5	Mus musculus fibroblast growth factor receptor 3 (Fgfr3), transcript variant 6, mRNA. [Source:RefSeq mRNA;Acc:NM_001359036]	14184	214.53	163.873	-0.362104	1.09582e-08	6.12902e-07
ENSMUSG00000025932	Eya1	1	Eyes absent homolog 1 [Source:UniProtKB/Swiss-Prot;Acc:P97767]	14048	6.8582	4.74744	-0.484646	1.23032e-08	6.84351e-07
ENSMUSG00000025510	Cd151	7	CD151 antigen [Source:UniProtKB/Swiss-Prot;Acc:O35566]	12476	14.3241	21.4911	0.553445	1.41094e-08	7.82665e-07
ENSMUSG00000020589	Fam49a	12	Protein FAM49A [Source:UniProtKB/Swiss-Prot;Acc:Q8BHZ0]	76820	4.37652	2.99598	-0.498963	1.45088e-08	8.0161e-07
ENSMUSG00000031561	Tenm3	8	teneurin transmembrane protein 3 [Source:MGI Symbol;Acc:MGI:1345183]	23965	17.2938	13.2089	-0.362254	1.48959e-08	8.17338e-07
ENSMUSG00000047407	Tgif1	17	TGFB-induced factor homeobox 1 [Source:MGI Symbol;Acc:MGI:1194497]	21815	2.27999	3.76911	0.655886	1.59157e-08	8.63926e-07
ENSMUSG00000037306	Man1c1	4	mannosidase alpha class 1C member 1 [Source:HGNC Symbol;Acc:HGNC:19080]	230815	3.84906	5.7987	0.558571	1.67052e-08	8.99547e-07
ENSMUSG00000039217	Il18	9	Interleukin-18 [Source:UniProtKB/Swiss-Prot;Acc:P70380]	16173	58.1191	42.2281	-0.425791	1.70775e-08	9.17159e-07
ENSMUSG00000033542	Arhgef5	6	Rho guanine nucleotide exchange factor 5 [Source:UniProtKB/Swiss-Prot;Acc:E9Q7D5]	54324	1.25459	1.88761	0.556649	1.73619e-08	9.27511e-07
ENSMUSG00000014599	Csf1	3	Macrophage colony-stimulating factor 1 Processed macrophage colony-stimulating factor 1 [Source:UniProtKB/Swiss-Prot;Acc:P07141]	12977	16.3932	23.3778	0.493806	1.75724e-08	9.36285e-07
ENSMUSG00000048332	Lhfp	3	LHFPL tetraspan subfamily member 6 protein [Source:UniProtKB/Swiss-Prot;Acc:Q8BM86]	108927	12.5873	8.11957	-0.56586	2.03941e-08	1.07812e-06
ENSMUSG00000070576	Mn1	5	Transcriptional activator MN1 [Source:UniProtKB/Swiss-Prot;Acc:D3YWE6]	433938	1.65203	2.55861	0.58664	2.20615e-08	1.1602e-06
ENSMUSG00000031808	Slc27a1	8	solute carrier family 27 (fatty acid transporter), member 1 [Source:MGI Symbol;Acc:MGI:1347098]	26457	212.769	159.061	-0.388768	2.24981e-08	1.1801e-06
ENSMUSG00000021913	Ogdhl	14	oxoglutarate dehydrogenase-like [Source:MGI Symbol;Acc:MGI:3616088]	239017	38.2913	28.7415	-0.384543	2.26302e-08	1.18396e-06
ENSMUSG00000050390	C77080	4	Uncharacterized protein KIAA1522 [Source:UniProtKB/Swiss-Prot;Acc:A2A7S8]	97130	1.09256	1.87422	0.687016	2.4873e-08	1.29795e-06
ENSMUSG00000050545	Fam228b	12	Protein FAM228B [Source:UniProtKB/Swiss-Prot;Acc:Q497Q6]	207921	20.8756	14.9513	-0.444542	2.66769e-08	1.3885e-06
ENSMUSG00000046618	Olfml2a	2	olfactomedin-like 2A [Source:MGI Symbol;Acc:MGI:2444741]	241327	3.66856	2.22351	-0.630296	2.76854e-08	1.43362e-06
ENSMUSG00000026080	Chst10	1	carbohydrate sulfotransferase 10 [Source:HGNC Symbol;Acc:HGNC:19650]	98388	15.9533	11.9191	-0.389598	3.27361e-08	1.68225e-06
ENSMUSG00000020169	Best3	10	Bestrophin-3 [Source:UniProtKB/Swiss-Prot;Acc:Q6H1V1]	382427	0.747041	1.52396	0.823545	3.59015e-08	1.84025e-06
ENSMUSG00000032300	1700017B05Rik	9	RIKEN cDNA 1700017B05 gene [Source:MGI Symbol;Acc:MGI:1921461]	74211	9.41267	6.1869	-0.544445	3.64373e-08	1.8583e-06
ENSMUSG00000016933	Plcg1	2	1-phosphatidylinositol 4,5-bisphosphate phosphodiesterase gamma-1 [Source:UniProtKB/Swiss-Prot;Acc:Q62077]	18803	32.6724	24.9452	-0.361679	3.67391e-08	1.86899e-06
ENSMUSG00000045967	Gpr158	2	G protein-coupled receptor 158 [Source:MGI Symbol;Acc:MGI:2441697]	241263	0.75089	1.27948	0.680404	3.72505e-08	1.89025e-06
ENSMUSG00000055430	Nap1l5	6	Nucleosome assembly protein 1-like 5 [Source:UniProtKB/Swiss-Prot;Acc:Q9JJF0]	58243	35.407	48.1762	0.435182	3.81044e-08	1.92875e-06
ENSMUSG00000005958	Ephb3	16	Ephrin type-B receptor 3 [Source:UniProtKB/Swiss-Prot;Acc:P54754]	13845	13.0544	9.95583	-0.365028	4.28961e-08	2.15547e-06
ENSMUSG00000042082	Arsb	13	arylsulfatase B [Source:HGNC Symbol;Acc:HGNC:714]	11881	14.4469	19.0354	0.395663	4.2903e-08	2.15547e-06
ENSMUSG00000048402	Gli2	1	Zinc finger protein GLI2 [Source:UniProtKB/Swiss-Prot;Acc:Q0VGT2]	14633	13.3364	9.14685	-0.495581	4.33781e-08	2.17395e-06
ENSMUSG00000004031	Brinp2	1	BMP/retinoic acid-inducible neural-specific protein 2 [Source:UniProtKB/Swiss-Prot;Acc:Q6DFY8]	240843	3.16404	1.99265	-0.587752	4.48038e-08	2.23986e-06
ENSMUSG00000024530	Prelid3a	18	PRELI domain containing protein 3A [Source:UniProtKB/Swiss-Prot;Acc:Q8VE85]	225655	8.41378	5.37966	-0.57121	4.49532e-08	2.24179e-06
ENSMUSG00000052387	Trpm3	19	transient receptor potential cation channel, subfamily M, member 3 [Source:MGI Symbol;Acc:MGI:2443101]	226025	44.5418	32.7042	-0.411075	4.56518e-08	2.27104e-06
ENSMUSG00000040711	Sh3pxd2b	11	SH3 and PX domain-containing protein 2B [Source:UniProtKB/Swiss-Prot;Acc:A2AAY5]	268396	17.2032	12.9453	-0.379738	4.66761e-08	2.3163e-06
ENSMUSG00000038291	Snx25	8	Sorting nexin-25 [Source:UniProtKB/Swiss-Prot;Acc:Q3ZT31]	102141	5.9607	8.06043	0.42791	4.71314e-08	2.33318e-06
ENSMUSG00000002055	Spag5	11	Sperm-associated antigen 5 [Source:UniProtKB/Swiss-Prot;Acc:Q7TME2]	54141	3.59867	2.16277	-0.635447	4.72805e-08	2.33485e-06
ENSMUSG00000020728	Cep112	11	Centrosomal protein of 112 kDa [Source:UniProtKB/Swiss-Prot;Acc:Q5PR68]	76380	4.65403	6.35666	0.439821	4.85697e-08	2.39268e-06
ENSMUSG00000044033	Ccdc141	2	coiled-coil domain containing 141 [Source:MGI Symbol;Acc:MGI:1919735]	545428	12.2082	8.79246	-0.435741	5.02553e-08	2.46971e-06
ENSMUSG00000040055	Gjb6	14	gap junction protein, beta 6 [Source:MGI Symbol;Acc:MGI:107588]	14623	116.125	73.4194	-0.584779	5.31865e-08	2.60742e-06
ENSMUSG00000042246	Tmc7	7	Transmembrane channel-like protein 7 [Source:UniProtKB/Swiss-Prot;Acc:Q8C428]	209760	23.4212	17.6483	-0.379244	5.46915e-08	2.66849e-06
ENSMUSG00000032744	Heyl	4	Hairy/enhancer-of-split related with YRPW motif-like protein [Source:UniProtKB/Swiss-Prot;Acc:Q9DBX7]	56198	5.93043	3.48042	-0.660943	5.57328e-08	2.71255e-06
ENSMUSG00000054477	Kcnn2	18	potassium intermediate/small conductance calcium-activated channel, subfamily N, member 2 [Source:MGI Symbol;Acc:MGI:2153182]	140492	35.8922	16.596	-0.840901	5.61645e-08	2.72701e-06
ENSMUSG00000032006	Pdgfd	9	Mus musculus platelet-derived growth factor, D polypeptide (Pdgfd), transcript variant 2, mRNA. [Source:RefSeq mRNA;Acc:NM_001357397]	71785	3.09945	5.10367	0.648942	5.65726e-08	2.74025e-06
ENSMUSG00000019194	Scn1b	7	Sodium channel subunit beta-1 [Source:UniProtKB/Swiss-Prot;Acc:P97952]	20266	3.05963	5.73346	0.758476	6.15227e-08	2.96583e-06
ENSMUSG00000035735	Dagla	19	Sn1-specific diacylglycerol lipase alpha [Source:UniProtKB/Swiss-Prot;Acc:Q6WQJ1]	269060	10.5665	7.69074	-0.42324	7.19379e-08	3.45149e-06
ENSMUSG00000006800	Sulf2	2	Mus musculus sulfatase 2 (Sulf2), transcript variant 4, mRNA. [Source:RefSeq mRNA;Acc:NM_001355619]	72043	24.7532	33.0925	0.411329	7.21595e-08	3.45393e-06
ENSMUSG00000028121	Bcar3	3	Breast cancer anti-estrogen resistance protein 3 [Source:UniProtKB/Swiss-Prot;Acc:Q9QZK2]	29815	23.2343	16.94	-0.419382	7.62334e-08	3.63176e-06
ENSMUSG00000038145	Snrk	9	Mus musculus SNF related kinase (Snrk), transcript variant 5, mRNA. [Source:RefSeq mRNA;Acc:NM_001357776]	20623	13.4002	10.1735	-0.368452	8.60251e-08	4.08861e-06
ENSMUSG00000063239	Grm4	17	glutamate receptor, metabotropic 4 [Source:MGI Symbol;Acc:MGI:1351341]	268934	0.762747	1.37022	0.721069	8.70211e-08	4.12627e-06
ENSMUSG00000035606	Ky	9	kyphoscoliosis peptidase [Source:HGNC Symbol;Acc:HGNC:26576]	16716	2.82855	1.75681	-0.601116	8.78904e-08	4.15775e-06
ENSMUSG00000001663	Gstt1	10	Glutathione S-transferase theta-1 [Source:UniProtKB/Swiss-Prot;Acc:Q64471]	14871	7.12193	4.26843	-0.637455	1.07671e-07	5.07287e-06
ENSMUSG00000007097	Atp1a2	1	Sodium/potassium-transporting ATPase subunit alpha-2 [Source:UniProtKB/Swiss-Prot;Acc:Q6PIE5]	98660	968.288	742.966	-0.354499	1.07736e-07	5.07287e-06
ENSMUSG00000042680	Garem1	18	GRB2-associated and regulator of MAPK protein [Source:UniProtKB/Swiss-Prot;Acc:Q3UFT3]	381126	10.8546	8.12323	-0.386454	1.09818e-07	5.15889e-06
ENSMUSG00000053861	Gm9925	18			18.7379	11.0125	-0.653592	1.12577e-07	5.27628e-06
ENSMUSG00000040724	Kcna2	3	Potassium voltage-gated channel subfamily A member 2 [Source:UniProtKB/Swiss-Prot;Acc:P63141]	16490	14.8785	11.3471	-0.362798	1.1341e-07	5.29083e-06
ENSMUSG00000048756	Foxo3	10	Forkhead box protein O3 [Source:UniProtKB/Swiss-Prot;Acc:Q9WVH4]	56484	13.3714	9.94325	-0.394824	1.33854e-07	6.18756e-06
ENSMUSG00000063160	Numbl	7	Numb-like protein [Source:UniProtKB/Swiss-Prot;Acc:O08919]	18223	2.92614	4.12457	0.476406	1.34573e-07	6.20658e-06
ENSMUSG00000032320	Rcn2	9	Reticulocalbin-2 [Source:UniProtKB/Swiss-Prot;Acc:Q8BP92]	26611	40.0122	50.1712	0.330984	1.37194e-07	6.29877e-06
ENSMUSG00000024843	Chka	19	Choline kinase alpha [Source:UniProtKB/Swiss-Prot;Acc:O54804]	12660	25.3315	17.9372	-0.454512	1.3919e-07	6.36157e-06
ENSMUSG00000032035	Ets1	9	Protein C-ets-1 [Source:UniProtKB/Swiss-Prot;Acc:P27577]	23871	0.885776	1.36369	0.572645	1.4282e-07	6.49815e-06
ENSMUSG00000053414	Hunk	16	Hormonally up-regulated neu tumor-associated kinase [Source:UniProtKB/Swiss-Prot;Acc:O88866]	26559	4.21192	5.63508	0.412786	1.48393e-07	6.73658e-06
ENSMUSG00000025650	Col7a1	9	Collagen alpha-1(VII) chain [Source:UniProtKB/Swiss-Prot;Acc:Q63870]	12836	2.36626	1.5149	-0.570272	1.509e-07	6.81982e-06
ENSMUSG00000039982	Dtx4	19	E3 ubiquitin-protein ligase DTX4 [Source:UniProtKB/Swiss-Prot;Acc:Q6PDK8]	207521	9.40777	6.53507	-0.478859	1.54671e-07	6.95914e-06
ENSMUSG00000056856	Jakmip3	7	Janus kinase and microtubule-interacting protein 3 [Source:UniProtKB/Swiss-Prot;Acc:Q5DTN8]		13.6835	18.7283	0.439406	1.55335e-07	6.97353e-06
ENSMUSG00000055541	Lair1	7	Leukocyte-associated immunoglobulin-like receptor 1 [Source:UniProtKB/Swiss-Prot;Acc:Q8BG84]	52855	1.99152	1.18706	-0.637384	1.577e-07	7.06405e-06
ENSMUSG00000015879	Fam184b	5	Protein FAM184B [Source:UniProtKB/Swiss-Prot;Acc:Q0KK56]	58227	2.95191	1.99267	-0.509312	1.61566e-07	7.22124e-06
ENSMUSG00000069170	Adgrv1	13	adhesion G protein-coupled receptor V1 [Source:MGI Symbol;Acc:MGI:1274784]	110789	2.49929	3.36975	0.423037	1.64898e-07	7.35394e-06
ENSMUSG00000047617	Paxx	2	Protein PAXX [Source:UniProtKB/Swiss-Prot;Acc:Q8K0Y7]	227622	19.3606	14.5262	-0.385158	1.68801e-07	7.51145e-06
ENSMUSG00000053702	Nebl	2	LIM zinc-binding domain-containing Nebulette [Source:UniProtKB/Swiss-Prot;Acc:Q9DC07]	74103	17.1092	13.0971	-0.356953	1.73276e-07	7.69366e-06
ENSMUSG00000031628	Casp3	8	Caspase-3 Caspase-3 subunit p17 Caspase-3 subunit p12 [Source:UniProtKB/Swiss-Prot;Acc:P70677]	12367	1.66568	2.80059	0.657309	1.83191e-07	8.11613e-06
ENSMUSG00000021699	Pde4d	13	cAMP-specific 3',5'-cyclic phosphodiesterase 4D [Source:UniProtKB/Swiss-Prot;Acc:Q01063]	238871	4.2212	6.91113	0.636711	1.87462e-07	8.28722e-06
ENSMUSG00000051375	Pcdh1	18	protocadherin 1 [Source:HGNC Symbol;Acc:HGNC:8655]	75599	31.3885	23.8909	-0.365976	1.89229e-07	8.33969e-06
ENSMUSG00000016946	Kctd5	17	potassium channel tetramerization domain containing 5 [Source:HGNC Symbol;Acc:HGNC:21423]	69259	17.9351	13.4481	-0.384688	1.90164e-07	8.35197e-06
ENSMUSG00000015966	Il17rb	14	Interleukin-17 receptor B [Source:UniProtKB/Swiss-Prot;Acc:Q9JIP3]	50905	2.36358	3.65679	0.578256	1.91554e-07	8.39479e-06
ENSMUSG00000022346	Myc	15	myelocytomatosis oncogene [Source:MGI Symbol;Acc:MGI:97250]	17869	1.6445	2.95615	0.71342	1.92525e-07	8.41913e-06
ENSMUSG00000013236	Ptprs	17	Receptor-type tyrosine-protein phosphatase S [Source:UniProtKB/Swiss-Prot;Acc:B0V2N1]	19280	47.3279	59.2145	0.327996	1.9844e-07	8.65908e-06
ENSMUSG00000042109	Csdc2	15	Cold shock domain-containing protein C2 [Source:UniProtKB/Swiss-Prot;Acc:Q91YQ3]	105859	31.332	24.1119	-0.350804	2.03742e-07	8.87134e-06
ENSMUSG00000006519	Cyba	8	Cytochrome b-245 light chain [Source:UniProtKB/Swiss-Prot;Acc:Q61462]	13057	3.74129	6.30876	0.660516	2.07567e-07	9.01001e-06
ENSMUSG00000026796	Fam129b	2	Niban-like protein 1 [Source:UniProtKB/Swiss-Prot;Acc:Q8R1F1]	227737	3.85114	5.36187	0.459259	2.07817e-07	9.01001e-06
ENSMUSG00000027624	Epb41l1	2	band 4.1-like protein 1 isoform d [Source:RefSeq peptide;Acc:NP_001278051]	13821	8.06722	10.9891	0.43263	2.1411e-07	9.26298e-06
ENSMUSG00000030209	Grin2b	6	glutamate receptor, ionotropic, NMDA2B (epsilon 2) [Source:MGI Symbol;Acc:MGI:95821]	14812	1.26195	0.902597	-0.441871	2.25e-07	9.69271e-06
ENSMUSG00000038301	Snx10	6	sorting nexin 10 [Source:MGI Symbol;Acc:MGI:1919232]	71982	2.12533	2.95327	0.457695	2.29553e-07	9.86784e-06
ENSMUSG00000031431	Tsc22d3	X	TSC22 domain family protein 3 [Source:UniProtKB/Swiss-Prot;Acc:Q9Z2S7]	14605	40.4345	25.6739	-0.572518	2.37189e-07	1.01745e-05
ENSMUSG00000037012	Hk1	10	Hexokinase-1 [Source:UniProtKB/Swiss-Prot;Acc:P17710]	15275	24.1425	30.8682	0.353879	2.4509e-07	1.04912e-05
ENSMUSG00000042228	Lyn	4	LYN proto-oncogene, Src family tyrosine kinase [Source:MGI Symbol;Acc:MGI:96892]	17096	1.42973	2.27016	0.605273	2.46196e-07	1.05163e-05
ENSMUSG00000037624	Kcnk2	1	Mus musculus potassium channel, subfamily K, member 2 (Kcnk2), transcript variant 5, mRNA. [Source:RefSeq mRNA;Acc:NM_001357119]	16526	8.70986	6.42955	-0.403088	2.47248e-07	1.05222e-05
ENSMUSG00000045672	Col27a1	4	Collagen alpha-1(XXVII) chain [Source:UniProtKB/Swiss-Prot;Acc:Q5QNQ9]	373864	6.3056	9.39161	0.537078	2.47373e-07	1.05222e-05
ENSMUSG00000029201	Ugdh	5	UDP-glucose dehydrogenase [Source:MGI Symbol;Acc:MGI:1306785]	22235	2.40657	3.46415	0.500251	2.48801e-07	1.05395e-05
ENSMUSG00000002332	Dhrs1	14	Dehydrogenase/reductase SDR family member 1 [Source:UniProtKB/Swiss-Prot;Acc:Q99L04]	52585	13.8001	17.7163	0.360958	2.48938e-07	1.05395e-05
ENSMUSG00000076441	Ass1	2	Argininosuccinate synthase [Source:UniProtKB/Swiss-Prot;Acc:P16460]	11898	5.57809	8.11426	0.510313	2.49342e-07	1.05395e-05
ENSMUSG00000078202	Nrarp	2	Notch-regulated ankyrin repeat-containing protein [Source:UniProtKB/Swiss-Prot;Acc:Q91ZA8]	67122	19.0518	13.4859	-0.45442	2.89355e-07	1.22053e-05
ENSMUSG00000079038	D130040H23Rik	8	RIKEN cDNA D130040H23 gene [Source:MGI Symbol;Acc:MGI:2444324]	211135	12.7822	8.96181	-0.464857	2.91397e-07	1.22659e-05
ENSMUSG00000019539	Rcn3	7	Mus musculus reticulocalbin 3, EF-hand calcium binding domain (Rcn3), transcript variant 2, mRNA. [Source:RefSeq mRNA;Acc:NM_001355045]	52377	2.95463	5.01617	0.664374	3.01085e-07	1.26475e-05
ENSMUSG00000004105	Angptl2	2	Angiopoietin-related protein 2 [Source:UniProtKB/Swiss-Prot;Acc:Q9R045]	26360	2.76801	4.23821	0.564205	3.11066e-07	1.30397e-05
ENSMUSG00000059811	Atl2	17	Mus musculus atlastin GTPase 2 (Atl2), transcript variant 5, mRNA. [Source:RefSeq mRNA;Acc:NM_001357753]	56298	25.8353	18.7526	-0.422967	3.12759e-07	1.30835e-05
ENSMUSG00000051855	Mest	6	Mesoderm-specific transcript protein [Source:UniProtKB/Swiss-Prot;Acc:Q07646]	17294	4.01507	7.18716	0.70869	3.25385e-07	1.35551e-05
ENSMUSG00000007891	Ctsd	7	cathepsin D [Source:MGI Symbol;Acc:MGI:88562]	13033	53.2299	69.5629	0.382781	3.25806e-07	1.35551e-05
ENSMUSG00000021745	Ptprg	14	receptor-type tyrosine-protein phosphatase gamma isoform 2 [Source:RefSeq peptide;Acc:NP_001334522]	19270	9.17966	7.13407	-0.337015	3.30626e-07	1.37176e-05
ENSMUSG00000063296	Tmem117	15	Transmembrane protein 117 [Source:UniProtKB/Swiss-Prot;Acc:Q8BH18]	320709	2.44373	3.5234	0.499978	3.31824e-07	1.37391e-05
ENSMUSG00000022332	Khdrbs3	15	KH domain-containing, RNA-binding, signal transduction-associated protein 3 [Source:UniProtKB/Swiss-Prot;Acc:Q9R226]	13992	11.9733	16.0482	0.41303	3.32901e-07	1.37556e-05
ENSMUSG00000020021	Fgd6	10	FYVE, RhoGEF and PH domain-containing protein 6 [Source:UniProtKB/Swiss-Prot;Acc:Q69ZL1]	13998	20.2226	15.25	-0.374848	3.7299e-07	1.53494e-05
ENSMUSG00000050505	Pcdh20	14	Protocadherin-20 [Source:UniProtKB/Swiss-Prot;Acc:Q8BIZ0]	219257	1.78349	1.20067	-0.511021	3.87128e-07	1.58668e-05
ENSMUSG00000039168	Dap	15	Death-associated protein 1 [Source:UniProtKB/Swiss-Prot;Acc:Q91XC8]	223453	2.23252	3.72449	0.645287	3.89184e-07	1.59188e-05
ENSMUSG00000071547	Nt5dc2	14	5'-nucleotidase domain containing 2 [Source:HGNC Symbol;Acc:HGNC:25717]	70021	2.8533	4.54798	0.60322	3.93288e-07	1.60542e-05
ENSMUSG00000053395	Cacng8	7	voltage-dependent calcium channel gamma-8 subunit [Source:RefSeq peptide;Acc:NP_573453]	81905	12.9656	9.16053	-0.453348	4.08016e-07	1.66219e-05
ENSMUSG00000038267	Slc22a23	13	Solute carrier family 22 member 23 [Source:UniProtKB/Swiss-Prot;Acc:Q3UHH2]	73102	16.6845	20.9057	0.327694	4.37009e-07	1.77317e-05
ENSMUSG00000041225	Arhgap12	18	Rho GTPase activating protein 12 [Source:MGI Symbol;Acc:MGI:1922665]	75415	13.4634	17.1361	0.349907	4.48038e-07	1.81066e-05
ENSMUSG00000039474	Wfs1	5	wolframin ER transmembrane glycoprotein [Source:MGI Symbol;Acc:MGI:1328355]	22393	17.2023	12.5204	-0.420351	4.49617e-07	1.81343e-05
ENSMUSG00000051262	Nat8f3	6		93674	5.16749	2.78497	-0.717045	4.67574e-07	1.88146e-05
ENSMUSG00000024781	Lipa	19	Lysosomal acid lipase/cholesteryl ester hydrolase [Source:UniProtKB/Swiss-Prot;Acc:Q9Z0M5]	16889	7.61353	10.4287	0.439234	4.76249e-07	1.90943e-05
ENSMUSG00000022054	Nefm	14	neurofilament medium [Source:HGNC Symbol;Acc:HGNC:7734]	18040	0.628945	2.24033	0.921843	5.19378e-07	2.07413e-05
ENSMUSG00000015224	Cyp2j9	4	cytochrome P450, family 2, subfamily j, polypeptide 9 [Source:MGI Symbol;Acc:MGI:1921769]	74519	62.4271	42.5604	-0.494943	5.24748e-07	2.09145e-05
ENSMUSG00000063646	Jakmip1	5	Janus kinase and microtubule-interacting protein 1 [Source:UniProtKB/Swiss-Prot;Acc:Q8BVL9]	76071	21.1198	14.9754	-0.44987	5.28692e-07	2.10303e-05
ENSMUSG00000021186	Fbln5	12	Fibulin-5 [Source:UniProtKB/Swiss-Prot;Acc:Q9WVH9]	23876	1.43466	0.820087	-0.666486	5.47671e-07	2.17e-05
ENSMUSG00000037553	Zdhhc18	4	zinc finger, DHHC domain containing 18 [Source:MGI Symbol;Acc:MGI:3527792]	503610	6.9603	9.0641	0.37609	5.89751e-07	2.32309e-05
ENSMUSG00000023800	Tiam2	17	T-lymphoma invasion and metastasis-inducing protein 2 [Source:UniProtKB/Swiss-Prot;Acc:Q6ZPF3]	24001	5.33468	3.72375	-0.468176	6.00086e-07	2.35921e-05
ENSMUSG00000027805	Pfn2	3	Profilin-2 [Source:UniProtKB/Swiss-Prot;Acc:Q9JJV2]	18645	30.2088	37.94	0.330259	6.17915e-07	2.4246e-05
ENSMUSG00000000957	Mmp14	14	Matrix metalloproteinase-14 [Source:UniProtKB/Swiss-Prot;Acc:P53690]	17387	42.8906	20.7739	-0.784297	6.25817e-07	2.45086e-05
ENSMUSG00000002346	Slc25a42	8	Mitochondrial coenzyme A transporter SLC25A42 [Source:UniProtKB/Swiss-Prot;Acc:Q8R0Y8]	73095	10.8395	8.08305	-0.389907	6.98353e-07	2.72438e-05
ENSMUSG00000024593	Megf10	18	Multiple epidermal growth factor-like domains protein 10 [Source:UniProtKB/Swiss-Prot;Acc:Q6DIB5]	70417	36.0206	28.5391	-0.31341	7.03626e-07	2.73967e-05
ENSMUSG00000011831	Evi5	5	ecotropic viral integration site 5 [Source:HGNC Symbol;Acc:HGNC:3501]	14020	8.17292	10.5195	0.363373	7.39074e-07	2.86119e-05
ENSMUSG00000090290	Tarbp1	8	TAR (HIV-1) RNA binding protein 1 [Source:HGNC Symbol;Acc:HGNC:11568]	212728	2.83773	4.03717	0.484865	7.41523e-07	2.86519e-05
ENSMUSG00000021750	Fam107a	14	family with sequence similarity 107 member A [Source:HGNC Symbol;Acc:HGNC:30827]	268709	221.374	149.261	-0.506062	7.92372e-07	3.05584e-05
ENSMUSG00000001802	Lrp3	7	LDL receptor related protein 3 [Source:HGNC Symbol;Acc:HGNC:6695]	435965	3.69001	4.92726	0.408656	8.15116e-07	3.13758e-05
ENSMUSG00000029211	Gabra4	5	Gamma-aminobutyric acid receptor subunit alpha-4 [Source:UniProtKB/Swiss-Prot;Acc:Q9D6F4]	14397	4.28727	2.98257	-0.471409	8.43857e-07	3.24204e-05
ENSMUSG00000052459	Atp6v1a	16	Mus musculus ATPase, H+ transporting, lysosomal V1 subunit A (Atp6v1a), transcript variant 2, mRNA. [Source:RefSeq mRNA;Acc:NM_001358203]	11964	14.9557	18.5908	0.316808	8.71155e-07	3.33427e-05
ENSMUSG00000024059	Clip4	17	CAP-Gly domain-containing linker protein 4 [Source:UniProtKB/Swiss-Prot;Acc:Q8CI96]	78785	6.47345	8.42346	0.376825	8.91394e-07	3.40529e-05
ENSMUSG00000025555	Farp1	14	FERM, ARHGEF and pleckstrin domain-containing protein 1 [Source:UniProtKB/Swiss-Prot;Acc:F8VPU2]	223254	61.3254	44.72	-0.414774	9.25334e-07	3.52829e-05
ENSMUSG00000054027	Nt5dc3	10	5'-nucleotidase domain-containing protein 3 [Source:UniProtKB/Swiss-Prot;Acc:Q3UHB1]	103466	5.0111	3.51276	-0.461948	9.37466e-07	3.56783e-05
ENSMUSG00000032501	Trib1	15	Tribbles homolog 1 [Source:UniProtKB/Swiss-Prot;Acc:Q8K4K4]	211770	5.23496	3.27651	-0.579832	9.48413e-07	3.5992e-05
ENSMUSG00000021087	Rtn1	12	reticulon 1 [Source:MGI Symbol;Acc:MGI:1933947]	104001	8.18683	10.7031	0.382578	9.67674e-07	3.66215e-05
ENSMUSG00000020834	Dhrs13	11	Dehydrogenase/reductase SDR family member 13 [Source:UniProtKB/Swiss-Prot;Acc:Q5SS80]	70451	4.46166	2.95178	-0.527591	9.90272e-07	3.74068e-05
ENSMUSG00000023259	Slc26a6	9	solute carrier family 26, member 6 [Source:MGI Symbol;Acc:MGI:2159728]	171429	5.00677	3.53222	-0.455158	9.94038e-07	3.74547e-05
ENSMUSG00000020121	Srgap1	10	SLIT-ROBO Rho GTPase-activating protein 1 [Source:UniProtKB/Swiss-Prot;Acc:Q91Z69]	117600	11.2913	8.25741	-0.413002	9.9524e-07	3.74547e-05
ENSMUSG00000042734	Ttc9	12	tetratricopeptide repeat domain 9 [Source:MGI Symbol;Acc:MGI:1916730]	69480	4.99577	7.20217	0.494529	1.03738e-06	3.89683e-05
ENSMUSG00000022474	Pmm1	15	phosphomannomutase 1 [Source:MGI Symbol;Acc:MGI:1353418]	29858	72.3217	58.0627	-0.294839	1.06418e-06	3.9901e-05
ENSMUSG00000047146	Tet1	10	tet methylcytosine dioxygenase 1 [Source:MGI Symbol;Acc:MGI:1098693]	52463	3.89305	5.12853	0.391226	1.16666e-06	4.35817e-05
ENSMUSG00000020828	Pld2	11	Phospholipase D2 [Source:UniProtKB/Swiss-Prot;Acc:P97813]	18806	36.5098	27.5644	-0.372119	1.1915e-06	4.44279e-05
ENSMUSG00000034780	B3galt1	2	Beta-1,3-galactosyltransferase 1 [Source:UniProtKB/Swiss-Prot;Acc:O54904]	26877	9.68127	7.69029	-0.307592	1.20954e-06	4.50175e-05
ENSMUSG00000032036	Kirrel3	9	Kin of IRRE-like protein 3 Processed kin of IRRE-like protein 3 [Source:UniProtKB/Swiss-Prot;Acc:Q8BR86]	67703	16.8518	12.7372	-0.37164	1.21472e-06	4.51275e-05
ENSMUSG00000052632	Asap2	12	Arf-GAP with SH3 domain, ANK repeat and PH domain-containing protein 2 [Source:UniProtKB/Swiss-Prot;Acc:Q7SIG6]	211914	12.7794	16.0719	0.333218	1.32939e-06	4.92068e-05
ENSMUSG00000030494	Rhpn2	7	Rhophilin-2 [Source:UniProtKB/Swiss-Prot;Acc:Q8BWR8]	52428	9.573	6.92672	-0.424174	1.35215e-06	4.9958e-05
ENSMUSG00000017417	Plxdc1	11	Plexin domain-containing protein 1 [Source:UniProtKB/Swiss-Prot;Acc:Q91ZV7]	72324	1.82123	3.07635	0.64601	1.40691e-06	5.18864e-05
ENSMUSG00000074505	Fat3	9	FAT atypical cadherin 3 [Source:HGNC Symbol;Acc:HGNC:23112]	270120	9.58893	7.2999	-0.362358	1.43093e-06	5.25809e-05
ENSMUSG00000041119	Pde9a	17	High affinity cGMP-specific 3',5'-cyclic phosphodiesterase 9A [Source:UniProtKB/Swiss-Prot;Acc:O70628]	18585	19.2917	13.9746	-0.422736	1.48783e-06	5.44984e-05
ENSMUSG00000036192	Rorb	19	Nuclear receptor ROR-beta [Source:UniProtKB/Swiss-Prot;Acc:Q8R1B8]	225998	17.4996	13.6076	-0.334839	1.4885e-06	5.44984e-05
ENSMUSG00000031093	Dock11	X	Dedicator of cytokinesis protein 11 [Source:UniProtKB/Swiss-Prot;Acc:A2AF47]	75974	3.38111	2.54437	-0.376236	1.5045e-06	5.4985e-05
ENSMUSG00000021338	Carmil1	13	F-actin-uncapping protein LRRC16A [Source:UniProtKB/Swiss-Prot;Acc:Q6EDY6]	68732	30.4667	22.8844	-0.379339	1.50973e-06	5.50766e-05
ENSMUSG00000023067	Cdkn1a	17	Cyclin-dependent kinase inhibitor 1 [Source:UniProtKB/Swiss-Prot;Acc:P39689]	12575	4.58616	2.84145	-0.588028	1.51537e-06	5.5183e-05
ENSMUSG00000069769	Msi2	11	RNA-binding 2 [Source:UniProtKB/Swiss-Prot;Acc:Q920Q6]	76626	55.7374	43.6228	-0.326343	1.53545e-06	5.58139e-05
ENSMUSG00000021136	Smoc1	12	SPARC related modular calcium binding 1 [Source:HGNC Symbol;Acc:HGNC:20318]	64075	7.8328	10.158	0.37036	1.5848e-06	5.75045e-05
ENSMUSG00000025856	Pdgfa	5	platelet derived growth factor subunit A [Source:HGNC Symbol;Acc:HGNC:8799]	18590	14.1919	18.2984	0.362019	1.58819e-06	5.75244e-05
ENSMUSG00000032238	Rora	9	RAR-related orphan receptor alpha [Source:MGI Symbol;Acc:MGI:104661]	19883	10.4107	8.11678	-0.331327	1.59978e-06	5.78408e-05
ENSMUSG00000022508	Bcl6	16	B-cell lymphoma 6 protein homolog [Source:UniProtKB/Swiss-Prot;Acc:P41183]	12053	17.3858	12.946	-0.388332	1.65036e-06	5.95629e-05
ENSMUSG00000022957	Itsn1	16	Intersectin-1 [Source:UniProtKB/Swiss-Prot;Acc:Q9Z0R4]	16443	14.1172	10.7246	-0.363576	1.67029e-06	6.00681e-05
ENSMUSG00000037593	BC030499	11	Uncharacterized serine/threonine-protein kinase SgK494 [Source:UniProtKB/Swiss-Prot;Acc:Q5SYL1]	216976	2.37116	1.38637	-0.637106	1.72207e-06	6.17109e-05
ENSMUSG00000045092	S1pr1	3	Sphingosine 1-phosphate receptor 1 [Source:UniProtKB/Swiss-Prot;Acc:O08530]	13609	264.9	191.44	-0.42682	1.76838e-06	6.31472e-05
ENSMUSG00000060224	Pyroxd2	19	Pyridine nucleotide-disulfide oxidoreductase domain-containing protein 2 [Source:UniProtKB/Swiss-Prot;Acc:Q3U4I7]	74580	2.32427	3.37197	0.501486	1.87697e-06	6.6789e-05
ENSMUSG00000030306	Tmtc1	6	Mus musculus transmembrane and tetratricopeptide repeat containing 1 (Tmtc1), transcript variant 2, mRNA. [Source:RefSeq mRNA;Acc:NM_001347518]	387314	2.17665	3.12826	0.492965	1.93846e-06	6.88562e-05
ENSMUSG00000034912	Mdga2	12	MAM domain-containing glycosylphosphatidylinositol anchor protein 2 [Source:UniProtKB/Swiss-Prot;Acc:P60755]	320772	10.5174	8.1298	-0.341986	1.96052e-06	6.95177e-05
ENSMUSG00000000594	Gm2a	11	Ganglioside GM2 activator [Source:UniProtKB/Swiss-Prot;Acc:Q60648]	14667	16.7331	20.6356	0.30687	2.03911e-06	7.20663e-05
ENSMUSG00000033152	Podxl2	6	Mus musculus podocalyxin-like 2 (Podxl2), transcript variant 1, mRNA. [Source:RefSeq mRNA;Acc:NM_001347327]	319655	2.56517	3.83864	0.532791	2.03951e-06	7.20663e-05
ENSMUSG00000026880	Stom	2	Erythrocyte band 7 integral membrane protein [Source:UniProtKB/Swiss-Prot;Acc:P54116]	13830	5.5877	7.34101	0.385369	2.11795e-06	7.47077e-05
ENSMUSG00000062960	Kdr	5	kinase insert domain receptor [Source:HGNC Symbol;Acc:HGNC:6307]	16542	1.55939	2.30151	0.519505	2.28148e-06	8.00574e-05
ENSMUSG00000033488	Cryzl2	1	crystallin zeta like 2 [Source:MGI Symbol;Acc:MGI:2448516]	226527	11.7038	15.958	0.431661	2.37018e-06	8.28826e-05
ENSMUSG00000056501	Cebpb	2	CCAAT/enhancer-binding protein beta [Source:UniProtKB/Swiss-Prot;Acc:P28033]	12608	6.49265	11.0437	0.650796	2.42309e-06	8.45868e-05
ENSMUSG00000030760	Acer3	7	alkaline ceramidase 3 [Source:MGI Symbol;Acc:MGI:1913440]	66190	1.78133	1.30021	-0.413855	2.48989e-06	8.6769e-05
ENSMUSG00000061576	Dpp6	5	Dipeptidyl aminopeptidase-like protein 6 [Source:UniProtKB/Swiss-Prot;Acc:Q9Z218]	13483	2.97373	6.08591	0.767754	2.50603e-06	8.71813e-05
ENSMUSG00000028917	Plekhm2	4	Mus musculus pleckstrin homology domain containing, family M (with RUN domain) member 2 (Plekhm2), transcript variant 2, mRNA. [Source:RefSeq mRNA;Acc:NM_001347237]	69582	14.5028	11.3931	-0.322447	2.57359e-06	8.93781e-05
ENSMUSG00000019789	Hey2	10	Hairy/enhancer-of-split related with YRPW motif protein 2 [Source:UniProtKB/Swiss-Prot;Acc:Q9QUS4]	15214	8.07572	5.2214	-0.54325	2.63052e-06	9.11988e-05
ENSMUSG00000001506	Col1a1	11	Collagen alpha-1(I) chain [Source:UniProtKB/Swiss-Prot;Acc:P11087]	12842	5.92698	4.14053	-0.463361	2.81672e-06	9.71554e-05
ENSMUSG00000060429	Sntb1	15	Beta-1-syntrophin [Source:UniProtKB/Swiss-Prot;Acc:Q99L88]	20649	3.079	1.83413	-0.61824	2.94826e-06	0.000101519
ENSMUSG00000033863	Klf9	19	Kruppel like factor 9 [Source:HGNC Symbol;Acc:HGNC:1123]	16601	35.1244	25.3703	-0.423514	3.05054e-06	0.000104685
ENSMUSG00000024978	Gpam	19	glycerol-3-phosphate acyltransferase, mitochondrial [Source:MGI Symbol;Acc:MGI:109162]	14732	98.3411	73.3518	-0.387547	3.08372e-06	0.000105645
ENSMUSG00000020297	Nsg2	11	neuron specific gene family member 2 [Source:MGI Symbol;Acc:MGI:1202070]	18197	5.30284	8.13226	0.555033	3.18365e-06	0.0001087
ENSMUSG00000060445	Sycp2	2	Synaptonemal complex protein 2 [Source:UniProtKB/Swiss-Prot;Acc:Q9CUU3]	320558	2.81821	1.14827	-0.818396	3.25067e-06	0.000110802
ENSMUSG00000033685	Ucp2	7	uncoupling protein 2 (mitochondrial, proton carrier) [Source:MGI Symbol;Acc:MGI:109354]	22228	6.59758	4.81606	-0.41261	3.26385e-06	0.000110878
ENSMUSG00000021221	Dpf3	12	Zinc finger protein DPF3 [Source:UniProtKB/Swiss-Prot;Acc:P58269]	70127	9.73788	6.89573	-0.447453	3.38638e-06	0.000114848
ENSMUSG00000054400	Cklf	8	Chemokine-like factor [Source:UniProtKB/Swiss-Prot;Acc:Q9DAS1]	75458	3.54241	2.18428	-0.586098	3.41713e-06	0.000115697
ENSMUSG00000031983	2310022B05Rik	8	Uncharacterized [Source:UniProtKB/Swiss-Prot;Acc:Q8C3W1]	69551	70.0171	52.4951	-0.382018	3.63804e-06	0.000122971
ENSMUSG00000028273	Pdlim5	3	PDZ and LIM domain protein 5 [Source:UniProtKB/Swiss-Prot;Acc:Q8CI51]	56376	14.8657	18.0154	0.283817	3.77708e-06	0.000127458
ENSMUSG00000039234	Sec24d	3	Sec24 related gene family, member D (S. cerevisiae) [Source:MGI Symbol;Acc:MGI:1916858]	69608	6.08104	8.15903	0.410673	4.25293e-06	0.000143038
ENSMUSG00000064210	Ano6	15	Anoctamin-6 [Source:UniProtKB/Swiss-Prot;Acc:Q6P9J9]	105722	9.25825	11.344	0.298207	4.35112e-06	0.000145615
ENSMUSG00000025612	Bach1	16	Transcription regulator protein BACH1 [Source:UniProtKB/Swiss-Prot;Acc:P97302]	12013	4.54959	5.79849	0.346672	4.51103e-06	0.000150469
ENSMUSG00000099083	Atf7	15	Cyclic AMP-dependent transcription factor ATF-7 [Source:UniProtKB/Swiss-Prot;Acc:Q8R0S1]	223922	9.05899	7.46715	-0.257893	4.56047e-06	0.000151619
ENSMUSG00000038059	Smim3	18	small integral membrane protein 3 [Source:MGI Symbol;Acc:MGI:1917088]	106878	7.16666	4.87191	-0.49043	4.61112e-06	0.000153051
ENSMUSG00000026697	Myoc	1	myocilin [Source:MGI Symbol;Acc:MGI:1202864]	17926	8.11469	12.7629	0.576565	4.70124e-06	0.000155787
ENSMUSG00000029309	Sparcl1	5	SPARC-like protein 1 [Source:UniProtKB/Swiss-Prot;Acc:P70663]	13602	1401.13	1745.49	0.320096	4.71812e-06	0.000155916
ENSMUSG00000049791	Fzd4	7	Frizzled-4 [Source:UniProtKB/Swiss-Prot;Acc:Q61088]	14366	4.57753	3.20157	-0.46048	4.72053e-06	0.000155916
ENSMUSG00000031490	Eif4ebp1	8	eukaryotic translation initiation factor 4E binding protein 1 [Source:MGI Symbol;Acc:MGI:103267]	13685	0.911281	1.68164	0.698065	4.74898e-06	0.0001566
ENSMUSG00000044037	Als2cl	9	ALS2 C-terminal like [Source:HGNC Symbol;Acc:HGNC:20605]	235633	20.49	15.3869	-0.376211	4.79227e-06	0.000157771
ENSMUSG00000032595	Cdhr4	9	cadherin-related family member 4 [Source:MGI Symbol;Acc:MGI:1916648]	69398	9.22964	13.2155	0.484046	4.84146e-06	0.000159132
ENSMUSG00000025059	Gk	X	Mus musculus glycerol kinase (Gk), transcript variant 5, mRNA. [Source:RefSeq mRNA;Acc:NM_001331046]	14933	13.178	10.1617	-0.343444	4.88878e-06	0.000160167
ENSMUSG00000027488	Snta1	2	Alpha-1-syntrophin [Source:UniProtKB/Swiss-Prot;Acc:Q61234]	20648	19.4177	15.5072	-0.300532	5.08109e-06	0.00016593
ENSMUSG00000038400	Pmepa1	2	prostate transmembrane protein, androgen induced 1 [Source:HGNC Symbol;Acc:HGNC:14107]	65112	4.99386	3.48796	-0.461181	5.0905e-06	0.00016597
ENSMUSG00000001870	Ltbp1	17	Latent-transforming growth factor beta-binding protein 1 [Source:UniProtKB/Swiss-Prot;Acc:Q8CG19]	268977	6.27359	4.42928	-0.448477	5.16846e-06	0.000168241
ENSMUSG00000022105	Rb1	14	Retinoblastoma-associated protein [Source:UniProtKB/Swiss-Prot;Acc:P13405]	19645	19.132	15.029	-0.320665	5.20666e-06	0.000169212
ENSMUSG00000025196	Cpn1	19	carboxypeptidase N, polypeptide 1 [Source:MGI Symbol;Acc:MGI:2135874]	93721	1.37239	2.12194	0.561117	5.33589e-06	0.000172857
ENSMUSG00000066687	Zbtb16	9	zinc finger and BTB domain containing 16 [Source:MGI Symbol;Acc:MGI:103222]	235320	11.4017	5.49324	-0.747879	5.46043e-06	0.000176609
ENSMUSG00000029084	Cd38	5	ADP-ribosyl cyclase/cyclic ADP-ribose hydrolase 1 [Source:UniProtKB/Swiss-Prot;Acc:P56528]	12494	7.43022	4.63701	-0.572559	5.5311e-06	0.00017861
ENSMUSG00000020451	Limk2	11	LIM domain kinase 2 [Source:UniProtKB/Swiss-Prot;Acc:O54785]	16886	23.055	18.8563	-0.267771	5.57593e-06	0.000179771
ENSMUSG00000031207	Msn	X	Moesin [Source:UniProtKB/Swiss-Prot;Acc:P26041]	17698	14.0639	18.7243	0.400075	5.61747e-06	0.000180822
ENSMUSG00000037697	Ddhd1	14	phospholipase DDHD1 isoform 4 [Source:RefSeq peptide;Acc:NP_001271328]	114874	47.4765	35.5553	-0.378717	5.64957e-06	0.000181566
ENSMUSG00000023951	Vegfa	17	vascular endothelial growth factor A [Source:MGI Symbol;Acc:MGI:103178]	22339	168.12	125.264	-0.385983	5.65879e-06	0.000181574
ENSMUSG00000079484	Phyhd1	2	Phytanoyl-CoA dioxygenase domain-containing protein 1 [Source:UniProtKB/Swiss-Prot;Acc:Q9DB26]	227696	4.38265	2.14971	-0.736973	5.90468e-06	0.000189165
ENSMUSG00000029580	Actb	5	Actin, cytoplasmic 1 Actin, cytoplasmic 1, N-terminally processed [Source:UniProtKB/Swiss-Prot;Acc:P60710]	11461	451.843	587.506	0.371275	6.3326e-06	0.000202553
ENSMUSG00000027712	Anxa5	3	Annexin A5 [Source:UniProtKB/Swiss-Prot;Acc:P48036]	11747	39.412	48.497	0.302176	6.62852e-06	0.00021155
ENSMUSG00000021318	Gli3	13	Transcriptional activator GLI3 Transcriptional repressor GLI3R [Source:UniProtKB/Swiss-Prot;Acc:Q61602]	14634	16.7769	13.3989	-0.299477	6.63477e-06	0.00021155
ENSMUSG00000025425	St8sia5	18	Alpha-2,8-sialyltransferase 8E [Source:UniProtKB/Swiss-Prot;Acc:P70126]	225742	6.23884	4.1599	-0.508447	6.68374e-06	0.000212378
ENSMUSG00000000134	Tfe3	X	Transcription factor E3 [Source:UniProtKB/Swiss-Prot;Acc:Q64092]	209446	3.53754	4.49224	0.34248	7.14406e-06	0.000226009
ENSMUSG00000002459	Rgs20	1	regulator of G-protein signaling 20 [Source:MGI Symbol;Acc:MGI:1929866]	58175	27.1609	21.6813	-0.300317	7.37255e-06	0.000232874
ENSMUSG00000017453	Pipox	11	pipecolic acid oxidase [Source:MGI Symbol;Acc:MGI:1197006]	19193	6.33723	4.24857	-0.501892	7.48502e-06	0.000235691
ENSMUSG00000051048	P4ha3	7	prolyl 4-hydroxylase subunit alpha 3 [Source:HGNC Symbol;Acc:HGNC:30135]	320452	4.67661	2.77159	-0.613217	7.55024e-06	0.00023713
ENSMUSG00000032702	Kank1	19	KN motif and ankyrin repeat domains 1 [Source:HGNC Symbol;Acc:HGNC:19309]	107351	26.4575	18.6623	-0.450243	7.55416e-06	0.00023713
ENSMUSG00000038233	Fam198a	9	Protein FAM198A [Source:UniProtKB/Swiss-Prot;Acc:Q3UY90]	245050	11.4661	8.30411	-0.4185	7.74114e-06	0.000242624
ENSMUSG00000027875	Hmgcs2	3	Hydroxymethylglutaryl-CoA synthase, mitochondrial [Source:UniProtKB/Swiss-Prot;Acc:P54869]	15360	4.48135	1.92473	-0.781868	7.80684e-06	0.000244305
ENSMUSG00000038354	Ankrd35	3	ankyrin repeat domain 35 [Source:MGI Symbol;Acc:MGI:2442590]	213121	3.22527	2.25382	-0.460528	8.15753e-06	0.000254885
ENSMUSG00000020844	Nxn	11	Nucleoredoxin [Source:UniProtKB/Swiss-Prot;Acc:P97346]	18230	10.751	8.13661	-0.365458	8.48998e-06	0.000264456
ENSMUSG00000067567	Hdac8	X	Histone deacetylase 8 [Source:UniProtKB/Swiss-Prot;Acc:Q8VH37]	70315	16.6501	13.3052	-0.297994	9.02632e-06	0.000279443
ENSMUSG00000003526	Prodh	16	Proline dehydrogenase 1, mitochondrial [Source:UniProtKB/Swiss-Prot;Acc:Q9WU79]	19125	96.2496	71.4945	-0.387483	9.10126e-06	0.000281333
ENSMUSG00000035834	Polr3g	13	DNA-directed RNA polymerase III subunit RPC7 [Source:UniProtKB/Swiss-Prot;Acc:Q6NXY9]	67486	1.2355	1.86514	0.53298	1.01606e-05	0.000313601
ENSMUSG00000063808	Gpatch1	7	G patch domain-containing protein 1 [Source:UniProtKB/Swiss-Prot;Acc:Q9DBM1]	67471	16.7625	13.2223	-0.314667	1.0179e-05	0.000313689
ENSMUSG00000035403	Crb2	2	2 [Source:UniProtKB/Swiss-Prot;Acc:Q80YA8]	241324	7.0033	9.22985	0.388571	1.02845e-05	0.000316458
ENSMUSG00000024533	Spire1	18	1 [Source:UniProtKB/Swiss-Prot;Acc:Q52KF3]	68166	33.7729	26.5379	-0.31944	1.04261e-05	0.000319517
ENSMUSG00000020044	Timp3	10	tissue inhibitor of metalloproteinase 3 [Source:MGI Symbol;Acc:MGI:98754]	21859	81.8663	63.9497	-0.327631	1.06662e-05	0.000325729
ENSMUSG00000030545	Pex11a	7	Peroxisomal membrane protein 11A [Source:UniProtKB/Swiss-Prot;Acc:Q9Z211]	18631	4.61795	6.22848	0.414165	1.09068e-05	0.000332474
ENSMUSG00000062822	4833420G17Rik	13	Uncharacterized [Source:UniProtKB/Swiss-Prot;Acc:Q3UJC8]	67392	20.8595	16.9427	-0.276767	1.09943e-05	0.000334236
ENSMUSG00000096847	Tmem151b	17	Transmembrane protein 151B [Source:UniProtKB/Swiss-Prot;Acc:Q68FE7]	210573	1.24355	0.775623	-0.570369	1.11242e-05	0.00033768
ENSMUSG00000039323	Igfbp2	1	Insulin-like growth factor-binding protein 2 [Source:UniProtKB/Swiss-Prot;Acc:P47877]	16008	60.5076	79.5478	0.383697	1.12474e-05	0.000340399
ENSMUSG00000027374	Mrps5	2	28S ribosomal protein S5, mitochondrial [Source:UniProtKB/Swiss-Prot;Acc:Q99N87]	77721	9.92676	8.19368	-0.255851	1.13855e-05	0.000344062
ENSMUSG00000019990	Pde7b	10	cAMP-specific 3',5'-cyclic phosphodiesterase 7B [Source:UniProtKB/Swiss-Prot;Acc:Q9QXQ1]	29863	4.42338	2.94272	-0.509506	1.15066e-05	0.000347206
ENSMUSG00000037885	Stk35	2	Serine/threonine-protein kinase 35 [Source:UniProtKB/Swiss-Prot;Acc:Q80ZW0]	67333	4.33801	5.57315	0.355462	1.179e-05	0.000355226
ENSMUSG00000043279	Trim56	5	tripartite motif containing 56 [Source:HGNC Symbol;Acc:HGNC:19028]	384309	3.33332	4.16456	0.321365	1.18651e-05	0.000356876
ENSMUSG00000025609	Mkln1	6	Muskelin [Source:UniProtKB/Swiss-Prot;Acc:O89050]	27418	10.97	8.82708	-0.288867	1.188e-05	0.000356876
ENSMUSG00000020142	Slc1a4	11	solute carrier family 1 (glutamate/neutral amino acid transporter), member 4 [Source:MGI Symbol;Acc:MGI:2135601]	55963	52.9594	43.4769	-0.263023	1.2215e-05	0.000366395
ENSMUSG00000034248	Slc25a37	14	solute carrier family 25, member 37 [Source:MGI Symbol;Acc:MGI:1914962]	67712	2.87979	4.0277	0.456241	1.24752e-05	0.000373095
ENSMUSG00000058793	Cds2	2	Phosphatidate cytidylyltransferase 2 [Source:UniProtKB/Swiss-Prot;Acc:Q99L43]	110911	28.1096	34.0269	0.27956	1.27245e-05	0.000378316
ENSMUSG00000032334	Loxl1	9	lysyl oxidase like 1 [Source:HGNC Symbol;Acc:HGNC:6665]	16949	4.39059	5.82468	0.393559	1.28759e-05	0.000382024
ENSMUSG00000034412	Tbc1d10a	11	TBC1 domain family member 10A [Source:UniProtKB/Swiss-Prot;Acc:P58802]	103724	29.1284	22.3311	-0.350311	1.2887e-05	0.000382024
ENSMUSG00000000686	Abhd15	11	abhydrolase domain containing 15 [Source:MGI Symbol;Acc:MGI:1914727]	67477	1.34908	0.708212	-0.688288	1.40664e-05	0.000415163
ENSMUSG00000025743	Sdc3	4	syndecan 3 [Source:MGI Symbol;Acc:MGI:1349163]	20970	25.8602	19.899	-0.344674	1.41018e-05	0.000415602
ENSMUSG00000040111	Gramd1b	9	Mus musculus GRAM domain containing 1B (Gramd1b), transcript variant 2, mRNA. [Source:RefSeq mRNA;Acc:NM_001357617]	235283	27.9467	22.6376	-0.281051	1.43061e-05	0.000421011
ENSMUSG00000054423	Cadps	14	Calcium-dependent secretion activator 1 [Source:UniProtKB/Swiss-Prot;Acc:Q80TJ1]	27062	1.89935	2.66518	0.457487	1.45315e-05	0.000427024
ENSMUSG00000026131	Dst	1	Dystonin [Source:UniProtKB/Swiss-Prot;Acc:Q91ZU6]	13518	78.5782	90.8528	0.21913	1.45574e-05	0.000427166
ENSMUSG00000035936	Aldh5a1	13	aldhehyde dehydrogenase family 5, subfamily A1 [Source:MGI Symbol;Acc:MGI:2441982]	214579	13.6451	17.5131	0.354395	1.49152e-05	0.000437029
ENSMUSG00000073650	Catip	1	Ciliosis-associated TTC17-interacting protein [Source:UniProtKB/Swiss-Prot;Acc:B9EKE5]	241112	10.0347	13.4872	0.411451	1.51884e-05	0.000444392
ENSMUSG00000032204	Aqp9	9	Aquaporin-9 [Source:UniProtKB/Swiss-Prot;Acc:Q9JJJ3]	64008	3.46027	2.26634	-0.52241	1.54438e-05	0.000450564
ENSMUSG00000068299	Nat8f4	6		75541	16.9616	11.8781	-0.453553	1.57078e-05	0.000457605
ENSMUSG00000021823	Vcl	14	vinculin [Source:MGI Symbol;Acc:MGI:98927]	22330	48.4847	33.3523	-0.472563	1.57364e-05	0.000457779
ENSMUSG00000041961	Znrf3	11	zinc and ring finger 3 [Source:MGI Symbol;Acc:MGI:3039616]	407821	13.0638	10.4807	-0.29303	1.58135e-05	0.000459363
ENSMUSG00000089840	Gm4491	14			2.85702	1.50828	-0.683102	1.60291e-05	0.000464959
ENSMUSG00000059674	Cdh24	14	Cadherin-24 [Source:UniProtKB/Swiss-Prot;Acc:Q6PFX6]	239096	2.36857	1.3376	-0.639955	1.60558e-05	0.000465066
ENSMUSG00000016239	Lonrf3	X	LON peptidase N-terminal domain and RING finger protein 3 [Source:UniProtKB/Swiss-Prot;Acc:Q9D4H7]	74365	15.6597	12.057	-0.344134	1.6177e-05	0.000467907
ENSMUSG00000029408	Abcb9	5	ATP-binding cassette, sub-family B (MDR/TAP), member 9 [Source:MGI Symbol;Acc:MGI:1861729]	56325	10.0737	7.98838	-0.308852	1.64257e-05	0.000474425
ENSMUSG00000053552	Ebf4	2	early B cell factor 4 [Source:MGI Symbol;Acc:MGI:2385972]	228598	5.12348	3.5391	-0.468829	1.65368e-05	0.000476952
ENSMUSG00000042453	Reln	5	Reelin [Source:UniProtKB/Swiss-Prot;Acc:Q60841]	19699	2.45503	3.61932	0.506606	1.66244e-05	0.000478797
ENSMUSG00000027698	Nceh1	3	Neutral cholesterol ester hydrolase 1 [Source:UniProtKB/Swiss-Prot;Acc:Q8BLF1]	320024	6.19986	7.9302	0.348426	1.68101e-05	0.000483383
ENSMUSG00000030087	Klf15	6	Krueppel-like factor 15 [Source:UniProtKB/Swiss-Prot;Acc:Q9EPW2]	66277	51.624	37.1639	-0.422195	1.68314e-05	0.000483383
ENSMUSG00000015837	Sqstm1	11	Sequestosome-1 [Source:UniProtKB/Swiss-Prot;Acc:Q64337]	18412	66.2862	84.8119	0.347724	1.71106e-05	0.000490707
ENSMUSG00000025969	Nrp2	1	Neuropilin-2 [Source:UniProtKB/Swiss-Prot;Acc:O35375]	18187	3.08191	4.07019	0.38768	1.73562e-05	0.000497046
ENSMUSG00000032038	St3gal4	9	ST3 beta-galactoside alpha-2,3-sialyltransferase 4 [Source:MGI Symbol;Acc:MGI:1316743]	20443	27.5019	20.6688	-0.373529	1.81313e-05	0.000517777
ENSMUSG00000033208	S100b	10	S100 protein, beta polypeptide, neural [Source:MGI Symbol;Acc:MGI:98217]	20203	38.2528	49.224	0.356492	1.83612e-05	0.000522817
ENSMUSG00000036862	Dchs1	7	Protocadherin-16 [Source:UniProtKB/Swiss-Prot;Acc:E9PVD3]	233651	11.3798	9.37577	-0.257759	1.83643e-05	0.000522817
ENSMUSG00000032898	Fbxo21	5	Mus musculus F-box protein 21 (Fbxo21), transcript variant 2, mRNA. [Source:RefSeq mRNA;Acc:NM_001346588]	231670	20.4444	25.8507	0.334721	1.84866e-05	0.000524644
ENSMUSG00000041261	Car8	4	Carbonic anhydrase-related protein [Source:UniProtKB/Swiss-Prot;Acc:P28651]	12319	2.0991	2.92764	0.449323	1.85013e-05	0.000524644
ENSMUSG00000040113	Mettl11b	1	Alpha N-terminal protein methyltransferase 1B [Source:UniProtKB/Swiss-Prot;Acc:B2RXM4]	240879	2.17214	1.19026	-0.656168	1.86913e-05	0.000529292
ENSMUSG00000000782	Tcf7	11	transcription factor 7, T cell specific [Source:MGI Symbol;Acc:MGI:98507]	21414	1.34689	2.05463	0.537068	1.9053e-05	0.000538331
ENSMUSG00000052516	Robo2	16	roundabout guidance receptor 2 [Source:MGI Symbol;Acc:MGI:1890110]	268902	2.50335	1.79924	-0.424823	1.94039e-05	0.00054574
ENSMUSG00000047842	Diras2	13	GTP-binding protein Di-Ras2 [Source:UniProtKB/Swiss-Prot;Acc:Q5PR73]	68203	2.34749	3.47067	0.508802	1.9407e-05	0.00054574
ENSMUSG00000035686	Thrsp	7	thyroid hormone responsive [Source:MGI Symbol;Acc:MGI:109126]	21835	25.5496	19.1466	-0.375602	1.99201e-05	0.000558617
ENSMUSG00000026586	Prrx1	1	Paired mesoderm homeobox protein 1 [Source:UniProtKB/Swiss-Prot;Acc:P63013]	18933	6.80664	4.73206	-0.460213	2.07038e-05	0.000579792
ENSMUSG00000027887	Sypl2	3	Synaptophysin-like protein 2 [Source:UniProtKB/Swiss-Prot;Acc:O89104]	17306	1.98993	1.31341	-0.512174	2.27114e-05	0.000633385
ENSMUSG00000044167	Foxo1	3	Forkhead box protein O1 [Source:UniProtKB/Swiss-Prot;Acc:Q9R1E0]	56458	11.6091	9.00231	-0.335255	2.27899e-05	0.000634701
ENSMUSG00000026469	Xpr1	1	xenotropic and polytropic retrovirus receptor 1 [Source:MGI Symbol;Acc:MGI:97932]	19775	19.7962	15.5666	-0.317424	2.35444e-05	0.000654812
ENSMUSG00000010609	Psen2	1	presenilin 2 [Source:HGNC Symbol;Acc:HGNC:9509]	19165	7.3502	9.57754	0.372047	2.38985e-05	0.000662839
ENSMUSG00000045658	Pid1	1	PTB-containing, cubilin and LRP1-interacting protein [Source:UniProtKB/Swiss-Prot;Acc:Q3UBG2]	98496	10.9732	8.43307	-0.344813	2.41918e-05	0.000670056
ENSMUSG00000036155	Mgat5	1	Alpha-1,6-mannosylglycoprotein 6-beta-N-acetylglucosaminyltransferase A [Source:UniProtKB/Swiss-Prot;Acc:Q8R4G6]	107895	16.1821	13.1743	-0.273837	2.44653e-05	0.000675957
ENSMUSG00000071984	Fndc1	17	fibronectin type III domain containing 1 [Source:HGNC Symbol;Acc:HGNC:21184]	68655	1.93463	0.813508	-0.753905	2.44716e-05	0.000675957
ENSMUSG00000033768	Nrxn2	19	neurexin II [Source:MGI Symbol;Acc:MGI:1096362]	18190	39.6773	48.289	0.288062	2.45263e-05	0.000676545
ENSMUSG00000024228	Nudt12	17	Peroxisomal NADH pyrophosphatase NUDT12 [Source:UniProtKB/Swiss-Prot;Acc:Q9DCN1]	67993	2.37292	3.20867	0.414104	2.52934e-05	0.000694864
ENSMUSG00000057751	Megf6	4	multiple EGF like domains 6 [Source:HGNC Symbol;Acc:HGNC:3232]	230971	1.15363	1.70797	0.50819	2.59501e-05	0.00071194
ENSMUSG00000002897	Il17ra	6	Interleukin-17 receptor A [Source:UniProtKB/Swiss-Prot;Acc:Q60943]	16172	3.74311	2.87888	-0.344264	2.63608e-05	0.000721639
ENSMUSG00000021097	Clmn	12	Calmin [Source:UniProtKB/Swiss-Prot;Acc:Q8C5W0]	94040	42.2919	33.1206	-0.322252	2.63749e-05	0.000721639
ENSMUSG00000002265	Peg3	7	Paternally-expressed 3 protein [Source:UniProtKB/Swiss-Prot;Acc:Q3URU2]	18616	25.7446	20.0715	-0.329168	2.65561e-05	0.000725616
ENSMUSG00000041729	Coro2b	9	Coronin-2B [Source:UniProtKB/Swiss-Prot;Acc:Q8BH44]	235431	34.8045	28.6019	-0.260956	2.77458e-05	0.000755067
ENSMUSG00000026094	Stk17b	1	Serine/threonine-protein kinase 17B [Source:UniProtKB/Swiss-Prot;Acc:Q8BG48]	98267	5.31948	4.06495	-0.352543	2.92164e-05	0.000794019
ENSMUSG00000036427	Gpi1	7	glucose phosphate isomerase 1 [Source:MGI Symbol;Acc:MGI:95797]	14751	68.4756	87.819	0.351088	2.93167e-05	0.000795677
ENSMUSG00000067586	S1pr3	13	Sphingosine 1-phosphate receptor 3 [Source:UniProtKB/Swiss-Prot;Acc:Q9Z0U9]	13610	2.65406	3.50384	0.385444	2.97419e-05	0.000806136
ENSMUSG00000038119	Cdon	9	Cell adhesion molecule-related/down-regulated by oncos [Source:UniProtKB/Swiss-Prot;Acc:Q32MD9]	57810	1.80666	2.30923	0.348588	3.00328e-05	0.000812933
ENSMUSG00000037410	Tbc1d2b	9	TBC1 domain family member 2B [Source:UniProtKB/Swiss-Prot;Acc:Q3U0J8]	67016	4.0335	5.2156	0.361427	3.06959e-05	0.000829772
ENSMUSG00000020658	Efr3b	12	B [Source:UniProtKB/Swiss-Prot;Acc:Q6ZQ18]	668212	24.4876	20.1831	-0.25719	3.07758e-05	0.000830823
ENSMUSG00000027525	Phactr3	2	phosphatase and actin regulator 3 [Source:MGI Symbol;Acc:MGI:1921439]	74189	29.6782	24.9439	-0.230853	3.1739e-05	0.000854547
ENSMUSG00000026305	Lrrfip1	1	leucine rich repeat (in FLII) interacting protein 1 [Source:MGI Symbol;Acc:MGI:1342770]	16978	4.50201	5.73531	0.34478	3.20821e-05	0.000862639
ENSMUSG00000021262	Evl	12	Ena/VASP-like protein [Source:UniProtKB/Swiss-Prot;Acc:P70429]	14026	5.70669	7.44926	0.374051	3.39985e-05	0.000912955
ENSMUSG00000032294	Pkm	9	Pyruvate kinase PKM [Source:UniProtKB/Swiss-Prot;Acc:P52480]	18746	99.3906	118.248	0.255911	3.44018e-05	0.000922561
ENSMUSG00000078619	Smarcd2	11	SWI/SNF-related matrix-associated actin-dependent regulator of chromatin subfamily D member 2 [Source:UniProtKB/Swiss-Prot;Acc:Q99JR8]	83796	10.79	7.86596	-0.404305	3.5396e-05	0.000946715
ENSMUSG00000022758	P2rx6	16	purinergic receptor P2X 6 [Source:HGNC Symbol;Acc:HGNC:8538]	18440	6.08254	8.63995	0.468662	3.57954e-05	0.000956134
ENSMUSG00000029641	Rasl11a	5	Ras-like protein family member 11A [Source:UniProtKB/Swiss-Prot;Acc:Q6IMB1]	68895	3.28939	1.52437	-0.717535	3.60116e-05	0.000960641
ENSMUSG00000034842	Art3	5	ADP-ribosyltransferase 3 [Source:MGI Symbol;Acc:MGI:1202729]	109979	2.81916	3.95391	0.450466	3.6421e-05	0.000970284
ENSMUSG00000030337	Vamp1	6	vesicle-associated membrane protein 1 [Source:MGI Symbol;Acc:MGI:1313276]	22317	7.00257	5.08975	-0.40835	3.64797e-05	0.000970525
ENSMUSG00000031447	Lamp1	8	Lysosome-associated membrane glycoprotein 1 [Source:UniProtKB/Swiss-Prot;Acc:P11438]	16783	186.187	220.848	0.251931	3.65324e-05	0.000970525
ENSMUSG00000027765	P2ry1	3	purinergic receptor P2Y, G-protein coupled 1 [Source:MGI Symbol;Acc:MGI:105049]	18441	1.53329	2.46693	0.578751	3.65739e-05	0.000970525
ENSMUSG00000001918	Slc1a5	7	solute carrier family 1 (neutral amino acid transporter), member 5 [Source:MGI Symbol;Acc:MGI:105305]	20514	1.52805	2.39844	0.558427	3.67404e-05	0.000973668
ENSMUSG00000028179	Cth	3	Cystathionine gamma-lyase [Source:UniProtKB/Swiss-Prot;Acc:Q8VCN5]	107869	7.94755	5.92921	-0.379172	3.68307e-05	0.000974786
ENSMUSG00000032842	Abcc10	17	Mus musculus ATP-binding cassette, sub-family C (CFTR/MRP), member 10 (Abcc10), transcript variant 3, mRNA. [Source:RefSeq mRNA;Acc:NM_001347396]	224814	6.78737	5.37509	-0.307924	3.69183e-05	0.000975829
ENSMUSG00000004892	Bcan	3	Brevican core protein [Source:UniProtKB/Swiss-Prot;Acc:Q61361]	12032	516.671	403.145	-0.325144	3.75961e-05	0.000992448
ENSMUSG00000023249	Parp3	9	poly(ADP-ribose) polymerase family member 3 [Source:HGNC Symbol;Acc:HGNC:273]	235587	3.75804	2.77822	-0.389517	3.7843e-05	0.0009966
ENSMUSG00000028909	Ptpru	4	protein tyrosine phosphatase, receptor type, U [Source:MGI Symbol;Acc:MGI:1321151]	19273	2.24107	3.06225	0.42414	3.7901e-05	0.0009966
ENSMUSG00000056724	Nbeal2	9	Neurobeachin-like protein 2 [Source:UniProtKB/Swiss-Prot;Acc:Q6ZQA0]	235627	4.1512	3.14805	-0.359513	3.82275e-05	0.00100388
ENSMUSG00000025207	Sema4g	19	Semaphorin-4G [Source:UniProtKB/Swiss-Prot;Acc:Q9WUH7]	26456	6.77009	5.2991	-0.321844	3.89883e-05	0.00102253
ENSMUSG00000068270	Shroom4	X	Protein Shroom4 [Source:UniProtKB/Swiss-Prot;Acc:Q1W617]	208431	1.83053	1.28024	-0.448894	4.02259e-05	0.00105363
ENSMUSG00000006958	Chrd	16	Mus musculus chordin (Chrd), transcript variant 3, mRNA. [Source:RefSeq mRNA;Acc:NM_001354995]	12667	1.44297	0.983956	-0.478507	4.0562e-05	0.00105969
ENSMUSG00000016382	Pls3	X	Mus musculus plastin 3 (T-isoform) (Pls3), transcript variant 4, mRNA. [Source:RefSeq mRNA;Acc:NM_001346519]	102866	12.8577	15.7683	0.295545	4.15099e-05	0.00108027
ENSMUSG00000060594	Layn	9	layilin [Source:MGI Symbol;Acc:MGI:2685357]	244864	3.64529	5.50787	0.522059	4.21363e-05	0.00109236
ENSMUSG00000028691	Prdx1	4	Peroxiredoxin-1 [Source:UniProtKB/Swiss-Prot;Acc:P35700]	18477	45.993	61.661	0.401544	4.37917e-05	0.00113124
ENSMUSG00000064181	Rab3ip	10	RAB3A interacting protein [Source:MGI Symbol;Acc:MGI:105933]	216363	4.04315	5.17022	0.347497	4.38038e-05	0.00113124
ENSMUSG00000037217	Syn1	X	Synapsin-1 [Source:UniProtKB/Swiss-Prot;Acc:O88935]	20964	3.02616	4.16135	0.43172	4.42292e-05	0.00114078
ENSMUSG00000030126	Tmcc1	6	transmembrane and coiled coil domains 1 [Source:MGI Symbol;Acc:MGI:2442368]	330401	22.6265	27.7428	0.295893	4.46882e-05	0.00115115
ENSMUSG00000020599	Rgs9	11	Regulator of G-protein signaling 9 [Source:UniProtKB/Swiss-Prot;Acc:O54828]	19739	1.07313	1.87782	0.63307	4.6662e-05	0.00119742
ENSMUSG00000020642	Rnf144a	12	E3 ubiquitin-protein ligase RNF144A [Source:UniProtKB/Swiss-Prot;Acc:Q925F3]	108089	10.817	8.72684	-0.285451	4.9372e-05	0.00125899
ENSMUSG00000052040	Klf13	7	Krueppel-like factor 13 [Source:UniProtKB/Swiss-Prot;Acc:Q9JJZ6]	50794	23.6486	18.9099	-0.297209	4.94411e-05	0.00125916
ENSMUSG00000019823	Mical1	10	Mus musculus microtubule associated monooxygenase, calponin and LIM domain containing 1 (Mical1), transcript variant 4, mRNA. [Source:RefSeq mRNA;Acc:NM_001358839]	171580	19.3312	14.9777	-0.335131	4.98079e-05	0.00126691
ENSMUSG00000032536	Trak1	9	trafficking protein, kinesin binding 1 [Source:MGI Symbol;Acc:MGI:1914345]	67095	42.1179	33.7564	-0.291943	5.04232e-05	0.00128095
ENSMUSG00000025255	Zfhx4	3	zinc finger homeodomain 4 [Source:MGI Symbol;Acc:MGI:2137668]	80892	3.85076	2.99681	-0.328333	5.09957e-05	0.00129387
ENSMUSG00000074170	Plekhf1	7	Pleckstrin homology domain-containing family F member 1 [Source:UniProtKB/Swiss-Prot;Acc:Q3TB82]	72287	6.16712	4.01057	-0.518692	5.11236e-05	0.00129549
ENSMUSG00000042589	Cux2	5	Homeobox protein cut-like 2 [Source:UniProtKB/Swiss-Prot;Acc:P70298]	13048	3.14037	4.12474	0.379178	5.13942e-05	0.00130072
ENSMUSG00000020657	Dnajc27	12	DnaJ homolog subfamily C member 27 [Source:UniProtKB/Swiss-Prot;Acc:Q8CFP6]	217378	9.52163	6.95653	-0.401243	5.30467e-05	0.00134087
ENSMUSG00000024851	Pitpnm1	19	Membrane-associated phosphatidylinositol transfer protein 1 [Source:UniProtKB/Swiss-Prot;Acc:O35954]	18739	10.3751	12.9734	0.321212	5.51318e-05	0.00139184
ENSMUSG00000021806	Nid2	14	Nidogen-2 [Source:UniProtKB/Swiss-Prot;Acc:O88322]	18074	4.14094	2.94573	-0.431433	5.55336e-05	0.00140023
ENSMUSG00000023236	Scg5	2	secretogranin V [Source:MGI Symbol;Acc:MGI:98289]	20394	18.2598	22.8057	0.31868	5.57679e-05	0.00140406
ENSMUSG00000032911	Cspg4	9	Chondroitin sulfate proteoglycan 4 [Source:UniProtKB/Swiss-Prot;Acc:Q8VHY0]	121021	2.40655	3.19481	0.388425	5.58241e-05	0.00140406
ENSMUSG00000051323	Pcdh19	X	Protocadherin-19 [Source:UniProtKB/Swiss-Prot;Acc:Q80TF3]	279653	1.7224	1.29971	-0.366671	5.6361e-05	0.00141581
ENSMUSG00000022103	Gfra2	14	GDNF family receptor alpha-2 [Source:UniProtKB/Swiss-Prot;Acc:O08842]	14586	0.868486	1.45001	0.59632	5.64577e-05	0.00141648
ENSMUSG00000047786	Lix1	17	Protein limb expression 1 homolog [Source:UniProtKB/Swiss-Prot;Acc:Q6P566]	66643	13.4475	17.9469	0.398136	5.67549e-05	0.00142217
ENSMUSG00000033540	Idua	5	iduronidase, alpha-L- [Source:MGI Symbol;Acc:MGI:96418]	15932	11.3056	8.70468	-0.341662	5.73152e-05	0.00143444
ENSMUSG00000016534	Lamp2	X	Lysosome-associated membrane glycoprotein 2 [Source:UniProtKB/Swiss-Prot;Acc:P17047]	16784	36.6884	43.8529	0.262644	5.79798e-05	0.00144571
ENSMUSG00000013275	Slc41a1	1	Solute carrier family 41 member 1 [Source:UniProtKB/Swiss-Prot;Acc:Q8BJA2]	98396	35.4636	29.0922	-0.262259	5.81681e-05	0.00144862
ENSMUSG00000020747	Tmem94	11	Transmembrane protein 94 [Source:UniProtKB/Swiss-Prot;Acc:Q7TSH8]	71947	21.5629	18.2154	-0.223977	5.83379e-05	0.00145107
ENSMUSG00000018899	Irf1	11	interferon regulatory factor 1 [Source:MGI Symbol;Acc:MGI:96590]	16362	2.5132	3.44541	0.425742	5.8534e-05	0.00145416
ENSMUSG00000056608	Chd9	8	Chromodomain-helicase-DNA-binding protein 9 [Source:UniProtKB/Swiss-Prot;Acc:Q8BYH8]	109151	23.3266	18.7196	-0.290364	5.87386e-05	0.00145745
ENSMUSG00000025591	Tma16	8	Translation machinery-associated protein 16 [Source:UniProtKB/Swiss-Prot;Acc:Q9CR02]	66282	4.799	3.6189	-0.365557	5.88816e-05	0.00145921
ENSMUSG00000021986	Amer2	14	APC membrane recruitment protein 2 [Source:HGNC Symbol;Acc:HGNC:26360]	72125	12.1349	10.0417	-0.251619	5.98979e-05	0.00148077
ENSMUSG00000054720	Lrrc8c	5	Volume-regulated anion channel subunit LRRC8C [Source:UniProtKB/Swiss-Prot;Acc:Q8R502]	100604	7.11847	5.62681	-0.310408	6.05473e-05	0.00149414
ENSMUSG00000028524	Sgip1	4	SH3-containing GRB2-like protein 3-interacting protein 1 [Source:UniProtKB/Swiss-Prot;Acc:Q8VD37]	73094	11.2265	8.69859	-0.334259	6.05861e-05	0.00149414
ENSMUSG00000030527	Crtc3	7	CREB-regulated transcription coactivator 3 [Source:UniProtKB/Swiss-Prot;Acc:Q91X84]	70461	17.5374	13.9379	-0.302773	6.08721e-05	0.00149937
ENSMUSG00000019359	Gdpd2	X	Mus musculus glycerophosphodiester phosphodiesterase domain containing 2 (Gdpd2), transcript variant 3, mRNA. [Source:RefSeq mRNA;Acc:NM_001358507]	71584	16.1802	21.4249	0.389093	6.19042e-05	0.00151924
ENSMUSG00000069049	Eif2s3y	Y	Eukaryotic translation initiation factor 2 subunit 3, Y-linked [Source:UniProtKB/Swiss-Prot;Acc:Q9Z0N2]	26908	19.7617	14.8307	-0.371657	6.27109e-05	0.00153675
ENSMUSG00000001173	Ocrl	X	Inositol polyphosphate 5-phosphatase OCRL-1 [Source:UniProtKB/Swiss-Prot;Acc:Q6NVF0]	320634	15.76	12.1856	-0.336323	6.31504e-05	0.00154421
ENSMUSG00000050288	Fzd2	11	Frizzled-2 [Source:UniProtKB/Swiss-Prot;Acc:Q9JIP6]	57265	19.7523	15.2771	-0.335415	6.36273e-05	0.00155212
ENSMUSG00000037139	Myom3	4	Myomesin-3 [Source:UniProtKB/Swiss-Prot;Acc:A2ABU4]	242702	1.23693	0.790982	-0.535319	6.52146e-05	0.00158702
ENSMUSG00000032368	Zic1	9	zinc finger protein of the cerebellum 1 [Source:MGI Symbol;Acc:MGI:106683]	22771	4.62883	5.64828	0.289266	6.69263e-05	0.00162477
ENSMUSG00000030796	Tead2	7	TEA domain family member 2 [Source:MGI Symbol;Acc:MGI:104904]	21677	0.989441	1.54025	0.542853	6.74231e-05	0.00163487
ENSMUSG00000037447	Arid5a	1	AT-rich interactive domain-containing protein 5A [Source:UniProtKB/Swiss-Prot;Acc:Q3U108]	214855	15.4996	11.8154	-0.351609	6.78011e-05	0.00164207
ENSMUSG00000029229	Chic2	5	Cysteine-rich hydrophobic domain-containing protein 2 [Source:UniProtKB/Swiss-Prot;Acc:Q9D9G3]	74277	2.06537	1.55345	-0.370877	6.87703e-05	0.00166298
ENSMUSG00000000305	Cdh4	2	Cadherin-4 [Source:UniProtKB/Swiss-Prot;Acc:P39038]	12561	2.53994	3.54474	0.445904	6.88288e-05	0.00166298
ENSMUSG00000021417	Eci2	13	Enoyl-CoA delta isomerase 2, mitochondrial [Source:UniProtKB/Swiss-Prot;Acc:Q9WUR2]	23986	15.5519	12.8856	-0.250506	6.89804e-05	0.00166466
ENSMUSG00000034686	Prr7	13	Proline-rich protein 7 [Source:UniProtKB/Swiss-Prot;Acc:Q3V0I2]	432763	4.11909	6.11884	0.502652	6.91206e-05	0.00166605
ENSMUSG00000026173	Plcd4	1	phospholipase C, delta 4 [Source:MGI Symbol;Acc:MGI:107469]	18802	43.8275	32.2373	-0.392387	7.11026e-05	0.00170976
ENSMUSG00000029161	Cgref1	5	cell growth regulator with EF hand domain protein 1 isoform 2 [Source:RefSeq peptide;Acc:NP_001153621]	68567	0.775566	1.53143	0.67773	7.15984e-05	0.00171964
ENSMUSG00000035877	Zhx3	2	zinc fingers and homeoboxes 3 [Source:MGI Symbol;Acc:MGI:2444772]	320799	16.2997	12.15	-0.379344	7.20019e-05	0.00172728
ENSMUSG00000025784	Clec3b	9	C-type lectin domain family 3, member b [Source:MGI Symbol;Acc:MGI:104540]	21922	8.41116	11.3406	0.405287	7.2425e-05	0.00173537
ENSMUSG00000030004	Nat8	6	N-acetyltransferase 8 [Source:UniProtKB/Swiss-Prot;Acc:Q9JIY7]	68396	14.3388	10.0868	-0.441009	7.34928e-05	0.00175888
ENSMUSG00000028557	Rnf11	4	RING finger protein 11 [Source:UniProtKB/Swiss-Prot;Acc:Q9QYK7]	29864	6.68946	8.35333	0.316606	7.36121e-05	0.00175965
ENSMUSG00000100937	1700020D05Rik	19	RIKEN cDNA 1700020D05 gene [Source:MGI Symbol;Acc:MGI:1922805]	75555	11.1458	7.99795	-0.421409	7.53015e-05	0.0017958
ENSMUSG00000078670	Fam174b	7	Membrane protein FAM174B [Source:UniProtKB/Swiss-Prot;Acc:Q8K064]	100038347	1.06314	1.69424	0.560207	7.54722e-05	0.00179775
ENSMUSG00000038319	Kcnh2	5	potassium voltage-gated channel subfamily H member 2 [Source:HGNC Symbol;Acc:HGNC:6251]	16511	1.23082	1.71393	0.440545	7.62905e-05	0.00181511
ENSMUSG00000015575	Atp6v0e	17	V-type proton ATPase subunit e 1 [Source:UniProtKB/Swiss-Prot;Acc:Q9CQD8]	11974	16.5592	12.9145	-0.325377	7.78025e-05	0.00184674
ENSMUSG00000022885	St6gal1	16	Beta-galactoside alpha-2,6-sialyltransferase 1 [Source:UniProtKB/Swiss-Prot;Acc:Q64685]	20440	17.8943	14.6817	-0.26347	7.84648e-05	0.00185854
ENSMUSG00000028402	Mpdz	4	multiple PDZ domain protein [Source:MGI Symbol;Acc:MGI:1343489]	17475	13.9574	16.1768	0.221339	7.84834e-05	0.00185854
ENSMUSG00000020682	Mmp28	11	matrix metallopeptidase 28 (epilysin) [Source:MGI Symbol;Acc:MGI:2153062]	118453	4.27482	3.02154	-0.435898	7.92622e-05	0.00187177
ENSMUSG00000031778	Cx3cl1	8	chemokine (C-X3-C motif) ligand 1 [Source:MGI Symbol;Acc:MGI:1097153]	20312	3.62367	4.95568	0.422151	7.93192e-05	0.00187177
ENSMUSG00000048899	Rimkla	4	N-acetylaspartylglutamate synthase A [Source:UniProtKB/Swiss-Prot;Acc:Q6PFX8]	194237	1.18546	1.59194	0.402845	7.94948e-05	0.00187373
ENSMUSG00000062127	Cttnbp2nl	3	CTTNBP2 N-terminal-like protein [Source:UniProtKB/Swiss-Prot;Acc:Q99LJ0]	80281	11.1507	13.8278	0.308276	8.00848e-05	0.00188544
ENSMUSG00000037458	Azin1	15	Antizyme inhibitor 1 [Source:UniProtKB/Swiss-Prot;Acc:O35484]	54375	14.2655	11.61	-0.271519	8.3065e-05	0.0019488
ENSMUSG00000000253	Gmpr	13	guanosine monophosphate reductase [Source:MGI Symbol;Acc:MGI:1913605]	66355	3.60314	5.06717	0.452998	8.47656e-05	0.0019864
ENSMUSG00000048234	Rnf149	1	E3 ubiquitin-protein ligase RNF149 [Source:UniProtKB/Swiss-Prot;Acc:Q3U2C5]	67702	6.91205	8.7615	0.335833	8.76912e-05	0.00205258
ENSMUSG00000028445	Enho	4	Adropin [Source:UniProtKB/Swiss-Prot;Acc:Q8K1D8]	69638	38.0939	28.5493	-0.375656	8.84305e-05	0.0020675
ENSMUSG00000027797	Dclk1	3	Mus musculus doublecortin-like kinase 1 (Dclk1), transcript variant 12, mRNA. [Source:RefSeq mRNA;Acc:NM_001357475]	13175	40.7489	30.5054	-0.371903	8.85418e-05	0.00206771
ENSMUSG00000041688	Amot	X	Angiomotin [Source:UniProtKB/Swiss-Prot;Acc:Q8VHG2]	27494	9.88831	7.58298	-0.344927	8.90989e-05	0.00207476
ENSMUSG00000015243	Abca1	4	ATP-binding cassette, sub-family A (ABC1), member 1 [Source:MGI Symbol;Acc:MGI:99607]	11303	46.7415	35.6114	-0.356098	8.91509e-05	0.00207476
ENSMUSG00000033350	Chst2	9	Carbohydrate sulfotransferase 2 [Source:UniProtKB/Swiss-Prot;Acc:Q80WV3]	54371	24.943	31.5262	0.33347	9.12853e-05	0.00211843
ENSMUSG00000046432	Bex3	X	Protein BEX3 [Source:UniProtKB/Swiss-Prot;Acc:Q9WTZ9]	12070	20.327	26.6708	0.376239	9.18099e-05	0.00212686
ENSMUSG00000057054	Inca1	11	Protein INCA1 [Source:UniProtKB/Swiss-Prot;Acc:Q6PKN7]	103844	3.99581	2.62627	-0.50575	9.20134e-05	0.00212914
ENSMUSG00000031610	Scrg1	8	scrapie responsive gene 1 [Source:MGI Symbol;Acc:MGI:1328308]	20284	14.4	20.005	0.439195	9.34147e-05	0.00215702
ENSMUSG00000021613	Hapln1	13	Hyaluronan and proteoglycan link protein 1 [Source:UniProtKB/Swiss-Prot;Acc:Q9QUP5]	12950	10.8731	8.43568	-0.33081	9.34873e-05	0.00215702
ENSMUSG00000039410	Prdm16	4	PR domain zinc finger protein 16 [Source:UniProtKB/Swiss-Prot;Acc:A2A935]	70673	12.0793	9.46461	-0.319	9.36016e-05	0.00215702
ENSMUSG00000049555	Tmie	9	transmembrane inner ear [Source:MGI Symbol;Acc:MGI:2159400]	20776	2.70875	3.78588	0.443099	9.36444e-05	0.00215702
ENSMUSG00000034858	Fam214a	9	Protein FAM214A [Source:UniProtKB/Swiss-Prot;Acc:Q69ZK7]	235493	24.0647	17.669	-0.39342	9.78124e-05	0.00223851
ENSMUSG00000027796	Smad9	3	Mothers against decapentaplegic homolog 9 [Source:UniProtKB/Swiss-Prot;Acc:Q9JIW5]	55994	2.45703	3.06348	0.315896	9.78772e-05	0.00223851
ENSMUSG00000000402	Egfl6	X	Epidermal growth factor-like protein 6 [Source:UniProtKB/Swiss-Prot;Acc:Q9JJZ5]	54156	3.6174	2.29768	-0.532516	9.79561e-05	0.00223851
ENSMUSG00000025854	Fam20c	5	Extracellular serine/threonine protein kinase FAM20C [Source:UniProtKB/Swiss-Prot;Acc:Q5MJS3]	80752	10.0196	12.1285	0.278109	9.90068e-05	0.00225997
ENSMUSG00000004891	Nes	3	Nestin [Source:UniProtKB/Swiss-Prot;Acc:Q6P5H2]	18008	5.30754	7.23447	0.414527	9.9277e-05	0.00226358
ENSMUSG00000050199	Lgr4	2	Leucine-rich repeat-containing G-protein coupled receptor 4 [Source:UniProtKB/Swiss-Prot;Acc:A2ARI4]	107515	22.2038	18.1259	-0.267644	9.99116e-05	0.00227549
ENSMUSG00000047414	Flrt2	12	Leucine-rich repeat transmembrane protein FLRT2 [Source:UniProtKB/Swiss-Prot;Acc:Q8BLU0]	399558	3.85444	2.77467	-0.417658	0.000101645	0.00231237
ENSMUSG00000019923	Zwint	10	ZW10 interactor [Source:MGI Symbol;Acc:MGI:1289227]	52696	15.5665	18.1748	0.231295	0.000105212	0.00238547
ENSMUSG00000045934	Mtmr11	3	Myotubularin-related protein 11 [Source:UniProtKB/Swiss-Prot;Acc:Q3V1L6]	194126	7.31617	5.47233	-0.372753	0.000106485	0.00241163
ENSMUSG00000034235	Usp54	14	ubiquitin specific peptidase 54 [Source:MGI Symbol;Acc:MGI:1926037]	78787	71.0451	58.589	-0.255562	0.000108103	0.00244554
ENSMUSG00000028060	2810403A07Rik	3	Protein BLOM7 [Source:UniProtKB/Swiss-Prot;Acc:Q3TCX3]	74200	23.1129	18.6693	-0.281626	0.000110223	0.00248794
ENSMUSG00000029674	Limk1	5	LIM domain kinase 1 [Source:UniProtKB/Swiss-Prot;Acc:P53668]	16885	5.92513	7.32892	0.304766	0.000112003	0.00251696
ENSMUSG00000034165	Ccnd3	17	G1/S-specific cyclin-D3 [Source:UniProtKB/Swiss-Prot;Acc:P30282]	12445	9.03395	6.73565	-0.375633	0.000112006	0.00251696
ENSMUSG00000046668	Cxxc5	18	Mus musculus CXXC finger 5 (Cxxc5), transcript variant 2, mRNA. [Source:RefSeq mRNA;Acc:NM_001357458]	67393	20.7846	24.6953	0.252777	0.000113652	0.00254829
ENSMUSG00000027035	Cers6	2	Ceramide synthase 6 [Source:UniProtKB/Swiss-Prot;Acc:Q8C172]	241447	1.08255	1.48417	0.422764	0.000114227	0.00255571
ENSMUSG00000028753	Vwa5b1	4	von Willebrand factor A domain containing 5B1 [Source:MGI Symbol;Acc:MGI:1922968]	75718	5.02077	6.11373	0.284733	0.000117275	0.00261544
ENSMUSG00000020614	Fam20a	11	Pseudokinase FAM20A [Source:UniProtKB/Swiss-Prot;Acc:Q8CID3]	208659	52.0998	36.5238	-0.44113	0.000117293	0.00261544
ENSMUSG00000055373	Fut9	4	Alpha-(1,3)-fucosyltransferase 9 [Source:UniProtKB/Swiss-Prot;Acc:O88819]	14348	9.98646	7.5413	-0.363377	0.000119672	0.00266557
ENSMUSG00000042148	Cox10	11	Protoheme IX farnesyltransferase, mitochondrial [Source:UniProtKB/Swiss-Prot;Acc:Q8CFY5]	70383	8.04086	6.50443	-0.280109	0.000121242	0.00269756
ENSMUSG00000015829	Tnr	1	Tenascin-R [Source:UniProtKB/Swiss-Prot;Acc:Q8BYI9]	21960	1.68188	2.2119	0.378115	0.000122682	0.00272311
ENSMUSG00000070476	Fam217b	2	family with sequence similarity 217 member B [Source:HGNC Symbol;Acc:HGNC:16170]	71532	4.46324	3.27513	-0.394467	0.000122918	0.00272311
ENSMUSG00000003585	Sec14l2	11	SEC14-like protein 2 [Source:UniProtKB/Swiss-Prot;Acc:Q99J08]	67815	20.1903	16.9269	-0.233491	0.00012331	0.00272859
ENSMUSG00000078566	Bnip3	7	BCL2/adenovirus E1B 19 kDa protein-interacting protein 3 [Source:UniProtKB/Swiss-Prot;Acc:O55003]	12176	10.2072	13.583	0.388998	0.000124047	0.00274191
ENSMUSG00000073418	C4b	17	Complement C4-B Complement C4 beta chain Complement C4 alpha chain C4a anaphylatoxin Complement C4 gamma chain [Source:UniProtKB/Swiss-Prot;Acc:P01029]	12268	17.1012	22.7315	0.391017	0.000126313	0.00278591
ENSMUSG00000037703	Lzts3	2	Leucine zipper putative tumor suppressor 3 [Source:UniProtKB/Swiss-Prot;Acc:A2AHG0]	241638	7.59007	5.92475	-0.324562	0.00012714	0.0028011
ENSMUSG00000020014	Cfap54	10	Mus musculus cilia and flagella associated protein 54 (Cfap54), mRNA. [Source:RefSeq mRNA;Acc:NM_001347060]	380654	11.3284	14.0376	0.308206	0.00013048	0.00287155
ENSMUSG00000000247	Lhx2	2	LIM/homeobox protein Lhx2 [Source:UniProtKB/Swiss-Prot;Acc:Q9Z0S2]	16870	28.8795	23.0068	-0.298972	0.000132592	0.00290856
ENSMUSG00000033060	Lmo7	14	Mus musculus LIM domain only 7 (Lmo7), transcript variant 2, mRNA. [Source:RefSeq mRNA;Acc:NM_001347628]	380928	1.49069	2.05292	0.426875	0.000132767	0.00290923
ENSMUSG00000049999	Ppp1r3d	2	protein phosphatase 1 regulatory subunit 3D [Source:HGNC Symbol;Acc:HGNC:9294]	228966	7.53433	4.11653	-0.623045	0.000134368	0.00294114
ENSMUSG00000041708	Mpped1	15	Mus musculus metallophosphoesterase domain containing 1 (Mpped1), transcript variant 2, mRNA. [Source:RefSeq mRNA;Acc:NM_001359131]	223726	2.43054	1.55894	-0.521162	0.000136283	0.00297524
ENSMUSG00000036504	Phpt1	2	14 kDa phosphohistidine phosphatase [Source:UniProtKB/Swiss-Prot;Acc:Q9DAK9]	75454	4.57762	3.00716	-0.501497	0.000136367	0.00297524
ENSMUSG00000021365	Nedd9	13	neural precursor cell expressed, developmentally down-regulated gene 9 [Source:MGI Symbol;Acc:MGI:97302]	18003	7.5427	5.84721	-0.32985	0.000137581	0.0029985
ENSMUSG00000028373	Astn2	4	Astrotactin-2 [Source:UniProtKB/Swiss-Prot;Acc:Q80Z10]	56079	9.60251	7.42789	-0.333681	0.000139092	0.00302816
ENSMUSG00000064080	Fbln2	6	Fibulin-2 [Source:UniProtKB/Swiss-Prot;Acc:P37889]	14115	3.24868	1.18283	-0.699053	0.000141408	0.00307386
ENSMUSG00000021130	Galnt16	12	Polypeptide N-acetylgalactosaminyltransferase 16 [Source:UniProtKB/Swiss-Prot;Acc:Q9JJ61]	108760	28.3295	33.0047	0.228135	0.000142747	0.00309444
ENSMUSG00000002910	Arrdc2	8	Arrestin domain-containing protein 2 [Source:UniProtKB/Swiss-Prot;Acc:Q9D668]	70807	22.0746	14.9193	-0.47429	0.000144334	0.00312035
ENSMUSG00000030031	Kbtbd8	6	Kelch repeat and BTB domain-containing protein 8 [Source:UniProtKB/Swiss-Prot;Acc:Q3UQV5]	243574	1.64983	1.22874	-0.377541	0.000144405	0.00312035
ENSMUSG00000037487	Ubr5	15	ubiquitin protein ligase E3 component n-recognin 5 [Source:MGI Symbol;Acc:MGI:1918040]	70790	40.6788	34.5388	-0.216014	0.000145515	0.00314098
ENSMUSG00000043496	Tril	6	TLR4 interactor with leucine rich repeats [Source:UniProtKB/Swiss-Prot;Acc:Q9DBY4]	66873	87.7554	71.8332	-0.264869	0.000146014	0.00314839
ENSMUSG00000001700	Gramd3	18	GRAM domain containing 2B [Source:HGNC Symbol;Acc:HGNC:24911]	107022	33.4066	27.5368	-0.254953	0.000150367	0.00322889
ENSMUSG00000031246	Sh3bgrl	X	SH3 domain-binding glutamic acid-rich-like protein [Source:UniProtKB/Swiss-Prot;Acc:Q9JJU8]	56726	7.86586	9.97198	0.334458	0.000150483	0.00322889
ENSMUSG00000044986	Tst	15	thiosulfate sulfurtransferase, mitochondrial [Source:MGI Symbol;Acc:MGI:98852]	22117	27.0965	20.6444	-0.353811	0.000150544	0.00322889
ENSMUSG00000001436	Slc19a1	10	solute carrier family 19 (folate transporter), member 1 [Source:MGI Symbol;Acc:MGI:103182]	20509	3.97926	5.0506	0.335243	0.000151826	0.00325294
ENSMUSG00000029778	Adcyap1r1	6	adenylate cyclase activating polypeptide 1 receptor 1 [Source:MGI Symbol;Acc:MGI:108449]	11517	47.9404	39.5637	-0.253258	0.000152154	0.00325651
ENSMUSG00000055116	Arntl	7	Mus musculus aryl hydrocarbon receptor nuclear translocator-like (Arntl), transcript variant 3, mRNA. [Source:RefSeq mRNA;Acc:NM_001357070]	11865	14.8215	12.2445	-0.251527	0.00015377	0.00328762
ENSMUSG00000067377	Tspan6	X	tetraspanin 6 [Source:MGI Symbol;Acc:MGI:1926264]	56496	6.1997	8.21489	0.384791	0.000155059	0.00331168
ENSMUSG00000028649	Macf1	4	microtubule-actin crosslinking factor 1 [Source:HGNC Symbol;Acc:HGNC:13664]	11426	144.461	119.523	-0.250378	0.000155247	0.00331221
ENSMUSG00000016763	Scube1	15	signal peptide, CUB domain, EGF-like 1 [Source:MGI Symbol;Acc:MGI:1890616]	64706	1.51753	1.10883	-0.399504	0.000155418	0.00331238
ENSMUSG00000017491	Rarb	14	retinoic acid receptor, beta [Source:MGI Symbol;Acc:MGI:97857]	218772	3.16271	2.31106	-0.398177	0.000157244	0.00334777
ENSMUSG00000029189	Sel1l3	5	3 [Source:UniProtKB/Swiss-Prot;Acc:Q80TS8]	231238	3.88425	3.0013	-0.335077	0.000158539	0.00337179
ENSMUSG00000037784	Dzip1l	9	Zinc finger protein DZIP1L [Source:UniProtKB/Swiss-Prot;Acc:Q499E4]	72507	26.8991	20.698	-0.337882	0.000159014	0.00337834
ENSMUSG00000025019	Lcor	19	ligand dependent nuclear receptor corepressor [Source:MGI Symbol;Acc:MGI:2443930]	212391	6.10389	4.84532	-0.301852	0.000160754	0.00341172
ENSMUSG00000046879	Irgm1	11	Mus musculus immunity-related GTPase family M member 1 (Irgm1), transcript variant 2, mRNA. [Source:RefSeq mRNA;Acc:NM_001355757]	15944	1.65217	2.32404	0.448882	0.000164167	0.00348051
ENSMUSG00000028626	Col9a2	4	collagen type IX alpha 2 chain [Source:HGNC Symbol;Acc:HGNC:2218]	12840	3.77893	5.77827	0.521585	0.000167066	0.00353456
ENSMUSG00000043629	1700019D03Rik	1	RIKEN cDNA 1700019D03 gene [Source:MGI Symbol;Acc:MGI:1914330]	67080	1.66347	1.07443	-0.51383	0.000167441	0.0035388
ENSMUSG00000029510	Gpc2	5	glypican 2 (cerebroglycan) [Source:MGI Symbol;Acc:MGI:1919201]	71951	2.10612	1.38435	-0.499464	0.000168037	0.0035477
ENSMUSG00000026424	Gpr37l1	1	G protein-coupled receptor 37-like 1 [Source:MGI Symbol;Acc:MGI:1928503]	171469	260.51	220.07	-0.223058	0.000175334	0.00369791
ENSMUSG00000019232	Etnppl	3	ethanolamine phosphate phospholyase [Source:MGI Symbol;Acc:MGI:1919010]	71760	39.0753	16.9355	-0.680877	0.00017668	0.00371855
ENSMUSG00000030888	Rrp8	7	Ribosomal RNA-processing protein 8 [Source:UniProtKB/Swiss-Prot;Acc:Q9DB85]	101867	6.03719	4.25929	-0.431152	0.000178969	0.00375891
ENSMUSG00000022096	Hr	14	Lysine-specific demethylase hairless [Source:UniProtKB/Swiss-Prot;Acc:Q61645]	15460	19.6804	13.6359	-0.450726	0.000181348	0.00380492
ENSMUSG00000021061	Sptb	12	spectrin beta, erythrocytic [Source:MGI Symbol;Acc:MGI:98387]	20741	1.0256	1.33643	0.365012	0.000184054	0.00384973
ENSMUSG00000004040	Stat3	11	Signal transducer and activator of transcription 3 [Source:UniProtKB/Swiss-Prot;Acc:P42227]	20848	13.7854	16.3719	0.252506	0.000184054	0.00384973
ENSMUSG00000033486	Catsper2	2		212670	4.96255	3.63437	-0.394402	0.000187054	0.00390844
ENSMUSG00000030102	Itpr1	6	Inositol 1,4,5-trisphosphate receptor type 1 [Source:UniProtKB/Swiss-Prot;Acc:P11881]	16438	9.73681	7.64664	-0.316819	0.0001905	0.00396408
ENSMUSG00000063354	Slc39a4	15	solute carrier family 39 (zinc transporter), member 4 [Source:MGI Symbol;Acc:MGI:1919277]	72027	1.97074	2.77898	0.446119	0.00019122	0.00397497
ENSMUSG00000030643	Rab30	7	RAB30, member RAS oncogene family [Source:MGI Symbol;Acc:MGI:1923235]	75985	3.71798	2.90467	-0.322148	0.000191682	0.0039805
ENSMUSG00000006649	Nphs1	7	Nephrin [Source:UniProtKB/Swiss-Prot;Acc:Q9QZS7]	54631	2.59908	1.24288	-0.659872	0.000194106	0.0040267
ENSMUSG00000008305	Tle1	4	Transducin-like enhancer protein 1 [Source:UniProtKB/Swiss-Prot;Acc:Q62440]	21885	22.917	18.4647	-0.283447	0.000196861	0.00407967
ENSMUSG00000025920	Stau2	1	staufen double-stranded RNA binding protein 2 [Source:MGI Symbol;Acc:MGI:1352508]	29819	2.26513	2.84869	0.324018	0.000199825	0.00413686
ENSMUSG00000025025	Mxi1	19	Max-interacting protein 1 [Source:UniProtKB/Swiss-Prot;Acc:P50540]	17859	18.3794	14.0694	-0.34569	0.000200178	0.00413995
ENSMUSG00000020741	Cluh	11	clustered mitochondria homolog [Source:HGNC Symbol;Acc:HGNC:29094]	74148	24.9472	20.6625	-0.248011	0.0002008	0.00414857
ENSMUSG00000056220	Pla2g4a	1	phospholipase A2, group IVA (cytosolic, calcium-dependent) [Source:MGI Symbol;Acc:MGI:1195256]	18783	2.65226	3.50963	0.380562	0.000201828	0.00416556
ENSMUSG00000043822	Adamtsl5	10	ADAMTS-like 5 [Source:MGI Symbol;Acc:MGI:1913798]	66548	2.64208	1.86244	-0.434206	0.000202818	0.00418172
ENSMUSG00000022231	Sema5a	15	sema domain, seven thrombospondin repeats (type 1 and type 1-like), transmembrane domain (TM) and short cytoplasmic domain, (semaphorin) 5A [Source:MGI Symbol;Acc:MGI:107556]	20356	0.959739	1.31639	0.419325	0.000204246	0.00420688
ENSMUSG00000078853	Igtp	11		16145	1.43802	2.41871	0.583693	0.000206538	0.00424978
ENSMUSG00000032503	Arpp21	9	cAMP-regulated phosphoprotein 21 [Source:UniProtKB/Swiss-Prot;Acc:Q9DCB4]	74100	3.3968	4.75782	0.443078	0.000209806	0.00430861
ENSMUSG00000069763	Tmem100	11	Transmembrane protein 100 [Source:UniProtKB/Swiss-Prot;Acc:Q9CQG9]	67888	13.3033	10.0466	-0.361894	0.000209823	0.00430861
ENSMUSG00000016194	Hsd11b1	1	hydroxysteroid 11-beta dehydrogenase 1 [Source:MGI Symbol;Acc:MGI:103562]	15483	13.8863	9.64181	-0.447817	0.000210455	0.0043172
ENSMUSG00000027489	Necab3	2	N-terminal EF-hand calcium-binding protein 3 [Source:UniProtKB/Swiss-Prot;Acc:Q9D6J4]	56846	3.10516	4.03793	0.362218	0.00021252	0.00435516
ENSMUSG00000020623	Map2k6	11	mitogen-activated protein kinase kinase 6 [Source:MGI Symbol;Acc:MGI:1346870]	26399	8.8391	6.32421	-0.416074	0.000213454	0.00436987
ENSMUSG00000021752	Kctd6	14	potassium channel tetramerisation domain containing 6 [Source:MGI Symbol;Acc:MGI:1918643]	71393	7.60988	6.09712	-0.289827	0.00021381	0.00437274
ENSMUSG00000031639	Tlr3	8	Mus musculus toll-like receptor 3 (Tlr3), transcript variant 3, mRNA. [Source:RefSeq mRNA;Acc:NM_001357317]	142980	15.7874	12.7756	-0.277643	0.000216696	0.00442284
ENSMUSG00000045983	Eif4g1	16	Eukaryotic translation initiation factor 4 gamma 1 [Source:UniProtKB/Swiss-Prot;Acc:Q6NZJ6]	208643	50.9098	58.1001	0.199721	0.000220627	0.00448967
ENSMUSG00000062151	Unc13c	9	unc-13 homolog C (C. elegans) [Source:MGI Symbol;Acc:MGI:2149021]	208898	3.85301	6.69652	0.59893	0.000220636	0.00448967
ENSMUSG00000063564	Col23a1	11	Collagen alpha-1(XXIII) chain [Source:UniProtKB/Swiss-Prot;Acc:Q8K4G2]	237759	4.76919	3.21244	-0.47593	0.000222896	0.00453109
ENSMUSG00000004071	Cdip1	16	Mus musculus cell death inducing Trp53 target 1 (Cdip1), transcript variant 5, mRNA. [Source:RefSeq mRNA;Acc:NM_001358078]	66626	24.5317	20.4249	-0.242986	0.000223154	0.0045318
ENSMUSG00000056698	Elmod3	6	ELMO domain-containing protein 3 [Source:UniProtKB/Swiss-Prot;Acc:Q91YP6]	232089	17.0936	13.9261	-0.269184	0.000223924	0.00454288
ENSMUSG00000010086	Rnf112	11	RING finger protein 112 [Source:UniProtKB/Swiss-Prot;Acc:Q96DY5]	22671	4.36023	5.98805	0.418116	0.000227434	0.00460947
ENSMUSG00000037706	Cd81	7	CD81 antigen [Source:UniProtKB/Swiss-Prot;Acc:P35762]	12520	324.162	375.462	0.219998	0.000229801	0.00465278
ENSMUSG00000033855	Ston1	17	Stonin-1 [Source:UniProtKB/Swiss-Prot;Acc:Q8CDJ8]	77057	1.9787	3.00291	0.509791	0.00023107	0.0046738
ENSMUSG00000052942	Glis3	19	Zinc finger protein GLIS3 [Source:UniProtKB/Swiss-Prot;Acc:Q6XP49]	226075	6.92201	8.33799	0.272117	0.000232921	0.00470655
ENSMUSG00000046447	Camk2n1	4	Calcium/calmodulin-dependent protein kinase II inhibitor 1 [Source:UniProtKB/Swiss-Prot;Acc:Q6QWF9]	66259	16.1436	13.1977	-0.264036	0.000234439	0.00472777
ENSMUSG00000015766	Eps8	6	Epidermal growth factor receptor kinase substrate 8 [Source:UniProtKB/Swiss-Prot;Acc:Q08509]	13860	31.0095	25.2286	-0.27156	0.000235913	0.00474804
ENSMUSG00000024579	Pcyox1l	18	Prenylcysteine oxidase-like [Source:UniProtKB/Swiss-Prot;Acc:Q8C7K6]	240334	7.50718	9.43532	0.323447	0.000238295	0.00478746
ENSMUSG00000028919	Arhgef19	4	Rho guanine nucleotide exchange factor 19 [Source:UniProtKB/Swiss-Prot;Acc:Q8BWA8]	213649	43.8016	36.9116	-0.225674	0.000239498	0.00480586
ENSMUSG00000040219	Ttc12	9	tetratricopeptide repeat domain 12 [Source:MGI Symbol;Acc:MGI:2444588]	235330	7.53561	9.50328	0.328386	0.000242477	0.00486082
ENSMUSG00000025348	Itga7	10	Mus musculus integrin alpha 7 (Itga7), transcript variant 2, mRNA. [Source:RefSeq mRNA;Acc:NM_001330160]	16404	18.582	15.2046	-0.263147	0.000243721	0.00487935
ENSMUSG00000057604	Lmcd1	6	LIM and cysteine-rich domains 1 [Source:MGI Symbol;Acc:MGI:1353635]	30937	7.61052	5.43673	-0.420351	0.000244047	0.00487935
ENSMUSG00000042073	Abhd14b	9	abhydrolase domain containing 14b [Source:MGI Symbol;Acc:MGI:1923741]	76491	25.1723	19.8694	-0.30909	0.000244124	0.00487935
ENSMUSG00000021219	Rgs6	12	regulator of G-protein signaling 6 [Source:MGI Symbol;Acc:MGI:1354730]	50779	9.45509	7.42897	-0.314	0.000245495	0.00489406
ENSMUSG00000024736	Tmem132a	19	Transmembrane protein 132A [Source:UniProtKB/Swiss-Prot;Acc:Q922P8]	98170	9.98892	7.73402	-0.333902	0.000245585	0.00489406
ENSMUSG00000022240	Ctnnd2	15	catenin delta-2 isoform 2 [Source:RefSeq peptide;Acc:NP_001342431]	18163	52.6627	43.6775	-0.245695	0.000247452	0.0049264
ENSMUSG00000005045	Chd5	4	Chromodomain-helicase-DNA-binding protein 5 [Source:UniProtKB/Swiss-Prot;Acc:A2A8L1]	269610	3.18624	3.86706	0.280124	0.000248952	0.00494654
ENSMUSG00000039960	Rhou	8	Rho-related GTP-binding protein RhoU [Source:UniProtKB/Swiss-Prot;Acc:Q9EQT3]	69581	27.4167	21.5288	-0.314106	0.000249733	0.0049572
ENSMUSG00000023017	Asic1	15	Acid-sensing ion channel 1 [Source:UniProtKB/Swiss-Prot;Acc:Q6NXK8]	11419	3.29361	2.43423	-0.382755	0.000250822	0.00497394
ENSMUSG00000051339	2900026A02Rik	5	Mus musculus RIKEN cDNA 2900026A02 (2900026A02Rik), transcript variant 1, mRNA. [Source:RefSeq mRNA;Acc:NM_001347397]	243219	4.35142	5.48491	0.326231	0.000251401	0.00498055
ENSMUSG00000063415	Cyp26b1	6	Cytochrome P450 26B1 [Source:UniProtKB/Swiss-Prot;Acc:Q811W2]	232174	1.37893	2.826	0.65196	0.000252448	0.0049964
ENSMUSG00000053553	3110082I17Rik	5	Uncharacterized [Source:UniProtKB/Swiss-Prot;Acc:Q9CXL3]	73212	2.52829	3.34881	0.382012	0.000253171	0.00500581
ENSMUSG00000035227	Spcs2	7	signal peptidase complex subunit 2 homolog (S. cerevisiae) [Source:MGI Symbol;Acc:MGI:1913874]	66624	15.3812	18.612	0.27604	0.000253979	0.005012
ENSMUSG00000066406	Akap13	7	A-kinase anchor protein 13 [Source:UniProtKB/Swiss-Prot;Acc:E9Q394]	75547	4.93188	5.86466	0.254798	0.000255231	0.00503179
ENSMUSG00000036833	Pnpla7	2	Patatin-like phospholipase domain-containing protein 7 [Source:UniProtKB/Swiss-Prot;Acc:A2AJ88]	241274	33.2381	24.7326	-0.374012	0.000256802	0.00505786
ENSMUSG00000020900	Myh10	11	Myosin-10 [Source:UniProtKB/Swiss-Prot;Acc:Q61879]	77579	8.24743	10.0484	0.285759	0.00025723	0.00506135
ENSMUSG00000025027	Xpnpep1	19	X-prolyl aminopeptidase (aminopeptidase P) 1, soluble [Source:MGI Symbol;Acc:MGI:2180003]	170750	11.9732	9.88055	-0.253756	0.000263473	0.00516988
ENSMUSG00000041096	Tspyl2	X	Mus musculus TSPY-like 2 (Tspyl2), transcript variant 3, mRNA. [Source:RefSeq mRNA;Acc:NM_001358369]	52808	37.2116	31.9083	-0.202233	0.000263511	0.00516988
ENSMUSG00000036095	Dgkb	12	Diacylglycerol kinase beta [Source:UniProtKB/Swiss-Prot;Acc:Q6NS52]	217480	11.057	8.41957	-0.348688	0.000272861	0.00534812
ENSMUSG00000022790	Igsf11	16	Immunoglobulin superfamily member 11 [Source:UniProtKB/Swiss-Prot;Acc:P0C673]	207683	52.7906	42.5717	-0.283012	0.000274139	0.00536799
ENSMUSG00000006850	Tmco6	18	Transmembrane and coiled-coil domain-containing protein 6 [Source:UniProtKB/Swiss-Prot;Acc:Q8BQX5]	71983	6.93507	5.27589	-0.35132	0.000276197	0.00539783
ENSMUSG00000026600	Soat1	1	Sterol O-acyltransferase 1 [Source:UniProtKB/Swiss-Prot;Acc:Q61263]	20652	22.6738	17.7395	-0.319588	0.000277149	0.00541122
ENSMUSG00000071226	Cecr2	6	Cat eye syndrome critical region [Source:UniProtKB/Swiss-Prot;Acc:E9Q2Z1]	330409	7.87492	6.33771	-0.284282	0.000280526	0.00546662
ENSMUSG00000027347	Rasgrp1	2	RAS guanyl releasing protein 1 [Source:MGI Symbol;Acc:MGI:1314635]	19419	4.48678	3.4261	-0.345863	0.000283651	0.00550631
ENSMUSG00000069833	Ahnak	19	AHNAK nucleoprotein (desmoyokin) [Source:MGI Symbol;Acc:MGI:1316648]	66395	8.40508	10.9958	0.367262	0.000290851	0.00562935
ENSMUSG00000031392	Irak1	X	Interleukin-1 receptor-associated kinase 1 [Source:UniProtKB/Swiss-Prot;Acc:Q62406]	16179	13.6964	16.1909	0.247663	0.000291101	0.00562935
ENSMUSG00000026620	Mark1	1	Serine/threonine-protein kinase MARK1 [Source:UniProtKB/Swiss-Prot;Acc:Q8VHJ5]	226778	5.35886	6.61043	0.299644	0.000293186	0.00565886
ENSMUSG00000096188	Cmtm4	8	CKLF-like MARVEL transmembrane domain-containing protein 4 [Source:UniProtKB/Swiss-Prot;Acc:Q8CJ61]	97487	6.1354	7.84784	0.342381	0.000295301	0.00569426
ENSMUSG00000014601	Strip1	3	Striatin-interacting protein 1 [Source:UniProtKB/Swiss-Prot;Acc:Q8C079]	229707	17.0933	14.5371	-0.213823	0.000295636	0.00569529
ENSMUSG00000021991	Cacna2d3	14	Voltage-dependent calcium channel subunit alpha-2/delta-3 Voltage-dependent calcium channel subunit alpha-2-3 Voltage-dependent calcium channel subunit delta-3 [Source:UniProtKB/Swiss-Prot;Acc:Q9Z1L5]	12294	0.790991	1.23297	0.5255	0.000296482	0.00570615
ENSMUSG00000000881	Dlg3	X	Disks large homolog 3 [Source:UniProtKB/Swiss-Prot;Acc:P70175]	53310	6.67775	7.90905	0.247934	0.000299565	0.00576002
ENSMUSG00000028766	Alpl	4	Alkaline phosphatase, tissue-nonspecific isozyme [Source:UniProtKB/Swiss-Prot;Acc:P09242]	11647	12.3452	8.62717	-0.437904	0.000305157	0.0058564
ENSMUSG00000025795	Rassf3	10	Ras association domain-containing protein 3 [Source:UniProtKB/Swiss-Prot;Acc:Q99P51]	192678	1.52583	2.06185	0.401493	0.000306575	0.00587806
ENSMUSG00000026833	Olfm1	2	olfactomedin 1 [Source:MGI Symbol;Acc:MGI:1860437]	56177	8.3086	10.5103	0.330132	0.000307298	0.00588338
ENSMUSG00000029270	Fam69a	5	Protein FAM69A [Source:UniProtKB/Swiss-Prot;Acc:Q9D6I7]	67266	2.07896	2.80992	0.403126	0.000308779	0.00590353
ENSMUSG00000056091	St3gal5	6	Lactosylceramide alpha-2,3-sialyltransferase [Source:UniProtKB/Swiss-Prot;Acc:O88829]	20454	9.34513	11.6312	0.31068	0.000309736	0.00591626
ENSMUSG00000036304	Zdhhc23	16	zinc finger, DHHC domain containing 23 [Source:MGI Symbol;Acc:MGI:2685625]	332175	1.80026	2.7425	0.511005	0.000310466	0.00592461
ENSMUSG00000046688	Tifa	3	TRAF-interacting protein with forkhead-associated domain [Source:MGI Symbol;Acc:MGI:2182965]	211550	4.81212	3.80383	-0.306166	0.00031132	0.00593531
ENSMUSG00000021743	Fezf2	14	Fez family zinc finger protein 2 [Source:UniProtKB/Swiss-Prot;Acc:Q9ESP5]	54713	5.98593	4.10283	-0.454708	0.000313308	0.00596758
ENSMUSG00000034168	Irf2bpl	12	Interferon regulatory factor 2-binding protein-like [Source:UniProtKB/Swiss-Prot;Acc:Q8K3X4]	238330	14.3946	17.5394	0.282711	0.000318679	0.00605849
ENSMUSG00000078640	Gm11627	11			5.75513	3.72584	-0.502821	0.000324016	0.00614842
ENSMUSG00000021928	Ebpl	14	Emopamil-binding protein-like [Source:UniProtKB/Swiss-Prot;Acc:Q9D0P0]	68177	1.05409	1.3099	0.30766	0.000328142	0.00622088
ENSMUSG00000040717	Il17rd	14	Interleukin-17 receptor D [Source:UniProtKB/Swiss-Prot;Acc:Q8JZL1]	171463	2.7672	2.2303	-0.281305	0.000335282	0.00634435
ENSMUSG00000032897	Nfyc	4	Mus musculus nuclear transcription factor-Y gamma (Nfyc), transcript variant 4, mRNA. [Source:RefSeq mRNA;Acc:NM_001357192]	18046	22.2986	18.1659	-0.268346	0.000336908	0.00636323
ENSMUSG00000054263	Lifr	15	Mus musculus leukemia inhibitory factor receptor (Lifr), transcript variant 3, mRNA. [Source:RefSeq mRNA;Acc:NM_001358593]	16880	19.0317	15.6159	-0.259258	0.000338531	0.00638792
ENSMUSG00000021948	Prkcd	14	protein kinase C, delta [Source:MGI Symbol;Acc:MGI:97598]	18753	12.7535	9.65722	-0.353594	0.000342201	0.00645116
ENSMUSG00000078349	AW011738	4	expressed sequence AW011738 [Source:MGI Symbol;Acc:MGI:2140540]		5.40233	4.03837	-0.370171	0.000343611	0.00646592
ENSMUSG00000020101	Vsir	10	V-set immunoregulatory receptor [Source:MGI Symbol;Acc:MGI:1921298]	74048	5.61843	7.02808	0.317255	0.000343623	0.00646592
ENSMUSG00000073988	Ttpa	4	tocopherol (alpha) transfer protein [Source:MGI Symbol;Acc:MGI:1354168]	50500	3.38007	2.36912	-0.433925	0.000353564	0.00662834
ENSMUSG00000031684	Slc10a7	8	solute carrier family 10 (sodium/bile acid cotransporter family), member 7 [Source:MGI Symbol;Acc:MGI:1924025]	76775	4.18061	3.28249	-0.31276	0.000360829	0.00675829
ENSMUSG00000005583	Mef2c	13	Mus musculus myocyte enhancer factor 2C (Mef2c), transcript variant 14, mRNA. [Source:RefSeq mRNA;Acc:NM_001347577]	17260	1.14479	1.58228	0.423434	0.000367931	0.00687857
ENSMUSG00000022987	Zfp641	15	zinc finger protein 641 [Source:MGI Symbol;Acc:MGI:2442788]	239652	7.84744	5.83138	-0.376457	0.000369314	0.00689647
ENSMUSG00000022383	Ppara	15	peroxisome proliferator activated receptor alpha [Source:MGI Symbol;Acc:MGI:104740]	19013	3.64898	2.82737	-0.329094	0.00036991	0.00689647
ENSMUSG00000029111	Nelfa	5	Negative elongation factor A [Source:UniProtKB/Swiss-Prot;Acc:Q8BG30]	24116	8.00467	6.41137	-0.2889	0.000371668	0.00692288
ENSMUSG00000025283	Sat1	X	spermidine/spermine N1-acetyl transferase 1 [Source:MGI Symbol;Acc:MGI:98233]	20229	162.078	103.217	-0.513564	0.000377918	0.00703283
ENSMUSG00000036834	Plch1	3	1-phosphatidylinositol 4,5-bisphosphate phosphodiesterase eta-1 [Source:UniProtKB/Swiss-Prot;Acc:Q4KWH5]	269437	3.09274	3.76874	0.284916	0.0003785	0.00703717
ENSMUSG00000038205	Prkab2	3	protein kinase, AMP-activated, beta 2 non-catalytic subunit [Source:MGI Symbol;Acc:MGI:1336185]	108097	3.99983	3.18177	-0.296753	0.000380776	0.007073
ENSMUSG00000018740	Slc25a35	11	Solute carrier family 25 member 35 [Source:UniProtKB/Swiss-Prot;Acc:Q5SWT3]	71998	5.79995	4.56167	-0.311681	0.000381271	0.0070757
ENSMUSG00000033174	Mgll	6	Monoglyceride lipase [Source:UniProtKB/Swiss-Prot;Acc:O35678]	23945	39.4838	30.4074	-0.336496	0.000383413	0.00710895
ENSMUSG00000020407	Upp1	11	uridine phosphorylase 1 [Source:MGI Symbol;Acc:MGI:1097668]	22271	4.36112	2.83109	-0.501438	0.00038566	0.00714406
ENSMUSG00000021238	Aldh6a1	12	Methylmalonate-semialdehyde dehydrogenase [acylating], mitochondrial [Source:UniProtKB/Swiss-Prot;Acc:Q9EQ20]	104776	25.5816	29.1798	0.198487	0.000386171	0.00714699
ENSMUSG00000000552	Zfp385a	15	zinc finger protein 385A [Source:MGI Symbol;Acc:MGI:1352495]	29813	14.3412	11.1826	-0.322748	0.000386808	0.00714713
ENSMUSG00000029781	Fkbp9	6	Peptidyl-prolyl cis-trans isomerase FKBP9 [Source:UniProtKB/Swiss-Prot;Acc:Q9Z247]	27055	14.1374	17.1007	0.274405	0.000396815	0.00731056
ENSMUSG00000031604	Msmo1	8	Methylsterol monooxygenase 1 [Source:UniProtKB/Swiss-Prot;Acc:Q9CRA4]	66234	106.663	82.9807	-0.322772	0.00039922	0.00732821
ENSMUSG00000026181	Ppm1f	16	Protein phosphatase 1F [Source:UniProtKB/Swiss-Prot;Acc:Q8CGA0]	68606	5.98971	7.10149	0.250331	0.000400259	0.00734061
ENSMUSG00000020656	Grhl1	12	Grainyhead-like [Source:UniProtKB/Swiss-Prot;Acc:Q921D9]	195733	10.6319	8.08458	-0.350482	0.000400794	0.00734378
ENSMUSG00000081683	Fzd10	5	Frizzled-10 [Source:UniProtKB/Swiss-Prot;Acc:Q8BKG4]	93897	3.17244	3.96673	0.314666	0.0004022	0.00736288
ENSMUSG00000006575	Rundc3a	11	RUN domain-containing protein 3A [Source:UniProtKB/Swiss-Prot;Acc:O08576]	51799	25.099	20.2795	-0.279099	0.0004046	0.00740012
ENSMUSG00000020538	Srebf1	11	Mus musculus sterol regulatory element binding transcription factor 1 (Srebf1), transcript variant 4, mRNA. [Source:RefSeq mRNA;Acc:NM_001358315]	20787	104.177	88.0874	-0.222696	0.000409275	0.00747213
ENSMUSG00000061603	Akap6	12	A kinase (PRKA) anchor protein 6 [Source:MGI Symbol;Acc:MGI:3050566]	238161	8.33242	9.66496	0.221699	0.000409911	0.00747699
ENSMUSG00000041836	Ptpre	7	Receptor-type tyrosine-protein phosphatase epsilon [Source:UniProtKB/Swiss-Prot;Acc:P49446]	19267	2.49512	3.21026	0.346726	0.000412046	0.00750242
ENSMUSG00000036949	Slc39a12	2	Zinc transporter ZIP12 [Source:UniProtKB/Swiss-Prot;Acc:Q5FWH7]	277468	83.0013	66.0949	-0.295124	0.000413514	0.00752239
ENSMUSG00000026674	Ddr2	1	Discoidin domain-containing receptor 2 [Source:UniProtKB/Swiss-Prot;Acc:Q62371]	18214	1.78392	2.24024	0.31937	0.000416536	0.00757055
ENSMUSG00000028782	Adgrb2	4	Adhesion G protein-coupled receptor B2 [Source:UniProtKB/Swiss-Prot;Acc:Q8CGM1]	230775	29.6128	24.6975	-0.237724	0.000419727	0.00762172
ENSMUSG00000038252	Ncapd2	6	non-SMC condensin I complex, subunit D2 [Source:MGI Symbol;Acc:MGI:1915548]	68298	5.16352	4.21064	-0.266534	0.000422035	0.00765676
ENSMUSG00000025911	Adhfe1	1	Mus musculus alcohol dehydrogenase, iron containing, 1 (Adhfe1), transcript variant 2, mRNA. [Source:RefSeq mRNA;Acc:NM_001357376]	76187	13.3302	10.8821	-0.264981	0.000424193	0.00768406
ENSMUSG00000037971	1110032A03Rik	9	RIKEN cDNA 1110032A03 gene [Source:MGI Symbol;Acc:MGI:1915971]	68721	4.73104	5.90479	0.312801	0.000424299	0.00768406
ENSMUSG00000039701	Usp53	3	ubiquitin specific peptidase 53 [Source:MGI Symbol;Acc:MGI:2139607]	99526	18.7444	10.1744	-0.596931	0.000440455	0.00796495
ENSMUSG00000039158	Akna	4	AT-hook-containing transcription factor [Source:UniProtKB/Swiss-Prot;Acc:Q80VW7]	100182	7.0163	8.55415	0.285559	0.000440944	0.00796495
ENSMUSG00000015745	Plekho1	3	Pleckstrin homology domain-containing family O member 1 [Source:UniProtKB/Swiss-Prot;Acc:Q9JIY0]	67220	4.96877	6.36465	0.341969	0.000445296	0.00803556
ENSMUSG00000046240	Hepacam	9	Hepatocyte cell adhesion molecule [Source:UniProtKB/Swiss-Prot;Acc:Q640R3]	72927	164.815	144.862	-0.169524	0.000446901	0.00805736
ENSMUSG00000034463	Scara3	14	Scavenger receptor class A member 3 [Source:UniProtKB/Swiss-Prot;Acc:Q8C850]	219151	36.8677	26.8194	-0.395992	0.000448223	0.008074
ENSMUSG00000021760	Gpx8	13	Probable glutathione peroxidase 8 [Source:UniProtKB/Swiss-Prot;Acc:Q9D7B7]	69590	5.58128	7.76752	0.43093	0.000453741	0.00816612
ENSMUSG00000001604	Tcea3	4	Transcription elongation factor A protein 3 [Source:UniProtKB/Swiss-Prot;Acc:P23881]	21401	3.00363	4.18665	0.429335	0.000454217	0.00816743
ENSMUSG00000029167	Ppargc1a	5	Peroxisome proliferator-activated receptor gamma coactivator 1-alpha [Source:UniProtKB/Swiss-Prot;Acc:O70343]	19017	13.9295	10.9858	-0.30664	0.000455395	0.00818135
ENSMUSG00000042988	Notum	11	Palmitoleoyl-protein carboxylesterase NOTUM [Source:UniProtKB/Swiss-Prot;Acc:Q8R116]	77583	1.01792	1.72834	0.567605	0.000464916	0.00833761
ENSMUSG00000038677	Scube3	17	Signal peptide, CUB and EGF-like domain-containing protein 3 [Source:UniProtKB/Swiss-Prot;Acc:Q66PY1]	268935	2.84917	3.83778	0.395568	0.000467363	0.00837407
ENSMUSG00000036885	Arhgef26	3	Rho guanine nucleotide exchange factor (GEF) 26 [Source:MGI Symbol;Acc:MGI:1918053]	622434	25.1509	21.234	-0.22208	0.000471823	0.0084465
ENSMUSG00000024743	Syt7	19	Synaptotagmin-7 [Source:UniProtKB/Swiss-Prot;Acc:Q9R0N7]	54525	0.998611	1.35528	0.403817	0.000472335	0.00844821
ENSMUSG00000026527	Rgs7	1	regulator of G protein signaling 7 [Source:MGI Symbol;Acc:MGI:1346089]	24012	13.153	10.5334	-0.28858	0.000472882	0.00845053
ENSMUSG00000037815	Ctnna1	18	Catenin alpha-1 [Source:UniProtKB/Swiss-Prot;Acc:P26231]	12385	44.7185	50.6787	0.190318	0.000475972	0.00849075
ENSMUSG00000042626	Shc1	3	SHC-transforming protein 1 [Source:UniProtKB/Swiss-Prot;Acc:P98083]	20416	7.89624	9.65147	0.287353	0.000480105	0.00854941
ENSMUSG00000039533	Mmd2	5	Monocyte to macrophage differentiation factor 2 [Source:UniProtKB/Swiss-Prot;Acc:Q8R189]	75104	70.4982	59.5508	-0.221604	0.000480983	0.00855753
ENSMUSG00000044646	Zbtb7c	18	zinc finger and BTB domain containing 7C [Source:MGI Symbol;Acc:MGI:2443302]	207259	1.05196	1.44876	0.417195	0.000486018	0.00863193
ENSMUSG00000036019	Tmtc2	10	transmembrane and tetratricopeptide repeat containing 2 [Source:MGI Symbol;Acc:MGI:1914057]	278279	8.04117	6.65154	-0.250132	0.000486805	0.00863833
ENSMUSG00000013822	Elof1	9	Mus musculus ELF1 homolog, elongation factor 1 (Elof1), transcript variant 4, mRNA. [Source:RefSeq mRNA;Acc:NM_001357311]	66126	23.5298	27.9594	0.251578	0.000487838	0.00864439
ENSMUSG00000062825	Actg1	11	Actin, cytoplasmic 2 Actin, cytoplasmic 2, N-terminally processed [Source:UniProtKB/Swiss-Prot;Acc:P63260]	11465	62.452	81.1348	0.358682	0.000488	0.00864439
ENSMUSG00000023885	Thbs2	17	Thrombospondin-2 [Source:UniProtKB/Swiss-Prot;Acc:Q03350]	21826	3.45146	2.33553	-0.462582	0.000490336	0.0086706
ENSMUSG00000039197	Adk	14	Adenosine kinase [Source:UniProtKB/Swiss-Prot;Acc:P55264]	11534	19.3837	16.0129	-0.250064	0.00049564	0.0087491
ENSMUSG00000035246	Pcyt1b	X	Choline-phosphate cytidylyltransferase B [Source:UniProtKB/Swiss-Prot;Acc:Q811Q9]	236899	7.65485	9.16151	0.261212	0.000497111	0.00876743
ENSMUSG00000050840	Cdh20	1	Cadherin-20 [Source:UniProtKB/Swiss-Prot;Acc:Q9Z0M3]	23836	25.362	21.119	-0.241537	0.000504924	0.00888201
ENSMUSG00000023868	Pde10a	17	phosphodiesterase 10A [Source:MGI Symbol;Acc:MGI:1345143]	23984	2.8111	1.92549	-0.450478	0.000511523	0.00899028
ENSMUSG00000053012	Krcc1	6	Lysine-rich coiled-coil protein 1 [Source:UniProtKB/Swiss-Prot;Acc:Q99JT5]	57896	10.6651	12.8996	0.273812	0.000529796	0.0092953
ENSMUSG00000049804	Armcx4	X	armadillo repeat containing, X-linked 4 [Source:MGI Symbol;Acc:MGI:2147887]	100503043	3.78257	2.97129	-0.313561	0.000531795	0.00931423
ENSMUSG00000038615	Nfe2l1	11	Nuclear factor erythroid 2-related factor 1 [Source:UniProtKB/Swiss-Prot;Acc:Q61985]	18023	17.6281	20.5977	0.22942	0.000533807	0.00933332
ENSMUSG00000024304	Cdh2	18	Cadherin-2 [Source:UniProtKB/Swiss-Prot;Acc:P15116]	12558	39.6993	33.4009	-0.22712	0.00053653	0.00937285
ENSMUSG00000037234	Hook3	8	3 [Source:UniProtKB/Swiss-Prot;Acc:Q8BUK6]	320191	20.7015	17.7681	-0.201909	0.000540907	0.00944116
ENSMUSG00000024642	Tle4	19	Transducin-like enhancer protein 4 [Source:UniProtKB/Swiss-Prot;Acc:Q62441]	21888	19.197	16.0767	-0.23333	0.000541905	0.00945042
ENSMUSG00000026728	Vim	2	vimentin [Source:MGI Symbol;Acc:MGI:98932]	22352	52.6544	64.0556	0.280355	0.000551108	0.00957793
ENSMUSG00000022324	Matn2	15	Mus musculus matrilin 2 (Matn2), transcript variant 1, mRNA. [Source:RefSeq mRNA;Acc:NM_001358780]	17181	2.47358	3.45768	0.429418	0.000560816	0.00972995
ENSMUSG00000035376	Hacd2	16	Very-long-chain (3R)-3-hydroxyacyl-CoA dehydratase 2 [Source:UniProtKB/Swiss-Prot;Acc:Q9D3B1]	70757	19.0916	15.6131	-0.262007	0.000563109	0.00976136
ENSMUSG00000019822	Smpd2	10	sphingomyelin phosphodiesterase 2, neutral [Source:MGI Symbol;Acc:MGI:1278330]	20598	8.26423	6.67838	-0.277633	0.000565286	0.00979071
ENSMUSG00000095407	Tmem200c	17	transmembrane protein 200C [Source:HGNC Symbol;Acc:HGNC:37208]	622645	7.468	9.41569	0.323	0.000567634	0.00981501
ENSMUSG00000060477	Irak2	6	Interleukin-1 receptor-associated kinase-like 2 [Source:UniProtKB/Swiss-Prot;Acc:Q8CFA1]	108960	22.6623	16.6872	-0.380907	0.000568318	0.00981804
ENSMUSG00000023915	Tnfrsf21	17	Tumor necrosis factor receptor superfamily member 21 [Source:UniProtKB/Swiss-Prot;Acc:Q9EPU5]	94185	2.28742	3.25399	0.445331	0.000574058	0.00990874
ENSMUSG00000024526	Cidea	18	Cell death activator CIDE-A [Source:UniProtKB/Swiss-Prot;Acc:O70302]	12683	0.843798	1.51157	0.586195	0.000577974	0.00996784
ENSMUSG00000027668	Mfn1	3	Mitofusin-1 [Source:UniProtKB/Swiss-Prot;Acc:Q811U4]	67414	47.8247	40.9897	-0.20228	0.000583634	0.0100569
ENSMUSG00000003316	Glg1	8	Golgi apparatus protein 1 [Source:UniProtKB/Swiss-Prot;Acc:Q61543]	20340	29.9516	34.873	0.22533	0.000589559	0.0101503
ENSMUSG00000073293	Nudt10	X	Diphosphoinositol polyphosphate phosphohydrolase 3-alpha [Source:UniProtKB/Swiss-Prot;Acc:P0C027]	102954	2.62779	3.64189	0.421591	0.000597662	0.0102811
ENSMUSG00000021782	Dlg5	14	Disks large homolog 5 [Source:UniProtKB/Swiss-Prot;Acc:E9Q9R9]	71228	30.2882	25.3961	-0.231378	0.000600526	0.0103216
ENSMUSG00000000184	Ccnd2	6	G1/S-specific cyclin-D2 [Source:UniProtKB/Swiss-Prot;Acc:P30280]	12444	7.42909	9.05832	0.284152	0.000603647	0.0103642
ENSMUSG00000042804	Gpr153	4	G protein-coupled receptor 153 [Source:MGI Symbol;Acc:MGI:1916157]	100129	3.8511	5.3926	0.43335	0.00060403	0.0103642
ENSMUSG00000024524	Gnal	18	guanine nucleotide binding protein, alpha stimulating, olfactory type [Source:MGI Symbol;Acc:MGI:95774]	14680	3.07667	3.82704	0.308507	0.000605113	0.0103694
ENSMUSG00000027452	Acss1	2	Acetyl-coenzyme A synthetase 2-like, mitochondrial [Source:UniProtKB/Swiss-Prot;Acc:Q99NB1]	68738	39.4816	33.3456	-0.220977	0.000605356	0.0103694
ENSMUSG00000032641	Gpr19	6	Probable G-protein coupled receptor 19 [Source:UniProtKB/Swiss-Prot;Acc:Q61121]	14760	11.6846	8.78647	-0.36151	0.00062297	0.0106351
ENSMUSG00000035168	Tanc1	2	Protein TANC1 [Source:UniProtKB/Swiss-Prot;Acc:Q0VGY8]	66860	9.71102	11.6622	0.263215	0.000625855	0.0106664
ENSMUSG00000054843	Atrnl1	19	Attractin-like protein 1 [Source:UniProtKB/Swiss-Prot;Acc:Q6A051]	226255	2.29707	2.8867	0.321653	0.000627506	0.0106855
ENSMUSG00000022510	Trp63	16	transformation related protein 63 [Source:MGI Symbol;Acc:MGI:1330810]	22061	1.91066	1.31677	-0.445854	0.000629708	0.010714
ENSMUSG00000026821	Ralgds	2	ral guanine nucleotide dissociation stimulator [Source:MGI Symbol;Acc:MGI:107485]	19730	59.4954	52.292	-0.169616	0.000636107	0.010808
ENSMUSG00000045098	Kmt5b	19	Histone-lysine N-methyltransferase KMT5B [Source:UniProtKB/Swiss-Prot;Acc:Q3U8K7]	225888	18.2619	15.66	-0.20197	0.000636296	0.010808
ENSMUSG00000020859	Spag9	11	sperm associated antigen 9 [Source:MGI Symbol;Acc:MGI:1918084]	70834	85.2281	74.0723	-0.183626	0.000637687	0.0108225
ENSMUSG00000027845	Dclre1b	3	5' exonuclease Apollo [Source:UniProtKB/Swiss-Prot;Acc:Q8C7W7]	140917	1.99087	1.45168	-0.390438	0.000640193	0.0108511
ENSMUSG00000022340	Sybu	15	syntabulin (syntaxin-interacting) [Source:MGI Symbol;Acc:MGI:2442392]	319613	10.3303	8.75898	-0.217461	0.000645449	0.0109268
ENSMUSG00000031924	Cyb5b	8	Cytochrome b5 type B [Source:UniProtKB/Swiss-Prot;Acc:Q9CQX2]	66427	17.4483	20.5121	0.237054	0.000647541	0.0109469
ENSMUSG00000053004	Hrh1	6	Histamine H1 receptor [Source:UniProtKB/Swiss-Prot;Acc:P70174]	15465	10.2146	7.73523	-0.353397	0.000655171	0.0110452
ENSMUSG00000036641	Ccdc148	2	Coiled-coil domain-containing protein 148 [Source:UniProtKB/Swiss-Prot;Acc:Q6P5U8]	227933	2.41597	3.10286	0.343916	0.000655969	0.0110494
ENSMUSG00000037818	Abhd18	3	abhydrolase domain containing 18 [Source:MGI Symbol;Acc:MGI:1915468]	269423	3.0271	2.41426	-0.292411	0.000665924	0.0111985
ENSMUSG00000033585	Ndn	7	Necdin [Source:UniProtKB/Swiss-Prot;Acc:P25233]	17984	3.31193	4.20985	0.33308	0.000670632	0.0112546
ENSMUSG00000024924	Vldlr	19	very low density lipoprotein receptor [Source:MGI Symbol;Acc:MGI:98935]	22359	12.3179	14.6311	0.249869	0.000670928	0.0112546
ENSMUSG00000019732	Calr3	8	Calreticulin-3 [Source:UniProtKB/Swiss-Prot;Acc:Q9D9Q6]	73316	2.49269	3.47679	0.426273	0.000673347	0.0112765
ENSMUSG00000061802	Armc4	18	Mus musculus armadillo repeat containing 4 (Armc4), mRNA. [Source:RefSeq mRNA;Acc:NM_001357492]	74934	4.92224	6.16098	0.31578	0.000674536	0.0112871
ENSMUSG00000105867	Gm42517	5			1.90674	2.68729	0.438621	0.000679902	0.0113581
ENSMUSG00000039903	Eva1c	16	C [Source:UniProtKB/Swiss-Prot;Acc:P58659]	70967	1.6028	2.46654	0.507146	0.000686722	0.0114625
ENSMUSG00000040883	Tmem205	9	Transmembrane protein 205 [Source:UniProtKB/Swiss-Prot;Acc:Q91XE8]	235043	5.39118	7.34022	0.40473	0.000694496	0.0115732
ENSMUSG00000010825	Grid2ip	5	Mus musculus glutamate receptor, ionotropic, delta 2 (Grid2) interacting protein 1 (Grid2ip), transcript variant 3, mRNA. [Source:RefSeq mRNA;Acc:NM_001347529]	170935	1.40562	0.95406	-0.457474	0.000695907	0.0115872
ENSMUSG00000064120	Mocs1	17	Molybdenum cofactor biosynthesis protein 1 GTP 3',8-cyclase Cyclic pyranopterin monophosphate synthase [Source:UniProtKB/Swiss-Prot;Acc:Q5RKZ7]	56738	6.06441	7.33884	0.273711	0.000714956	0.0118751
ENSMUSG00000001864	Aif1l	2	Allograft inflammatory factor 1-like [Source:UniProtKB/Swiss-Prot;Acc:Q9EQX4]	108897	10.0591	12.1824	0.273571	0.000715657	0.011877
ENSMUSG00000035299	Mid1	X	E3 ubiquitin-protein ligase Midline-1 [Source:UniProtKB/Swiss-Prot;Acc:O70583]	17318	2.86426	2.07959	-0.396402	0.000721831	0.0119685
ENSMUSG00000026385	Dbi	1	diazepam binding inhibitor [Source:MGI Symbol;Acc:MGI:94865]	13167	233.962	279.593	0.257817	0.000722352	0.0119685
ENSMUSG00000006586	Runx1t1	4	runt-related transcription factor 1; translocated to, 1 (cyclin D-related) [Source:MGI Symbol;Acc:MGI:104793]	12395	1.44635	0.956263	-0.476165	0.000723509	0.0119778
ENSMUSG00000026335	Pam	1	peptidylglycine alpha-amidating monooxygenase [Source:MGI Symbol;Acc:MGI:97475]	18484	13.5341	16.4258	0.27631	0.000731529	0.0121007
ENSMUSG00000021548	Ccnh	13	Cyclin-H [Source:UniProtKB/Swiss-Prot;Acc:Q61458]	66671	8.49084	10.1195	0.255611	0.00073778	0.0121941
ENSMUSG00000020580	Rock2	12	Rho associated coiled-coil containing protein kinase 2 [Source:HGNC Symbol;Acc:HGNC:10252]	19878	12.0552	13.8839	0.210767	0.000747005	0.0123366
ENSMUSG00000041112	Elmo1	13	Engulfment and cell motility protein 1 [Source:UniProtKB/Swiss-Prot;Acc:Q8BPU7]	140580	13.3203	15.6862	0.23932	0.000767727	0.0126684
ENSMUSG00000037235	Mxd4	5	MAX dimerization protein 4 [Source:HGNC Symbol;Acc:HGNC:13906]	17122	24.9763	19.2357	-0.330915	0.000780544	0.0128277
ENSMUSG00000064105	Cnnm2	19	Metal transporter CNNM2 [Source:UniProtKB/Swiss-Prot;Acc:Q3TWN3]	94219	13.3675	10.5096	-0.31062	0.000784338	0.0128796
ENSMUSG00000041028	Ghitm	14	Growth hormone-inducible transmembrane protein [Source:UniProtKB/Swiss-Prot;Acc:Q91VC9]	66092	16.6409	19.9615	0.263011	0.00078631	0.0129015
ENSMUSG00000040037	Negr1	3	neuronal growth regulator 1 [Source:MGI Symbol;Acc:MGI:2444846]	320840	7.59363	8.82773	0.224161	0.00078874	0.0129309
ENSMUSG00000029428	Stx2	5	syntaxin 2 [Source:MGI Symbol;Acc:MGI:108059]	13852	7.97408	9.69385	0.278425	0.00080581	0.0131787
ENSMUSG00000048997	Atxn7l2	3	ataxin 7-like 2 [Source:MGI Symbol;Acc:MGI:1919772]	72522	6.51834	4.78555	-0.385385	0.000809796	0.0132332
ENSMUSG00000098557	Kctd12	14	potassium channel tetramerization domain containing 12 [Source:HGNC Symbol;Acc:HGNC:14678]	239217	11.0839	3.64922	-0.599622	0.000814267	0.0132914
ENSMUSG00000060923	Acyp2	11	Acylphosphatase-2 [Source:UniProtKB/Swiss-Prot;Acc:P56375]	75572	7.58187	9.58083	0.324367	0.000816587	0.0133025
ENSMUSG00000047945	Marcksl1	4	MARCKS-related protein [Source:UniProtKB/Swiss-Prot;Acc:P28667]	17357	17.355	21.9283	0.322734	0.000816665	0.0133025
ENSMUSG00000022546	Gpt	15	glutamic pyruvic transaminase, soluble [Source:MGI Symbol;Acc:MGI:95802]	76282	21.1763	17.1716	-0.274078	0.000818265	0.0133179
ENSMUSG00000017754	Pltp	2	phospholipid transfer protein [Source:MGI Symbol;Acc:MGI:103151]	18830	74.9092	91.9769	0.2908	0.000828148	0.0134559
ENSMUSG00000039405	Prss23	7	Serine protease 23 [Source:UniProtKB/Swiss-Prot;Acc:Q9D6X6]	76453	1.7796	1.27353	-0.408012	0.000833205	0.0134959
ENSMUSG00000064246	Chil1	1	Chitinase-3-like protein 1 [Source:UniProtKB/Swiss-Prot;Acc:Q61362]	12654	11.5375	8.28084	-0.404924	0.000839413	0.0135856
ENSMUSG00000051727	Kctd14	7		233529	2.56775	1.74089	-0.456628	0.000840188	0.013587
ENSMUSG00000028483	Snapc3	4	small nuclear RNA activating complex, polypeptide 3 [Source:MGI Symbol;Acc:MGI:1916338]	77634	11.6549	9.66781	-0.243776	0.000842984	0.0136108
ENSMUSG00000073411	H2-D1	17	H-2 class I histocompatibility antigen, D-B alpha chain [Source:UniProtKB/Swiss-Prot;Acc:P01899]	14964	8.87043	11.4037	0.342788	0.00085253	0.013732
ENSMUSG00000027007	Ssfa2	2	Sperm-specific antigen 2 homolog [Source:UniProtKB/Swiss-Prot;Acc:Q922B9]	70599	37.4515	31.3509	-0.232047	0.000853673	0.0137354
ENSMUSG00000059921	Unc5c	3	unc-5 netrin receptor C [Source:MGI Symbol;Acc:MGI:1095412]	22253	4.94301	5.86361	0.247847	0.000872521	0.0139984
ENSMUSG00000041609	Bicdl1	5	BICD family-like cargo adapter 1 [Source:UniProtKB/Swiss-Prot;Acc:A0JNT9]	75665	8.42082	10.2228	0.277609	0.000874674	0.0140107
ENSMUSG00000072825	Cep170b	12	Centrosomal protein of 170 kDa protein B [Source:UniProtKB/Swiss-Prot;Acc:Q80U49]	217882	6.71979	7.88619	0.234157	0.000894893	0.0143006
ENSMUSG00000026202	Tuba4a	1	tubulin, alpha 4A [Source:MGI Symbol;Acc:MGI:1095410]	22145	14.4092	19.7001	0.408698	0.000909373	0.0145091
ENSMUSG00000039270	Megf9	4	Multiple epidermal growth factor-like domains protein 9 [Source:UniProtKB/Swiss-Prot;Acc:Q8BH27]	230316	9.55521	11.2479	0.239525	0.000912892	0.0145538
ENSMUSG00000024357	Sil1	18	Nucleotide exchange factor SIL1 [Source:UniProtKB/Swiss-Prot;Acc:Q9EPK6]	81500	15.0467	17.8577	0.248743	0.00091511	0.0145777
ENSMUSG00000028655	Mfsd2a	4	Sodium-dependent lysophosphatidylcholine symporter 1 [Source:UniProtKB/Swiss-Prot;Acc:Q9DA75]	76574	35.0881	20.3573	-0.548781	0.00092082	0.0146456
ENSMUSG00000070056	Mfhas1	8	Malignant fibrous histiocytoma-amplified sequence 1 homolog [Source:UniProtKB/Swiss-Prot;Acc:Q3V1N1]	52065	8.5685	6.50105	-0.350635	0.000921746	0.0146488
ENSMUSG00000031618	Nr3c2	8	nuclear receptor subfamily 3 group C member 2 [Source:HGNC Symbol;Acc:HGNC:7979]	110784	7.94162	6.44251	-0.271442	0.000928301	0.0147299
ENSMUSG00000029330	Cds1	5	Phosphatidate cytidylyltransferase 1 [Source:UniProtKB/Swiss-Prot;Acc:P98191]	74596	3.83255	4.87046	0.329635	0.00092992	0.014744
ENSMUSG00000034949	Zfr2	10	zinc finger RNA binding protein 2 [Source:MGI Symbol;Acc:MGI:2143792]	103406	3.1053	4.42213	0.444136	0.00093459	0.0148065
ENSMUSG00000025041	Nt5c2	19	5'-nucleotidase, cytosolic II [Source:MGI Symbol;Acc:MGI:2178563]	76952	19.4599	15.0597	-0.325344	0.000937052	0.0148339
ENSMUSG00000061080	Lsamp	16	Mus musculus limbic system-associated membrane protein (Lsamp), transcript variant 2, mRNA. [Source:RefSeq mRNA;Acc:NM_001347236]	268890	41.7166	34.428	-0.249567	0.000939683	0.0148639
ENSMUSG00000026473	Glul	1	Glutamine synthetase [Source:UniProtKB/Swiss-Prot;Acc:P15105]	14645	939.81	789.09	-0.230632	0.000945679	0.0149459
ENSMUSG00000036046	5031439G07Rik	15	Uncharacterized [Source:UniProtKB/Swiss-Prot;Acc:Q3UE31]	223739	71.3167	59.2276	-0.243208	0.000946551	0.0149459
ENSMUSG00000060802	B2m	2	Beta-2-microglobulin [Source:UniProtKB/Swiss-Prot;Acc:P01887]	12010	23.0779	30.466	0.370675	0.000949656	0.0149632
ENSMUSG00000032470	Mras	9	muscle and microspikes RAS [Source:MGI Symbol;Acc:MGI:1100856]	17532	27.5622	23.3611	-0.217687	0.000955605	0.015023
ENSMUSG00000035105	Egln3	12	egl-9 family hypoxia inducible factor 3 [Source:HGNC Symbol;Acc:HGNC:14661]	112407	0.914635	1.39272	0.492429	0.000955676	0.015023
ENSMUSG00000029673	Auts2	5	Autism susceptibility 2 protein homolog [Source:UniProtKB/Swiss-Prot;Acc:A0A087WPF7]	319974	14.9485	12.1891	-0.265299	0.000960409	0.0150578
ENSMUSG00000053470	Kdm3a	6	Lysine-specific demethylase 3A [Source:UniProtKB/Swiss-Prot;Acc:Q6PCM1]	104263	24.7406	19.83	-0.285007	0.000960867	0.0150578
ENSMUSG00000032067	Pts	9	6-pyruvoyl-tetrahydropterin synthase [Source:MGI Symbol;Acc:MGI:1338783]	19286	8.58504	7.02527	-0.261652	0.000971386	0.0152089
ENSMUSG00000044122	Proca1	11	Protein PROCA1 [Source:UniProtKB/Swiss-Prot;Acc:B0QZF7]	216974	6.58373	4.98841	-0.349143	0.0009769	0.0152618
ENSMUSG00000025357	Dgka	10	Mus musculus diacylglycerol kinase, alpha (Dgka), transcript variant 2, mRNA. [Source:RefSeq mRNA;Acc:NM_001358745]	13139	8.68292	6.8272	-0.307818	0.000977819	0.0152644
ENSMUSG00000024302	Dtna	18	Dystrobrevin alpha [Source:UniProtKB/Swiss-Prot;Acc:Q9D2N4]	13527	59.9851	49.3817	-0.253203	0.000979054	0.0152719
ENSMUSG00000026384	Ptpn4	1	Tyrosine-protein phosphatase non-receptor type 4 [Source:UniProtKB/Swiss-Prot;Acc:Q9WU22]	19258	6.73313	5.57423	-0.245636	0.000984318	0.0153304
ENSMUSG00000047281	Sfn	4	stratifin [Source:MGI Symbol;Acc:MGI:1891831]	55948	1.08173	1.87661	0.557385	0.00100023	0.0155543
ENSMUSG00000032349	Elovl5	9	Elongation of very long chain fatty acids protein 5 [Source:UniProtKB/Swiss-Prot;Acc:Q8BHI7]	68801	84.9987	68.2285	-0.286451	0.00100676	0.0156438
ENSMUSG00000049630	C1ql3	2	Complement C1q-like protein 3 [Source:UniProtKB/Swiss-Prot;Acc:Q9ESN4]	227580	1.17088	1.82105	0.504701	0.00100766	0.0156457
ENSMUSG00000050587	Lrrc4c	2	Leucine-rich repeat-containing protein 4C [Source:UniProtKB/Swiss-Prot;Acc:Q8C031]	241568	9.54807	7.69558	-0.280013	0.00101608	0.0157645
ENSMUSG00000015474	Ppt2	17	Lysosomal thioesterase PPT2 [Source:UniProtKB/Swiss-Prot;Acc:O35448]	54397	5.83031	4.13143	-0.417198	0.00101707	0.0157677
ENSMUSG00000040713	Creg1	1	Protein CREG1 [Source:UniProtKB/Swiss-Prot;Acc:O88668]	433375	12.2962	15.3144	0.308739	0.00102237	0.0158166
ENSMUSG00000038127	Ccdc50	16	Coiled-coil domain-containing protein 50 [Source:UniProtKB/Swiss-Prot;Acc:Q810U5]	67501	13.2814	11.1509	-0.228148	0.00102335	0.0158166
ENSMUSG00000020037	Rfx4	10	Transcription factor RFX4 [Source:UniProtKB/Swiss-Prot;Acc:Q7TNK1]	71137	26.0796	20.6311	-0.300733	0.00102654	0.0158515
ENSMUSG00000024104	Washc2	6	WASH complex subunit 2` [Source:MGI Symbol;Acc:MGI:106463]	28006	67.1986	58.0923	-0.189981	0.00102746	0.0158515
ENSMUSG00000053477	Tcf4	18	transcription factor 4 [Source:MGI Symbol;Acc:MGI:98506]	21413	45.3282	39.5099	-0.1792	0.00102874	0.0158515
ENSMUSG00000047250	Ptgs1	2	prostaglandin-endoperoxide synthase 1 [Source:MGI Symbol;Acc:MGI:97797]	19224	3.70668	5.43955	0.464358	0.00103195	0.0158777
ENSMUSG00000042302	Ehbp1	11	EH domain-binding protein 1 [Source:UniProtKB/Swiss-Prot;Acc:Q69ZW3]	216565	13.2956	11.5186	-0.187856	0.00103201	0.0158777
ENSMUSG00000043671	Dpy19l3	7	Probable C-mannosyltransferase DPY19L3 [Source:UniProtKB/Swiss-Prot;Acc:Q71B07]	233115	8.62238	7.062	-0.258618	0.00105462	0.016201
ENSMUSG00000029245	Epha5	5	Ephrin type-A receptor 5 [Source:UniProtKB/Swiss-Prot;Acc:Q60629]	13839	2.15628	1.53575	-0.410109	0.00105964	0.0162546
ENSMUSG00000056666	Retsat	6	All-trans-retinol 13,14-reductase [Source:UniProtKB/Swiss-Prot;Acc:Q64FW2]	67442	10.4658	8.40099	-0.286143	0.00105972	0.0162546
ENSMUSG00000031875	Cmtm3	8	CKLF-like MARVEL transmembrane domain-containing protein 3 [Source:UniProtKB/Swiss-Prot;Acc:Q99LJ5]	68119	10.6896	8.09838	-0.347936	0.00106325	0.0162865
ENSMUSG00000045103	Dmd	X	Dystrophin [Source:UniProtKB/Swiss-Prot;Acc:P11531]	13405	15.8172	13.2008	-0.234975	0.00107529	0.016456
ENSMUSG00000023169	Slc38a1	15	Sodium-coupled neutral amino acid transporter 1 [Source:UniProtKB/Swiss-Prot;Acc:Q8K2P7]	105727	21.4308	26.5763	0.303175	0.00108031	0.016508
ENSMUSG00000066026	Dhrs3	4	Short-chain dehydrogenase/reductase 3 [Source:UniProtKB/Swiss-Prot;Acc:O88876]	20148	28.2774	22.5394	-0.292948	0.00108294	0.0165357
ENSMUSG00000033722	BC034090	1	cDNA sequence BC034090 [Source:MGI Symbol;Acc:MGI:2672904]	207792	15.7503	13.4423	-0.208143	0.00108588	0.0165665
ENSMUSG00000036352	Ubac1	2	ubiquitin associated domain containing 1 [Source:MGI Symbol;Acc:MGI:1920995]	98766	20.7629	17.5626	-0.218328	0.00109997	0.0167452
ENSMUSG00000046731	Kctd11	11	BTB/POZ domain-containing protein KCTD11 [Source:UniProtKB/Swiss-Prot;Acc:Q8K485]	216858	1.79823	1.17574	-0.478584	0.00110097	0.0167477
ENSMUSG00000030525	Chrna7	7	cholinergic receptor, nicotinic, alpha polypeptide 7 [Source:MGI Symbol;Acc:MGI:99779]	11441	1.29475	0.839563	-0.487086	0.00111799	0.0169812
ENSMUSG00000036752	Tubb4b	2	tubulin, beta 4B class IVB [Source:MGI Symbol;Acc:MGI:1915472]	227613	120.617	143.756	0.25442	0.00112989	0.0171234
ENSMUSG00000019872	Smpdl3a	10	sphingomyelin phosphodiesterase, acid-like 3A [Source:MGI Symbol;Acc:MGI:1931437]	57319	29.7435	24.1298	-0.27142	0.00113161	0.0171367
ENSMUSG00000049119	Fam110b	4	Mus musculus family with sequence similarity 110, member B (Fam110b), transcript variant 2, mRNA. [Source:RefSeq mRNA;Acc:NM_001355716]	242297	2.58262	1.93811	-0.358518	0.00116696	0.0176159
ENSMUSG00000052957	Gas1	13	Growth arrest-specific protein 1 [Source:UniProtKB/Swiss-Prot;Acc:Q01721]	14451	11.4573	9.36132	-0.263613	0.00116761	0.0176159
ENSMUSG00000007476	Lrrc8a	2	Volume-regulated anion channel subunit LRRC8A [Source:UniProtKB/Swiss-Prot;Acc:Q80WG5]	241296	4.42956	3.40529	-0.330958	0.0011728	0.0176811
ENSMUSG00000025509	Pnpla2	7	patatin-like phospholipase domain containing 2 [Source:MGI Symbol;Acc:MGI:1914103]	66853	18.5508	14.4361	-0.318804	0.00117462	0.0176822
ENSMUSG00000036180	Gatad2a	8	Transcriptional repressor p66 alpha [Source:UniProtKB/Swiss-Prot;Acc:Q8CHY6]	234366	10.175	11.7049	0.20808	0.00117741	0.0177111
ENSMUSG00000056158	Car10	11	Carbonic anhydrase-related protein 10 [Source:UniProtKB/Swiss-Prot;Acc:P61215]	72605	1.62958	2.23642	0.410383	0.00118067	0.0177468
ENSMUSG00000045790	Ccdc149	5	coiled-coil domain containing 149 [Source:MGI Symbol;Acc:MGI:2685293]	100503884	1.2826	1.7294	0.390436	0.00118176	0.01775
ENSMUSG00000060275	Nrg2	18	neuregulin 2 [Source:HGNC Symbol;Acc:HGNC:7998]	100042150	2.31669	1.67762	-0.392645	0.00118288	0.0177538
ENSMUSG00000034863	Ano8	8	Anoctamin-8 [Source:UniProtKB/Swiss-Prot;Acc:Q6PB70]	382014	10.5208	9.00733	-0.202887	0.00119111	0.0178508
ENSMUSG00000058440	Nrf1	6	nuclear respiratory factor 1 [Source:MGI Symbol;Acc:MGI:1332235]	18181	11.2289	9.30665	-0.244068	0.0011951	0.0178974
ENSMUSG00000033981	Gria2	3	glutamate receptor 2 isoform 3 [Source:RefSeq peptide;Acc:NP_001034284]	14800	42.1424	32.3101	-0.33408	0.00120688	0.018047
ENSMUSG00000041958	Pigs	11	GPI transamidase component PIG-S [Source:UniProtKB/Swiss-Prot;Acc:Q6PD26]	276846	37.5558	31.5877	-0.225743	0.00121147	0.018091
ENSMUSG00000050052	Tdrp	8	testis development related protein [Source:MGI Symbol;Acc:MGI:1919398]	72148	1.12863	1.65797	0.461573	0.0012125	0.018091
ENSMUSG00000025223	Ldb1	19	LIM domain-binding protein 1 [Source:UniProtKB/Swiss-Prot;Acc:P70662]	16825	39.1253	33.7319	-0.194732	0.00123302	0.0183836
ENSMUSG00000046841	Ckap4	10	Cytoskeleton-associated protein 4 [Source:UniProtKB/Swiss-Prot;Acc:Q8BMK4]	216197	6.38637	7.81439	0.284535	0.00123588	0.0184127
ENSMUSG00000025815	Dhtkd1	2	Probable 2-oxoglutarate dehydrogenase E1 component DHKTD1, mitochondrial [Source:UniProtKB/Swiss-Prot;Acc:A2ATU0]	209692	5.36376	4.28555	-0.289058	0.00123699	0.0184131
ENSMUSG00000021234	Fam161b	12	Mus musculus family with sequence similarity 161, member B (Fam161b), transcript variant 2, mRNA. [Source:RefSeq mRNA;Acc:NM_001358283]	217705	6.69595	7.91721	0.243854	0.00123773	0.0184131
ENSMUSG00000001768	Rin2	2	Ras and Rab interactor 2 [Source:MGI Symbol;Acc:MGI:1921280]	74030	13.9742	10.9919	-0.305907	0.00124229	0.0184674
ENSMUSG00000066595	Flvcr1	1	Feline leukemia virus subgroup C receptor-related protein 1 [Source:UniProtKB/Swiss-Prot;Acc:B2RXV4]	226844	6.12527	7.25675	0.248609	0.00124644	0.0185155
ENSMUSG00000055782	Abcd2	15	ATP-binding cassette, sub-family D (ALD), member 2 [Source:MGI Symbol;Acc:MGI:1349467]	26874	13.4815	11.1613	-0.24596	0.00124812	0.0185269
ENSMUSG00000044229	Nxpe4	9	NXPE family member 4 [Source:UniProtKB/Swiss-Prot;Acc:Q52KP5]	244853	3.26323	4.11234	0.32152	0.00124985	0.0185389
ENSMUSG00000020607	Fam84a	12	family with sequence similarity 84 member A [Source:HGNC Symbol;Acc:HGNC:20743]	105005	1.10378	1.5052	0.401472	0.00125319	0.0185613
ENSMUSG00000028174	Rpe65	3	Retinoid isomerohydrolase [Source:UniProtKB/Swiss-Prot;Acc:Q91ZQ5]	19892	3.33148	0.953786	-0.554247	0.00125822	0.0186086
ENSMUSG00000035835	Plppr3	10	phospholipid phosphatase related 3 [Source:HGNC Symbol;Acc:HGNC:23497]	216152	2.40731	3.13327	0.354282	0.00127761	0.0188422
ENSMUSG00000021493	Pdlim7	13	PDZ and LIM domain protein 7 [Source:UniProtKB/Swiss-Prot;Acc:Q3TJD7]	67399	1.61127	2.15415	0.380443	0.00129576	0.0190664
ENSMUSG00000027962	Vcam1	3	vascular cell adhesion molecule 1 [Source:MGI Symbol;Acc:MGI:98926]	22329	23.4888	20.0716	-0.205913	0.00130832	0.0192371
ENSMUSG00000048546	Tob2	15	transducer of ERBB2, 2 [Source:MGI Symbol;Acc:MGI:1888525]	57259	23.7092	18.9269	-0.28902	0.00130932	0.0192379
ENSMUSG00000029175	Slc35f6	5	Solute carrier family 35 member F6 [Source:UniProtKB/Swiss-Prot;Acc:Q8VE96]	74919	9.53046	8.00527	-0.229317	0.0013174	0.0193006
ENSMUSG00000004207	Psap	10	prosaposin [Source:MGI Symbol;Acc:MGI:97783]	19156	305.461	340.275	0.166041	0.00131998	0.0193243
ENSMUSG00000023972	Ptk7	17	Inactive tyrosine-protein kinase 7 [Source:UniProtKB/Swiss-Prot;Acc:Q8BKG3]	71461	4.82992	5.81392	0.265666	0.00132585	0.0193823
ENSMUSG00000020941	Map3k14	11	Mitogen-activated protein kinase kinase kinase 14 [Source:UniProtKB/Swiss-Prot;Acc:Q9WUL6]	53859	3.52674	4.32792	0.288019	0.00134479	0.0196308
ENSMUSG00000030093	Wnt7a	6	wingless-type MMTV integration site family, member 7A [Source:MGI Symbol;Acc:MGI:98961]	22421	18.5715	14.9349	-0.282065	0.00135405	0.0197311
ENSMUSG00000042700	Sipa1l1	12	Signal-induced proliferation-associated 1-like protein 1 [Source:UniProtKB/Swiss-Prot;Acc:Q8C0T5]	217692	2.77269	3.38644	0.284974	0.00135458	0.0197311
ENSMUSG00000053166	Cdh22	2	Cadherin-22 [Source:UniProtKB/Swiss-Prot;Acc:Q9WTP5]	104010	2.43369	1.79304	-0.376526	0.00135691	0.0197501
ENSMUSG00000026825	Dnm1	2	Dynamin-1 [Source:UniProtKB/Swiss-Prot;Acc:P39053]	13429	1.09949	1.58086	0.442903	0.00135784	0.0197501
ENSMUSG00000030302	Atp2b2	6	Plasma membrane calcium-transporting ATPase 2 [Source:UniProtKB/Swiss-Prot;Acc:Q9R0K7]	11941	14.6503	12.215	-0.235916	0.00136563	0.0198377
ENSMUSG00000047712	Ust	10	uronyl-2-sulfotransferase [Source:MGI Symbol;Acc:MGI:2442406]	338362	2.39828	3.07101	0.335404	0.00136653	0.0198377
ENSMUSG00000020704	Asic2	11	Acid-sensing ion channel 2 [Source:UniProtKB/Swiss-Prot;Acc:Q925H0]	11418	3.7188	2.59593	-0.425038	0.0013668	0.0198377
ENSMUSG00000038967	Pdk2	11	[Pyruvate dehydrogenase (acetyl-transferring)] kinase isozyme 2, mitochondrial [Source:UniProtKB/Swiss-Prot;Acc:Q9JK42]	18604	42.5784	36.8221	-0.18963	0.00137613	0.0199445
ENSMUSG00000073542	Cep76	18	Centrosomal protein of 76 kDa [Source:UniProtKB/Swiss-Prot;Acc:Q0VEJ0]	225659	1.697	2.32523	0.405429	0.00138257	0.0200165
ENSMUSG00000033256	Shf	2	SH2 domain-containing adapter protein F [Source:UniProtKB/Swiss-Prot;Acc:Q8CG80]	435684	3.05046	2.25617	-0.373229	0.00138406	0.0200165
ENSMUSG00000061298	Agbl4	4	Cytosolic carboxypeptidase 6 [Source:UniProtKB/Swiss-Prot;Acc:Q09LZ8]	78933	1.00894	1.36865	0.394257	0.00138813	0.0200494
ENSMUSG00000024201	Kdm4b	17	Lysine-specific demethylase 4B [Source:UniProtKB/Swiss-Prot;Acc:Q91VY5]	193796	19.755	16.9906	-0.197487	0.00139071	0.0200553
ENSMUSG00000115338	Pnp	14		18950	5.88031	4.70913	-0.286463	0.00139303	0.0200745
ENSMUSG00000034853	Acot11	4	acyl-CoA thioesterase 11 [Source:MGI Symbol;Acc:MGI:1913736]	329910	30.1438	24.8178	-0.251186	0.0014085	0.020283
ENSMUSG00000031283	Chrdl1	X	Mus musculus chordin-like 1 (Chrdl1), transcript variant 3, mRNA. [Source:RefSeq mRNA;Acc:NM_001358592]	83453	8.25483	11.0726	0.386803	0.00143648	0.0206566
ENSMUSG00000017009	Sdc4	2	syndecan 4 [Source:MGI Symbol;Acc:MGI:1349164]	20971	79.9523	65.5882	-0.256707	0.00144229	0.0207253
ENSMUSG00000040978	Gm11992	11	predicted gene 11992 [Source:MGI Symbol;Acc:MGI:3651127]	626870	5.23289	6.54701	0.310403	0.00144529	0.0207537
ENSMUSG00000035798	Zdhhc17	10	zinc finger, DHHC domain containing 17 [Source:MGI Symbol;Acc:MGI:2445110]	320150	16.4129	18.4468	0.177801	0.00145024	0.02081
ENSMUSG00000020847	Rph3al	11	Rab effector Noc2 [Source:UniProtKB/Swiss-Prot;Acc:Q768S4]	380714	1.44809	2.04622	0.428655	0.0014637	0.0209735
ENSMUSG00000058571	Gpc6	14	glypican 6 [Source:MGI Symbol;Acc:MGI:1346322]	23888	10.4727	7.84613	-0.35775	0.00147243	0.0210837
ENSMUSG00000028634	Hivep3	4	Transcription factor HIVEP3 [Source:UniProtKB/Swiss-Prot;Acc:A2A884]	16656	7.83786	6.1775	-0.30515	0.00147654	0.0211276
ENSMUSG00000057193	Slc44a2	9	solute carrier family 44, member 2 [Source:MGI Symbol;Acc:MGI:1915932]	68682	10.372	11.9513	0.210566	0.00150689	0.0215162
ENSMUSG00000057816	1700007G11Rik	5	RIKEN cDNA 1700007G11 gene [Source:MGI Symbol;Acc:MGI:1916571]	75784	7.65618	9.34396	0.281592	0.00151418	0.0216031
ENSMUSG00000041313	Slc7a1	5	solute carrier family 7 (cationic amino acid transporter, y+ system), member 1 [Source:MGI Symbol;Acc:MGI:88117]	11987	0.923471	1.1877	0.34091	0.00151528	0.0216031
ENSMUSG00000021763	BC067074	13	cDNA sequence BC067074 [Source:MGI Symbol;Acc:MGI:3040697]		2.34041	2.95997	0.324796	0.00151697	0.0216031
ENSMUSG00000021224	Numb	12	NUMB, endocytic adaptor protein [Source:HGNC Symbol;Acc:HGNC:8060]	18222	10.8929	9.20883	-0.219862	0.00151724	0.0216031
ENSMUSG00000050666	Vstm4	14	V-set and transmembrane domain containing 4 [Source:MGI Symbol;Acc:MGI:2444633]	320736	8.55306	6.25586	-0.385227	0.00152343	0.021676
ENSMUSG00000024191	Bnip1	17	Vesicle transport protein SEC20 [Source:UniProtKB/Swiss-Prot;Acc:Q6QD59]	224630	2.46879	1.85807	-0.352598	0.00153927	0.0218553
ENSMUSG00000027423	Snx5	2	Sorting nexin-5 [Source:UniProtKB/Swiss-Prot;Acc:Q9D8U8]	69178	22.9333	26.0411	0.191174	0.00154497	0.0219209
ENSMUSG00000038949	Cnst	1	Consortin [Source:UniProtKB/Swiss-Prot;Acc:Q8CBC4]	226744	6.50878	5.40975	-0.240735	0.0015661	0.0221621
ENSMUSG00000040964	Arhgef10l	4	Rho guanine nucleotide exchange factor 10-like protein [Source:UniProtKB/Swiss-Prot;Acc:A2AWP8]	72754	16.0075	13.1181	-0.259618	0.00156636	0.0221621
ENSMUSG00000041488	Stx3	19	Syntaxin-3 [Source:UniProtKB/Swiss-Prot;Acc:Q64704]	20908	1.58551	2.18852	0.409522	0.00157488	0.0222516
ENSMUSG00000032262	Elovl4	9	Elongation of very long chain fatty acids protein 4 [Source:UniProtKB/Swiss-Prot;Acc:Q9EQC4]	83603	4.53848	3.71859	-0.259861	0.00161028	0.0227042
ENSMUSG00000040918	Slc19a2	1	Thiamine transporter 1 [Source:UniProtKB/Swiss-Prot;Acc:Q9EQN9]	116914	3.51863	2.58294	-0.376356	0.00161667	0.0227785
ENSMUSG00000040972	Igsf21	4	Immunoglobulin superfamily member 21 [Source:UniProtKB/Swiss-Prot;Acc:Q7TNR6]	230868	5.05058	3.26448	-0.478131	0.00162757	0.0229162
ENSMUSG00000049044	Rapgef4	2	Rap guanine nucleotide exchange factor (GEF) 4 [Source:MGI Symbol;Acc:MGI:1917723]	56508	1.97693	2.52403	0.334359	0.00163872	0.0230411
ENSMUSG00000064289	Tank	2	Mus musculus TRAF family member-associated Nf-kappa B activator (Tank), transcript variant 4, mRNA. [Source:RefSeq mRNA;Acc:NM_001355267]	21353	17.2346	14.099	-0.259404	0.00164405	0.0230967
ENSMUSG00000004562	Arhgef40	14	Rho guanine nucleotide exchange factor 40 [Source:UniProtKB/Swiss-Prot;Acc:Q3UPH7]	268739	22.6755	19.3195	-0.209391	0.00164594	0.0230967
ENSMUSG00000069874	Irgm2	11		54396	1.39758	1.95455	0.422227	0.0016461	0.0230967
ENSMUSG00000032316	Clk3	9	Dual specificity protein kinase CLK3 [Source:UniProtKB/Swiss-Prot;Acc:O35492]	102414	24.6829	19.9687	-0.274567	0.00167529	0.0234575
ENSMUSG00000051515	Fam181b	7	protein FAM181B [Source:RefSeq peptide;Acc:NP_067402]	58238	22.3921	18.2672	-0.264978	0.00167842	0.0234851
ENSMUSG00000024219	Anks1	17	Ankyrin repeat and SAM domain-containing protein 1A [Source:UniProtKB/Swiss-Prot;Acc:P59672]	224650	14.0884	12.3178	-0.174658	0.00168061	0.0234996
ENSMUSG00000038056	Kmt2c	5	lysine methyltransferase 2C [Source:HGNC Symbol;Acc:HGNC:13726]	231051	32.2077	28.1549	-0.175066	0.00168421	0.0235336
ENSMUSG00000047454	Gphn	12	gephyrin [Source:MGI Symbol;Acc:MGI:109602]	268566	17.0581	14.4169	-0.220306	0.00168716	0.0235585
ENSMUSG00000074405	Zfp865	7	zinc finger protein 865 [Source:MGI Symbol;Acc:MGI:2442656]	319748	7.58246	6.39034	-0.224604	0.00169183	0.0236076
ENSMUSG00000060882	Kcnd2	6	Potassium voltage-gated channel subfamily D member 2 [Source:UniProtKB/Swiss-Prot;Acc:Q9Z0V2]	16508	6.24724	5.02735	-0.278858	0.00169538	0.0236408
ENSMUSG00000027004	Frzb	2	Secreted frizzled-related protein 3 [Source:UniProtKB/Swiss-Prot;Acc:P97401]	20378	4.59714	1.23392	-0.525538	0.00170968	0.0238238
ENSMUSG00000021669	Col4a3bp	13	Collagen type IV alpha-3-binding protein [Source:UniProtKB/Swiss-Prot;Acc:Q9EQG9]	68018	11.7459	10.1088	-0.196598	0.00171394	0.0238667
ENSMUSG00000015484	Fam163a	1	Protein FAM163A [Source:UniProtKB/Swiss-Prot;Acc:Q8CAA5]	329274	5.60524	3.89528	-0.425461	0.00172374	0.0239866
ENSMUSG00000020368	Canx	11	Calnexin [Source:UniProtKB/Swiss-Prot;Acc:P35564]	12330	87.8549	102.477	0.224995	0.00176013	0.0244763
ENSMUSG00000027803	Wwtr1	3	WW domain containing transcription regulator 1 [Source:MGI Symbol;Acc:MGI:1917649]	97064	9.63125	7.68062	-0.290102	0.00176866	0.0245611
ENSMUSG00000014776	Nol3	8	Nucleolar protein 3 [Source:UniProtKB/Swiss-Prot;Acc:Q9D1X0]	78688	2.52923	3.5319	0.415817	0.00179887	0.0249464
ENSMUSG00000036995	Asap3	4	Arf-GAP with SH3 domain, ANK repeat and PH domain-containing protein 3 [Source:UniProtKB/Swiss-Prot;Acc:Q5U464]	230837	2.87512	3.92797	0.400034	0.0018178	0.0251744
ENSMUSG00000019790	Stxbp5	10	Syntaxin-binding protein 5 [Source:UniProtKB/Swiss-Prot;Acc:Q8K400]	78808	4.27755	4.94113	0.214196	0.00182175	0.0251946
ENSMUSG00000022537	Tmem44	16	Mus musculus transmembrane protein 44 (Tmem44), transcript variant 3, mRNA. [Source:RefSeq mRNA;Acc:NM_001357413]	224090	25.5314	21.3049	-0.234171	0.00182425	0.025212
ENSMUSG00000041617	Ccdc74a	16	coiled-coil domain containing 74A [Source:MGI Symbol;Acc:MGI:1919565]	72315	14.1903	17.1209	0.269135	0.00182742	0.0252385
ENSMUSG00000041986	Elmod1	9	ELMO domain-containing protein 1 [Source:UniProtKB/Swiss-Prot;Acc:Q3V1U8]	270162	5.54739	6.99609	0.318659	0.00182934	0.0252479
ENSMUSG00000079177	Fam228a	12	Protein FAM228A [Source:UniProtKB/Swiss-Prot;Acc:Q8CDW1]	74855	8.84169	6.63216	-0.355918	0.00183166	0.0252626
ENSMUSG00000073700	Klhl21	4	Kelch-like protein 21 [Source:UniProtKB/Swiss-Prot;Acc:Q3U410]	242785	3.3838	4.24413	0.313829	0.00184138	0.0253622
ENSMUSG00000020889	Nr1d1	11	Nuclear receptor subfamily 1 group D member 1 [Source:UniProtKB/Swiss-Prot;Acc:Q3UV55]	217166	44.5608	38.1231	-0.204281	0.00186681	0.0256775
ENSMUSG00000002109	Ddb2	2	DNA damage-binding protein 2 [Source:UniProtKB/Swiss-Prot;Acc:Q99J79]	107986	7.8483	6.40645	-0.26431	0.00187107	0.0257046
ENSMUSG00000044576	Garem2	5	GRB2-associated and regulator of MAPK protein 2 [Source:UniProtKB/Swiss-Prot;Acc:Q6PAJ3]	242915	22.6307	19.7028	-0.181249	0.00187259	0.0257046
ENSMUSG00000045608	Dbx2	15	developing brain homeobox 2 [Source:HGNC Symbol;Acc:HGNC:33186]	223843	15.1609	12.4672	-0.254364	0.00187794	0.0257432
ENSMUSG00000005373	Mlxipl	5	Carbohydrate-responsive element-binding protein [Source:UniProtKB/Swiss-Prot;Acc:Q99MZ3]	58805	2.90451	2.18079	-0.353869	0.00188271	0.0257736
ENSMUSG00000027661	Slc2a10	2	solute carrier family 2 (facilitated glucose transporter), member 10 [Source:MGI Symbol;Acc:MGI:2156687]	170441	2.60819	3.23637	0.300788	0.0018929	0.0258901
ENSMUSG00000027963	Extl2	3	Exostosin-like 2 [Source:UniProtKB/Swiss-Prot;Acc:Q9ES89]	58193	6.92685	8.25498	0.253378	0.00189377	0.0258901
ENSMUSG00000038860	Garnl3	2	Mus musculus GTPase activating RANGAP domain-like 3 (Garnl3), transcript variant 2, mRNA. [Source:RefSeq mRNA;Acc:NM_001355201]	99326	1.69876	2.33523	0.402762	0.00189664	0.0259118
ENSMUSG00000055799	Tcf7l1	6	transcription factor 7 like 1 [Source:HGNC Symbol;Acc:HGNC:11640]	21415	8.89253	7.19745	-0.274119	0.00190288	0.0259796
ENSMUSG00000021340	Gpld1	13	glycosylphosphatidylinositol specific phospholipase D1 [Source:HGNC Symbol;Acc:HGNC:4459]	14756	45.6681	36.8957	-0.272989	0.00191192	0.0260799
ENSMUSG00000020333	Acsl6	11	Long-chain-fatty-acid--CoA ligase 6 [Source:UniProtKB/Swiss-Prot;Acc:Q91WC3]	216739	120.065	102.961	-0.200789	0.00191281	0.0260799
ENSMUSG00000079641	Rpl39	X	ribosomal protein L39 [Source:MGI Symbol;Acc:MGI:1914498]	67248	10.0739	13.0062	0.34346	0.0019402	0.0264177
ENSMUSG00000001415	Smg5	3	Protein SMG5 [Source:UniProtKB/Swiss-Prot;Acc:Q6ZPY2]	229512	17.8495	15.4843	-0.185622	0.00194942	0.0265255
ENSMUSG00000020107	Anapc16	10	Anaphase-promoting complex subunit 16 [Source:UniProtKB/Swiss-Prot;Acc:Q9CPV2]	52717	18.1746	15.5069	-0.206899	0.00195688	0.0266091
ENSMUSG00000032679	Cd59a	2	CD59A glycoprotein [Source:UniProtKB/Swiss-Prot;Acc:O55186]	12509	3.0494	3.88204	0.330424	0.00196613	0.0266908
ENSMUSG00000051043	Gprc5c	11	G protein-coupled receptor, family C, group 5, member C [Source:MGI Symbol;Acc:MGI:1917605]	70355	2.90764	3.71007	0.330253	0.00196643	0.0266908
ENSMUSG00000028150	Rorc	3	Nuclear receptor ROR-gamma [Source:UniProtKB/Swiss-Prot;Acc:P51450]	19885	3.92698	5.12613	0.35624	0.00197312	0.0267581
ENSMUSG00000073077	Gm7173	X		636104	1.91203	2.35633	0.293676	0.00198144	0.0268529
ENSMUSG00000029108	Pcdh7	5	protocadherin 7 [Source:MGI Symbol;Acc:MGI:1860487]	54216	16.1802	13.8152	-0.205778	0.00198696	0.0268917
ENSMUSG00000040721	Zfhx2	14	zinc finger homeobox 2 [Source:MGI Symbol;Acc:MGI:2686934]	239102	10.5365	8.72946	-0.242985	0.00199131	0.0269325
ENSMUSG00000052221	Ppp1r36	12	Protein phosphatase 1 regulatory subunit 36 [Source:UniProtKB/Swiss-Prot;Acc:D3Z0R2]	210762	7.9199	9.73519	0.289982	0.00202372	0.0273162
ENSMUSG00000033207	Mamdc2	19	MAM domain containing 2 [Source:HGNC Symbol;Acc:HGNC:23673]	71738	1.77555	2.38913	0.382631	0.00202567	0.0273243
ENSMUSG00000022999	Lmbr1l	15	Protein LMBR1L [Source:UniProtKB/Swiss-Prot;Acc:Q9D1E5]	74775	7.83015	6.44592	-0.253225	0.00204169	0.027522
ENSMUSG00000035673	Sbno2	10	Protein strawberry notch homolog 2 [Source:UniProtKB/Swiss-Prot;Acc:Q7TNB8]	216161	7.91387	9.26702	0.230646	0.00204927	0.0275692
ENSMUSG00000027221	Chst1	2	Carbohydrate sulfotransferase 1 [Source:UniProtKB/Swiss-Prot;Acc:Q9EQC0]	76969	35.653	30.4862	-0.204292	0.00205172	0.0275838
ENSMUSG00000022040	Ephx2	14	Bifunctional epoxide hydrolase 2 Cytosolic epoxide hydrolase 2 Lipid-phosphate phosphatase [Source:UniProtKB/Swiss-Prot;Acc:P34914]	13850	28.2066	22.7912	-0.273858	0.00206019	0.0276792
ENSMUSG00000022763	Aifm3	16	Apoptosis-inducing factor 3 [Source:UniProtKB/Swiss-Prot;Acc:Q3TY86]	72168	68.8571	54.6181	-0.293316	0.00206835	0.0277521
ENSMUSG00000040712	Camta2	11	Calmodulin-binding transcription activator 2 [Source:UniProtKB/Swiss-Prot;Acc:Q80Y50]	216874	18.1512	15.4105	-0.212461	0.00207403	0.0278099
ENSMUSG00000039278	Pcsk1n	X	ProSAAS KEP Big SAAS Little SAAS Big PEN-LEN PEN PEN-20 PEN-19 Little LEN Big LEN [Source:UniProtKB/Swiss-Prot;Acc:Q9QXV0]	30052	20.1081	24.6937	0.287583	0.00208143	0.0278906
ENSMUSG00000031647	Mfap3l	8	Microfibrillar-associated protein 3-like [Source:UniProtKB/Swiss-Prot;Acc:Q9D3X9]	71306	17.6561	14.7958	-0.230549	0.00208531	0.0279241
ENSMUSG00000027641	Rbl1	2	Retinoblastoma-like protein 1 [Source:UniProtKB/Swiss-Prot;Acc:Q64701]	19650	0.861206	1.15991	0.386279	0.00208928	0.0279589
ENSMUSG00000029168	Dpysl5	5	Mus musculus dihydropyrimidinase-like 5 (Dpysl5), transcript variant 2, mRNA. [Source:RefSeq mRNA;Acc:NM_001356948]	65254	1.09844	1.48975	0.388215	0.00209461	0.0280116
ENSMUSG00000046186	Cd109	9	CD109 antigen [Source:UniProtKB/Swiss-Prot;Acc:Q8R422]	235505	3.13943	3.76222	0.260312	0.00210075	0.0280566
ENSMUSG00000021376	Tpmt	13	thiopurine S-methyltransferase [Source:HGNC Symbol;Acc:HGNC:12014]	22017	4.87181	3.99762	-0.255575	0.00210734	0.0281064
ENSMUSG00000021306	Gpr137b	13	G protein-coupled receptor 137B [Source:MGI Symbol;Acc:MGI:1891463]	83924	3.49789	4.19691	0.261956	0.00210864	0.0281064
ENSMUSG00000025350	Rdh5	10	Mus musculus retinol dehydrogenase 5 (Rdh5), transcript variant 2, mRNA. [Source:RefSeq mRNA;Acc:NM_001358527]	19682	8.85991	7.00277	-0.300635	0.00211346	0.0281203
ENSMUSG00000033705	Stard9	2	StAR-related lipid transfer protein 9 [Source:UniProtKB/Swiss-Prot;Acc:Q80TF6]	668880	5.03424	5.96041	0.243953	0.00211366	0.0281203
ENSMUSG00000060301	2610008E11Rik	10	RIKEN cDNA 2610008E11 gene [Source:MGI Symbol;Acc:MGI:1919378]	72128	11.3702	9.77923	-0.196866	0.00211593	0.0281294
ENSMUSG00000029810	Tmem176b	6	Transmembrane protein 176B [Source:UniProtKB/Swiss-Prot;Acc:Q9R1Q6]	65963	29.0487	35.0098	0.268094	0.00212038	0.0281599
ENSMUSG00000025588	Nat1	8	N-acetyl transferase 1 [Source:MGI Symbol;Acc:MGI:97279]	17960	4.0665	2.82577	-0.420897	0.002121	0.0281599
ENSMUSG00000026603	Smyd2	1	N-lysine methyltransferase SMYD2 [Source:UniProtKB/Swiss-Prot;Acc:Q8R5A0]	226830	5.96179	7.46671	0.311657	0.0021404	0.0283988
ENSMUSG00000032839	Trpc1	9	transient receptor potential cation channel, subfamily C, member 1 [Source:MGI Symbol;Acc:MGI:109528]	22063	4.30339	5.31315	0.292625	0.00214658	0.0284623
ENSMUSG00000058420	Syt17	7	Synaptotagmin-17 [Source:UniProtKB/Swiss-Prot;Acc:Q920M7]	110058	1.49273	2.23799	0.468639	0.00215653	0.0285755
ENSMUSG00000016624	Phf21b	15	PHD finger protein 21B [Source:MGI Symbol;Acc:MGI:2443812]	271305	11.9633	8.97606	-0.353541	0.00216588	0.0286481
ENSMUSG00000032076	Cadm1	9	Cell adhesion molecule 1 [Source:UniProtKB/Swiss-Prot;Acc:Q8R5M8]	54725	55.9495	48.8612	-0.176265	0.00216783	0.0286501
ENSMUSG00000030790	Adm	7	ADM Adrenomedullin Proadrenomedullin N-20 terminal peptide [Source:UniProtKB/Swiss-Prot;Acc:P97297]	11535	1.59106	3.718	0.560399	0.00220911	0.0291767
ENSMUSG00000021091	Serpina3n	12	serine (or cysteine) peptidase inhibitor, clade A, member 3N [Source:MGI Symbol;Acc:MGI:105045]	20716	5.28717	9.59292	0.545117	0.00222067	0.0293102
ENSMUSG00000103906	Tigd5	15	Tigger transposable element derived 5 [Source:UniProtKB/Swiss-Prot;Acc:Q499M4]	105734	1.19044	0.887008	-0.361198	0.00223741	0.029512
ENSMUSG00000016637	Ift27	15	Intraflagellar transport [Source:UniProtKB/Swiss-Prot;Acc:Q9D0P8]	67042	17.0278	13.3366	-0.30876	0.00225808	0.0297652
ENSMUSG00000024424	Ttc39c	18	tetratricopeptide repeat domain 39C [Source:MGI Symbol;Acc:MGI:1919997]	72747	3.59639	4.55499	0.321811	0.00229463	0.0302076
ENSMUSG00000047844	Bex4	X	Protein BEX4 [Source:UniProtKB/Swiss-Prot;Acc:Q9CWT2]	406217	0.908189	1.60202	0.535151	0.00231068	0.0303795
ENSMUSG00000042750	Bex2	X	Protein BEX2 [Source:UniProtKB/Swiss-Prot;Acc:Q9WTZ8]	12069	4.82862	6.41228	0.37115	0.00231397	0.0304029
ENSMUSG00000033420	Antxr1	6	Anthrax toxin receptor 1 [Source:UniProtKB/Swiss-Prot;Acc:Q9CZ52]	69538	17.4525	19.8222	0.192039	0.00232363	0.03051
ENSMUSG00000020160	Meis1	11	Homeobox protein Meis1 [Source:UniProtKB/Swiss-Prot;Acc:Q60954]	17268	4.74459	3.90605	-0.252376	0.00233674	0.0306623
ENSMUSG00000000197	Nalcn	14	sodium leak channel, non-selective [Source:HGNC Symbol;Acc:HGNC:19082]	338370	2.46095	3.4323	0.414882	0.00234801	0.0307902
ENSMUSG00000043557	Mdga1	17	MAM domain containing glycosylphosphatidylinositol anchor 1 [Source:HGNC Symbol;Acc:HGNC:19267]	74762	2.62975	1.96778	-0.356401	0.00235581	0.0308725
ENSMUSG00000046546	Fam43a	16	Protein FAM43A [Source:UniProtKB/Swiss-Prot;Acc:Q8BUP8]	224093	3.01336	2.04472	-0.438797	0.00238703	0.0312008
ENSMUSG00000000202	Btbd17	11	BTB/POZ domain-containing protein 17 [Source:UniProtKB/Swiss-Prot;Acc:Q9DB72]	72014	33.4115	26.971	-0.274858	0.00238858	0.031201
ENSMUSG00000021495	Fam193b	13	Protein FAM193B [Source:UniProtKB/Swiss-Prot;Acc:Q3U2K0]	212483	31.4351	26.8133	-0.207291	0.0023994	0.0313127
ENSMUSG00000036867	Smad6	9	Mothers against decapentaplegic homolog 6 [Source:UniProtKB/Swiss-Prot;Acc:O35182]	17130	1.37796	1.86433	0.386201	0.00240177	0.0313127
ENSMUSG00000041926	Rnpep	1	arginyl aminopeptidase (aminopeptidase B) [Source:MGI Symbol;Acc:MGI:2384902]	215615	16.2147	13.6384	-0.226357	0.00241958	0.0315246
ENSMUSG00000091387	Gcnt4	13	Beta-1,3-galactosyl-O-glycosyl-glycoprotein beta-1,6-N-acetylglucosaminyltransferase 4 [Source:UniProtKB/Swiss-Prot;Acc:E9Q649]	218476	5.98591	4.51837	-0.346408	0.00242826	0.031597
ENSMUSG00000049657	Zbtb5	4	zinc finger and BTB domain containing 5 [Source:MGI Symbol;Acc:MGI:1924601]	230119	5.41367	4.55818	-0.223329	0.00243705	0.0316911
ENSMUSG00000000275	Trim25	11	E3 ubiquitin/ISG15 ligase TRIM25 [Source:UniProtKB/Swiss-Prot;Acc:Q61510]	217069	2.82298	3.39646	0.264902	0.00243908	0.0316971
ENSMUSG00000029762	Akr1b8	6	Aldose reductase-related protein 2 [Source:UniProtKB/Swiss-Prot;Acc:P45377]	14187	0.732904	1.28187	0.530466	0.00244784	0.0317702
ENSMUSG00000041571	Selenow	7	Selenoprotein W [Source:UniProtKB/Swiss-Prot;Acc:P63300]	20364	61.9119	71.2804	0.208205	0.00246263	0.0319007
ENSMUSG00000025369	Smarcc2	10	SWI/SNF complex subunit SMARCC2 [Source:UniProtKB/Swiss-Prot;Acc:Q6PDG5]	68094	79.3776	65.8835	-0.242824	0.00246871	0.031959
ENSMUSG00000025362	Rps26	10	ribosomal protein S26 [Source:MGI Symbol;Acc:MGI:1351628]	27370	25.9029	32.1713	0.300989	0.00247525	0.0320232
ENSMUSG00000021998	Lcp1	14	Plastin-2 [Source:UniProtKB/Swiss-Prot;Acc:Q61233]	18826	1.34791	1.9134	0.425133	0.00249085	0.0321839
ENSMUSG00000033278	Ptprm	17	protein tyrosine phosphatase, receptor type, M [Source:MGI Symbol;Acc:MGI:102694]	19274	12.5068	14.6974	0.236009	0.0024958	0.0322273
ENSMUSG00000057337	Chst3	10	Carbohydrate sulfotransferase 3 [Source:UniProtKB/Swiss-Prot;Acc:O88199]	53374	2.1815	2.80505	0.33634	0.00250276	0.0322967
ENSMUSG00000048495	Tyw5	1	tRNA-yW synthesizing protein 5 [Source:MGI Symbol;Acc:MGI:1915986]	68736	6.09842	4.57331	-0.353985	0.00251098	0.0323614
ENSMUSG00000021720	Rnf180	13	E3 ubiquitin-protein ligase RNF180 [Source:UniProtKB/Swiss-Prot;Acc:Q3U827]	71816	3.81714	4.52896	0.246957	0.00251495	0.032392
ENSMUSG00000057863	Rpl36	17	ribosomal protein L36 [Source:MGI Symbol;Acc:MGI:1860603]	54217	72.7824	86.842	0.25216	0.00251901	0.0324237
ENSMUSG00000021670	Hmgcr	13	3-hydroxy-3-methylglutaryl-coenzyme A reductase [Source:UniProtKB/Swiss-Prot;Acc:Q01237]	15357	39.2575	31.4909	-0.28034	0.0025228	0.0324518
ENSMUSG00000053398	Phgdh	3	D-3-phosphoglycerate dehydrogenase [Source:UniProtKB/Swiss-Prot;Acc:Q61753]	236539	81.996	70.946	-0.190262	0.00252529	0.0324632
ENSMUSG00000005103	Wdr1	5	WD repeat domain 1 [Source:MGI Symbol;Acc:MGI:1337100]	22388	30.0545	34.5336	0.205369	0.00252868	0.0324862
ENSMUSG00000007411	Mark3	12	MAP/microtubule affinity-regulating kinase 3 [Source:UniProtKB/Swiss-Prot;Acc:Q03141]	17169	20.9735	18.0475	-0.195763	0.00253828	0.0325887
ENSMUSG00000027890	Gstm4	3	glutathione S-transferase mu 4 [Source:HGNC Symbol;Acc:HGNC:4636]	14865	2.67944	3.56521	0.369437	0.00254479	0.0326517
ENSMUSG00000027523	Gnas	2	GNAS (guanine nucleotide binding protein, alpha stimulating) complex locus [Source:MGI Symbol;Acc:MGI:95777]	14683	51.9775	58.6537	0.182809	0.00255041	0.0327031
ENSMUSG00000056258	Kcnq3	15	Potassium voltage-gated channel subfamily KQT member 3 [Source:UniProtKB/Swiss-Prot;Acc:Q8K3F6]	110862	7.09437	6.18429	-0.179536	0.00260034	0.033263
ENSMUSG00000044337	Ackr3	1	atypical chemokine receptor 3 [Source:MGI Symbol;Acc:MGI:109562]	12778	4.36305	5.42411	0.301368	0.00260065	0.033263
ENSMUSG00000029121	Crmp1	5	Dihydropyrimidinase-related protein 1 [Source:UniProtKB/Swiss-Prot;Acc:P97427]	12933	1.13244	1.53029	0.384784	0.00260937	0.0333324
ENSMUSG00000035778	Ggta1	2	N-acetyllactosaminide alpha-1,3-galactosyltransferase [Source:UniProtKB/Swiss-Prot;Acc:P23336]	14594	2.65138	3.30496	0.304288	0.00261357	0.0333651
ENSMUSG00000047888	Tnrc6b	15	trinucleotide repeat containing 6b [Source:MGI Symbol;Acc:MGI:2443730]	213988	13.5153	12.046	-0.149763	0.00262434	0.0334814
ENSMUSG00000019763	Rmnd1	10	Required for meiotic nuclear division [Source:UniProtKB/Swiss-Prot;Acc:Q8CI78]	66084	12.0302	9.6375	-0.283725	0.00263056	0.0335397
ENSMUSG00000028420	Tmem38b	4	Trimeric intracellular cation channel type B [Source:UniProtKB/Swiss-Prot;Acc:Q9DAV9]	52076	3.39492	4.1908	0.292549	0.00263682	0.0335983
ENSMUSG00000025892	Gria4	9	glutamate receptor, ionotropic, AMPA4 (alpha 4) [Source:MGI Symbol;Acc:MGI:95811]	14802	3.8565	5.03821	0.352533	0.00264142	0.0336357
ENSMUSG00000050908	Tvp23a	16	trans-golgi network vesicle protein 23A [Source:MGI Symbol;Acc:MGI:3665441]	383103	2.66253	3.52623	0.367524	0.0026672	0.0338788
ENSMUSG00000026915	Strbp	2	spermatid perinuclear RNA binding protein [Source:MGI Symbol;Acc:MGI:104626]	20744	6.44482	7.36645	0.20134	0.00268221	0.0340481
ENSMUSG00000048038	Ccdc187	2	Coiled-coil domain-containing protein 187 [Source:UniProtKB/Swiss-Prot;Acc:Q8C5V8]	329366	5.75416	6.76126	0.235272	0.00268492	0.0340611
ENSMUSG00000031302	Nlgn3	X	Neuroligin-3 [Source:UniProtKB/Swiss-Prot;Acc:Q8BYM5]	245537	3.87283	3.14928	-0.266996	0.00270713	0.0343214
ENSMUSG00000032500	Dclk3	9	Serine/threonine-protein kinase DCLK3 [Source:UniProtKB/Swiss-Prot;Acc:Q8BWQ5]	245038	1.55668	2.27505	0.444922	0.00271471	0.0343745
ENSMUSG00000030218	Mgp	6	matrix Gla protein [Source:MGI Symbol;Acc:MGI:96976]	17313	4.1897	5.70826	0.391045	0.00275079	0.0347877
ENSMUSG00000045752	Tssc4	7	tumor-suppressing subchromosomal transferable fragment 4 [Source:MGI Symbol;Acc:MGI:1861712]	56844	6.48034	7.62292	0.236658	0.00275812	0.034837
ENSMUSG00000069171	Nr2f1	13	nuclear receptor subfamily 2, group F, member 1 [Source:MGI Symbol;Acc:MGI:1352451]	13865	21.3612	17.5468	-0.254618	0.00276239	0.0348692
ENSMUSG00000034543	Morc2a	11	MORC family CW-type zinc finger protein 2A [Source:UniProtKB/Swiss-Prot;Acc:Q69ZX6]	74522	9.83	8.33969	-0.214711	0.00277141	0.0349612
ENSMUSG00000031161	Hdac6	X	Histone deacetylase 6 [Source:UniProtKB/Swiss-Prot;Acc:Q9Z2V5]	15185	5.57467	4.56279	-0.260277	0.00277894	0.0350197
ENSMUSG00000022025	Cnmd	14	Leukocyte cell-derived chemotaxin 1 Chondrosurfactant protein Chondromodulin-1 [Source:UniProtKB/Swiss-Prot;Acc:Q9Z1F6]	16840	4.01647	5.90034	0.450255	0.00277951	0.0350197
ENSMUSG00000002797	Ggct	6	Gamma-glutamylcyclotransferase [Source:UniProtKB/Swiss-Prot;Acc:Q9D7X8]	110175	1.83704	2.33322	0.323259	0.00278381	0.0350522
ENSMUSG00000004558	Ndrg2	14	Protein NDRG2 Protein NDRG2, N-terminally processed [Source:UniProtKB/Swiss-Prot;Acc:Q9QYG0]	29811	370.378	313.131	-0.217178	0.0027871	0.0350622
ENSMUSG00000021728	Emb	13	Embigin [Source:UniProtKB/Swiss-Prot;Acc:P21995]	13723	2.28446	3.0518	0.374598	0.00280925	0.0352847
ENSMUSG00000023011	Faim2	15	Protein lifeguard 2 [Source:UniProtKB/Swiss-Prot;Acc:Q8K097]	72393	5.99918	7.04419	0.232456	0.00281636	0.0353427
ENSMUSG00000021710	Nln	13	Neurolysin, mitochondrial [Source:UniProtKB/Swiss-Prot;Acc:Q91YP2]	75805	8.24911	9.84222	0.253015	0.00281882	0.0353427
ENSMUSG00000049184	Purg	8	Purine-rich element-binding protein gamma [Source:UniProtKB/Swiss-Prot;Acc:Q8R4E6]	75029	9.88265	8.23553	-0.235196	0.00282008	0.0353427
ENSMUSG00000073758	Sh3d21	4	SH3 domain containing 21 [Source:MGI Symbol;Acc:MGI:1914188]	66938	2.12652	1.45162	-0.430696	0.00283672	0.0354877
ENSMUSG00000063142	Kcnma1	14	potassium large conductance calcium-activated channel, subfamily M, alpha member 1 [Source:MGI Symbol;Acc:MGI:99923]	16531	3.20264	2.43647	-0.337653	0.00284208	0.0354877
ENSMUSG00000005683	Cs	10	Citrate synthase, mitochondrial [Source:UniProtKB/Swiss-Prot;Acc:Q9CZU6]	12974	55.5654	48.5826	-0.175969	0.00284294	0.0354877
ENSMUSG00000048807	Slc35e4	11	Solute carrier family 35 member E4 [Source:UniProtKB/Swiss-Prot;Acc:Q8K3D6]	103710	11.1933	9.26039	-0.24693	0.00285616	0.0356088
ENSMUSG00000055805	Fmnl1	11	Formin-like protein 1 [Source:UniProtKB/Swiss-Prot;Acc:Q9JL26]	57778	1.42123	1.85562	0.35149	0.00286425	0.035667
ENSMUSG00000032289	Thsd4	9	Thrombospondin type-1 domain-containing protein 4 [Source:UniProtKB/Swiss-Prot;Acc:Q3UTY6]	207596	1.16728	1.58632	0.389804	0.00286898	0.0356989
ENSMUSG00000014498	Ankrd52	10	Serine/threonine-protein phosphatase 6 regulatory ankyrin repeat subunit C [Source:UniProtKB/Swiss-Prot;Acc:Q8BTI7]	237615	12.3552	10.6661	-0.191362	0.00287077	0.0356989
ENSMUSG00000034109	Golim4	3	golgi integral membrane protein 4 [Source:MGI Symbol;Acc:MGI:1920374]	73124	9.78532	11.3632	0.219953	0.00287221	0.0356989
ENSMUSG00000038658	Ric1	19	RAB6A-GEF complex partner protein 1 [Source:UniProtKB/Swiss-Prot;Acc:Q69ZJ7]	226089	8.61224	7.33334	-0.209168	0.0028949	0.0359149
ENSMUSG00000033161	Atp1a1	3	Sodium/potassium-transporting ATPase subunit alpha-1 [Source:UniProtKB/Swiss-Prot;Acc:Q8VDN2]	11928	101.273	117.404	0.216301	0.00290753	0.0360495
ENSMUSG00000035357	Pdzrn3	6	E3 ubiquitin-protein ligase PDZRN3 [Source:UniProtKB/Swiss-Prot;Acc:Q69ZS0]	55983	2.72768	3.42598	0.311654	0.00291962	0.0361771
ENSMUSG00000000142	Axin2	11	Axin-2 [Source:UniProtKB/Swiss-Prot;Acc:O88566]	12006	11.3783	12.8793	0.186772	0.00292302	0.0361972
ENSMUSG00000031467	Agpat5	8	1-acyl-sn-glycerol-3-phosphate acyltransferase epsilon [Source:UniProtKB/Swiss-Prot;Acc:Q9D1E8]	52123	8.38169	6.90913	-0.248963	0.00293076	0.0362486
ENSMUSG00000036598	Ccdc113	8	Coiled-coil domain-containing protein 113 [Source:UniProtKB/Swiss-Prot;Acc:Q8C5T8]	244608	14.9692	18.5313	0.294947	0.00296775	0.0365945
ENSMUSG00000022471	Xrcc6	15	X-ray repair complementing defective repair in Chinese hamster cells 6 [Source:MGI Symbol;Acc:MGI:95606]	14375	11.7687	9.91633	-0.223287	0.00297338	0.0366415
ENSMUSG00000001773	Folh1	7	Glutamate carboxypeptidase 2 [Source:UniProtKB/Swiss-Prot;Acc:O35409]	53320	17.5704	14.0077	-0.286701	0.00301985	0.037169
ENSMUSG00000024538	Ppic	18	peptidylprolyl isomerase C [Source:MGI Symbol;Acc:MGI:97751]	19038	1.45224	2.23329	0.475471	0.00302832	0.0372053
ENSMUSG00000039648	Kyat1	2	Mus musculus kynurenine aminotransferase 1 (Kyat1), transcript variant 2, mRNA. [Source:RefSeq mRNA;Acc:NM_001356474]	70266	9.33208	6.88528	-0.36537	0.00306271	0.0375595
ENSMUSG00000047789	Slc38a9	13	Sodium-coupled neutral amino acid transporter 9 [Source:UniProtKB/Swiss-Prot;Acc:Q8BGD6]	268706	3.96061	3.43194	-0.186676	0.00308529	0.0378135
ENSMUSG00000021025	Nfkbia	12	NF-kappa-B inhibitor alpha [Source:UniProtKB/Swiss-Prot;Acc:Q9Z1E3]	18035	28.248	17.6388	-0.483239	0.00309629	0.0379253
ENSMUSG00000035545	Leng8	7	Leukocyte receptor cluster member 8 homolog [Source:UniProtKB/Swiss-Prot;Acc:Q8CBY3]	232798	104.873	85.0065	-0.267562	0.00310013	0.0379494
ENSMUSG00000019873	Reep3	10	Receptor expression-enhancing protein 3 [Source:UniProtKB/Swiss-Prot;Acc:Q99KK1]	28193	23.349	26.6213	0.196427	0.00313618	0.0383213
ENSMUSG00000022262	Dnah5	15	Dynein heavy chain 5, axonemal [Source:UniProtKB/Swiss-Prot;Acc:Q8VHE6]	110082	6.35396	7.5117	0.242807	0.00314629	0.0384216
ENSMUSG00000027332	Ivd	2	Isovaleryl-CoA dehydrogenase, mitochondrial [Source:UniProtKB/Swiss-Prot;Acc:Q9JHI5]	56357	49.177	40.2176	-0.256959	0.0031562	0.0384962
ENSMUSG00000029432	Nipsnap2	5	nipsnap homolog 2 [Source:HGNC Symbol;Acc:HGNC:4179]	14467	18.7156	21.284	0.192799	0.00316367	0.038564
ENSMUSG00000058594	Fbxo18	2	Mus musculus F-box protein 18 (Fbxo18), transcript variant 5, mRNA. [Source:RefSeq mRNA;Acc:NM_001348237]	50755	18.7498	15.715	-0.229005	0.00317483	0.0386768
ENSMUSG00000050912	Tmem123	9	transmembrane protein 123 [Source:MGI Symbol;Acc:MGI:1919179]	71929	9.56805	11.0754	0.214699	0.00320103	0.0389491
ENSMUSG00000052812	Atad2b	12	ATPase family, AAA domain containing 2B [Source:MGI Symbol;Acc:MGI:2444798]	320817	13.2357	11.0731	-0.230146	0.00320516	0.0389525
ENSMUSG00000029070	Mxra8	4	Matrix remodeling-associated protein 8 [Source:UniProtKB/Swiss-Prot;Acc:Q9DBV4]	74761	8.26266	9.76154	0.241254	0.0032332	0.0392698
ENSMUSG00000028443	Nudt2	4	nudix (nucleoside diphosphate linked moiety X)-type motif 2 [Source:MGI Symbol;Acc:MGI:1913651]	66401	4.75095	6.21011	0.351117	0.00328552	0.0398097
ENSMUSG00000042215	Bag2	1	BAG family molecular chaperone regulator 2 [Source:UniProtKB/Swiss-Prot;Acc:Q91YN9]	213539	3.76115	4.95747	0.359233	0.00329175	0.0398563
ENSMUSG00000051169	Rpusd3	6	RNA pseudouridylate synthase domain containing 3 [Source:MGI Symbol;Acc:MGI:2141440]	101122	10.1278	7.83201	-0.320735	0.00330249	0.0399435
ENSMUSG00000047109	Cldn14	16	Claudin-14 [Source:UniProtKB/Swiss-Prot;Acc:Q9Z0S3]	56173	1.08942	1.79161	0.499685	0.0033164	0.04004
ENSMUSG00000036617	Etl4	2	Sickle tail protein [Source:UniProtKB/Swiss-Prot;Acc:A2AQ25]	208618	1.21801	1.51632	0.300895	0.00332038	0.0400642
ENSMUSG00000024827	Gldc	19	Glycine dehydrogenase (decarboxylating), mitochondrial [Source:UniProtKB/Swiss-Prot;Acc:Q91W43]	104174	32.9404	27.7081	-0.223258	0.00335169	0.0403939
ENSMUSG00000027893	Ahcyl1	3	Mus musculus S-adenosylhomocysteine hydrolase-like 1 (Ahcyl1), transcript variant 5, mRNA. [Source:RefSeq mRNA;Acc:NM_001357113]	229709	147.586	123.703	-0.227617	0.00336265	0.0404827
ENSMUSG00000036564	Ndrg4	8	Protein NDRG4 [Source:UniProtKB/Swiss-Prot;Acc:Q8BTG7]	234593	9.77926	11.8	0.266818	0.0033889	0.0407695
ENSMUSG00000020611	Gna13	11	guanine nucleotide binding protein, alpha 13 [Source:MGI Symbol;Acc:MGI:95768]	14674	29.6277	34.1393	0.20981	0.00339449	0.0407882
ENSMUSG00000022466	Rpap3	15	RNA polymerase II-associated protein 3 [Source:UniProtKB/Swiss-Prot;Acc:Q9D706]	71919	10.6811	8.6521	-0.268739	0.00341382	0.0409963
ENSMUSG00000055415	Atp10b	11	ATPase, class V, type 10B [Source:MGI Symbol;Acc:MGI:2442688]	319767	1.97058	2.60041	0.360001	0.00342601	0.0410938
ENSMUSG00000033192	Lpcat2	8	Lysophosphatidylcholine acyltransferase 2 [Source:UniProtKB/Swiss-Prot;Acc:Q8BYI6]	270084	2.83399	3.78118	0.36969	0.00343727	0.0411855
ENSMUSG00000032558	Nphp3	9	Nephrocystin-3 [Source:UniProtKB/Swiss-Prot;Acc:Q7TNH6]	74025	10.0035	7.6197	-0.335059	0.00343791	0.0411855
ENSMUSG00000029922	Mkrn1	6	makorin, ring finger protein, 1 [Source:MGI Symbol;Acc:MGI:1859353]	54484	23.6894	26.8021	0.184783	0.00343975	0.0411855
ENSMUSG00000049755	Zfp672	11	zinc finger protein 672 [Source:MGI Symbol;Acc:MGI:2442105]	319475	12.9064	11.2084	-0.183116	0.00344796	0.0412594
ENSMUSG00000006342	Susd2	10	Sushi domain-containing protein 2 [Source:UniProtKB/Swiss-Prot;Acc:Q9DBX3]	71733	1.07233	1.48712	0.404039	0.00345016	0.0412613
ENSMUSG00000028657	Ppt1	4	palmitoyl-protein thioesterase 1 [Source:MGI Symbol;Acc:MGI:1298204]	19063	23.4339	27.8008	0.247106	0.00346041	0.0413595
ENSMUSG00000059974	Ntm	9	Mus musculus neurotrimin (Ntm), transcript variant 7, mRNA. [Source:RefSeq mRNA;Acc:NM_001357603]	235106	55.7504	47.4849	-0.2078	0.0034877	0.0416119
ENSMUSG00000071202	Ccdc78	17	Coiled-coil domain-containing protein 78 [Source:UniProtKB/Swiss-Prot;Acc:D3Z5T1]	381077	9.88794	12.3361	0.305354	0.00350445	0.0417626
ENSMUSG00000002059	Rab34	11	RAB34, member RAS oncogene family [Source:HGNC Symbol;Acc:HGNC:16519]	19376	19.492	15.4172	-0.295561	0.00351437	0.0418562
ENSMUSG00000025503	Taldo1	7	Transaldolase [Source:UniProtKB/Swiss-Prot;Acc:Q93092]	21351	88.1943	104.464	0.241385	0.0035166	0.0418581
ENSMUSG00000014773	Dll1	17	Delta-like protein 1 Dll1-soluble form Dll1-derived cell-associated form Dll1-intracellular form [Source:UniProtKB/Swiss-Prot;Acc:Q61483]	13388	2.21271	3.12095	0.412272	0.0035299	0.0419906
ENSMUSG00000048578	Mlec	5	Malectin [Source:UniProtKB/Swiss-Prot;Acc:Q6ZQI3]	109154	17.7764	21.0504	0.243718	0.00353914	0.0420522
ENSMUSG00000051185	Fam174a	1	Membrane protein FAM174A [Source:UniProtKB/Swiss-Prot;Acc:Q9D3L0]	67698	5.01863	6.04271	0.263537	0.00354855	0.0421393
ENSMUSG00000049969	Plekhf2	4	Pleckstrin homology domain-containing family F member 2 [Source:UniProtKB/Swiss-Prot;Acc:Q91WB4]	71801	6.6121	5.42489	-0.255847	0.00356317	0.0422138
ENSMUSG00000038879	Nipal2	15	NIPA like domain containing 2 [Source:HGNC Symbol;Acc:HGNC:25854]	223473	1.29085	1.67554	0.346097	0.00357554	0.0423236
ENSMUSG00000029869	Ephb6	6	Ephrin type-B receptor 6 [Source:UniProtKB/Swiss-Prot;Acc:O08644]	13848	3.7836	4.67422	0.290825	0.00357661	0.0423236
ENSMUSG00000009621	Vav2	2	vav 2 oncogene [Source:MGI Symbol;Acc:MGI:102718]	22325	3.98809	3.18664	-0.28455	0.00363483	0.0429623
ENSMUSG00000026121	Sema4c	1	Semaphorin-4C [Source:UniProtKB/Swiss-Prot;Acc:Q64151]	20353	4.27128	5.38321	0.311807	0.0036423	0.0430255
ENSMUSG00000011158	Brf1	12	BRF1, RNA polymerase III transcription initiation factor 90 kDa subunit [Source:MGI Symbol;Acc:MGI:1919558]	72308	17.9829	15.7222	-0.175655	0.00365449	0.0431443
ENSMUSG00000023809	Rps6ka2	17	ribosomal protein S6 kinase, polypeptide 2 [Source:MGI Symbol;Acc:MGI:1342290]	20112	6.08736	7.0302	0.213677	0.00369297	0.0435224
ENSMUSG00000034730	Adgrb1	15	Adhesion G protein-coupled receptor B1 Vasculostatin-120 Vasculostatin-40 [Source:UniProtKB/Swiss-Prot;Acc:Q3UHD1]	107831	43.5398	35.1353	-0.271813	0.00370067	0.0435878
ENSMUSG00000081534	Slc48a1	15	solute carrier family 48 (heme transporter), member 1 [Source:MGI Symbol;Acc:MGI:1914989]	67739	72.6458	84.5098	0.220364	0.00371678	0.0437267
ENSMUSG00000060519	Tor3a	1	Torsin-3A [Source:UniProtKB/Swiss-Prot;Acc:Q9ER38]	30935	6.04438	7.30038	0.267448	0.00374879	0.0440419
ENSMUSG00000068373	D430041D05Rik	2	KIAA1549 like [Source:HGNC Symbol;Acc:HGNC:24836]	241589	0.975024	1.18348	0.2719	0.0037501	0.0440419
ENSMUSG00000040860	Crocc	4	Rootletin [Source:UniProtKB/Swiss-Prot;Acc:Q8CJ40]	230872	28.2555	32.5537	0.210282	0.00379345	0.0444849
ENSMUSG00000023830	Igf2r	17	Cation-independent mannose-6-phosphate receptor [Source:UniProtKB/Swiss-Prot;Acc:Q07113]	16004	7.7983	8.6583	0.160963	0.00379441	0.0444849
ENSMUSG00000037712	Fermt2	14	Fermitin family homolog 2 [Source:UniProtKB/Swiss-Prot;Acc:Q8CIB5]	218952	131.117	108.458	-0.245957	0.00386998	0.0452922
ENSMUSG00000039543	Cfap70	14	cilia and flagella associated protein 70 [Source:MGI Symbol;Acc:MGI:1923920]	76670	6.69895	8.27094	0.292356	0.00389007	0.045501
ENSMUSG00000099689	Zfp383	7	zinc finger protein 383 [Source:HGNC Symbol;Acc:HGNC:18609]	73729	6.17015	5.04554	-0.257832	0.0038938	0.0455148
ENSMUSG00000015968	Cacna1d	14	Voltage-dependent L-type calcium channel subunit alpha-1D [Source:UniProtKB/Swiss-Prot;Acc:Q99246]	12289	4.92905	3.86478	-0.302918	0.00389626	0.0455148
ENSMUSG00000022075	Rhobtb2	14	Rho-related BTB domain-containing protein 2 [Source:UniProtKB/Swiss-Prot;Acc:Q91V93]	246710	11.0194	9.57041	-0.18388	0.00391801	0.0457221
ENSMUSG00000041757	Plekha6	1	Pleckstrin homology domain-containing family A member 6 [Source:UniProtKB/Swiss-Prot;Acc:Q7TQG1]	240753	4.28011	5.21222	0.277725	0.00392641	0.0457937
ENSMUSG00000037563	Rps16	7	ribosomal protein S16 [Source:MGI Symbol;Acc:MGI:98118]	20055	16.6715	20.5579	0.289539	0.00394076	0.0458819
ENSMUSG00000033569	Adgrb3	1	Adhesion G protein-coupled receptor B3 [Source:UniProtKB/Swiss-Prot;Acc:Q80ZF8]	210933	19.5767	16.1475	-0.246978	0.00394798	0.0459395
ENSMUSG00000023980	Taf8	17	Transcription initiation factor TFIID subunit 8 [Source:UniProtKB/Swiss-Prot;Acc:Q9EQH4]	63856	10.0673	8.48233	-0.222108	0.00395065	0.0459442
ENSMUSG00000027966	Col11a1	3	Collagen alpha-1(XI) chain [Source:UniProtKB/Swiss-Prot;Acc:Q61245]	12814	1.36965	0.934974	-0.425177	0.00396988	0.0461148
ENSMUSG00000055675	Kbtbd11	8	Kelch repeat and BTB domain-containing protein 11 [Source:UniProtKB/Swiss-Prot;Acc:Q8BNW9]	74901	13.1905	11.4511	-0.184239	0.00400879	0.0465309
ENSMUSG00000003099	Ppp5c	7	Serine/threonine-protein phosphatase 5 [Source:UniProtKB/Swiss-Prot;Acc:Q60676]	19060	30.1307	26.6266	-0.160135	0.00401029	0.0465309
ENSMUSG00000030880	Polr3e	7	DNA-directed RNA polymerase III subunit RPC5 [Source:UniProtKB/Swiss-Prot;Acc:Q9CZT4]	26939	12.232	9.83573	-0.276621	0.0040361	0.0467474
ENSMUSG00000032329	Hmg20a	9	High mobility group protein 20A [Source:UniProtKB/Swiss-Prot;Acc:Q9DC33]	66867	16.8512	14.728	-0.174895	0.00403912	0.0467474
ENSMUSG00000020919	Stat5b	11	Signal transducer and activator of transcription 5B [Source:UniProtKB/Swiss-Prot;Acc:P42232]	20851	6.86499	5.89399	-0.198325	0.0040405	0.0467474
ENSMUSG00000000560	Gabra2	5	Gamma-aminobutyric acid receptor subunit alpha-2 [Source:UniProtKB/Swiss-Prot;Acc:P26048]	14395	2.51783	1.73672	-0.416669	0.00405906	0.0469354
ENSMUSG00000059854	Hydin	8	Hydrocephalus-inducing protein [Source:UniProtKB/Swiss-Prot;Acc:Q80W93]	244653	8.16184	9.66325	0.243683	0.00406996	0.0470076
ENSMUSG00000027828	Ssr3	3	signal sequence receptor, gamma [Source:MGI Symbol;Acc:MGI:1914687]	67437	42.3298	47.9357	0.187174	0.00407455	0.0470338
ENSMUSG00000059325	Hopx	5	Homeodomain-only protein [Source:UniProtKB/Swiss-Prot;Acc:Q8R1H0]	74318	21.3797	25.1704	0.23637	0.0040799	0.0470688
ENSMUSG00000030769	Slc5a11	7	Sodium/myo-inositol cotransporter 2 [Source:UniProtKB/Swiss-Prot;Acc:Q8K0E3]	233836	2.21204	3.17692	0.426036	0.00408793	0.0471346
ENSMUSG00000048371	Pdp2	8	pyruvate dehyrogenase phosphatase catalytic subunit 2 [Source:HGNC Symbol;Acc:HGNC:30263]	382051	4.8119	4.0251	-0.230446	0.00409675	0.0471826
ENSMUSG00000039579	Grin3a	4	glutamate ionotropic receptor NMDA type subunit 3A [Source:HGNC Symbol;Acc:HGNC:16767]	242443	3.13839	4.12291	0.356968	0.00410487	0.0472492
ENSMUSG00000024006	Stk38	17	Mus musculus serine/threonine kinase 38 (Stk38), transcript variant 2, mRNA. [Source:RefSeq mRNA;Acc:NM_001357173]	106504	16.8944	14.1542	-0.227433	0.00412192	0.0473919
ENSMUSG00000032014	Oaf	9	Out at first protein homolog [Source:UniProtKB/Swiss-Prot;Acc:Q8QZR4]	102644	19.8235	23.7904	0.259805	0.00412195	0.0473919
ENSMUSG00000022307	Oxr1	15	Mus musculus oxidation resistance 1 (Oxr1), transcript variant 8, mRNA. [Source:RefSeq mRNA;Acc:NM_001358978]	170719	17.9407	20.1795	0.177741	0.00415643	0.0477071
ENSMUSG00000072966	Gprasp2	X	G protein-coupled receptor associated sorting protein 2 [Source:MGI Symbol;Acc:MGI:2442071]	245607	8.32917	10.0063	0.262002	0.00416684	0.0477947
ENSMUSG00000078451	Ppil6	10	peptidylprolyl isomerase like 6 [Source:HGNC Symbol;Acc:HGNC:21557]	73075	29.4916	23.4886	-0.287168	0.0041704	0.0477947
ENSMUSG00000018822	Sfrp5	19	secreted frizzled-related sequence protein 5 [Source:MGI Symbol;Acc:MGI:1860298]	54612	14.2983	11.4987	-0.277056	0.00417114	0.0477947
ENSMUSG00000024420	Zfp521	18	zinc finger protein 521 [Source:MGI Symbol;Acc:MGI:95459]	225207	10.9335	12.2802	0.176527	0.00419079	0.0479655
ENSMUSG00000025034	Trim8	19	Probable E3 ubiquitin-protein ligase TRIM8 [Source:UniProtKB/Swiss-Prot;Acc:Q99PJ2]	93679	54.4543	47.1558	-0.187991	0.00422982	0.0483588
ENSMUSG00000021790	Dydc1	14	DPY30 domain-containing protein 1 [Source:UniProtKB/Swiss-Prot;Acc:Q9D9T0]	69496	2.39169	3.30746	0.397582	0.0042599	0.0486444
ENSMUSG00000044927	H1fx	6	H1 histone family member X [Source:HGNC Symbol;Acc:HGNC:4722]	243529	3.56731	4.50664	0.316155	0.00426914	0.0486635
ENSMUSG00000024603	Dctn4	18	Mus musculus dynactin 4 (Dctn4), transcript variant 2, mRNA. [Source:RefSeq mRNA;Acc:NM_001357462]	67665	28.2854	24.9077	-0.16585	0.0042709	0.0486635
ENSMUSG00000038156	Spon1	7	spondin 1, (f-spondin) extracellular matrix protein [Source:MGI Symbol;Acc:MGI:2385287]	233744	29.7419	24.6231	-0.242908	0.00428092	0.0487052
ENSMUSG00000025537	Phkg1	5	Phosphorylase b kinase gamma catalytic chain, skeletal muscle/heart isoform [Source:UniProtKB/Swiss-Prot;Acc:P07934]	18682	71.7589	58.8287	-0.252619	0.00430515	0.0489424
ENSMUSG00000027282	Mtch2	2	Mitochondrial carrier homolog 2 [Source:UniProtKB/Swiss-Prot;Acc:Q791V5]	56428	18.34	15.8787	-0.186696	0.00432213	0.0491078
ENSMUSG00000028943	Espn	4	Espin [Source:UniProtKB/Swiss-Prot;Acc:Q9ET47]	56226	1.25665	1.63133	0.344527	0.00433279	0.0491738
ENSMUSG00000018659	Pnpo	11	Pyridoxine-5'-phosphate oxidase [Source:UniProtKB/Swiss-Prot;Acc:Q91XF0]	103711	2.20432	2.85009	0.337486	0.00436012	0.0494562
ENSMUSG00000044835	Ankrd45	1	Ankyrin repeat domain-containing protein 45 [Source:UniProtKB/Swiss-Prot;Acc:Q810N6]	73844	3.43904	4.22336	0.285756	0.00437689	0.0495579
ENSMUSG00000074219	Gm10644	8			2.23627	1.71584	-0.325635	0.00437888	0.0495579
ENSMUSG00000033075	Senp1	15	Sentrin-specific protease 1 [Source:UniProtKB/Swiss-Prot;Acc:P59110]	223870	7.81634	6.37902	-0.259049	0.00440464	0.0497939
ENSMUSG00000038332	Sesn1	10	Sestrin-1 [Source:UniProtKB/Swiss-Prot;Acc:P58006]	140742	13.7845	11.2213	-0.262127	0.0044136	0.0498614
ENSMUSG00000037606	Osbpl5	7	oxysterol binding protein-like 5 [Source:MGI Symbol;Acc:MGI:1930265]	79196	5.72349	6.9004	0.262268	0.00441554	0.0498614
ENSMUSG00000090673	Gm340	19			5.36172	4.46667	-0.236383	0.00441989	0.0498826
ENSMUSG00000028248	Pnisr	4	Arginine/serine-rich protein PNISR [Source:UniProtKB/Swiss-Prot;Acc:A2AJT4]	66625	149.865	125.177	-0.231577	0.00443747	0.0500532
ENSMUSG00000073633	Fbxo36	1	F-box only protein 36 [Source:UniProtKB/Swiss-Prot;Acc:Q9CQ24]	66153	3.04006	3.93519	0.33912	0.00444174	0.0500734
ENSMUSG00000029911	Ssbp1	6	single-stranded DNA binding protein 1 [Source:MGI Symbol;Acc:MGI:1920040]	381760	6.6385	5.64651	-0.210566	0.00445499	0.0501948
ENSMUSG00000029016	Clcn6	4	Chloride transport protein 6 [Source:UniProtKB/Swiss-Prot;Acc:O35454]	26372	18.8583	16.8857	-0.142702	0.00445862	0.0502078
ENSMUSG00000073856	Iqck	7	IQ motif containing K [Source:HGNC Symbol;Acc:HGNC:28556]	434232	4.32532	5.3985	0.303566	0.00448113	0.0504333
ENSMUSG00000045980	Tmem104	11	Transmembrane protein 104 [Source:UniProtKB/Swiss-Prot;Acc:Q3TB48]	320534	8.01291	6.38154	-0.288905	0.00448813	0.0504566
ENSMUSG00000004360	9330159F19Rik	10	RIKEN cDNA 9330159F19 gene [Source:MGI Symbol;Acc:MGI:3036239]	212448	14.8809	9.44771	-0.463498	0.004502	0.0505838
ENSMUSG00000030811	Fbxl19	7	F-box/LRR-repeat protein 19 [Source:UniProtKB/Swiss-Prot;Acc:Q6PB97]	233902	7.81694	6.48444	-0.240668	0.00450904	0.0506348
ENSMUSG00000004267	Eno2	6	Gamma-enolase [Source:UniProtKB/Swiss-Prot;Acc:P17183]	13807	3.56871	4.36122	0.282164	0.00451768	0.0507037
ENSMUSG00000029478	Ncor2	5	Nuclear receptor corepressor 2 [Source:UniProtKB/Swiss-Prot;Acc:Q9WU42]	20602	54.5038	45.6629	-0.228512	0.00455744	0.0511216
ENSMUSG00000018405	Mrm1	11	rRNA methyltransferase 1, mitochondrial [Source:UniProtKB/Swiss-Prot;Acc:Q99J25]	217038	2.69885	2.0424	-0.341186	0.00459339	0.0514679
ENSMUSG00000037933	Bicd2	13	Protein bicaudal D homolog 2 [Source:UniProtKB/Swiss-Prot;Acc:Q921C5]	76895	28.314	24.7966	-0.171458	0.00460087	0.0514864
ENSMUSG00000018548	Trim37	11	E3 ubiquitin-protein ligase TRIM37 [Source:UniProtKB/Swiss-Prot;Acc:Q6PCX9]	68729	12.3755	14.3918	0.220011	0.00460268	0.0514864
ENSMUSG00000017390	Aldoc	11	Fructose-bisphosphate aldolase C [Source:UniProtKB/Swiss-Prot;Acc:P05063]	11676	434.502	370.745	-0.206262	0.00462923	0.0517175
ENSMUSG00000039031	Arhgap18	10	Rho GTPase-activating protein 18 [Source:UniProtKB/Swiss-Prot;Acc:Q8K0Q5]	73910	6.4913	7.51252	0.215679	0.00463464	0.0517296
ENSMUSG00000030411	Nova2	7	NOVA alternative splicing regulator 2 [Source:HGNC Symbol;Acc:HGNC:7887]	384569	1.97782	2.34859	0.247772	0.00465093	0.0518829
ENSMUSG00000020882	Cacnb1	11	Voltage-dependent L-type calcium channel subunit beta-1 [Source:UniProtKB/Swiss-Prot;Acc:Q8R3Z5]	12295	10.9892	9.1953	-0.230342	0.00467867	0.0521348
ENSMUSG00000053141	Ptprt	2	Receptor-type tyrosine-protein phosphatase T [Source:UniProtKB/Swiss-Prot;Acc:Q99M80]	19281	7.92125	6.25952	-0.293801	0.00468309	0.0521554
ENSMUSG00000028405	Aco1	4	aconitase 1 [Source:MGI Symbol;Acc:MGI:87879]	11428	13.8262	11.9343	-0.190574	0.00469087	0.0522133
ENSMUSG00000034675	Dbn1	13	Drebrin [Source:UniProtKB/Swiss-Prot;Acc:Q9QXS6]	56320	12.4993	14.5729	0.224643	0.00470121	0.052271
ENSMUSG00000004500	Zfp324	7	zinc finger protein 324 [Source:MGI Symbol;Acc:MGI:2444641]	243834	3.01164	2.53523	-0.222876	0.00471473	0.0523912
ENSMUSG00000036120	Rfxank	8	regulatory factor X-associated ankyrin-containing protein [Source:MGI Symbol;Acc:MGI:1333865]	19727	9.96011	8.66713	-0.180233	0.0047181	0.0523912
ENSMUSG00000022615	Tymp	15	thymidine phosphorylase [Source:MGI Symbol;Acc:MGI:1920212]	72962	4.34747	5.60752	0.337436	0.00471979	0.0523912
ENSMUSG00000024175	Tekt4	17		71840	6.93331	5.46462	-0.299477	0.00475049	0.0526454
ENSMUSG00000022223	Sdr39u1	14	short chain dehydrogenase/reductase family 39U, member 1 [Source:MGI Symbol;Acc:MGI:1916876]	654795	2.21681	3.16707	0.418564	0.00475603	0.052678
ENSMUSG00000024780	Cdc37l1	19	Hsp90 co-chaperone Cdc37-like 1 [Source:UniProtKB/Swiss-Prot;Acc:Q9CZP7]	67072	61.9823	54.7978	-0.159333	0.00476366	0.0527336
ENSMUSG00000026923	Notch1	2	Neurogenic locus notch homolog protein 1 Notch 1 extracellular truncation Notch 1 intracellular domain [Source:UniProtKB/Swiss-Prot;Acc:Q01705]	18128	43.337	37.9671	-0.172642	0.00477897	0.0528742
ENSMUSG00000015501	Hivep2	10	Mus musculus human immunodeficiency virus type I enhancer binding protein 2 (Hivep2), transcript variant 2, mRNA. [Source:RefSeq mRNA;Acc:NM_001358782]	15273	6.79739	5.71468	-0.223468	0.00480124	0.0530638
ENSMUSG00000033177	Tmprss7	16	Transmembrane protease serine 7 [Source:UniProtKB/Swiss-Prot;Acc:Q8BIK6]	208171	1.53454	0.945645	-0.476436	0.00480545	0.0530802
ENSMUSG00000040097	Flywch1	17	FLYWCH-type zinc finger-containing protein 1 [Source:UniProtKB/Swiss-Prot;Acc:Q8CI03]	224613	26.6275	30.7739	0.211336	0.00482239	0.0532382
ENSMUSG00000030057	Cnbp	6	Mus musculus cellular nucleic acid binding protein (Cnbp), transcript variant 4, mRNA. [Source:RefSeq mRNA;Acc:NM_001347325]	12785	65.205	74.7841	0.202225	0.00483029	0.0532964
ENSMUSG00000027394	Ttl	2	tubulin tyrosine ligase [Source:MGI Symbol;Acc:MGI:1916987]	69737	4.79376	5.53744	0.211679	0.00485162	0.0534433
ENSMUSG00000025092	Hspa12a	19	Heat shock 70 kDa protein 12A [Source:UniProtKB/Swiss-Prot;Acc:Q8K0U4]	73442	2.14247	2.6753	0.30073	0.00485522	0.0534433
ENSMUSG00000042476	Abcb4	5	Phosphatidylcholine translocator ABCB4 [Source:UniProtKB/Swiss-Prot;Acc:P21440]	18670	1.12194	1.5659	0.402644	0.00486069	0.0534433
ENSMUSG00000027669	Gnb4	3	guanine nucleotide binding protein (G protein), beta 4 [Source:MGI Symbol;Acc:MGI:104581]	14696	1.68602	2.22791	0.35742	0.00487017	0.0535031
ENSMUSG00000089809	Rasgef1b	5	Ras-GEF domain-containing family member 1B [Source:UniProtKB/Swiss-Prot;Acc:Q8JZL7]	320292	3.03739	3.97565	0.347658	0.00489938	0.0537949
ENSMUSG00000021182	Ccdc88c	12	Protein Daple [Source:UniProtKB/Swiss-Prot;Acc:Q6VGS5]	68339	31.2588	26.7226	-0.20161	0.00494939	0.0543146
ENSMUSG00000040365	Trim41	11	E3 ubiquitin-protein ligase TRIM41 [Source:UniProtKB/Swiss-Prot;Acc:Q5NCC3]	211007	10.3575	8.68005	-0.227447	0.00495874	0.0543876
ENSMUSG00000026014	Raph1	1	Ras association (RalGDS/AF-6) and pleckstrin homology domains 1 [Source:MGI Symbol;Acc:MGI:1924550]	77300	2.18047	1.79743	-0.248223	0.0049728	0.0544828
ENSMUSG00000038518	Jarid2	13	Protein Jumonji [Source:UniProtKB/Swiss-Prot;Acc:Q62315]	16468	9.17275	7.97629	-0.180995	0.00499012	0.0546431
ENSMUSG00000034613	Ppm1h	10	Protein phosphatase 1H [Source:UniProtKB/Swiss-Prot;Acc:Q3UYC0]	319468	2.46314	2.93733	0.248785	0.00500391	0.0547644
ENSMUSG00000054414	Slc30a7	3	Zinc transporter 7 [Source:UniProtKB/Swiss-Prot;Acc:Q9JKN1]	66500	3.8484	3.36256	-0.175031	0.00501862	0.0548775
ENSMUSG00000015970	Chdh	14	Choline dehydrogenase, mitochondrial [Source:UniProtKB/Swiss-Prot;Acc:Q8BJ64]	218865	7.83945	9.90863	0.3127	0.00501966	0.0548775
ENSMUSG00000024985	Tcf7l2	19	transcription factor 7 like 2, T cell specific, HMG box [Source:MGI Symbol;Acc:MGI:1202879]	21416	20.7453	16.953	-0.258124	0.00502555	0.0548826
ENSMUSG00000039194	Rlbp1	7	retinaldehyde binding protein 1 [Source:MGI Symbol;Acc:MGI:97930]	19771	6.32014	9.93214	0.470059	0.00504669	0.0550244
ENSMUSG00000037143	Cfap61	2		78774	5.16354	6.13149	0.246254	0.0050501	0.055032
ENSMUSG00000054162	Spock3	8	Testican-3 [Source:UniProtKB/Swiss-Prot;Acc:Q8BKV0]	72902	19.7068	24.5417	0.297715	0.0050645	0.0551592
ENSMUSG00000020639	Pfn4	12	profilin family, member 4 [Source:MGI Symbol;Acc:MGI:1920121]	382562	2.18356	1.69272	-0.317754	0.00509095	0.0553877
ENSMUSG00000036309	Skp1a	11	S-phase kinase-associated protein 1A [Source:MGI Symbol;Acc:MGI:103575]	21402	62.5539	72.1676	0.209662	0.00514709	0.0559083
ENSMUSG00000050192	Eif5a2	3	Eukaryotic translation initiation factor 5A-2 [Source:UniProtKB/Swiss-Prot;Acc:Q8BGY2]	208691	2.13115	2.52543	0.242939	0.00517484	0.0561797
ENSMUSG00000030168	Adipor2	6	adiponectin receptor 2 [Source:MGI Symbol;Acc:MGI:93830]	68465	35.6869	27.8755	-0.308517	0.00518084	0.0562146
ENSMUSG00000029757	Dync1i1	6	Cytoplasmic dynein 1 intermediate chain 1 [Source:UniProtKB/Swiss-Prot;Acc:O88485]	13426	0.905584	1.34064	0.437294	0.0051887	0.0562528
ENSMUSG00000038132	Rbm24	13	RNA-binding protein 24 [Source:UniProtKB/Swiss-Prot;Acc:D3Z4I3]	666794	1.66798	2.25929	0.37704	0.00520045	0.0563217
ENSMUSG00000023367	Tmem176a	6	Transmembrane protein 176A [Source:UniProtKB/Swiss-Prot;Acc:Q9DCS1]	66058	8.18612	10.1015	0.291089	0.00520331	0.0563217
ENSMUSG00000068115	Ninl	2	Ninein-like protein [Source:UniProtKB/Swiss-Prot;Acc:Q6ZQ12]	78177	3.23453	3.84916	0.249686	0.00520462	0.0563217
ENSMUSG00000031700	Gpt2	8	glutamic pyruvate transaminase (alanine aminotransferase) 2 [Source:MGI Symbol;Acc:MGI:1915391]	108682	27.4807	21.9667	-0.281689	0.00522628	0.0565087
ENSMUSG00000054091	1810037I17Rik	3	Uncharacterized [Source:UniProtKB/Swiss-Prot;Acc:Q99M08]	67704	9.31059	11.3548	0.27606	0.00522748	0.0565087
ENSMUSG00000054409	Tmem74	15	Transmembrane protein 74 [Source:UniProtKB/Swiss-Prot;Acc:Q8BQU7]	239408	0.8467	1.17979	0.399403	0.0052325	0.0565327
ENSMUSG00000003273	Car11	7	Carbonic anhydrase-related protein 11 [Source:UniProtKB/Swiss-Prot;Acc:O70354]	12348	7.31197	5.64427	-0.319242	0.00525642	0.056761
ENSMUSG00000048148	Nwd1	8	NACHT domain- and WD repeat-containing protein 1 [Source:UniProtKB/Swiss-Prot;Acc:A6H603]	319555	66.9366	55.9423	-0.229166	0.005289	0.0570181
ENSMUSG00000040659	Efhd2	4	EF-hand domain family member D2 [Source:HGNC Symbol;Acc:HGNC:28670]	27984	27.9264	23.6689	-0.21588	0.00530769	0.0571621
ENSMUSG00000087385	Frg2f1	4		433752	2.52247	1.83648	-0.373422	0.00531584	0.0572194
ENSMUSG00000030030	1700003E16Rik	6	RIKEN cDNA 1700003E16 gene [Source:MGI Symbol;Acc:MGI:1919087]	71837	6.65007	8.41598	0.316355	0.00532473	0.0572803
ENSMUSG00000027560	Dok5	2	Docking protein 5 [Source:UniProtKB/Swiss-Prot;Acc:Q91ZM9]	76829	5.2116	3.99367	-0.326301	0.00532715	0.0572803
ENSMUSG00000074629	4930518I15Rik	2	RIKEN cDNA 4930518I15 gene [Source:MGI Symbol;Acc:MGI:1921954]		2.32003	1.61423	-0.407638	0.00533117	0.0572931
ENSMUSG00000052369	Tmem106c	15	Mus musculus transmembrane protein 106C (Tmem106c), transcript variant 3, mRNA. [Source:RefSeq mRNA;Acc:NM_001356508]	380967	8.40095	9.85175	0.230512	0.00538148	0.0577515
ENSMUSG00000024909	Efemp2	19	EGF-containing fibulin-like extracellular matrix protein 2 [Source:UniProtKB/Swiss-Prot;Acc:Q9WVJ9]	58859	11.2055	13.1359	0.231337	0.00538238	0.0577515
ENSMUSG00000041923	Nol4	18	Nucleolar protein 4 [Source:UniProtKB/Swiss-Prot;Acc:P60954]	319211	8.49765	7.08339	-0.234286	0.00540165	0.0579031
ENSMUSG00000003123	Lipe	7	Hormone-sensitive lipase [Source:UniProtKB/Swiss-Prot;Acc:P54310]	16890	7.09599	6.08674	-0.200575	0.00540223	0.0579031
ENSMUSG00000087408	Cers1	8	Ceramide synthase 1 [Source:UniProtKB/Swiss-Prot;Acc:P27545]	14559	18.9707	15.8616	-0.23025	0.00540688	0.0579223
ENSMUSG00000026090	2010300C02Rik	1	RIKEN cDNA 2010300C02 gene [Source:MGI Symbol;Acc:MGI:1919347]	72097	3.52239	4.45047	0.313207	0.00542551	0.0580412
ENSMUSG00000051236	Msrb3	10	methionine sulfoxide reductase B3 [Source:HGNC Symbol;Acc:HGNC:27375]	320183	1.34468	1.71625	0.32358	0.00542945	0.0580412
ENSMUSG00000021774	Ube2e1	14	ubiquitin-conjugating enzyme E2E 1 [Source:MGI Symbol;Acc:MGI:107411]	22194	5.44971	6.35383	0.224646	0.00544074	0.0581005
ENSMUSG00000022687	Boc	16	BOC cell adhesion associated, oncogene regulated [Source:HGNC Symbol;Acc:HGNC:17173]	117606	14.2026	11.2186	-0.293727	0.00544723	0.0581392
ENSMUSG00000007041	Clic1	17	Chloride intracellular channel protein 1 [Source:UniProtKB/Swiss-Prot;Acc:Q9Z1Q5]	114584	4.93261	6.46197	0.347466	0.00545716	0.0582066
ENSMUSG00000026502	Desi2	1	Desumoylating isopeptidase 2 [Source:UniProtKB/Swiss-Prot;Acc:Q9D291]	78825	3.58487	2.89277	-0.272662	0.0054593	0.0582066
ENSMUSG00000041638	Gcn1l1	5	eIF-2-alpha kinase activator GCN1 [Source:UniProtKB/Swiss-Prot;Acc:E9PVA8]	231659	17.8469	15.8653	-0.152547	0.00548226	0.0583592
ENSMUSG00000041891	Lman1	18	Protein ERGIC-53 [Source:UniProtKB/Swiss-Prot;Acc:Q9D0F3]	70361	19.9944	17.3044	-0.186769	0.00549627	0.0584777
ENSMUSG00000040312	Cchcr1	17	Coiled-coil alpha-helical rod protein 1 [Source:UniProtKB/Swiss-Prot;Acc:Q8K2I2]	240084	4.84683	3.98412	-0.250963	0.00550426	0.0585313
ENSMUSG00000046417	Lrrc75a	11	Leucine-rich repeat-containing protein 75A [Source:UniProtKB/Swiss-Prot;Acc:Q7TSF4]	192976	2.85984	2.23245	-0.308704	0.00551879	0.0586236
ENSMUSG00000037816	Fbxw17	13		109082	4.27764	5.19351	0.270327	0.00553047	0.0586566
ENSMUSG00000053646	Plxnb1	9	plexin B1 [Source:MGI Symbol;Acc:MGI:2154238]	235611	64.2534	55.0075	-0.200256	0.00554017	0.0587287
ENSMUSG00000072473	1700024G13Rik	14	RIKEN cDNA 1700024G13 gene [Source:MGI Symbol;Acc:MGI:1914335]	67085	7.177	9.02029	0.308296	0.0055457	0.0587324
ENSMUSG00000000561	Wdr77	3	WD repeat domain 77 [Source:MGI Symbol;Acc:MGI:1917715]	70465	2.43546	2.85041	0.228907	0.00554632	0.0587324
ENSMUSG00000020572	Nampt	12	Nicotinamide phosphoribosyltransferase [Source:UniProtKB/Swiss-Prot;Acc:Q99KQ4]	59027	6.19208	7.16989	0.213306	0.00558418	0.0590563
ENSMUSG00000027487	Cdk5rap1	2	CDK5 regulatory subunit-associated protein 1 [Source:UniProtKB/Swiss-Prot;Acc:Q8BTW8]	66971	4.8391	3.81677	-0.295078	0.0055857	0.0590563
ENSMUSG00000048218	Amigo2	15	Amphoterin-induced protein 2 [Source:UniProtKB/Swiss-Prot;Acc:Q80ZD9]	105827	5.07443	4.13605	-0.260453	0.00558681	0.0590563
ENSMUSG00000026932	Nacc2	2	Nucleus accumbens-associated protein 2 [Source:UniProtKB/Swiss-Prot;Acc:Q9DCM7]	67991	27.6398	30.7204	0.161466	0.00558858	0.0590563
ENSMUSG00000049252	Lrp1b	2	LDL receptor related protein 1B [Source:HGNC Symbol;Acc:HGNC:6693]	94217	9.85985	12.3739	0.308703	0.00563767	0.059454
ENSMUSG00000024359	Hspa9	18	heat shock protein 9 [Source:MGI Symbol;Acc:MGI:96245]	15526	48.0293	54.6798	0.193208	0.00565032	0.0595224
ENSMUSG00000000693	Loxl3	6	Lysyl oxidase homolog 3 [Source:UniProtKB/Swiss-Prot;Acc:Q9Z175]	16950	6.66289	7.74993	0.220921	0.0056803	0.0597752
ENSMUSG00000041491	Cep78	19	Centrosomal protein of 78 kDa [Source:UniProtKB/Swiss-Prot;Acc:Q6IRU7]	208518	6.31101	5.28023	-0.230951	0.00568317	0.0597752
ENSMUSG00000074892	B3galt5	16	Mus musculus UDP-Gal:betaGlcNAc beta 1,3-galactosyltransferase, polypeptide 5 (B3galt5), transcript variant 4, mRNA. [Source:RefSeq mRNA;Acc:NM_001358390]	93961	17.2703	19.6592	0.193288	0.00569462	0.0598645
ENSMUSG00000001507	Itga3	11	Integrin alpha-3 Integrin alpha-3 heavy chain Integrin alpha-3 light chain [Source:UniProtKB/Swiss-Prot;Acc:Q62470]	16400	2.35185	2.79219	0.247075	0.00571026	0.0599977
ENSMUSG00000006567	Atp7b	8	Copper-transporting ATPase 2 [Source:UniProtKB/Swiss-Prot;Acc:Q64446]	11979	2.62737	2.15308	-0.253058	0.00571803	0.0600482
ENSMUSG00000024610	Cd74	18	CD74 antigen (invariant polypeptide of major histocompatibility complex, class II antigen-associated) [Source:MGI Symbol;Acc:MGI:96534]	16149	0.903994	1.4173	0.465238	0.00578732	0.0606814
ENSMUSG00000048915	Efna5	17	Ephrin-A5 [Source:UniProtKB/Swiss-Prot;Acc:O08543]	13640	1.1866	1.68244	0.41286	0.00579438	0.060724
ENSMUSG00000022021	Diaph3	14	3 [Source:UniProtKB/Swiss-Prot;Acc:Q9Z207]	56419	1.56564	1.21009	-0.316608	0.00582939	0.0610593
ENSMUSG00000020893	Per1	11	Period circadian protein homolog 1 [Source:UniProtKB/Swiss-Prot;Acc:O35973]	18626	46.4947	29.0258	-0.463107	0.00585148	0.0612274
ENSMUSG00000024891	Slc29a2	19	Equilibrative nucleoside transporter 2 [Source:UniProtKB/Swiss-Prot;Acc:Q61672]	13340	6.27317	5.00911	-0.282799	0.00587756	0.0614271
ENSMUSG00000035356	Nfkbiz	16	NF-kappa-B inhibitor zeta [Source:UniProtKB/Swiss-Prot;Acc:Q9EST8]	80859	3.76043	2.86578	-0.331379	0.00587967	0.0614271
ENSMUSG00000056214	Pard6g	18	Partitioning defective 6 homolog gamma [Source:UniProtKB/Swiss-Prot;Acc:Q9JK84]	93737	1.68482	2.0707	0.284715	0.0059108	0.06163
ENSMUSG00000062328	Rpl17	18		319195	43.2349	50.5288	0.224668	0.00592642	0.0617562
ENSMUSG00000036856	Wnt4	4	wingless-type MMTV integration site family, member 4 [Source:MGI Symbol;Acc:MGI:98957]	22417	1.76743	2.24693	0.31785	0.00595093	0.0619796
ENSMUSG00000006930	Hap1	11	Huntingtin-associated protein 1 [Source:UniProtKB/Swiss-Prot;Acc:O35668]	15114	8.15306	9.58124	0.233795	0.00595942	0.0620362
ENSMUSG00000032231	Anxa2	9	Annexin A2 [Source:UniProtKB/Swiss-Prot;Acc:P07356]	12306	10.0244	12.1196	0.265538	0.00599374	0.0623569
ENSMUSG00000019027	Dnah1	14	Dynein heavy chain 1, axonemal [Source:UniProtKB/Swiss-Prot;Acc:E9Q8T7]	110084	6.09612	7.17451	0.235926	0.00603295	0.0626299
ENSMUSG00000056665	Them6	15	Protein THEM6 [Source:UniProtKB/Swiss-Prot;Acc:Q80ZW2]	223626	2.53111	3.49368	0.389039	0.00603811	0.0626299
ENSMUSG00000085576	Dpy19l2	9	Probable C-mannosyltransferase DPY19L2 [Source:UniProtKB/Swiss-Prot;Acc:P0CW70]	320752	1.30611	1.64047	0.30647	0.00604908	0.0627116
ENSMUSG00000037465	Klf10	15	Mus musculus Kruppel-like factor 10 (Klf10), transcript variant 3, mRNA. [Source:RefSeq mRNA;Acc:NM_001357677]	21847	0.874177	1.20169	0.386794	0.00606151	0.062798
ENSMUSG00000062937	Mtap	4	S-methyl-5'-thioadenosine phosphorylase [Source:UniProtKB/Swiss-Prot;Acc:Q9CQ65]	66902	2.40615	2.93738	0.276464	0.00606655	0.062798
ENSMUSG00000020646	Mboat2	12	Lysophospholipid acyltransferase 2 [Source:UniProtKB/Swiss-Prot;Acc:Q8R3I2]	67216	16.944	14.4836	-0.203461	0.00607742	0.0628766
ENSMUSG00000024665	Fads2	19	Fatty acid desaturase 2 [Source:UniProtKB/Swiss-Prot;Acc:Q9Z0R9]	56473	150.322	129.317	-0.195456	0.00611762	0.0631743
ENSMUSG00000022438	Parvb	15	parvin, beta [Source:MGI Symbol;Acc:MGI:2153063]	170736	7.8171	6.53539	-0.229539	0.00611867	0.0631743
ENSMUSG00000005580	Adcy9	16	Adenylate cyclase type 9 [Source:UniProtKB/Swiss-Prot;Acc:P51830]	11515	11.2026	9.75823	-0.178339	0.00613083	0.0632676
ENSMUSG00000022723	Crybg3	16	Beta/gamma crystallin domain-containing protein 3 [Source:UniProtKB/Swiss-Prot;Acc:Q80W49]	224273	3.31748	4.03027	0.270514	0.00616993	0.0635653
ENSMUSG00000031347	Cetn2	X	Centrin-2 [Source:UniProtKB/Swiss-Prot;Acc:Q9R1K9]	26370	10.8306	13.0106	0.258843	0.00617065	0.0635653
ENSMUSG00000067194	Eif1ax	X	Eukaryotic translation initiation factor 1A, X-chromosomal [Source:UniProtKB/Swiss-Prot;Acc:Q8BMJ3]	66235	6.93084	7.87946	0.190632	0.00617225	0.0635653
ENSMUSG00000030711	Sult1a1	7	sulfotransferase family 1A, phenol-preferring, member 1 [Source:MGI Symbol;Acc:MGI:102896]	20887	6.2089	3.33165	-0.497771	0.00620586	0.063879
ENSMUSG00000041992	Rapgef5	12	Rap guanine nucleotide exchange factor 5 [Source:UniProtKB/Swiss-Prot;Acc:Q8C0Q9]	217944	4.29205	5.26189	0.280241	0.00622344	0.0640274
ENSMUSG00000061411	Nol4l	2	nucleolar protein 4 like [Source:HGNC Symbol;Acc:HGNC:16106]	329540	6.03048	7.06212	0.226675	0.00624219	0.0641225
ENSMUSG00000020388	Pdlim4	11	PDZ and LIM domain protein 4 [Source:UniProtKB/Swiss-Prot;Acc:P70271]	30794	29.0885	24.9274	-0.199657	0.00624915	0.064129
ENSMUSG00000034220	Gpc1	1	glypican 1 [Source:MGI Symbol;Acc:MGI:1194891]	14733	10.8802	13.0001	0.250277	0.00627386	0.06435
ENSMUSG00000001761	Smo	6	smoothened, frizzled class receptor [Source:MGI Symbol;Acc:MGI:108075]	319757	14.9165	16.4752	0.153598	0.00629218	0.0644725
ENSMUSG00000054474	Thnsl2	6	Threonine synthase-like 2 [Source:UniProtKB/Swiss-Prot;Acc:Q80W22]	232078	2.06574	2.62177	0.315444	0.00633487	0.0648444
ENSMUSG00000031320	Rps4x	X	ribosomal protein S4, X-linked [Source:MGI Symbol;Acc:MGI:98158]	20102	39.2743	45.46	0.213311	0.00634979	0.0649642
ENSMUSG00000039095	En2	5	Homeobox protein engrailed-2 [Source:UniProtKB/Swiss-Prot;Acc:P09066]	13799	2.28603	3.03187	0.357413	0.00638975	0.0653071
ENSMUSG00000046768	Rhoj	12	ras homolog family member J [Source:MGI Symbol;Acc:MGI:1931551]	80837	1.49987	1.80815	0.261818	0.00640499	0.0654297
ENSMUSG00000004626	Stxbp2	8	syntaxin binding protein 2 [Source:MGI Symbol;Acc:MGI:107370]	20911	4.35587	5.6169	0.333365	0.00641539	0.065503
ENSMUSG00000058672	Tubb2a	13	tubulin, beta 2A class IIA [Source:MGI Symbol;Acc:MGI:107861]	22151	50.5026	43.242	-0.201082	0.00642516	0.0655696
ENSMUSG00000058246	Gm10037	13		102637366	4.53167	3.00606	-0.434636	0.00645505	0.0658084
ENSMUSG00000021676	Iqgap2	13	Ras GTPase-activating-like protein IQGAP2 [Source:UniProtKB/Swiss-Prot;Acc:Q3UQ44]	544963	3.14139	3.79248	0.264056	0.00647316	0.0659597
ENSMUSG00000045268	Zfp691	4	zinc finger protein 691 [Source:MGI Symbol;Acc:MGI:3041163]	195522	4.22697	3.2363	-0.326581	0.00650497	0.0662506
ENSMUSG00000021704	Mtx3	13	metaxin 3 [Source:HGNC Symbol;Acc:HGNC:24812]	382793	8.00577	6.90089	-0.192478	0.00656609	0.0668394
ENSMUSG00000039456	Morc3	16	MORC family CW-type zinc finger protein 3 [Source:UniProtKB/Swiss-Prot;Acc:F7BJB9]	338467	10.8878	9.36058	-0.194912	0.00657562	0.0668825
ENSMUSG00000048416	Mlf1	3	Myeloid leukemia factor 1 [Source:UniProtKB/Swiss-Prot;Acc:Q9QWV4]	17349	16.0704	20.6116	0.327488	0.006579	0.0668825
ENSMUSG00000010045	Tmem115	9	transmembrane protein 115 [Source:MGI Symbol;Acc:MGI:1930765]	56395	13.9409	11.6834	-0.228323	0.00658023	0.0668825
ENSMUSG00000051721	Wdcp	12	WD repeat and coiled coil containing [Source:MGI Symbol;Acc:MGI:3040699]	238037	3.81134	2.89272	-0.333516	0.00661623	0.067181
ENSMUSG00000023923	Tbc1d5	17	TBC1 domain family member 5 [Source:UniProtKB/Swiss-Prot;Acc:Q80XQ2]	72238	14.6434	16.2301	0.157626	0.00668817	0.0677754
ENSMUSG00000040952	Rps19	7	40S ribosomal protein S19 [Source:UniProtKB/Swiss-Prot;Acc:Q9CZX8]	20085	8.89457	10.1635	0.19747	0.00669441	0.0678048
ENSMUSG00000031958	Ldhd	8	Probable D-lactate dehydrogenase, mitochondrial [Source:UniProtKB/Swiss-Prot;Acc:Q7TNG8]	52815	3.28551	3.95979	0.26332	0.00672622	0.0680589
ENSMUSG00000074673	Ttll9	2	tubulin tyrosine ligase-like family, member 9 [Source:MGI Symbol;Acc:MGI:1913589]	74711	4.06097	5.03698	0.29439	0.00673973	0.0681615
ENSMUSG00000032131	Abcg4	9	ATP binding cassette subfamily G member 4 [Source:MGI Symbol;Acc:MGI:1890594]	192663	4.77225	4.04671	-0.212497	0.00675431	0.0682408
ENSMUSG00000038976	Ppp1r9b	11	protein phosphatase 1, regulatory subunit 9B [Source:MGI Symbol;Acc:MGI:2387581]	217124	44.3036	38.3054	-0.189216	0.00676472	0.0682778
ENSMUSG00000039934	Gsap	5	Gamma-secretase-activating protein Gamma-secretase-activating protein 16 kDa C-terminal form [Source:UniProtKB/Swiss-Prot;Acc:Q3TCV3]	212167	10.142	12.1164	0.254597	0.00677296	0.0683269
ENSMUSG00000050063	Klk6	7	kallikrein related peptidase 6 [Source:HGNC Symbol;Acc:HGNC:6367]	19144	10.2947	13.6879	0.358072	0.00678017	0.0683656
ENSMUSG00000029192	Tbc1d14	5	TBC1 domain family, member 14 [Source:MGI Symbol;Acc:MGI:1098708]	100855	13.4346	15.6866	0.223788	0.00680213	0.0685529
ENSMUSG00000036292	Gramd1c	16	GRAM domain-containing protein 1C [Source:UniProtKB/Swiss-Prot;Acc:Q8CI52]	207798	3.07997	3.84068	0.300223	0.00681023	0.0685799
ENSMUSG00000028159	Dapp1	3	Dual adapter for phosphotyrosine and 3-phosphotyrosine and 3-phosphoinositide [Source:UniProtKB/Swiss-Prot;Acc:Q9QXT1]	26377	5.11752	6.21569	0.272149	0.00684245	0.0688222
ENSMUSG00000052273	Dnah3	7	Dynein heavy chain 3, axonemal [Source:UniProtKB/Swiss-Prot;Acc:Q8BW94]	381917	6.92536	8.35116	0.263521	0.00685586	0.0688887
ENSMUSG00000038305	Spats2l	1	SPATS2-like protein [Source:UniProtKB/Swiss-Prot;Acc:Q91WJ7]	67198	4.39327	5.13376	0.226287	0.00687653	0.069062
ENSMUSG00000025153	Fasn	11	Fatty acid synthase [Acyl-carrier-protein] S-acetyltransferase [Acyl-carrier-protein] S-malonyltransferase 3-oxoacyl-[acyl-carrier-protein] synthase 3-oxoacyl-[acyl-carrier-protein] reductase 3-hydroxyacyl-[acyl-carrier-protein] dehydratase Enoyl-[acyl-carrier-protein] reductase Oleoyl-[acyl-carrier-protein] hydrolase [Source:UniProtKB/Swiss-Prot;Acc:P19096]	14104	76.519	66.4975	-0.181104	0.00689783	0.0692416
ENSMUSG00000040123	Zmym5	14	zinc finger, MYM-type 5 [Source:MGI Symbol;Acc:MGI:3041170]	219105	7.51424	6.54561	-0.17797	0.00691512	0.0693808
ENSMUSG00000038195	Rilp	11	Rab interacting lysosomal protein [Source:MGI Symbol;Acc:MGI:2144271]	280408	1.44045	0.839153	-0.479254	0.00696301	0.0697576
ENSMUSG00000021947	Cryl1	14	Lambda-crystallin homolog [Source:UniProtKB/Swiss-Prot;Acc:Q99KP3]	68631	1.10282	1.5703	0.408656	0.00697002	0.0697933
ENSMUSG00000046079	Lrrc8d	5	Volume-regulated anion channel subunit LRRC8D [Source:UniProtKB/Swiss-Prot;Acc:Q8BGR2]	231549	8.12634	9.44606	0.217477	0.00698622	0.0698877
ENSMUSG00000022329	Stk3	15	Mus musculus serine/threonine kinase 3 (Stk3), transcript variant 2, mRNA. [Source:RefSeq mRNA;Acc:NM_001357821]	56274	6.98979	8.05405	0.208315	0.00698635	0.0698877
ENSMUSG00000030237	Slco1a4	6	Mus musculus solute carrier organic anion transporter family, member 1a4 (Slco1a4), transcript variant 2, mRNA. [Source:RefSeq mRNA;Acc:NM_001355577]	28250	1.57287	2.27913	0.419454	0.00701338	0.0700726
ENSMUSG00000000093	Tbx2	11	T-box transcription factor TBX2 [Source:UniProtKB/Swiss-Prot;Acc:Q60707]	21385	1.16441	1.55028	0.35777	0.00703194	0.0701765
ENSMUSG00000078919	Dpm1	2	Dolichol-phosphate mannosyltransferase subunit 1 [Source:UniProtKB/Swiss-Prot;Acc:O70152]	13480	2.82323	2.37578	-0.222649	0.00703255	0.0701765
ENSMUSG00000034163	Zfc3h1	10	zinc finger, C3H1-type containing [Source:MGI Symbol;Acc:MGI:2446143]	216345	17.3185	15.2531	-0.163213	0.00704413	0.0702574
ENSMUSG00000022095	Fam160b2	14	Protein FAM160B2 [Source:UniProtKB/Swiss-Prot;Acc:Q80YR2]	239170	10.0182	8.54269	-0.205184	0.00705177	0.0702989
ENSMUSG00000022123	Scel	14	Sciellin [Source:UniProtKB/Swiss-Prot;Acc:Q9EQG3]	64929	1.55795	1.1306	-0.373349	0.00707356	0.0704468
ENSMUSG00000026495	Efcab2	1	EF-hand calcium-binding domain-containing protein 2 [Source:UniProtKB/Swiss-Prot;Acc:Q9CQ46]	68226	7.05843	8.19372	0.216638	0.00708769	0.0705308
ENSMUSG00000033854	Kcnk10	12	potassium channel, subfamily K, member 10 [Source:MGI Symbol;Acc:MGI:1919508]	72258	1.33863	0.95382	-0.38609	0.00708896	0.0705308
ENSMUSG00000023328	Ache	5	acetylcholinesterase [Source:MGI Symbol;Acc:MGI:87876]	11423	1.47131	1.06544	-0.375178	0.00710922	0.0706976
ENSMUSG00000016918	Sulf1	1	Extracellular sulfatase Sulf-1 [Source:UniProtKB/Swiss-Prot;Acc:Q8K007]	240725	2.20568	2.72437	0.286887	0.0071335	0.0708348
ENSMUSG00000045246	Kcng4	8	Potassium voltage-gated channel subfamily G member 4 [Source:UniProtKB/Swiss-Prot;Acc:Q80XM3]	66733	2.4555	3.0598	0.300458	0.00717583	0.0712009
ENSMUSG00000020522	Mfap3	11	microfibril associated protein 3 [Source:HGNC Symbol;Acc:HGNC:7034]	216760	6.59771	5.74741	-0.178261	0.00717741	0.0712009
ENSMUSG00000022375	Lrrc6	15	leucine rich repeat containing 6 [Source:HGNC Symbol;Acc:HGNC:16725]	54562	3.57789	4.48205	0.302528	0.00721489	0.0714327
ENSMUSG00000028991	Mtor	4	Serine/threonine-protein kinase mTOR [Source:UniProtKB/Swiss-Prot;Acc:Q9JLN9]	56717	18.6317	16.5644	-0.151705	0.00725174	0.071671
ENSMUSG00000004085	Map3k20	2	Mitogen-activated protein kinase kinase kinase 20 [Source:UniProtKB/Swiss-Prot;Acc:Q9ESL4]	65964	2.08241	2.41338	0.214612	0.00725312	0.071671
ENSMUSG00000024293	Esco1	18	N-acetyltransferase ESCO1 [Source:UniProtKB/Swiss-Prot;Acc:Q69Z69]	77805	6.65363	5.66985	-0.206636	0.00729278	0.0719278
ENSMUSG00000023064	Sncg	14	synuclein, gamma [Source:MGI Symbol;Acc:MGI:1298397]	20618	12.2927	15.3032	0.297543	0.00729371	0.0719278
ENSMUSG00000035095	Fam167a	14	Protein FAM167A [Source:UniProtKB/Swiss-Prot;Acc:Q6P1G6]	219148	2.70118	3.37992	0.300922	0.00729611	0.0719278
ENSMUSG00000059816	Fam159a	4	Membrane protein FAM159A [Source:UniProtKB/Swiss-Prot;Acc:A2A9G7]	545667	0.798312	1.5642	0.492846	0.00729666	0.0719278
ENSMUSG00000024750	Zfand5	19	zinc finger, AN1-type domain 5 [Source:MGI Symbol;Acc:MGI:1278334]	22682	13.3893	15.2486	0.191649	0.00729687	0.0719278
ENSMUSG00000056124	B4galt6	18	Beta-1,4-galactosyltransferase 6 Glucosylceramide beta-1,4-galactosyltransferase [Source:UniProtKB/Swiss-Prot;Acc:Q9WVK5]	56386	5.26062	4.25036	-0.268269	0.00733544	0.0722729
ENSMUSG00000042842	Serpinb6b	13	serine (or cysteine) peptidase inhibitor, clade B, member 6b [Source:MGI Symbol;Acc:MGI:894688]	20708	2.14114	2.83843	0.355476	0.0073919	0.0726523
ENSMUSG00000024955	Esrra	19	Steroid hormone receptor ERR1 [Source:UniProtKB/Swiss-Prot;Acc:O08580]	26379	7.71098	6.41384	-0.235348	0.00741353	0.0728296
ENSMUSG00000028464	Tpm2	4	tropomyosin 2, beta [Source:MGI Symbol;Acc:MGI:98810]	22004	1.49708	2.00088	0.362878	0.00742116	0.0728691
ENSMUSG00000025466	Fuom	7	Fucose mutarotase [Source:UniProtKB/Swiss-Prot;Acc:Q8R2K1]	69064	9.27261	7.76845	-0.226508	0.00742646	0.0728859
ENSMUSG00000026356	Dars	1	Aspartate--tRNA ligase, cytoplasmic [Source:UniProtKB/Swiss-Prot;Acc:Q922B2]	226414	20.0493	22.1058	0.151395	0.00743372	0.0729217
ENSMUSG00000035024	Ncapd3	9	non-SMC condensin II complex, subunit D3 [Source:MGI Symbol;Acc:MGI:2142989]	78658	8.38785	7.33899	-0.172223	0.00750129	0.073549
ENSMUSG00000034171	Faah	4	Fatty-acid amide hydrolase 1 [Source:UniProtKB/Swiss-Prot;Acc:O08914]	14073	3.17457	3.76841	0.24285	0.00753594	0.0738172
ENSMUSG00000070462	Tlnrd1	7	Talin rod domain-containing protein 1 [Source:UniProtKB/Swiss-Prot;Acc:Q9ERE8]	80889	2.2646	1.83989	-0.265274	0.00754931	0.0739124
ENSMUSG00000022419	Deptor	15	DEP domain-containing mTOR-interacting protein [Source:UniProtKB/Swiss-Prot;Acc:Q570Y9]	97998	1.59707	1.31718	-0.248037	0.00755304	0.0739132
ENSMUSG00000030161	Gabarapl1	6	Gamma-aminobutyric acid receptor-associated protein-like 1 [Source:UniProtKB/Swiss-Prot;Acc:Q8R3R8]	57436	29.5558	34.6227	0.226489	0.00755721	0.0739182
ENSMUSG00000073423	Zfp414	17	zinc finger protein 414 [Source:MGI Symbol;Acc:MGI:1915641]	328801	10.2795	8.39647	-0.257779	0.00756333	0.0739424
ENSMUSG00000046605	B3gntl1	11	UDP-GlcNAc:betaGal beta-1,3-N-acetylglucosaminyltransferase-like protein 1 [Source:UniProtKB/Swiss-Prot;Acc:Q3U129]	210004	4.69509	3.98177	-0.213253	0.00759255	0.0741565
ENSMUSG00000027099	Mtx2	2	Metaxin-2 [Source:UniProtKB/Swiss-Prot;Acc:O88441]	53375	2.90114	3.44489	0.243356	0.0076081	0.0742512
ENSMUSG00000041592	Sdk2	11	Protein sidekick-2 [Source:UniProtKB/Swiss-Prot;Acc:Q6V4S5]	237979	3.08596	2.56809	-0.233925	0.00760958	0.0742512
ENSMUSG00000015536	Mocs2	13	molybdenum cofactor synthesis 2 [Source:HGNC Symbol;Acc:HGNC:7193]	17434	6.34001	5.44764	-0.195434	0.00761655	0.0742834
ENSMUSG00000050994	Adgb	10	Androglobin [Source:UniProtKB/Swiss-Prot;Acc:G3UZ78]	215772	6.56806	8.07466	0.285523	0.00762692	0.0743415
ENSMUSG00000031627	Irf2	8	interferon regulatory factor 2 [Source:MGI Symbol;Acc:MGI:96591]	16363	10.9001	8.98681	-0.246126	0.00762985	0.0743415
ENSMUSG00000079494	Nat8f5	6	N-acetyltransferase 8 (GCN5-related) family member 5 [Source:MGI Symbol;Acc:MGI:1916299]	69049	9.59092	7.26889	-0.332249	0.00767191	0.0746853
ENSMUSG00000038965	Ube2l3	16	ubiquitin-conjugating enzyme E2L 3 [Source:MGI Symbol;Acc:MGI:109240]	22195	17.483	19.6406	0.175386	0.00767251	0.0746853
ENSMUSG00000029658	Wdr95	5	WD40 repeat domain 95 [Source:MGI Symbol;Acc:MGI:1923042]	381693	0.921776	1.36088	0.426802	0.00767799	0.0747027
ENSMUSG00000044948	Cfap43	19	cilia and flagella associated protein 43 [Source:MGI Symbol;Acc:MGI:1289258]	414801	16.6191	19.5089	0.232395	0.00772552	0.0750569
ENSMUSG00000024969	Mark2	19	microtubule affinity regulating kinase 2 [Source:HGNC Symbol;Acc:HGNC:3332]	13728	17.4289	15.0518	-0.189718	0.0077689	0.07539
ENSMUSG00000025202	Scd3	19	Acyl-CoA desaturase 3 [Source:UniProtKB/Swiss-Prot;Acc:Q99PL7]	30049	2.64136	1.79399	-0.417494	0.00777097	0.07539
ENSMUSG00000030654	Arl6ip1	7	ADP-ribosylation factor-like protein 6-interacting protein 1 [Source:UniProtKB/Swiss-Prot;Acc:Q9JKW0]	54208	25.9276	29.3761	0.186068	0.00777643	0.0754068
ENSMUSG00000040605	Bace2	16	beta-site APP-cleaving enzyme 2 [Source:HGNC Symbol;Acc:HGNC:934]	56175	2.01954	2.56252	0.316023	0.00779266	0.0755003
ENSMUSG00000025762	Larp1b	3		214048	3.9722	3.15362	-0.289245	0.00780044	0.0755311
ENSMUSG00000039202	Abhd2	7	abhydrolase domain containing 2 [Source:MGI Symbol;Acc:MGI:1914344]	54608	11.2401	12.7327	0.185498	0.00781768	0.0756618
ENSMUSG00000024160	Spsb3	17	SPRY domain-containing SOCS box protein 3 [Source:UniProtKB/Swiss-Prot;Acc:Q571F5]	79043	9.53019	8.17093	-0.199595	0.00784786	0.0759177
ENSMUSG00000032913	Lrig2	3	leucine-rich repeats and immunoglobulin-like domains 2 [Source:MGI Symbol;Acc:MGI:2443718]	269473	7.53644	6.64473	-0.163002	0.00788062	0.0761982
ENSMUSG00000002308	Cd320	17	CD320 antigen [Source:UniProtKB/Swiss-Prot;Acc:Q9Z1P5]	54219	4.82424	3.999	-0.239207	0.00791967	0.0765027
ENSMUSG00000038095	Sbno1	5	strawberry notch 1 [Source:MGI Symbol;Acc:MGI:2384298]	243272	18.4096	16.4558	-0.14435	0.00792652	0.0765323
ENSMUSG00000061589	Dot1l	10	DOT1 like histone lysine methyltransferase [Source:HGNC Symbol;Acc:HGNC:24948]	208266	23.5482	19.9191	-0.216081	0.00795023	0.0767247
ENSMUSG00000048388	Fam171b	2	Protein FAM171B [Source:UniProtKB/Swiss-Prot;Acc:Q14CH0]	241520	43.2839	38.1603	-0.162814	0.00795678	0.0767513
ENSMUSG00000040270	Bach2	4	Transcription regulator protein BACH2 [Source:UniProtKB/Swiss-Prot;Acc:P97303]	12014	4.27599	3.5638	-0.233619	0.00796416	0.0767858
ENSMUSG00000044916	1700029I15Rik	2	RIKEN cDNA 1700029I15 gene [Source:MGI Symbol;Acc:MGI:1916742]	75641	2.94499	2.093	-0.383481	0.00798346	0.0768753
ENSMUSG00000044674	Fzd1	5	Frizzled-1 [Source:UniProtKB/Swiss-Prot;Acc:O70421]	14362	9.9204	7.691	-0.309911	0.00798483	0.0768753
ENSMUSG00000031734	Irx3	8	Iroquois-class homeodomain protein IRX-3 [Source:UniProtKB/Swiss-Prot;Acc:P81067]	16373	2.95849	3.85792	0.341827	0.00803372	0.0772726
ENSMUSG00000051391	Ywhag	5	tyrosine 3-monooxygenase/tryptophan 5-monooxygenase activation protein, gamma polypeptide [Source:MGI Symbol;Acc:MGI:108109]	22628	24.3802	30.6406	0.303276	0.0080383	0.0772799
ENSMUSG00000039137	Whrn	4	whirlin [Source:MGI Symbol;Acc:MGI:2682003]	73750	5.01104	5.82094	0.218919	0.00808769	0.0777178
ENSMUSG00000064288	Hist1h4k	13	Histone H4 [Source:UniProtKB/Swiss-Prot;Acc:P62806]	319160	17.9353	13.2996	-0.351678	0.00810817	0.0778569
ENSMUSG00000030310	Slc6a1	6	Sodium- and chloride-dependent GABA transporter 1 [Source:UniProtKB/Swiss-Prot;Acc:P31648]	232333	217.307	190.282	-0.170835	0.00810985	0.0778569
ENSMUSG00000048285	Frmd6	12	FERM domain-containing protein 6 [Source:UniProtKB/Swiss-Prot;Acc:Q8C0V9]	319710	6.67524	5.61686	-0.221455	0.00812338	0.077876
ENSMUSG00000024664	Fads3	19	Fatty acid desaturase 3 [Source:UniProtKB/Swiss-Prot;Acc:Q9JJE7]	60527	5.13912	4.25984	-0.238807	0.00813644	0.0779643
ENSMUSG00000027646	Src	2	Neuronal proto-onco tyrosine-protein kinase Src [Source:UniProtKB/Swiss-Prot;Acc:P05480]	20779	28.4158	24.5738	-0.187147	0.00815874	0.0780351
ENSMUSG00000048794	Cfap100	6	Cilia- and flagella-associated protein 100 [Source:UniProtKB/Swiss-Prot;Acc:Q80VN0]	243538	23.2752	27.6757	0.246839	0.00816542	0.0780351
ENSMUSG00000018042	Cyb5r3	15	NADH-cytochrome b5 reductase 3 NADH-cytochrome b5 reductase 3 membrane-bound form NADH-cytochrome b5 reductase 3 soluble form [Source:UniProtKB/Swiss-Prot;Acc:Q9DCN2]	109754	13.3338	16.2138	0.269892	0.00818185	0.0781406
ENSMUSG00000029313	Aff1	5	AF4/FMR2 family member 1 [Source:HGNC Symbol;Acc:HGNC:7135]	17355	13.5354	11.4861	-0.210846	0.00820604	0.0782977
ENSMUSG00000044066	Cep68	11	Centrosomal protein of 68 kDa [Source:UniProtKB/Swiss-Prot;Acc:Q8C0D9]	216543	7.88013	6.89798	-0.172267	0.00821328	0.0783299
ENSMUSG00000028565	Nfia	4	Nuclear factor 1 A-type [Source:UniProtKB/Swiss-Prot;Acc:Q02780]	18027	22.8025	20.4455	-0.140106	0.00825011	0.078644
ENSMUSG00000018861	Fdxr	11	ferredoxin reductase [Source:MGI Symbol;Acc:MGI:104724]	14149	15.8297	13.6926	-0.188484	0.00826231	0.0787233
ENSMUSG00000035944	Ttc38	15	tetratricopeptide repeat domain 38 [Source:MGI Symbol;Acc:MGI:2146198]	239570	3.21865	2.62755	-0.258254	0.00827505	0.0787841
ENSMUSG00000059713	Rcan3	4	Calcipressin-3 [Source:UniProtKB/Swiss-Prot;Acc:Q9JKK0]	53902	3.30207	3.82969	0.215735	0.00834551	0.0793821
ENSMUSG00000027227	Sord	2	sorbitol dehydrogenase [Source:MGI Symbol;Acc:MGI:98266]	20322	3.21881	4.17678	0.333736	0.00841937	0.0799189
ENSMUSG00000034573	Ptpn13	5	protein tyrosine phosphatase, non-receptor type 13 [Source:HGNC Symbol;Acc:HGNC:9646]	19249	19.8236	17.0792	-0.19096	0.00842446	0.0799297
ENSMUSG00000022382	Wnt7b	15	wingless-type MMTV integration site family, member 7B [Source:MGI Symbol;Acc:MGI:98962]	22422	16.997	14.5432	-0.202571	0.00845958	0.0801503
ENSMUSG00000028944	Prkag2	5	protein kinase, AMP-activated, gamma 2 non-catalytic subunit [Source:MGI Symbol;Acc:MGI:1336153]	108099	5.97868	7.01032	0.229237	0.00849144	0.0803783
ENSMUSG00000033308	Dpyd	3	Dihydropyrimidine dehydrogenase [NADP(+)] [Source:UniProtKB/Swiss-Prot;Acc:Q8CHR6]	99586	3.20338	3.91058	0.274085	0.00849547	0.0803783
ENSMUSG00000020640	Itsn2	12	intersectin 2 [Source:MGI Symbol;Acc:MGI:1338049]	20403	25.6508	22.4553	-0.172433	0.00849751	0.0803783
ENSMUSG00000018800	Abca5	11	ATP-binding cassette, sub-family A (ABC1), member 5 [Source:MGI Symbol;Acc:MGI:2386607]	217265	6.36787	5.54065	-0.179743	0.00852163	0.0805497
ENSMUSG00000057322	Rpl38	11	ribosomal protein L38 [Source:MGI Symbol;Acc:MGI:1914921]	67671	37.2107	44.1392	0.243239	0.00853129	0.0806034
ENSMUSG00000066036	Ubr4	4	ubiquitin protein ligase E3 component n-recognin 4 [Source:MGI Symbol;Acc:MGI:1916366]	69116	30.4122	33.6301	0.155197	0.0085617	0.0808529
ENSMUSG00000010663	Fads1	19	Fatty acid desaturase 1 [Source:UniProtKB/Swiss-Prot;Acc:Q920L1]	76267	63.1966	54.1926	-0.198755	0.00858307	0.0810068
ENSMUSG00000027695	Pld1	3	phospholipase D1 [Source:HGNC Symbol;Acc:HGNC:9067]	18805	11.0814	12.6544	0.19645	0.008586	0.0810068
ENSMUSG00000046364	Rpl27a	7	60S ribosomal protein L27a [Source:UniProtKB/Swiss-Prot;Acc:P14115]	26451	19.123	22.1264	0.212571	0.00867411	0.0816376
ENSMUSG00000019810	Fuca2	10	Mus musculus fucosidase, alpha-L- 2, plasma (Fuca2), transcript variant 2, mRNA. [Source:RefSeq mRNA;Acc:NM_001330198]	66848	3.98641	4.57368	0.203432	0.00868084	0.0816376
ENSMUSG00000029635	Cdk8	5	Cyclin-dependent kinase 8 [Source:UniProtKB/Swiss-Prot;Acc:Q8R3L8]	264064	11.2986	9.64617	-0.203278	0.00868108	0.0816376
ENSMUSG00000051910	Sox6	7	SRY (sex determining region Y)-box 6 [Source:MGI Symbol;Acc:MGI:98368]	20679	10.7449	9.40569	-0.172038	0.00873127	0.0820191
ENSMUSG00000023991	Foxp4	17	Forkhead box protein P4 [Source:UniProtKB/Swiss-Prot;Acc:Q9DBY0]	74123	7.05179	6.02622	-0.201918	0.00873785	0.0820191
ENSMUSG00000028637	Ccdc30	4	Coiled-coil domain-containing protein 30 [Source:UniProtKB/Swiss-Prot;Acc:Q8BVF4]	73332	10.9671	12.9723	0.240288	0.00874622	0.0820597
ENSMUSG00000044505	Lingo4	3	leucine rich repeat and Ig domain containing 4 [Source:HGNC Symbol;Acc:HGNC:31814]	320747	0.914305	1.3541	0.426435	0.0087726	0.082269
ENSMUSG00000020564	Atxn7l1	12	Ataxin-7-like protein 1 [Source:UniProtKB/Swiss-Prot;Acc:Q9CZ05]	380753	10.3973	8.68622	-0.228808	0.00879746	0.0824359
ENSMUSG00000021738	Atxn7	14	Ataxin-7 [Source:UniProtKB/Swiss-Prot;Acc:Q8R4I1]	246103	8.70778	7.37947	-0.212187	0.00879854	0.0824359
ENSMUSG00000028980	H6pd	4	hexose-6-phosphate dehydrogenase (glucose 1-dehydrogenase) [Source:MGI Symbol;Acc:MGI:2140356]	100198	1.66795	2.0333	0.272535	0.0088055	0.082463
ENSMUSG00000028838	Extl1	4	Exostosin-like 1 [Source:UniProtKB/Swiss-Prot;Acc:Q9JKV7]	56219	5.05534	4.02555	-0.281516	0.00882632	0.0825754
ENSMUSG00000031918	Mtmr2	9	Myotubularin-related protein 2 [Source:UniProtKB/Swiss-Prot;Acc:Q9Z2D1]	77116	29.2244	24.6772	-0.218075	0.00882748	0.0825754
ENSMUSG00000030166	Rad52	6	RAD52 homolog, DNA repair protein [Source:MGI Symbol;Acc:MGI:101949]	19365	4.57061	3.7381	-0.253051	0.00882974	0.0825754
ENSMUSG00000027309	4930402H24Rik	2	Uncharacterized [Source:UniProtKB/Swiss-Prot;Acc:Q7TT23]	228602	72.3636	64.193	-0.153922	0.00886819	0.0828967
ENSMUSG00000029101	Rgs12	5	regulator of G-protein signaling 12 [Source:MGI Symbol;Acc:MGI:1918979]	71729	13.5652	11.626	-0.199184	0.00887672	0.0829381
ENSMUSG00000021373	Cap2	13	Adenylyl cyclase-associated protein 2 [Source:UniProtKB/Swiss-Prot;Acc:Q9CYT6]	67252	10.079	11.5616	0.202757	0.00888653	0.0829915
ENSMUSG00000052914	Cyp2j6	4	Cytochrome P450 2J6 [Source:UniProtKB/Swiss-Prot;Acc:O54750]	13110	18.0369	15.6324	-0.184597	0.00890288	0.0831059
ENSMUSG00000019647	Sema6a	18	Semaphorin-6A [Source:UniProtKB/Swiss-Prot;Acc:O35464]	20358	29.2542	33.0784	0.1826	0.00891347	0.0831664
ENSMUSG00000036452	Arhgap26	18	Rho GTPase activating protein 26 [Source:MGI Symbol;Acc:MGI:1918552]	71302	9.68733	8.19779	-0.215008	0.0089437	0.08341
ENSMUSG00000040430	Pitpnc1	11	Cytoplasmic phosphatidylinositol transfer protein 1 [Source:UniProtKB/Swiss-Prot;Acc:Q8K4R4]	71795	36.1881	30.9943	-0.200033	0.00902558	0.0840236
ENSMUSG00000018830	Myh11	16	myosin heavy chain 11 [Source:HGNC Symbol;Acc:HGNC:7569]	17880	2.03474	2.48065	0.273138	0.00902609	0.0840236
ENSMUSG00000046886	Zfp474	18	zinc finger protein 474 [Source:MGI Symbol;Acc:MGI:1914008]	66758	5.2574	6.47462	0.284469	0.00903275	0.084047
ENSMUSG00000030256	Bhlhe41	6	Class E basic helix-loop-helix protein 41 [Source:UniProtKB/Swiss-Prot;Acc:Q99PV5]	79362	9.81364	10.9374	0.165344	0.00905938	0.0842173
ENSMUSG00000026860	Sh3glb2	2	SH3-domain GRB2-like endophilin B2 [Source:MGI Symbol;Acc:MGI:2385131]	227700	52.1832	46.3271	-0.152984	0.00908588	0.0844248
ENSMUSG00000031595	Pdgfrl	8	platelet derived growth factor receptor like [Source:HGNC Symbol;Acc:HGNC:8805]	68797	2.69098	1.89698	-0.386389	0.00913045	0.0848001
ENSMUSG00000021585	Cast	13	Calpastatin [Source:UniProtKB/Swiss-Prot;Acc:P51125]	12380	1.44538	1.78804	0.287928	0.00915533	0.0849922
ENSMUSG00000005237	Dnah2	11	Dynein heavy chain 2, axonemal [Source:UniProtKB/Swiss-Prot;Acc:P0C6F1]	327954	6.92658	8.13542	0.231389	0.00916156	0.085011
ENSMUSG00000028278	Rragd	4	Ras-related GTP binding D [Source:MGI Symbol;Acc:MGI:1098604]	52187	3.12484	3.81811	0.274802	0.009212	0.08544
ENSMUSG00000053964	Lgals4	7	Galectin-4 [Source:UniProtKB/Swiss-Prot;Acc:Q8K419]	16855	9.51389	7.61271	-0.278323	0.00923695	0.0856321
ENSMUSG00000009418	Nav1	1	Neuron navigator 1 [Source:UniProtKB/Swiss-Prot;Acc:Q8CH77]	215690	5.26364	6.16232	0.22596	0.0092672	0.0858732
ENSMUSG00000036672	Cenpt	8	Centromere protein T [Source:UniProtKB/Swiss-Prot;Acc:Q3TJM4]	320394	3.21457	2.61828	-0.256707	0.00927481	0.0859044
ENSMUSG00000025352	Gdf11	10	Growth/differentiation factor 11 [Source:UniProtKB/Swiss-Prot;Acc:Q9Z1W4]	14561	8.7013	7.41405	-0.20738	0.00929517	0.0860536
ENSMUSG00000022961	Son	16	Protein SON [Source:UniProtKB/Swiss-Prot;Acc:Q9QX47]	20658	130.151	111.82	-0.193997	0.00932586	0.0861946
ENSMUSG00000046330	Rpl37a	1	ribosomal protein L37a [Source:MGI Symbol;Acc:MGI:98068]	19981	20.9578	25.7657	0.281025	0.00932743	0.0861946
ENSMUSG00000050761	Gp1bb	16	glycoprotein Ib, beta polypeptide [Source:MGI Symbol;Acc:MGI:107852]	14724	1.71081	1.14379	-0.418209	0.00934612	0.086328
ENSMUSG00000035878	Hykk	9	Hydroxylysine kinase [Source:UniProtKB/Swiss-Prot;Acc:Q5U5V2]	235386	1.7641	1.41521	-0.275632	0.00935946	0.0863723
ENSMUSG00000078713	Tomm5	4	Mitochondrial import receptor subunit TOM5 homolog [Source:UniProtKB/Swiss-Prot;Acc:B1AXP6]	68512	6.58374	8.23327	0.29785	0.00938429	0.0865226
ENSMUSG00000035401	Emsy	7	BRCA2-interacting transcriptional repressor EMSY [Source:UniProtKB/Swiss-Prot;Acc:Q8BMB0]	233545	10.7841	9.32976	-0.18608	0.00944328	0.0869531
ENSMUSG00000051851	Rtl8c	X	retrotransposon Gag like 8C [Source:MGI Symbol;Acc:MGI:1920115]	72865	14.4625	17.9298	0.289862	0.00944815	0.0869531
ENSMUSG00000029446	Psph	5	phosphoserine phosphatase [Source:MGI Symbol;Acc:MGI:97788]	100678	9.68683	11.048	0.194078	0.00946735	0.0870306
ENSMUSG00000031812	Map1lc3b	8	Microtubule-associated proteins 1A/1B light chain 3B [Source:UniProtKB/Swiss-Prot;Acc:Q9CQV6]	67443	19.4104	21.4402	0.153349	0.00946895	0.0870306
ENSMUSG00000002280	Narfl	17	Cytosolic Fe-S cluster assembly factor NARFL [Source:UniProtKB/Swiss-Prot;Acc:Q7TMW6]	67563	5.81245	4.92683	-0.212707	0.00946947	0.0870306
ENSMUSG00000027775	Mfsd1	3	Major facilitator superfamily domain-containing protein 1 [Source:UniProtKB/Swiss-Prot;Acc:Q9DC37]	66868	6.5118	7.54489	0.214561	0.00947385	0.0870313
ENSMUSG00000025237	Parp6	9	poly(ADP-ribose) polymerase family member 6 [Source:HGNC Symbol;Acc:HGNC:26921]	67287	9.28303	7.94198	-0.201182	0.0094972	0.0871827
ENSMUSG00000016356	Col20a1	2	Collagen alpha-1(XX) chain [Source:UniProtKB/Swiss-Prot;Acc:Q923P0]	73368	1.47155	1.14307	-0.308869	0.00957286	0.0877855
ENSMUSG00000067847	Romo1	2	Reactive oxygen species modulator 1 [Source:UniProtKB/Swiss-Prot;Acc:P60603]	67067	10.4968	13.2288	0.305433	0.00963756	0.0882817
ENSMUSG00000038844	Kif16b	2	Kinesin-like protein KIF16B [Source:UniProtKB/Swiss-Prot;Acc:B1AVY7]	16558	6.58752	7.58017	0.205309	0.0096472	0.0883033
ENSMUSG00000040543	Pitpnm3	11	Membrane-associated phosphatidylinositol transfer protein 3 [Source:UniProtKB/Swiss-Prot;Acc:Q3UHE1]	327958	3.83423	4.57985	0.251907	0.00965339	0.08832
ENSMUSG00000031860	Pbx4	8	Mus musculus pre B cell leukemia homeobox 4 (Pbx4), transcript variant 4, mRNA. [Source:RefSeq mRNA;Acc:NM_001357308]	80720	4.81636	6.23216	0.333368	0.009664	0.0883372
ENSMUSG00000062210	Tnfaip8	18	Tumor necrosis factor alpha-induced protein 8 [Source:UniProtKB/Swiss-Prot;Acc:Q921Z5]	106869	3.01013	3.6326	0.26376	0.00970647	0.0886454
ENSMUSG00000033545	Znrf1	8	zinc and ring finger 1 [Source:MGI Symbol;Acc:MGI:2177308]	170737	5.50232	6.10089	0.159002	0.00976054	0.0890188
ENSMUSG00000049929	Lpar4	X	Lysophosphatidic acid receptor 4 [Source:UniProtKB/Swiss-Prot;Acc:Q8BLG2]	78134	1.6218	1.23292	-0.32575	0.00978776	0.0891465
ENSMUSG00000048029	Eno4	19	Enolase 4 [Source:UniProtKB/Swiss-Prot;Acc:Q8C042]	226265	7.03614	8.22366	0.225393	0.00981982	0.0893984
ENSMUSG00000068798	Rap1a	3	RAS-related protein 1a [Source:MGI Symbol;Acc:MGI:97852]	109905	15.2559	18.2039	0.247182	0.0099196	0.0901446
ENSMUSG00000027111	Itga6	2	Integrin alpha-6 Integrin alpha-6 heavy chain Integrin alpha-6 light chain [Source:UniProtKB/Swiss-Prot;Acc:Q61739]	16403	28.3922	25.0985	-0.159044	0.00993278	0.0902239
ENSMUSG00000057234	Mettl15	2	Probable methyltransferase-like protein 15 [Source:UniProtKB/Swiss-Prot;Acc:Q9DCL4]	76894	1.86693	2.35099	0.304209	0.00993904	0.0902402
ENSMUSG00000023921	Mut	17	Methylmalonyl-CoA mutase, mitochondrial [Source:UniProtKB/Swiss-Prot;Acc:P16332]	17850	11.4921	13.1829	0.202576	0.00996637	0.0904122
ENSMUSG00000051977	Prdm9	17	PR domain containing 9 [Source:MGI Symbol;Acc:MGI:2384854]	213389	1.24934	0.938843	-0.339845	0.00998049	0.0904948
ENSMUSG00000030505	Prmt3	7	protein arginine N-methyltransferase 3 [Source:MGI Symbol;Acc:MGI:1919224]	71974	5.48324	6.28549	0.200238	0.00998914	0.0905158
ENSMUSG00000064360	mt-Nd3	MT	NADH-ubiquinone oxidoreductase chain 3 [Source:UniProtKB/Swiss-Prot;Acc:P03899]	17718	29.6676	37.179	0.302032	0.00999897	0.0905408
ENSMUSG00000040118	Cacna2d1	5	Voltage-dependent calcium channel subunit alpha-2/delta-1 Voltage-dependent calcium channel subunit alpha-2-1 Voltage-dependent calcium channel subunit delta-1 [Source:UniProtKB/Swiss-Prot;Acc:O08532]	12293	1.37863	1.69291	0.279145	0.0100097	0.0905797
ENSMUSG00000044550	Tceal3	X	Mus musculus transcription elongation factor A (SII)-like 3 (Tceal3), transcript variant 2, mRNA. [Source:RefSeq mRNA;Acc:NM_001359277]	594844	7.10303	8.72056	0.278865	0.0100122	0.0905797
ENSMUSG00000022433	Csnk1e	15	Casein kinase I isoform epsilon [Source:UniProtKB/Swiss-Prot;Acc:Q9JMK2]	27373	19.3809	21.3504	0.148859	0.0100701	0.0910218
ENSMUSG00000005973	Rcn1	2	Reticulocalbin-1 [Source:UniProtKB/Swiss-Prot;Acc:Q05186]	19672	4.21814	5.34722	0.313769	0.01008	0.0910708
ENSMUSG00000039621	Prex1	2	Phosphatidylinositol 3,4,5-trisphosphate-dependent Rac exchanger 1 protein [Source:UniProtKB/Swiss-Prot;Acc:Q69ZK0]	277360	82.3129	73.4387	-0.14645	0.0101137	0.0912669
ENSMUSG00000027358	Bmp2	2	Bone morphotic protein 2 [Source:UniProtKB/Swiss-Prot;Acc:P21274]	12156	1.10728	1.40374	0.311609	0.010139	0.0913998
ENSMUSG00000033055	Ankrd54	15	Ankyrin repeat domain-containing protein 54 [Source:UniProtKB/Swiss-Prot;Acc:Q91WK7]	223690	8.18136	7.04452	-0.192253	0.0101467	0.0914285
ENSMUSG00000043323	Fbrsl1	5	fibrosin-1-like protein isoform 3 [Source:RefSeq peptide;Acc:NP_001303971]	381668	40.1168	34.6921	-0.187597	0.0101801	0.091661
ENSMUSG00000025277	Abhd6	14	abhydrolase domain containing 6 [Source:MGI Symbol;Acc:MGI:1913332]	66082	15.3114	13.0007	-0.211471	0.0101815	0.091661
ENSMUSG00000024590	Lmnb1	18	Lamin-B1 [Source:UniProtKB/Swiss-Prot;Acc:P14733]	16906	5.53338	6.30998	0.193663	0.0102409	0.0921133
ENSMUSG00000029576	Radil	5	Ras-associating and dilute domain-containing protein [Source:UniProtKB/Swiss-Prot;Acc:Q69Z89]	231858	1.92068	2.34854	0.275865	0.0102682	0.092318
ENSMUSG00000003546	Klc4	17	Mus musculus kinesin light chain 4 (Klc4), transcript variant 2, mRNA. [Source:RefSeq mRNA;Acc:NM_001357130]	74764	11.0395	9.59045	-0.181561	0.0102818	0.0923856
ENSMUSG00000029312	Klhl8	5	Kelch-like protein 8 [Source:UniProtKB/Swiss-Prot;Acc:P59280]	246293	3.60007	2.97916	-0.241947	0.0102876	0.0923856
ENSMUSG00000019978	Epb41l2	10	Mus musculus erythrocyte membrane protein band 4.1 like 2 (Epb41l2), transcript variant 3, mRNA. [Source:RefSeq mRNA;Acc:NM_001358751]	13822	44.269	39.1297	-0.159089	0.0102894	0.0923856
ENSMUSG00000047996	Prrg1	X	proline rich and Gla domain 1 [Source:HGNC Symbol;Acc:HGNC:9469]	546336	6.71186	8.29503	0.285758	0.0103426	0.0928218
ENSMUSG00000050447	Lypd6	2	Ly6/PLAUR domain-containing protein 6 [Source:UniProtKB/Swiss-Prot;Acc:Q8BPP5]	320343	4.90222	3.88527	-0.287304	0.0103559	0.0928591
ENSMUSG00000032515	Csrnp1	9	Mus musculus cysteine-serine-rich nuclear protein 1 (Csrnp1), transcript variant 3, mRNA. [Source:RefSeq mRNA;Acc:NM_001357561]	215418	4.47206	3.50252	-0.30037	0.0103954	0.0930985
ENSMUSG00000026278	Bok	1	Bcl-2-related ovarian killer protein [Source:UniProtKB/Swiss-Prot;Acc:O35425]	51800	3.09647	4.29473	0.382172	0.0104157	0.0931594
ENSMUSG00000034574	Daam1	12	Disheveled-associated activator of morphosis 1 [Source:UniProtKB/Swiss-Prot;Acc:Q8BPM0]	208846	51.9428	45.6808	-0.165295	0.010417	0.0931594
ENSMUSG00000060227	Casc4	2	Protein CASC4 [Source:UniProtKB/Swiss-Prot;Acc:Q6P2L7]	319996	18.9546	20.8922	0.15071	0.0104249	0.0931885
ENSMUSG00000025470	Zfp511	7	zinc finger protein 511 [Source:MGI Symbol;Acc:MGI:1917002]	69752	8.28528	6.42077	-0.310059	0.0105253	0.0939619
ENSMUSG00000038914	Dido1	2	Death-inducer obliterator 1 [Source:UniProtKB/Swiss-Prot;Acc:Q8C9B9]	23856	19.8891	17.4223	-0.170911	0.010533	0.0939889
ENSMUSG00000048960	Prex2	1	Phosphatidylinositol 3,4,5-trisphosphate-dependent Rac exchanger 2 protein [Source:UniProtKB/Swiss-Prot;Acc:Q3LAC4]	109294	38.7562	32.3673	-0.228287	0.0105431	0.0940376
ENSMUSG00000027582	Zgpat	2	zinc finger, CCCH-type with G patch domain [Source:MGI Symbol;Acc:MGI:2449939]	229007	15.3385	13.3904	-0.174013	0.0105577	0.0941268
ENSMUSG00000058600	Rpl30	15	ribosomal protein L30 [Source:MGI Symbol;Acc:MGI:98037]	19946	9.32155	11.058	0.242213	0.0105918	0.0943477
ENSMUSG00000036278	Macrod1	19	O-acetyl-ADP-ribose deacetylase MACROD1 [Source:UniProtKB/Swiss-Prot;Acc:Q922B1]	107227	9.55896	11.1905	0.225179	0.0105995	0.0943749
ENSMUSG00000062580	Timm17a	1	Mitochondrial import inner membrane translocase subunit Tim17-A [Source:UniProtKB/Swiss-Prot;Acc:Q9Z0V8]	21854	3.38562	2.86168	-0.215172	0.0106512	0.09465
ENSMUSG00000072294	Klf12	14	Krueppel-like factor 12 [Source:UniProtKB/Swiss-Prot;Acc:O35738]	16597	7.91084	6.84666	-0.185177	0.0106538	0.09465
ENSMUSG00000000276	Dgke	11	Diacylglycerol kinase epsilon [Source:UniProtKB/Swiss-Prot;Acc:Q9R1C6]	56077	2.1143	2.53658	0.253415	0.0106687	0.0947407
ENSMUSG00000048022	Tmem229a	6	Transmembrane protein 229A [Source:UniProtKB/Swiss-Prot;Acc:B9EJI9]	319832	36.0944	30.3063	-0.225151	0.0106953	0.0949358
ENSMUSG00000028937	Acot7	4	Cytosolic acyl coenzyme A thioester hydrolase [Source:UniProtKB/Swiss-Prot;Acc:Q91V12]	70025	49.8261	58.1734	0.222152	0.0107281	0.095069
ENSMUSG00000040280	Ndufa4l2	10	NADH dehydrogenase [ubiquinone] 1 alpha subcomplex subunit 4-like 2 [Source:UniProtKB/Swiss-Prot;Acc:Q4FZG9]	407790	1.27789	2.01812	0.442323	0.0107303	0.095069
ENSMUSG00000022525	Hrasls	16	Mus musculus HRAS-like suppressor (Hrasls), transcript variant 2, mRNA. [Source:RefSeq mRNA;Acc:NM_001357092]	27281	1.49836	1.94197	0.332327	0.0107338	0.095069
ENSMUSG00000001555	Fkbp10	11	Peptidyl-prolyl cis-trans isomerase FKBP10 [Source:UniProtKB/Swiss-Prot;Acc:Q61576]	14230	12.4806	10.7773	-0.188691	0.010741	0.0950909
ENSMUSG00000002997	Prkar2b	12	protein kinase, cAMP dependent regulatory, type II beta [Source:MGI Symbol;Acc:MGI:97760]	19088	1.42444	1.78487	0.297536	0.0108276	0.0958159
ENSMUSG00000030987	Stim1	7	Stromal interaction molecule 1 [Source:UniProtKB/Swiss-Prot;Acc:P70302]	20866	19.1903	20.9547	0.138212	0.0108382	0.0958675
ENSMUSG00000039809	Gabbr2	4	Gamma-aminobutyric acid type B receptor subunit 2 [Source:UniProtKB/Swiss-Prot;Acc:Q80T41]	242425	35.9853	30.6872	-0.203867	0.0108622	0.0960384
ENSMUSG00000024565	Sall3	18	Sal-like protein 3 [Source:UniProtKB/Swiss-Prot;Acc:Q62255]	20689	8.96039	7.51052	-0.224167	0.010967	0.0968803
ENSMUSG00000074165	Zfp788	7	zinc finger protein 788 [Source:MGI Symbol;Acc:MGI:1914857]	67607	5.4288	4.5603	-0.223049	0.0109805	0.0969567
ENSMUSG00000028688	Toe1	4	Target of EGR1 protein 1 [Source:UniProtKB/Swiss-Prot;Acc:Q9D2E2]	68276	5.42034	4.39604	-0.262242	0.0110068	0.0971245
ENSMUSG00000039770	Ypel5	17	yippee like 5 [Source:MGI Symbol;Acc:MGI:1916937]	383295	8.34496	9.69678	0.215784	0.0110091	0.0971245
ENSMUSG00000029819	Npy	6	Pro-neuropeptide Y Neuropeptide Y C-flanking peptide of NPY [Source:UniProtKB/Swiss-Prot;Acc:P57774]	109648	16.3324	5.81366	-0.428676	0.0110212	0.0971472
ENSMUSG00000036299	BC031181	18	UPF0729 [Source:UniProtKB/Swiss-Prot;Acc:Q91WE4]	407819	17.8858	20.7542	0.215148	0.0110299	0.097181
ENSMUSG00000017639	Rab11fip4	11	Rab11 family-interacting protein 4 [Source:UniProtKB/Swiss-Prot;Acc:Q8BQP8]	268451	37.1307	32.5643	-0.170016	0.0110379	0.0972091
ENSMUSG00000001524	Gtf2h4	17	general transcription factor II H, polypeptide 4 [Source:MGI Symbol;Acc:MGI:1338799]	14885	5.36306	4.30486	-0.274215	0.0110545	0.0973131
ENSMUSG00000057666	Gapdh	6	Glyceraldehyde-3-phosphate dehydrogenase [Source:UniProtKB/Swiss-Prot;Acc:P16858]	14433	71.3322	78.977	0.155886	0.0110699	0.0973775
ENSMUSG00000052861	Dnah6	6	dynein axonemal heavy chain 6 [Source:HGNC Symbol;Acc:HGNC:2951]	330355	13.5768	15.833	0.222746	0.0110728	0.0973775
ENSMUSG00000043467	Zbtb37	1	zinc finger and BTB domain containing 37 [Source:MGI Symbol;Acc:MGI:2444467]	240869	3.86946	3.38351	-0.173233	0.0110762	0.0973775
ENSMUSG00000071550	Cfap44	16	cilia and flagella associated protein 44 [Source:MGI Symbol;Acc:MGI:1277238]	212517	19.7893	23.7898	0.25836	0.0110947	0.0974972
ENSMUSG00000037257	Aagab	9	alpha- and gamma-adaptin binding protein [Source:MGI Symbol;Acc:MGI:1914189]	66939	4.1472	4.69431	0.184883	0.0111077	0.0975692
ENSMUSG00000001627	Ifrd1	12	Interferon-related developmental regulator 1 [Source:UniProtKB/Swiss-Prot;Acc:P19182]	15982	13.8572	11.7523	-0.209575	0.0111193	0.097602
ENSMUSG00000002190	Clgn	8	Mus musculus calmegin (Clgn), transcript variant 2, mRNA. [Source:RefSeq mRNA;Acc:NM_001329627]	12745	0.962144	1.22289	0.312861	0.0111397	0.0976389
ENSMUSG00000055917	Zfp277	12	zinc finger protein 277 [Source:MGI Symbol;Acc:MGI:1890393]	246196	5.2263	4.58884	-0.167805	0.0112145	0.0982172
ENSMUSG00000026856	Dolpp1	2	Dolichyldiphosphatase 1 [Source:UniProtKB/Swiss-Prot;Acc:Q9JMF7]	57170	6.63152	5.62823	-0.209404	0.0112379	0.0983716
ENSMUSG00000031906	Smpd3	8	sphingomyelin phosphodiesterase 3, neutral [Source:MGI Symbol;Acc:MGI:1927578]	58994	4.1122	3.32008	-0.266706	0.011256	0.0984877
ENSMUSG00000001985	Grik3	4	Glutamate receptor ionotropic, kainate 3 [Source:UniProtKB/Swiss-Prot;Acc:B1AS29]	14807	1.75516	0.929422	-0.465065	0.0112945	0.0987777
ENSMUSG00000024045	Akap8	17	A-kinase anchor protein 8 [Source:UniProtKB/Swiss-Prot;Acc:Q9DBR0]	56399	39.538	34.077	-0.189528	0.0113016	0.0987777
ENSMUSG00000032290	Ptpn9	9	protein tyrosine phosphatase, non-receptor type 9 [Source:MGI Symbol;Acc:MGI:1928376]	56294	8.3054	6.8887	-0.238437	0.0113908	0.0994112
ENSMUSG00000007039	Ddah2	17	N(G),N(G)-dimethylarginine dimethylaminohydrolase 2 [Source:UniProtKB/Swiss-Prot;Acc:Q99LD8]	51793	5.36915	6.68011	0.290962	0.011391	0.0994112
ENSMUSG00000022094	Slc39a14	14	solute carrier family 39 (zinc transporter), member 14 [Source:MGI Symbol;Acc:MGI:2384851]	213053	5.94951	4.94888	-0.23443	0.0114027	0.09947
ENSMUSG00000068099	1500009C09Rik	15	RIKEN cDNA 1500009C09 gene [Source:MGI Symbol;Acc:MGI:1923755]		6.45352	7.90651	0.278386	0.0114716	0.0999849
ENSMUSG00000034663	Bmp2k	5	BMP-2-inducible protein kinase [Source:UniProtKB/Swiss-Prot;Acc:Q91Z96]	140780	16.8438	14.8194	-0.164627	0.0115189	0.100311
ENSMUSG00000022841	Ap2m1	16	AP-2 complex subunit mu [Source:UniProtKB/Swiss-Prot;Acc:P84091]	11773	22.6098	25.1798	0.162536	0.0115572	0.100558
ENSMUSG00000031851	Ntpcr	8	Cancer-related nucleoside-triphosphatase homolog [Source:UniProtKB/Swiss-Prot;Acc:Q9CQA9]	66566	4.45	5.6735	0.313296	0.011621	0.10096
ENSMUSG00000032599	Ip6k2	9	Inositol hexakisphosphate kinase 2 [Source:UniProtKB/Swiss-Prot;Acc:Q80V72]	76500	16.254	14.3591	-0.159895	0.0116233	0.10096
ENSMUSG00000022636	Alcam	16	CD166 antigen [Source:UniProtKB/Swiss-Prot;Acc:Q61490]	11658	19.9574	22.1561	0.160518	0.0116417	0.101027
ENSMUSG00000040146	Rgl3	9	Ral guanine nucleotide dissociation stimulator-like 3 [Source:UniProtKB/Swiss-Prot;Acc:Q3UYI5]	71746	8.2962	6.74489	-0.259315	0.0116806	0.101284
ENSMUSG00000032387	Rbpms2	9	RNA binding protein with multiple splicing 2 [Source:MGI Symbol;Acc:MGI:1919223]	71973	4.47925	5.57985	0.292646	0.0116889	0.101312
ENSMUSG00000021044	Adck1	12	Uncharacterized aarF domain-containing protein kinase 1 [Source:UniProtKB/Swiss-Prot;Acc:Q9D0L4]	72113	7.08298	5.95334	-0.222546	0.0117108	0.101415
ENSMUSG00000005089	Slc1a2	2	solute carrier family 1 (glial high affinity glutamate transporter), member 2 [Source:MGI Symbol;Acc:MGI:101931]	20511	589.083	509.983	-0.184902	0.0117222	0.10147
ENSMUSG00000068747	Sort1	3	Sortilin [Source:UniProtKB/Swiss-Prot;Acc:Q6PHU5]	20661	64.2478	71.8555	0.168226	0.0117367	0.101553
ENSMUSG00000036676	Tmtc3	10	transmembrane and tetratricopeptide repeat containing 3 [Source:MGI Symbol;Acc:MGI:3036255]	237500	4.27362	3.66218	-0.198161	0.0118515	0.10224
ENSMUSG00000021830	Txndc16	14	thioredoxin domain containing 16 [Source:MGI Symbol;Acc:MGI:1917811]	70561	23.012	25.331	0.14799	0.0118727	0.102292
ENSMUSG00000025287	Acot9	X	Acyl-coenzyme A thioesterase 9, mitochondrial [Source:UniProtKB/Swiss-Prot;Acc:Q9R0X4]	56360	4.43526	3.66039	-0.242547	0.0119186	0.102644
ENSMUSG00000025738	Fbxl16	17	F-box/LRR-repeat protein 16 [Source:UniProtKB/Swiss-Prot;Acc:A2RT62]	214931	3.5623	4.2663	0.251945	0.0119447	0.102825
ENSMUSG00000032017	Grik4	9	Glutamate receptor ionotropic, kainate 4 [Source:UniProtKB/Swiss-Prot;Acc:Q8BMF5]	110637	1.84247	2.22828	0.261631	0.0119533	0.102855
ENSMUSG00000039835	Nhsl1	10	NHS-like protein 1 [Source:UniProtKB/Swiss-Prot;Acc:Q8CAF4]	215819	26.4603	21.8925	-0.239573	0.0119717	0.102882
ENSMUSG00000075592	Nynrin	14	Protein NYNRIN [Source:UniProtKB/Swiss-Prot;Acc:Q5DTZ0]	277154	4.06657	4.57674	0.178376	0.011991	0.102961
ENSMUSG00000029431	B3gnt4	5	N-acetyllactosaminide beta-1,3-N-acetylglucosaminyltransferase 4 [Source:UniProtKB/Swiss-Prot;Acc:Q1RLK6]	231727	2.57071	3.41074	0.350646	0.0120049	0.102993
ENSMUSG00000066357	Wdr6	9	WD repeat domain 6 [Source:MGI Symbol;Acc:MGI:1930140]	83669	9.0321	10.3068	0.194974	0.0120392	0.1032
ENSMUSG00000032356	Rasgrf1	9	RAS protein-specific guanine nucleotide-releasing factor 1 [Source:MGI Symbol;Acc:MGI:99694]	19417	2.95869	3.73399	0.30845	0.0120913	0.103559
ENSMUSG00000026387	Sctr	1	Secretin receptor [Source:UniProtKB/Swiss-Prot;Acc:Q5FWI2]	319229	2.69978	1.9685	-0.357268	0.0121402	0.103845
ENSMUSG00000025597	Klhl4	X	kelch-like protein 4 isoform 3 [Source:RefSeq peptide;Acc:NP_001277407]	237010	11.4675	13.6237	0.241823	0.0121562	0.103938
ENSMUSG00000026223	Itm2c	1	Integral membrane protein 2C CT-BRI3 [Source:UniProtKB/Swiss-Prot;Acc:Q91VK4]	64294	127.262	149.055	0.22482	0.0122052	0.104226
ENSMUSG00000038633	Degs1	1	Sphingolipid delta(4)-desaturase DES1 [Source:UniProtKB/Swiss-Prot;Acc:O09005]	13244	36.6375	42.1143	0.20323	0.0122222	0.104277
ENSMUSG00000073295	Nudt11	X	Diphosphoinositol polyphosphate phosphohydrolase 3-alpha [Source:UniProtKB/Swiss-Prot;Acc:P0C027]	58242	1.22676	1.62688	0.34797	0.0122267	0.104277
ENSMUSG00000056476	Med12l	3	Mediator of RNA polymerase II transcription subunit 12-like protein [Source:UniProtKB/Swiss-Prot;Acc:Q8BQM9]	329650	5.36958	4.68963	-0.173244	0.0122775	0.104492
ENSMUSG00000042523	Dnal1	12	Mus musculus dynein, axonemal, light chain 1 (Dnal1), transcript variant 2, mRNA. [Source:RefSeq mRNA;Acc:NM_001346528]	105000	6.90435	7.75949	0.175758	0.0122777	0.104492
ENSMUSG00000020135	Apc2	10	APC2, WNT signaling pathway regulator [Source:HGNC Symbol;Acc:HGNC:24036]	23805	19.2556	17.2163	-0.143383	0.0123293	0.104799
ENSMUSG00000027634	Ndrg3	2	Mus musculus N-myc downstream regulated 3 (Ndrg3), transcript variant 6, mRNA. [Source:RefSeq mRNA;Acc:NM_001355394]	29812	17.9484	15.6512	-0.175213	0.0123571	0.104947
ENSMUSG00000026970	Rbms1	2	RNA-binding motif, single-stranded-interacting protein 1 [Source:UniProtKB/Swiss-Prot;Acc:Q91W59]	56878	4.57818	3.84991	-0.220788	0.0124151	0.105395
ENSMUSG00000052117	D630039A03Rik	4	chromosome 9 open reading frame 152 [Source:HGNC Symbol;Acc:HGNC:31455]	242484	1.19479	0.88506	-0.34937	0.0124607	0.105738
ENSMUSG00000030283	St8sia1	6	Alpha-N-acetylneuraminide alpha-2,8-sialyltransferase [Source:UniProtKB/Swiss-Prot;Acc:Q64687]	20449	1.45174	1.75445	0.263657	0.0124679	0.105755
ENSMUSG00000022974	Paxbp1	16	PAX3- and PAX7-binding protein 1 [Source:UniProtKB/Swiss-Prot;Acc:P58501]	67367	27.7182	24.1779	-0.175681	0.0124775	0.105793
ENSMUSG00000027667	Zfp639	3	zinc finger protein 639 [Source:MGI Symbol;Acc:MGI:1915028]	67778	8.42015	7.1537	-0.208094	0.0125432	0.106305
ENSMUSG00000036206	Sh3bp4	1	SH3 domain-binding protein 4 [Source:UniProtKB/Swiss-Prot;Acc:Q921I6]	98402	1.76975	2.08031	0.230353	0.0126509	0.107173
ENSMUSG00000030091	Nup210	6	Nuclear pore membrane glycoprotein 210 [Source:UniProtKB/Swiss-Prot;Acc:Q9QY81]	54563	1.78358	2.11173	0.237796	0.0128383	0.10827
ENSMUSG00000031712	Il15	8	Interleukin-15 [Source:UniProtKB/Swiss-Prot;Acc:P48346]	16168	1.45514	1.01593	-0.383984	0.0128474	0.10827
ENSMUSG00000031422	Morf4l2	X	Mortality factor 4-like protein 2 [Source:UniProtKB/Swiss-Prot;Acc:Q9R0Q4]	56397	23.0696	26.5519	0.204989	0.0128606	0.10827
ENSMUSG00000070565	Rasal2	1	RAS protein activator like 2 [Source:HGNC Symbol;Acc:HGNC:9874]	226525	8.34119	9.10839	0.137123	0.0128606	0.10827
ENSMUSG00000028270	Gbp2	3	Guanylate-binding protein 2 [Source:UniProtKB/Swiss-Prot;Acc:Q9Z0E6]	14469	1.84374	2.36551	0.322516	0.0128995	0.108552
ENSMUSG00000030722	Nfatc2ip	7	NFATC2-interacting protein [Source:UniProtKB/Swiss-Prot;Acc:O09130]	18020	2.17545	1.76547	-0.261861	0.0129059	0.10856
ENSMUSG00000072770	Acrbp	6	Acrosin-binding protein [Source:UniProtKB/Swiss-Prot;Acc:Q3V140]	54137	8.92531	7.27983	-0.255364	0.0129649	0.108956
ENSMUSG00000034401	Spata6	4	Spermatosis-associated protein 6 [Source:UniProtKB/Swiss-Prot;Acc:Q3U6K5]	67946	5.03374	5.82018	0.211712	0.012969	0.108956
ENSMUSG00000026730	Pter	2	Phosphotriesterase-related protein [Source:UniProtKB/Swiss-Prot;Acc:Q60866]	19212	1.22475	1.67611	0.368588	0.0129902	0.109089
ENSMUSG00000029120	Ppp2r2c	5	protein phosphatase 2, regulatory subunit B, gamma [Source:MGI Symbol;Acc:MGI:2442660]	269643	19.2276	22.0644	0.20085	0.0130325	0.109398
ENSMUSG00000021327	Zkscan3	13	zinc finger with KRAB and SCAN domains 3 [Source:MGI Symbol;Acc:MGI:1919989]	72739	15.77	12.5332	-0.280959	0.0130697	0.10962
ENSMUSG00000074607	Tox2	2	TOX high mobility group box family member 2 [Source:HGNC Symbol;Acc:HGNC:16095]	269389	11.3086	9.0623	-0.272381	0.0131136	0.109943
ENSMUSG00000069274	Hist1h4f	13	Histone H4 [Source:UniProtKB/Swiss-Prot;Acc:P62806]	319157	1.22971	2.10338	0.450568	0.0131374	0.110096
ENSMUSG00000067279	Ppp1r3c	19	Protein phosphatase 1 regulatory subunit 3C [Source:UniProtKB/Swiss-Prot;Acc:Q7TMB3]	53412	27.6618	22.9839	-0.2344	0.0131792	0.110355
ENSMUSG00000024725	Ostf1	19	Osteoclast-stimulating factor 1 [Source:UniProtKB/Swiss-Prot;Acc:Q62422]	20409	4.11435	4.79068	0.219415	0.0132166	0.110623
ENSMUSG00000034449	Dhrs11	11	Dehydrogenase/reductase SDR family member 11 [Source:UniProtKB/Swiss-Prot;Acc:Q3U0B3]	192970	10.8508	8.70818	-0.273213	0.0132505	0.110861
ENSMUSG00000034593	Myo5a	9	Unconventional myosin-Va [Source:UniProtKB/Swiss-Prot;Acc:Q99104]	17918	5.25245	5.918	0.178325	0.0132643	0.110931
ENSMUSG00000020650	Bcap29	12	B-cell receptor-associated protein 29 [Source:UniProtKB/Swiss-Prot;Acc:Q61334]	12033	2.75674	3.22741	0.226236	0.0132843	0.111052
ENSMUSG00000024968	Rcor2	19	REST corepressor 2 [Source:UniProtKB/Swiss-Prot;Acc:Q8C796]	104383	2.19647	1.73221	-0.2931	0.0132975	0.111071
ENSMUSG00000041975	Mettl8	2	Methyltransferase-like protein 8 [Source:UniProtKB/Swiss-Prot;Acc:A2AUU0]	228019	3.70648	4.40654	0.243588	0.0133614	0.11142
ENSMUSG00000003534	Ddr1	17	Epithelial discoidin domain-containing receptor 1 [Source:UniProtKB/Swiss-Prot;Acc:Q03146]	12305	81.7955	93.3956	0.194203	0.0133672	0.11142
ENSMUSG00000025407	Gli1	10	Zinc finger protein GLI1 [Source:UniProtKB/Swiss-Prot;Acc:P47806]	14632	12.2475	9.65389	-0.288376	0.0133723	0.11142
ENSMUSG00000024087	Cyp1b1	17	Cytochrome P450 1B1 [Source:UniProtKB/Swiss-Prot;Acc:Q64429]	13078	1.16089	1.96767	0.44909	0.0133899	0.11152
ENSMUSG00000039087	Rreb1	13	Ras-responsive element-binding protein 1 [Source:UniProtKB/Swiss-Prot;Acc:Q3UH06]	68750	8.68489	7.51607	-0.184592	0.0133965	0.111529
ENSMUSG00000046402	Rbp1	9	retinol binding protein 1, cellular [Source:MGI Symbol;Acc:MGI:97876]	19659	5.08802	6.11681	0.254665	0.01343	0.111671
ENSMUSG00000005716	Pvalb	15	parvalbumin [Source:MGI Symbol;Acc:MGI:97821]	19293	1.29124	1.99946	0.427552	0.0134409	0.111715
ENSMUSG00000034936	Arl4d	11	ADP-ribosylation factor-like protein 4D [Source:UniProtKB/Swiss-Prot;Acc:Q99PE9]	80981	18.48	10.3258	-0.451458	0.013461	0.111836
ENSMUSG00000002012	Pnck	X	pregnancy upregulated non-ubiquitously expressed CaM kinase [Source:MGI Symbol;Acc:MGI:1347357]	93843	1.78439	2.36813	0.347883	0.0134693	0.111859
ENSMUSG00000014303	Glis2	16	Zinc finger protein GLIS2 [Source:UniProtKB/Swiss-Prot;Acc:Q8VDL9]	83396	3.68704	2.96694	-0.269445	0.013501	0.11203
ENSMUSG00000019892	Lrriq1	10	Leucine-rich repeat and IQ domain-containing protein 1 [Source:UniProtKB/Swiss-Prot;Acc:Q0P5X1]	74978	5.21675	6.24974	0.252099	0.013566	0.112477
ENSMUSG00000022801	Lrch3	16	Leucine-rich repeat and calponin homology domain-containing protein 3 [Source:UniProtKB/Swiss-Prot;Acc:Q8BVU0]	70144	18.3507	15.8452	-0.188527	0.013605	0.112663
ENSMUSG00000011148	Adssl1	12	adenylosuccinate synthetase like 1 [Source:MGI Symbol;Acc:MGI:87947]	11565	20.851	24.6263	0.233237	0.0136333	0.112851
ENSMUSG00000024588	Fech	18	Mus musculus ferrochelatase (Fech), transcript variant 2, mRNA. [Source:RefSeq mRNA;Acc:NM_001348055]	14151	14.4931	16.4393	0.186464	0.0136563	0.112949
ENSMUSG00000000058	Cav2	6	Caveolin-2 [Source:UniProtKB/Swiss-Prot;Acc:Q9WVC3]	12390	4.86358	5.83336	0.253412	0.0136646	0.11297
ENSMUSG00000019986	Ahi1	10	Abelson helper integration site 1 [Source:HGNC Symbol;Acc:HGNC:21575]	52906	10.7859	11.9857	0.161695	0.01367	0.11297
ENSMUSG00000021939	Ctsb	14	cathepsin B [Source:MGI Symbol;Acc:MGI:88561]	13030	46.4416	51.6435	0.160292	0.0137782	0.113681
ENSMUSG00000031351	Zfp185	X	zinc finger protein 185 [Source:MGI Symbol;Acc:MGI:108095]	22673	1.74392	2.1107	0.263566	0.0137783	0.113681
ENSMUSG00000040936	Ulk4	9	unc-51-like kinase 4 [Source:MGI Symbol;Acc:MGI:1921622]	209012	6.93221	7.94074	0.19965	0.0137785	0.113681
ENSMUSG00000034210	Efcab14	4	EF-hand calcium-binding domain-containing protein 14 [Source:UniProtKB/Swiss-Prot;Acc:Q8BGQ6]	230648	46.1876	52.2224	0.182792	0.0137901	0.11373
ENSMUSG00000057469	E2f6	12	Transcription factor E2F6 [Source:UniProtKB/Swiss-Prot;Acc:O54917]	50496	9.82386	11.6625	0.240949	0.0138221	0.113935
ENSMUSG00000026456	Cyb5r1	1	cytochrome b5 reductase 1 [Source:MGI Symbol;Acc:MGI:1919267]	72017	2.35985	2.88986	0.275995	0.0138261	0.113935
ENSMUSG00000054792	Klhl18	9	kelch like family member 18 [Source:HGNC Symbol;Acc:HGNC:29120]	270201	4.91399	4.22348	-0.194272	0.013847	0.113968
ENSMUSG00000061740	Cyp2d22	15	cytochrome P450, family 2, subfamily d, polypeptide 22 [Source:MGI Symbol;Acc:MGI:1929474]	56448	29.6502	25.5622	-0.189854	0.0138653	0.114072
ENSMUSG00000026389	Steap3	1	STEAP family member 3 [Source:MGI Symbol;Acc:MGI:1915678]	68428	3.00474	2.48183	-0.240549	0.0138916	0.114188
ENSMUSG00000041734	Kirrel	3	Kin of IRRE-like protein 1 [Source:UniProtKB/Swiss-Prot;Acc:Q80W68]	170643	2.12042	1.81574	-0.198488	0.0139158	0.114301
ENSMUSG00000034275	Igsf9b	9	B [Source:UniProtKB/Swiss-Prot;Acc:E9PZ19]	235086	1.40585	1.64999	0.227889	0.0139289	0.114363
ENSMUSG00000032966	Fkbp1a	2	Peptidyl-prolyl cis-trans isomerase FKBP1A [Source:UniProtKB/Swiss-Prot;Acc:P26883]	14225	34.6023	38.9882	0.177355	0.0139531	0.114423
ENSMUSG00000020092	Pald1	10	phosphatase domain containing, paladin 1 [Source:HGNC Symbol;Acc:HGNC:23530]	27355	3.4364	4.13021	0.253232	0.0139641	0.114466
ENSMUSG00000003623	Crot	5	Peroxisomal carnitine O-octanoyltransferase [Source:UniProtKB/Swiss-Prot;Acc:Q9DC50]	74114	30.6955	25.912	-0.21426	0.0140321	0.114838
ENSMUSG00000024411	Aqp4	18	aquaporin-4 isoform M1x [Source:RefSeq peptide;Acc:NP_001304658]	11829	134.503	114.301	-0.20771	0.0141139	0.115134
ENSMUSG00000059772	Slx1b	7	SLX1 structure-specific endonuclease subunit homolog B (S. cerevisiae) [Source:MGI Symbol;Acc:MGI:1915220]	75764	4.96322	4.2008	-0.213286	0.0141434	0.115283
ENSMUSG00000072694	1500011B03Rik	5	RIKEN cDNA 1500011B03 gene [Source:MGI Symbol;Acc:MGI:1913486]		4.13263	5.00063	0.260709	0.0141625	0.115392
ENSMUSG00000055254	Ntrk2	13	BDNF/NT-3 growth factors receptor [Source:UniProtKB/Swiss-Prot;Acc:P15209]	18212	117.469	100.43	-0.19958	0.0141991	0.115597
ENSMUSG00000021466	Ptch1	13	Mus musculus patched 1 (Ptch1), transcript variant 2, mRNA. [Source:RefSeq mRNA;Acc:NM_001328514]	19206	41.1366	36.083	-0.169086	0.0142302	0.115785
ENSMUSG00000046637	Ttc34	4	tetratricopeptide repeat domain 34 [Source:MGI Symbol;Acc:MGI:2445205]	242800	2.80137	3.33425	0.244378	0.0142394	0.115785
ENSMUSG00000026811	St6galnac6	2	Alpha-N-acetylgalactosaminide alpha-2,6-sialyltransferase 6 [Source:UniProtKB/Swiss-Prot;Acc:Q9JM95]	50935	3.26165	3.962	0.264898	0.0142464	0.115796
ENSMUSG00000035517	Tdrd7	4	Mus musculus tudor domain containing 7 (Tdrd7), transcript variant 3, mRNA. [Source:RefSeq mRNA;Acc:NM_001355189]	100121	9.51957	10.5266	0.153787	0.0142758	0.115988
ENSMUSG00000031871	Cdh5	8	Cadherin-5 [Source:UniProtKB/Swiss-Prot;Acc:P55284]	12562	1.1493	1.62323	0.385469	0.0143033	0.116165
ENSMUSG00000028167	Bdh2	3	3-hydroxybutyrate dehydrogenase type 2 [Source:UniProtKB/Swiss-Prot;Acc:Q8JZV9]	69772	1.8573	2.29212	0.282322	0.0143225	0.116274
ENSMUSG00000032431	Crtap	9	Cartilage-associated protein [Source:UniProtKB/Swiss-Prot;Acc:Q9CYD3]	56693	4.32749	5.26732	0.266838	0.0143283	0.116275
ENSMUSG00000021188	Trip11	12	thyroid hormone receptor interactor 11 [Source:MGI Symbol;Acc:MGI:1924393]	109181	16.61	14.9384	-0.135262	0.014347	0.11638
ENSMUSG00000031485	Plpbp	8	pyridoxal phosphate binding protein [Source:MGI Symbol;Acc:MGI:1891207]	114863	9.86714	8.57636	-0.180202	0.0144328	0.116889
ENSMUSG00000095041	AC149090.1	JH584304.1			24.4287	33.0724	0.360612	0.0144477	0.116962
ENSMUSG00000050538	B230217C12Rik	11	RIKEN cDNA B230217C12 gene [Source:MGI Symbol;Acc:MGI:1915377]	68127	1.48366	1.9218	0.32747	0.014478	0.117145
ENSMUSG00000027195	Hsd17b12	2	hydroxysteroid (17-beta) dehydrogenase 12 [Source:MGI Symbol;Acc:MGI:1926967]	56348	40.757	46.0405	0.181856	0.0144887	0.117145
ENSMUSG00000039917	Rhbdd2	5	Mus musculus rhomboid domain containing 2 (Rhbdd2), transcript variant 2, mRNA. [Source:RefSeq mRNA;Acc:NM_001357037]	215160	6.74043	7.53934	0.16938	0.0144903	0.117145
ENSMUSG00000022574	Naprt	15	Nicotinate phosphoribosyltransferase [Source:UniProtKB/Swiss-Prot;Acc:Q8CC86]	223646	9.30323	7.42446	-0.274609	0.0145051	0.117192
ENSMUSG00000028517	Plpp3	4	Phospholipid phosphatase 3 [Source:UniProtKB/Swiss-Prot;Acc:Q99JY8]	67916	414.972	364.194	-0.1672	0.0145409	0.117342
ENSMUSG00000071637	Cebpd	16	CCAAT/enhancer-binding protein delta [Source:UniProtKB/Swiss-Prot;Acc:Q00322]	12609	3.36991	2.08747	-0.430135	0.0145676	0.117485
ENSMUSG00000013973	Dedd	1	Death effector domain-containing protein [Source:UniProtKB/Swiss-Prot;Acc:Q9Z1L3]	21945	7.91464	6.92857	-0.169805	0.014606	0.117679
ENSMUSG00000041078	Grid1	14	Glutamate receptor ionotropic, delta-1 [Source:UniProtKB/Swiss-Prot;Acc:Q61627]	14803	5.40118	4.63048	-0.197822	0.0146175	0.117688
ENSMUSG00000027531	Impa1	3	inositol (myo)-1(or 4)-monophosphatase 1 [Source:MGI Symbol;Acc:MGI:1933158]	55980	6.27826	5.49451	-0.171682	0.0146207	0.117688
ENSMUSG00000028245	Nsmaf	4	neutral sphingomyelinase (N-SMase) activation associated factor [Source:MGI Symbol;Acc:MGI:1341864]	18201	14.5162	12.5176	-0.189506	0.0146254	0.117688
ENSMUSG00000024589	Nedd4l	18	neural precursor cell expressed, developmentally down-regulated 4-like, E3 ubiquitin protein ligase [Source:HGNC Symbol;Acc:HGNC:7728]	83814	7.85084	6.94804	-0.157234	0.0146303	0.117688
ENSMUSG00000037621	Atoh8	6	8 [Source:UniProtKB/Swiss-Prot;Acc:Q99NA2]	71093	1.78247	2.47962	0.379554	0.0146556	0.117797
ENSMUSG00000032959	Pebp1	5	phosphatidylethanolamine binding protein 1 [Source:MGI Symbol;Acc:MGI:1344408]	23980	24.5223	28.4491	0.212251	0.0147002	0.118016
ENSMUSG00000049295	Zfp219	14	zinc finger protein 219 [Source:MGI Symbol;Acc:MGI:1917140]	69890	35.2302	29.8789	-0.211794	0.0147778	0.118592
ENSMUSG00000030386	Zfp606	7	zinc finger protein 606 [Source:MGI Symbol;Acc:MGI:1914620]	67370	7.16286	6.31752	-0.161892	0.014815	0.118796
ENSMUSG00000020744	Slc25a19	11	Mitochondrial thiamine pyrophosphate carrier [Source:UniProtKB/Swiss-Prot;Acc:Q9DAM5]	67283	15.2182	12.3783	-0.260046	0.0148245	0.118825
ENSMUSG00000022016	Akap11	14	A kinase (PRKA) anchor protein 11 [Source:MGI Symbol;Acc:MGI:2684060]	219181	16.9187	15.1033	-0.145961	0.0148599	0.119062
ENSMUSG00000024238	Zeb1	18	zinc finger E-box binding homeobox 1 [Source:MGI Symbol;Acc:MGI:1344313]	21417	24.6125	21.0044	-0.200627	0.0148782	0.119161
ENSMUSG00000005338	Cadm3	1	Cell adhesion molecule 3 [Source:UniProtKB/Swiss-Prot;Acc:Q99N28]	94332	1.59101	1.99959	0.300431	0.0149013	0.119299
ENSMUSG00000020434	4921536K21Rik	11	Uncharacterized [Source:UniProtKB/Swiss-Prot;Acc:Q9CR34]	67430	1.23023	1.58986	0.321051	0.014987	0.119748
ENSMUSG00000002900	Lamb1	12	Laminin subunit beta-1 [Source:UniProtKB/Swiss-Prot;Acc:P02469]	16777	2.66155	3.06419	0.203701	0.0149972	0.119782
ENSMUSG00000009772	Nuak2	1	NUAK family SNF1-like kinase 2 [Source:UniProtKB/Swiss-Prot;Acc:Q8BZN4]	74137	0.858083	1.2386	0.395057	0.0150156	0.119835
ENSMUSG00000068566	Myadm	7	myeloid-associated differentiation marker [Source:MGI Symbol;Acc:MGI:1355332]	50918	2.05905	2.51956	0.271859	0.015039	0.119974
ENSMUSG00000050953	Gja1	10	gap junction protein, alpha 1 [Source:MGI Symbol;Acc:MGI:95713]	14609	363.349	316.343	-0.177438	0.0150738	0.120166
ENSMUSG00000021967	Mrpl57	14	Ribosomal protein 63, mitochondrial [Source:UniProtKB/Swiss-Prot;Acc:Q9CQF8]	67840	2.31562	2.73867	0.238777	0.0150868	0.120166
ENSMUSG00000040616	Tmem51	4	Transmembrane protein 51 [Source:UniProtKB/Swiss-Prot;Acc:Q99LG1]	214359	6.35381	5.17048	-0.259455	0.0151254	0.120427
ENSMUSG00000031007	Atp6ap2	X	Renin receptor [Source:UniProtKB/Swiss-Prot;Acc:Q9CYN9]	70495	17.4084	19.8554	0.192387	0.01516	0.120607
ENSMUSG00000028964	Park7	4	Protein/nucleic acid deglycase DJ-1 [Source:UniProtKB/Swiss-Prot;Acc:Q99LX0]	57320	39.1756	44.3735	0.184327	0.015263	0.121283
ENSMUSG00000059810	Rgs3	4	regulator of G-protein signaling 3 [Source:MGI Symbol;Acc:MGI:1354734]	50780	15.8211	13.9169	-0.165685	0.0152695	0.121287
ENSMUSG00000000740	Rpl13	8	60S ribosomal protein L13 [Source:UniProtKB/Swiss-Prot;Acc:P47963]	270106	24.5213	28.0852	0.197858	0.0153391	0.121745
ENSMUSG00000053819	Camk2d	3	Mus musculus calcium/calmodulin-dependent protein kinase II, delta (Camk2d), transcript variant 8, mRNA. [Source:RefSeq mRNA;Acc:NM_001346635]	108058	11.4388	9.53499	-0.231833	0.015373	0.121966
ENSMUSG00000022174	Dad1	14	Dolichyl-diphosphooligosaccharide--protein glycosyltransferase subunit DAD1 [Source:UniProtKB/Swiss-Prot;Acc:P61804]	13135	7.60796	9.21899	0.262194	0.015439	0.122394
ENSMUSG00000002083	Bbc3	7	Bcl-2-binding component 3 [Source:UniProtKB/Swiss-Prot;Acc:Q99ML1]	170770	1.96233	2.68286	0.364437	0.015461	0.122424
ENSMUSG00000035828	Pim3	15	proviral integration site 3 [Source:MGI Symbol;Acc:MGI:1355297]	223775	35.077	29.9654	-0.202757	0.0154908	0.122564
ENSMUSG00000032754	Slc8b1	5	solute carrier family 8 (sodium/lithium/calcium exchanger), member B1 [Source:MGI Symbol;Acc:MGI:2180781]	170756	13.2455	11.5708	-0.172729	0.0155406	0.12291
ENSMUSG00000008668	Rps18	17	ribosomal protein S18 [Source:MGI Symbol;Acc:MGI:98146]	20084	22.9621	27.9427	0.265938	0.0155819	0.123143
ENSMUSG00000037434	Slc30a1	1	solute carrier family 30 (zinc transporter), member 1 [Source:MGI Symbol;Acc:MGI:1345281]	22782	10.7357	9.13383	-0.206176	0.0155822	0.123143
ENSMUSG00000042129	Rassf4	6	Ras association domain-containing protein 4 [Source:UniProtKB/Swiss-Prot;Acc:Q8CB96]	213391	4.15727	4.89972	0.23297	0.0156249	0.123433
ENSMUSG00000038264	Sema7a	9	Semaphorin-7A [Source:UniProtKB/Swiss-Prot;Acc:Q9QUR8]	20361	11.9521	13.7033	0.198532	0.0156396	0.123469
ENSMUSG00000042978	Sbk1	7	Serine/threonine-protein kinase SBK1 [Source:UniProtKB/Swiss-Prot;Acc:Q8QZX0]	104175	13.1908	11.4575	-0.181778	0.0156858	0.123719
ENSMUSG00000052738	Suclg1	6	Succinate--CoA ligase [ADP/GDP-forming] subunit alpha, mitochondrial [Source:UniProtKB/Swiss-Prot;Acc:Q9WUM5]	56451	21.9082	19.0761	-0.177456	0.0156979	0.123719
ENSMUSG00000095325	Zfp870	17	zinc finger protein 870 [Source:MGI Symbol;Acc:MGI:3029586]	240066	3.572	3.01702	-0.214872	0.0158542	0.124854
ENSMUSG00000038630	Zkscan16	4	zinc finger with KRAB and SCAN domains 16 [Source:MGI Symbol;Acc:MGI:3510405]	100041581	2.11159	2.74767	0.33103	0.0158684	0.124917
ENSMUSG00000020638	Cmpk2	12	UMP-CMP kinase 2, mitochondrial [Source:UniProtKB/Swiss-Prot;Acc:Q3U5Q7]	22169	2.13522	2.52183	0.235588	0.0159365	0.125256
ENSMUSG00000014164	Klhl3	13	Kelch-like protein 3 [Source:UniProtKB/Swiss-Prot;Acc:E0CZ16]	100503085	1.98941	2.36414	0.242211	0.0159423	0.125256
ENSMUSG00000015932	Dstn	2	Destrin [Source:UniProtKB/Swiss-Prot;Acc:Q9R0P5]	56431	39.3371	44.5651	0.18368	0.0159653	0.125384
ENSMUSG00000050310	Rictor	15	RPTOR independent companion of MTOR, complex 2 [Source:MGI Symbol;Acc:MGI:1926007]	78757	10.997	9.88821	-0.136252	0.016019	0.125712
ENSMUSG00000002107	Celf2	2	CUGBP Elav-like family member 2 [Source:UniProtKB/Swiss-Prot;Acc:Q9Z0H4]	14007	9.00626	8.01166	-0.14996	0.0160507	0.125912
ENSMUSG00000037475	Thoc2	X	THO complex subunit 2 [Source:UniProtKB/Swiss-Prot;Acc:B1AZI6]	331401	14.4219	12.6337	-0.170851	0.0160854	0.126086
ENSMUSG00000029068	Ccnl2	4	Cyclin-L2 [Source:UniProtKB/Swiss-Prot;Acc:Q9JJA7]	56036	32.7658	27.7801	-0.208969	0.0161347	0.126424
ENSMUSG00000001827	Folr1	7	Folate receptor alpha [Source:UniProtKB/Swiss-Prot;Acc:P35846]	14275	5.72125	7.38644	0.321367	0.0161488	0.126486
ENSMUSG00000028454	Pigo	4	phosphatidylinositol glycan anchor biosynthesis, class O [Source:MGI Symbol;Acc:MGI:1861452]	56703	6.42703	5.46964	-0.203972	0.0161936	0.126739
ENSMUSG00000038060	Dlec1	9	deleted in lung and esophageal cancer 1 [Source:HGNC Symbol;Acc:HGNC:2899]	320256	10.1952	11.6934	0.20132	0.0162722	0.127255
ENSMUSG00000004798	Ulk2	11	unc-51 like kinase 2 [Source:MGI Symbol;Acc:MGI:1352758]	29869	12.0693	13.3845	0.156365	0.0162992	0.127417
ENSMUSG00000024560	Cxxc1	18	CXXC-type zinc finger protein 1 [Source:UniProtKB/Swiss-Prot;Acc:Q9CWW7]	74322	17.9938	15.9614	-0.153769	0.0163288	0.127588
ENSMUSG00000033423	Eri3	4	Mus musculus exoribonuclease 3 (Eri3), transcript variant 6, mRNA. [Source:RefSeq mRNA;Acc:NM_001356405]	140546	25.5283	28.2647	0.15495	0.0163336	0.127588
ENSMUSG00000052707	Tnrc6a	7	trinucleotide repeat containing 6a [Source:MGI Symbol;Acc:MGI:2385292]	233833	28.1556	30.5951	0.131714	0.0163527	0.127687
ENSMUSG00000047419	Cmya5	13	cardiomyopathy associated 5 [Source:HGNC Symbol;Acc:HGNC:14305]	76469	1.59875	1.25815	-0.288266	0.0163641	0.127727
ENSMUSG00000041319	Thoc6	17	Mus musculus THO complex 6 (Thoc6), transcript variant 2, mRNA. [Source:RefSeq mRNA;Acc:NM_001357380]	386612	2.39989	2.9818	0.286436	0.0163953	0.127921
ENSMUSG00000030890	Ilk	7	Integrin-linked protein kinase [Source:UniProtKB/Swiss-Prot;Acc:O55222]	16202	29.3142	25.2082	-0.191476	0.0164533	0.128278
ENSMUSG00000005621	Zfp592	7	zinc finger protein 592 [Source:MGI Symbol;Acc:MGI:2443541]	233410	8.75442	7.67217	-0.169152	0.0164537	0.128278
ENSMUSG00000039953	Clstn1	4	Calsyntenin-1 Soluble Alc-alpha CTF1-alpha [Source:UniProtKB/Swiss-Prot;Acc:Q9EPL2]	65945	55.5844	61.4387	0.153913	0.0164824	0.128403
ENSMUSG00000029598	Plbd2	5	Putative phospholipase B-like 2 Putative phospholipase B-like 2 28 kDa form Putative phospholipase B-like 2 40 kDa form Putative phospholipase B-like 2 15 kDa form [Source:UniProtKB/Swiss-Prot;Acc:Q3TCN2]	71772	16.8426	18.4202	0.140349	0.0165017	0.128504
ENSMUSG00000026471	Mr1	1	major histocompatibility complex, class I-related [Source:MGI Symbol;Acc:MGI:1195463]	15064	5.24028	6.03512	0.205238	0.0165295	0.128598
ENSMUSG00000043631	Ecm2	13	Extracellular matrix protein 2 [Source:UniProtKB/Swiss-Prot;Acc:Q5FW85]	407800	1.72254	2.07716	0.257131	0.0166135	0.129076
ENSMUSG00000004347	Pde1c	6	phosphodiesterase 1C [Source:MGI Symbol;Acc:MGI:108413]	18575	3.14175	3.71466	0.234186	0.0166245	0.129113
ENSMUSG00000073968	Trim68	7	tripartite motif-containing 68 [Source:MGI Symbol;Acc:MGI:2142077]	101700	4.10988	5.02803	0.274066	0.0166489	0.129252
ENSMUSG00000087403	Kantr	X	KDM5C adjacent transcript [Source:HGNC Symbol;Acc:HGNC:49510]		2.62069	2.15771	-0.241667	0.0166903	0.129425
ENSMUSG00000038555	Reep2	18	Receptor expression-enhancing protein 2 [Source:UniProtKB/Swiss-Prot;Acc:Q8VCD6]	225362	5.50163	6.35652	0.208425	0.0167858	0.130001
ENSMUSG00000070044	Fam149a	8	Protein FAM149A [Source:UniProtKB/Swiss-Prot;Acc:Q8CFV2]	212326	4.97892	5.84283	0.226628	0.0167947	0.130001
ENSMUSG00000006276	Eps15l1	8	Epidermal growth factor receptor substrate 15-like 1 [Source:UniProtKB/Swiss-Prot;Acc:Q60902]	13859	27.8732	24.344	-0.172424	0.0168322	0.130226
ENSMUSG00000003134	Tbc1d8	1	Mus musculus TBC1 domain family, member 8 (Tbc1d8), transcript variant 3, mRNA. [Source:RefSeq mRNA;Acc:NM_001357522]	54610	1.43197	1.11716	-0.295935	0.0168621	0.130408
ENSMUSG00000031486	Adgra2	8	Adhesion G protein-coupled receptor A2 [Source:UniProtKB/Swiss-Prot;Acc:Q91ZV8]	78560	1.46322	1.12697	-0.30943	0.0169243	0.130739
ENSMUSG00000036186	Fam69b	2	Protein FAM69B [Source:UniProtKB/Swiss-Prot;Acc:Q99ML4]	56279	2.63021	3.57616	0.359899	0.0169402	0.130811
ENSMUSG00000035139	Secisbp2	13	SECIS binding protein 2 [Source:MGI Symbol;Acc:MGI:1922670]	75420	11.5047	9.90966	-0.190693	0.0169472	0.130816
ENSMUSG00000055313	Pgbd1	13		319207	1.70377	1.27183	-0.332388	0.0169902	0.131048
ENSMUSG00000002833	Hdgfl2	17	Mus musculus HDGF like 2 (Hdgfl2), transcript variant 4, mRNA. [Source:RefSeq mRNA;Acc:NM_001331053]	15193	38.6385	33.3759	-0.18623	0.0170133	0.131176
ENSMUSG00000009281	Rarres2	6	retinoic acid receptor responder (tazarotene induced) 2 [Source:MGI Symbol;Acc:MGI:1918910]	71660	26.1712	29.6627	0.185257	0.0170317	0.131268
ENSMUSG00000007659	Bcl2l1	2	Mus musculus BCL2-like 1 (Bcl2l1), transcript variant 5, mRNA. [Source:RefSeq mRNA;Acc:NM_001355053]	12048	52.2997	42.8542	-0.249344	0.0170522	0.131358
ENSMUSG00000056598	Drc3	11	Dynein regulatory complex subunit 3 [Source:UniProtKB/Swiss-Prot;Acc:Q9D5E4]	74665	17.5756	20.0265	0.19165	0.0170663	0.131358
ENSMUSG00000025151	Maged1	X	Melanoma-associated antigen D1 [Source:UniProtKB/Swiss-Prot;Acc:Q9QYH6]	94275	39.3684	43.0861	0.140088	0.0170701	0.131358
ENSMUSG00000055200	Sertad3	7	SERTA domain-containing protein 3 [Source:UniProtKB/Swiss-Prot;Acc:Q9ERC3]	170742	2.41283	3.05009	0.300982	0.0170758	0.131358
ENSMUSG00000037852	Cpe	8	Carboxypeptidase E [Source:UniProtKB/Swiss-Prot;Acc:Q00493]	12876	485.78	557.155	0.200169	0.0170856	0.13138
ENSMUSG00000020009	Ifngr1	10	interferon gamma receptor 1 [Source:MGI Symbol;Acc:MGI:107655]	15979	15.4938	13.2585	-0.200334	0.0170917	0.13138
ENSMUSG00000049517	Rps23	13	40S ribosomal protein S23 [Source:UniProtKB/Swiss-Prot;Acc:P62267]	66475	78.4297	91.4989	0.218638	0.0171027	0.131415
ENSMUSG00000031959	Wdr59	8	WD repeat domain 59 [Source:MGI Symbol;Acc:MGI:2442115]	319481	6.32013	7.02246	0.160312	0.0171199	0.131497
ENSMUSG00000035569	Ankrd11	8	Ankyrin repeat domain-containing protein 11 [Source:UniProtKB/Swiss-Prot;Acc:E9Q4F7]	77087	38.9329	42.3049	0.130681	0.0171301	0.131526
ENSMUSG00000027663	Zmat3	3	zinc finger matrin type 3 [Source:MGI Symbol;Acc:MGI:1195270]	22401	4.06354	4.51705	0.160755	0.0171444	0.131586
ENSMUSG00000051550	Zfp579	7	zinc finger protein 579 [Source:MGI Symbol;Acc:MGI:1915740]	68490	15.1738	12.852	-0.2103	0.0172191	0.131929
ENSMUSG00000072623	Zfp9	6	zinc finger protein 9 [Source:MGI Symbol;Acc:MGI:99210]	22750	3.00292	3.42761	0.193462	0.0172901	0.132353
ENSMUSG00000037692	Ahdc1	4	AT-hook DNA-binding motif-containing protein 1 [Source:UniProtKB/Swiss-Prot;Acc:Q6PAL7]	230793	13.3471	11.7279	-0.164975	0.0173069	0.132381
ENSMUSG00000026576	Atp1b1	1	Sodium/potassium-transporting ATPase subunit beta-1 [Source:UniProtKB/Swiss-Prot;Acc:P14094]	11931	35.7954	41.3334	0.2068	0.0173345	0.132492
ENSMUSG00000029022	Miip	4	Migration and invasion-inhibitory protein [Source:UniProtKB/Swiss-Prot;Acc:A2A7Y5]	28010	13.6526	11.3498	-0.233107	0.0173683	0.132567
ENSMUSG00000067818	Myl9	2	Myosin regulatory light polypeptide 9 [Source:UniProtKB/Swiss-Prot;Acc:Q9CQ19]	98932	6.18241	8.14444	0.334491	0.0174622	0.133167
ENSMUSG00000073600	Prob1	18	proline rich basic protein 1 [Source:MGI Symbol;Acc:MGI:2686460]	381148	6.61253	7.65173	0.210726	0.0175145	0.133515
ENSMUSG00000024240	Epc1	18	Enhancer of polycomb homolog 1 [Source:UniProtKB/Swiss-Prot;Acc:Q8C9X6]	13831	23.0258	20.1492	-0.169997	0.0175325	0.1336
ENSMUSG00000082229	Nap1l2	X	Nucleosome assembly protein 1-like 2 [Source:UniProtKB/Swiss-Prot;Acc:P51860]	17954	0.90473	1.21957	0.35202	0.0175389	0.1336
ENSMUSG00000062044	Lmtk3	7	lemur tyrosine kinase 3 [Source:MGI Symbol;Acc:MGI:3039582]	381983	9.95784	8.51185	-0.199414	0.017555	0.13367
ENSMUSG00000031927	1700012B09Rik	9	RIKEN cDNA 1700012B09 gene [Source:MGI Symbol;Acc:MGI:1916575]	69325	17.3491	20.861	0.253134	0.0176295	0.134038
ENSMUSG00000015396	Cd83	13	CD83 antigen [Source:UniProtKB/Swiss-Prot;Acc:O88324]	12522	1.05904	1.35823	0.314439	0.0176753	0.134208
ENSMUSG00000054051	Ercc6	14	ERCC excision repair 6, chromatin remodeling factor [Source:HGNC Symbol;Acc:HGNC:3438]	319955	4.11261	3.55226	-0.186302	0.0176783	0.134208
ENSMUSG00000026380	Tfcp2l1	1	Transcription factor CP2-like protein 1 [Source:UniProtKB/Swiss-Prot;Acc:Q3UNW5]	81879	1.65093	1.32966	-0.264733	0.0176874	0.134226
ENSMUSG00000037266	Rsrp1	4	Arginine/serine-rich protein 1 [Source:UniProtKB/Swiss-Prot;Acc:Q3UC65]	27981	98.7762	85.5441	-0.184034	0.0177025	0.134291
ENSMUSG00000026604	Ptpn14	1	Tyrosine-protein phosphatase non-receptor type 14 [Source:UniProtKB/Swiss-Prot;Acc:Q62130]	19250	1.5688	1.88267	0.250322	0.0177359	0.134444
ENSMUSG00000047126	Cltc	11	Mus musculus clathrin, heavy polypeptide (Hc) (Cltc), transcript variant 1, mRNA. [Source:RefSeq mRNA;Acc:NM_001356393]	67300	54.7533	59.9374	0.140202	0.0178462	0.135128
ENSMUSG00000020661	Dnmt3a	12	DNA (cytosine-5)-methyltransferase 3A [Source:UniProtKB/Swiss-Prot;Acc:O88508]	13435	15.7027	14.121	-0.135796	0.0178905	0.135311
ENSMUSG00000012126	Ubxn11	4	UBX domain protein 11 [Source:MGI Symbol;Acc:MGI:1914836]	67586	17.0889	19.8355	0.214564	0.0179036	0.13536
ENSMUSG00000027381	Bcl2l11	2	Bcl-2-like protein 11 [Source:UniProtKB/Swiss-Prot;Acc:O54918]	12125	1.70873	2.15228	0.297859	0.0179157	0.135401
ENSMUSG00000027510	Rbm38	2	RNA-binding protein 38 [Source:UniProtKB/Swiss-Prot;Acc:Q62176]	56190	2.91811	3.48889	0.247857	0.0179546	0.135594
ENSMUSG00000032198	Dock6	9	Dedicator of cytokinesis protein 6 [Source:UniProtKB/Swiss-Prot;Acc:Q8VDR9]	319899	7.7141	8.80642	0.193707	0.0181379	0.136723
ENSMUSG00000039706	Ldb2	5	Mus musculus LIM domain binding 2 (Ldb2), transcript variant 5, mRNA. [Source:RefSeq mRNA;Acc:NM_001359070]	16826	1.9859	2.53347	0.311239	0.018169	0.136805
ENSMUSG00000048481	Mypop	7	Myb-related transcription factor, partner of profilin [Source:UniProtKB/Swiss-Prot;Acc:Q8R4U1]	232934	5.7519	4.58918	-0.276161	0.018214	0.137067
ENSMUSG00000031214	Ophn1	X	Oligophrenin-1 [Source:UniProtKB/Swiss-Prot;Acc:Q99J31]	94190	10.4604	8.94462	-0.198243	0.0182174	0.137067
ENSMUSG00000024812	Tjp2	19	Tight junction protein ZO-2 [Source:UniProtKB/Swiss-Prot;Acc:Q9Z0U1]	21873	40.897	44.4704	0.130679	0.0183221	0.137702
ENSMUSG00000043445	Pgp	17	Glycerol-3-phosphate phosphatase [Source:UniProtKB/Swiss-Prot;Acc:Q8CHP8]	67078	32.358	28.0637	-0.18262	0.0183446	0.137819
ENSMUSG00000028523	Tctex1d1	4	Tctex1 domain containing 1 [Source:MGI Symbol;Acc:MGI:1914594]	67344	1.4929	2.03251	0.358307	0.0183564	0.137834
ENSMUSG00000029430	Ran	5	GTP-binding nuclear protein Ran [Source:UniProtKB/Swiss-Prot;Acc:P62827]	19384	16.7531	19.4745	0.214543	0.0183838	0.137961
ENSMUSG00000068617	Efcab1	16	EF-hand calcium-binding domain-containing protein 1 [Source:UniProtKB/Swiss-Prot;Acc:Q9D3N2]	66793	5.01066	6.01266	0.251548	0.0183986	0.137978
ENSMUSG00000038538	Ubn2	6	ubinuclein 2 [Source:MGI Symbol;Acc:MGI:2444236]	320538	9.72925	8.68233	-0.146245	0.0184039	0.137978
ENSMUSG00000020085	Aifm2	10	Apoptosis-inducing factor 2 [Source:UniProtKB/Swiss-Prot;Acc:Q8BUE4]	71361	5.36015	4.61415	-0.190841	0.0184066	0.137978
ENSMUSG00000024076	Vit	17	vitrin [Source:MGI Symbol;Acc:MGI:1921449]	74199	8.06336	9.73578	0.2575	0.0184462	0.138224
ENSMUSG00000042079	Hnrnpf	6	Heteroous nuclear ribonucleoprotein F Heteroous nuclear ribonucleoprotein F, N-terminally processed [Source:UniProtKB/Swiss-Prot;Acc:Q9Z2X1]	98758	19.1114	21.5916	0.180452	0.0184643	0.138286
ENSMUSG00000024604	Rbm22	18	Pre-mRNA-splicing factor RBM22 [Source:UniProtKB/Swiss-Prot;Acc:Q8BHS3]	66810	10.7336	9.36672	-0.175514	0.0184947	0.138351
ENSMUSG00000028757	Ddost	4	Dolichyl-diphosphooligosaccharide--protein glycosyltransferase 48 kDa subunit [Source:UniProtKB/Swiss-Prot;Acc:O54734]	13200	23.8271	26.3003	0.151498	0.0185024	0.138351
ENSMUSG00000020783	Ncbp3	11	Nuclear cap-binding protein subunit 3 [Source:UniProtKB/Swiss-Prot;Acc:Q8BZR9]	66874	3.52089	3.04372	-0.187306	0.0185084	0.138351
ENSMUSG00000028959	Fastk	5	Fas activated serine/threonine kinase [Source:HGNC Symbol;Acc:HGNC:24676]	66587	12.4238	10.4551	-0.217146	0.0185302	0.13839
ENSMUSG00000034659	Tmem109	19	Transmembrane protein 109 [Source:UniProtKB/Swiss-Prot;Acc:Q3UBX0]	68539	19.5872	16.9363	-0.188058	0.0185307	0.13839
ENSMUSG00000063529	Stmnd1	13	Stathmin domain-containing protein 1 [Source:UniProtKB/Swiss-Prot;Acc:Q6P3A1]	380842	3.53313	4.41993	0.292018	0.0185928	0.138706
ENSMUSG00000021408	Ripk1	13	Receptor-interacting serine/threonine-protein kinase 1 [Source:UniProtKB/Swiss-Prot;Acc:Q60855]	19766	3.70369	3.21382	-0.182817	0.0186262	0.138865
ENSMUSG00000054619	Mettl7a1	15		70152	39.4086	45.2279	0.200654	0.0186333	0.138865
ENSMUSG00000038150	Ormdl3	11	ORM1-like protein 3 [Source:UniProtKB/Swiss-Prot;Acc:Q9CPZ6]	66612	8.41358	9.64021	0.199212	0.0186433	0.138878
ENSMUSG00000055652	Klhl25	7	Kelch-like protein 25 [Source:UniProtKB/Swiss-Prot;Acc:Q8R2P1]	207952	4.79628	3.94569	-0.244845	0.0186814	0.139022
ENSMUSG00000017713	Tha1	11	threonine aldolase 1 [Source:MGI Symbol;Acc:MGI:1919026]	71776	2.53708	1.98125	-0.295133	0.0186832	0.139022
ENSMUSG00000032186	Tmod2	9	tropomodulin 2 [Source:MGI Symbol;Acc:MGI:1355335]	50876	34.0058	30.1	-0.157198	0.0187756	0.139505
ENSMUSG00000025789	St8sia2	7	Alpha-2,8-sialyltransferase 8B [Source:UniProtKB/Swiss-Prot;Acc:O35696]	20450	2.37582	2.81866	0.238791	0.0189151	0.14047
ENSMUSG00000026875	Traf1	2	TNF receptor-associated factor 1 [Source:MGI Symbol;Acc:MGI:101836]	22029	5.37394	6.44435	0.251406	0.0189355	0.140486
ENSMUSG00000032359	Ctsh	9	cathepsin H [Source:MGI Symbol;Acc:MGI:107285]	13036	3.01989	3.65656	0.25971	0.018956	0.140587
ENSMUSG00000032314	Etfa	9	Electron transfer flavoprotein subunit alpha, mitochondrial [Source:UniProtKB/Swiss-Prot;Acc:Q99LC5]	110842	22.6564	25.1956	0.160388	0.0190389	0.14115
ENSMUSG00000027702	Lrrc34	3	Leucine-rich repeat-containing protein 34 [Source:UniProtKB/Swiss-Prot;Acc:Q9DAM1]	71827	2.09927	2.68145	0.311308	0.0190684	0.141301
ENSMUSG00000022257	Laptm4b	15	Lysosomal-associated transmembrane protein 4B [Source:UniProtKB/Swiss-Prot;Acc:Q91XQ6]	114128	23.7186	26.3298	0.157903	0.0191389	0.141736
ENSMUSG00000023999	Kif6	17	kinesin family member 6 [Source:HGNC Symbol;Acc:HGNC:21202]	319991	8.91792	10.1017	0.183834	0.0192651	0.142514
ENSMUSG00000005204	Senp3	11	Sentrin-specific protease 3 [Source:UniProtKB/Swiss-Prot;Acc:Q9EP97]	80886	26.277	23.2747	-0.154344	0.0193082	0.142701
ENSMUSG00000014329	Bicc1	10	Protein bicaudal C homolog 1 [Source:UniProtKB/Swiss-Prot;Acc:Q99MQ1]	83675	7.71613	8.70786	0.180421	0.0193189	0.142703
ENSMUSG00000000915	Hip1r	5	Huntingtin-interacting protein 1-related protein [Source:UniProtKB/Swiss-Prot;Acc:Q9JKY5]	29816	29.8803	25.9535	-0.180078	0.0193483	0.142869
ENSMUSG00000051166	Eml5	12	Echinoderm microtubule-associated protein-like 5 [Source:UniProtKB/Swiss-Prot;Acc:Q8BQM8]	319670	4.38752	4.96514	0.183562	0.0194041	0.143228
ENSMUSG00000020483	Dynll2	11	Dynein light chain 2, cytoplasmic [Source:UniProtKB/Swiss-Prot;Acc:Q9D0M5]	68097	20.0447	22.8412	0.1911	0.0194845	0.143717
ENSMUSG00000022580	Rhpn1	15	Rhophilin-1 [Source:UniProtKB/Swiss-Prot;Acc:Q61085]	14787	5.53295	6.55218	0.238238	0.0194949	0.143742
ENSMUSG00000001248	Gramd1a	7	GRAM domain-containing protein 1A [Source:UniProtKB/Swiss-Prot;Acc:Q8VEF1]	52857	22.8767	19.8291	-0.182405	0.0195048	0.143762
ENSMUSG00000029647	Pan3	5	PAN2-PAN3 deadenylation complex subunit Pan3 [Source:UniProtKB/Swiss-Prot;Acc:Q640Q5]	72587	15.6544	13.655	-0.173214	0.0195868	0.144261
ENSMUSG00000030980	Knop1	7	lysine rich nucleolar protein 1 [Source:MGI Symbol;Acc:MGI:1913606]	66356	6.54371	7.41181	0.182959	0.0196307	0.144457
ENSMUSG00000033595	Lgi3	14	Leucine-rich repeat LGI family member 3 [Source:UniProtKB/Swiss-Prot;Acc:Q8K406]	213469	51.0202	58.674	0.201243	0.0196348	0.144457
ENSMUSG00000032596	Uba7	9	ubiquitin-like modifier activating enzyme 7 [Source:MGI Symbol;Acc:MGI:1349462]	74153	1.00327	1.43769	0.385566	0.0196547	0.144546
ENSMUSG00000074682	Zcchc3	2	zinc finger, CCHC domain containing 3 [Source:MGI Symbol;Acc:MGI:1915167]	67917	3.40015	2.85109	-0.223979	0.0196706	0.144549
ENSMUSG00000041353	Tmem29	X	transmembrane protein 29 [Source:MGI Symbol;Acc:MGI:1923420]	382245	5.58609	4.68856	-0.22084	0.0196759	0.144549
ENSMUSG00000055531	Cpsf6	10	Cleavage and polyadenylation specificity factor subunit 6 [Source:UniProtKB/Swiss-Prot;Acc:Q6NVF9]	432508	17.0093	15.0855	-0.154043	0.0197059	0.144677
ENSMUSG00000026051	1500015O10Rik	1	RIKEN cDNA 1500015O10 gene [Source:MGI Symbol;Acc:MGI:1926146]	78896	10.1056	12.2615	0.261804	0.0197104	0.144677
ENSMUSG00000027366	Sppl2a	2	signal peptide peptidase like 2A [Source:MGI Symbol;Acc:MGI:1913802]	66552	6.38019	7.14712	0.171328	0.0197148	0.144677
ENSMUSG00000032727	Mier3	13	Mesoderm induction early response protein 3 [Source:UniProtKB/Swiss-Prot;Acc:Q3UHF3]	218613	7.23433	6.19675	-0.195924	0.019723	0.144685
ENSMUSG00000055639	Dach1	14	Dachshund homolog 1 [Source:UniProtKB/Swiss-Prot;Acc:Q9QYB2]	13134	1.57119	1.15084	-0.344173	0.0197907	0.145077
ENSMUSG00000028687	Mutyh	4	Adenine DNA glycosylase [Source:UniProtKB/Swiss-Prot;Acc:Q99P21]	70603	1.90599	1.48838	-0.294287	0.0198099	0.145112
ENSMUSG00000032278	Paqr5	9	Membrane progestin receptor gamma [Source:UniProtKB/Swiss-Prot;Acc:Q9DCU0]	74090	1.37059	1.69218	0.280541	0.0198998	0.14558
ENSMUSG00000030768	Disp1	1	1 [Source:UniProtKB/Swiss-Prot;Acc:Q3TDN0]	68897	4.13453	4.77041	0.207432	0.0199025	0.14558
ENSMUSG00000030609	Aen	7	Apoptosis-enhancing nuclease [Source:UniProtKB/Swiss-Prot;Acc:Q9CZI9]	68048	3.02238	2.55689	-0.211665	0.0199693	0.146014
ENSMUSG00000020122	Egfr	11	Epidermal growth factor receptor [Source:UniProtKB/Swiss-Prot;Acc:Q01279]	13649	14.506	12.7261	-0.166431	0.0199763	0.146014
ENSMUSG00000059482	2610301B20Rik	4	chromosome 8 open reading frame 37 [Source:HGNC Symbol;Acc:HGNC:27232]	67157	7.62796	8.76311	0.202653	0.0200378	0.146411
ENSMUSG00000026662	Sephs1	2	Selenide, water dikinase 1 [Source:UniProtKB/Swiss-Prot;Acc:Q8BH69]	109079	3.17058	3.71477	0.224102	0.0201009	0.146766
ENSMUSG00000047238	Mageh1	X	Melanoma-associated antigen H1 [Source:UniProtKB/Swiss-Prot;Acc:Q9NWG9]	75625	23.8168	20.5562	-0.187214	0.0201222	0.146869
ENSMUSG00000075225	Ccdc162	10	Mus musculus coiled-coil domain containing 162 (Ccdc162), mRNA. [Source:RefSeq mRNA;Acc:NM_001358562]	75973	8.66968	10.0016	0.207704	0.0201449	0.146947
ENSMUSG00000070532	Ccdc190	1	Coiled-coil domain-containing protein 190 [Source:UniProtKB/Swiss-Prot;Acc:Q3URK1]	78465	35.8296	39.9289	0.163293	0.0202112	0.147253
ENSMUSG00000005917	Otx1	11	Homeobox protein OTX1 [Source:UniProtKB/Swiss-Prot;Acc:P80205]	18423	4.89809	4.15772	-0.206585	0.0202725	0.147594
ENSMUSG00000031099	Smarca1	X	Mus musculus SWI/SNF related, matrix associated, actin dependent regulator of chromatin, subfamily a, member 1 (Smarca1), transcript variant 3, mRNA. [Source:RefSeq mRNA;Acc:NM_001358618]	93761	1.05191	1.38794	0.336842	0.020339	0.148025
ENSMUSG00000008318	Relt	7	RELT tumor necrosis factor receptor [Source:MGI Symbol;Acc:MGI:2443373]	320100	3.96944	3.10039	-0.296257	0.0203504	0.148054
ENSMUSG00000003746	Man1a	10	mannosidase 1, alpha [Source:MGI Symbol;Acc:MGI:104677]	17155	4.00051	4.46678	0.165782	0.0203737	0.14817
ENSMUSG00000070407	Hs3st3b1	11	Heparan sulfate glucosamine 3-O-sulfotransferase 3B1 [Source:UniProtKB/Swiss-Prot;Acc:Q9QZS6]	54710	1.78867	1.38923	-0.296864	0.0204763	0.148835
ENSMUSG00000020256	Aldh1l2	10	Mitochondrial 10-formyltetrahydrofolate dehydrogenase [Source:UniProtKB/Swiss-Prot;Acc:Q8K009]	216188	2.19682	2.77554	0.297323	0.0204989	0.148921
ENSMUSG00000027861	Casq2	3	Mus musculus calsequestrin 2 (Casq2), transcript variant 1, mRNA. [Source:RefSeq mRNA;Acc:NM_001355663]	12373	2.38083	3.03215	0.305709	0.0205568	0.149234
ENSMUSG00000046711	Hmga1	17	High mobility group protein HMG-I/HMG-Y [Source:UniProtKB/Swiss-Prot;Acc:P17095]	15361	3.35433	4.26242	0.30307	0.0205996	0.149442
ENSMUSG00000031631	Cfap97	8	Mus musculus cilia and flagella associated protein 97 (Cfap97), transcript variant 2, mRNA. [Source:RefSeq mRNA;Acc:NM_001357215]	66756	2.54595	2.93298	0.204076	0.0206481	0.149736
ENSMUSG00000033943	Mga	2	MAX-associated protein [Source:UniProtKB/Swiss-Prot;Acc:A2AWL7]	29808	11.0171	9.72496	-0.160271	0.0206923	0.150002
ENSMUSG00000030788	Rnf141	7	ring finger protein 141 [Source:MGI Symbol;Acc:MGI:1914400]	67150	14.4506	17.0249	0.230076	0.0207812	0.150539
ENSMUSG00000022178	Ajuba	14	LIM domain-containing protein ajuba [Source:UniProtKB/Swiss-Prot;Acc:Q91XC0]	16475	1.78549	2.25666	0.301575	0.0208051	0.150545
ENSMUSG00000037499	Nenf	1	Neudesin [Source:UniProtKB/Swiss-Prot;Acc:Q9CQ45]	66208	15.3357	18.9376	0.279536	0.0208059	0.150545
ENSMUSG00000059939	9430015G10Rik	4	RIKEN cDNA 9430015G10 gene [Source:MGI Symbol;Acc:MGI:2444364]	230996	5.83277	4.87404	-0.225861	0.0208098	0.150545
ENSMUSG00000072235	Tuba1a	15	tubulin, alpha 1A [Source:MGI Symbol;Acc:MGI:98869]	22142	75.6786	86.7828	0.19679	0.0208117	0.150545
ENSMUSG00000031015	Swap70	7	Switch-associated protein 70 [Source:UniProtKB/Swiss-Prot;Acc:Q6A028]	20947	17.5097	15.1513	-0.185611	0.0208381	0.150682
ENSMUSG00000030826	Bcat2	7	Branched-chain-amino-acid aminotransferase, mitochondrial [Source:UniProtKB/Swiss-Prot;Acc:O35855]	12036	14.0333	11.9969	-0.198627	0.0208626	0.150751
ENSMUSG00000002006	Pdzd4	X	PDZ domain-containing protein 4 [Source:UniProtKB/Swiss-Prot;Acc:Q9QY39]	245469	1.37129	1.69186	0.277183	0.0208898	0.15085
ENSMUSG00000002870	Mcm2	6	DNA replication licensing factor MCM2 [Source:UniProtKB/Swiss-Prot;Acc:P97310]	17216	1.33357	1.73765	0.322621	0.0208912	0.15085
ENSMUSG00000025616	Usp16	16	ubiquitin specific peptidase 16 [Source:MGI Symbol;Acc:MGI:1921362]	74112	13.1326	11.5594	-0.162154	0.0209174	0.150961
ENSMUSG00000001334	Fndc5	4	Fibronectin type III domain-containing protein 5 Irisin [Source:UniProtKB/Swiss-Prot;Acc:Q8K4Z2]	384061	6.35114	5.21718	-0.243482	0.0209321	0.150984
ENSMUSG00000058587	Tmod3	9	tropomodulin 3 [Source:MGI Symbol;Acc:MGI:1355315]	50875	6.74323	7.62818	0.182603	0.0210193	0.151488
ENSMUSG00000075227	Znhit2	19	zinc finger, HIT domain containing 2 [Source:MGI Symbol;Acc:MGI:1352481]	29805	5.08906	6.20734	0.265971	0.0210233	0.151488
ENSMUSG00000025742	Prps2	X	Ribose-phosphate pyrophosphokinase 2 [Source:UniProtKB/Swiss-Prot;Acc:Q9CS42]	110639	6.58218	7.54437	0.197163	0.0210492	0.151558
ENSMUSG00000116165	Pdxp	15	Pyridoxal phosphate phosphatase [Source:UniProtKB/Swiss-Prot;Acc:P60487]	57028	1.48015	1.08045	-0.347008	0.021096	0.151841
ENSMUSG00000045822	Zswim3	2	zinc finger SWIM-type containing 3 [Source:MGI Symbol;Acc:MGI:1914788]	67538	1.97146	1.59453	-0.261296	0.0211119	0.151895
ENSMUSG00000026807	Ak8	2	Adenylate kinase 8 [Source:UniProtKB/Swiss-Prot;Acc:Q32M07]	68870	4.30928	5.24967	0.266212	0.0211184	0.151895
ENSMUSG00000113450	Zfp935	13		71508	1.97267	1.53182	-0.298738	0.0212142	0.152422
ENSMUSG00000051495	Irf2bp2	8	Interferon regulatory factor 2-binding protein 2 [Source:UniProtKB/Swiss-Prot;Acc:E9Q1P8]	270110	29.7553	26.281	-0.160193	0.0212482	0.152558
ENSMUSG00000002831	Plin4	17	Perilipin-4 [Source:UniProtKB/Swiss-Prot;Acc:O88492]	57435	6.0535	3.70557	-0.414421	0.0212757	0.152701
ENSMUSG00000020042	Btbd11	10	Ankyrin repeat and BTB/POZ domain-containing protein BTBD11 [Source:UniProtKB/Swiss-Prot;Acc:Q6GQW0]	74007	1.3056	1.65494	0.30289	0.0213116	0.15285
ENSMUSG00000063550	Nup98	7	nucleoporin 98 [Source:HGNC Symbol;Acc:HGNC:8068]	269966	11.4019	10.1319	-0.150113	0.0213482	0.153059
ENSMUSG00000048911	Rnf24	2	ring finger protein 24 [Source:MGI Symbol;Acc:MGI:1261771]	51902	5.60807	4.77161	-0.205152	0.0213596	0.153086
ENSMUSG00000039542	Ncam1	9	neural cell adhesion molecule 1 isoform 3 [Source:RefSeq peptide;Acc:NP_001106675]	17967	136.946	123.869	-0.127268	0.0213672	0.153086
ENSMUSG00000021319	Sfrp4	13	secreted frizzled-related protein 4 [Source:MGI Symbol;Acc:MGI:892010]	20379	0.882811	1.15805	0.329372	0.0214053	0.153305
ENSMUSG00000024502	Jakmip2	18	janus kinase and microtubule interacting protein 2 [Source:MGI Symbol;Acc:MGI:1923467]	76217	5.66102	6.86282	0.261538	0.0214737	0.15374
ENSMUSG00000034771	Tle2	10	transducin-like enhancer of split 2 [Source:MGI Symbol;Acc:MGI:104635]	21886	15.2882	12.3079	-0.263053	0.0214924	0.153766
ENSMUSG00000039911	Spsb1	4	SPRY domain-containing SOCS box protein 1 [Source:UniProtKB/Swiss-Prot;Acc:Q9D5L7]	74646	15.7631	13.9127	-0.159857	0.021526	0.153897
ENSMUSG00000063524	Eno1	4	Alpha-enolase [Source:UniProtKB/Swiss-Prot;Acc:P17182]	13806	136.524	151.952	0.161036	0.021666	0.154789
ENSMUSG00000021288	Klc1	12	kinesin light chain 1 isoform 1G [Source:RefSeq peptide;Acc:NP_001020533]	16593	87.6535	77.9751	-0.151027	0.0217035	0.155002
ENSMUSG00000022211	Carmil3	14	Capping protein, Arp2/3 and myosin-I linker protein 3 [Source:UniProtKB/Swiss-Prot;Acc:Q3UFQ8]	268747	8.29777	7.27616	-0.167364	0.0217672	0.155402
ENSMUSG00000056004	9330182L06Rik	5	UPF0577 [Source:UniProtKB/Swiss-Prot;Acc:Q3UZV7]	231014	5.87386	6.78255	0.204548	0.0218615	0.155855
ENSMUSG00000025423	Pias2	18	E3 SUMO-protein ligase PIAS2 [Source:UniProtKB/Swiss-Prot;Acc:Q8C5D8]	17344	8.50855	7.62274	-0.140243	0.0218725	0.155879
ENSMUSG00000025731	Mettl26	17	Methyltransferase-like 26 [Source:UniProtKB/Swiss-Prot;Acc:Q9DCS2]	68347	6.97541	8.21071	0.228946	0.0218837	0.155904
ENSMUSG00000025613	Cct8	16	chaperonin containing Tcp1, subunit 8 (theta) [Source:MGI Symbol;Acc:MGI:107183]	12469	22.8821	25.5469	0.16531	0.0219197	0.156105
ENSMUSG00000039154	Shd	17	SH2 domain-containing adapter protein D [Source:UniProtKB/Swiss-Prot;Acc:O88834]	20420	6.584	5.532	-0.220242	0.0219679	0.156394
ENSMUSG00000036863	Syde2	3	synapse defective Rho GTPase homolog 2 [Source:HGNC Symbol;Acc:HGNC:25841]	214804	3.34421	2.82775	-0.210108	0.0220004	0.156507
ENSMUSG00000032570	Atp2c1	9	Calcium-transporting ATPase type 2C member 1 [Source:UniProtKB/Swiss-Prot;Acc:Q80XR2]	235574	26.9544	29.4132	0.135635	0.0220061	0.156507
ENSMUSG00000036022	Fam122b	X	Protein FAM122B [Source:UniProtKB/Swiss-Prot;Acc:Q6NZE7]	78755	0.884512	1.14052	0.313893	0.022039	0.156632
ENSMUSG00000035439	Haus8	8	HAUS augmin-like complex subunit 8 [Source:UniProtKB/Swiss-Prot;Acc:Q99L00]	76478	1.30555	1.06291	-0.254825	0.0220568	0.156632
ENSMUSG00000037627	Rgs22	15	Regulator of G-protein signaling 22 [Source:UniProtKB/Swiss-Prot;Acc:G3UYX5]	626596	13.7609	15.9662	0.214113	0.0220632	0.156632
ENSMUSG00000022494	Shisa9	16	Protein shisa-9 [Source:UniProtKB/Swiss-Prot;Acc:Q9CZN4]	72555	12.1763	14.1488	0.215643	0.022123	0.157001
ENSMUSG00000026234	Ncl	1	Nucleolin [Source:UniProtKB/Swiss-Prot;Acc:P09405]	17975	29.2775	32.3917	0.153092	0.0221663	0.157143
ENSMUSG00000023008	Fmnl3	15	Formin-like protein 3 [Source:UniProtKB/Swiss-Prot;Acc:Q6ZPF4]	22379	2.84436	3.57226	0.294707	0.0221885	0.157245
ENSMUSG00000029063	Nadk	4	NAD kinase [Source:UniProtKB/Swiss-Prot;Acc:P58058]	192185	24.2358	21.3787	-0.159782	0.022199	0.157265
ENSMUSG00000021866	Anxa11	14	Annexin A11 [Source:UniProtKB/Swiss-Prot;Acc:P97384]	11744	3.87201	4.69116	0.259695	0.0222156	0.157272
ENSMUSG00000031711	Zfp330	8	zinc finger protein 330 [Source:MGI Symbol;Acc:MGI:1353574]	30932	6.89304	7.74199	0.174341	0.0222622	0.157492
ENSMUSG00000079316	Rab9	X	RAB9, member RAS oncogene family [Source:MGI Symbol;Acc:MGI:1890695]	56382	20.4169	17.6076	-0.188496	0.0222974	0.157686
ENSMUSG00000016552	Foxred2	15	FAD-dependent oxidoreductase domain-containing protein 2 [Source:UniProtKB/Swiss-Prot;Acc:Q3USW5]	239554	5.6892	4.95576	-0.177101	0.0223245	0.157823
ENSMUSG00000019970	Sgk1	10	Serine/threonine-protein kinase Sgk1 [Source:UniProtKB/Swiss-Prot;Acc:Q9WVC6]	20393	86.0984	37.7447	-0.399352	0.022404	0.158219
ENSMUSG00000024140	Epas1	17	Endothelial PAS domain-containing protein 1 [Source:UniProtKB/Swiss-Prot;Acc:P97481]	13819	63.7046	53.3049	-0.22451	0.0224123	0.158223
ENSMUSG00000008435	Rdh13	7	Retinol dehydrogenase 13 [Source:UniProtKB/Swiss-Prot;Acc:Q8CEE7]	108841	6.5273	5.57949	-0.200375	0.0224367	0.158226
ENSMUSG00000025931	Paqr8	1	Mus musculus progestin and adipoQ receptor family member VIII (Paqr8), transcript variant 2, mRNA. [Source:RefSeq mRNA;Acc:NM_001355122]	74229	51.1278	37.8642	-0.334191	0.0224404	0.158226
ENSMUSG00000041623	D11Wsu47e	11	Uncharacterized [Source:UniProtKB/Swiss-Prot;Acc:Q6PIX9]	276852	7.26159	6.25696	-0.189065	0.0224433	0.158226
ENSMUSG00000026819	Slc25a25	2	Calcium-binding mitochondrial carrier protein SCaMC-2 [Source:UniProtKB/Swiss-Prot;Acc:A2ASZ8]	227731	4.99578	5.74119	0.200667	0.0224441	0.158226
ENSMUSG00000040785	Ttc3	16	tetratricopeptide repeat domain 3 [Source:MGI Symbol;Acc:MGI:1276539]	22129	21.8195	23.5848	0.123462	0.0224953	0.158477
ENSMUSG00000041355	Ssr2	3	signal sequence receptor, beta [Source:MGI Symbol;Acc:MGI:1913506]	66256	14.5377	11.9944	-0.240329	0.0225802	0.158964
ENSMUSG00000024899	Papss2	19	Bifunctional 3'-phosphoadenosine 5'-phosphosulfate synthase 2 Sulfate adenylyltransferase Adenylyl-sulfate kinase [Source:UniProtKB/Swiss-Prot;Acc:O88428]	23972	6.81711	5.68948	-0.225712	0.0225957	0.159018
ENSMUSG00000027716	Trpc3	3	transient receptor potential cation channel, subfamily C, member 3 [Source:MGI Symbol;Acc:MGI:109526]	22065	1.66944	2.08072	0.284613	0.0226301	0.159205
ENSMUSG00000039652	Cpeb3	19	Cytoplasmic polyadenylation element-binding protein 3 [Source:UniProtKB/Swiss-Prot;Acc:Q7TN99]	208922	8.33816	7.29824	-0.170798	0.0227179	0.159712
ENSMUSG00000055485	Soga1	2	suppressor of glucose, autophagy associated 1 [Source:HGNC Symbol;Acc:HGNC:16111]	320706	26.8488	29.4348	0.141637	0.0227454	0.159794
ENSMUSG00000026565	Pou2f1	1	POU domain, class 2, transcription factor 1 [Source:UniProtKB/Swiss-Prot;Acc:P25425]	18986	8.42855	7.45954	-0.155216	0.0227578	0.159825
ENSMUSG00000022235	Cmbl	15	Carboxymethylenebutenolidase homolog [Source:UniProtKB/Swiss-Prot;Acc:Q8R1G2]	69574	5.59892	6.73968	0.254221	0.0227718	0.159868
ENSMUSG00000007892	Rplp1	9	ribosomal protein, large, P1 [Source:MGI Symbol;Acc:MGI:1927099]	56040	138.954	162.464	0.220144	0.0228833	0.16054
ENSMUSG00000031278	Acsl4	X	Long-chain-fatty-acid--CoA ligase 4 [Source:UniProtKB/Swiss-Prot;Acc:Q9QUJ7]	50790	4.19174	3.53893	-0.213877	0.0229419	0.160784
ENSMUSG00000020686	Gas2l2	11	GAS2-like protein 2 [Source:UniProtKB/Swiss-Prot;Acc:Q5SSG4]	237891	6.62829	7.94738	0.248774	0.0229669	0.160903
ENSMUSG00000030138	Bms1	6	BMS1, ribosome biogenesis factor [Source:MGI Symbol;Acc:MGI:2446132]	213895	18.6013	16.4033	-0.160925	0.0230105	0.161101
ENSMUSG00000025266	Gnl3l	X	guanine nucleotide binding protein-like 3 (nucleolar)-like [Source:MGI Symbol;Acc:MGI:2448557]	237107	9.86521	10.8318	0.143985	0.023011	0.161101
ENSMUSG00000063511	Snrnp70	7	small nuclear ribonucleoprotein 70 (U1) [Source:MGI Symbol;Acc:MGI:98341]	20637	126.082	103.643	-0.243719	0.0230628	0.161408
[truncated: 9,706 more rows]
