# Supplementary material for: Reactive astrocytes acquire neuroprotective as well as deleterious signatures in response to Tau and Aß pathology
Source: Nat Commun. 2022 Jan 10;13:135. doi: 10.1038/s41467-021-27702-w (PMC8748982; doi:10.1038/s41467-021-27702-w)
Supplement: Supplementary file 10 — Supplementary Data 8 [file 41467_2021_27702_MOESM10_ESM.xlsx]

## Sheet: Data 8
gene	gene_name	chromosome	description	entrez_id	WT_fpkm_avg	P301S_fpkm_avg	NRF2_fpkm_avg	P301S_NRF2_fpkm_avg	P301S_vs_WT.l2fc	P301S_vs_WT.pval	P301S_vs_WT.padj	P301S_vs_WT.raw_l2fc	NRF2_vs_WT.l2fc	NRF2_vs_WT.pval	NRF2_vs_WT.padj	NRF2_vs_WT.raw_l2fc	P301S_NRF2_vs_WT.l2fc	P301S_NRF2_vs_WT.pval	P301S_NRF2_vs_WT.padj	P301S_NRF2_vs_WT.raw_l2fc	P301S_NRF2_vs_P301S.l2fc	P301S_NRF2_vs_P301S.pval	P301S_NRF2_vs_P301S.padj	P301S_NRF2_vs_P301S.raw_l2fc	P301S_NRF2_vs_NRF2.l2fc	P301S_NRF2_vs_NRF2.pval	P301S_NRF2_vs_NRF2.padj	P301S_NRF2_vs_NRF2.raw_l2fc
ENSMUSG00000028914	Casp9	4	Mus musculus caspase 9 (Casp9), transcript variant 3, mRNA. [Source:RefSeq mRNA;Acc:NM_001355176]	12371	7.82275	26.634	8.21084	26.3635	1.72248	1.36679e-204	2.39525e-201	1.78811	0.0927397	0.047844	0.220261	0.0960775	1.72049	4.71416e-299	1.37329e-295	1.77111	-0.0143796	0.773631	0.937754	-0.015395	1.62653	0	0	1.67459
ENSMUSG00000063253	Scoc	8	Short coiled-coil protein [Source:UniProtKB/Swiss-Prot;Acc:Q78YZ6]	56367	53.9827	19.4386	52.9346	20.1421	-1.41684	6.24073e-203	1.01554e-199	-1.45366	-0.00298412	0.922428	0.968043	-0.00276798	-1.36841	2.78098e-216	6.48107e-213	-1.40425	0.0466939	0.443831	0.804121	0.0511072	-1.35638	3.37748e-195	5.63961e-192	-1.40199
ENSMUSG00000036469	2001-03-01	8	E3 ubiquitin-protein ligase MARCH1 [Source:UniProtKB/Swiss-Prot;Acc:Q6NZQ8]	72925	5.77177	0.430346	6.50344	0.44424	-3.08776	6.65283e-179	9.47279e-176	-3.72625	0.178338	0.0151091	0.117873	0.196895	-3.20498	9.76168e-269	2.52773e-265	-3.68255	0.0306088	0.767436	0.936187	0.0452046	-3.53065	0	0	-3.88011
ENSMUSG00000000560	Gabra2	5	Gamma-aminobutyric acid receptor subunit alpha-2 [Source:UniProtKB/Swiss-Prot;Acc:P26048]	14395	9.49796	24.9608	8.6484	16.5272	1.36842	1.73072e-149	2.07522e-146	1.41349	-0.105717	0.0325392	0.179695	-0.110614	0.738871	9.5126e-20	1.48786e-17	0.815087	-0.477892	2.42222e-08	5.13933e-06	-0.59655	0.820255	1.17921e-23	1.99978e-21	0.924988
ENSMUSG00000110331	Nudc-ps1	8	nuclear distribution gene C homolog (Aspergillus), pseudogene 1 [Source:MGI Symbol;Acc:MGI:2142657]		0.176776	10.7072	0.226441	12.057	3.41354	3.68841e-126	3.50122e-123	5.9484	0.051133	0.5505		0.388409	3.79127	5.64977e-204	1.09723e-200	6.11672	0.133847	0.132444	0.495023	0.16992	3.41433	1.09585e-184	1.58583e-181	5.72793
ENSMUSG00000073643	Wdfy1	1	WD repeat and FYVE domain containing 1 [Source:MGI Symbol;Acc:MGI:1916618]	69368	4.2594	11.2639	4.12224	9.56542	1.36733	3.18787e-121	2.79331e-118	1.42324	-0.0197467	0.701679	0.863878	-0.0213403	1.0388	5.96247e-30	1.54395e-27	1.18308	-0.179105	0.0528666	0.318631	-0.238139	1.02972	8.56014e-30	1.78668e-27	1.20392
ENSMUSG00000028344	Invs	4	inversin isoform 2 [Source:RefSeq peptide;Acc:NP_001268906]	16348	3.19122	9.66179	3.00279	9.57109	1.53365	6.68671e-116	5.44059e-113	1.61851	-0.0582023	0.322105	0.596348	-0.061174	1.5106	5.15723e-121	5.7233e-118	1.60172	-0.0134619	0.846166	0.960616	-0.0149305	1.55039	1.47829e-126	1.52806e-123	1.66243
ENSMUSG00000034674	Tdg	10	Mus musculus thymine DNA glycosylase (Tdg), transcript variant 3, mRNA. [Source:RefSeq mRNA;Acc:NM_001358517]	21665	7.68963	2.29369	7.82802	3.21135	-1.61175	7.87338e-107	5.78618e-104	-1.72553	0.0485349	0.342845	0.617244	0.0511665	-0.694672	5.03453e-07	2.26505e-05	-1.24524	0.123815	0.189236	0.589045	0.482179	-0.617899	1.708e-06	4.68125e-05	-1.29695
ENSMUSG00000073888	Ccl27a	4	chemokine (C-C motif) ligand 27A [Source:MGI Symbol;Acc:MGI:1343459]	20301	77.2476	24.9279	80.4603	28.5399	-1.51818	1.01918e-106	7.25592e-104	-1.61153	0.0802846	0.174843	0.442962	0.085052	-1.34782	4.045e-108	3.49144e-105	-1.4193	0.168895	0.0164871	0.168272	0.193998	-1.40688	1.72198e-107	1.33496e-104	-1.50488
ENSMUSG00000044573	Acp1	12	acid phosphatase 1, soluble [Source:MGI Symbol;Acc:MGI:87881]	11431	14.2593	6.21642	13.446	10.2683	-1.13502	5.30248e-95	3.66064e-92	-1.17765	-0.0570739	0.133528	0.385086	-0.0585578	-0.444233	1.13629e-25	2.42948e-23	-0.455353	0.661339	1.53099e-28	2.53963e-25	0.724036	-0.385053	3.84679e-18	4.94096e-16	-0.39731
ENSMUSG00000076612	Ighg2c	12			5.04884	0.0551942	5.01407	0.0772464	-2.85889	2.53723e-87	1.70009e-84	-6.49728	0.0132789	0.897893	0.956569	0.0156111	-3.21582	2.0977e-130	2.71593e-127	-6.01937	0.0276678	0.593772		0.480713	-3.60835	4.26212e-212	7.70982e-209	-6.03571
ENSMUSG00000059775	Rps26-ps1	8	ribosomal protein S26, pseudogene 1 [Source:MGI Symbol;Acc:MGI:3704322]		0.35285	8.0723	0.312654	8.67516	2.73229	6.57338e-81	4.15985e-78	4.53549	-0.0359385	0.738539		-0.149269	2.99573	1.63146e-124	1.90106e-121	4.63764	0.0783473	0.398629	0.776139	0.103577	2.79854	7.67039e-119	6.93754e-116	4.78643
ENSMUSG00000036138	Acaa1a	9	acetyl-Coenzyme A acyltransferase 1A [Source:MGI Symbol;Acc:MGI:2148491]	113868	18.5552	8.27088	18.1559	18.4741	-1.09993	2.20243e-80	1.28656e-77	-1.14463	-0.00477805	0.907193	0.961443	-0.00479138	0.0112254	0.819329	0.954055	0.0115847	1.07752	1.0243e-87	9.34517e-84	1.1579	0.0155822	0.692704	0.86969	0.0158227
ENSMUSG00000078552	Dcdc2b	4	doublecortin domain containing 2B [Source:HGNC Symbol;Acc:HGNC:32576]	100504491	7.40681	1.0525	8.28015	1.267	-2.21276	1.40525e-79	8.00361e-77	-2.79718	0.164851	0.0404552	0.20086	0.185484	-2.10672	1.07719e-92	7.38349e-90	-2.53294	0.117939	0.26875	0.678081	0.266243	-2.18663	5.073e-103	3.67066e-100	-2.71903
ENSMUSG00000073411	H2-D1	17	H-2 class I histocompatibility antigen, D-B alpha chain [Source:UniProtKB/Swiss-Prot;Acc:P01899]	14964	18.5516	3.50304	18.833	8.77441	-1.99646	1.01637e-75	5.38486e-73	-2.38318	0.043816	0.571629	0.787824	0.0487012	-0.556523	6.35414e-05	0.00168276	-1.0608	0.273377	0.00232668	0.0508442	1.32433	-0.494115	0.000121177	0.00180658	-1.10925
ENSMUSG00000045410	Akr1e1	13	1,5-anhydro-D-fructose reductase [Source:UniProtKB/Swiss-Prot;Acc:Q9DCT1]	56043	6.92405	2.85518	5.12281	1.76958	-1.19198	6.48746e-71	3.28439e-68	-1.25761	-0.392395	6.96874e-16	2.89288e-13	-0.408775	-1.78695	2.20924e-120	2.34029e-117	-1.94969	-0.524748	9.72465e-09	2.43076e-06	-0.69058	-1.3757	1.11562e-66	5.38151e-64	-1.54127
ENSMUSG00000078480	Mrpl48-ps	4	mitochondrial ribosomal protein L48 pseudogene [Source:MGI Symbol;Acc:MGI:3050089]		0.129404	4.86078	0.107286	4.49119	2.61857	1.05418e-69	5.10983e-67	5.23937	-0.0349155	0.679582		-0.255924	1.91044	5.6351e-43	1.93126e-40	5.11969	-0.0489237	0.641748	0.892375	-0.118302	1.71234	1.03104e-40	3.19726e-38	5.37388
ENSMUSG00000081087	Rps15a-ps7	2	ribosomal protein S15A, pseudogene 7 [Source:MGI Symbol;Acc:MGI:3650538]		0.219109	7.65906	0.118668	8.00102	2.57358	2.54096e-67	1.15776e-64	5.14416	-0.107332	0.206128		-0.86338	2.34461	5.97833e-64	2.96436e-61	5.20133	0.0288804	0.787123	0.940825	0.0584165	2.15178	2.88566e-62	1.27835e-59	6.0637
ENSMUSG00000097287	D130017N08Rik	5	RIKEN cDNA D130017N08 gene [Source:MGI Symbol;Acc:MGI:2443273]		9.50019	3.21524	9.79371	2.48628	-1.41377	1.43601e-66	6.41472e-64	-1.54365	0.0648235	0.303115	0.579887	0.0691928	-1.77571	1.44551e-134	1.98163e-131	-1.91654	-0.297121	0.000500688	0.0180555	-0.371076	-1.82345	1.99381e-148	2.27788e-145	-1.98638
ENSMUSG00000056999	Ide	19	insulin-degrading enzyme [Source:RefSeq peptide;Acc:NP_112419]	15925	23.2041	11.5277	23.6649	18.1159	-0.954125	1.88512e-66	8.10318e-64	-0.989803	0.0524604	0.114617	0.356242	0.0534479	-0.286672	0.00551346	0.0603245	-0.34297	0.328376	0.00213939	0.048194	0.648651	-0.294278	0.00936687	0.0617451	-0.397245
ENSMUSG00000090799	Klhl33	14	kelch like family member 33 [Source:HGNC Symbol;Acc:HGNC:31952]	546611	1.88834	4.95182	2.11735	3.26692	1.30312	1.52332e-60	5.98351e-58	1.40981	0.17595	0.00710746	0.0748107	0.18998	0.589963	1.75896e-06	7.15403e-05	0.804364	-0.221932	0.0308891	0.243888	-0.603219	0.355112	0.0053805	0.0404974	0.613676
ENSMUSG00000098915	Rpl15-ps2	9	ribosomal protein L15, pseudogene 2 [Source:MGI Symbol;Acc:MGI:3648255]		0.0222552	3.51531	0.0442372	3.96453	2.42841	2.3178e-59	8.51681e-57	7.33939	0.0413335	0.40043		1.02876	2.79968	1.79949e-92	1.1982e-89	7.51021	0.10398	0.32198	0.722049	0.172778	2.42569	7.09423e-80	3.94857e-77	6.48172
ENSMUSG00000069755	Zfp125	12			2.57753	0.408879	2.79452	1.62788	-1.98537	4.53456e-57	1.61416e-54	-2.63695	0.12005	0.180531	0.44948	0.14154	-0.56433	9.15954e-10	6.01304e-08	-0.646291	1.12669	6.74883e-27	1.02622e-23	1.99249	-0.659314	4.29681e-12	3.11943e-10	-0.788392
ENSMUSG00000094840	Muc3a	5			10.3108	1.92531	8.02987	3.78672	-1.88153	3.50761e-55	1.22939e-52	-2.4019	-0.280146	0.00250604	0.039167	-0.335109	-0.669223	1.55453e-06	6.41211e-05	-1.43169	0.176394	0.0375936	0.269748	0.97295	-0.432991	0.000622457	0.00720623	-1.0969
ENSMUSG00000063524	Eno1	4	Alpha-enolase [Source:UniProtKB/Swiss-Prot;Acc:P17182]	13806	307.512	162.101	293.504	182.207	-0.869469	3.70315e-53	1.27826e-50	-0.903224	-0.0401389	0.321239	0.595401	-0.0412592	-0.709374	1.92955e-41	6.42401e-39	-0.736611	0.156091	0.00471867	0.0800945	0.168162	-0.676355	1.385e-56	5.67249e-54	-0.695829
ENSMUSG00000113332	AC134254.2	12			0	2.95528	0	1.15964	2.2743	9.37371e-53	3.18734e-50	Inf					1.57124	1.45911e-30	3.90858e-28	Inf	-0.697554	7.00311e-11	2.71884e-08	-1.35071	1.31998	3.30449e-26	6.23745e-24	Inf
ENSMUSG00000021260	Hhipl1	12	HHIP-like protein 1 [Source:UniProtKB/Swiss-Prot;Acc:Q14DK5]	214305	3.2954	6.43966	3.59852	6.63743	0.936473	1.03855e-46	3.38005e-44	0.986204	0.143978	0.0129072	0.106901	0.152094	0.987413	1.82425e-75	9.88704e-73	1.02746	0.0394483	0.503736	0.839273	0.0427199	0.83198	1.71427e-51	6.64495e-49	0.874666
ENSMUSG00000028860	Sytl1	4	synaptotagmin like 1 [Source:HGNC Symbol;Acc:HGNC:15584]	269589	0.528183	3.36162	0.811133	4.06666	1.9303	6.62631e-46	2.06795e-43	2.68715	0.420142	0.000464735	0.0126557	0.644023	2.31437	2.63942e-91	1.70866e-88	2.96177	0.183777	0.0673697	0.358963	0.276339	1.78002	5.20649e-61	2.17341e-58	2.31737
ENSMUSG00000030532	Hddc3	7	Guanosine-3',5'-bis(diphosphate) 3'-pyrophosphohydrolase MESH1 [Source:UniProtKB/Swiss-Prot;Acc:Q9D114]	68695	8.23733	17.8885	7.73749	19.4111	1.06329	3.47913e-45	1.0711e-42	1.1403	-0.0580722	0.355148	0.627556	-0.0633047	1.17587	2.88238e-66	1.49275e-63	1.25631	0.104055	0.128896	0.488917	0.117561	1.23569	1.00372e-86	6.40815e-84	1.31923
ENSMUSG00000008668	Rps18	17	ribosomal protein S18 [Source:MGI Symbol;Acc:MGI:98146]	20084	83.6601	32.6839	75.3872	54.3368	-1.20358	2.26229e-42	6.78152e-40	-1.33377	-0.11252	0.0995714	0.331145	-0.122355	-0.507918	5.65459e-07	2.50057e-05	-0.603076	0.422548	6.17067e-05	0.00390415	0.732649	-0.408422	9.88405e-06	0.000215415	-0.480793
ENSMUSG00000024993	Fam45a	19	Mus musculus family with sequence similarity 45, member A (Fam45a), transcript variant 3, mRNA. [Source:RefSeq mRNA;Acc:NM_001347464]	67894	6.90423	12.0994	6.70924	9.92259	0.796837	3.0066e-42	8.89562e-40	0.829339	-0.0155861	0.742739	0.886594	-0.0151514	0.519085	1.42662e-21	2.42681e-19	0.540626	-0.256506	0.000107308	0.00593348	-0.286832	0.526402	8.60673e-20	1.23726e-17	0.55521
ENSMUSG00000072572	Slc39a2	14	solute carrier family 39 member 2 [Source:HGNC Symbol;Acc:HGNC:17127]	214922	5.12553	1.63144	5.29344	4.21918	-1.40131	5.17899e-42	1.49351e-39	-1.63187	0.0640886	0.415467	0.676156	0.0713092	-0.208726	0.0655609	0.312211	-0.263145	0.796934	3.08608e-14	2.16583e-11	1.36986	-0.260215	0.0161511	0.093069	-0.335241
ENSMUSG00000076617	Ighm	12	immunoglobulin heavy constant mu [Source:HGNC Symbol;Acc:HGNC:5541]		40.112	8.77361	39.0105	9.08732	-1.67282	8.93666e-42	2.54494e-39	-2.17285	-0.0118523	0.881484	0.94844	-0.0133332	-1.89914	8.64877e-110	8.06238e-107	-2.12365	0.0341254	0.732102	0.926048	0.051358	-1.97925	1.5427e-222	3.04431e-219	-2.11051
ENSMUSG00000036339	Tmem260	14	Transmembrane protein 260 [Source:UniProtKB/Swiss-Prot;Acc:Q8BMD6]	218989	4.75184	2.34088	4.82654	3.77441	-0.943449	2.688e-41	7.56024e-39	-1.00105	0.0460324	0.376987	0.644661	0.0484688	-0.26245	0.0104979	0.0960178	-0.312643	0.455611	6.37431e-06	0.000618681	0.689588	-0.293831	0.00362455	0.029791	-0.361606
ENSMUSG00000004415	Col26a1	5	Mus musculus collagen, type XXVI, alpha 1 (Col26a1), transcript variant 2, mRNA. [Source:RefSeq mRNA;Acc:NM_001346699]	140709	2.71756	0.528584	3.23375	0.619911	-1.70411	2.78972e-39	7.39017e-37	-2.34047	0.191011	0.10291	0.335754	0.279324	-0.726413	6.7651e-08	3.59956e-06	-2.1164	0.0295005	0.685557	0.908306	0.225921	-0.582264	3.42454e-07	1.10359e-05	-2.39601
ENSMUSG00000067212	H2-T23	17	H-2 class I histocompatibility antigen, D-37 alpha chain [Source:UniProtKB/Swiss-Prot;Acc:P06339]	15040	6.9102	2.56472	6.72099	4.68773	-1.24363	9.18437e-39	2.40504e-36	-1.40966	-0.0123632	0.881628	0.948475	-0.0144678	-0.498899	3.89401e-11	3.06587e-09	-0.542455	0.753558	1.71918e-25	2.24071e-22	0.868934	-0.482487	3.90697e-11	2.59354e-09	-0.528536
ENSMUSG00000046721	Rpl14-ps1	7			1.00364	5.28338	0.951426	0.906208	1.70987	5.40333e-36	1.35273e-33	2.41681	-0.0302849	0.808684	0.918477	-0.0491861	-0.0786487	0.561228	0.850974	-0.127966	-1.45671	3.36081e-43	8.76068e-40	-2.54316	-0.040869	0.749583	0.901842	-0.0787781
ENSMUSG00000032011	Thy1	9	Thy-1 membrane glycoprotein [Source:UniProtKB/Swiss-Prot;Acc:P01831]	21838	314.331	652.497	335.301	744.838	0.991281	3.03086e-35	7.42464e-33	1.07385	0.111657	0.0624315	0.256044	0.118819	1.17234	1.82724e-59	8.51679e-57	1.26308	0.168009	0.0154204	0.163117	0.190784	1.08744	4.82918e-84	2.91186e-81	1.14389
ENSMUSG00000004996	Mri1	8	Methylthioribose-1-phosphate isomerase [Source:UniProtKB/Swiss-Prot;Acc:Q9CQT1]	67873	5.02242	2.33355	5.14566	2.39316	-0.993196	1.52282e-33	3.57659e-31	-1.08585	0.0575433	0.402484	0.665658	0.0609805	-0.995345	2.35106e-56	1.05368e-53	-1.05167	0.0278497	0.722902	0.922715	0.0359657	-1.02448	1.24848e-47	4.44276e-45	-1.11315
ENSMUSG00000083022	Rps15a-ps6	11	ribosomal protein S15A, pseudogene 6 [Source:MGI Symbol;Acc:MGI:3650298]		0.506173	5.19698	0.309958	4.05263	1.79552	2.05319e-33	4.77305e-31	3.38192	-0.173121	0.116547		-0.679096	1.58048	3.67466e-30	9.62224e-28	3.01862	-0.182474	0.0881253	0.408173	-0.361649	1.6072	1.59608e-35	4.17424e-33	3.69723
ENSMUSG00000039763	Dnajc28	16	DnaJ homolog subfamily C member 28 [Source:UniProtKB/Swiss-Prot;Acc:Q8VCE1]	246738	3.21672	1.594	3.43083	2.60654	-0.920184	1.06616e-32	2.42892e-30	-0.993714	0.11262	0.0444844	0.211743	0.118056	-0.269499	4.17119e-05	0.0011712	-0.285401	0.579954	1.51629e-12	8.64616e-10	0.709953	-0.376127	2.15444e-08	8.87408e-07	-0.404046
ENSMUSG00000038252	Ncapd2	6	non-SMC condensin I complex, subunit D2 [Source:MGI Symbol;Acc:MGI:1915548]	68298	6.81858	4.35444	7.44775	4.6262	-0.607355	1.21812e-32	2.74764e-30	-0.626817	0.150308	3.18033e-05	0.00167586	0.153092	-0.520083	3.36378e-20	5.44395e-18	-0.542937	0.0744343	0.290993	0.696726	0.0856274	-0.662023	1.62124e-31	3.66587e-29	-0.696685
ENSMUSG00000020014	Cfap54	10	Mus musculus cilia and flagella associated protein 54 (Cfap54), mRNA. [Source:RefSeq mRNA;Acc:NM_001347060]	380654	1.0895	3.83571	1.01187	3.26589	1.45439	1.57706e-32	3.52242e-30	1.83427	-0.0632714	0.557347	0.778247	-0.0829347	1.04849	2.69713e-15	3.11171e-13	1.60127	-0.117397	0.272537	0.682071	-0.231211	1.12164	2.7789e-20	4.07578e-18	1.68309
ENSMUSG00000003038	Hmgn2	4	Non-histone chromosomal protein HMG-17 [Source:UniProtKB/Swiss-Prot;Acc:P09602]	15331	23.7187	6.83236	20.2672	6.90458	-1.40831	3.45568e-32	7.64343e-30	-1.77336	-0.158589	0.119124	0.362711	-0.199583	-1.48572	3.94776e-49	1.53338e-46	-1.76122	0.0122968	0.858356	0.964637	0.0137838	-1.4179	1.92006e-80	1.09681e-77	-1.56223
ENSMUSG00000022193	Psmb5	14	Proteasome subunit beta type-5 [Source:UniProtKB/Swiss-Prot;Acc:O55234]	19173	48.6265	26.2928	46.4167	40.7251	-0.817219	3.99356e-32	8.7482e-30	-0.866105	-0.0388671	0.434327	0.692158	-0.0407022	-0.161988	0.20825	0.574592	-0.234167	0.241867	0.0205739	0.19226	0.633052	-0.119712	0.34061	0.635901	-0.193905
ENSMUSG00000030917	Tmem159	7	Promethin [Source:UniProtKB/Swiss-Prot;Acc:Q922Z1]	233806	6.23543	2.40206	6.03345	3.38762	-1.17817	6.06538e-32	1.31601e-29	-1.35607	-0.020301	0.786911	0.908115	-0.022639	-0.71396	8.14812e-12	6.75772e-10	-0.860043	0.307025	0.00310623	0.0613689	0.497561	-0.674608	4.17905e-11	2.74893e-09	-0.837728
ENSMUSG00000043091	Tuba1c	15	tubulin, alpha 1C [Source:MGI Symbol;Acc:MGI:1095409]	22146	0.605352	16.1677	0.407759	16.9124	1.66865	1.6614e-31	3.53739e-29	4.76782	-0.211979	0.0855073	0.305393	-0.535487	1.9287	6.41278e-44	2.29923e-41	4.83146	0.0550725	0.477116	0.823843	0.0653853	4.32324	0	0	5.36706
ENSMUSG00000027597	Ahcy	2	Adenosylhomocysteinase [Source:UniProtKB/Swiss-Prot;Acc:P50247]	269378	5.96137	2.72136	5.64231	3.1133	-1.00841	2.75098e-31	5.7498e-29	-1.10966	-0.0499451	0.392584	0.65789	-0.0529285	-0.790348	2.07283e-16	2.52917e-14	-0.919246	0.126852	0.213226	0.621445	0.192193	-0.719212	1.04361e-13	9.06149e-12	-0.866854
ENSMUSG00000056116	H2-T22	17	histocompatibility 2, T region locus 22 [Source:MGI Symbol;Acc:MGI:95956]	15039	6.96197	3.26013	6.83863	5.34101	-0.977619	7.98451e-31	1.65366e-28	-1.07407	0.000985031	0.988778	0.994269	0.000740241	-0.34212	2.07476e-07	1.00316e-05	-0.364293	0.637197	9.56047e-23	1.163e-19	0.711593	-0.345402	3.78366e-09	1.81708e-07	-0.36543
ENSMUSG00000094870	Zfp131	13	zinc finger protein 131 [Source:MGI Symbol;Acc:MGI:1919715]	72465	14.6395	9.05725	14.0287	9.01105	-0.646931	1.02874e-29	2.03798e-27	-0.673187	-0.0358617	0.34347	0.617625	-0.0362201	-0.667065	1.27608e-54	5.40711e-52	-0.682829	-0.00864523	0.876144	0.969901	-0.0079613	-0.63415	3.57718e-65	1.68804e-62	-0.647295
ENSMUSG00000029022	Miip	4	Migration and invasion-inhibitory protein [Source:UniProtKB/Swiss-Prot;Acc:A2A7Y5]	28010	10.7678	5.50812	10.0728	5.47829	-0.874988	6.73745e-29	1.3119e-26	-0.94559	-0.06433	0.272066	0.549491	-0.0692388	-0.875401	4.67604e-29	1.17177e-26	-0.957624	-0.0086729	0.918494	0.981048	-0.0103529	-0.815046	8.48655e-30	1.78668e-27	-0.88883
ENSMUSG00000030554	Synm	7	synemin, intermediate filament protein [Source:MGI Symbol;Acc:MGI:2661187]	233335	6.48514	9.82595	6.58841	8.68956	0.598485	1.95008e-28	3.76498e-26	0.619598	0.0468804	0.249406	0.526717	0.0484505	0.428986	1.34251e-23	2.50297e-21	0.439709	-0.170404	8.46655e-05	0.0049675	-0.178226	0.384979	4.26335e-34	1.0761e-31	0.390623
ENSMUSG00000015980	Lrrc27	7	Leucine-rich repeat-containing protein 27 [Source:UniProtKB/Swiss-Prot;Acc:Q80YS5]	76612	3.53131	6.09773	3.80427	5.51386	0.762836	2.73554e-28	5.23706e-26	0.808464	0.123535	0.067079	0.266518	0.133832	0.61063	6.92804e-17	8.77489e-15	0.660211	-0.121557	0.133425	0.497266	-0.146475	0.466151	1.17419e-08	5.06724e-07	0.526054
ENSMUSG00000003411	Rab3b	4	RAB3B, member RAS oncogene family [Source:MGI Symbol;Acc:MGI:1917158]	69908	14.5729	9.71367	13.1474	10.5261	-0.548818	3.21409e-28	6.10195e-26	-0.564927	-0.119852	0.000958447	0.0205049	-0.122804	-0.440787	4.63917e-25	9.48385e-23	-0.451626	0.107458	0.0433865	0.28946	0.114987	-0.321578	1.00694e-15	1.06105e-13	-0.329386
ENSMUSG00000029729	Zkscan1	5	zinc finger with KRAB and SCAN domains 1 [Source:MGI Symbol;Acc:MGI:1921820]	74570	6.63223	10.3832	6.94454	9.28972	0.639568	7.41865e-28	1.37408e-25	0.665819	0.088243	0.0419219	0.20499	0.0912602	0.481727	3.02782e-17	3.94209e-15	0.503536	-0.14375	0.0280399	0.230362	-0.160581	0.39274	5.94703e-13	4.83492e-11	0.411574
ENSMUSG00000028795	Ccdc28b	4	Coiled-coil domain-containing protein 28B [Source:UniProtKB/Swiss-Prot;Acc:Q8CEG5]	66264	20.0457	10.2895	20.4411	11.8835	-0.868205	2.33905e-27	4.29743e-25	-0.940832	0.0524868	0.377422	0.645081	0.054614	-0.688889	6.54479e-24	1.24005e-21	-0.736793	0.173422	0.0286897	0.233393	0.205752	-0.740463	5.07131e-31	1.12329e-28	-0.791925
ENSMUSG00000056492	Adgrf5	17	Mus musculus adhesion G protein-coupled receptor F5 (Adgrf5), transcript variant 2, mRNA. [Source:RefSeq mRNA;Acc:NM_001357332]	224792	5.25108	7.45469	5.52155	5.09276	0.512098	2.85455e-27	5.20259e-25	0.525904	0.0946162	0.0639815	0.259329	0.0987169	-0.025519	0.677298	0.904708	-0.0272496	-0.478586	3.9819e-11	1.72995e-08	-0.551425	-0.116202	0.0964837	0.310166	-0.12642
ENSMUSG00000028759	Hp1bp3	4	Mus musculus heterochromatin protein 1, binding protein 3 (Hp1bp3), transcript variant 9, mRNA. [Source:RefSeq mRNA;Acc:NM_001356432]	15441	46.3523	33.7536	46.7167	33.5737	-0.429564	4.77034e-26	8.35984e-24	-0.437889	0.0359927	0.207778	0.480616	0.0365145	-0.440236	1.15171e-35	3.39754e-33	-0.447495	-0.0077354	0.856562	0.964201	-0.0079896	-0.47751	8.92218e-53	3.52134e-50	-0.484678
ENSMUSG00000084403	Rps15a-ps8	4	ribosomal protein S15A, pseudogene 8 [Source:MGI Symbol;Acc:MGI:3652112]		0	2.14003	0.0427049	1.99119	1.43239	2.13196e-25	3.65191e-23	Inf	0.0183953	0.410264		Inf	1.37277	4.18655e-25	8.71138e-23	Inf	-0.0359078	0.721557	0.922201	-0.109114	1.07575	3.80429e-19	5.25224e-17	5.52878
ENSMUSG00000006395	Hyi	4	hydroxypyruvate isomerase (putative) [Source:HGNC Symbol;Acc:HGNC:26948]		4.24106	1.55388	3.68711	1.88268	-1.1707	3.17916e-25	5.40505e-23	-1.42764	-0.15438	0.0563572	0.242283	-0.175279	-1.00249	1.14237e-26	2.55989e-24	-1.15217	0.172085	0.0949648	0.422468	0.277191	-0.836816	3.89697e-20	5.67729e-18	-0.977248
ENSMUSG00000040936	Ulk4	9	unc-51-like kinase 4 [Source:MGI Symbol;Acc:MGI:1921622]	209012	1.64653	0.735021	1.43089	1.33941	-1.00503	3.65965e-25	6.17586e-23	-1.14308	-0.158838	0.0354685	0.186896	-0.176883	-0.254395	0.00183116	0.0262941	-0.28045	0.654704	6.95426e-13	4.22981e-10	0.864418	-0.0932686	0.253335	0.545552	-0.104107
ENSMUSG00000035239	Neu3	7	neuraminidase 3 [Source:MGI Symbol;Acc:MGI:1355305]	50877	0.8662	1.92016	1.02322	1.6575	1.02182	3.85702e-25	6.46108e-23	1.16855	0.221633	0.0197211	0.137057	0.265859	0.856682	5.22159e-25	1.04904e-22	0.952585	-0.172176	0.0414732	0.283409	-0.214413	0.581731	1.97924e-10	1.17708e-08	0.686076
ENSMUSG00000092274	Neat1	19	nuclear paraspeckle assembly transcript 1 (non-protein coding) [Source:MGI Symbol;Acc:MGI:1914211]		4.25261	0.629508	3.50144	0.528359	-1.51166	6.6957e-25	1.11344e-22	-2.73436	-0.158655	0.191848	0.462523	-0.2525	-2.00092	9.02748e-54	3.75688e-51	-2.9912	-0.164897	0.107758	0.449084	-0.254778	-1.94287	2.80713e-62	1.26947e-59	-2.73965
ENSMUSG00000053093	Myh7	14	Myosin-7 [Source:UniProtKB/Swiss-Prot;Acc:Q91Z83]	140781	1.99411	0.770308	2.01288	1.86379	-1.1265	2.63884e-24	4.35638e-22	-1.35085	0.0385922	0.554992	0.776709	0.0395454	-0.0356638	0.797909	0.947095	-0.0746385	0.21426	0.0101644	0.127525	1.27673	-0.0452675	0.719925	0.885356	-0.11485
ENSMUSG00000041453	Rpl21	5		19933	86.9508	48.5032	77.1033	65.6865	-0.764371	2.92859e-24	4.79994e-22	-0.820328	-0.13706	0.0234609	0.150311	-0.146047	-0.363894	9.06246e-09	5.34685e-07	-0.384913	0.409431	3.75912e-15	3.11785e-12	0.437023	-0.231488	4.2564e-07	1.35079e-05	-0.23929
ENSMUSG00000028758	Kif17	4	Kinesin-like protein KIF17 [Source:UniProtKB/Swiss-Prot;Acc:Q99PW8]	16559	10.6663	6.13902	10.5489	7.17492	-0.728368	1.13353e-23	1.84458e-21	-0.77675	0.00898246	0.870419	0.944941	0.0092734	-0.533686	5.21377e-24	1.00419e-21	-0.554599	0.206301	0.000513345	0.0183308	0.223717	-0.545806	2.8588e-32	6.8951e-30	-0.564439
ENSMUSG00000047767	Atg16l2	7	autophagy related 16-like 2 (S. cerevisiae) [Source:MGI Symbol;Acc:MGI:1920933]	73683	3.97666	6.41141	3.8744	6.95379	0.671294	1.54132e-23	2.49037e-21	0.70863	-0.0106594	0.835656	0.930572	-0.0123974	0.70395	5.43355e-13	5.12668e-11	0.820949	0.064593	0.542386	0.853888	0.114112	0.696004	3.33542e-13	2.78469e-11	0.832597
ENSMUSG00000038859	Baiap2l1	5	Brain-specific angiosis inhibitor 1-associated protein 2-like protein 1 [Source:UniProtKB/Swiss-Prot;Acc:Q9DBJ3]	66898	0.245413	10.4298	0.11292	9.81367	1.3015	5.06401e-23	8.0677e-21	5.43801	-0.298483	0.00875472	0.0850002	-1.08396	1.39913	2.76896e-26	6.0878e-24	5.34714	-0.0487339	0.64719	0.893898	-0.0886085	3.49726	3.61652e-173	4.61787e-170	6.43156
ENSMUSG00000023939	Mrpl14	17	39S ribosomal protein L14, mitochondrial [Source:UniProtKB/Swiss-Prot;Acc:Q9D1I6]	68463	13.8424	23.7832	13.8863	20.7334	0.746278	1.60479e-22	2.53891e-20	0.801893	0.030022	0.645689	0.832342	0.0312639	0.550477	1.30162e-12	1.16223e-10	0.601434	-0.165778	0.0382843	0.272667	-0.198703	0.515487	7.51586e-12	5.34908e-10	0.569833
ENSMUSG00000030706	Mrpl48	7	mitochondrial ribosomal protein L48 [Source:HGNC Symbol;Acc:HGNC:16653]	52443	14.0719	8.4822	14.1219	9.23106	-0.669986	2.51928e-22	3.95822e-20	-0.710347	0.0294897	0.582956	0.796366	0.0306173	-0.511214	4.99856e-08	2.70282e-06	-0.587863	0.0920524	0.325065	0.723692	0.124028	-0.532227	2.96349e-09	1.44843e-07	-0.618903
ENSMUSG00000037366	Pafah2	4	Platelet-activating factor acetylhydrolase 2, cytoplasmic [Source:UniProtKB/Swiss-Prot;Acc:Q8VDG7]	100163	2.74612	5.16778	2.60597	5.00634	0.845417	7.71006e-22	1.18683e-19	0.933374	-0.0432347	0.558385	0.778547	-0.0482203	0.817734	1.39287e-28	3.41694e-26	0.884858	-0.043	0.524119	0.846386	-0.0467559	0.874929	8.94044e-46	3.13016e-43	0.932603
ENSMUSG00000051435	Fhad1	4	Forkhead-associated domain-containing protein 1 [Source:UniProtKB/Swiss-Prot;Acc:A6PWD2]	329977	1.81608	0.656354	1.38027	0.848523	-1.14638	1.03028e-21	1.5753e-19	-1.44655	-0.301354	0.00188385	0.0323544	-0.369869	-0.904258	1.13795e-18	1.65749e-16	-1.07941	0.23851	0.0194347	0.18694	0.368901	-0.581943	5.49778e-09	2.55547e-07	-0.710053
ENSMUSG00000024299	Adamts10	17	Mus musculus a disintegrin-like and metallopeptidase (reprolysin type) with thrombospondin type 1 motif, 10 (Adamts10), transcript variant 4, mRNA. [Source:RefSeq mRNA;Acc:NM_001329143]	224697	6.74699	3.92687	6.65514	5.53882	-0.710961	1.11941e-21	1.6889e-19	-0.760731	0.0061275	0.910825	0.962693	0.00576701	-0.247405	0.00103306	0.0168477	-0.268543	0.399252	2.05593e-06	0.000246806	0.493919	-0.251444	0.000561878	0.00662144	-0.27479
ENSMUSG00000060314	Zfp941	7	zinc finger protein 941 [Source:MGI Symbol;Acc:MGI:3039601]	407812	7.45859	13.1023	8.33587	10.7488	0.76763	1.89872e-21	2.82723e-19	0.832899	0.170187	0.0168147	0.126073	0.186067	0.5095	1.58595e-13	1.55952e-11	0.545064	-0.264126	3.60751e-06	0.000389504	-0.286138	0.338492	7.62848e-09	3.47152e-07	0.358513
ENSMUSG00000015656	Hspa8	9	Heat shock cognate 71 kDa protein [Source:UniProtKB/Swiss-Prot;Acc:P63017]	15481	388.724	266.362	388.055	296.379	-0.507346	1.61691e-20	2.28798e-18	-0.525522	0.0218781	0.623034	0.820132	0.0226033	-0.359958	3.81455e-12	3.24445e-10	-0.373343	0.141695	0.0137205	0.151411	0.15373	-0.38131	1.52074e-14	1.44783e-12	-0.396496
ENSMUSG00000011179	Odc1	12	ornithine decarboxylase, structural 1 [Source:MGI Symbol;Acc:MGI:97402]	18263	23.2811	15.0871	22.0184	18.8169	-0.576751	5.55414e-20	7.76285e-18	-0.60518	-0.0514437	0.375322	0.643626	-0.0540977	-0.276802	3.00252e-07	1.39113e-05	-0.288066	0.294683	1.67702e-07	2.94237e-05	0.318789	-0.22212	9.52058e-05	0.00148465	-0.234566
ENSMUSG00000072494	Ppp1r3e	14	protein phosphatase 1, regulatory (inhibitor) subunit 3E [Source:MGI Symbol;Acc:MGI:2145790]	105651	4.59942	2.21019	4.49009	3.81318	-0.905568	6.51969e-20	9.05681e-18	-1.0381	-0.00953734	0.903644	0.959752	-0.0104899	-0.177372	0.162222	0.509169	-0.250284	0.246882	0.0138247	0.152147	0.788857	-0.131746	0.305845	0.602011	-0.240693
ENSMUSG00000045319	Proser2	2	Proline and serine-rich protein 2 [Source:UniProtKB/Swiss-Prot;Acc:Q8C5R2]	227545	0.721206	2.2145	1.03963	1.9939	1.20703	1.09996e-19	1.51874e-17	1.6382	0.362114	0.0025325	0.039256	0.554832	1.0998	2.67603e-19	4.07614e-17	1.48745	-0.0962204	0.348437	0.744657	-0.149027	0.650561	4.04478e-08	1.59927e-06	0.932352
ENSMUSG00000029016	Clcn6	4	Chloride transport protein 6 [Source:UniProtKB/Swiss-Prot;Acc:O35454]	26372	21.9853	28.4732	22.1483	29.1435	0.384715	1.39093e-19	1.89749e-17	0.392698	0.0351748	0.267821	0.544796	0.0357767	0.416358	2.43176e-31	6.5898e-29	0.423535	0.0308594	0.487534	0.830048	0.0324898	0.380136	5.47365e-29	1.12091e-26	0.387061
ENSMUSG00000052133	Sema5b	16	Semaphorin-5B [Source:UniProtKB/Swiss-Prot;Acc:Q60519]	20357	5.95331	2.56371	4.83114	3.71202	-0.996836	1.44619e-19	1.96114e-17	-1.19513	-0.234147	0.00931911	0.0879707	-0.275229	-0.522253	5.1133e-06	0.00018504	-0.666264	0.214573	0.041613	0.283638	0.53099	-0.250386	0.043545	0.186805	-0.391722
ENSMUSG00000005882	Uqcc1	2	ubiquinol-cytochrome c reductase complex assembly factor 1 [Source:MGI Symbol;Acc:MGI:1929472]	56046	15.39	10.2175	15.5332	11.1008	-0.545772	1.59913e-19	2.14302e-17	-0.570357	0.0384586	0.384693	0.65162	0.0395097	-0.430018	7.86545e-13	7.23847e-11	-0.452773	0.106428	0.114818	0.463513	0.119305	-0.469002	8.35498e-18	1.03046e-15	-0.492785
ENSMUSG00000025468	Caly	7	Neuron-specific vesicular protein calcyon [Source:UniProtKB/Swiss-Prot;Acc:Q9DCA7]	68566	64.9925	41.9106	58.8046	43.3094	-0.582268	2.01407e-19	2.68094e-17	-0.612156	-0.113078	0.0272816	0.163624	-0.11816	-0.514375	1.75679e-10	1.27545e-08	-0.566506	0.037719	0.658315	0.899244	0.0470207	-0.402414	3.34412e-07	1.08022e-05	-0.448985
ENSMUSG00000004637	Wwox	8	WW domain-containing oxidoreductase [Source:MGI Symbol;Acc:MGI:1931237]	80707	4.98936	7.45475	4.74345	5.41001	0.571728	2.11472e-19	2.78483e-17	0.599893	-0.0438784	0.459468	0.711247	-0.0467331	0.129099	0.0194896	0.146282	0.134681	-0.421976	5.90454e-12	2.9119e-09	-0.463536	0.17026	0.00475468	0.0369795	0.180916
ENSMUSG00000024292	Cyp4f14	17	Mus musculus cytochrome P450, family 4, subfamily f, polypeptide 14 (Cyp4f14), transcript variant 6, mRNA. [Source:RefSeq mRNA;Acc:NM_001357788]	64385	3.79571	2.03932	2.82857	2.26991	-0.792386	2.51101e-19	3.26891e-17	-0.875499	-0.335698	0.000261393	0.00820832	-0.397153	-0.588182	5.41053e-08	2.90535e-06	-0.722431	0.0917282	0.38357	0.768023	0.154918	-0.229602	0.0505677	0.205711	-0.3253
ENSMUSG00000097585	E230029C05Rik	7	RIKEN cDNA E230029C05 gene [Source:MGI Symbol;Acc:MGI:2442580]		1.85953	0.702746	1.67796	0.748244	-1.08456	3.69365e-19	4.78118e-17	-1.38354	-0.0979884	0.319922	0.594169	-0.121625	-0.951237	6.81894e-15	7.64016e-13	-1.29207	0.0444175	0.677698	0.907194	0.0933048	-0.806701	1.36354e-11	9.42626e-10	-1.17026
ENSMUSG00000084883	Ccdc85c	12	Coiled-coil domain-containing protein 85C [Source:UniProtKB/Swiss-Prot;Acc:E9Q6B2]	668158	12.9678	19.2274	12.9573	17.9185	0.560919	4.50078e-19	5.79304e-17	0.588439	0.0231838	0.615046	0.816239	0.0241475	0.472213	1.21506e-27	2.88949e-25	0.484271	-0.0938756	0.11028	0.453625	-0.102672	0.444829	1.6464e-22	2.58975e-20	0.459532
ENSMUSG00000019971	Cep290	10	Centrosomal protein of 290 kDa [Source:UniProtKB/Swiss-Prot;Acc:Q6A078]	216274	2.8528	4.7687	3.0187	3.92075	0.703131	4.71825e-19	6.03883e-17	0.75996	0.0984458	0.109049	0.347243	0.105797	0.415801	4.80788e-06	0.000175623	0.473401	-0.220299	0.014219	0.154528	-0.284732	0.322229	0.000129826	0.00192233	0.366743
ENSMUSG00000008348	Ubc	5	ubiquitin C [Source:MGI Symbol;Acc:MGI:98889]	22190	25.6624	14.8992	24.7	16.4887	-0.705309	5.54119e-19	7.05248e-17	-0.763602	-0.0264927	0.712906	0.869672	-0.0290932	-0.573924	2.01153e-15	2.34394e-13	-0.619138	0.129749	0.0576755	0.33254	0.146079	-0.542503	1.23636e-14	1.2089e-12	-0.590437
ENSMUSG00000020674	Pxdn	12	Peroxidasin homolog [Source:UniProtKB/Swiss-Prot;Acc:Q3UQ28]	69675	13.7862	6.00935	13.1363	9.55154	-0.98065	8.43885e-19	1.06218e-16	-1.17742	-0.0379395	0.667628	0.844269	-0.0442921	-0.429292	3.2641e-05	0.000936819	-0.513904	0.477731	6.35524e-07	9.2035e-05	0.665242	-0.40144	1.12501e-05	0.000240834	-0.470352
ENSMUSG00000061816	Myl1	1	Myosin light chain 1/3, skeletal muscle isoform [Source:UniProtKB/Swiss-Prot;Acc:P05977]	17901	0.441639	2.06969	0.710923	1.67443	1.30743	9.97295e-19	1.24837e-16	2.25047	0.210195	0.0656482	0.262902	0.715008	1.07314	8.76899e-15	9.73149e-13	1.93938	-0.147375	0.167818	0.557236	-0.309076	0.422487	0.000629519	0.00728022	1.22389
ENSMUSG00000041354	Rgl2	17	Ral guanine nucleotide dissociation stimulator-like 2 [Source:UniProtKB/Swiss-Prot;Acc:Q61193]	19732	17.503	11.9514	17.2407	14.5568	-0.509078	1.26488e-18	1.56611e-16	-0.529843	0.00489007	0.913297	0.963583	0.00461564	-0.233668	0.00050678	0.00954771	-0.249063	0.242613	0.00111357	0.0312123	0.282602	-0.237326	0.000241422	0.00326108	-0.254114
ENSMUSG00000095041	AC149090.1	JH584304.1			130.825	79.9375	128.886	66.7781	-0.645852	2.15921e-18	2.65898e-16	-0.691096	0.00313971	0.9704	0.988049	0.00356743	-0.853882	7.12496e-24	1.33909e-21	-0.952228	-0.212599	0.0100352	0.127161	-0.259683	-0.749994	1.66219e-12	1.28403e-10	-0.956096
ENSMUSG00000023921	Mut	17	Methylmalonyl-CoA mutase, mitochondrial [Source:UniProtKB/Swiss-Prot;Acc:P16332]	17850	8.80084	14.6318	8.9841	11.1113	0.69375	1.77215e-17	2.1249e-15	0.754729	0.0517549	0.435919	0.693362	0.0564618	0.332413	1.40424e-06	5.8231e-05	0.355749	-0.36036	6.10853e-09	1.63915e-06	-0.39744	0.285314	1.6963e-07	5.85399e-06	0.298725
ENSMUSG00000006392	Med8	4	mediator complex subunit 8 [Source:MGI Symbol;Acc:MGI:1915269]	80509	12.5965	8.25422	12.2909	8.17565	-0.558587	6.21866e-17	7.41747e-15	-0.589044	-0.00819855	0.87421	0.945738	-0.00913746	-0.585139	3.19292e-32	8.85844e-30	-0.605497	-0.0121275	0.854454	0.963018	-0.0147899	-0.569637	5.15273e-26	9.47883e-24	-0.596881
ENSMUSG00000050545	Fam228b	12	Protein FAM228B [Source:UniProtKB/Swiss-Prot;Acc:Q497Q6]	207921	2.67992	1.17927	2.50589	1.89527	-0.950962	8.80193e-17	1.03899e-14	-1.1642	-0.0617647	0.481871	0.727184	-0.0714693	-0.390779	0.000371666	0.00741582	-0.484146	0.412914	7.44817e-05	0.00455497	0.682086	-0.330239	0.00139716	0.013912	-0.413545
ENSMUSG00000040690	Col16a1	4	Collagen alpha-1(XVI) chain [Source:UniProtKB/Swiss-Prot;Acc:Q8BLX7]	107581	5.55663	2.93328	5.15813	3.74241	-0.793759	1.32411e-16	1.54697e-14	-0.900225	-0.0717253	0.343504	0.617625	-0.0799839	-0.49145	1.96769e-08	1.1212e-06	-0.552792	0.28848	0.000350904	0.0140693	0.349272	-0.435968	4.22726e-10	2.39585e-08	-0.473083
ENSMUSG00000038116	Phf20	2	PHD finger protein 20 [Source:UniProtKB/Swiss-Prot;Acc:Q8BLG0]	228829	14.0895	19.7546	14.5691	17.5356	0.486433	1.4074e-16	1.63589e-14	0.506752	0.0710074	0.103989	0.337829	0.0733694	0.316316	2.64616e-07	1.24583e-05	0.3336	-0.152163	0.0256235	0.218565	-0.171556	0.245752	2.00977e-05	0.000400361	0.259599
ENSMUSG00000072235	Tuba1a	15	tubulin, alpha 1A [Source:MGI Symbol;Acc:MGI:98869]	22142	273.134	172.893	244.32	175.943	-0.59927	1.57003e-16	1.81566e-14	-0.639757	-0.129706	0.00793316	0.0799675	-0.134995	-0.588179	3.1249e-24	6.11981e-22	-0.616022	0.0230093	0.712045	0.918639	0.0255033	-0.468146	2.88694e-28	5.74926e-26	-0.481498
ENSMUSG00000030754	Copb1	7	Coatomer subunit beta [Source:UniProtKB/Swiss-Prot;Acc:Q9JIF7]	70349	17.9147	23.8364	17.9851	22.7878	0.418741	1.72307e-16	1.98257e-14	0.431498	0.0296403	0.431359	0.689505	0.0306563	0.355337	4.76272e-17	6.16641e-15	0.364036	-0.0624033	0.197928	0.599759	-0.0658222	0.326009	5.15651e-19	6.99578e-17	0.332606
ENSMUSG00000047632	Fgfbp3	19	fibroblast growth factor binding protein 3 [Source:HGNC Symbol;Acc:HGNC:23428]	72514	3.81983	2.06886	3.56208	2.62205	-0.76559	3.07443e-16	3.51969e-14	-0.8639	-0.0667227	0.347992	0.621557	-0.0739075	-0.441008	1.92583e-05	0.000592103	-0.52678	0.210129	0.0424173	0.286239	0.33895	-0.364651	0.000399099	0.00496177	-0.453489
ENSMUSG00000051048	P4ha3	7	prolyl 4-hydroxylase subunit alpha 3 [Source:HGNC Symbol;Acc:HGNC:30135]	320452	1.21897	2.66715	0.884112	1.8057	0.94207	3.33502e-16	3.79892e-14	1.15056	-0.344474	0.000865491	0.0193316	-0.438797	0.452269	0.000105755	0.00259434	0.583094	-0.334325	0.00149711	0.0390253	-0.566183	0.716515	1.29924e-09	6.74706e-08	1.02066
ENSMUSG00000029580	Actb	5	Actin, cytoplasmic 1 Actin, cytoplasmic 1, N-terminally processed [Source:UniProtKB/Swiss-Prot;Acc:P60710]	11461	450.379	329.319	437.837	347.862	-0.417754	4.82403e-16	5.44064e-14	-0.430899	-0.014242	0.713304	0.869834	-0.0145639	-0.344327	2.43575e-13	2.36521e-11	-0.35469	0.0722888	0.189042	0.588785	0.0778349	-0.330325	8.73496e-14	7.64556e-12	-0.340627
ENSMUSG00000001175	Calm1	12	Calmodulin-1 [Source:UniProtKB/Swiss-Prot;Acc:P0DP26]	12313	711.805	869.245	751.736	791.434	0.30334	4.8659e-16	5.46083e-14	0.308224	0.102609	0.00231464	0.0370953	0.104519	0.167123	9.34906e-05	0.00235038	0.171249	-0.127219	0.012392	0.14275	-0.135353	0.0642456	0.147354	0.400577	0.066253
ENSMUSG00000074634	Tmem267	13	transmembrane protein 267 [Source:MGI Symbol;Acc:MGI:3648543]	633640	3.74326	1.49336	3.63557	1.07302	-1.0065	5.29253e-16	5.91051e-14	-1.30497	-0.0126752	0.897194	0.956466	-0.0152102	-1.33525	9.39154e-29	2.3284e-26	-1.7813	-0.277889	0.00849637	0.115156	-0.474954	-1.38593	3.75687e-39	1.08734e-36	-1.76698
ENSMUSG00000044534	Ackr2	9	atypical chemokine receptor 2 [Source:MGI Symbol;Acc:MGI:1891697]	59289	1.3162	2.44938	1.44139	1.39852	0.80137	5.39004e-16	5.99004e-14	0.914963	0.131741	0.145254	0.402833	0.156406	0.090819	0.323708	0.696843	0.104868	-0.624223	4.44286e-12	2.31625e-09	-0.808547	-0.0440154	0.639857	0.841882	-0.0520195
ENSMUSG00000042797	Aqp11	7	Aquaporin-11 [Source:UniProtKB/Swiss-Prot;Acc:Q8BHH1]	66333	2.64012	4.55047	2.88223	4.21096	0.725085	8.85484e-16	9.79276e-14	0.805466	0.139495	0.0510923	0.228599	0.15277	0.640137	2.04307e-18	2.88568e-16	0.691129	-0.102003	0.106856	0.447512	-0.112577	0.515801	8.46502e-24	1.44685e-21	0.537837
ENSMUSG00000028800	Hdac1	4	Histone deacetylase 1 [Source:UniProtKB/Swiss-Prot;Acc:O09106]	433759	10.8755	7.08917	9.91275	7.16987	-0.561358	1.00326e-15	1.09886e-13	-0.596127	-0.102077	0.0462677	0.216043	-0.106804	-0.553652	1.25871e-19	1.95562e-17	-0.583035	0.0130163	0.847603	0.961473	0.0148214	-0.456676	2.47875e-18	3.24133e-16	-0.476756
ENSMUSG00000006356	Crip2	12	Cysteine-rich protein 2 [Source:UniProtKB/Swiss-Prot;Acc:Q9DCT8]	68337	74.9504	50.5467	66.8343	55.1156	-0.520478	1.00026e-15	1.09886e-13	-0.547429	-0.133853	0.00656226	0.0713216	-0.139595	-0.412821	1.02325e-18	1.4998e-16	-0.425137	0.114325	0.0472188	0.301715	0.123814	-0.276657	2.96932e-09	1.44843e-07	-0.286079
ENSMUSG00000033685	Ucp2	7	uncoupling protein 2 (mitochondrial, proton carrier) [Source:MGI Symbol;Acc:MGI:109354]	22228	3.79461	7.95361	3.35266	6.76846	0.90481	1.36176e-15	1.47731e-13	1.09113	-0.126656	0.161966	0.425396	-0.149669	0.728192	1.87547e-13	1.83646e-11	0.853879	-0.185045	0.0347103	0.257358	-0.235638	0.901512	7.62571e-31	1.67203e-28	1.00329
ENSMUSG00000005142	Man2b1	8	Lysosomal alpha-mannosidase [Source:UniProtKB/Swiss-Prot;Acc:O09159]	17159	13.9968	10.537	13.83	11.3226	-0.379163	1.3827e-15	1.49292e-13	-0.388951	0.00905888	0.809487	0.919049	0.00889988	-0.281906	1.92222e-12	1.6778e-10	-0.287644	0.0962599	0.0676733	0.359277	0.102934	-0.289187	1.81054e-11	1.23363e-09	-0.297033
ENSMUSG00000058761	Rnf169	7	E3 ubiquitin-protein ligase RNF169 [Source:UniProtKB/Swiss-Prot;Acc:E9Q7F2]	108937	10.1102	6.91012	10.3921	6.87802	-0.504557	2.56688e-15	2.73265e-13	-0.530006	0.0619791	0.202566	0.475477	0.0642765	-0.500844	1.23101e-12	1.10725e-10	-0.537668	-0.00519221	0.94668	0.988049	-0.00595324	-0.557632	2.48389e-16	2.82292e-14	-0.602501
ENSMUSG00000039678	Tbc1d13	2	TBC1 domain family, member 13 [Source:MGI Symbol;Acc:MGI:2385326]	70296	12.9185	8.9619	12.8658	9.79609	-0.485657	2.91615e-15	3.09004e-13	-0.507578	0.0190651	0.630884	0.824815	0.0193169	-0.372458	1.48784e-17	2.02772e-15	-0.382052	0.118876	0.0301487	0.240105	0.127101	-0.39551	4.75175e-32	1.13347e-29	-0.401961
ENSMUSG00000024948	Map4k2	19	Mitogen-activated protein kinase kinase kinase kinase 2 [Source:UniProtKB/Swiss-Prot;Acc:Q61161]	26412	19.3547	14.0021	20.0815	15.4614	-0.431454	3.21473e-15	3.39065e-13	-0.446706	0.0768272	0.0767635	0.288297	0.0790251	-0.298058	1.75455e-10	1.27545e-08	-0.307056	0.130749	0.0219247	0.200632	0.141288	-0.37361	1.37674e-15	1.43678e-13	-0.386628
ENSMUSG00000027550	Lrrcc1	3	leucine rich repeat and coiled-coil centrosomal protein 1 [Source:HGNC Symbol;Acc:HGNC:29373]	71710	4.47871	7.04554	4.76756	5.82727	0.622763	3.78994e-15	3.96066e-13	0.673171	0.10243	0.200847	0.473792	0.11554	0.372191	2.37146e-08	1.33173e-06	0.396304	-0.233369	0.00246813	0.053234	-0.275043	0.24628	0.00338039	0.0282658	0.280023
ENSMUSG00000027605	Acss2	2	Acetyl-coenzyme A synthetase, cytoplasmic [Source:UniProtKB/Swiss-Prot;Acc:Q9QXG4]	60525	18.9199	9.6757	19.7026	11.4808	-0.813522	3.91704e-15	4.0748e-13	-0.947451	0.0802907	0.106818	0.34335	0.0838383	-0.608855	1.34602e-10	9.92691e-09	-0.703345	0.110028	0.3014	0.70623	0.246023	-0.668459	4.92929e-13	4.05303e-11	-0.787803
ENSMUSG00000078566	Bnip3	7	BCL2/adenovirus E1B 19 kDa protein-interacting protein 3 [Source:UniProtKB/Swiss-Prot;Acc:O55003]	12176	57.4942	43.5063	59.3475	46.4896	-0.372229	8.83472e-15	9.06634e-13	-0.382283	0.0698934	0.0338222	0.182979	0.0711744	-0.274717	3.0803e-06	0.000117107	-0.288273	0.0847533	0.211485	0.619318	0.0954824	-0.342081	1.14352e-09	6.05424e-08	-0.360082
ENSMUSG00000041556	Fbxo2	4	F-box only protein 2 [Source:UniProtKB/Swiss-Prot;Acc:Q80UW2]	230904	41.6762	28.5548	57.3412	50.7797	-0.49891	9.00941e-15	9.20415e-13	-0.524515	0.463463	9.44592e-18	4.23078e-15	0.486947	0.274655	0.000916863	0.0152734	0.304444	0.660182	1.58843e-14	1.26017e-11	0.830324	-0.162982	0.0442106	0.188321	-0.183154
ENSMUSG00000032518	Rpsa	9	40S ribosomal protein SA [Source:UniProtKB/Swiss-Prot;Acc:P14206]	16785	133.982	84.0552	116.821	124.232	-0.602105	1.63474e-14	1.65523e-12	-0.650693	-0.158519	0.0124421	0.104581	-0.170098	-0.0839119	0.205394	0.570756	-0.0892738	0.530922	8.85336e-27	1.24267e-23	0.563075	0.0779985	0.0788309	0.273177	0.0804019
ENSMUSG00000063897	CAAA01118383.1	GL456216.1		236082	3.33439	1.52078	3.02836	1.62464	-0.897239	1.6612e-14	1.67458e-12	-1.10926	-0.0965628	0.256076	0.532904	-0.110516	-0.878232	3.28211e-20	5.34892e-18	-1.01616	0.0635124	0.531229	0.848952	0.0944739	-0.784953	3.82298e-19	5.25224e-17	-0.90588
ENSMUSG00000053835	H2-T24	17		15042	0.849393	2.52808	0.803559	1.49671	1.07911	1.79648e-14	1.80297e-12	1.59523	-0.0387838	0.73033	0.878843	-0.0547697	0.679675	3.45296e-10	2.39498e-08	0.833424	-0.422122	7.29041e-05	0.00449419	-0.760587	0.681336	3.82646e-10	2.18582e-08	0.887764
ENSMUSG00000037787	Apopt1	12	Apoptogenic protein 1, mitochondrial [Source:UniProtKB/Swiss-Prot;Acc:Q9CQW7]	68020	5.77613	7.73507	5.45825	7.34701	0.426083	2.26134e-14	2.25956e-12	0.441419	-0.0528677	0.359628	0.631081	-0.0556962	0.351721	7.21203e-11	5.45702e-09	0.365691	-0.0671683	0.285038	0.692266	-0.07411	0.39282	1.35989e-09	7.02835e-08	0.420819
ENSMUSG00000017734	Dbndd2	2	Dysbindin domain-containing protein 2 [Source:UniProtKB/Swiss-Prot;Acc:Q9CRD4]	52840	18.367	9.44773	15.3565	9.66475	-0.800849	2.39033e-14	2.37801e-12	-0.937568	-0.186362	0.0617213	0.254736	-0.231394	-0.791359	2.33324e-17	3.08955e-15	-0.908743	0.0268335	0.712075	0.918639	0.0306166	-0.580713	1.3631e-10	8.42984e-09	-0.678035
ENSMUSG00000029152	Ociad1	5	OCIA domain-containing protein 1 [Source:UniProtKB/Swiss-Prot;Acc:Q9CRD0]	68095	79.8438	95.7565	81.3096	87.4457	0.277835	4.36727e-14	4.30715e-12	0.28209	0.0511208	0.0650071	0.261639	0.0518783	0.147032	7.16414e-06	0.000249567	0.149011	-0.125626	0.00412234	0.0741311	-0.131407	0.0950773	0.00491604	0.0378969	0.0965725
ENSMUSG00000024983	Vti1a	19	vesicle transport through interaction with t-SNAREs 1A [Source:MGI Symbol;Acc:MGI:1855699]	53611	14.9342	18.8801	15.888	15.2296	0.349234	4.57247e-14	4.49009e-12	0.358099	0.111835	0.00416504	0.0542247	0.114859	0.0446411	0.290609	0.666533	0.0460512	-0.293051	3.41487e-09	9.89064e-07	-0.310486	-0.0677079	0.109787	0.335512	-0.0694378
ENSMUSG00000057666	Gapdh	6	Glyceraldehyde-3-phosphate dehydrogenase [Source:UniProtKB/Swiss-Prot;Acc:P16858]	14433	382.207	271.316	363.611	293.82	-0.453595	5.01693e-14	4.90539e-12	-0.473669	-0.0444571	0.289191	0.566049	-0.0457765	-0.345796	3.88557e-10	2.67118e-08	-0.360562	0.104343	0.0883082	0.408323	0.114646	-0.304213	1.45451e-10	8.96963e-09	-0.315217
ENSMUSG00000028696	Ipp	4	Actin-binding protein IPP [Source:UniProtKB/Swiss-Prot;Acc:P28575]	16351	4.46319	7.00422	4.79061	6.23117	0.614102	7.82553e-14	7.58644e-12	0.669463	0.114551	0.113299	0.353993	0.126634	0.456977	3.1587e-09	1.96303e-07	0.499473	-0.145111	0.0510685	0.313542	-0.168427	0.340152	2.28729e-06	6.03284e-05	0.372049
ENSMUSG00000040187	Arntl2	6	Aryl hydrocarbon receptor nuclear translocator-like protein 2 [Source:UniProtKB/Swiss-Prot;Acc:Q2VPD4]	272322	5.33775	2.82524	5.91158	2.94191	-0.771859	8.42806e-14	8.13594e-12	-0.899848	0.149619	0.0792034	0.293435	0.171918	-0.643881	5.3993e-08	2.90535e-06	-0.845388	0.0228776	0.827473	0.954584	0.0567564	-0.63766	3.30367e-07	1.06874e-05	-1.01795
ENSMUSG00000038241	Cep250	2	Centrosome-associated protein CEP250 [Source:UniProtKB/Swiss-Prot;Acc:Q60952]	16328	5.62385	4.13234	5.60604	4.77951	-0.409791	1.02005e-13	9.7642e-12	-0.42414	0.0209281	0.585414	0.798058	0.021279	-0.200459	0.0083828	0.0822573	-0.218433	0.16708	0.049282	0.308596	0.207521	-0.217307	0.00404135	0.0323591	-0.240271
ENSMUSG00000070348	Ccnd1	7	G1/S-specific cyclin-D1 [Source:UniProtKB/Swiss-Prot;Acc:P25322]	12443	12.7519	6.52355	14.2256	13.6123	-0.799689	1.13649e-13	1.08333e-11	-0.94633	0.166103	0.0225572	0.147054	0.182927	0.09743	0.295343	0.670659	0.111568	0.770981	3.77276e-16	3.27817e-13	1.05907	-0.0645314	0.409963	0.69205	-0.0720507
ENSMUSG00000028657	Ppt1	4	palmitoyl-protein thioesterase 1 [Source:MGI Symbol;Acc:MGI:1298204]	19063	40.6008	52.3089	41.9985	52.6343	0.373941	1.57158e-13	1.4734e-11	0.385221	0.0725927	0.047274	0.218691	0.0742093	0.384252	6.50107e-22	1.13065e-19	0.392457	0.00829861	0.86834	0.967906	0.00888241	0.310586	2.95344e-16	3.33908e-14	0.317575
ENSMUSG00000082286	Pisd-ps1	11	phosphatidylserine decarboxylase, pseudogene 1 [Source:MGI Symbol;Acc:MGI:3842428]		22.9131	13.9792	23.2294	12.2632	-0.630085	1.58666e-13	1.48144e-11	-0.692471	0.0409458	0.621049	0.818895	0.045784	-0.811556	3.3121e-26	7.21388e-24	-0.884092	-0.164915	0.0242097	0.211771	-0.189986	-0.826889	4.03172e-24	7.05779e-22	-0.930102
ENSMUSG00000001773	Folh1	7	Glutamate carboxypeptidase 2 [Source:UniProtKB/Swiss-Prot;Acc:O35409]	53320	1.78477	3.61172	1.44112	2.7896	0.85155	1.61941e-13	1.50585e-11	1.03842	-0.210942	0.0554568	0.240355	-0.281936	0.530158	2.04664e-06	8.22362e-05	0.663157	-0.276914	0.00318031	0.0625335	-0.37388	0.729548	1.76056e-11	1.20557e-09	0.943868
ENSMUSG00000024397	Aif1	17	Allograft inflammatory factor 1 [Source:UniProtKB/Swiss-Prot;Acc:O70200]	11629	4.64714	9.23041	3.9707	8.24035	0.837362	1.6567e-13	1.53427e-11	1.01268	-0.165961	0.0730571	0.280179	-0.199721	0.72768	5.37907e-14	5.59639e-12	0.845285	-0.123694	0.179406	0.575734	-0.165972	0.905645	3.17619e-25	5.74546e-23	1.04456
ENSMUSG00000024830	Rps6kb2	19	ribosomal protein S6 kinase, polypeptide 2 [Source:MGI Symbol;Acc:MGI:1927343]	58988	16.1709	12.1805	15.6327	14.1802	-0.377362	1.73287e-13	1.59187e-11	-0.388597	-0.0216825	0.595708	0.804934	-0.0232537	-0.160335	0.0299035	0.192514	-0.17358	0.175764	0.0360326	0.262785	0.216731	-0.136719	0.071882	0.257482	-0.150964
ENSMUSG00000030630	Fah	7	Fumarylacetoacetase [Source:UniProtKB/Swiss-Prot;Acc:P35505]	14085	13.5012	18.7677	12.1534	16.5998	0.472669	1.8971e-13	1.72879e-11	0.496197	-0.117872	0.0508203	0.227741	-0.124594	0.292833	4.51016e-05	0.00124537	0.31543	-0.152483	0.0463168	0.299272	-0.17904	0.400182	6.66955e-08	2.53105e-06	0.43946
ENSMUSG00000063171	Rps4l	6	ribosomal protein S4-like [Source:MGI Symbol;Acc:MGI:1913434]		8.10213	3.8178	6.40275	4.02242	-0.858382	1.94893e-13	1.76895e-11	-1.06293	-0.241617	0.0204694	0.139467	-0.310162	-0.810246	3.4985e-14	3.68926e-12	-0.990556	0.0508528	0.612549	0.882033	0.0741442	-0.525745	1.12614e-06	3.19961e-05	-0.680783
ENSMUSG00000025373	Rnf41	10	E3 ubiquitin-protein ligase NRDP1 [Source:UniProtKB/Swiss-Prot;Acc:Q8BH75]	67588	21.4655	15.8566	20.9598	16.2681	-0.40226	2.18768e-13	1.97777e-11	-0.416679	-0.00830647	0.823142	0.925056	-0.00858166	-0.368026	8.27699e-13	7.53497e-11	-0.381374	0.0336743	0.577377	0.869503	0.036895	-0.361288	4.63546e-15	4.72404e-13	-0.373361
ENSMUSG00000028865	Cd164l2	4	CD164 sialomucin-like 2 protein [Source:UniProtKB/Swiss-Prot;Acc:Q9D6W7]	69655	5.0127	2.33376	4.32404	2.98269	-0.867358	2.28504e-13	2.05762e-11	-1.08126	-0.152184	0.112869	0.353237	-0.185536	-0.629222	4.96021e-11	3.84045e-09	-0.730201	0.247671	0.0116734	0.137867	0.352739	-0.462194	5.96902e-07	1.83008e-05	-0.544697
ENSMUSG00000027737	Slc7a11	3	solute carrier family 7 (cationic amino acid transporter, y+ system), member 11 [Source:MGI Symbol;Acc:MGI:1347355]	26570	4.17664	6.19541	8.64757	9.2242	0.548582	2.94778e-13	2.63359e-11	0.588514	0.973304	5.87254e-40	5.87945e-37	1.07446	0.982018	2.14584e-22	3.78854e-20	1.16122	0.2953	0.00573933	0.0909865	0.573854	0.0612858	0.5994	0.818004	0.0857258
ENSMUSG00000023764	Sfi1	11	SFI1 centrin binding protein [Source:HGNC Symbol;Acc:HGNC:29064]	78887	6.19682	8.97075	6.39489	9.90318	0.520123	3.87341e-13	3.44703e-11	0.553663	0.0672073	0.263857	0.540351	0.0711739	0.642962	4.17197e-19	6.27276e-17	0.692758	0.12289	0.0825443	0.394801	0.140795	0.579381	1.86676e-19	2.61431e-17	0.620972
ENSMUSG00000020182	Ddc	11	Aromatic-L-amino-acid decarboxylase [Source:UniProtKB/Swiss-Prot;Acc:O88533]	13195	2.72593	0.786913	2.10223	1.62275	-1.04565	6.50603e-13	5.70078e-11	-1.76649	-0.218063	0.0721416	0.277747	-0.344298	-0.333597	0.016413	0.130281	-0.730025	0.381584	0.000246464	0.0107262	1.03836	-0.222214	0.0816852	0.279455	-0.386329
ENSMUSG00000035686	Thrsp	7	thyroid hormone responsive [Source:MGI Symbol;Acc:MGI:109126]	21835	9.96821	6.32414	9.81462	5.36389	-0.582735	1.08437e-12	9.46517e-11	-0.635049	0.00393521	0.960608	0.984238	0.00556973	-0.613684	1.31129e-06	5.47626e-05	-0.870306	-0.0748026	0.452635	0.810585	-0.233745	-0.447851	0.000526197	0.00625187	-0.875696
ENSMUSG00000046861	Hectd3	4	E3 ubiquitin-protein ligase HECTD3 [Source:UniProtKB/Swiss-Prot;Acc:Q3U487]	76608	12.8556	15.891	13.2686	16.3253	0.318403	1.30997e-12	1.13907e-10	0.325899	0.070393	0.0401397	0.199701	0.0713404	0.356015	6.62489e-22	1.14365e-19	0.362607	0.036445	0.422571	0.791201	0.0383213	0.284538	1.52141e-15	1.58015e-13	0.290719
ENSMUSG00000024248	Cox7a2l	17	Cytochrome c oxidase subunit 7A-related protein, mitochondrial [Source:UniProtKB/Swiss-Prot;Acc:Q61387]	20463	75.5553	53.4263	70.8034	55.1428	-0.455517	1.43714e-12	1.2449e-10	-0.478678	-0.0646141	0.161573	0.425046	-0.0669878	-0.415392	7.02316e-13	6.5209e-11	-0.434987	0.0413439	0.497975	0.835775	0.0452199	-0.355995	3.29198e-14	2.98992e-12	-0.368457
ENSMUSG00000016510	Mtif3	5	mitochondrial translational initiation factor 3 [Source:MGI Symbol;Acc:MGI:1923616]	76366	2.71684	3.71278	2.72054	3.36653	0.448768	1.66126e-12	1.43359e-10	0.470702	0.026596	0.596793	0.805512	0.0275642	0.31329	3.26071e-08	1.79224e-06	0.327549	-0.128272	0.0424558	0.286324	-0.141589	0.28573	7.99514e-08	2.97175e-06	0.299393
ENSMUSG00000036291	Ap5m1	14	adaptor related protein complex 5 mu 1 subunit [Source:HGNC Symbol;Acc:HGNC:20192]	74385	6.04325	8.47263	6.1798	7.04155	0.479127	1.73901e-12	1.49227e-10	0.506918	0.0534398	0.343837	0.617962	0.05675	0.210107	0.0163012	0.129658	0.236091	-0.210233	0.0174198	0.174648	-0.268934	0.157501	0.0598487	0.228782	0.178492
ENSMUSG00000089774	Slc5a3	16	Sodium/myo-inositol cotransporter [Source:UniProtKB/Swiss-Prot;Acc:Q9JKZ2]	53881	2.46984	3.28546	2.44995	3.44182	0.413862	2.65538e-12	2.24055e-10	0.431355	0.011502	0.878149	0.947138	0.0128911	0.46409	4.59295e-12	3.89232e-10	0.494856	0.0559842	0.447783	0.806833	0.0652371	0.423164	4.78267e-07	1.49932e-05	0.481061
ENSMUSG00000032024	Clmp	9	CXADR-like membrane protein [Source:UniProtKB/Swiss-Prot;Acc:Q8R373]	71566	6.7326	4.65688	7.23618	4.41864	-0.48352	3.15254e-12	2.65023e-10	-0.511594	0.125527	0.00223773	0.0364461	0.129519	-0.558563	3.93305e-20	6.27807e-18	-0.588963	-0.0619975	0.436336	0.798788	-0.0758534	-0.675399	1.47178e-28	2.95814e-26	-0.719011
ENSMUSG00000061353	Cxcl12	6	Stromal cell-derived factor 1 [Source:UniProtKB/Swiss-Prot;Acc:P40224]	20315	9.11366	15.0809	9.03688	9.18443	0.662556	3.16779e-12	2.65326e-10	0.747286	0.0121618	0.868299	0.94367	0.0131581	0.0260321	0.712686	0.917894	0.0276657	-0.548096	1.89259e-09	5.95415e-07	-0.718248	0.0123001	0.883838	0.956347	0.0139946
ENSMUSG00000030621	Me3	7	NADP-dependent malic enzyme, mitochondrial [Source:UniProtKB/Swiss-Prot;Acc:Q8BMF3]	109264	16.327	21.9901	14.3054	22.0687	0.429555	3.27713e-12	2.73478e-10	0.449411	-0.158629	0.00164461	0.0293717	-0.165695	0.425508	4.33648e-11	3.39133e-09	0.450996	0.00302313	0.964035	0.991172	0.0033219	0.582039	6.1678e-23	1.00665e-20	0.616003
ENSMUSG00000030929	Eri2	7	Mus musculus exoribonuclease 2 (Eri2), transcript variant 2, mRNA. [Source:RefSeq mRNA;Acc:NM_001355104]	71151	2.22059	1.5	2.23825	1.48136	-0.510378	3.92244e-12	3.26135e-10	-0.54661	0.0327709	0.585688	0.798366	0.0368164	-0.527821	6.72561e-14	6.93541e-12	-0.566154	-0.0155382	0.849624	0.961876	-0.0178957	-0.54929	7.20293e-14	6.38179e-12	-0.60344
ENSMUSG00000068758	Il3ra	14	Interleukin-3 receptor subunit alpha [Source:UniProtKB/Swiss-Prot;Acc:P26952]	16188	0.947815	1.79548	1.01847	2.03754	0.781783	4.23067e-12	3.50484e-10	0.94166	0.103829	0.313301	0.588823	0.129707	0.93135	3.91351e-19	5.92236e-17	1.12	0.127539	0.187912	0.587822	0.179983	0.786058	3.79632e-14	3.43362e-12	0.989942
ENSMUSG00000094441	Zfp955a	17	zinc finger protein 955A [Source:MGI Symbol;Acc:MGI:4834570]	77652	2.55164	4.31654	2.47542	3.43036	0.681943	4.59094e-12	3.77584e-10	0.778211	-0.0162277	0.851353	0.936049	-0.0182205	0.382878	6.26645e-05	0.00166332	0.44418	-0.253744	0.00543854	0.0876833	-0.332506	0.392358	1.97376e-05	0.000394878	0.461483
ENSMUSG00000041120	Nbl1	4	Neuroblastoma suppressor of tumorigenicity 1 [Source:UniProtKB/Swiss-Prot;Acc:Q61477]	17965	21.0995	36.0706	21.9504	43.3392	0.691699	5.80513e-12	4.75728e-10	0.79367	0.0709093	0.413762	0.675449	0.0816175	0.940457	5.06984e-27	1.15836e-24	1.05671	0.213222	0.0116331	0.137569	0.264293	0.85597	3.13073e-24	5.52509e-22	0.974566
ENSMUSG00000033192	Lpcat2	8	Lysophosphatidylcholine acyltransferase 2 [Source:UniProtKB/Swiss-Prot;Acc:Q8BYI6]	270084	4.60182	2.7216	3.99974	2.92966	-0.652191	5.97255e-12	4.87694e-10	-0.73611	-0.151827	0.078967	0.293262	-0.174434	-0.557594	4.80549e-10	3.25558e-08	-0.631101	0.0807411	0.377209	0.764361	0.106586	-0.384204	4.43839e-05	0.000776381	-0.456776
ENSMUSG00000028876	Epha10	4	Ephrin type-A receptor 10 [Source:UniProtKB/Swiss-Prot;Acc:Q8BYG9]	230735	13.3504	9.64656	14.501	10.7502	-0.428658	6.39799e-12	5.20568e-10	-0.449247	0.133166	0.0497909	0.22494	0.144381	-0.286975	9.62224e-10	6.29875e-08	-0.295559	0.14569	0.00456769	0.0790016	0.155365	-0.410608	3.33595e-10	1.92078e-08	-0.440613
ENSMUSG00000021756	Il6st	13	Interleukin-6 receptor subunit beta [Source:UniProtKB/Swiss-Prot;Acc:Q00560]	16195	10.7381	13.6216	10.898	11.8779	0.351814	7.48604e-12	6.04777e-10	0.362986	0.0452601	0.285069	0.562405	0.0467401	0.15547	0.0129949	0.111382	0.164173	-0.174169	0.0111398	0.134347	-0.19717	0.11016	0.0679861	0.248457	0.116835
ENSMUSG00000047155	Cyp4x1	4	Cytochrome P450 4X1 [Source:UniProtKB/Swiss-Prot;Acc:Q6A152]	81906	5.12065	7.88957	6.22773	6.76111	0.585217	8.15415e-12	6.56423e-10	0.642399	0.282045	5.06425e-05	0.00239426	0.307221	0.395369	4.6295e-10	3.16394e-08	0.418364	-0.196407	0.00456468	0.0790016	-0.222246	0.103183	0.0900581	0.297639	0.110474
ENSMUSG00000044066	Cep68	11	Centrosomal protein of 68 kDa [Source:UniProtKB/Swiss-Prot;Acc:Q8C0D9]	216543	6.8567	8.90643	6.88695	7.44592	0.382017	1.3406e-11	1.06047e-09	0.39675	0.0300711	0.487911	0.731798	0.0312533	0.129936	0.0326963	0.204241	0.136957	-0.23022	0.000550077	0.0190822	-0.258143	0.0997109	0.0792721	0.274225	0.105147
ENSMUSG00000029390	Tmed2	5	transmembrane p24 trafficking protein 2 [Source:MGI Symbol;Acc:MGI:1929269]	56334	16.7512	11.9306	15.309	11.7068	-0.44374	1.93131e-11	1.52246e-09	-0.468513	-0.0988725	0.051659	0.230227	-0.103229	-0.476386	1.65527e-17	2.21701e-15	-0.497654	-0.025412	0.667916	0.902469	-0.0274206	-0.380157	3.13695e-15	3.22719e-13	-0.39495
ENSMUSG00000055202	Zfp811	17	zinc finger protein 811 [Source:MGI Symbol;Acc:MGI:2682944]	240063	3.06326	1.7778	2.84674	2.40212	-0.666222	2.0993e-11	1.64351e-09	-0.765205	-0.0725844	0.33247	0.60676	-0.0803076	-0.297665	0.000620245	0.0113017	-0.334285	0.331818	0.000226958	0.0100762	0.432877	-0.228883	0.00308008	0.0262516	-0.254427
ENSMUSG00000025473	Adam8	7	Disintegrin and metalloproteinase domain-containing protein 8 [Source:UniProtKB/Swiss-Prot;Acc:Q05910]	11501	1.30901	0.747775	1.49032	1.08656	-0.683941	2.12581e-11	1.65857e-09	-0.787022	0.18914	0.0202007	0.138468	0.21254	-0.228876	0.00593947	0.0634951	-0.251455	0.37016	0.000182293	0.00882306	0.536893	-0.394755	2.64196e-05	0.000500864	-0.4647
ENSMUSG00000030718	Ppme1	7	Protein phosphatase methylesterase 1 [Source:UniProtKB/Swiss-Prot;Acc:Q8BVQ5]	72590	89.4997	133.58	91.2394	134.173	0.549006	2.19396e-11	1.7059e-09	0.597761	0.050076	0.371818	0.640838	0.0528025	0.569895	3.40094e-20	5.46614e-18	0.601074	0.00427918	0.950481	0.988399	0.00472682	0.530309	1.19558e-31	2.73184e-29	0.547669
ENSMUSG00000028838	Extl1	4	Exostosin-like 1 [Source:UniProtKB/Swiss-Prot;Acc:Q9JKV7]	56219	20.9306	28.7811	22.7433	31.0614	0.452889	2.36961e-11	1.8362e-09	0.478935	0.138177	0.00817267	0.0815001	0.144588	0.563244	4.25666e-25	8.77888e-23	0.586551	0.102206	0.0518517	0.315431	0.109107	0.429761	4.51295e-26	8.40065e-24	0.441317
ENSMUSG00000048029	Eno4	19	Enolase 4 [Source:UniProtKB/Swiss-Prot;Acc:Q8C042]	226265	1.42891	0.664556	1.26123	0.776292	-0.831452	2.39538e-11	1.84988e-09	-1.08465	-0.130627	0.157138	0.419038	-0.153193	-0.702197	6.60733e-11	5.04865e-09	-0.861371	0.111679	0.296584	0.701469	0.225104	-0.531528	1.80406e-06	4.86509e-05	-0.708832
ENSMUSG00000041445	Mmrn2	14	Multimerin-2 [Source:UniProtKB/Swiss-Prot;Acc:A6H6E2]	105450	1.06494	2.19057	1.11309	1.18477	0.829485	2.52726e-11	1.94514e-09	1.06202	0.0734303	0.470301	0.718991	0.0904315	0.143288	0.182329	0.53951	0.171489	-0.579526	1.3581e-08	3.26068e-06	-0.889113	0.0658823	0.524665	0.771786	0.0806925
ENSMUSG00000023571	C1qtnf12	4	C1q and tumor necrosis factor related 12 [Source:MGI Symbol;Acc:MGI:1914639]	67389	9.47594	5.85115	8.04113	6.15165	-0.604999	2.86361e-11	2.19659e-09	-0.673398	-0.195541	0.00240049	0.0380413	-0.209919	-0.556891	2.93329e-13	2.82744e-11	-0.605131	0.0551775	0.530263	0.848726	0.069818	-0.363875	3.54837e-07	1.13773e-05	-0.395758
ENSMUSG00000021770	Samd8	14	sterile alpha motif domain containing 8 [Source:MGI Symbol;Acc:MGI:1914880]	67630	13.7693	18.8262	13.9966	17.7882	0.44554	3.63711e-11	2.78056e-09	0.470507	0.0468346	0.285966	0.562871	0.0485749	0.376368	2.65401e-17	3.49445e-15	0.38656	-0.0766221	0.163588	0.550781	-0.0821826	0.332768	1.8313e-27	3.5493e-25	0.337313
ENSMUSG00000059991	Nptx2	5	Neuronal pentraxin-2 [Source:UniProtKB/Swiss-Prot;Acc:O70340]	53324	18.5213	11.5633	17.6336	15.5738	-0.593451	3.86177e-11	2.93263e-09	-0.659693	-0.0419153	0.557896	0.778264	-0.0460409	-0.212147	0.00656308	0.0686194	-0.232255	0.36611	1.35325e-06	0.000174605	0.428815	-0.173057	0.0096428	0.0631231	-0.186772
ENSMUSG00000002031	Ift46	9	Intraflagellar transport [Source:UniProtKB/Swiss-Prot;Acc:Q9DB07]	76568	7.56977	9.33742	7.35303	9.52262	0.315193	4.65178e-11	3.52083e-09	0.323121	-0.0152457	0.680965	0.851769	-0.015801	0.340102	3.30475e-15	3.79395e-13	0.349118	0.0250505	0.637909	0.890947	0.0276426	0.353104	3.85938e-16	4.3074e-14	0.364333
ENSMUSG00000073424	Cyp4f15	17	cytochrome P450, family 4, subfamily f, polypeptide 15 [Source:MGI Symbol;Acc:MGI:2146921]	106648	6.18114	3.96375	3.03117	3.20443	-0.564375	5.97792e-11	4.4799e-09	-0.620109	-0.913876	2.94349e-37	2.78324e-34	-1.0017	-0.660377	1.67189e-07	8.23751e-06	-0.93002	-0.09788	0.324515	0.723042	-0.308038	0.0384518	0.765415	0.907767	0.0714301
ENSMUSG00000031706	Rfx1	8	MHC class II regulatory factor RFX1 [Source:UniProtKB/Swiss-Prot;Acc:P48377]	19724	7.40156	5.42312	7.28055	6.13092	-0.408727	7.54273e-11	5.59734e-09	-0.429118	0.00199721	0.969369	0.987869	0.00136892	-0.240133	0.000321113	0.00655301	-0.255694	0.149899	0.0449561	0.295715	0.17521	-0.23984	0.000309739	0.00403572	-0.257731
ENSMUSG00000024960	Plcb3	19	phospholipase C, beta 3 [Source:MGI Symbol;Acc:MGI:104778]	18797	4.07459	3.02661	3.20462	2.88967	-0.391656	9.15805e-11	6.75206e-09	-0.408634	-0.307506	1.84956e-09	3.34889e-07	-0.32103	-0.458966	1.52782e-17	2.07011e-15	-0.47759	-0.059239	0.384215	0.768135	-0.0674018	-0.147643	0.0153886	0.0899411	-0.157296
ENSMUSG00000097023	Mir9-3hg	7	Mir9-3 host gene [Source:MGI Symbol;Acc:MGI:2142071]		11.4373	7.73495	10.4321	8.74983	-0.503273	1.18777e-10	8.67298e-09	-0.544708	-0.101531	0.0516391	0.230198	-0.1071	-0.342779	2.27143e-06	8.98737e-05	-0.37008	0.139745	0.106286	0.446764	0.176653	-0.240232	0.00109495	0.0113941	-0.263618
ENSMUSG00000042063	Zfp386	12	zinc finger protein 386 (Kruppel-like) [Source:MGI Symbol;Acc:MGI:1930708]	56220	4.08058	5.67839	3.96528	4.75473	0.466443	1.27637e-10	9.29021e-09	0.496809	-0.0139387	0.820971	0.924319	-0.015376	0.227315	0.000119764	0.00285389	0.238013	-0.234022	0.000144115	0.00751251	-0.257042	0.240136	1.99047e-05	0.00039749	0.252758
ENSMUSG00000095115	Itpripl2	7	Inositol 1,4,5-trisphosphate receptor-interacting protein-like 2 [Source:UniProtKB/Swiss-Prot;Acc:Q3UV16]	319622	1.16894	0.773971	1.31592	0.754907	-0.52591	1.36563e-10	9.87677e-09	-0.574593	0.182501	0.00553265	0.0641019	0.196874	-0.519479	1.40301e-07	6.95684e-06	-0.60997	-0.0220267	0.828512	0.954584	-0.0336911	-0.654101	9.92021e-11	6.22364e-09	-0.807236
ENSMUSG00000059674	Cdh24	14	Cadherin-24 [Source:UniProtKB/Swiss-Prot;Acc:Q6PFX6]	239096	4.61259	2.84755	5.01767	4.17035	-0.600782	1.44911e-10	1.04144e-08	-0.676284	0.12888	0.117576	0.360929	0.14705	-0.115037	0.19179	0.553312	-0.129585	0.440699	1.91503e-07	3.20583e-05	0.548329	-0.24409	0.00352446	0.0291782	-0.277264
ENSMUSG00000029090	Adgra3	5	Adhesion G protein-coupled receptor A3 [Source:UniProtKB/Swiss-Prot;Acc:Q7TT36]	70693	5.04209	7.43223	5.57629	7.00917	0.531253	1.73629e-10	1.23613e-08	0.579884	0.155786	0.0324011	0.179392	0.171267	0.449722	1.40535e-08	8.16752e-07	0.493283	-0.073505	0.31248	0.714514	-0.0848516	0.295281	2.92168e-05	0.000544853	0.321637
ENSMUSG00000061232	H2-K1	17	histocompatibility 2, K1, K region [Source:MGI Symbol;Acc:MGI:95904]	14972	13.9443	6.79866	12.5524	7.67247	-0.787314	1.93934e-10	1.37639e-08	-1.01321	-0.104377	0.248636	0.52595	-0.123548	-0.714734	7.88918e-13	7.23847e-11	-0.84242	0.118652	0.233269	0.643435	0.172411	-0.636227	1.28612e-14	1.24633e-12	-0.718862
ENSMUSG00000050538	B230217C12Rik	11	RIKEN cDNA B230217C12 gene [Source:MGI Symbol;Acc:MGI:1915377]	68127	21.1513	30.3375	28.5857	27.0531	0.499629	2.29328e-10	1.62253e-08	0.539694	0.420098	3.46083e-09	6.01055e-07	0.460259	0.353986	7.13896e-09	4.27695e-07	0.372721	-0.153904	0.00500506	0.0830409	-0.165272	-0.0831216	0.162698	0.425394	-0.0880983
ENSMUSG00000023110	Prmt5	14	protein arginine N-methyltransferase 5 [Source:MGI Symbol;Acc:MGI:1351645]	27374	19.7098	15.5559	18.7548	17.8109	-0.31211	2.4354e-10	1.71245e-08	-0.320966	-0.0443329	0.285351	0.562605	-0.0454839	-0.121781	0.0354946	0.214438	-0.127371	0.173041	0.0104561	0.129088	0.195068	-0.0779451	0.190478	0.46684	-0.0824642
ENSMUSG00000070867	Trabd2b	4	Metalloprotease TIKI2 [Source:UniProtKB/Swiss-Prot;Acc:B1ATG9]	666048	0.928401	1.54346	0.950544	1.73591	0.651248	2.61732e-10	1.8347e-08	0.752331	0.0493445	0.621436	0.819015	0.0583376	0.842296	3.01145e-27	7.01818e-25	0.920036	0.142929	0.0587431	0.335278	0.169485	0.733676	6.2278e-16	6.72572e-14	0.861071
ENSMUSG00000025409	Mbd6	10	Mus musculus methyl-CpG binding domain protein 6 (Mbd6), transcript variant 2, mRNA. [Source:RefSeq mRNA;Acc:NM_001347171]	110962	11.037	8.20933	10.002	9.63345	-0.388805	3.32061e-10	2.3064e-08	-0.406646	-0.111858	0.0251754	0.156725	-0.116502	-0.16516	0.0332435	0.206402	-0.180336	0.185498	0.026041	0.221421	0.22807	-0.0583697	0.442422	0.715418	-0.0645114
ENSMUSG00000059326	Csf2ra	19	Granulocyte-macrophage colony-stimulating factor receptor subunit alpha [Source:UniProtKB/Swiss-Prot;Acc:Q00941]	12982	12.3746	8.36167	12.3774	9.50158	-0.502703	3.49077e-10	2.41723e-08	-0.54485	0.0261276	0.622248	0.819457	0.0265507	-0.330158	4.24011e-05	0.00118201	-0.363725	0.142151	0.110194	0.453372	0.182617	-0.353406	3.71849e-06	9.25658e-05	-0.390862
ENSMUSG00000024319	Vps52	17	VPS52 GARP complex subunit [Source:MGI Symbol;Acc:MGI:1330304]	224705	24.3422	30.5073	25.3959	29.8504	0.334145	4.54878e-10	3.13083e-08	0.345753	0.084512	0.0343994	0.184312	0.0867601	0.298939	1.01603e-07	5.20408e-06	0.312157	-0.0288078	0.656088	0.898118	-0.0321695	0.214529	6.88443e-05	0.00113212	0.224785
ENSMUSG00000023938	Aars2	17	Alanine--tRNA ligase, mitochondrial [Source:UniProtKB/Swiss-Prot;Acc:Q14CH7]	224805	9.37627	6.57647	10.0545	7.6188	-0.460294	4.5749e-10	3.13932e-08	-0.49192	0.120409	0.0229653	0.148676	0.12599	-0.257894	0.000764289	0.0131841	-0.280999	0.174482	0.0334411	0.253064	0.212264	-0.374917	9.93062e-08	3.62292e-06	-0.40758
ENSMUSG00000031790	Mmp15	8	Matrix metalloproteinase-15 [Source:UniProtKB/Swiss-Prot;Acc:O54732]	17388	3.2832	5.00952	3.30955	5.14552	0.566432	4.92291e-10	3.36798e-08	0.631534	0.0349469	0.647827	0.833598	0.0394532	0.62148	1.71431e-18	2.4361e-16	0.667476	0.0348747	0.582587	0.871531	0.0375528	0.594276	7.97197e-24	1.37339e-21	0.627826
ENSMUSG00000051557	Pusl1	4	tRNA pseudouridine synthase-like 1 [Source:UniProtKB/Swiss-Prot;Acc:A2ADA5]	433813	14.9384	19.927	14.9668	20.7897	0.413378	5.03616e-10	3.42489e-08	0.435672	0.0281469	0.600184	0.807395	0.0283005	0.475143	1.67931e-18	2.40101e-16	0.494046	0.0559711	0.30384	0.707615	0.0600192	0.448847	1.66971e-22	2.60751e-20	0.46516
ENSMUSG00000037697	Ddhd1	14	phospholipase DDHD1 isoform 4 [Source:RefSeq peptide;Acc:NP_001271328]	114874	11.3802	8.86717	10.3386	9.61371	-0.328865	5.07956e-10	3.44412e-08	-0.339857	-0.110172	0.00448574	0.0565107	-0.112754	-0.219589	3.41651e-06	0.00012863	-0.226285	0.107677	0.0429029	0.287229	0.115309	-0.111067	0.00605146	0.0443182	-0.114067
ENSMUSG00000025133	Ints4	7	Integrator complex subunit 4 [Source:UniProtKB/Swiss-Prot;Acc:Q8CIM8]	101861	8.76606	6.62283	8.45492	7.18613	-0.369353	5.50242e-10	3.70876e-08	-0.38405	-0.0267952	0.544109	0.769739	-0.0265523	-0.25807	1.71804e-06	7.01209e-05	-0.268181	0.103495	0.139902	0.509094	0.117322	-0.229032	7.7974e-05	0.00125843	-0.242233
ENSMUSG00000008683	Rps15a	7	40S ribosomal protein S15a [Source:UniProtKB/Swiss-Prot;Acc:P62245]	267019	23.3401	18.3589	22.9409	19.1177	-0.316155	6.48975e-10	4.34851e-08	-0.326267	0.000892724	0.981285	0.991946	0.000792655	-0.255635	2.40809e-05	0.000721742	-0.268924	0.0520426	0.445107	0.805021	0.0589582	-0.255743	1.21791e-05	0.000259442	-0.270253
ENSMUSG00000050989	Selenon	4	Selenoprotein N [Source:UniProtKB/Swiss-Prot;Acc:D3Z2R5]	74777	7.932	10.4471	8.25988	10.8683	0.397256	7.60106e-10	5.04861e-08	0.417752	0.0813759	0.099121	0.330371	0.0843429	0.455403	1.24348e-18	1.79996e-16	0.472238	0.0527845	0.303982	0.707765	0.0560878	0.377065	3.51832e-21	5.34071e-19	0.38731
ENSMUSG00000023067	Cdkn1a	17	Cyclin-dependent kinase inhibitor 1 [Source:UniProtKB/Swiss-Prot;Acc:P39689]	12575	10.5526	6.89419	10.6926	9.75816	-0.53872	8.18341e-10	5.4039e-08	-0.595107	0.037639	0.651654	0.835394	0.0426016	-0.0879654	0.272106	0.649766	-0.09684	0.421336	6.31817e-08	1.23965e-05	0.499675	-0.124071	0.137257	0.384294	-0.140347
ENSMUSG00000036377	C530008M17Rik	5	KIAA1211 [Source:HGNC Symbol;Acc:HGNC:29219]	320827	6.55383	10.2341	6.81135	9.26157	0.585661	9.21722e-10	6.05149e-08	0.661789	0.0710525	0.360418	0.631817	0.0796021	0.455155	3.9835e-07	1.80614e-05	0.515705	-0.123061	0.105908	0.445893	-0.144694	0.402522	3.31159e-09	1.59744e-07	0.435189
ENSMUSG00000097164	Cep83os	10	centrosomal protein 83, opposite strand [Source:MGI Symbol;Acc:MGI:1914973]		6.30377	8.02053	7.02575	6.57688	0.353422	1.01141e-09	6.62124e-08	0.367327	0.173043	0.00193326	0.0329371	0.182424	0.0768358	0.07795	0.343407	0.0791248	-0.266403	1.57529e-06	0.000195842	-0.286532	-0.0989307	0.0801121	0.276032	-0.103883
ENSMUSG00000070583	Fv1	4	Friend virus susceptibility protein 1 [Source:UniProtKB/Swiss-Prot;Acc:P70213]	14349	3.53969	5.64696	4.16644	4.68138	0.606198	1.01895e-09	6.65151e-08	0.692956	0.227415	0.00544943	0.0633966	0.260028	0.383088	1.14117e-06	4.80056e-05	0.420017	-0.230225	0.00275608	0.0564424	-0.271342	0.148789	0.0316511	0.150801	0.159236
ENSMUSG00000029648	Flt1	5	fms related tyrosine kinase 1 [Source:HGNC Symbol;Acc:HGNC:3763]	14254	8.28603	10.9829	8.07345	7.45006	0.404334	1.03706e-09	6.75037e-08	0.426727	-0.010951	0.860538	0.940436	-0.0119949	-0.127933	0.0642473	0.308718	-0.137177	-0.470586	2.72599e-09	8.29019e-07	-0.562271	-0.113324	0.141257	0.390706	-0.125713
ENSMUSG00000024330	Col11a2	17	Collagen alpha-2(XI) chain [Source:UniProtKB/Swiss-Prot;Acc:Q64739]	12815	5.3511	3.86513	3.82535	4.34936	-0.422433	1.29136e-09	8.35788e-08	-0.448314	-0.394124	6.66101e-06	0.000482427	-0.458589	-0.258368	0.000919712	0.0152997	-0.282354	0.134718	0.112502	0.458732	0.167779	0.144583	0.141812	0.391597	0.175374
ENSMUSG00000022844	Pdia5	16	Protein disulfide-isomerase A5 [Source:UniProtKB/Swiss-Prot;Acc:Q921X9]	72599	2.42104	1.36068	2.33254	1.61398	-0.674258	1.38183e-09	8.91807e-08	-0.810901	-0.0244817	0.770908	0.900491	-0.0282258	-0.439306	0.000156955	0.0035721	-0.569639	0.1311	0.219322	0.628632	0.243274	-0.400739	0.000382509	0.00480472	-0.542113
ENSMUSG00000025362	Rps26	10	ribosomal protein S26 [Source:MGI Symbol;Acc:MGI:1351628]	27370	48.7361	30.9789	40.9818	32.8987	-0.562181	1.53707e-09	9.86409e-08	-0.631092	-0.200986	0.00648709	0.0709578	-0.222126	-0.501171	7.66017e-11	5.7402e-09	-0.546946	0.0773156	0.239789	0.651787	0.0857066	-0.309186	1.95051e-08	8.09556e-07	-0.325133
ENSMUSG00000023959	Clic5	17	Chloride intracellular channel protein 5 [Source:UniProtKB/Swiss-Prot;Acc:Q8BXK9]	224796	1.82909	2.48168	1.7302	1.81244	0.43197	1.59188e-09	1.01871e-07	0.460612	-0.0517223	0.44747	0.701865	-0.0541168	0.00307023	0.973583	0.993069	0.00258897	-0.333287	0.000448236	0.0166239	-0.456184	0.0481474	0.617827	0.829027	0.0560912
ENSMUSG00000064307	Lrrc51	7	Mus musculus leucine rich repeat containing 51 (Lrrc51), transcript variant 4, mRNA. [Source:RefSeq mRNA;Acc:NM_001357584]	69358	2.55138	4.80375	2.08265	5.11865	0.734494	2.15651e-09	1.36851e-07	0.933822	-0.185703	0.110973	0.35007	-0.267863	0.814994	2.93602e-13	2.82744e-11	1.02013	0.0555274	0.593039	0.876684	0.087992	0.869783	5.8075e-13	4.73923e-11	1.28714
ENSMUSG00000041377	Ninj2	6	Mus musculus ninjurin 2 (Ninj2), transcript variant 2, mRNA. [Source:RefSeq mRNA;Acc:NM_001347432]	29862	2.30727	0.671396	1.80816	1.42789	-0.89176	2.19912e-09	1.39167e-07	-1.75654	-0.154394	0.21916	0.493662	-0.32276	-0.401792	0.003236	0.0406331	-0.672621	0.37937	0.000237939	0.0104618	1.08547	-0.164063	0.203737	0.483222	-0.350773
ENSMUSG00000022962	Gart	16	Mus musculus phosphoribosylglycinamide formyltransferase (Gart), transcript variant 2, mRNA. [Source:RefSeq mRNA;Acc:NM_001357351]	14450	9.49781	11.6817	9.34426	10.9868	0.309025	2.25023e-09	1.42008e-07	0.318514	0.00153497	0.972916	0.989154	0.00202189	0.221064	6.01216e-06	0.000213914	0.228342	-0.0820934	0.147295	0.522313	-0.0885504	0.216722	2.38226e-05	0.000462123	0.22571
ENSMUSG00000030268	Bcat1	6	Branched-chain-amino-acid aminotransferase, cytosolic [Source:UniProtKB/Swiss-Prot;Acc:P24288]	12035	12.7833	17.1685	13.8553	18.083	0.418551	2.36058e-09	1.4856e-07	0.444407	0.133357	0.0170253	0.12687	0.140744	0.48471	1.43827e-12	1.26965e-10	0.518103	0.0671415	0.309773	0.712162	0.0752198	0.357222	4.31747e-10	2.44061e-08	0.37671
ENSMUSG00000078485	Plekhn1	4	Kelch-like protein 17 [Source:UniProtKB/Swiss-Prot;Acc:Q6TDP3]	231002	13.1546	10.7231	13.2979	11.9946	-0.267959	2.47182e-09	1.55132e-07	-0.274482	0.040991	0.243657	0.521051	0.0418224	-0.111609	0.0453023	0.250064	-0.116172	0.142548	0.0312966	0.244963	0.160025	-0.151138	0.00672038	0.0477912	-0.158589
ENSMUSG00000040584	Abcb1a	5	Multidrug resistance protein 1A [Source:UniProtKB/Swiss-Prot;Acc:P21447]	18671	6.85099	9.04178	7.02886	6.23315	0.39863	2.48199e-09	1.55342e-07	0.421385	0.0586111	0.38386	0.650921	0.0633026	-0.111994	0.0694365	0.321522	-0.118903	-0.452849	7.00896e-09	1.85351e-06	-0.538679	-0.163232	0.0395921	0.175	-0.182727
ENSMUSG00000115783	AC161763.1	7			4904.47	2502.06	4015.68	3746.15	-0.735818	2.96401e-09	1.85003e-07	-0.949361	-0.180487	0.120925	0.365633	-0.261814	-0.258029	0.0433408	0.242978	-0.36873	0.339007	0.00129028	0.0351467	0.582461	-0.079397	0.483105	0.743301	-0.107134
ENSMUSG00000040287	Stac3	10	SH3 and cysteine-rich domain-containing protein 3 [Source:UniProtKB/Swiss-Prot;Acc:Q8BZ71]	237611	2.16528	0.983148	2.23497	1.71816	-0.796888	2.99385e-09	1.86355e-07	-1.11869	0.0483676	0.683688	0.853046	0.070323	-0.234633	0.0569131	0.287029	-0.319221	0.425915	6.4996e-05	0.00408959	0.801278	-0.257345	0.0362382	0.164772	-0.390159
ENSMUSG00000020642	Rnf144a	12	E3 ubiquitin-protein ligase RNF144A [Source:UniProtKB/Swiss-Prot;Acc:Q925F3]	108089	8.65332	11.7147	8.03391	9.62235	0.428988	3.09384e-09	1.91532e-07	0.457433	-0.0750731	0.254554	0.531656	-0.0810538	0.163378	0.00698189	0.0715536	0.171988	-0.252169	0.000188176	0.00891858	-0.283826	0.234021	0.000506438	0.00606023	0.252552
ENSMUSG00000001270	Ckb	12	Creatine kinase B-type [Source:UniProtKB/Swiss-Prot;Acc:Q04447]	12709	403.37	310.736	389.595	324.036	-0.341583	3.7756e-09	2.33105e-07	-0.355491	-0.0225568	0.630795	0.824815	-0.0233892	-0.284763	2.14619e-07	1.03463e-05	-0.296757	0.056188	0.300217	0.705168	0.0603561	-0.264405	1.92374e-08	7.99974e-07	-0.273816
ENSMUSG00000076432	Ywhaq	12	tyrosine 3-monooxygenase/tryptophan 5-monooxygenase activation protein theta [Source:MGI Symbol;Acc:MGI:891963]	22630	80.3054	62.0019	72.8607	70.5452	-0.339105	4.35977e-09	2.6772e-07	-0.352923	-0.111222	0.00905103	0.0865441	-0.114492	-0.163989	0.00031584	0.00647945	-0.168663	0.176343	0.000185486	0.00884659	0.185967	-0.0534318	0.128195	0.368923	-0.0547372
ENSMUSG00000074733	Zfp950	19	zinc finger protein 950 [Source:MGI Symbol;Acc:MGI:2652824]	414758	15.0333	10.1494	14.3392	10.3872	-0.498293	4.39282e-09	2.69025e-07	-0.546731	-0.0399668	0.541143	0.767458	-0.0429868	-0.471997	1.53551e-09	9.83106e-08	-0.516549	0.0280222	0.69655	0.912351	0.0317782	-0.448088	2.06482e-14	1.93194e-12	-0.474306
ENSMUSG00000095930	Nim1k	13	Serine/threonine-protein kinase NIM1 [Source:UniProtKB/Swiss-Prot;Acc:Q8BHI9]	245269	5.17066	3.68169	4.82709	3.53187	-0.437524	5.19137e-09	3.15386e-07	-0.470246	-0.0672734	0.312043	0.587433	-0.073335	-0.506092	2.76407e-17	3.61891e-15	-0.531576	-0.0539954	0.431499	0.796035	-0.0595765	-0.426775	1.47436e-10	9.06625e-09	-0.458765
ENSMUSG00000072653	Zfp783	6	zinc finger protein 783 [Source:MGI Symbol;Acc:MGI:3040704]		2.15697	2.84379	2.26676	2.96487	0.395988	5.31899e-09	3.2228e-07	0.419411	0.0921353	0.130413	0.379881	0.0977723	0.455193	1.91796e-15	2.24614e-13	0.476404	0.052629	0.431721	0.796281	0.0586038	0.353347	2.1048e-08	8.6861e-07	0.378031
ENSMUSG00000003228	Grk5	19	G protein-coupled receptor kinase 5 [Source:UniProtKB/Swiss-Prot;Acc:Q8VEB1]	14773	4.61596	6.83036	4.16664	6.06042	0.525144	5.72213e-09	3.45786e-07	0.584303	-0.109048	0.177325	0.445426	-0.123991	0.369885	6.22954e-06	0.000220303	0.409049	-0.149603	0.041686	0.283638	-0.173535	0.482558	9.83567e-11	6.18849e-09	0.532308
ENSMUSG00000045333	Zfp423	8	zinc finger protein 423 [Source:MGI Symbol;Acc:MGI:1891217]	94187	2.30472	3.55455	2.19714	3.47009	0.566881	6.58945e-09	3.95055e-07	0.645599	-0.0393766	0.600375	0.807395	-0.04296	0.554646	1.68387e-12	1.48086e-10	0.608338	-0.0305109	0.677395	0.90697	-0.0357921	0.615407	3.17536e-26	6.04627e-24	0.650818
ENSMUSG00000025932	Eya1	1	Eyes absent homolog 1 [Source:UniProtKB/Swiss-Prot;Acc:P97767]	14048	1.80761	2.54829	1.65121	2.06186	0.473127	6.60869e-09	3.95169e-07	0.515576	-0.0938704	0.199134	0.471976	-0.105287	0.194454	0.00290608	0.0374591	0.207534	-0.267695	0.000164109	0.00824928	-0.306414	0.28472	4.17072e-05	0.000734257	0.312072
ENSMUSG00000027533	Fabp5	3	Fatty acid-binding protein, epidermal [Source:UniProtKB/Swiss-Prot;Acc:Q05816]	16592	20.186	15.048	18.3976	16.0363	-0.381678	8.24753e-09	4.8931e-07	-0.402977	-0.101992	0.0596832	0.249863	-0.107046	-0.298216	3.22957e-07	1.48452e-05	-0.312733	0.0838092	0.161796	0.547125	0.0920118	-0.196642	0.00021379	0.00294463	-0.206116
ENSMUSG00000037594	BC022687	12	Uncharacterized protein CLBA1 [Source:UniProtKB/Swiss-Prot;Acc:Q8BHN9]	217887	5.54136	7.4194	5.50498	7.59533	0.414239	8.84498e-09	5.19346e-07	0.441677	0.0165951	0.76467	0.89775	0.0167292	0.452804	1.31851e-15	1.55191e-13	0.473114	0.0299509	0.646804	0.89377	0.0330047	0.434544	5.23088e-16	5.73468e-14	0.455887
ENSMUSG00000045973	Slc25a51	4	Solute carrier family 25 member 51 [Source:UniProtKB/Swiss-Prot;Acc:Q5HZI9]	230125	20.7744	16.7221	21.0931	16.4191	-0.28517	8.89374e-09	5.20867e-07	-0.293557	0.0459791	0.187965	0.457929	0.0468953	-0.315847	3.47864e-15	3.97401e-13	-0.322489	-0.0263146	0.559672	0.860754	-0.0273218	-0.36498	9.98842e-32	2.33138e-29	-0.370096
ENSMUSG00000061740	Cyp2d22	15	cytochrome P450, family 2, subfamily d, polypeptide 22 [Source:MGI Symbol;Acc:MGI:1929474]	56448	7.68037	10.1864	8.74387	10.6722	0.402974	9.43384e-09	5.51082e-07	0.42823	0.203737	0.000112634	0.00429827	0.213214	0.466769	6.71693e-14	6.93541e-12	0.492945	0.0599435	0.340303	0.737155	0.066181	0.267229	1.04724e-07	3.8014e-06	0.27902
ENSMUSG00000020629	Adi1	12	1,2-dihydroxy-3-keto-5-methylthiopentene dioxygenase [Source:UniProtKB/Swiss-Prot;Acc:Q99JT9]	104923	13.8505	19.0138	13.1096	16.9686	0.443731	9.96437e-09	5.79103e-07	0.478231	-0.0489909	0.482689	0.727572	-0.0527629	0.294506	3.3923e-06	0.000127925	0.31148	-0.154347	0.00296826	0.0593229	-0.165083	0.347054	4.65114e-10	2.60885e-08	0.363499
ENSMUSG00000074652	Myh7b	2	Myosin-7B [Source:UniProtKB/Swiss-Prot;Acc:A2AQP0]	668940	1.44686	2.68434	1.71489	2.51611	0.711555	1.18922e-08	6.87634e-07	0.913143	0.206624	0.0559338	0.241623	0.272937	0.627761	9.68817e-08	4.98417e-06	0.817158	-0.0690003	0.470499	0.820951	-0.0945493	0.439975	1.38219e-05	0.000288215	0.543695
ENSMUSG00000061119	Prcp	7	Lysosomal Pro-X carboxypeptidase [Source:UniProtKB/Swiss-Prot;Acc:Q7TMR0]	72461	3.78579	5.32634	4.28282	4.57916	0.469681	1.23467e-08	7.10309e-07	0.512344	0.174774	0.0460763	0.215594	0.204143	0.269087	0.000303291	0.00625193	0.291757	-0.191686	0.00646666	0.0978418	-0.219021	0.0767103	0.368753	0.660346	0.0869593
ENSMUSG00000006281	Tep1	14	Telomerase protein component 1 [Source:UniProtKB/Swiss-Prot;Acc:P97499]	21745	1.13668	1.63798	1.25284	1.42095	0.494168	1.40206e-08	8.02557e-07	0.545852	0.150874	0.0301645	0.172047	0.164498	0.307907	8.56157e-05	0.00219744	0.337092	-0.171034	0.0336331	0.253596	-0.207077	0.157468	0.0271126	0.134307	0.171846
ENSMUSG00000016503	Gtf3a	5	transcription factor IIIA [Source:RefSeq peptide;Acc:NP_079928]	66596	9.16397	6.51841	8.12559	7.79477	-0.436827	1.56279e-08	8.9232e-07	-0.470546	-0.138963	0.0145119	0.114934	-0.147049	-0.202255	0.00166435	0.024345	-0.214325	0.222467	0.00256389	0.0543991	0.257909	-0.0641076	0.28359	0.579705	-0.0677182
ENSMUSG00000026837	Col5a1	2	Collagen alpha-1(V) chain [Source:UniProtKB/Swiss-Prot;Acc:O88207]	12831	3.56001	1.94095	4.28537	2.59054	-0.679433	1.5903e-08	9.05758e-07	-0.856496	0.239339	0.0145228	0.114967	0.293782	-0.361172	0.000867209	0.0146345	-0.44345	0.147644	0.151086	0.529454	0.415124	-0.448912	0.000371674	0.00469885	-0.738061
ENSMUSG00000028568	Btf3l4	4	Mus musculus basic transcription factor 3-like 4 (Btf3l4), transcript variant 2, mRNA. [Source:RefSeq mRNA;Acc:NM_001356361]	70533	13.1239	9.58919	13.2103	8.89635	-0.405513	1.75014e-08	9.91832e-07	-0.433378	0.0333903	0.490197	0.7334	0.0348894	-0.52854	2.05512e-32	5.84081e-30	-0.543352	-0.0969459	0.15024	0.527317	-0.108149	-0.55706	1.52384e-30	3.27505e-28	-0.578858
ENSMUSG00000022965	Ifngr2	16	interferon gamma receptor 2 [Source:MGI Symbol;Acc:MGI:107654]	15980	10.3472	7.70269	11.0201	9.77009	-0.38373	2.05344e-08	1.15459e-06	-0.4061	0.110701	0.0323973	0.179392	0.116015	-0.060971	0.337853	0.707491	-0.0646049	0.304977	5.91597e-06	0.000577266	0.343038	-0.172328	0.00174228	0.0166626	-0.181229
ENSMUSG00000077450	Rab11b	17	RAB11B, member RAS oncogene family [Source:MGI Symbol;Acc:MGI:99425]	19326	22.0126	17.5613	22.8351	19.2723	-0.29565	2.05761e-08	1.15459e-06	-0.305337	0.0770583	0.0590182	0.248267	0.0791449	-0.166932	0.00126177	0.0197485	-0.173168	0.122218	0.0432912	0.289247	0.133808	-0.242674	1.52441e-06	4.25325e-05	-0.252713
ENSMUSG00000024335	Brd2	17	Bromodomain-containing protein 2 [Source:UniProtKB/Swiss-Prot;Acc:Q7JJ13]	14312	38.2286	43.8751	40.6818	41.9567	0.214932	2.57732e-08	1.43211e-06	0.218525	0.113789	4.24127e-05	0.00209844	0.115166	0.148626	0.000137781	0.00320457	0.151739	-0.0615478	0.217717	0.626992	-0.0651932	0.0349199	0.370069	0.661704	0.0358734
ENSMUSG00000021951	Eef1akmt1	14	EEF1A lysine methyltransferase 1 [Source:HGNC Symbol;Acc:HGNC:27351]	68043	16.1948	11.8384	14.924	13.8068	-0.404503	3.17835e-08	1.7575e-06	-0.431313	-0.0874904	0.104949	0.339393	-0.0918997	-0.176853	0.079278	0.345923	-0.209195	0.149014	0.139327	0.507949	0.223387	-0.0959131	0.340286	0.63546	-0.117837
ENSMUSG00000030980	Knop1	7	lysine rich nucleolar protein 1 [Source:MGI Symbol;Acc:MGI:1913606]	66356	4.71134	5.76555	4.73031	5.90783	0.300742	3.24883e-08	1.7878e-06	0.310877	0.0300463	0.522397	0.756113	0.0309594	0.33101	1.04874e-10	7.78376e-09	0.343043	0.0303441	0.630789	0.88879	0.0339543	0.295759	1.34683e-07	4.77099e-06	0.311373
ENSMUSG00000040565	Btaf1	19	B-TFIID TATA-box binding protein associated factor 1 [Source:MGI Symbol;Acc:MGI:2147538]	107182	10.406	6.78536	10.9347	8.25703	-0.528888	3.31028e-08	1.81723e-06	-0.59866	0.0853525	0.262538	0.539076	0.0951984	-0.263785	0.0131227	0.112106	-0.320364	0.162923	0.122385	0.477172	0.280067	-0.349367	0.000239147	0.00323377	-0.416587
ENSMUSG00000024325	Ring1	17	E3 ubiquitin-protein ligase RING1 [Source:UniProtKB/Swiss-Prot;Acc:O35730]	19763	11.8251	8.89068	12.3595	10.5123	-0.370577	3.38408e-08	1.85327e-06	-0.390294	0.0880611	0.033856	0.183104	0.0900032	-0.145562	0.0124811	0.108535	-0.152493	0.207493	0.00469882	0.0799138	0.239467	-0.232034	2.20078e-05	0.000432329	-0.243023
ENSMUSG00000037679	Inf2	12	inverted formin, FH2 and WH2 domain containing [Source:HGNC Symbol;Acc:HGNC:23791]	70435	70.952	47.4451	67.1665	58.1645	-0.501736	3.52704e-08	1.92693e-06	-0.559848	-0.0468598	0.56341	0.782009	-0.0530634	-0.246232	0.00152088	0.0226915	-0.269068	0.268782	4.41591e-06	0.000463087	0.29257	-0.201748	0.00192982	0.0181031	-0.2166
ENSMUSG00000062054	Iah1	12	Isoamyl acetate-hydrolyzing esterase 1 homolog [Source:UniProtKB/Swiss-Prot;Acc:Q9DB29]	67732	5.26028	7.30456	5.19685	6.36227	0.45425	4.52543e-08	2.46058e-06	0.49558	0.00832297	0.906856	0.961314	0.0102093	0.271114	0.000201566	0.00442326	0.293121	-0.176298	0.0128759	0.145748	-0.200736	0.263104	7.37787e-05	0.00120144	0.282495
ENSMUSG00000027602	Map1lc3a	2	Microtubule-associated proteins 1A/1B light chain 3A [Source:UniProtKB/Swiss-Prot;Acc:Q91VR7]	66734	112.1	78.6003	107.873	93.8502	-0.450218	4.68266e-08	2.54001e-06	-0.490875	-0.0269595	0.651743	0.835394	-0.0287609	-0.218818	0.0030589	0.038955	-0.236962	0.218914	0.00357548	0.0678946	0.255527	-0.196287	0.00114924	0.0118793	-0.208499
ENSMUSG00000021969	Zdhhc20	14	zinc finger, DHHC domain containing 20 [Source:MGI Symbol;Acc:MGI:1923215]	75965	11.1752	14.5	10.1342	11.9711	0.373918	4.76195e-08	2.57688e-06	0.395763	-0.109894	0.0524903	0.232366	-0.115497	0.0975181	0.325575	0.698281	0.114479	-0.156039	0.142201	0.513402	-0.279251	0.189655	0.05254	0.210422	0.22919
ENSMUSG00000057604	Lmcd1	6	LIM and cysteine-rich domains 1 [Source:MGI Symbol;Acc:MGI:1353635]	30937	3.04331	1.88021	2.19726	2.07453	-0.574692	5.30792e-08	2.85201e-06	-0.67402	-0.366561	0.000105672	0.00413049	-0.442586	-0.465524	5.41729e-07	2.40476e-05	-0.533922	0.101163	0.296665	0.701469	0.141614	-0.0744963	0.461836	0.728695	-0.0914649
ENSMUSG00000044881	Coa4	7	Cytochrome c oxidase assembly factor 4 homolog, mitochondrial [Source:UniProtKB/Swiss-Prot;Acc:Q8BT51]	68185	1.45914	2.59959	1.39604	2.38254	0.668855	5.3437e-08	2.86448e-06	0.852698	-0.0279475	0.814279	0.921329	-0.0377891	0.596081	1.4985e-08	8.66565e-07	0.722315	-0.0846814	0.402673	0.778091	-0.129018	0.517855	1.73119e-05	0.000352192	0.759602
ENSMUSG00000028698	Pik3r3	4	Phosphatidylinositol 3-kinase regulatory subunit gamma [Source:UniProtKB/Swiss-Prot;Acc:Q64143]	18710	10.4349	8.61096	10.1271	9.65375	-0.250864	6.82428e-08	3.62403e-06	-0.257558	-0.0179025	0.657846	0.838325	-0.0177175	-0.092548	0.0305845	0.195548	-0.0950885	0.152925	0.00469927	0.0799138	0.164208	-0.0746174	0.110952	0.337485	-0.0779902
ENSMUSG00000035726	Supt16	14	suppressor of Ty 16 [Source:MGI Symbol;Acc:MGI:1890948]	114741	14.69	17.283	14.643	15.1562	0.248393	7.55429e-08	3.99308e-06	0.254351	0.020309	0.527217	0.758348	0.020786	0.0605513	0.195697	0.558577	0.0621461	-0.175326	0.00241521	0.0524767	-0.190411	0.0397435	0.379933	0.669047	0.0407321
ENSMUSG00000026479	Lamc2	1	laminin subunit gamma 2 [Source:HGNC Symbol;Acc:HGNC:6493]	16782	3.65241	2.36627	3.99349	2.78977	-0.530977	7.62067e-08	4.00956e-06	-0.60621	0.136953	0.086458	0.30727	0.153944	-0.325229	0.000362912	0.00727855	-0.370009	0.18533	0.0368291	0.266307	0.237548	-0.465324	1.60878e-08	6.79412e-07	-0.524479
ENSMUSG00000020018	Snrpf	10	small nuclear ribonucleoprotein polypeptide F [Source:MGI Symbol;Acc:MGI:1917128]	69878	14.2212	10.1597	13.8258	11.1212	-0.428407	8.20578e-08	4.30747e-06	-0.46428	-0.0139688	0.838687	0.931782	-0.0143758	-0.307666	8.6692e-05	0.0022153	-0.33711	0.103599	0.225121	0.635328	0.128943	-0.286736	0.00039722	0.00494561	-0.323114
ENSMUSG00000007097	Atp1a2	1	Sodium/potassium-transporting ATPase subunit alpha-2 [Source:UniProtKB/Swiss-Prot;Acc:Q6PIE5]	98660	195.256	240.253	181.588	201.27	0.307378	8.8236e-08	4.59998e-06	0.319621	-0.0741082	0.197076	0.468777	-0.0784444	0.0594781	0.361486	0.72662	0.0631353	-0.224523	0.00121836	0.0336331	-0.254918	0.130253	0.0585319	0.225484	0.141105
ENSMUSG00000040659	Efhd2	4	EF-hand domain family member D2 [Source:HGNC Symbol;Acc:HGNC:28670]	27984	128.319	96.7154	123.219	115.894	-0.366289	1.02222e-07	5.30485e-06	-0.388071	-0.0319277	0.535319	0.764563	-0.0334249	-0.12325	0.0360077	0.216613	-0.129274	0.242328	8.38389e-06	0.000749906	0.26039	-0.0938605	0.0234036	0.121015	-0.096333
ENSMUSG00000032097	Ddx6	9	Mus musculus DEAD (Asp-Glu-Ala-Asp) box polypeptide 6 (Ddx6), transcript variant 4, mRNA. [Source:RefSeq mRNA;Acc:NM_001357702]	13209	32.0528	25.086	32.6111	24.2543	-0.320209	1.03014e-07	5.33376e-06	-0.334333	0.0478316	0.295528	0.573534	0.0496069	-0.373659	1.03507e-14	1.14323e-12	-0.385552	-0.0476561	0.250553	0.661512	-0.0495517	-0.430331	1.98639e-50	7.56465e-48	-0.435888
ENSMUSG00000024312	Wdr46	17	WD repeat domain 46 [Source:MGI Symbol;Acc:MGI:1931871]	57315	3.84254	5.03524	3.66531	4.57639	0.384988	1.05858e-07	5.46862e-06	0.410828	-0.0387042	0.570517	0.78759	-0.0422509	0.252098	0.000303408	0.00625193	0.270142	-0.117255	0.130855	0.492358	-0.13918	0.280167	0.000319163	0.0041411	0.311688
ENSMUSG00000018411	Mapt	11	Microtubule-associated protein tau [Source:UniProtKB/Swiss-Prot;Acc:P10637]	17762	112.543	131.495	112.692	135.586	0.238469	1.07269e-07	5.51646e-06	0.2441	0.0264895	0.416598	0.677026	0.0269609	0.280883	1.39018e-13	1.3728e-11	0.286291	0.0421193	0.310651	0.712922	0.043818	0.255145	3.34367e-17	3.96618e-15	0.258725
ENSMUSG00000080059	Rps19-ps3	4	ribosomal protein S19, pseudogene 3 [Source:MGI Symbol;Acc:MGI:3701125]		2.3256	4.82179	1.74888	4.22723	0.74018	1.11672e-07	5.7171e-06	1.07572	-0.210136	0.0931047	0.319156	-0.380475	0.640984	2.81907e-07	1.31925e-05	0.882364	-0.112705	0.283682	0.690376	-0.191622	0.785576	3.37983e-10	1.9409e-08	1.26273
ENSMUSG00000002602	Axl	7	AXL receptor tyrosine kinase [Source:MGI Symbol;Acc:MGI:1347244]	26362	11.2288	13.337	11.0017	13.0565	0.261244	1.15744e-07	5.91228e-06	0.268951	-0.00303072	0.948807	0.979124	-0.00310402	0.228849	3.2651e-06	0.000123528	0.236505	-0.0283192	0.625199	0.886954	-0.0308809	0.227526	3.9632e-05	0.000704002	0.239089
ENSMUSG00000011148	Adssl1	12	adenylosuccinate synthetase like 1 [Source:MGI Symbol;Acc:MGI:87947]	11565	15.2314	11.5253	14.2676	13.1782	-0.360033	1.16946e-07	5.96033e-06	-0.381589	-0.0648	0.263373	0.539953	-0.0678528	-0.183268	0.000785792	0.0134852	-0.190881	0.175227	0.00334252	0.0645407	0.192481	-0.116858	0.032538	0.153377	-0.12359
ENSMUSG00000030942	Thumpd1	7	THUMP domain-containing protein 1 [Source:UniProtKB/Swiss-Prot;Acc:Q99J36]	233802	15.9571	12.4321	15.0349	12.5226	-0.324462	1.19273e-07	6.06538e-06	-0.33983	-0.0576126	0.284879	0.562328	-0.0599027	-0.318259	3.20609e-09	1.98191e-07	-0.330901	0.00913568	0.878379	0.970658	0.010608	-0.257661	4.43058e-06	0.000107698	-0.271583
ENSMUSG00000108414	Snhg1	19	small nucleolar RNA host gene 1 [Source:MGI Symbol;Acc:MGI:3763743]		2.94969	3.9885	2.94178	3.6839	0.422336	1.22803e-07	6.23094e-06	0.455864	0.0214066	0.737377	0.883502	0.0227276	0.320002	3.17386e-07	1.46469e-05	0.338797	-0.102308	0.157626	0.540232	-0.115289	0.294534	2.59676e-06	6.78314e-05	0.315471
ENSMUSG00000041362	Shtn1	19	Shootin-1 [Source:UniProtKB/Swiss-Prot;Acc:Q8K2Q9]	71653	10.1615	6.00128	7.51995	6.76774	-0.604931	1.25097e-07	6.31919e-06	-0.738222	-0.327343	0.00107367	0.0220965	-0.407539	-0.466797	1.29865e-05	0.000418603	-0.569488	0.124976	0.186648	0.58609	0.170674	-0.133044	0.179548	0.450107	-0.16264
ENSMUSG00000021750	Fam107a	14	family with sequence similarity 107 member A [Source:HGNC Symbol;Acc:HGNC:30827]	268709	143.765	103.317	94.7741	85.1891	-0.419735	1.46449e-07	7.38139e-06	-0.45492	-0.519011	1.95588e-12	5.64221e-10	-0.573474	-0.665977	3.18402e-16	3.86477e-14	-0.735617	-0.222073	0.0101796	0.127525	-0.279183	-0.141256	0.104013	0.324653	-0.162396
ENSMUSG00000022475	Hdac7	15	Histone deacetylase 7 [Source:UniProtKB/Swiss-Prot;Acc:Q8C2B3]	56233	9.83658	7.34913	11.3416	7.21138	-0.375588	1.49329e-07	7.50995e-06	-0.4006	0.210615	0.0037761	0.0510073	0.231556	-0.406741	2.47641e-10	1.77033e-08	-0.430926	-0.0253359	0.724743	0.923254	-0.0284409	-0.598472	6.5685e-15	6.54047e-13	-0.662987
ENSMUSG00000016206	H2-M3	17		14991	2.30306	1.27491	2.42521	1.90231	-0.646232	1.50965e-07	7.57552e-06	-0.833368	0.0843686	0.395676	0.660171	0.10069	-0.215661	0.0327287	0.20434	-0.25676	0.376732	0.000200462	0.00930745	0.578371	-0.297086	0.00258324	0.022813	-0.357695
ENSMUSG00000063488	Zkscan7	9	zinc finger with KRAB and SCAN domains 7 [Source:MGI Symbol;Acc:MGI:3040678]	382118	1.61133	2.31113	1.55961	1.41146	0.483548	1.74065e-07	8.62075e-06	0.540264	-0.0201925	0.777828	0.903185	-0.0213282	-0.15645	0.0586878	0.291617	-0.174026	-0.572527	1.97891e-11	9.02728e-09	-0.712503	-0.137693	0.065953	0.243846	-0.153436
ENSMUSG00000022893	Adamts1	16	A disintegrin and metalloproteinase with thrombospondin motifs 1 [Source:UniProtKB/Swiss-Prot;Acc:P97857]	11504	2.45007	3.6821	2.43245	2.63372	0.52946	1.79716e-07	8.86209e-06	0.60992	0.014787	0.871886	0.945251	0.0163894	0.110142	0.202628	0.568047	0.123096	-0.41961	8.11973e-09	2.11658e-06	-0.485007	0.0936329	0.240424	0.530861	0.106284
ENSMUSG00000051041	Olfml1	7	olfactomedin-like 1 [Source:MGI Symbol;Acc:MGI:2679264]	244198	6.35386	10.3772	5.06823	10.049	0.600004	1.84477e-07	9.07721e-06	0.730127	-0.238885	0.0178642	0.129935	-0.297632	0.542873	1.18124e-06	4.96016e-05	0.679015	-0.0349138	0.720535	0.922121	-0.0491662	0.78372	2.62683e-14	2.41612e-12	0.975934
ENSMUSG00000021033	Gstz1	12	Maleylacetoacetate isomerase [Source:UniProtKB/Swiss-Prot;Acc:Q9WVL0]	14874	11.4667	14.0234	10.8869	13.5132	0.299425	1.97525e-07	9.69829e-06	0.310738	-0.0462173	0.322393	0.59654	-0.0485201	0.247406	2.52762e-07	1.19243e-05	0.254631	-0.0505183	0.362045	0.754654	-0.0543177	0.29225	5.39443e-10	3.0102e-08	0.302673
ENSMUSG00000031015	Swap70	7	Switch-associated protein 70 [Source:UniProtKB/Swiss-Prot;Acc:Q6A028]	20947	3.26553	4.24077	3.44505	3.65383	0.373244	2.03163e-07	9.95366e-06	0.397841	0.0971649	0.0938166	0.320634	0.103807	0.171233	0.00428142	0.0502156	0.180529	-0.196552	0.00133001	0.0359005	-0.215625	0.0731929	0.160281	0.421314	0.076167
ENSMUSG00000006732	Mettl1	10	tRNA (guanine-N(7)-)-methyltransferase [Source:UniProtKB/Swiss-Prot;Acc:Q9Z120]	17299	5.25684	3.76765	5.16832	3.99639	-0.424228	2.18764e-07	1.06721e-05	-0.460166	0.000403962	0.994766	0.997697	0.000891306	-0.354055	1.1087e-07	5.64152e-06	-0.377322	0.0716658	0.37388	0.761498	0.0844438	-0.351017	1.36911e-07	4.84027e-06	-0.378734
ENSMUSG00000115729	AC118639.1	15			2.70609	1.53015	2.3374	2.20038	-0.629436	2.68626e-07	1.30766e-05	-0.804651	-0.154286	0.108022	0.345653	-0.18774	-0.229209	0.0354174	0.214163	-0.283057	0.34664	0.000586099	0.0200273	0.523514	-0.0797365	0.402893	0.686168	-0.0959053
ENSMUSG00000029221	Slc30a9	5	solute carrier family 30 (zinc transporter), member 9 [Source:MGI Symbol;Acc:MGI:1923690]	109108	29.29	32.9221	27.6935	32.1029	0.186069	2.7004e-07	1.31174e-05	0.188817	-0.0546603	0.0224387	0.146831	-0.0551245	0.14851	2.14873e-07	1.03463e-05	0.150047	-0.0356542	0.387357	0.771038	-0.0370931	0.202119	1.87756e-12	1.43004e-10	0.204592
ENSMUSG00000028222	Calb1	4	Calbindin [Source:UniProtKB/Swiss-Prot;Acc:P12658]	12307	24.3574	31.5963	25.225	25.6624	0.371467	2.91343e-07	1.40921e-05	0.396306	0.0720561	0.260241	0.536638	0.0773357	0.087167	0.263657	0.640993	0.095297	-0.237346	0.00632233	0.0965385	-0.299605	0.015467	0.854962	0.946563	0.0176662
ENSMUSG00000028419	Chmp5	4	Charged multivesicular body protein 5 [Source:UniProtKB/Swiss-Prot;Acc:Q9D7S9]	76959	38.1926	45.8605	35.1659	46.9692	0.275427	3.16002e-07	1.52525e-05	0.285036	-0.0902874	0.0261379	0.159807	-0.0924984	0.308277	7.47663e-11	5.62073e-09	0.317441	0.0323849	0.523929	0.846386	0.0340473	0.399843	4.86228e-23	8.11889e-21	0.409486
ENSMUSG00000045092	S1pr1	3	Sphingosine 1-phosphate receptor 1 [Source:UniProtKB/Swiss-Prot;Acc:O08530]	13609	47.7499	55.3072	44.1927	49.3536	0.227127	3.2165e-07	1.54922e-05	0.232459	-0.0814629	0.128104	0.375984	-0.0853827	0.064474	0.0934341	0.379028	0.0657429	-0.154909	0.00257101	0.054459	-0.165114	0.142761	0.0136449	0.0820699	0.150615
ENSMUSG00000029442	Wdr66	5	WD repeat domain 66 [Source:MGI Symbol;Acc:MGI:1918495]	269701	1.58534	0.965953	1.38299	0.980052	-0.576644	3.28076e-07	1.57022e-05	-0.695487	-0.135851	0.192382	0.463131	-0.174344	-0.580833	2.96962e-09	1.86542e-07	-0.678583	0.015058	0.876984	0.970191	0.0182606	-0.394862	0.000221781	0.00303623	-0.505469
ENSMUSG00000056770	Setd3	12	SET domain containing 3 [Source:MGI Symbol;Acc:MGI:1289184]	52690	52.9571	43.9312	49.6364	43.7961	-0.242374	3.40954e-07	1.62843e-05	-0.249064	-0.0660671	0.0368739	0.19099	-0.0670959	-0.251194	2.19508e-12	1.90172e-10	-0.255635	-0.00473991	0.913061	0.979847	-0.00481825	-0.186349	9.47503e-11	5.97891e-09	-0.189041
ENSMUSG00000028689	Ccdc163	4	coiled-coil domain containing 163 [Source:MGI Symbol;Acc:MGI:1915644]	68394	2.63473	1.60162	2.7212	1.8152	-0.574451	4.08853e-07	1.93247e-05	-0.695658	0.0608302	0.51406	0.750012	0.0740975	-0.423173	0.000103308	0.00255043	-0.520265	0.105763	0.313266	0.715235	0.177014	-0.459698	2.2153e-05	0.000434788	-0.594991
ENSMUSG00000056121	Fez2	17	Fasciculation and elongation protein zeta-2 [Source:UniProtKB/Swiss-Prot;Acc:Q6TYB5]	225020	17.5907	14.0201	17.0998	14.7724	-0.294582	4.52242e-07	2.12872e-05	-0.306673	-0.0140492	0.759044	0.8952	-0.0145529	-0.225155	7.43525e-06	0.00025595	-0.233459	0.0696094	0.225343	0.635328	0.0748959	-0.21134	6.72599e-06	0.000156486	-0.219347
ENSMUSG00000049303	Syt12	19	synaptotagmin XII [Source:MGI Symbol;Acc:MGI:2159601]	171180	16.1181	12.2904	15.6782	13.6863	-0.349735	5.11796e-07	2.3844e-05	-0.371069	-0.013554	0.808514	0.918374	-0.014297	-0.207472	0.000430145	0.00833294	-0.218178	0.143212	0.0126111	0.144001	0.154507	-0.1961	5.966e-05	0.00100781	-0.204463
ENSMUSG00000040234	Tm7sf3	6	transmembrane 7 superfamily member 3 [Source:HGNC Symbol;Acc:HGNC:23049]	67623	12.4771	17.5813	10.8889	16.0709	0.461673	5.25265e-07	2.44216e-05	0.516053	-0.147616	0.082974	0.300817	-0.169547	0.349174	1.17658e-05	0.000382685	0.383754	-0.120297	0.0400873	0.279114	-0.130657	0.507872	8.04627e-13	6.49295e-11	0.552689
ENSMUSG00000053062	Jam2	16	Junctional adhesion molecule B [Source:UniProtKB/Swiss-Prot;Acc:Q9JI59]	67374	11.1584	13.9095	10.2737	11.5299	0.321967	5.78709e-07	2.67427e-05	0.338574	-0.0868107	0.156065	0.417591	-0.0923838	0.0629848	0.274212	0.65196	0.0657319	-0.249007	1.84487e-05	0.00144478	-0.27113	0.149162	0.0133181	0.0806182	0.157822
ENSMUSG00000035227	Spcs2	7	signal peptidase complex subunit 2 homolog (S. cerevisiae) [Source:MGI Symbol;Acc:MGI:1913874]	66624	19.9645	16.4747	18.7395	17.3115	-0.249216	5.85198e-07	2.69878e-05	-0.256673	-0.06387	0.105415	0.340255	-0.0651603	-0.178649	0.00124389	0.0195013	-0.186522	0.0645093	0.320934	0.721548	0.0717382	-0.115441	0.0394819	0.174655	-0.121854
ENSMUSG00000040102	Klhl42	6	Kelch-like protein 42 [Source:UniProtKB/Swiss-Prot;Acc:Q8BFQ9]	232539	5.65388	4.49411	6.14916	4.78369	-0.298722	6.27614e-07	2.88855e-05	-0.311833	0.141124	0.00207951	0.0343957	0.146165	-0.214431	0.000122724	0.00291844	-0.224218	0.0812448	0.195258	0.596897	0.0893323	-0.355707	1.92885e-12	1.46397e-10	-0.371024
ENSMUSG00000031072	Oraov1	7	Mus musculus oral cancer overexpressed 1 (Oraov1), transcript variant 3, mRNA. [Source:RefSeq mRNA;Acc:NM_001347537]	72284	3.88266	4.76631	3.82149	4.47563	0.302695	6.30545e-07	2.89619e-05	0.316021	0.00418184	0.934397	0.972704	0.0026726	0.215439	7.62424e-06	0.000261683	0.222244	-0.0844392	0.158303	0.541534	-0.0921045	0.208094	6.12558e-05	0.00102996	0.218948
ENSMUSG00000073650	Catip	1	Ciliosis-associated TTC17-interacting protein [Source:UniProtKB/Swiss-Prot;Acc:B9EKE5]	241112	1.57498	0.804319	1.80966	1.00517	-0.670811	6.66131e-07	3.05348e-05	-0.949262	0.171593	0.110858	0.350055	0.226511	-0.441202	0.000543354	0.0101222	-0.628194	0.149783	0.160976	0.545471	0.322534	-0.597537	4.7866e-07	1.49932e-05	-0.855615
ENSMUSG00000040033	Stat2	10	signal transducer and activator of transcription 2 [Source:MGI Symbol;Acc:MGI:103039]	20847	6.92939	8.3844	7.73773	8.65293	0.283891	6.67781e-07	3.0549e-05	0.294595	0.177118	0.000461974	0.0126247	0.184829	0.322804	8.87183e-09	5.26102e-07	0.337028	0.0397777	0.524966	0.84677	0.0442486	0.143944	0.0111674	0.0705912	0.151711
ENSMUSG00000031780	Ccl17	8	chemokine (C-C motif) ligand 17 [Source:MGI Symbol;Acc:MGI:1329039]	20295	1.02566	2.66198	0.961876	2.76393	0.741917	6.91257e-07	3.15596e-05	1.39311	-0.0334613	0.790117	0.909434	-0.0692294	0.950235	6.11868e-13	5.74983e-11	1.44596	0.0251767	0.81392	0.950465	0.0544653	0.964388	5.93974e-15	5.94166e-13	1.51454
ENSMUSG00000029307	Dmp1	5	Dentin matrix acidic phosphoprotein 1 [Source:UniProtKB/Swiss-Prot;Acc:O55188]	13406	2.37703	4.27426	11.1143	11.05	0.648302	7.2112e-07	3.27915e-05	0.86814	1.73254	4.9452e-60	7.65157e-57	2.25243	1.79571	5.91711e-59	2.70389e-56	2.23601	1.18834	3.17499e-61	1.93113e-57	1.36932	-0.0161553	0.804737	0.925136	-0.0172029
ENSMUSG00000029001	Fbxo44	4	F-box protein 44 [Source:HGNC Symbol;Acc:HGNC:24847]	230903	51.7984	39.9298	50.0706	42.0312	-0.335201	7.88526e-07	3.57853e-05	-0.354453	-0.0213349	0.676339	0.849166	-0.0223602	-0.270064	2.99706e-06	0.000114502	-0.282788	0.0678952	0.226803	0.636777	0.0732172	-0.253395	5.72224e-09	2.64846e-07	-0.260865
ENSMUSG00000037428	Vgf	5	VGF nerve growth factor inducible [Source:MGI Symbol;Acc:MGI:1343180]	381677	85.0765	60.2727	76.9155	83.9049	-0.432657	8.30492e-07	3.76148e-05	-0.478314	-0.111698	0.11207	0.35197	-0.122152	-0.00370255	0.955641	0.989504	-0.0039449	0.436599	1.28507e-13	8.68467e-11	0.475832	0.112957	0.0210423	0.112482	0.117397
ENSMUSG00000060288	Ppih	4	Peptidyl-prolyl cis-trans isomerase H [Source:UniProtKB/Swiss-Prot;Acc:Q9D868]	66101	5.61487	7.93328	5.29852	7.94655	0.461873	8.39928e-07	3.79667e-05	0.518524	-0.05185	0.503549	0.742984	-0.0584379	0.475044	8.03022e-10	5.3166e-08	0.518335	0.00109524	0.98741	0.996586	0.00152956	0.539972	4.64513e-18	5.8966e-16	0.576147
ENSMUSG00000041241	Mul1	4	Mitochondrial ubiquitin ligase activator of NFKB 1 [Source:UniProtKB/Swiss-Prot;Acc:Q8VCM5]	68350	11.0347	8.74309	11.314	8.8332	-0.302188	8.63036e-07	3.88821e-05	-0.315842	0.0599611	0.151448	0.411462	0.0615812	-0.289734	3.90481e-07	1.78085e-05	-0.302806	0.01305	0.843801	0.959884	0.0145576	-0.350463	7.08917e-12	5.0787e-10	-0.364939
ENSMUSG00000000876	Pxmp4	2	Peroxisomal membrane protein 4 [Source:UniProtKB/Swiss-Prot;Acc:Q9JJW0]	59038	5.02106	6.59902	4.89998	6.0943	0.384239	9.55436e-07	4.28479e-05	0.414624	-0.00796102	0.905567	0.960803	-0.00868762	0.275209	0.00019773	0.00434318	0.297922	-0.100629	0.160696	0.545428	-0.115138	0.283413	2.7622e-05	0.00052093	0.306247
ENSMUSG00000044934	Zfp367	13	zinc finger protein 367 [Source:MGI Symbol;Acc:MGI:2442266]	238673	8.82847	11.2363	9.63103	11.1317	0.346592	1.00125e-06	4.47264e-05	0.368349	0.142837	0.0156852	0.120552	0.15181	0.335801	2.01939e-08	1.14785e-06	0.352952	-0.0131013	0.817641	0.952067	-0.0138261	0.19239	0.000165508	0.00236361	0.200577
ENSMUSG00000039108	Lsm14b	2	B [Source:UniProtKB/Swiss-Prot;Acc:Q8CGC4]	241846	34.4517	29.8259	32.589	31.1425	-0.184696	1.04631e-06	4.6648e-05	-0.187665	-0.0537565	0.0976766	0.327578	-0.0545108	-0.125947	4.04427e-05	0.00114245	-0.127592	0.0592842	0.163955	0.551158	0.0616865	-0.0719552	0.0500397	0.204175	-0.0736599
ENSMUSG00000096351	Samd11	4	Sterile alpha motif domain-containing protein 11 [Source:UniProtKB/Swiss-Prot;Acc:Q1RNF8]	231004	0.509432	1.2661	0.515865	1.73468	0.728754	1.05372e-06	4.67998e-05	1.33876	0.024462	0.845733	0.9347	0.0493199	1.11163	1.98826e-16	2.43876e-14	1.79108	0.323115	0.00081203	0.0249867	0.45397	1.31578	7.92767e-33	1.95552e-30	1.74182
ENSMUSG00000013766	Ly6g6e	17	Lymphocyte antigen 6G6e [Source:UniProtKB/Swiss-Prot;Acc:Q8K1T6]	70274	1.42471	0.548951	1.12776	0.950753	-0.723576	1.09376e-06	4.84786e-05	-1.35743	-0.192025	0.117912	0.361272	-0.3109	-0.367532	0.00579275	0.0623269	-0.567154	0.224049	0.0222822	0.202482	0.793174	-0.132815	0.30351	0.600368	-0.256342
ENSMUSG00000024064	Galnt14	17	Polypeptide N-acetylgalactosaminyltransferase 14 [Source:UniProtKB/Swiss-Prot;Acc:Q8BVG5]	71685	7.78741	5.73936	7.49001	6.6489	-0.388189	1.12115e-06	4.95963e-05	-0.421262	-0.0306337	0.616247	0.816482	-0.0316686	-0.201973	0.00073385	0.0127698	-0.21165	0.183339	0.0100811	0.127301	0.211279	-0.170439	0.00354638	0.0292856	-0.180793
ENSMUSG00000078234	Klhdc7a	4	Kelch domain-containing protein 7A [Source:UniProtKB/Swiss-Prot;Acc:A2APT9]	242721	2.46058	3.44259	1.2534	2.4041	0.451288	1.12485e-06	4.96636e-05	0.505582	-0.819228	1.44191e-21	7.66916e-19	-0.945834	-0.0116029	0.91312	0.97899	-0.0139339	-0.362826	0.000221423	0.00993151	-0.517724	0.740554	1.30112e-12	1.01962e-10	0.931646
ENSMUSG00000041797	Abca9	11	ATP-binding cassette, sub-family A (ABC1), member 9 [Source:MGI Symbol;Acc:MGI:2386796]	217262	1.4678	1.94472	1.53328	1.74091	0.392107	1.13915e-06	5.01974e-05	0.426908	0.0783473	0.35559	0.628077	0.088476	0.2415	0.00310812	0.0393567	0.266084	-0.123692	0.160696	0.545428	-0.159371	0.146872	0.127498	0.36769	0.177102
ENSMUSG00000026678	Rgs5	1	regulator of G-protein signaling 5 [Source:MGI Symbol;Acc:MGI:1098434]	19737	26.6724	36.4011	25.0832	28.4211	0.425501	1.1437e-06	5.03008e-05	0.46965	-0.0563558	0.437755	0.694197	-0.0621218	0.0987218	0.222545	0.594705	0.108771	-0.313	1.27691e-05	0.00105429	-0.359299	0.158493	0.0154784	0.0902715	0.170238
ENSMUSG00000026674	Ddr2	1	Discoidin domain-containing receptor 2 [Source:UniProtKB/Swiss-Prot;Acc:Q62371]	18214	1.48955	1.94933	1.78478	1.99986	0.378938	1.22591e-06	5.38126e-05	0.408649	0.250996	0.00306954	0.0446908	0.286938	0.400163	2.16432e-06	8.59274e-05	0.444941	0.0309157	0.716232	0.919776	0.0378421	0.132132	0.160378	0.421468	0.157666
ENSMUSG00000115529	CT009510.2	14			1.8143	0.940861	1.50836	1.64554	-0.655487	1.25598e-06	5.50266e-05	-0.924842	-0.147824	0.228004	0.503777	-0.239086	-0.0891638	0.478239	0.807543	-0.124278	0.415576	0.000100458	0.00569271	0.802164	0.0692229	0.585478	0.810935	0.114024
ENSMUSG00000042246	Tmc7	7	Transmembrane channel-like protein 7 [Source:UniProtKB/Swiss-Prot;Acc:Q8C428]	209760	4.7634	3.55844	3.93158	3.27056	-0.372268	1.27833e-06	5.58979e-05	-0.400941	-0.233371	0.000301329	0.00928584	-0.25088	-0.4891	3.15645e-12	2.70445e-10	-0.525116	-0.106299	0.138576	0.506427	-0.122337	-0.255187	9.03593e-05	0.00142133	-0.274574
ENSMUSG00000072825	Cep170b	12	Centrosomal protein of 170 kDa protein B [Source:UniProtKB/Swiss-Prot;Acc:Q80U49]	217882	44.1028	59.3872	46.563	62.6868	0.409015	1.36692e-06	5.96575e-05	0.448257	0.094582	0.159794	0.422904	0.102507	0.48991	7.65191e-13	7.0765e-11	0.523516	0.072793	0.125771	0.483795	0.0767694	0.411693	7.50625e-30	1.59743e-27	0.420321
ENSMUSG00000053453	Thoc7	14	THO complex subunit 7 homolog [Source:UniProtKB/Swiss-Prot;Acc:Q7TMY4]	66231	7.0725	8.40959	6.88411	8.55766	0.261418	1.3724e-06	5.97819e-05	0.270026	-0.0124329	0.715698	0.870879	-0.0131817	0.287901	2.7628e-14	2.98088e-12	0.292764	0.0226054	0.680622	0.908148	0.0244486	0.299163	7.37863e-16	7.89004e-14	0.305346
ENSMUSG00000039929	Urb1	16	URB1 ribosome biogenesis 1 homolog (S. cerevisiae) [Source:MGI Symbol;Acc:MGI:2146468]	207932	2.93841	2.30348	3.19921	2.33262	-0.314229	1.37967e-06	5.99492e-05	-0.331522	0.143338	0.00158282	0.0287202	0.148339	-0.302753	1.22991e-07	6.19075e-06	-0.316041	0.0140767	0.839854	0.95858	0.0172104	-0.444891	9.89806e-17	1.15515e-14	-0.465
ENSMUSG00000083844	Ube2d-ps	11	ubiquitin-conjugating enzyme E2D, pseudogene [Source:MGI Symbol;Acc:MGI:1913774]		11.025	13.5861	10.5961	13.341	0.306871	1.3815e-06	5.99492e-05	0.321673	-0.0292531	0.565112	0.783114	-0.0311556	0.280578	1.38984e-06	5.77367e-05	0.293683	-0.0240779	0.695686	0.912177	-0.0263954	0.309964	4.13494e-09	1.97269e-07	0.324346
ENSMUSG00000046387	Pcdhb17	18		93888	3.8558	2.96022	4.20764	3.18363	-0.339921	1.39928e-06	6.06052e-05	-0.361253	0.142579	0.0166286	0.125064	0.151888	-0.245467	6.05282e-05	0.00161767	-0.258307	0.0918723	0.184324	0.582909	0.104477	-0.385482	5.50985e-10	3.06672e-08	-0.410755
ENSMUSG00000006464	Bbs1	19	Bardet-Biedl syndrome 1 protein homolog [Source:UniProtKB/Swiss-Prot;Acc:Q3V3N7]	52028	9.57263	7.78921	9.78764	7.89357	-0.268328	1.49683e-06	6.47075e-05	-0.27779	0.0556681	0.181546	0.450492	0.0571097	-0.254439	2.91986e-08	1.61249e-06	-0.261261	0.0168133	0.768749	0.936281	0.0180397	-0.309972	3.42472e-12	2.52001e-10	-0.31907
ENSMUSG00000025089	Gfra1	19	GDNF family receptor alpha-1 [Source:UniProtKB/Swiss-Prot;Acc:P97785]	14585	8.58522	5.32538	5.47757	5.77792	-0.547799	1.62544e-06	7.00016e-05	-0.66725	-0.508467	1.58301e-07	1.99577e-05	-0.621315	-0.48114	2.66937e-07	1.25423e-05	-0.55279	0.105295	0.108536	0.450541	0.11611	0.0643551	0.345177	0.63997	0.0681334
ENSMUSG00000036585	Fgf1	18	Fibroblast growth factor 1 [Source:UniProtKB/Swiss-Prot;Acc:P61148]	14164	13.5518	16.5656	13.5124	16.9093	0.296717	1.6354e-06	7.01652e-05	0.310471	0.0212263	0.670914	0.845786	0.0226184	0.325546	5.24191e-10	3.52054e-08	0.337928	0.0270465	0.616483	0.883377	0.0292119	0.304971	4.25829e-11	2.79066e-09	0.314826
ENSMUSG00000072770	Acrbp	6	Acrosin-binding protein [Source:UniProtKB/Swiss-Prot;Acc:Q3V140]	54137	3.2743	2.11693	2.85984	2.44482	-0.516633	1.67699e-06	7.18142e-05	-0.607761	-0.145707	0.0820519	0.299426	-0.169116	-0.344196	0.000579703	0.0106798	-0.405226	0.129319	0.210998	0.619083	0.204162	-0.191816	0.0617413	0.233852	-0.236665
ENSMUSG00000092564	BC051226	17	cDNA sequence BC051226 [Source:MGI Symbol;Acc:MGI:3039585]		2.69094	1.52585	2.99769	2.06614	-0.605636	1.6979e-06	7.25734e-05	-0.798648	0.146658	0.126821	0.37461	0.181693	-0.29044	0.0083904	0.0822626	-0.36245	0.236647	0.0263253	0.223007	0.438238	-0.420045	9.03516e-05	0.00142133	-0.544487
ENSMUSG00000025255	Zfhx4	3	zinc finger homeodomain 4 [Source:MGI Symbol;Acc:MGI:2137668]	80892	0.942465	1.27036	0.918254	1.08099	0.408998	1.76192e-06	7.5028e-05	0.450986	-0.0119717	0.870975	0.945083	-0.0124447	0.202285	0.00292474	0.0376581	0.215441	-0.188495	0.024278	0.21192	-0.234021	0.203524	0.0115149	0.0722339	0.227411
ENSMUSG00000056553	Ptprn2	12	protein tyrosine phosphatase, receptor type, N polypeptide 2 [Source:MGI Symbol;Acc:MGI:107418]	19276	59.4944	80.8556	65.3916	78.0011	0.417379	1.86814e-06	7.92552e-05	0.460825	0.146741	0.0324106	0.179392	0.159656	0.371078	3.25985e-06	0.000123528	0.407688	-0.0454449	0.51394	0.842728	-0.051706	0.234221	4.92828e-05	0.000852416	0.247257
ENSMUSG00000038437	Mllt6	11	MLLT6, PHD finger containing [Source:HGNC Symbol;Acc:HGNC:7138]	246198	24.1098	28.0743	28.2145	27.5524	0.232829	2.06381e-06	8.67487e-05	0.239615	0.246517	3.47041e-11	8.09128e-09	0.252228	0.20229	4.20666e-05	0.00117832	0.209136	-0.0265951	0.641601	0.892375	-0.0288799	-0.0424088	0.355415	0.648974	-0.0438001
ENSMUSG00000030643	Rab30	7	RAB30, member RAS oncogene family [Source:MGI Symbol;Acc:MGI:1923235]	75985	4.91289	6.58521	5.22939	5.40215	0.402653	2.371e-06	9.85696e-05	0.441778	0.106241	0.117504	0.360799	0.115532	0.141763	0.0498361	0.26547	0.153055	-0.244801	0.00129053	0.0351467	-0.286815	0.0341099	0.606083	0.821752	0.0367769
ENSMUSG00000023286	Ube2j2	4	ubiquitin-conjugating enzyme E2J 2 [Source:MGI Symbol;Acc:MGI:2153608]	140499	9.43233	7.554	9.18358	7.90705	-0.286255	2.43842e-06	0.000101004	-0.300364	-0.0115599	0.786381	0.90798	-0.012717	-0.230422	2.8611e-08	1.58757e-06	-0.236432	0.0598941	0.28985	0.695892	0.065699	-0.218721	1.01988e-07	3.7083e-06	-0.224272
ENSMUSG00000061455	Stx17	4	syntaxin 17 [Source:MGI Symbol;Acc:MGI:1914977]	67727	5.20035	6.23051	5.34695	6.0404	0.270395	2.71212e-06	0.000111129	0.280706	0.0632014	0.192303	0.46307	0.0660389	0.225744	2.16091e-06	8.59274e-05	0.233039	-0.042234	0.495446	0.834147	-0.0458829	0.158672	0.00352759	0.0291819	0.166406
ENSMUSG00000028672	Hmgcl	4	Hydroxymethylglutaryl-CoA lyase, mitochondrial [Source:UniProtKB/Swiss-Prot;Acc:P38060]	15356	14.0331	10.0098	13.5578	10.6924	-0.419487	2.81505e-06	0.000114933	-0.465332	-0.0206236	0.768627	0.899666	-0.0224992	-0.344633	4.40749e-06	0.000162013	-0.373901	0.0812843	0.267351	0.676992	0.0931106	-0.331607	4.63761e-08	1.81792e-06	-0.351962
ENSMUSG00000040972	Igsf21	4	Immunoglobulin superfamily member 21 [Source:UniProtKB/Swiss-Prot;Acc:Q7TNR6]	230868	23.6642	16.5707	20.8459	19.6251	-0.438627	2.99564e-06	0.000122087	-0.493669	-0.13891	0.0882111	0.310328	-0.157658	-0.225601	0.00955614	0.0899893	-0.253144	0.198189	0.0159006	0.165484	0.242146	-0.0856338	0.292584	0.589322	-0.096161
ENSMUSG00000046312	AI464131	4	Myosis-regulating glycosidase [Source:UniProtKB/Swiss-Prot;Acc:Q69ZQ1]	329828	8.25883	10.5141	6.46608	8.4843	0.344699	3.01801e-06	0.000122779	0.3692	-0.310015	3.34259e-08	4.90439e-06	-0.326518	0.0542454	0.384219	0.745441	0.0572884	-0.26324	0.000592297	0.0201635	-0.310345	0.356351	9.42022e-08	3.45413e-06	0.383514
ENSMUSG00000057469	E2f6	12	Transcription factor E2F6 [Source:UniProtKB/Swiss-Prot;Acc:O54917]	50496	11.7421	9.78841	12.3363	12.1572	-0.235944	3.03007e-06	0.00012305	-0.242356	0.0946561	0.0103825	0.0939282	0.0967645	0.0658579	0.0822143	0.352192	0.0677186	0.293055	9.53886e-09	2.41854e-06	0.311695	-0.0297232	0.432645	0.709215	-0.02971
ENSMUSG00000016356	Col20a1	2	Collagen alpha-1(XX) chain [Source:UniProtKB/Swiss-Prot;Acc:Q923P0]	73368	1.03744	1.43055	1.18102	1.40976	0.432502	3.24988e-06	0.000131741	0.484398	0.183327	0.0415674	0.204122	0.214015	0.409385	3.7485e-06	0.000140159	0.460179	-0.0162134	0.854798	0.963284	-0.0222814	0.206458	0.0290662	0.141244	0.245883
ENSMUSG00000028626	Col9a2	4	collagen type IX alpha 2 chain [Source:HGNC Symbol;Acc:HGNC:2218]	12840	1.50455	2.20106	1.60539	2.13839	0.487557	3.56184e-06	0.000143875	0.570182	0.101703	0.269989	0.547403	0.120437	0.462324	3.94693e-07	1.79655e-05	0.527103	-0.0334636	0.689004	0.909189	-0.0415386	0.355681	2.30009e-05	0.000448188	0.406127
ENSMUSG00000021807	Rtraf	14	RNA transcription, translation and transport factor [Source:MGI Symbol;Acc:MGI:1915295]	68045	28.9927	24.0403	27.104	24.6036	-0.241465	3.62327e-06	0.000146098	-0.249713	-0.0690123	0.0646483	0.260923	-0.0710811	-0.212185	1.53737e-06	6.35255e-05	-0.218207	0.0311937	0.539621	0.852338	0.0331806	-0.144265	0.000161259	0.00231206	-0.147634
ENSMUSG00000046805	Mpeg1	19		17476	6.8435	5.3557	6.342	5.54331	-0.314755	3.72099e-06	0.000149773	-0.332437	-0.0759286	0.28506	0.562405	-0.0831819	-0.253775	0.0030938	0.0392302	-0.283711	0.0391703	0.66042	0.900044	0.0503416	-0.171111	0.062846	0.236635	-0.200902
ENSMUSG00000027677	Ttc14	3	tetratricopeptide repeat domain 14 [Source:MGI Symbol;Acc:MGI:1914370]	67120	24.356	28.7652	26.4547	26.0212	0.250705	3.9054e-06	0.000156919	0.259555	0.14008	0.00105354	0.0218942	0.144432	0.10187	0.176036	0.530864	0.110641	-0.121038	0.139141	0.507702	-0.147155	-0.0314107	0.671387	0.858571	-0.034526
ENSMUSG00000024186	Rgs11	17	regulator of G-protein signaling 11 [Source:MGI Symbol;Acc:MGI:1354739]	50782	21.9246	17.7018	21.855	22.1321	-0.276117	4.01034e-06	0.000160851	-0.287925	0.0210082	0.666228	0.843154	0.0218095	0.0270129	0.732602	0.92473	0.0296418	0.256121	0.0026303	0.0549773	0.319318	0.00651657	0.93391	0.974773	0.00731
ENSMUSG00000028639	Ybx1	4	Y box protein 1 [Source:MGI Symbol;Acc:MGI:99146]	22608	56.5731	44.3492	49.7623	43.0825	-0.312131	4.07543e-06	0.000163175	-0.33006	-0.14879	0.0138445	0.111516	-0.158365	-0.357886	5.87913e-10	3.92588e-08	-0.374848	-0.0403568	0.422107	0.79099	-0.0430807	-0.207381	7.26282e-05	0.00118626	-0.217045
ENSMUSG00000032018	Sc5d	9	sterol-C5-desaturase [Source:MGI Symbol;Acc:MGI:1353611]	235293	16.8254	13.8033	16.0524	13.856	-0.256155	4.25971e-06	0.000169956	-0.266077	-0.0417757	0.268292	0.545559	-0.0425592	-0.254528	3.27239e-07	1.50124e-05	-0.263234	0.00400017	0.948659	0.988109	0.00467582	-0.213433	6.91751e-06	0.000160084	-0.221304
ENSMUSG00000058979	Hdhd5	6	Haloacid dehalogenase-like hydrolase domain-containing 5 [Source:UniProtKB/Swiss-Prot;Acc:Q91WM2]	214932	19.9392	16.1471	19.9115	17.9195	-0.27282	5.15369e-06	0.000202783	-0.284397	0.0233257	0.584347	0.797114	0.0237512	-0.131265	0.0224873	0.161277	-0.137638	0.129019	0.0759801	0.380464	0.148473	-0.152667	0.0108492	0.0691983	-0.161987
ENSMUSG00000049571	Cfap46	7	cilia and flagella associated protein 46 [Source:MGI Symbol;Acc:MGI:2444387]	212124	0.80173	1.49461	0.636911	1.45333	0.633557	5.24849e-06	0.000206157	0.918737	-0.202742	0.0889034	0.311601	-0.307081	0.623709	7.66522e-07	3.32659e-05	0.874761	-0.032294	0.725569	0.923548	-0.0420647	0.967312	1.71257e-22	2.65534e-20	1.18101
ENSMUSG00000073514	Dok6	18	Docking protein 6 [Source:UniProtKB/Swiss-Prot;Acc:Q2MHE5]	623279	3.19843	5.25369	3.99768	3.84187	0.568247	5.79128e-06	0.000225533	0.732746	0.265524	0.011833	0.101871	0.343803	0.220706	0.0534867	0.277557	0.280852	-0.359608	2.86371e-05	0.00207358	-0.450471	-0.0560786	0.50902	0.762082	-0.0638388
ENSMUSG00000039018	Mtg1	7	Mitochondrial ribosome-associated GTPase 1 [Source:UniProtKB/Swiss-Prot;Acc:Q8R2R6]	212508	7.8503	9.6412	8.17832	9.44687	0.299961	6.0082e-06	0.000233582	0.316576	0.0789374	0.21386	0.488291	0.0847456	0.274172	2.48433e-07	1.17677e-05	0.284882	-0.0272992	0.638782	0.891257	-0.0301332	0.187959	0.00188667	0.0177942	0.199527
ENSMUSG00000032112	Trappc4	9	trafficking protein particle complex 4 [Source:MGI Symbol;Acc:MGI:1926211]	60409	24.8182	20.3425	22.8139	20.801	-0.255917	6.64419e-06	0.000257428	-0.266398	-0.0921876	0.0393631	0.197628	-0.0953749	-0.226359	2.86428e-05	0.00083649	-0.236056	0.0291174	0.635473	0.889997	0.0319186	-0.134806	0.00948181	0.0623513	-0.141206
ENSMUSG00000029819	Npy	6	Pro-neuropeptide Y Neuropeptide Y C-flanking peptide of NPY [Source:UniProtKB/Swiss-Prot;Acc:P57774]	109648	120.091	159.216	99.7457	167.469	0.388478	6.67672e-06	0.00025825	0.427293	-0.218123	0.0031442	0.0453895	-0.241098	0.455719	6.08399e-09	3.66376e-07	0.498717	0.0648822	0.335169	0.733608	0.0730775	0.689025	4.52792e-26	8.40065e-24	0.73951
ENSMUSG00000021794	Glud1	14	Glutamate dehydrogenase 1, mitochondrial [Source:UniProtKB/Swiss-Prot;Acc:P26443]	14661	63.9484	76.5355	64.9195	70.5425	0.268199	6.7159e-06	0.000259325	0.27967	0.0464952	0.268872	0.546314	0.0478809	0.155462	0.00126264	0.0197488	0.160394	-0.109449	0.0451293	0.296214	-0.117612	0.109063	0.00756833	0.0522538	0.1119
ENSMUSG00000073460	Pnldc1	17	Poly(A)-specific ribonuclease PNLDC1 [Source:UniProtKB/Swiss-Prot;Acc:B2RXZ1]	240023	0.961792	1.69095	1.07223	1.42006	0.604479	7.31528e-06	0.000279625	0.833542	0.138501	0.201803	0.474733	0.183662	0.482188	3.75282e-06	0.000140159	0.579247	-0.15552	0.137675	0.504651	-0.252217	0.310639	0.0033667	0.0281731	0.395289
ENSMUSG00000045349	Sh2d5	4	SH2 domain-containing protein 5 [Source:UniProtKB/Swiss-Prot;Acc:Q8JZW5]	230863	30.6153	20.4028	26.7824	21.019	-0.478931	7.66696e-06	0.000292577	-0.564568	-0.146075	0.0824215	0.299823	-0.167442	-0.476133	5.21809e-09	3.17513e-07	-0.525859	0.0336028	0.678855	0.907422	0.0402152	-0.332527	7.91222e-07	2.36897e-05	-0.359077
ENSMUSG00000022623	Shank3	15	SH3 and multiple ankyrin repeat domains protein 3 [Source:UniProtKB/Swiss-Prot;Acc:Q4ACU6]	58234	28.7262	38.1276	36.4645	33.1686	0.387986	7.82531e-06	0.000297623	0.427568	0.339867	4.8586e-07	5.4048e-05	0.368713	0.209876	0.00205484	0.028883	0.224175	-0.188347	0.000407671	0.0154974	-0.201889	-0.142139	0.000107876	0.00165013	-0.145234
ENSMUSG00000097451	Rian	12	RNA imprinted and accumulated in nucleus [Source:MGI Symbol;Acc:MGI:1922995]		96.8369	83.3947	94.407	83.2575	-0.191586	7.81648e-06	0.000297623	-0.195701	-0.0111197	0.705506	0.866169	-0.0112879	-0.194885	8.73673e-05	0.00222524	-0.201494	-0.00374927	0.95026	0.988355	-0.00409661	-0.184097	0.000121402	0.00180869	-0.190889
ENSMUSG00000039086	Ss18l1	2	SS18, nBAF chromatin remodeling complex subunit like 1 [Source:MGI Symbol;Acc:MGI:2444061]	269397	13.3145	15.7375	14.2457	15.0403	0.250954	8.30662e-06	0.000315402	0.260317	0.11828	0.00977622	0.0910581	0.122106	0.188084	2.07337e-05	0.000633289	0.192997	-0.0622821	0.197822	0.599712	-0.0656347	0.0679714	0.100161	0.317595	0.0702326
ENSMUSG00000038312	Edem2	2	ER degradation enhancing alpha-mannosidase like protein 2 [Source:HGNC Symbol;Acc:HGNC:15877]	108687	9.40638	11.4572	8.85384	11.4253	0.289464	8.43759e-06	0.000319842	0.30545	-0.0588437	0.221633	0.496733	-0.0612751	0.284867	5.30528e-07	2.36857e-05	0.298493	-0.00471131	0.943515	0.987231	-0.00545511	0.341776	2.47399e-10	1.45143e-08	0.359144
ENSMUSG00000041794	Myrip	9	Rab effector MyRIP [Source:UniProtKB/Swiss-Prot;Acc:Q8K3I4]	245049	16.2683	20.8607	16.8072	17.019	0.349583	8.64832e-06	0.000326743	0.377745	0.0661969	0.306779	0.583792	0.0710654	0.0767746	0.252269	0.628381	0.0819291	-0.271516	2.13145e-06	0.00025092	-0.294307	0.0091477	0.858519	0.947607	0.0101587
ENSMUSG00000028909	Ptpru	4	protein tyrosine phosphatase, receptor type, U [Source:MGI Symbol;Acc:MGI:1321151]	19273	7.33639	5.04478	6.39924	6.90806	-0.451083	8.78085e-06	0.000331201	-0.520434	-0.153318	0.0530089	0.233552	-0.172625	-0.0605597	0.551469	0.846471	-0.0718883	0.321926	0.000834395	0.0254183	0.450097	0.0849244	0.357013	0.650349	0.0999365
ENSMUSG00000010825	Grid2ip	5	Mus musculus glutamate receptor, ionotropic, delta 2 (Grid2) interacting protein 1 (Grid2ip), transcript variant 3, mRNA. [Source:RefSeq mRNA;Acc:NM_001347529]	170935	1.09474	0.66568	1.70625	0.597644	-0.545222	9.05241e-06	0.000340317	-0.699065	0.519011	6.44825e-07	6.94615e-05	0.66602	-0.721308	1.36936e-12	1.21342e-10	-0.855831	-0.100352	0.331148	0.729148	-0.154911	-1.19045	4.67265e-29	9.65992e-27	-1.52244
ENSMUSG00000025321	Itgb8	12	integrin subunit beta 8 [Source:HGNC Symbol;Acc:HGNC:6163]	320910	9.2354	11.3697	9.4555	9.1054	0.302384	9.20738e-06	0.000345004	0.319945	0.0562169	0.344756	0.61857	0.0598981	-0.00223077	0.96969	0.992414	-0.00228078	-0.296177	1.88159e-07	3.20583e-05	-0.320557	-0.0597282	0.274347	0.569459	-0.0627553
ENSMUSG00000041608	Entpd3	9	ectonucleoside triphosphate diphosphohydrolase 3 [Source:RefSeq peptide;Acc:NP_848791]	215446	2.91121	1.73597	2.77665	2.38037	-0.556972	9.45783e-06	0.000353807	-0.724467	-0.0332529	0.754667	0.893016	-0.0429463	-0.232452	0.0178197	0.137604	-0.271964	0.347069	0.000144511	0.00751251	0.453851	-0.193828	0.0372079	0.167636	-0.22975
ENSMUSG00000029073	Cptp	4	Ceramide-1-phosphate transfer protein [Source:UniProtKB/Swiss-Prot;Acc:Q8BS40]	79554	6.56057	8.24855	6.90158	8.50129	0.327676	9.66182e-06	0.000360845	0.350299	0.0929165	0.109073	0.347255	0.0984077	0.371906	2.15989e-09	1.37531e-07	0.392091	0.0396471	0.51348	0.842492	0.0433937	0.282145	1.64883e-08	6.93629e-07	0.293017
ENSMUSG00000029246	Ppat	5	phosphoribosyl pyrophosphate amidotransferase [Source:MGI Symbol;Acc:MGI:2387203]	231327	3.47719	4.2321	3.51351	3.95894	0.287811	1.04814e-05	0.000390177	0.303313	0.0386236	0.477748	0.723732	0.0400912	0.196992	0.000251612	0.00535509	0.204719	-0.0882275	0.137128	0.503662	-0.0969566	0.156695	0.00250426	0.0222969	0.163948
ENSMUSG00000037572	Wdhd1	14	WD repeat and HMG-box DNA binding protein 1 [Source:MGI Symbol;Acc:MGI:2443514]	218973	1.97006	1.4607	2.1186	1.72376	-0.37342	1.08559e-05	0.000402145	-0.412009	0.121368	0.0619522	0.255113	0.13022	-0.162989	0.035103	0.213226	-0.175488	0.181749	0.0417294	0.2838	0.23813	-0.276731	0.000483472	0.00583041	-0.306538
ENSMUSG00000071856	Mcc	18	mutated in colorectal cancers [Source:MGI Symbol;Acc:MGI:96930]	328949	2.13422	2.61562	2.29704	2.64002	0.296613	1.11195e-05	0.000410119	0.313668	0.124521	0.0368705	0.19099	0.131766	0.309948	1.26988e-07	6.35078e-06	0.324671	0.0121507	0.842115	0.95972	0.0126095	0.181918	0.00151846	0.014858	0.192288
ENSMUSG00000053279	Aldh1a1	19	Retinal dehydrogenase 1 [Source:UniProtKB/Swiss-Prot;Acc:P24549]	11668	20.2901	40.3861	26.0761	45.219	0.637149	1.14996e-05	0.000422553	1.01358	0.293191	0.00687763	0.0735124	0.388994	0.786564	2.17105e-09	1.37864e-07	1.17719	0.098089	0.350373	0.745846	0.165184	0.673497	1.30289e-13	1.12523e-11	0.78757
ENSMUSG00000020538	Srebf1	11	Mus musculus sterol regulatory element binding transcription factor 1 (Srebf1), transcript variant 4, mRNA. [Source:RefSeq mRNA;Acc:NM_001358315]	20787	11.875	9.5828	9.37028	9.73955	-0.274881	1.24258e-05	0.000453662	-0.288399	-0.289741	2.82807e-05	0.00154275	-0.315299	-0.255592	1.18109e-05	0.000383362	-0.267761	0.0199882	0.746003	0.93133	0.0222705	0.0432772	0.547072	0.787069	0.0468514
ENSMUSG00000059355	Wdr83os	8	WD repeat domain 83 opposite strand [Source:MGI Symbol;Acc:MGI:3041257]	414077	25.769	19.3726	24.1897	20.2986	-0.358397	1.25395e-05	0.000457079	-0.389975	-0.0603985	0.300698	0.578347	-0.0641987	-0.300698	2.9493e-05	0.000855957	-0.324338	0.0579585	0.44829	0.80694	0.0671949	-0.245066	4.78899e-05	0.000834306	-0.26044
ENSMUSG00000028780	Sema3c	5	Semaphorin-3C [Source:UniProtKB/Swiss-Prot;Acc:Q62181]	20348	5.34571	7.44771	6.01343	6.54838	0.434133	1.29927e-05	0.000472842	0.496939	0.168779	0.0440753	0.210601	0.193206	0.276218	0.00146107	0.0219821	0.309972	-0.167001	0.00889112	0.118548	-0.185498	0.108334	0.0800809	0.276032	0.115916
ENSMUSG00000042284	Itga1	13	Integrin alpha-1 [Source:UniProtKB/Swiss-Prot;Acc:Q3V3R4]	109700	1.2163	1.50329	1.33427	1.12593	0.305545	1.30884e-05	0.000475566	0.325635	0.148055	0.0197476	0.137093	0.159011	-0.0865589	0.253528	0.629482	-0.0948522	-0.343379	2.75393e-05	0.00201912	-0.41885	-0.227699	0.0037189	0.0303254	-0.254547
ENSMUSG00000044005	Gls2	10	Glutaminase liver isoform, mitochondrial [Source:UniProtKB/Swiss-Prot;Acc:Q571F8]	216456	13.1641	16.6423	14.4632	18.4548	0.332904	1.31867e-05	0.000477616	0.357983	0.14859	0.028941	0.169364	0.161028	0.480423	9.43643e-16	1.11633e-13	0.504857	0.141865	0.00132885	0.0359005	0.148491	0.328984	4.26821e-11	2.79066e-09	0.343138
ENSMUSG00000071076	Jund	8	Transcription factor jun-D [Source:UniProtKB/Swiss-Prot;Acc:P15066]	16478	55.1222	45.8161	53.6679	48.3791	-0.237909	1.46433e-05	0.000529528	-0.246022	-0.012565	0.751531	0.891611	-0.0129065	-0.166562	1.7838e-05	0.000552812	-0.169844	0.0722174	0.201108	0.604849	0.0776725	-0.152891	0.000544275	0.00644547	-0.157568
ENSMUSG00000079056	Kcnip3	2	Kv channel interacting protein 3, calsenilin [Source:MGI Symbol;Acc:MGI:1929258]	56461	54.9591	45.466	43.8337	55.2211	-0.244291	1.46915e-05	0.000530431	-0.253563	-0.287318	4.66231e-08	6.66827e-06	-0.300915	0.0234847	0.638619	0.888804	0.0241637	0.259358	2.88549e-06	0.000322758	0.279374	0.309861	1.02041e-08	4.47478e-07	0.324469
ENSMUSG00000041193	Pla2g5	4	phospholipase A2, group V [Source:MGI Symbol;Acc:MGI:101899]	18784	1.20882	2.16389	0.886593	1.98679	0.59933	1.54298e-05	0.000554449	0.864703	-0.259735	0.0330324	0.180957	-0.416708	0.540023	1.3498e-05	0.000430329	0.740093	-0.0794349	0.435064	0.798788	-0.123107	0.824895	1.59288e-12	1.23488e-10	1.1571
ENSMUSG00000029703	Lrwd1	5	Leucine-rich repeat and WD repeat-containing protein 1 [Source:UniProtKB/Swiss-Prot;Acc:Q8BUI3]	71735	4.11946	3.21324	3.80371	3.56868	-0.31715	1.62682e-05	0.000580005	-0.338083	-0.0853171	0.130749	0.38027	-0.0896433	-0.18068	0.00553977	0.0605839	-0.190082	0.127805	0.0867151	0.404983	0.149588	-0.09657	0.118963	0.35302	-0.101235
ENSMUSG00000001552	Jup	11	Junction plakoglobin [Source:UniProtKB/Swiss-Prot;Acc:Q02257]	16480	16.1919	13.0372	14.715	15.4077	-0.278229	1.64165e-05	0.000584375	-0.292038	-0.103149	0.147142	0.40563	-0.11259	-0.052655	0.341456	0.709616	-0.054695	0.212128	0.00176213	0.0431014	0.239004	0.0520519	0.491546	0.749718	0.0571641
ENSMUSG00000035576	L3mbtl1	2	Lethal(3)malignant brain tumor-like protein 1 [Source:UniProtKB/Swiss-Prot;Acc:A2A5N8]	241764	5.94051	4.3169	6.34507	5.23002	-0.395295	1.64744e-05	0.000585522	-0.442097	0.102014	0.24997	0.527262	0.118901	-0.150429	0.0812779	0.349803	-0.16841	0.227406	0.00497729	0.0828122	0.275494	-0.249228	0.00496037	0.038088	-0.288001
ENSMUSG00000025545	Clybl	14	Citramalyl-CoA lyase, mitochondrial [Source:UniProtKB/Swiss-Prot;Acc:Q8R4N0]	69634	10.2303	7.54309	8.76829	8.6762	-0.377807	1.7368e-05	0.000615362	-0.418038	-0.179807	0.00784577	0.0795799	-0.195478	-0.198674	0.0112286	0.101113	-0.218359	0.170846	0.0277152	0.228828	0.20146	-0.0207437	0.749961	0.901842	-0.0231862
ENSMUSG00000020658	Efr3b	12	B [Source:UniProtKB/Swiss-Prot;Acc:Q6ZQ18]	668212	38.5951	45.8971	38.9446	42.7106	0.257808	1.75091e-05	0.000619397	0.269157	0.0361612	0.432061	0.690097	0.0374564	0.158239	0.000588411	0.0108061	0.162838	-0.100809	0.0125259	0.143568	-0.104747	0.12301	1.74808e-05	0.000354631	0.124663
ENSMUSG00000005089	Slc1a2	2	solute carrier family 1 (glial high affinity glutamate transporter), member 2 [Source:MGI Symbol;Acc:MGI:101931]	20511	297.558	356.001	266.428	307.449	0.265975	1.75428e-05	0.000619629	0.278457	-0.126705	0.0247314	0.155835	-0.133808	0.0622172	0.240122	0.614611	0.0646395	-0.201546	1.49764e-05	0.00120918	-0.212106	0.190439	0.000110392	0.00168473	0.197901
ENSMUSG00000036879	Phkb	8	Phosphorylase b kinase regulatory subunit beta [Source:UniProtKB/Swiss-Prot;Acc:Q7TSH2]	102093	7.34203	8.5379	7.58761	8.27168	0.23017	1.93962e-05	0.000681921	0.238342	0.0715508	0.0807272	0.296371	0.0736117	0.185294	6.17458e-05	0.00164455	0.190384	-0.0430346	0.390804	0.772362	-0.0462873	0.113945	0.003729	0.0303963	0.116202
ENSMUSG00000037017	Zscan21	5	zinc finger and SCAN domain containing 21 [Source:MGI Symbol;Acc:MGI:99182]	22697	5.80708	4.62712	5.55733	4.88924	-0.290405	1.96574e-05	0.000688978	-0.307624	-0.0347131	0.562933	0.781703	-0.0381507	-0.219593	0.000497218	0.00940558	-0.230834	0.0672182	0.342415	0.739764	0.0784676	-0.181816	0.00603737	0.0442598	-0.193299
ENSMUSG00000039994	Timeless	10	timeless circadian regulator [Source:HGNC Symbol;Acc:HGNC:11813]	21853	1.11971	1.55114	1.23826	1.50534	0.428088	2.03968e-05	0.000711608	0.491931	0.148153	0.0952975	0.323632	0.172363	0.401687	1.44548e-06	5.98345e-05	0.446266	-0.0363251	0.651756	0.896134	-0.044125	0.241541	0.00286619	0.0247874	0.273484
ENSMUSG00000040420	Cdh18	15	cadherin 18 [Source:MGI Symbol;Acc:MGI:1344366]	320865	7.63	9.36306	7.9989	8.54051	0.29734	2.04825e-05	0.000713504	0.314733	0.0893515	0.0385498	0.195476	0.093161	0.175303	0.00012825	0.00302823	0.180244	-0.119023	0.0741417	0.374547	-0.132745	0.0847551	0.0575079	0.223296	0.0863919
ENSMUSG00000039148	Sart1	19	U4/U6.U5 tri-snRNP-associated protein 1 [Source:UniProtKB/Swiss-Prot;Acc:Q9Z315]	20227	10.7728	9.12623	10.5259	10.1231	-0.21278	2.08027e-05	0.000723554	-0.219003	-0.00705033	0.857541	0.939131	-0.00765283	-0.0705099	0.0910209	0.373195	-0.0723776	0.139995	0.00514067	0.0841272	0.148321	-0.0639044	0.108251	0.332691	-0.0652778
ENSMUSG00000028757	Ddost	4	Dolichyl-diphosphooligosaccharide--protein glycosyltransferase 48 kDa subunit [Source:UniProtKB/Swiss-Prot;Acc:O54734]	13200	36.1786	29.7114	33.2839	31.3373	-0.252702	2.09223e-05	0.000726604	-0.263315	-0.0913344	0.0372568	0.19214	-0.0941592	-0.180221	0.00130558	0.0201767	-0.188205	0.0696184	0.266821	0.676488	0.0766558	-0.0905187	0.0771735	0.269196	-0.0945243
ENSMUSG00000026163	Sphkap	1	SPHK1 interactor, AKAP domain containing [Source:HGNC Symbol;Acc:HGNC:30619]	77629	22.1621	29.0296	27.5915	26.1033	0.369947	2.14157e-05	0.00074148	0.40792	0.306751	4.53889e-05	0.00220091	0.340492	0.230585	0.00410891	0.0487318	0.253784	-0.1343	0.0537217	0.320661	-0.152637	-0.0808231	0.234053	0.52264	-0.0872989
ENSMUSG00000047904	Sstr2	11	Somatostatin receptor type 2 [Source:UniProtKB/Swiss-Prot;Acc:P30875]	20606	9.10641	6.97775	9.75143	9.2833	-0.337182	2.15527e-05	0.000745089	-0.365061	0.109248	0.161357	0.424909	0.12273	0.0404649	0.560504	0.850592	0.0434474	0.352054	2.27886e-06	0.00026156	0.410229	-0.071359	0.369627	0.661296	-0.0800626
ENSMUSG00000049562	Ap5b1	19	AP-5 complex subunit beta-1 [Source:UniProtKB/Swiss-Prot;Acc:Q3TAP4]	381201	1.04984	1.46479	1.17711	1.42594	0.432905	2.19082e-05	0.000756233	0.499698	0.161754	0.0762354	0.287	0.190058	0.399325	1.73165e-05	0.000538975	0.459959	-0.0296465	0.75382	0.932765	-0.038304	0.220028	0.0241998	0.124127	0.269265
ENSMUSG00000045657	Pcdhb10	18		93881	1.56294	2.17827	1.68042	1.87808	0.432287	2.315e-05	0.000796683	0.498124	0.111069	0.190854	0.461674	0.130294	0.252841	0.00293365	0.0377519	0.283502	-0.167007	0.061676	0.344265	-0.212926	0.134512	0.115505	0.346058	0.152687
ENSMUSG00000020672	Sntg2	12	Gamma-2-syntrophin [Source:UniProtKB/Swiss-Prot;Acc:Q925E0]	268534	0.918828	1.5457	1.01854	1.12358	0.562725	2.36261e-05	0.000810619	0.772843	0.137558	0.186005	0.455726	0.174789	0.231855	0.0573595	0.287848	0.311698	-0.244651	0.0219457	0.200723	-0.460098	0.0995267	0.38525	0.67321	0.136434
ENSMUSG00000047216	Cdh19	1	cadherin 19, type 2 [Source:MGI Symbol;Acc:MGI:3588198]	227485	3.44511	4.99803	3.29032	4.72267	0.466827	2.48984e-05	0.000850429	0.55781	-0.0327879	0.744763	0.887239	-0.0399518	0.398865	8.1655e-05	0.00210506	0.472571	-0.0661732	0.440606	0.801888	-0.0834922	0.432849	3.98679e-06	9.83097e-05	0.511636
ENSMUSG00000021838	Samd4	14	1 [Source:UniProtKB/Swiss-Prot;Acc:Q8CBY1]	74480	5.73166	4.44709	5.63052	5.19391	-0.322522	2.53421e-05	0.000864287	-0.347267	-0.00152113	0.981904	0.991954	-0.00107745	-0.11739	0.0780166	0.343446	-0.124729	0.198672	0.00310039	0.0613589	0.224063	-0.115611	0.0749371	0.264374	-0.124398
ENSMUSG00000021171	Esyt2	12	Extended synaptotagmin-2 [Source:UniProtKB/Swiss-Prot;Acc:Q3TZZ7]	52635	10.6255	13.68	11.0212	12.0853	0.350923	2.56622e-05	0.000873894	0.383346	0.0716423	0.267184	0.543891	0.0771809	0.187672	0.00812719	0.0801881	0.201692	-0.162314	0.0107488	0.130842	-0.179905	0.11908	0.016768	0.0954585	0.123729
ENSMUSG00000035873	Pawr	10	PRKC apoptosis WT1 regulator protein [Source:UniProtKB/Swiss-Prot;Acc:Q925B0]	114774	1.34316	0.774856	1.13505	0.898582	-0.560192	2.62804e-05	0.000893611	-0.774401	-0.164866	0.12754	0.375397	-0.219487	-0.411944	0.000770425	0.0132507	-0.561744	0.109626	0.305576	0.709093	0.214022	-0.241588	0.0394587	0.174588	-0.343376
ENSMUSG00000059518	Znhit1	5	zinc finger, HIT domain containing 1 [Source:MGI Symbol;Acc:MGI:1917353]	70103	20.7082	15.0944	19.3861	16.391	-0.388421	2.6524e-05	0.000900551	-0.433985	-0.0643219	0.267855	0.544801	-0.0681001	-0.299481	7.82683e-06	0.000267471	-0.318477	0.0966488	0.239529	0.651564	0.116926	-0.239736	1.48643e-05	0.000307002	-0.250848
ENSMUSG00000001119	Col6a1	10	Collagen alpha-1(VI) chain [Source:UniProtKB/Swiss-Prot;Acc:Q04857]	12833	20.3212	14.3723	19.2495	16.4917	-0.418046	2.69333e-05	0.000913087	-0.479384	-0.0455226	0.592572	0.802792	-0.0526028	-0.199608	0.119391	0.434411	-0.286716	0.0826339	0.43499	0.798788	0.194772	-0.150511	0.224706	0.51054	-0.234731
ENSMUSG00000039428	Tmem135	7	Transmembrane protein 135 [Source:UniProtKB/Swiss-Prot;Acc:Q9CYV5]	72759	15.4954	17.9766	15.7357	17.2844	0.226219	2.69825e-05	0.000913394	0.233787	0.0461403	0.205652	0.47843	0.047311	0.17071	0.000116654	0.00279119	0.175385	-0.0533106	0.318457	0.719236	-0.0567321	0.124485	0.00127641	0.0129344	0.127457
ENSMUSG00000034853	Acot11	4	acyl-CoA thioesterase 11 [Source:MGI Symbol;Acc:MGI:1913736]	329910	9.87211	12.6943	10.4359	11.2645	0.350868	2.70935e-05	0.000915792	0.383759	0.0975761	0.173515	0.440518	0.107318	0.196992	0.00315974	0.0398811	0.209774	-0.146716	0.053658	0.320661	-0.172487	0.0934658	0.196251	0.474072	0.102013
ENSMUSG00000059669	Taf1b	12	TATA-box binding protein associated factor, RNA polymerase I, B [Source:MGI Symbol;Acc:MGI:109577]	21340	8.53158	10.2905	8.75136	9.14687	0.27643	2.74447e-05	0.000924918	0.29011	0.0595543	0.177425	0.445533	0.062417	0.11281	0.0352443	0.213632	0.117331	-0.15077	0.0320917	0.247916	-0.170956	0.0523873	0.329222	0.62558	0.0542732
ENSMUSG00000028328	Tmod1	4	Tropomodulin-1 [Source:UniProtKB/Swiss-Prot;Acc:P49813]	21916	22.7339	18.247	22.4131	18.2565	-0.280503	2.85221e-05	0.000958393	-0.296325	0.0057849	0.90995	0.962183	0.00609259	-0.282917	2.63777e-06	0.000102626	-0.297607	0.00045636	0.993776	0.997942	0.000489919	-0.293779	2.69081e-10	1.57014e-08	-0.304168
ENSMUSG00000042625	Safb2	17	scaffold attachment factor B2 [Source:MGI Symbol;Acc:MGI:2146808]	224902	25.2922	21.4135	24.5113	24.3715	-0.213497	2.89923e-05	0.000972759	-0.220152	-0.0185386	0.733634	0.880574	-0.0198009	-0.0348617	0.599024	0.86969	-0.0371624	0.159508	0.030199	0.240105	0.18484	-0.0165489	0.817215	0.930317	-0.0179432
ENSMUSG00000024736	Tmem132a	19	Transmembrane protein 132A [Source:UniProtKB/Swiss-Prot;Acc:Q922P8]	98170	69.6175	56.0927	71.6039	63.218	-0.276174	3.09138e-05	0.00102965	-0.291191	0.0640937	0.151579	0.411464	0.0662016	-0.114199	0.0731262	0.331493	-0.120828	0.151231	0.0294187	0.236499	0.171794	-0.178825	0.00112122	0.0116173	-0.187589
ENSMUSG00000055044	Pdlim1	19	PDZ and LIM domain protein 1 [Source:UniProtKB/Swiss-Prot;Acc:O70400]	54132	2.24029	1.63743	1.9477	2.01112	-0.386743	3.09792e-05	0.00103032	-0.432945	-0.148355	0.12141	0.366253	-0.177549	-0.124664	0.150548	0.490084	-0.140102	0.215135	0.0235882	0.207783	0.294598	0.0303878	0.774301	0.911647	0.0364401
ENSMUSG00000024670	Cd6	19	T-cell differentiation antigen CD6 [Source:UniProtKB/Swiss-Prot;Acc:Q61003]	12511	2.04313	3.08033	2.33224	2.6801	0.492986	3.15327e-05	0.0010472	0.611326	0.166181	0.118429	0.361942	0.215563	0.325508	0.00375123	0.0455799	0.409138	-0.13775	0.165628	0.554737	-0.20065	0.147621	0.173225	0.441494	0.192883
ENSMUSG00000070498	Tmem132b	5	transmembrane protein 132B [Source:HGNC Symbol;Acc:HGNC:29397]	208151	25.0143	30.2572	29.3937	29.5616	0.277814	3.2689e-05	0.00108244	0.293257	0.245657	2.5886e-06	0.000223645	0.257369	0.248516	1.01176e-06	4.29493e-05	0.257425	-0.0328899	0.435626	0.798788	-0.0341574	-0.00055812	0.98567	0.994943	-0.000716858
ENSMUSG00000044676	Zfp612	8	zinc finger protein 612 [Source:MGI Symbol;Acc:MGI:2443465]	234725	11.0272	13.2569	11.7851	13.2193	0.270795	3.39953e-05	0.00112244	0.285372	0.115806	0.0196414	0.136839	0.120936	0.267417	6.52411e-07	2.85798e-05	0.278252	-0.00482338	0.925275	0.982789	-0.00550328	0.153377	5.45344e-05	0.000932844	0.156588
ENSMUSG00000025478	Dpysl4	7	dihydropyrimidinase like 4 [Source:HGNC Symbol;Acc:HGNC:3016]	26757	12.5866	10.7235	12.7904	12.5542	-0.205042	3.5562e-05	0.00116572	-0.210997	0.0481876	0.196281	0.467624	0.0489368	0.0128516	0.791542	0.945502	0.0135768	0.207795	0.000351598	0.0140693	0.226215	-0.0352991	0.450464	0.721393	-0.0359154
ENSMUSG00000020021	Fgd6	10	FYVE, RhoGEF and PH domain-containing protein 6 [Source:UniProtKB/Swiss-Prot;Acc:Q69ZL1]	13998	2.77572	2.24148	2.38553	2.18396	-0.274964	3.55274e-05	0.00116572	-0.288766	-0.186292	0.000146124	0.00525801	-0.193699	-0.307074	1.41592e-05	0.000448954	-0.330042	-0.0321374	0.688411	0.909129	-0.0395863	-0.126301	0.0655122	0.24282	-0.137032
ENSMUSG00000065037	Rn7sk	9	RNA, 7SK, nuclear [Source:MGI Symbol;Acc:MGI:103186]		14.8013	9.77511	9.83394	14.0915	-0.474112	3.5678e-05	0.00116784	-0.578082	-0.437525	2.99351e-05	0.00160724	-0.56547	-0.044527	0.634236	0.886922	-0.0528505	0.403537	9.06755e-06	0.000799302	0.52677	0.41787	2.88831e-05	0.000540954	0.511696
ENSMUSG00000020810	Cygb	11	Cytoglobin [Source:UniProtKB/Swiss-Prot;Acc:Q9CX80]	114886	19.0473	16.1262	19.3982	18.7379	-0.212922	3.68951e-05	0.00120594	-0.219408	0.0506465	0.279653	0.557406	0.0527202	-0.00496445	0.933439	0.98396	-0.00487596	0.1905	0.00565773	0.0903208	0.216025	-0.0546425	0.38722	0.674535	-0.0581474
ENSMUSG00000050103	Agmo	12	Alkylglycerol monooxygenase [Source:UniProtKB/Swiss-Prot;Acc:Q8BS35]	319660	1.98705	2.60463	1.69684	2.34554	0.369174	3.81591e-05	0.00124547	0.41189	-0.181873	0.0173597	0.127946	-0.201134	0.238248	0.00121092	0.0191716	0.257897	-0.12624	0.107847	0.449084	-0.152443	0.418768	1.36322e-08	5.8251e-07	0.458371
ENSMUSG00000061207	Stk19	17	serine/threonine kinase 19 [Source:MGI Symbol;Acc:MGI:1860085]	54402	13.132	16.3525	12.8559	15.4137	0.314132	3.86859e-05	0.00126086	0.337881	-0.00332788	0.956146	0.982291	-0.00370607	0.231255	0.0013136	0.0202605	0.249112	-0.0763398	0.275908	0.684157	-0.0871691	0.237444	8.46642e-05	0.00134941	0.252236
ENSMUSG00000050953	Gja1	10	gap junction protein, alpha 1 [Source:MGI Symbol;Acc:MGI:95713]	14609	36.6169	43.9437	35.3946	39.034	0.269529	3.91888e-05	0.00127361	0.283975	-0.0221272	0.670135	0.845644	-0.0230319	0.106907	0.0273651	0.182692	0.110406	-0.161672	0.00139843	0.0373058	-0.172022	0.129322	0.00197946	0.0184809	0.132765
ENSMUSG00000022466	Rpap3	15	RNA polymerase II-associated protein 3 [Source:UniProtKB/Swiss-Prot;Acc:Q9D706]	71919	10.3832	8.4124	10.1567	8.6858	-0.268144	3.95339e-05	0.00128117	-0.283676	-0.00521383	0.908042	0.961443	-0.00585435	-0.232649	2.99247e-07	1.38924e-05	-0.239499	0.040603	0.509382	0.841304	0.0459401	-0.22732	2.83321e-07	9.30414e-06	-0.234208
ENSMUSG00000022112	Gpc5	14	glypican 5 [Source:MGI Symbol;Acc:MGI:1194894]	103978	11.7306	14.119	15.1712	16.0977	0.273021	3.96489e-05	0.00128307	0.288065	0.374559	1.62172e-10	3.45022e-08	0.397631	0.443274	3.40418e-10	2.37528e-08	0.475975	0.164434	0.0232269	0.206239	0.18938	0.0720549	0.289742	0.586018	0.0776888
ENSMUSG00000030990	Pgap2	7	Post-GPI attachment to proteins factor 2 [Source:UniProtKB/Swiss-Prot;Acc:Q3TQR0]	233575	5.3325	4.03392	4.70232	4.26785	-0.346787	4.17716e-05	0.00134412	-0.381241	-0.143368	0.0275374	0.164049	-0.154134	-0.278438	0.000117734	0.00281414	-0.301709	0.0681295	0.393785	0.773275	0.0813202	-0.13488	0.0468164	0.195733	-0.147844
ENSMUSG00000036898	Zfp157	5	zinc finger protein 157 [Source:MGI Symbol;Acc:MGI:1919404]	72154	4.81213	3.90785	4.77275	3.70242	-0.265534	4.21705e-05	0.00135314	-0.280586	0.0128977	0.755603	0.893588	0.0137268	-0.347642	2.28576e-10	1.64921e-08	-0.361179	-0.0701968	0.325435	0.724006	-0.078743	-0.359789	1.31051e-11	9.08861e-10	-0.375528
ENSMUSG00000047719	Ubiad1	4	UbiA prenyltransferase domain containing 1 [Source:MGI Symbol;Acc:MGI:1918957]	71707	3.3639	4.22843	3.11109	4.29835	0.322464	4.23201e-05	0.00135603	0.349614	-0.0813334	0.203498	0.476322	-0.0878192	0.349525	5.9347e-08	3.17221e-06	0.371216	0.0212455	0.749309	0.931612	0.0230865	0.432716	6.84254e-14	6.08734e-12	0.458354
ENSMUSG00000031778	Cx3cl1	8	chemokine (C-X3-C motif) ligand 1 [Source:MGI Symbol;Acc:MGI:1097153]	20312	254.283	193.469	267.486	213.747	-0.342392	4.36869e-05	0.0013959	-0.374596	0.0926046	0.0920869	0.317337	0.097504	-0.222744	0.000114747	0.00275972	-0.233221	0.125149	0.0754972	0.379353	0.142751	-0.321549	2.38507e-13	2.0303e-11	-0.331405
ENSMUSG00000038646	Fam103a1	7	RNMT-activating mini protein [Source:UniProtKB/Swiss-Prot;Acc:Q9CQY2]	67148	30.4189	25.2236	29.3106	24.9477	-0.239803	4.38586e-05	0.00139746	-0.250125	-0.0269766	0.530657	0.76102	-0.0278726	-0.260666	1.66151e-08	9.56087e-07	-0.268047	-0.015901	0.753118	0.932765	-0.0163095	-0.23621	1.77317e-10	1.06621e-08	-0.240823
ENSMUSG00000022204	Ngdn	14	Neuroguidin [Source:UniProtKB/Swiss-Prot;Acc:Q9DB96]	68966	10.1808	12.619	9.44084	10.7806	0.30858	4.50346e-05	0.00142695	0.33117	-0.0756078	0.228171	0.503955	-0.0820135	0.091713	0.245834	0.621385	0.100101	-0.187566	0.0227324	0.204513	-0.229212	0.163884	0.0318857	0.151653	0.181605
ENSMUSG00000019235	Rps6kl1	12	ribosomal protein S6 kinase-like 1 [Source:MGI Symbol;Acc:MGI:2443413]	238323	12.8808	10.7087	12.2729	11.4909	-0.236242	4.5283e-05	0.00143084	-0.245718	-0.0412476	0.369406	0.638863	-0.0436253	-0.142387	0.00429435	0.0503035	-0.146966	0.0928284	0.0978112	0.429187	0.100425	-0.101665	0.0291452	0.141477	-0.103845
ENSMUSG00000021745	Ptprg	14	receptor-type tyrosine-protein phosphatase gamma isoform 2 [Source:RefSeq peptide;Acc:NP_001334522]	19270	9.25968	11.4259	9.09236	9.87106	0.300847	4.59701e-05	0.00145054	0.321807	-0.00188609	0.976394	0.990307	-0.00191258	0.103369	0.0893401	0.36962	0.108861	-0.200639	1.7865e-05	0.00141732	-0.211309	0.106379	0.025505	0.128723	0.110094
ENSMUSG00000068762	Gstm6	3	Glutathione S-transferase Mu 6 [Source:UniProtKB/Swiss-Prot;Acc:O35660]	14867	2.04796	1.09189	1.86912	1.31798	-0.576768	4.64424e-05	0.00146342	-0.884726	-0.0643057	0.601517	0.807909	-0.104193	-0.44671	0.000322824	0.00658217	-0.616796	0.153551	0.147613	0.523007	0.269694	-0.331837	0.006982	0.0491362	-0.513026
ENSMUSG00000026473	Glul	1	Glutamine synthetase [Source:UniProtKB/Swiss-Prot;Acc:P15105]	14645	516.916	599.959	484.3	576.649	0.227315	4.66433e-05	0.00146772	0.235837	-0.0654332	0.134675	0.386698	-0.0675248	0.170562	0.000860737	0.0145358	0.176728	-0.0535198	0.32744	0.725743	-0.0575688	0.235919	2.21799e-07	7.41847e-06	0.243723
ENSMUSG00000040649	Rimklb	6	Beta-citrylglutamate synthase B [Source:UniProtKB/Swiss-Prot;Acc:Q80WS1]	108653	6.4769	4.52773	5.75111	4.92934	-0.425036	4.81213e-05	0.00150798	-0.49616	-0.123995	0.167124	0.432157	-0.145793	-0.306245	0.00492026	0.0555788	-0.377319	0.0860709	0.373519	0.761264	0.120415	-0.191249	0.0522044	0.209604	-0.232401
ENSMUSG00000061665	Cd2ap	17	CD2-associated protein [Source:UniProtKB/Swiss-Prot;Acc:Q9JLQ0]	12488	6.68001	5.65762	6.34974	5.33019	-0.211928	5.01411e-05	0.00156911	-0.219323	-0.0446177	0.397099	0.661507	-0.0468267	-0.292491	2.54064e-06	9.96291e-05	-0.308962	-0.0755285	0.309033	0.711357	-0.0878255	-0.241121	0.000650107	0.00749038	-0.262687
ENSMUSG00000030652	Coq7	7	5-demethoxyubiquinone hydroxylase, mitochondrial [Source:UniProtKB/Swiss-Prot;Acc:P97478]	12850	4.63158	3.6183	4.38723	3.70699	-0.310872	5.11997e-05	0.00160004	-0.335162	-0.0477332	0.455472	0.708475	-0.0513377	-0.28278	2.73357e-05	0.000804367	-0.301901	0.0301134	0.677692	0.907194	0.0348429	-0.233349	0.000381208	0.00479148	-0.250994
ENSMUSG00000031639	Tlr3	8	Mus musculus toll-like receptor 3 (Tlr3), transcript variant 3, mRNA. [Source:RefSeq mRNA;Acc:NM_001357317]	142980	3.22388	3.94353	3.20482	3.26516	0.291821	5.30124e-05	0.00164765	0.311412	0.0160657	0.800781	0.914736	0.0181212	0.034975	0.578388	0.86055	0.0366375	-0.244803	0.000149839	0.00770171	-0.27314	0.0181794	0.765859	0.907835	0.0179521
ENSMUSG00000034453	Polr3b	10	DNA-directed RNA polymerase III subunit RPC2 [Source:UniProtKB/Swiss-Prot;Acc:P59470]	70428	3.66248	4.30888	3.64112	4.1318	0.242766	5.35105e-05	0.00165713	0.254571	0.0158833	0.725338	0.875992	0.0171481	0.185413	0.000529765	0.00991661	0.191992	-0.0531503	0.42024	0.789714	-0.061022	0.167748	0.00168915	0.0162744	0.174238
ENSMUSG00000024665	Fads2	19	Fatty acid desaturase 2 [Source:UniProtKB/Swiss-Prot;Acc:Q9Z0R9]	56473	53.4464	45.8449	47.4226	44.5073	-0.195766	5.40768e-05	0.00167161	-0.201621	-0.141943	0.00225939	0.0365033	-0.147337	-0.242015	2.37803e-10	1.7105e-08	-0.246579	-0.0411162	0.419953	0.789694	-0.0432712	-0.0963634	0.0537557	0.213362	-0.0999905
ENSMUSG00000028295	Smim8	4	Mus musculus small integral membrane protein 8 (Smim8), transcript variant 3, mRNA. [Source:RefSeq mRNA;Acc:NM_001330756]	66291	8.60928	6.28881	7.79627	6.13116	-0.38232	5.44569e-05	0.00168108	-0.431904	-0.105202	0.149772	0.409627	-0.116053	-0.427768	9.89426e-08	5.07898e-06	-0.470108	-0.0300832	0.726406	0.923952	-0.0364627	-0.323214	1.32718e-05	0.000278619	-0.354384
ENSMUSG00000040112	Mrps35	6	mitochondrial ribosomal protein S35 [Source:HGNC Symbol;Acc:HGNC:16635]	232536	3.73451	4.43861	3.75616	4.4147	0.256389	5.57861e-05	0.00171978	0.269217	0.0327808	0.515365	0.751114	0.0338385	0.24246	0.000540802	0.0100908	0.260319	-0.00640722	0.933095	0.984172	-0.00735682	0.208544	0.00215216	0.0197268	0.225898
ENSMUSG00000045672	Col27a1	4	Collagen alpha-1(XXVII) chain [Source:UniProtKB/Swiss-Prot;Acc:Q5QNQ9]	373864	1.17544	1.44317	1.43031	1.86087	0.295349	5.69634e-05	0.0017537	0.316189	0.272193	0.000697233	0.0168087	0.308178	0.606129	1.86992e-12	1.63829e-10	0.678819	0.280368	0.0018134	0.043711	0.364338	0.308597	0.00130569	0.0131399	0.369643
ENSMUSG00000048677	Tpcn2	7	Two pore calcium channel protein 2 [Source:UniProtKB/Swiss-Prot;Acc:Q8BWC0]	233979	1.74745	1.20923	1.74409	1.57533	-0.433135	5.9167e-05	0.00181663	-0.510631	0.021044	0.819612	0.923821	0.0230384	-0.112405	0.260692	0.637633	-0.133693	0.260504	0.00875108	0.117672	0.378684	-0.128357	0.20259	0.481849	-0.157289
ENSMUSG00000059336	Slc14a1	18	Urea transporter 1 [Source:UniProtKB/Swiss-Prot;Acc:Q8VHL0]	108052	2.33956	3.08048	2.95996	3.89682	0.3723	6.09256e-05	0.00186811	0.418784	0.333536	2.85296e-06	0.000237288	0.366265	0.683196	8.40396e-17	1.04735e-14	0.755537	0.27506	0.00103786	0.0299175	0.338115	0.354225	1.59429e-06	4.43682e-05	0.388614
ENSMUSG00000025608	Podxl	6	podocalyxin-like [Source:MGI Symbol;Acc:MGI:1351317]	27205	6.06251	7.62489	5.80334	5.36411	0.32313	6.30391e-05	0.00192773	0.350815	-0.0328853	0.681488	0.851963	-0.0373782	-0.146945	0.0404592	0.232643	-0.158697	-0.453841	5.26302e-12	2.66762e-09	-0.508035	-0.109795	0.153063	0.410595	-0.12185
ENSMUSG00000022960	Donson	16	Protein downstream neighbor of Son [Source:UniProtKB/Swiss-Prot;Acc:Q9QXP4]	60364	6.27132	5.12183	6.00074	5.82775	-0.258487	6.38125e-05	0.00194876	-0.271984	-0.0359245	0.470481	0.719046	-0.0381604	-0.0838599	0.204237	0.569899	-0.0894925	0.155391	0.0460748	0.298448	0.184256	-0.0483232	0.470268	0.734784	-0.0520073
ENSMUSG00000052384	Nrros	16	Mus musculus negative regulator of reactive oxygen species (Nrros), transcript variant 2, mRNA. [Source:RefSeq mRNA;Acc:NM_001347181]	224109	1.57266	2.16089	1.57312	1.63148	0.412757	6.43615e-05	0.00196027	0.479141	0.0245527	0.7626	0.896991	0.0267106	0.0643291	0.446086	0.786863	0.070714	-0.328259	9.31051e-05	0.00535927	-0.406856	0.0394289	0.588088	0.812298	0.0434879
ENSMUSG00000019975	Ikbip	10	Inhibitor of nuclear factor kappa-B kinase-interacting protein [Source:UniProtKB/Swiss-Prot;Acc:Q9DBZ1]	67454	2.81716	3.45967	2.61895	3.20374	0.296715	6.75269e-05	0.0020512	0.317216	-0.0748193	0.221133	0.496069	-0.0787168	0.19314	0.00251443	0.0335042	0.204262	-0.0975499	0.169363	0.55995	-0.111341	0.26575	2.40663e-05	0.000465189	0.282346
ENSMUSG00000085408	C530005A16Rik	4	RIKEN cDNA C530005A16 gene [Source:MGI Symbol;Acc:MGI:3612454]		2.97306	3.78541	3.49029	3.34552	0.33791	6.99008e-05	0.00211204	0.368743	0.225305	0.00800376	0.0803515	0.25876	0.177295	0.0129692	0.111325	0.189259	-0.143972	0.0877951	0.407622	-0.177699	-0.0594145	0.514484	0.766148	-0.06979
ENSMUSG00000023186	Vwa5a	9	von Willebrand factor A domain containing 5A [Source:MGI Symbol;Acc:MGI:1915026]	67776	3.54337	4.39538	4.15357	4.22112	0.307449	7.21629e-05	0.00217078	0.331363	0.24024	4.49441e-05	0.00218847	0.255425	0.253024	0.000336133	0.00681774	0.271895	-0.0507964	0.472514	0.822092	-0.0578455	0.0150448	0.797247	0.921663	0.015856
ENSMUSG00000032320	Rcn2	9	Reticulocalbin-2 [Source:UniProtKB/Swiss-Prot;Acc:Q8BP92]	26611	28.7849	32.1855	29.5149	32.6683	0.177456	7.49224e-05	0.0022459	0.181556	0.0609659	0.0852769	0.305239	0.0621912	0.195038	7.67722e-05	0.0019924	0.201524	0.0199079	0.728764	0.924544	0.0215962	0.133715	0.00597083	0.0439482	0.138818
ENSMUSG00000039126	Prune2	19	2 [Source:UniProtKB/Swiss-Prot;Acc:Q52KR3]	353211	7.22593	8.23106	8.51958	8.42961	0.201203	7.53431e-05	0.00225415	0.207349	0.256645	5.62109e-12	1.49486e-09	0.262626	0.234232	5.34336e-09	3.24289e-07	0.239368	0.0320982	0.463083	0.815947	0.0336574	-0.0235923	0.449156	0.720365	-0.0239658
ENSMUSG00000006390	Elovl1	4	Elongation of very long chain fatty acids protein 1 [Source:UniProtKB/Swiss-Prot;Acc:Q9JLJ5]	54325	10.0994	7.29755	9.06341	8.50267	-0.391243	7.53955e-05	0.00225415	-0.446851	-0.11166	0.193549	0.464246	-0.128425	-0.205331	0.0171353	0.134096	-0.230116	0.177192	0.0354689	0.260548	0.218495	-0.089201	0.286272	0.582404	-0.102194
ENSMUSG00000070695	Cntnap5a	1	Contactin-associated protein like 5-1 [Source:UniProtKB/Swiss-Prot;Acc:Q0V8T9]	636808	5.05582	6.91121	6.83642	5.22802	0.405613	7.62413e-05	0.00227645	0.468993	0.391724	1.14105e-05	0.000741245	0.459447	0.0576795	0.524394	0.831855	0.0655631	-0.347132	2.32206e-06	0.000264817	-0.401802	-0.35769	2.01564e-06	5.395e-05	-0.394603
ENSMUSG00000040616	Tmem51	4	Transmembrane protein 51 [Source:UniProtKB/Swiss-Prot;Acc:Q99LG1]	214359	1.86151	2.63109	1.57598	2.4545	0.43518	8.20467e-05	0.00244019	0.518995	-0.179533	0.0501752	0.226218	-0.21434	0.370296	2.86378e-05	0.00083649	0.416928	-0.0765922	0.397734	0.775204	-0.100521	0.548998	2.16991e-10	1.28344e-08	0.630784
ENSMUSG00000036270	Edc4	8	enhancer of mRNA decapping 4 [Source:HGNC Symbol;Acc:HGNC:17157]	234699	15.8524	13.629	16.8942	15.4151	-0.192284	8.49253e-05	0.00252252	-0.197896	0.115512	0.00117173	0.0235453	0.117803	-0.0222633	0.582945	0.862737	-0.0227557	0.166204	0.000980796	0.0286345	0.176777	-0.138089	0.000317414	0.00412334	-0.141145
ENSMUSG00000041096	Tspyl2	X	Mus musculus TSPY-like 2 (Tspyl2), transcript variant 3, mRNA. [Source:RefSeq mRNA;Acc:NM_001358369]	52808	31.188	26.4065	30.3988	27.8735	-0.212213	8.60453e-05	0.00254913	-0.219556	-0.0107027	0.782385	0.905828	-0.0111638	-0.140299	0.00246838	0.0330607	-0.144455	0.0720086	0.166153	0.555228	0.0766945	-0.130978	0.000719577	0.00814808	-0.133913
ENSMUSG00000035258	Abi3bp	16	ABI gene family, member 3 (NESH) binding protein [Source:MGI Symbol;Acc:MGI:2444583]	320712	2.80504	2.02557	2.30166	2.08647	-0.391405	8.78908e-05	0.00260043	-0.451236	-0.215099	0.0232439	0.14957	-0.259516	-0.364181	3.25536e-05	0.000935465	-0.409815	0.0290617	0.768398	0.936187	0.0435264	-0.117872	0.2686	0.562681	-0.150594
ENSMUSG00000068748	Ptprz1	6	protein tyrosine phosphatase, receptor type Z, polypeptide 1 [Source:MGI Symbol;Acc:MGI:97816]	19283	31.01	37.8716	32.9022	35.8933	0.288383	8.91035e-05	0.00262948	0.308293	0.103505	0.10319	0.336198	0.111151	0.216913	0.000409916	0.00802624	0.228579	-0.0734628	0.143005	0.514676	-0.0780342	0.112184	0.0265173	0.132416	0.116748
ENSMUSG00000052125	F730043M19Rik	12			5.51261	7.10717	7.06705	6.2508	0.348212	8.94977e-05	0.00263429	0.385616	0.339883	2.17231e-05	0.00124045	0.383552	0.183334	0.0134112	0.113731	0.19853	-0.168938	0.0061345	0.0947148	-0.185452	-0.172581	0.00953282	0.062573	-0.185663
ENSMUSG00000040229	Gpr34	X	Probable G-protein coupled receptor 34 [Source:UniProtKB/Swiss-Prot;Acc:Q9R1K6]	23890	5.86332	7.2728	5.00888	6.88278	0.306783	8.9702e-05	0.00263689	0.331993	-0.175003	0.0388791	0.196438	-0.20048	0.231891	0.00167054	0.0243781	0.251039	-0.0675814	0.365533	0.756051	-0.0793337	0.392295	7.02298e-06	0.000162351	0.451038
ENSMUSG00000020393	Kremen1	11	Kremen protein 1 [Source:UniProtKB/Swiss-Prot;Acc:Q99N43]	84035	6.00482	4.82175	5.75863	5.14779	-0.278716	9.12264e-05	0.00267825	-0.296041	-0.0334677	0.530066	0.760557	-0.0346903	-0.194702	0.00176943	0.0256287	-0.205264	0.0827641	0.212788	0.621041	0.0923925	-0.16373	0.00185124	0.0175403	-0.171208
ENSMUSG00000039911	Spsb1	4	SPRY domain-containing SOCS box protein 1 [Source:UniProtKB/Swiss-Prot;Acc:Q9D5L7]	74646	6.97229	5.34022	7.24925	6.21738	-0.331756	9.49908e-05	0.00278518	-0.365023	0.0721427	0.351959	0.624775	0.0819045	-0.133606	0.124981	0.445161	-0.149575	0.163894	0.0735133	0.37344	0.217345	-0.197347	0.0319618	0.151815	-0.232315
ENSMUSG00000030306	Tmtc1	6	Mus musculus transmembrane and tetratricopeptide repeat containing 1 (Tmtc1), transcript variant 2, mRNA. [Source:RefSeq mRNA;Acc:NM_001347518]	387314	14.8527	18.2576	17.7504	15.0424	0.294917	9.60079e-05	0.00281138	0.316488	0.265503	6.84074e-06	0.000493345	0.281971	0.0332371	0.592362	0.867014	0.0351245	-0.246746	0.000353734	0.0141135	-0.279547	-0.234264	5.84092e-05	0.000988992	-0.247507
ENSMUSG00000045180	Shroom2	X	shroom family member 2 [Source:MGI Symbol;Acc:MGI:107194]	110380	14.6213	16.5187	14.5489	15.6615	0.190051	9.65641e-05	0.00282404	0.195503	0.0173149	0.668501	0.844849	0.0180352	0.11404	0.00395961	0.0474963	0.116503	-0.074148	0.0789174	0.386667	-0.0773826	0.0961653	0.00725908	0.0506502	0.0978384
ENSMUSG00000031782	Coq9	8	Ubiquinone biosynthesis protein COQ9, mitochondrial [Source:UniProtKB/Swiss-Prot;Acc:Q8K1Z0]	67914	30.7791	37.8125	31.5994	40.399	0.29579	9.84438e-05	0.00287532	0.317724	0.0608259	0.307919	0.584274	0.0644698	0.38931	4.75242e-10	3.22901e-08	0.411099	0.0883379	0.105522	0.445302	0.0949687	0.335325	2.9213e-14	2.67564e-12	0.346161
ENSMUSG00000024426	Atat1	17	Mus musculus alpha tubulin acetyltransferase 1 (Atat1), transcript variant 5, mRNA. [Source:RefSeq mRNA;Acc:NM_001357865]	73242	23.1603	18.6388	21.6193	21.4432	-0.275774	0.000104941	0.00304944	-0.293184	-0.0701181	0.207627	0.480483	-0.0738106	-0.089487	0.129104	0.452855	-0.0939378	0.186725	0.000801271	0.0247391	0.200944	-0.01978	0.659822	0.852873	-0.0206992
ENSMUSG00000057672	Pkn1	8	Serine/threonine-protein kinase N1 [Source:UniProtKB/Swiss-Prot;Acc:P70268]	320795	11.5304	9.70301	11.5927	10.2838	-0.220575	0.000105335	0.003057	-0.228841	0.032553	0.425123	0.6837	0.0332886	-0.143117	0.0061802	0.0653492	-0.148325	0.0748926	0.220101	0.629266	0.0821526	-0.17622	0.000209597	0.00289606	-0.182203
ENSMUSG00000022964	Tmem50b	16	Transmembrane protein 50B [Source:UniProtKB/Swiss-Prot;Acc:Q9D1X9]	77975	31.4741	35.9889	31.8569	34.4501	0.206079	0.000105552	0.00305941	0.212847	0.0411598	0.331447	0.605868	0.0426669	0.143686	0.00215215	0.0298848	0.147905	-0.0597306	0.229555	0.639886	-0.0632596	0.102314	0.0137081	0.0823586	0.104705
ENSMUSG00000024411	Aqp4	18	aquaporin-4 isoform M1x [Source:RefSeq peptide;Acc:NP_001304658]	11829	18.4733	22.0153	14.3013	17.0933	0.259099	0.000107688	0.00311734	0.273617	-0.324883	1.19803e-08	1.92363e-06	-0.343442	-0.0877676	0.171733	0.524195	-0.0929417	-0.33181	6.82955e-08	1.32573e-05	-0.36491	0.237109	3.1886e-05	0.000588062	0.249908
ENSMUSG00000029245	Epha5	5	Ephrin type-A receptor 5 [Source:UniProtKB/Swiss-Prot;Acc:Q60629]	13839	11.4239	13.5168	11.7144	12.493	0.249147	0.000108812	0.00314588	0.261907	0.057474	0.344753	0.61857	0.0614239	0.139613	0.0184826	0.141041	0.146441	-0.104861	0.0659666	0.355702	-0.113819	0.0801812	0.171802	0.439465	0.0845295
ENSMUSG00000028600	Podn	4	podocan [Source:MGI Symbol;Acc:MGI:2674939]	242608	2.07826	1.57636	1.96579	1.92115	-0.341918	0.000109154	0.00315177	-0.379555	-0.0474984	0.527715	0.758526	-0.0558284	-0.0822886	0.420206	0.771139	-0.0988761	0.187763	0.0630161	0.348528	0.282633	-0.0355118	0.729494	0.890865	-0.0437285
ENSMUSG00000052372	Il1rapl1	X	interleukin 1 receptor accessory protein like 1 [Source:HGNC Symbol;Acc:HGNC:5996]	331461	2.46043	3.45168	2.88243	2.56981	0.42501	0.000109779	0.00316582	0.50578	0.213998	0.0169008	0.126384	0.251735	0.0686651	0.455822	0.793143	0.0785655	-0.378463	1.85679e-08	3.99156e-06	-0.425587	-0.164885	0.00314386	0.0266786	-0.174144
ENSMUSG00000039661	Dusp26	8	Mus musculus dual specificity phosphatase 26 (putative) (Dusp26), transcript variant 2, mRNA. [Source:RefSeq mRNA;Acc:NM_001357223]	66959	36.1598	30.7726	33.1146	34.261	-0.205106	0.000111961	0.00322058	-0.211741	-0.0969825	0.0452941	0.213962	-0.10082	-0.0579552	0.246538	0.622085	-0.0596357	0.141833	0.0127395	0.144834	0.1537	0.0384548	0.472536	0.736454	0.0405142
ENSMUSG00000022325	Pop1	15	processing of precursor 1, ribonuclease P/MRP family, (S. cerevisiae) [Source:MGI Symbol;Acc:MGI:1914974]	67724	2.71822	2.03095	2.66687	2.43597	-0.357196	0.000115826	0.00332449	-0.401088	-0.00213472	0.977566	0.990583	-0.00263075	-0.125293	0.158968	0.504047	-0.140504	0.201727	0.0237924	0.208982	0.262083	-0.123621	0.138579	0.386402	-0.138679
ENSMUSG00000035504	Reep6	10	Receptor expression-enhancing protein 6 [Source:UniProtKB/Swiss-Prot;Acc:Q9JM62]	70335	4.20841	5.30391	4.00042	4.98722	0.322336	0.000116361	0.00333452	0.354109	-0.0438786	0.493612	0.735728	-0.0478542	0.249419	4.8436e-05	0.00132956	0.262955	-0.0735234	0.354911	0.749822	-0.0897235	0.286444	2.44697e-05	0.000471433	0.310322
ENSMUSG00000024403	Atp6v1g2	17	ATPase, H+ transporting, lysosomal V1 subunit G2 [Source:MGI Symbol;Acc:MGI:1913487]	66237	211.131	175.204	205.496	201.338	-0.238207	0.000116928	0.00334655	-0.249393	-0.0132542	0.78235	0.905828	-0.0137894	-0.048491	0.412443	0.764981	-0.0509133	0.184181	0.00150758	0.0391003	0.200208	-0.0361862	0.453975	0.723526	-0.0375571
ENSMUSG00000030747	Dgat2	7	Diacylglycerol O-acyltransferase 2 [Source:UniProtKB/Swiss-Prot;Acc:Q9DCV3]	67800	25.649	17.2094	21.2713	16.9729	-0.449595	0.000117605	0.00335831	-0.554289	-0.195842	0.0509374	0.228026	-0.244196	-0.499769	1.40258e-07	6.95684e-06	-0.577081	-0.0177537	0.808587	0.947964	-0.0213536	-0.299738	0.000117303	0.00176336	-0.333602
ENSMUSG00000033088	Triobp	15	TRIO and F-actin-binding protein [Source:UniProtKB/Swiss-Prot;Acc:Q99KW3]	110253	1.31291	1.01973	1.11669	1.08692	-0.315833	0.000118565	0.00337643	-0.343159	-0.193598	0.00253634	0.0392798	-0.206453	-0.233884	0.00123188	0.0193718	-0.253065	0.0777844	0.33041	0.728483	0.091633	-0.0411427	0.550661	0.788815	-0.0471167
ENSMUSG00000022568	Scrib	15	scribbled planar cell polarity protein [Source:HGNC Symbol;Acc:HGNC:30377]	105782	9.20296	7.77274	8.93954	8.72014	-0.215072	0.000118908	0.00338197	-0.223088	-0.0154857	0.719103	0.872204	-0.0156665	-0.0579236	0.326429	0.69861	-0.0607483	0.14699	0.0245231	0.212475	0.164082	-0.0433659	0.427174	0.704228	-0.0456361
ENSMUSG00000022191	Drosha	15	Ribonuclease 3 [Source:UniProtKB/Swiss-Prot;Acc:Q5HZJ0]	14000	26.9879	23.2944	26.7911	23.5708	-0.187443	0.000120956	0.00343594	-0.192674	0.0142905	0.693893	0.858742	0.014417	-0.174377	9.75254e-06	0.000326556	-0.17816	0.0157228	0.7148	0.91923	0.0161796	-0.190248	2.00571e-09	1.0055e-07	-0.193179
ENSMUSG00000041130	Zfp598	17	zinc finger protein 598 [Source:MGI Symbol;Acc:MGI:2670965]	213753	12.1072	9.72736	11.5599	11.5578	-0.277256	0.000121212	0.00343891	-0.295191	-0.0382571	0.529142	0.76	-0.0409348	-0.0473003	0.464339	0.797041	-0.0501037	0.218846	0.00130919	0.0355488	0.246764	-0.00944025	0.877791	0.953999	-0.00982308
ENSMUSG00000002147	Stat6	10	Signal transducer and transcription activator 6 [Source:UniProtKB/Swiss-Prot;Acc:P52633]	20852	4.40366	3.10238	4.43103	3.47992	-0.411029	0.000122318	0.00346599	-0.484884	0.0302682	0.73183	0.879706	0.0351765	-0.281418	0.00208697	0.0292816	-0.321061	0.144007	0.0450427	0.296113	0.165583	-0.332297	3.2269e-07	1.0486e-05	-0.356741
ENSMUSG00000036905	C1qb	4	Complement C1q subcomponent subunit B [Source:UniProtKB/Swiss-Prot;Acc:P14106]	12260	29.3671	21.761	26.5873	21.8815	-0.363661	0.000123367	0.00349136	-0.409907	-0.103805	0.168328	0.433618	-0.115136	-0.360723	2.73045e-05	0.000804367	-0.403671	0.00663695	0.935621	0.984843	0.00773588	-0.262921	0.000362231	0.0046036	-0.288748
ENSMUSG00000027889	Ampd2	3	Mus musculus adenosine monophosphate deaminase 2 (Ampd2), transcript variant 4, mRNA. [Source:RefSeq mRNA;Acc:NM_001346665]	109674	16.3577	13.9193	15.8719	15.9577	-0.206415	0.000125958	0.00356027	-0.213355	-0.0182731	0.643361	0.831057	-0.0186093	-0.0186413	0.667231	0.89964	-0.0190572	0.185335	0.000145728	0.00755424	0.195899	-0.00103793	0.976702	0.991594	-0.0011486
ENSMUSG00000073599	Ecscr	18	Endothelial cell-specific chemotaxis regulator [Source:UniProtKB/Swiss-Prot;Acc:Q3TZW0]	68545	2.01573	1.29798	1.79585	1.36612	-0.476555	0.000132935	0.00374355	-0.614777	-0.114195	0.250927	0.528105	-0.140472	-0.4384	5.31749e-05	0.00143763	-0.542965	0.0443509	0.675881	0.906444	0.0735123	-0.305288	0.00517867	0.0393158	-0.402662
ENSMUSG00000020331	Hcn2	10	Potassium/sodium hyperpolarization-activated cyclic nucleotide-gated channel 2 [Source:UniProtKB/Swiss-Prot;Acc:O88703]	15166	40.8585	47.341	46.3722	45.9366	0.22319	0.000136656	0.00384357	0.232508	0.200492	2.48635e-05	0.00138746	0.208304	0.180774	0.000255768	0.00541387	0.186924	-0.0417797	0.370796	0.760215	-0.0439747	-0.0214521	0.588023	0.812298	-0.0219818
ENSMUSG00000027678	Ncoa3	2	nuclear receptor coactivator 3 [Source:HGNC Symbol;Acc:HGNC:7670]	17979	8.43078	6.7433	8.66475	7.12035	-0.282729	0.000140293	0.0039313	-0.302554	0.0597247	0.357732	0.629052	0.064616	-0.210803	0.00402329	0.0480065	-0.227821	0.0667814	0.35212	0.747392	0.076501	-0.271399	5.58877e-05	0.000953275	-0.293149
ENSMUSG00000050192	Eif5a2	3	Eukaryotic translation initiation factor 5A-2 [Source:UniProtKB/Swiss-Prot;Acc:Q8BGY2]	208691	13.1038	15.8315	14.4179	14.2552	0.273718	0.000141809	0.00396405	0.291738	0.153731	0.00599517	0.06753	0.162367	0.131656	0.026866	0.180354	0.138287	-0.138859	0.0198399	0.188847	-0.151809	-0.0236438	0.618994	0.829731	-0.0247377
ENSMUSG00000037824	Tspan14	14	Tetraspanin-14 [Source:UniProtKB/Swiss-Prot;Acc:Q8QZY6]	52588	16.917	13.8947	17.2404	15.1985	-0.250058	0.000142124	0.00396797	-0.263315	0.0506795	0.342447	0.616962	0.0532956	-0.129541	0.0387755	0.226153	-0.136452	0.113571	0.0943634	0.42141	0.128408	-0.180059	0.00250549	0.0222988	-0.190409
ENSMUSG00000041119	Pde9a	17	High affinity cGMP-specific 3',5'-cyclic phosphodiesterase 9A [Source:UniProtKB/Swiss-Prot;Acc:O70628]	18585	5.83565	4.69673	5.57395	5.01924	-0.27391	0.000144957	0.00404211	-0.2926	-0.0380115	0.501974	0.74165	-0.0399878	-0.187518	0.00543382	0.0597054	-0.200322	0.0791075	0.310199	0.712258	0.0940356	-0.148673	0.0275311	0.135822	-0.160912
ENSMUSG00000038146	Notch3	17	Neurogenic locus notch homolog protein 3 Notch 3 extracellular truncation Notch 3 intracellular domain [Source:UniProtKB/Swiss-Prot;Acc:Q61982]	18131	1.6136	2.00358	1.63242	1.38875	0.304581	0.000149699	0.00416415	0.332136	0.0375369	0.639475	0.82951	0.0416997	-0.185894	0.00573561	0.0618835	-0.199133	-0.442707	1.85939e-08	3.99156e-06	-0.529769	-0.212073	0.0122608	0.0757383	-0.24151
ENSMUSG00000036896	C1qc	4	Complement C1q subcomponent subunit C [Source:UniProtKB/Swiss-Prot;Acc:Q02105]	12262	23.9274	18.0992	21.8416	19.228	-0.342388	0.00015147	0.00419803	-0.380518	-0.0961383	0.161984	0.425396	-0.104143	-0.263562	0.00231226	0.031717	-0.295279	0.0679455	0.443487	0.804121	0.0866871	-0.170623	0.0333767	0.155976	-0.191383
ENSMUSG00000001524	Gtf2h4	17	general transcription factor II H, polypeptide 4 [Source:MGI Symbol;Acc:MGI:1338799]	14885	7.7432	6.0064	7.80761	7.05446	-0.316276	0.000152627	0.00422496	-0.345549	0.0364249	0.572707	0.788663	0.0386284	-0.107266	0.138549	0.470301	-0.115451	0.195857	0.0113752	0.13617	0.231737	-0.144696	0.0274965	0.135691	-0.154472
ENSMUSG00000056536	Pign	1	phosphatidylinositol glycan anchor biosynthesis class N [Source:HGNC Symbol;Acc:HGNC:8967]	27392	3.14134	3.78007	3.09343	3.2444	0.269373	0.000153656	0.00424828	0.286801	0.00216626	0.969068	0.987814	0.00317351	0.0598877	0.349472	0.716601	0.0636404	-0.19914	0.00199493	0.0463618	-0.221394	0.0578601	0.280375	0.576303	0.059902
ENSMUSG00000001943	Vsig2	9	V-set and immunoglobulin domain containing 2 [Source:MGI Symbol;Acc:MGI:1928009]	57276	2.07075	1.18595	2.09568	1.06945	-0.527605	0.000156256	0.00431494	-0.783093	0.0308273	0.791821	0.91041	0.0436463	-0.654169	2.75093e-07	1.28995e-05	-0.937309	-0.0705613	0.509289	0.841304	-0.152377	-0.66229	4.06501e-08	1.60435e-06	-0.981389
ENSMUSG00000037708	Spag6	2		381350	1.94833	2.6821	2.31393	2.42216	0.406996	0.000158456	0.00436511	0.479766	0.228376	0.0148965	0.116945	0.272327	0.290349	0.00141141	0.0214286	0.330336	-0.123084	0.125902	0.483954	-0.147774	0.0487398	0.544702	0.785162	0.0575399
ENSMUSG00000023826	Park2	17	E3 ubiquitin-protein ligase parkin [Source:UniProtKB/Swiss-Prot;Acc:Q9WVS6]	50873	2.07141	1.46809	1.44193	1.81188	-0.402114	0.000162002	0.00444132	-0.475623	-0.415252	6.40076e-06	0.000467558	-0.49578	-0.150161	0.127392	0.449487	-0.176419	0.200237	0.0467113	0.300436	0.301373	0.251824	0.0164617	0.094333	0.319097
ENSMUSG00000028322	Exosc3	4	Exosome complex component RRP40 [Source:UniProtKB/Swiss-Prot;Acc:Q7TQK4]	66362	5.48627	4.04202	4.71033	4.33756	-0.368601	0.000162381	0.00444634	-0.419444	-0.173342	0.0261955	0.159974	-0.192943	-0.288842	0.000637675	0.0115291	-0.319481	0.0769321	0.391412	0.772362	0.101575	-0.114332	0.159321	0.42007	-0.12703
ENSMUSG00000057963	Itpk1	12	Inositol-tetrakisphosphate 1-kinase [Source:UniProtKB/Swiss-Prot;Acc:Q8BYN3]	217837	18.7567	15.5449	16.5752	17.3538	-0.238093	0.000166425	0.00454615	-0.25007	-0.143746	0.0124075	0.104439	-0.151828	-0.0905309	0.072108	0.328872	-0.093643	0.149925	0.00109899	0.0308988	0.158125	0.0558661	0.257224	0.549941	0.0576311
ENSMUSG00000020120	Plek	11	pleckstrin [Source:MGI Symbol;Acc:MGI:1860485]	56193	3.78936	4.47881	3.37534	4.25932	0.248433	0.000167153	0.00456058	0.261692	-0.132599	0.0272393	0.163582	-0.140649	0.177375	0.00512129	0.0573255	0.187812	-0.0637793	0.360185	0.752902	-0.0722284	0.304129	6.27794e-06	0.00014669	0.327974
ENSMUSG00000037185	Krt80	15	Keratin, type II cytoskeletal 80 [Source:UniProtKB/Swiss-Prot;Acc:Q0VBK2]	74127	3.39024	2.33719	3.14094	2.8586	-0.42632	0.000168136	0.00458191	-0.517963	-0.0692667	0.490111	0.733399	-0.0858654	-0.18512	0.0974741	0.386727	-0.231905	0.188151	0.0641033	0.351365	0.288208	-0.112195	0.303101	0.60016	-0.146629
ENSMUSG00000027778	Ift80	3	Intraflagellar transport [Source:UniProtKB/Swiss-Prot;Acc:Q8K057]	68259	4.07506	4.73497	4.1501	4.23744	0.225844	0.000168798	0.00459444	0.236386	0.0487851	0.310107	0.586483	0.0516002	0.0685879	0.27575	0.653211	0.0725974	-0.142598	0.0393259	0.276204	-0.162095	0.0195936	0.741562	0.897974	0.02028
ENSMUSG00000033730	Egr3	14	Mus musculus early growth response 3 (Egr3), transcript variant 3, mRNA. [Source:RefSeq mRNA;Acc:NM_001289927]	13655	47.4482	32.3971	46.8758	46.9633	-0.434039	0.000169115	0.00459759	-0.531521	0.00375312	0.968527	0.987743	0.00451083	-0.000173731	0.998436	0.999466	-0.000214486	0.409806	5.13447e-06	0.000520492	0.53249	-0.00517213	0.951791	0.981918	-0.00589895
ENSMUSG00000030088	Aldh1l1	6	Mus musculus aldehyde dehydrogenase 1 family, member L1 (Aldh1l1), transcript variant 2, mRNA. [Source:RefSeq mRNA;Acc:NM_001356412]	107747	17.0957	19.6856	18.6425	19.7998	0.215765	0.000171821	0.00465449	0.22455	0.145963	0.00224019	0.0364468	0.151745	0.221569	7.2077e-05	0.00188313	0.231189	0.00750914	0.907337	0.978539	0.00814991	0.0750269	0.190379	0.466692	0.0790185
ENSMUSG00000030889	Vwa3a	7	von Willebrand factor A domain containing 3A [Source:MGI Symbol;Acc:MGI:3041229]	233813	2.07176	1.37229	1.79702	1.39506	-0.453719	0.000172324	0.00466257	-0.572996	-0.145376	0.137927	0.391253	-0.178262	-0.426674	0.000279533	0.00583738	-0.553809	0.0118729	0.90835	0.978539	0.0209589	-0.299877	0.00412566	0.0328886	-0.376348
ENSMUSG00000043190	Rfesd	13	Rieske domain-containing protein [Source:UniProtKB/Swiss-Prot;Acc:Q8K2P6]	218341	3.2657	4.07004	3.45713	3.45844	0.309813	0.000173416	0.00468656	0.337315	0.0957147	0.209154	0.481659	0.107869	0.0934618	0.175317	0.529998	0.0999331	-0.202146	0.0071032	0.103447	-0.235585	-0.00648086	0.932105	0.974065	-0.00857981
ENSMUSG00000026004	Kansl1l	1	Mus musculus KAT8 regulatory NSL complex subunit 1-like (Kansl1l), transcript variant 3, mRNA. [Source:RefSeq mRNA;Acc:NM_001357156]	68691	2.94263	2.22599	2.73026	2.26346	-0.342925	0.000174618	0.00471343	-0.382395	-0.0761278	0.292383	0.569378	-0.0822242	-0.329052	4.19581e-05	0.00117669	-0.360984	0.0187776	0.806486	0.947033	0.0229481	-0.260598	5.91118e-05	0.00099933	-0.279661
ENSMUSG00000022159	Rab2b	14	RAB2B, member RAS oncogene family [Source:MGI Symbol;Acc:MGI:1923588]	76338	9.94861	11.4296	9.97653	10.5078	0.212065	0.000175333	0.00472716	0.219747	0.0283095	0.47438	0.721563	0.0291157	0.0939577	0.0289948	0.189066	0.0959233	-0.114165	0.0322947	0.248341	-0.122113	0.0652616	0.0879606	0.293206	0.0661577
ENSMUSG00000028756	Pink1	4	Serine/threonine-protein kinase PINK1, mitochondrial [Source:UniProtKB/Swiss-Prot;Acc:Q99MQ3]	68943	147.203	120.734	156.369	137.021	-0.251308	0.000177675	0.00478463	-0.265358	0.108239	0.0334305	0.182105	0.11308	-0.08037	0.188424	0.548516	-0.084629	0.166149	0.00617663	0.0950445	0.182211	-0.190965	0.000100913	0.00155688	-0.19838
ENSMUSG00000049624	Slc17a5	9	Sialin [Source:UniProtKB/Swiss-Prot;Acc:Q8BN82]	235504	7.24814	8.74202	8.02071	7.69883	0.271388	0.000181679	0.00488091	0.289189	0.160034	0.0103277	0.0937078	0.170912	0.0989958	0.0997974	0.391941	0.104281	-0.168458	0.00462573	0.0793606	-0.183281	-0.0647795	0.244151	0.535389	-0.067285
ENSMUSG00000039328	Rnf122	8	RING finger protein 122 [Source:UniProtKB/Swiss-Prot;Acc:Q8BP31]	68867	1.63112	1.01418	1.28708	1.35428	-0.489721	0.000186405	0.00497268	-0.662927	-0.195979	0.10842	0.346146	-0.314657	-0.192103	0.101411	0.396074	-0.250349	0.273685	0.00703078	0.102797	0.414243	0.0427928	0.728753	0.890411	0.063509
ENSMUSG00000020022	Ndufa12	10	NADH dehydrogenase (ubiquinone) 1 alpha subcomplex, 12 [Source:MGI Symbol;Acc:MGI:1913664]	66414	40.3507	31.0924	35.9043	33.633	-0.322091	0.000189264	0.00504306	-0.354972	-0.130478	0.0507418	0.227509	-0.141483	-0.22708	0.00117577	0.0187109	-0.243638	0.104796	0.0518775	0.315431	0.113034	-0.100587	0.0113764	0.0716207	-0.102587
ENSMUSG00000028893	Sesn2	4	Sestrin-2 [Source:UniProtKB/Swiss-Prot;Acc:P58043]	230784	4.24439	5.13707	4.71331	5.33511	0.275331	0.000192856	0.00512081	0.294501	0.164557	0.00824289	0.0818995	0.176128	0.314336	0.000112989	0.00273722	0.347516	0.0436626	0.603031	0.879998	0.0544743	0.152342	0.0545343	0.215663	0.170845
ENSMUSG00000062691	Cebpzos	17	Protein CEBPZOS [Source:UniProtKB/Swiss-Prot;Acc:Q8BTE5]	68554	11.9596	9.02593	11.5971	9.15877	-0.344025	0.000193331	0.00512744	-0.384419	-0.0162656	0.824942	0.925971	-0.0169939	-0.337979	4.16029e-06	0.000153654	-0.365882	0.0181844	0.818115	0.95218	0.0200226	-0.320881	2.95009e-06	7.58739e-05	-0.349227
ENSMUSG00000030737	Slco2b1	7	solute carrier organic anion transporter family, member 2b1 [Source:MGI Symbol;Acc:MGI:1351872]	101488	4.48783	5.42226	4.10705	5.00761	0.274753	0.000196202	0.0051915	0.294227	-0.0937208	0.140838	0.396143	-0.100934	0.169134	0.00401125	0.0478955	0.176994	-0.105659	0.0612411	0.343002	-0.115564	0.265171	6.21206e-07	1.89787e-05	0.277468
ENSMUSG00000030287	Itpr2	6	Inositol 1,4,5-trisphosphate receptor type 2 [Source:UniProtKB/Swiss-Prot;Acc:Q9Z329]	16439	2.48893	2.89799	2.58292	2.90819	0.228844	0.000205128	0.00540104	0.239911	0.0755118	0.151502	0.411462	0.0794294	0.234098	7.26643e-06	0.000252	0.242486	0.0048996	0.929887	0.983621	0.00421466	0.156847	0.00181736	0.0172569	0.162456
ENSMUSG00000037169	Mycn	12	N-myc proto-onco protein [Source:UniProtKB/Swiss-Prot;Acc:P03966]	18109	2.86877	2.23676	2.87014	2.58373	-0.310297	0.000205307	0.00540104	-0.338737	0.0238458	0.750419	0.890626	0.026248	-0.122328	0.071015	0.325451	-0.133229	0.175426	0.0271745	0.226935	0.207145	-0.142335	0.0671572	0.246674	-0.160065
ENSMUSG00000033400	Agl	3	amylo-1,6-glucosidase, 4-alpha-glucanotransferase [Source:MGI Symbol;Acc:MGI:1924809]	77559	5.48221	6.29266	6.32885	6.40629	0.210549	0.000206276	0.00541476	0.218903	0.221747	3.36744e-05	0.00174737	0.232954	0.234796	1.87325e-06	7.55297e-05	0.242589	0.0241459	0.627423	0.887256	0.0253042	0.00887343	0.861424	0.948252	0.00901496
ENSMUSG00000030536	Iqgap1	7	Ras GTPase-activating-like protein IQGAP1 [Source:UniProtKB/Swiss-Prot;Acc:Q9JKF1]	29875	4.16331	4.92331	4.08335	5.10612	0.248354	0.000206304	0.00541476	0.262695	-0.00178533	0.974697	0.989699	-0.00232669	0.284335	0.000284366	0.00592239	0.311013	0.0408759	0.627129	0.887256	0.0501035	0.280528	0.000350944	0.00448114	0.312684
ENSMUSG00000006386	Tek	4	TEK receptor tyrosine kinase [Source:MGI Symbol;Acc:MGI:98664]	21687	3.28656	4.10348	3.33712	2.93505	0.311066	0.000206926	0.00542484	0.340762	0.0450799	0.481313	0.726632	0.0478536	-0.132872	0.0947526	0.381515	-0.146745	-0.386486	7.41787e-06	0.000687076	-0.486031	-0.175451	0.0227883	0.118938	-0.195154
ENSMUSG00000032578	Cish	9	Cytokine-inducible SH2-containing protein [Source:UniProtKB/Swiss-Prot;Acc:Q62225]	12700	1.80836	1.38104	1.85083	1.61255	-0.332281	0.000207828	0.00544224	-0.36842	0.0534128	0.4393	0.695136	0.0594923	-0.13748	0.0550786	0.281804	-0.148013	0.184738	0.0219231	0.200632	0.22216	-0.191328	0.0046903	0.0365603	-0.208121
ENSMUSG00000025104	Hdgfl3	7	Hepatoma-derived growth factor-related protein 3 [Source:UniProtKB/Swiss-Prot;Acc:Q9JMG7]	29877	22.58	26.6173	22.0809	24.4594	0.243709	0.00021761	0.00567879	0.256761	-0.00710698	0.873067	0.945533	-0.00716547	0.128619	0.00713328	0.0727532	0.132696	-0.114184	0.0338872	0.254461	-0.122331	0.137204	2.31845e-05	0.000450954	0.139199
ENSMUSG00000039765	Cc2d2a	5	Coiled-coil and C2 domain-containing protein 2A [Source:UniProtKB/Swiss-Prot;Acc:Q8CFW7]	231214	7.06759	8.51589	8.27633	7.91459	0.269592	0.000224171	0.00582998	0.287583	0.236495	0.000109823	0.00421938	0.252125	0.169921	0.00498387	0.056163	0.179132	-0.0956523	0.152018	0.531393	-0.106657	-0.070153	0.242832	0.534179	-0.0737348
ENSMUSG00000004947	Dtx2	5	Probable E3 ubiquitin-protein ligase DTX2 [Source:UniProtKB/Swiss-Prot;Acc:Q8R3P2]	74198	1.60015	1.27376	1.43045	1.4178	-0.287675	0.000226383	0.00588078	-0.308449	-0.127809	0.0289471	0.169364	-0.135826	-0.148948	0.0217863	0.157869	-0.157517	0.127547	0.113357	0.4609	0.152602	-0.0214206	0.746877	0.900793	-0.0222769
ENSMUSG00000059791	Nrm	17	Nurim [Source:UniProtKB/Swiss-Prot;Acc:Q8VC65]	106582	1.80238	1.13848	1.80741	1.60034	-0.476889	0.000234901	0.00608819	-0.640595	0.0273775	0.791628	0.91041	0.0318078	-0.124377	0.244481	0.620334	-0.151359	0.315022	0.00206155	0.0470803	0.490954	-0.154951	0.115515	0.346058	-0.183511
ENSMUSG00000032508	Myd88	9	myeloid differentiation primary response gene 88 [Source:MGI Symbol;Acc:MGI:108005]	17874	2.36376	1.71861	2.25183	2.32197	-0.37855	0.00023952	0.0061938	-0.438005	-0.039902	0.600059	0.807395	-0.0429808	-0.00557083	0.943919	0.986388	-0.00675822	0.331459	0.000263746	0.0112443	0.432773	0.0342746	0.655287	0.850839	0.0358575
ENSMUSG00000061028	Clasrp	7	CLK4-associating serine/arginine rich protein [Source:UniProtKB/Swiss-Prot;Acc:Q8CFC7]	53609	15.7695	13.4157	14.9409	15.6129	-0.204536	0.000239407	0.0061938	-0.212409	-0.0494683	0.305122	0.581934	-0.0513711	0.00179335	0.982884	0.995504	0.00195276	0.16999	0.0523879	0.317339	0.216234	0.0466275	0.573565	0.803301	0.0527045
ENSMUSG00000005699	Pard6a	8	Partitioning defective 6 homolog alpha [Source:UniProtKB/Swiss-Prot;Acc:Q9Z101]	56513	15.1343	12.2908	14.6407	13.8475	-0.262574	0.000253471	0.00651758	-0.279493	-0.02044	0.717971	0.871976	-0.0213159	-0.103839	0.097464	0.386727	-0.109459	0.152262	0.0245636	0.212726	0.171609	-0.0840144	0.143316	0.393845	-0.0885452
ENSMUSG00000040703	Cyp2s1	7	Cytochrome P450 2S1 [Source:UniProtKB/Swiss-Prot;Acc:Q9DBX6]	74134	1.75039	1.23648	1.86095	1.37499	-0.403406	0.000255397	0.0065597	-0.481034	0.0959836	0.29016	0.566865	0.114889	-0.288055	0.00218471	0.0302344	-0.330082	0.114833	0.213136	0.621445	0.152448	-0.387995	7.41364e-06	0.000169576	-0.445549
ENSMUSG00000051910	Sox6	7	SRY (sex determining region Y)-box 6 [Source:MGI Symbol;Acc:MGI:98368]	20679	3.13186	3.71036	3.39619	3.40528	0.24925	0.000261375	0.00670569	0.263706	0.13348	0.021383	0.142733	0.141822	0.131433	0.0181052	0.138865	0.137794	-0.11625	0.0357544	0.261483	-0.124321	-0.0049182	0.923016	0.971202	-0.00481632
ENSMUSG00000037306	Man1c1	4	mannosidase alpha class 1C member 1 [Source:HGNC Symbol;Acc:HGNC:19080]	230815	10.684	12.8826	11.7987	12.5897	0.270276	0.000263192	0.0067447	0.289375	0.157839	0.0091309	0.0868907	0.167976	0.239511	0.000258074	0.00545279	0.254515	-0.0298937	0.64238	0.892375	-0.0333673	0.081093	0.15467	0.412917	0.0858802
ENSMUSG00000060671	Atp8b2	3	Phospholipid-transporting ATPase ID [Source:UniProtKB/Swiss-Prot;Acc:P98199]	54667	19.9326	17.5257	22.079	17.6636	-0.162234	0.00027039	0.00690586	-0.165736	0.163516	0.00477909	0.0585153	0.173182	-0.151981	0.00487075	0.0551837	-0.15794	0.00844874	0.894661	0.974634	0.00944058	-0.307229	5.94498e-06	0.000140269	-0.33176
ENSMUSG00000029076	Sdf4	4	stromal cell derived factor 4 [Source:MGI Symbol;Acc:MGI:108079]	20318	44.5359	50.0799	47.4334	48.0061	0.183759	0.000273449	0.00697616	0.189325	0.113611	0.00511549	0.0610558	0.116732	0.122989	0.00630745	0.0664642	0.126377	-0.0578412	0.24419	0.655543	-0.0613624	0.00883553	0.831913	0.936626	0.00908369
ENSMUSG00000052593	Adam17	12	Disintegrin and metalloproteinase domain-containing protein 17 [Source:UniProtKB/Swiss-Prot;Acc:Q9Z0F8]	11491	4.34988	5.16094	4.01338	4.56119	0.251525	0.000274627	0.00699837	0.26741	-0.0862208	0.132613	0.383481	-0.0902439	0.0789536	0.27011	0.647892	0.0850336	-0.15181	0.051571	0.315048	-0.180656	0.160822	0.0232434	0.120474	0.174571
ENSMUSG00000040521	Tsfm	10	Ts translation elongation factor, mitochondrial [Source:MGI Symbol;Acc:MGI:1913649]	66399	9.40168	11.2311	9.02465	11.6723	0.260038	0.000276726	0.00703613	0.277145	-0.0303285	0.61737	0.816825	-0.0324189	0.311548	2.58894e-06	0.000101234	0.331354	0.0475911	0.534625	0.850284	0.0557131	0.333013	3.12587e-06	7.97334e-05	0.363315
ENSMUSG00000021708	Rasgrf2	13	ras-specific guanine nucleotide-releasing factor 2 [Source:RefSeq peptide;Acc:NP_033053]	19418	35.0588	46.2641	44.5914	40.9109	0.364402	0.000286781	0.00728366	0.41832	0.315582	0.000440203	0.0121825	0.371046	0.210623	0.0216598	0.157253	0.240266	-0.150192	0.0493785	0.308677	-0.176634	-0.117066	0.14804	0.40184	-0.13151
ENSMUSG00000041343	Ankrd42	7	Ankyrin repeat domain-containing protein 42 [Source:UniProtKB/Swiss-Prot;Acc:Q3V096]	73845	4.38366	5.48705	4.82257	5.32051	0.31129	0.000294785	0.00745371	0.342072	0.147003	0.0442942	0.211351	0.16162	0.273826	0.000143406	0.00331227	0.294872	-0.0412535	0.51343	0.842492	-0.0454932	0.124739	0.0342162	0.158432	0.132547
ENSMUSG00000023232	Serinc2	4	Serine incorporator 2 [Source:UniProtKB/Swiss-Prot;Acc:Q8K0E7]	230779	4.67019	3.23912	4.49486	5.8292	-0.41717	0.000296648	0.00748421	-0.508989	-0.0242347	0.82409	0.925626	-0.0319733	0.245009	0.0461867	0.252969	0.332216	0.302899	0.00341395	0.065573	0.843041	0.194651	0.131006	0.373386	0.363422
ENSMUSG00000029154	Cwh43	5	PGAP2-interacting protein [Source:UniProtKB/Swiss-Prot;Acc:Q91YL7]	231293	1.56791	0.993975	1.38845	1.57311	-0.470841	0.000303961	0.00763488	-0.637533	-0.107764	0.342115	0.616561	-0.149591	0.0169019	0.882717	0.969571	0.0208913	0.391145	0.000190057	0.00897443	0.660426	0.123202	0.289594	0.585966	0.170226
ENSMUSG00000097415	AU020206	7	expressed sequence AU020206 [Source:MGI Symbol;Acc:MGI:2142134]		1.03363	1.46411	0.847597	1.24284	0.425526	0.000310165	0.00778215	0.524481	-0.198813	0.0591708	0.248591	-0.258105	0.233067	0.0296983	0.191457	0.284581	-0.166084	0.0931822	0.418759	-0.238029	0.42259	7.62887e-05	0.00123767	0.542569
ENSMUSG00000056629	Fkbp2	19	Peptidyl-prolyl cis-trans isomerase FKBP2 [Source:UniProtKB/Swiss-Prot;Acc:P45878]	14227	74.5551	57.6648	68.2215	60.6415	-0.315653	0.00031596	0.00791004	-0.348649	-0.0928719	0.161208	0.424909	-0.100505	-0.260608	0.000161579	0.00365592	-0.278952	0.0651658	0.291746	0.697293	0.0713015	-0.173647	8.60732e-05	0.00136778	-0.178757
ENSMUSG00000028677	Rnf220	4	ring finger protein 220 [Source:MGI Symbol;Acc:MGI:1913993]	66743	51.009	43.2613	49.0172	45.2835	-0.208898	0.0003194	0.00797869	-0.217559	-0.0305974	0.463107	0.71357	-0.0315205	-0.149665	0.000777421	0.0133514	-0.153689	0.0626309	0.137793	0.50488	0.065541	-0.121486	7.39888e-06	0.000169576	-0.122736
ENSMUSG00000058441	Panx2	15	Pannexin-2 [Source:UniProtKB/Swiss-Prot;Acc:Q6IMP4]	406218	22.2753	26.4617	27.4945	24.5986	0.25206	0.000327859	0.00816991	0.267862	0.307299	8.11786e-07	8.42475e-05	0.328868	0.1528	0.00860211	0.0836346	0.16024	-0.0967566	0.110171	0.453372	-0.106158	-0.160143	0.00637125	0.0458844	-0.16924
ENSMUSG00000022892	App	16	amyloid beta (A4) precursor protein [Source:MGI Symbol;Acc:MGI:88059]	11820	206.428	231.047	226.482	239.927	0.17719	0.000329112	0.00818541	0.182299	0.155156	5.39219e-05	0.00250068	0.158958	0.228746	2.03329e-07	9.85151e-06	0.234751	0.0511216	0.288591	0.695113	0.0540041	0.0734732	0.0565354	0.22096	0.0751805
ENSMUSG00000110773	AC061963.1	9			1.19991	0.754974	1.20278	1.13733	-0.474382	0.000331138	0.00821709	-0.645881	0.0251601	0.812224	0.920499	0.0296696	-0.042732	0.736317	0.925692	-0.061777	0.249646	0.0185374	0.180394	0.58572	-0.0591517	0.633712	0.838396	-0.0921934
ENSMUSG00000028137	Celf3	3	Mus musculus CUGBP, Elav-like family member 3 (Celf3), transcript variant 8, mRNA. [Source:RefSeq mRNA;Acc:NM_001357786]	78784	42.897	35.921	42.1697	37.8515	-0.225109	0.000331468	0.00821709	-0.235798	0.00072697	0.987469	0.994045	0.000571652	-0.157466	0.00330226	0.0413568	-0.163743	0.0673731	0.265093	0.67482	0.0736332	-0.159501	0.000730059	0.0082196	-0.165
ENSMUSG00000037364	Srrt	5	Serrate RNA effector molecule homolog [Source:UniProtKB/Swiss-Prot;Acc:Q99MR6]	83701	35.3275	28.7117	32.7871	32.6121	-0.260877	0.000337909	0.00835858	-0.278308	-0.0775446	0.15809	0.420223	-0.0816667	-0.0919442	0.191628	0.552983	-0.0987066	0.155972	0.0356681	0.261108	0.18123	-0.0165493	0.792137	0.920006	-0.0176461
ENSMUSG00000025137	Pcyt2	11	phosphate cytidylyltransferase 2, ethanolamine [Source:MGI Symbol;Acc:MGI:1915921]	68671	39.6557	34.4655	39.3994	40.7545	-0.176794	0.000345087	0.00851764	-0.181674	0.016422	0.666105	0.843154	0.0168691	0.053923	0.340169	0.7089	0.0564665	0.21364	0.00135621	0.0364459	0.239825	0.0369661	0.510448	0.763578	0.0390195
ENSMUSG00000022969	Il10rb	16		16155	2.15339	1.63326	1.87775	1.69782	-0.335444	0.000351151	0.00865793	-0.378019	-0.153534	0.0429351	0.207896	-0.171364	-0.29405	0.000236544	0.00508078	-0.325112	0.0435644	0.621464	0.885561	0.0544985	-0.136462	0.0894954	0.296818	-0.1544
ENSMUSG00000053560	Ier2	8	Immediate early response 2 protein [Source:UniProtKB/Swiss-Prot;Acc:P17950]	15936	7.46174	5.25482	9.77771	6.60341	-0.40299	0.000352854	0.00869052	-0.486069	0.204059	0.104784	0.339317	0.412919	-0.13983	0.139539	0.472188	-0.160216	0.260305	0.00257566	0.054459	0.327221	-0.2772	0.0318407	0.151505	-0.574297
ENSMUSG00000039671	Zmynd8	2	zinc finger, MYND-type containing 8 [Source:MGI Symbol;Acc:MGI:1918025]	228880	23.9676	19.9834	26.6124	21.5581	-0.230877	0.000365126	0.00897336	-0.242777	0.168976	0.000579318	0.0147384	0.175857	-0.132012	0.0053884	0.0594305	-0.136028	0.102282	0.0394817	0.276454	0.108359	-0.306684	1.91447e-17	2.30874e-15	-0.312628
ENSMUSG00000036864	Proser3	7	Proline and serine-rich protein 3 [Source:UniProtKB/Swiss-Prot;Acc:Q7TSA6]	333193	1.29268	0.911455	0.982561	1.1461	-0.40114	0.00036755	0.0090232	-0.483528	-0.315259	0.000442842	0.0122158	-0.369763	-0.136558	0.156913	0.501695	-0.156878	0.220526	0.0277975	0.228892	0.328374	0.176213	0.0667386	0.245583	0.212188
ENSMUSG00000045409	Trim39	17	tripartite motif-containing 39 [Source:MGI Symbol;Acc:MGI:1890659]	79263	8.09963	6.97599	8.01101	7.0718	-0.188374	0.000368414	0.00903466	-0.19475	0.00965667	0.812405	0.920597	0.010345	-0.168272	0.00890592	0.0858364	-0.178734	0.0156164	0.831755	0.955721	0.0177403	-0.176895	0.00531402	0.0400804	-0.189688
ENSMUSG00000047606	Ankrd34c	9	Ankyrin repeat domain-containing protein 34C [Source:UniProtKB/Swiss-Prot;Acc:Q8BLB8]	330998	2.84909	4.20829	3.51154	3.21673	0.448822	0.00036961	0.00903483	0.581181	0.245017	0.0248554	0.156103	0.32718	0.148246	0.212285	0.580396	0.194616	-0.265806	0.00735656	0.105825	-0.384898	-0.104122	0.328348	0.624995	-0.1329
ENSMUSG00000034602	Mon2	10	MON2 homolog, regulator of endosome-to-Golgi trafficking [Source:HGNC Symbol;Acc:HGNC:29177]	67074	10.6486	12.551	11.3139	12.9178	0.241941	0.000369434	0.00903483	0.255893	0.105806	0.0570713	0.243779	0.111709	0.280301	2.54363e-06	9.96291e-05	0.294474	0.0372929	0.50205	0.838729	0.0402834	0.175679	0.000228124	0.0031144	0.181953
ENSMUSG00000040740	Slc25a34	4	Solute carrier family 25 member 34 [Source:UniProtKB/Swiss-Prot;Acc:A2ADF7]	384071	1.82044	2.71608	0.750191	1.36747	0.455122	0.000369024	0.00903483	0.599677	-0.993618	1.38765e-22	7.61865e-20	-1.25128	-0.311436	0.0061406	0.0650189	-0.392882	-0.541515	3.83449e-07	5.92949e-05	-0.991144	0.603623	3.09096e-07	1.00895e-05	0.858226
ENSMUSG00000026827	Gpd2	2	glycerol phosphate dehydrogenase 2, mitochondrial [Source:MGI Symbol;Acc:MGI:99778]	14571	20.7906	24.0132	23.2015	23.5841	0.217064	0.000371387	0.00906853	0.226828	0.175208	0.000565989	0.0145516	0.183042	0.192599	0.000103598	0.00255487	0.199164	-0.0247833	0.611025	0.881749	-0.0260295	0.0149923	0.734196	0.893878	0.0154719
ENSMUSG00000036918	Ttc7	17	tetratricopeptide repeat domain 7 [Source:MGI Symbol;Acc:MGI:1920999]	225049	3.22585	2.58556	2.75267	3.289	-0.277912	0.000378748	0.00923837	-0.298845	-0.192585	0.000626942	0.0155689	-0.203641	0.0440328	0.434136	0.779036	0.0454938	0.302191	2.73139e-05	0.00201912	0.345873	0.236699	1.89513e-05	0.000380903	0.248446
ENSMUSG00000034595	Ppp1r18	17	Phostensin [Source:UniProtKB/Swiss-Prot;Acc:Q8BQ30]	76448	2.3488	1.73014	2.03846	1.96433	-0.365084	0.000381429	0.00929381	-0.419978	-0.165	0.0215905	0.143207	-0.178782	-0.225184	0.000679242	0.0120562	-0.2402	0.142419	0.114163	0.462001	0.181182	-0.053814	0.446796	0.718521	-0.0619203
ENSMUSG00000038705	Gmeb2	2	glucocorticoid modulatory element binding protein 2 [Source:MGI Symbol;Acc:MGI:2652836]	229004	6.37245	5.25483	6.19278	5.75776	-0.243765	0.000392298	0.00952807	-0.258975	-0.0159863	0.767372	0.899166	-0.0161353	-0.122938	0.04246	0.240119	-0.129482	0.114202	0.107528	0.448838	0.131164	-0.106656	0.0804032	0.276547	-0.114048
ENSMUSG00000021594	Srd5a1	13	steroid 5 alpha-reductase 1 [Source:HGNC Symbol;Acc:HGNC:11284]	78925	3.39121	2.61145	2.97261	2.96631	-0.319535	0.000392155	0.00952807	-0.356278	-0.146965	0.0659693	0.263691	-0.16339	-0.161658	0.0291012	0.189534	-0.175087	0.153743	0.0474492	0.302695	0.182947	-0.00836569	0.912867	0.96656	-0.0123855
ENSMUSG00000031657	Heatr3	8	HEAT repeat-containing protein 3 [Source:UniProtKB/Swiss-Prot;Acc:Q8BQM4]	234549	10.5486	9.04916	9.84029	9.2725	-0.194785	0.000400188	0.00970934	-0.201045	-0.0729385	0.0840048	0.302661	-0.0749075	-0.162954	0.00196459	0.0278327	-0.169224	0.0307201	0.631158	0.888981	0.0335153	-0.0908063	0.0831252	0.282423	-0.0950348
ENSMUSG00000059423	Zfp933	4	zinc finger protein 933 [Source:MGI Symbol;Acc:MGI:1922865]	242747	3.90657	3.11498	3.5619	2.77541	-0.283041	0.00040401	0.00978124	-0.307083	-0.101462	0.112092	0.35197	-0.108435	-0.445568	7.07227e-11	5.38625e-09	-0.476619	-0.146072	0.041145	0.282246	-0.16784	-0.346019	1.21468e-08	5.23154e-07	-0.368966
ENSMUSG00000063801	Ap3s2	7	AP-3 complex subunit sigma-2 [Source:UniProtKB/Swiss-Prot;Acc:Q8BSZ2]	11778	13.7421	15.5588	14.5679	15.4186	0.191591	0.000407566	0.00985687	0.198391	0.10579	0.0150672	0.117747	0.109196	0.17843	5.17447e-05	0.00140385	0.183237	-0.0129357	0.780834	0.939323	-0.0135916	0.0716195	0.0637761	0.238358	0.0734112
ENSMUSG00000022211	Carmil3	14	Capping protein, Arp2/3 and myosin-I linker protein 3 [Source:UniProtKB/Swiss-Prot;Acc:Q3UFQ8]	268747	8.37208	6.75144	8.04389	8.62522	-0.270903	0.000410114	0.00990798	-0.291099	-0.0314776	0.579483	0.79321	-0.0333852	0.0527298	0.509709	0.824864	0.058167	0.287694	0.000458697	0.0169088	0.350839	0.0828939	0.244445	0.53571	0.0907159
ENSMUSG00000038095	Sbno1	5	strawberry notch 1 [Source:MGI Symbol;Acc:MGI:2384298]	243272	19.6509	16.9294	20.0353	16.8711	-0.189334	0.000419111	0.0100826	-0.195816	0.0512012	0.208001	0.480741	0.0526754	-0.198543	3.45756e-06	0.000129965	-0.203437	-0.00567351	0.89023	0.973234	-0.0059712	-0.253393	2.83889e-18	3.68699e-16	-0.256788
ENSMUSG00000020186	Csrp2	10	Cysteine and glycine-rich protein 2 [Source:UniProtKB/Swiss-Prot;Acc:P97314]	13008	2.13222	1.2868	1.86599	1.5155	-0.485831	0.000422607	0.0101559	-0.705443	-0.113084	0.331731	0.606255	-0.164078	-0.360363	0.00240508	0.0325837	-0.472434	0.148255	0.150052	0.527248	0.234678	-0.238903	0.0278734	0.137013	-0.309079
ENSMUSG00000036856	Wnt4	4	wingless-type MMTV integration site family, member 4 [Source:MGI Symbol;Acc:MGI:98957]	22417	5.28416	3.85056	5.10047	4.33447	-0.373138	0.000423224	0.01016	-0.437547	-0.0229525	0.78247	0.905836	-0.0266718	-0.239166	0.00608483	0.064634	-0.268719	0.148074	0.0419944	0.285178	0.170287	-0.231657	4.16541e-05	0.000733916	-0.242736
ENSMUSG00000021918	Nek4	14	NIMA related kinase 4 [Source:HGNC Symbol;Acc:HGNC:11399]	23955	3.51726	4.07054	3.58987	3.62188	0.219493	0.000433587	0.0103869	0.230279	0.0522158	0.277722	0.555368	0.0546364	0.0572298	0.295903	0.671222	0.0592499	-0.154461	0.00909933	0.119968	-0.169313	0.0047231	0.920534	0.970001	0.00393946
ENSMUSG00000039270	Megf9	4	Multiple epidermal growth factor-like domains protein 9 [Source:UniProtKB/Swiss-Prot;Acc:Q8BH27]	230316	22.7871	27.9894	25.9775	25.1609	0.289065	0.00043592	0.0104212	0.314894	0.196899	0.00309533	0.044985	0.213022	0.149014	0.0333226	0.206483	0.159853	-0.142804	0.00887025	0.11844	-0.15347	-0.0520939	0.268164	0.562338	-0.0538667
ENSMUSG00000040253	Gbp7	3		229900	1.02056	1.26917	1.11313	0.929022	0.302197	0.000440857	0.0105279	0.334965	0.141145	0.0372917	0.192218	0.150774	-0.108002	0.166225	0.514731	-0.119048	-0.346403	0.000124196	0.00673432	-0.45256	-0.240735	0.0032253	0.0271995	-0.270508
ENSMUSG00000039048	Foxred1	9	FAD-dependent oxidoreductase domain-containing protein 1 [Source:UniProtKB/Swiss-Prot;Acc:Q3TQB2]	235169	12.3226	10.4596	11.73	11.2694	-0.206532	0.000441437	0.0105307	-0.215765	-0.0420342	0.410304	0.672578	-0.0445616	-0.106681	0.0475124	0.25727	-0.111134	0.0972356	0.0983519	0.430457	0.106339	-0.0644991	0.230329	0.517895	-0.0670734
ENSMUSG00000028273	Pdlim5	3	PDZ and LIM domain protein 5 [Source:UniProtKB/Swiss-Prot;Acc:Q8CI51]	56376	5.46296	6.4168	6.1212	6.48883	0.239053	0.000449822	0.0106976	0.253103	0.180471	0.00098176	0.0208349	0.190496	0.255434	6.13115e-06	0.000217815	0.266871	0.0144282	0.801185	0.94564	0.0153299	0.0736302	0.131525	0.374232	0.0756997
ENSMUSG00000041992	Rapgef5	12	Rap guanine nucleotide exchange factor 5 [Source:UniProtKB/Swiss-Prot;Acc:Q8C0Q9]	217944	21.6904	25.979	23.6989	23.6437	0.26023	0.000466545	0.0110602	0.278631	0.142704	0.0171745	0.127378	0.151865	0.13441	0.0213122	0.155601	0.140889	-0.129433	0.00520251	0.0849107	-0.136129	-0.0114868	0.765706	0.907835	-0.0117685
ENSMUSG00000040998	Npnt	3	Nephronectin [Source:UniProtKB/Swiss-Prot;Acc:Q91V88]	114249	6.75663	9.31702	8.66986	8.65328	0.39787	0.000470281	0.0111237	0.481815	0.31692	0.000901855	0.0199304	0.383639	0.315242	0.00196067	0.0278278	0.374439	-0.0874578	0.278644	0.686806	-0.105926	-0.00889725	0.908947	0.96529	-0.00982604
ENSMUSG00000038930	Rccd1	7	RCC1 domain-containing protein 1 [Source:UniProtKB/Swiss-Prot;Acc:Q8BTU7]	269955	4.06597	4.8256	4.37033	4.47286	0.25121	0.00047069	0.0111237	0.267729	0.122216	0.0483835	0.221666	0.130661	0.145875	0.0228991	0.1631	0.155093	-0.0980028	0.159358	0.543313	-0.110934	0.0216949	0.735358	0.894554	0.0238771
ENSMUSG00000036353	P2ry12	3	purinergic receptor P2Y, G-protein coupled 12 [Source:MGI Symbol;Acc:MGI:1918089]	70839	13.5915	16.3218	12.6783	15.8912	0.265374	0.000473884	0.0111876	0.285027	-0.0688585	0.278908	0.556837	-0.0738293	0.230543	0.000466188	0.00890533	0.24472	-0.0333383	0.644771	0.893058	-0.0387302	0.295629	9.59816e-06	0.000210665	0.318117
ENSMUSG00000034910	Pygo1	9	pygopus 1 [Source:MGI Symbol;Acc:MGI:1919385]	72135	5.02255	5.7715	5.48143	5.17307	0.21044	0.000479005	0.0112851	0.219715	0.144738	0.00437351	0.0556331	0.150784	0.057175	0.242086	0.617151	0.0594064	-0.150346	0.00220657	0.0489204	-0.158741	-0.0903473	0.0403101	0.176949	-0.0920919
ENSMUSG00000031558	Slit2	5	slit guidance ligand 2 [Source:MGI Symbol;Acc:MGI:1315205]	20563	4.91721	6.35736	6.16309	5.53494	0.341602	0.000487525	0.0114621	0.388869	0.30429	0.000346199	0.0103012	0.350267	0.16727	0.0548779	0.281289	0.187824	-0.168951	0.0280519	0.230362	-0.19932	-0.147144	0.0549515	0.216642	-0.163022
ENSMUSG00000051726	Kcnf1	12	potassium voltage-gated channel modifier subfamily F member 1 [Source:HGNC Symbol;Acc:HGNC:6246]	382571	30.0221	23.5883	27.8187	27.6196	-0.299257	0.000492712	0.0115721	-0.329052	-0.0795924	0.242156	0.51959	-0.0864863	-0.0976133	0.150391	0.490055	-0.104181	0.20817	0.00037112	0.0146576	0.226343	-0.0179572	0.703081	0.876102	-0.0184862
ENSMUSG00000087231	E230016M11Rik	6	RIKEN cDNA E230016M11 gene [Source:MGI Symbol;Acc:MGI:2443524]		2.0809	1.54709	1.73768	1.94478	-0.352385	0.000496649	0.0116444	-0.407724	-0.204382	0.0138088	0.111347	-0.234282	-0.0714631	0.416015	0.767781	-0.0810217	0.238574	0.0120859	0.140651	0.328627	0.13026	0.152714	0.410116	0.15264
ENSMUSG00000030447	Cyfip1	7	Cytoplasmic FMR1-interacting protein 1 [Source:UniProtKB/Swiss-Prot;Acc:Q7TMB8]	20430	12.7826	13.8332	13.4639	13.2783	0.131785	0.000497647	0.011652	0.134113	0.0989582	0.00386828	0.0517317	0.100723	0.0714347	0.116421	0.428208	0.0734039	-0.0544787	0.337089	0.734168	-0.0590733	-0.026803	0.588383	0.812366	-0.0278204
ENSMUSG00000029528	Pxn	5	Paxillin [Source:UniProtKB/Swiss-Prot;Acc:Q8VI36]	19303	8.54454	7.17558	8.11294	7.84914	-0.220735	0.000510856	0.0119001	-0.23094	-0.0469193	0.319078	0.593853	-0.048642	-0.0974052	0.19218	0.553706	-0.105786	0.103941	0.209815	0.617038	0.126875	-0.0524972	0.474466	0.737708	-0.0577886
ENSMUSG00000030785	Cox6a2	7	Cytochrome c oxidase subunit 6A2, mitochondrial [Source:UniProtKB/Swiss-Prot;Acc:P43023]	12862	6.10173	8.85105	6.40337	7.69279	0.433684	0.000520907	0.0121095	0.557081	0.0753915	0.471175	0.719556	0.0963357	0.286246	0.0092142	0.088007	0.353361	-0.15561	0.0848673	0.401456	-0.202053	0.222801	0.0114451	0.0719695	0.256668
ENSMUSG00000036632	Alg5	3	Dolichyl-phosphate beta-glucosyltransferase [Source:UniProtKB/Swiss-Prot;Acc:Q9DB25]	66248	4.28085	5.07441	4.00621	4.96672	0.250786	0.000528279	0.0122559	0.26643	-0.0650619	0.270638	0.548102	-0.0688334	0.222368	0.000160833	0.00364473	0.233038	-0.0296082	0.632841	0.889513	-0.0315861	0.288288	8.551e-08	3.15879e-06	0.301446
ENSMUSG00000053841	Txlna	4	taxilin alpha [Source:MGI Symbol;Acc:MGI:105968]	109658	10.5432	8.88353	10.5744	9.92209	-0.216535	0.000532611	0.0123312	-0.22658	0.0289346	0.537787	0.765681	0.0301355	-0.0676936	0.226985	0.599258	-0.0704911	0.144007	0.0175501	0.175376	0.157754	-0.0978484	0.040277	0.176875	-0.10127
ENSMUSG00000055923	Aasdh	5	Acyl-CoA synthetase family member 4 [Source:UniProtKB/Swiss-Prot;Acc:Q80WC9]	231326	3.98376	3.17467	4.12011	3.31081	-0.283272	0.000539354	0.0124747	-0.307745	0.0691692	0.241388	0.518993	0.0735182	-0.230544	0.00237414	0.0323374	-0.250135	0.048806	0.549359	0.857105	0.0591852	-0.301124	7.86073e-06	0.000178114	-0.324123
ENSMUSG00000027698	Nceh1	3	Neutral cholesterol ester hydrolase 1 [Source:UniProtKB/Swiss-Prot;Acc:Q8BLF1]	320024	33.2219	38.6468	37.0145	36.9658	0.225293	0.000547635	0.0126534	0.237098	0.172598	0.000819435	0.0186454	0.180546	0.162983	0.007418	0.0750332	0.171605	-0.0586813	0.318406	0.719232	-0.0638915	-0.00923743	0.85153	0.944805	-0.00959294
ENSMUSG00000020475	Pgam2	11	phosphoglycerate mutase 2 [Source:MGI Symbol;Acc:MGI:1933118]	56012	3.72065	6.00026	2.87817	5.62258	0.483236	0.000558562	0.0128928	0.710156	-0.227271	0.0570322	0.243723	-0.34509	0.480782	2.81613e-05	0.000825533	0.612589	-0.065618	0.505446	0.839993	-0.0959964	0.770931	5.9259e-14	5.31543e-12	0.957252
ENSMUSG00000070436	Serpinh1	7	Serpin H1 [Source:UniProtKB/Swiss-Prot;Acc:P19324]	12406	5.52816	3.87534	4.48118	4.16443	-0.399917	0.000560813	0.0129261	-0.489211	-0.244468	0.00187792	0.0323503	-0.275806	-0.330787	0.000737057	0.0128092	-0.386856	0.0680289	0.506262	0.840264	0.103617	-0.0949379	0.307277	0.603318	-0.111348
ENSMUSG00000031610	Scrg1	8	scrapie responsive gene 1 [Source:MGI Symbol;Acc:MGI:1328308]	20284	17.7759	22.9626	20.8366	25.0583	0.341564	0.000564681	0.0129945	0.389682	0.22734	0.00361017	0.0495525	0.255429	0.466736	7.78881e-09	4.65431e-07	0.51456	0.107867	0.144109	0.516106	0.126515	0.243054	9.10607e-05	0.00142822	0.258377
ENSMUSG00000043279	Trim56	5	tripartite motif containing 56 [Source:HGNC Symbol;Acc:HGNC:19028]	384309	1.02927	1.30039	1.13432	1.17615	0.318622	0.000572089	0.0131517	0.358455	0.146915	0.0676288	0.268121	0.165691	0.192547	0.0147742	0.121152	0.210648	-0.118175	0.149281	0.526262	-0.146354	0.0393779	0.623164	0.832644	0.0440472
ENSMUSG00000003809	Gcdh	8	Glutaryl-CoA dehydrogenase, mitochondrial [Source:UniProtKB/Swiss-Prot;Acc:Q60759]	270076	13.2846	11.3958	13.1388	11.2383	-0.194449	0.000576358	0.0132365	-0.201091	0.00969136	0.820427	0.923978	0.00996922	-0.219352	8.15226e-08	4.25983e-06	-0.223893	-0.0189604	0.746174	0.931439	-0.0211997	-0.227141	7.63838e-07	2.29967e-05	-0.234421
ENSMUSG00000019997	Ctgf	10	Connective tissue growth factor [Source:UniProtKB/Swiss-Prot;Acc:P29268]	14219	12.8937	9.06742	9.5497	11.2485	-0.397001	0.000578721	0.0132774	-0.486443	-0.252985	0.0378611	0.193641	-0.405581	-0.121992	0.349548	0.716601	-0.180464	0.145186	0.174275	0.567047	0.308169	0.126401	0.324237	0.620842	0.224604
ENSMUSG00000028949	Smarcd3	5	SWI/SNF related, matrix associated, actin dependent regulator of chromatin, subfamily d, member 3 [Source:MGI Symbol;Acc:MGI:1914243]	66993	13.6381	11.2652	11.1974	11.877	-0.240567	0.000581087	0.0133182	-0.254814	-0.241586	0.000123602	0.00459324	-0.258926	-0.172215	0.00346476	0.042973	-0.180712	0.0667494	0.344231	0.741165	0.0756337	0.0717632	0.294277	0.59114	0.0776031
ENSMUSG00000022160	Mettl3	14	methyltransferase like 3 [Source:MGI Symbol;Acc:MGI:1927165]	56335	10.4967	8.76057	9.47468	10.1794	-0.228411	0.000587432	0.0134501	-0.240692	-0.114586	0.0687272	0.270835	-0.122826	-0.0265317	0.646942	0.892189	-0.0275498	0.192884	0.00289674	0.0583408	0.214767	0.0879081	0.177181	0.447009	0.0945285
ENSMUSG00000001942	Siae	9	Sialate O-acetylesterase Sialate O-acetylesterase small subunit Sialate O-acetylesterase large subunit [Source:UniProtKB/Swiss-Prot;Acc:P70665]	22619	7.94705	9.20781	8.98297	9.31686	0.22104	0.00058941	0.0134683	0.231799	0.191229	0.000939658	0.0202957	0.202186	0.237869	1.28688e-05	0.00041573	0.247736	0.0152579	0.824933	0.954404	0.0177008	0.0416587	0.523773	0.77145	0.0450421
ENSMUSG00000021266	Wars	12	tryptophanyl-tRNA synthetase [Source:MGI Symbol;Acc:MGI:104630]	22375	31.0933	26.5796	30.6369	27.9334	-0.19854	0.00058883	0.0134683	-0.206339	0.0039372	0.920097	0.966551	0.00391587	-0.131841	0.00926287	0.0881925	-0.136591	0.0659504	0.252982	0.663717	0.0712803	-0.137159	0.00120825	0.0123714	-0.141061
ENSMUSG00000011158	Brf1	12	BRF1, RNA polymerase III transcription initiation factor 90 kDa subunit [Source:MGI Symbol;Acc:MGI:1919558]	72308	10.5652	9.02388	10.2574	8.86497	-0.199551	0.000595081	0.0135707	-0.207252	-0.0166734	0.715236	0.87079	-0.0171936	-0.228552	1.31355e-06	5.47626e-05	-0.235545	-0.024347	0.644259	0.892714	-0.0266827	-0.212657	7.7154e-07	2.31964e-05	-0.219014
ENSMUSG00000029034	Ints11	4	Integrator complex subunit 11 [Source:UniProtKB/Swiss-Prot;Acc:Q9CWS4]	71957	10.1595	8.22599	9.67875	9.259	-0.264007	0.000594882	0.0135707	-0.284101	-0.0406702	0.487409	0.731607	-0.0440026	-0.10837	0.0909271	0.372957	-0.115094	0.152381	0.0227063	0.204401	0.170589	-0.0689991	0.200992	0.479812	-0.0715992
ENSMUSG00000031671	Setd6	8	N-lysine methyltransferase SETD6 [Source:UniProtKB/Swiss-Prot;Acc:Q9CWY3]	66083	5.76144	4.66249	5.40541	4.69099	-0.265133	0.000603461	0.0137208	-0.284715	-0.0633427	0.311796	0.587422	-0.0663253	-0.25984	0.000448922	0.008625	-0.279985	0.00467273	0.957315	0.990006	0.00629748	-0.191672	0.0164963	0.0945067	-0.214444
ENSMUSG00000116114	AC163018.1	15			1.27623	0.865661	1.04106	1.05719	-0.420665	0.000608783	0.0138003	-0.5416	-0.219419	0.0270929	0.163113	-0.268713	-0.214548	0.0371186	0.22062	-0.256232	0.172742	0.0975244	0.428183	0.287485	0.011578	0.913079	0.96656	0.0118226
ENSMUSG00000020368	Canx	11	Calnexin [Source:UniProtKB/Swiss-Prot;Acc:P35564]	12330	78.4224	85.2692	77.4281	82.5312	0.138368	0.00061337	0.0138767	0.141012	0.00706258	0.795382	0.912223	0.00722658	0.0901925	0.0163389	0.129914	0.0918639	-0.0450268	0.344264	0.741165	-0.047553	0.082463	0.0213459	0.113679	0.084034
ENSMUSG00000018326	Ywhab	2	tyrosine 3-monooxygenase/tryptophan 5-monooxygenase activation protein, beta polypeptide [Source:MGI Symbol;Acc:MGI:1891917]	54401	192.205	212.872	188.363	208.438	0.16273	0.000614616	0.013891	0.167005	-0.0037457	0.902922	0.959524	-0.00380045	0.131885	0.00142567	0.0215911	0.13492	-0.0286942	0.565817	0.864334	-0.0304138	0.135404	0.000182071	0.00256305	0.138169
ENSMUSG00000030276	Ttll3	6	tubulin tyrosine ligase-like family, member 3 [Source:MGI Symbol;Acc:MGI:2141418]	101100	4.53889	3.2541	4.0003	3.88314	-0.383062	0.000616487	0.0139195	-0.460239	-0.127631	0.198353	0.470649	-0.15745	-0.174012	0.0977431	0.387399	-0.209997	0.18273	0.0562531	0.328254	0.252025	-0.0428138	0.671253	0.858545	-0.0533583
ENSMUSG00000026347	Tmem163	1	Transmembrane protein 163 [Source:UniProtKB/Swiss-Prot;Acc:Q8C996]	72160	3.56714	2.73064	3.43091	3.27286	-0.323306	0.000620205	0.0139896	-0.364485	-0.0276638	0.717435	0.871635	-0.0295777	-0.0969505	0.228129	0.600566	-0.106267	0.221901	0.00309769	0.0613589	0.26	-0.0708815	0.280633	0.57632	-0.0773783
ENSMUSG00000036111	Lmo1	7	Rhombotin-1 [Source:UniProtKB/Swiss-Prot;Acc:Q924W9]	109594	3.1679	2.29512	3.11232	3.14287	-0.37472	0.000623772	0.0140562	-0.44412	0.00138221	0.989112	0.994315	0.000332223	0.00776644	0.939313	0.985371	0.00857011	0.288923	0.00498436	0.0828321	0.453958	0.00535442	0.96217	0.98555	0.00782978
ENSMUSG00000039069	Mtg2	2	mitochondrial ribosome associated GTPase 2 [Source:HGNC Symbol;Acc:HGNC:16239]	52856	5.57966	4.55723	5.1259	4.8858	-0.252633	0.000624476	0.0140581	-0.271336	-0.0892165	0.132407	0.3831	-0.0961969	-0.1639	0.0120112	0.105585	-0.173665	0.0850869	0.24002	0.652218	0.0993818	-0.0746386	0.238907	0.528748	-0.0780026
ENSMUSG00000020431	Adcy1	11	Adenylate cyclase type 1 [Source:UniProtKB/Swiss-Prot;Acc:O88444]	432530	98.0299	126.538	120.024	109.682	0.337883	0.000648837	0.0145633	0.386065	0.276777	0.000807869	0.0184563	0.315517	0.161214	0.0466875	0.254574	0.177772	-0.19758	7.45876e-06	0.000687373	-0.206733	-0.134254	0.00320518	0.027093	-0.138684
ENSMUSG00000060675	Pla2g16	19	HRAS-like suppressor 3 [Source:UniProtKB/Swiss-Prot;Acc:Q8R3U1]	225845	9.31872	6.53656	6.64661	5.67039	-0.397174	0.000652448	0.0146156	-0.489318	-0.354007	0.000830352	0.0187526	-0.459773	-0.591994	3.02391e-09	1.89442e-07	-0.697735	-0.181013	0.0103672	0.128937	-0.206531	-0.203746	0.0240955	0.123713	-0.238622
ENSMUSG00000029840	Mtpn	6	Myotrophin [Source:UniProtKB/Swiss-Prot;Acc:P62774]	14489	100.852	115.016	110.241	104.557	0.200166	0.000654127	0.0146388	0.208512	0.148072	0.000909264	0.0199304	0.153064	0.0671185	0.171559	0.523872	0.0693466	-0.129528	0.00975505	0.125352	-0.137497	-0.0823987	0.0341749	0.158376	-0.0843618
ENSMUSG00000051401	Kctd16	18	BTB/POZ domain-containing protein KCTD16 [Source:UniProtKB/Swiss-Prot;Acc:Q5DTY9]	383348	16.0375	23.1194	22.707	16.6829	0.423736	0.000671335	0.0149505	0.544143	0.399214	0.000198877	0.00666315	0.524374	0.0574436	0.609014	0.875683	0.0723215	-0.381691	5.27334e-06	0.000528143	-0.470105	-0.390773	1.08115e-05	0.000233285	-0.452795
ENSMUSG00000044708	Kcnj10	1	ATP-sensitive inward rectifier potassium channel 10 [Source:UniProtKB/Swiss-Prot;Acc:Q9JM63]	16513	46.9608	59.0423	56.3342	60.6937	0.312973	0.000678692	0.015074	0.349877	0.259934	0.000580847	0.0147552	0.288905	0.363411	1.06791e-07	5.44589e-06	0.388345	0.0344016	0.646669	0.893719	0.0402548	0.0914547	0.180417	0.451188	0.0988474
ENSMUSG00000025484	Bet1l	7	BET1-like protein [Source:UniProtKB/Swiss-Prot;Acc:O35153]	54399	9.00837	7.55981	8.69473	8.1064	-0.220332	0.000680432	0.0150941	-0.232553	-0.0235169	0.649459	0.83413	-0.0252909	-0.12831	0.0293227	0.190035	-0.134504	0.0886164	0.174615	0.567343	0.0996595	-0.105216	0.0588349	0.226281	-0.109827
ENSMUSG00000022122	Ednrb	14	Endothelin receptor type B [Source:UniProtKB/Swiss-Prot;Acc:P48302]	13618	10.5413	13.0353	9.14208	10.433	0.296376	0.000683025	0.015127	0.326504	-0.168898	0.00434078	0.0554446	-0.179123	0.00415525	0.947277	0.98793	0.00403444	-0.265904	0.000986897	0.0287666	-0.320524	0.171536	0.0067438	0.0478827	0.182608
ENSMUSG00000073434	Wdr90	17	WD repeat domain 90 [Source:MGI Symbol;Acc:MGI:1921267]	106618	5.65157	4.75631	6.34213	6.00707	-0.218334	0.000685861	0.0151555	-0.229645	0.182764	0.000565542	0.0145516	0.191357	0.0965795	0.164877	0.512893	0.103562	0.28361	0.00022584	0.0100756	0.334984	-0.0819812	0.23288	0.521543	-0.0884832
ENSMUSG00000035000	Dpp4	2	Dipeptidyl peptidase 4 Dipeptidyl peptidase 4 membrane form Dipeptidyl peptidase 4 soluble form [Source:UniProtKB/Swiss-Prot;Acc:P28843]	13482	1.23766	1.63399	1.39927	1.66579	0.358359	0.000685656	0.0151555	0.419989	0.166066	0.0848689	0.304398	0.200671	0.379931	0.000105318	0.0025918	0.445564	0.0201894	0.819444	0.952685	0.0270956	0.202245	0.0326415	0.153765	0.244175
ENSMUSG00000043411	Usp48	4	ubiquitin specific peptidase 48 [Source:MGI Symbol;Acc:MGI:2158502]	170707	25.129	28.472	24.5264	27.666	0.192679	0.000692961	0.0152679	0.200118	-0.00929081	0.81988	0.923965	-0.00948086	0.14553	0.0296049	0.19109	0.155038	-0.0374696	0.607809	0.881102	-0.0432582	0.153832	0.0129524	0.0789329	0.16382
ENSMUSG00000026821	Ralgds	2	ral guanine nucleotide dissociation stimulator [Source:MGI Symbol;Acc:MGI:107485]	19730	21.776	18.391	20.0589	20.7123	-0.213061	0.000692041	0.0152679	-0.223074	-0.0874149	0.142305	0.398408	-0.0927683	-0.0527267	0.36726	0.731537	-0.055186	0.152559	0.0179492	0.177966	0.169509	0.0345247	0.586156	0.811202	0.0367967
ENSMUSG00000029622	Arpc1b	5	Actin-related protein 2/3 complex subunit 1B [Source:UniProtKB/Swiss-Prot;Acc:Q9WV32]	11867	4.56099	3.52844	4.08877	3.95097	-0.311644	0.000692934	0.0152679	-0.348131	-0.116976	0.131498	0.381523	-0.129949	-0.172831	0.0196863	0.147236	-0.187533	0.144978	0.0330652	0.251812	0.162255	-0.0520524	0.419164	0.698563	-0.0578975
ENSMUSG00000017446	C1qtnf1	11	Complement C1q tumor necrosis factor-related protein 1 [Source:UniProtKB/Swiss-Prot;Acc:Q9QXP7]	56745	1.56387	1.01046	2.02032	1.13717	-0.446818	0.000700963	0.0154293	-0.610184	0.276447	0.0164786	0.124239	0.396061	-0.351985	0.00169152	0.0246227	-0.44142	0.122713	0.200351	0.603728	0.170458	-0.654749	7.43341e-10	4.03393e-08	-0.838041
ENSMUSG00000033904	Ccp110	7	Centriolar coiled-coil protein of 110 kDa [Source:UniProtKB/Swiss-Prot;Acc:Q7TSH4]	101565	15.2945	12.2819	13.3755	13.5566	-0.272324	0.000708803	0.0155868	-0.295521	-0.150335	0.0485309	0.221982	-0.167216	-0.140067	0.109678	0.414229	-0.157544	0.111217	0.197403	0.599254	0.139823	0.00787535	0.92857	0.973073	0.00891015
ENSMUSG00000039913	Pak7	2	Serine/threonine-protein kinase PAK 5 [Source:UniProtKB/Swiss-Prot;Acc:Q8C015]	241656	19.1319	23.1759	25.1169	18.2457	0.27301	0.000726061	0.0159202	0.2962	0.385592	1.67741e-08	2.61923e-06	0.419303	-0.0476929	0.428376	0.775613	-0.0502556	-0.292253	0.000146383	0.0075667	-0.344514	-0.42991	2.37283e-09	1.17328e-07	-0.469957
ENSMUSG00000028886	Eya3	4	Eyes absent homolog 3 [Source:UniProtKB/Swiss-Prot;Acc:P97480]	14050	7.52069	8.64578	7.95439	8.7507	0.210111	0.000727613	0.0159337	0.220311	0.101481	0.0334232	0.182105	0.10545	0.227694	4.20118e-06	0.000154918	0.235193	0.0163217	0.73101	0.925372	0.016485	0.126977	0.000330397	0.00425633	0.129009
ENSMUSG00000067847	Romo1	2	Reactive oxygen species modulator 1 [Source:UniProtKB/Swiss-Prot;Acc:P60603]	67067	26.9098	20.5155	25.8385	22.8218	-0.325998	0.000730183	0.0159492	-0.369106	-0.0275044	0.70769	0.86692	-0.0308205	-0.198834	0.0095569	0.0899893	-0.217651	0.132401	0.0815877	0.392443	0.153042	-0.175494	0.00363259	0.029812	-0.187044
ENSMUSG00000029298	Gbp9	5		236573	1.04009	1.29554	1.30402	0.904795	0.302254	0.000735184	0.0160431	0.336158	0.287545	0.00327993	0.0467651	0.351526	-0.163196	0.0549703	0.281618	-0.184813	-0.40281	5.73929e-06	0.000563036	-0.51938	-0.427725	3.86702e-05	0.000687948	-0.536897
ENSMUSG00000027796	Smad9	3	Mothers against decapentaplegic homolog 9 [Source:UniProtKB/Swiss-Prot;Acc:Q9JIW5]	55994	3.05663	3.93752	3.85062	3.49386	0.335732	0.00073595	0.0160444	0.38379	0.315876	9.26734e-05	0.00377345	0.357526	0.191452	0.0135848	0.11475	0.209496	-0.157297	0.0131145	0.147262	-0.172636	-0.143037	0.00802014	0.0545918	-0.148842
ENSMUSG00000021238	Aldh6a1	12	Methylmalonate-semialdehyde dehydrogenase [acylating], mitochondrial [Source:UniProtKB/Swiss-Prot;Acc:Q9EQ20]	104776	20.3411	24.1333	21.2202	23.8427	0.249979	0.000736727	0.016046	0.267638	0.0818492	0.177326	0.445426	0.087515	0.233799	0.000236208	0.00507854	0.247419	-0.0171161	0.747493	0.931549	-0.0186265	0.154216	0.00104314	0.0110027	0.15923
ENSMUSG00000023952	Gtpbp2	17	GTP-binding protein 2 [Source:UniProtKB/Swiss-Prot;Acc:Q3UJK4]	56055	24.1836	21.2045	25.2847	25.0019	-0.165065	0.000743169	0.0161554	-0.169918	0.0874003	0.0423461	0.206336	0.0896793	0.0618874	0.254258	0.630572	0.0644717	0.212742	0.000840445	0.0255593	0.236114	-0.0248497	0.658309	0.851985	-0.0258333
ENSMUSG00000006494	Pdk1	2	[Pyruvate dehydrogenase (acetyl-transferring)] kinase isozyme 1, mitochondrial [Source:UniProtKB/Swiss-Prot;Acc:Q8BFP9]	228026	14.6137	16.7583	15.4808	15.0906	0.207447	0.000750864	0.0163071	0.216926	0.103317	0.0563392	0.242283	0.108482	0.0614673	0.244936	0.620582	0.0639569	-0.142123	0.00618802	0.0950445	-0.15132	-0.0435659	0.38292	0.671356	-0.0450286
ENSMUSG00000090223	Pcp4	16	Calmodulin regulator protein PCP4 [Source:UniProtKB/Swiss-Prot;Acc:P63054]	18546	98.4867	75.8372	78.8334	81.085	-0.315917	0.000763175	0.0165587	-0.35548	-0.246272	0.00811524	0.0810586	-0.294211	-0.235243	0.0050026	0.0562677	-0.261651	0.0835515	0.24327	0.654569	0.095748	0.0281785	0.748322	0.901551	0.032084
ENSMUSG00000032637	Atxn2l	7	Mus musculus ataxin 2-like (Atxn2l), transcript variant 2, mRNA. [Source:RefSeq mRNA;Acc:NM_001347658]	233871	43.1255	37.7252	44.5289	42.421	-0.168655	0.000773817	0.0167259	-0.17368	0.0689153	0.104813	0.339317	0.0708801	-0.00753019	0.894009	0.97232	-0.00789194	0.151593	0.0157212	0.164857	0.167505	-0.0758463	0.163145	0.425933	-0.0794914
ENSMUSG00000052160	Pld4	12	Phospholipase D4 [Source:UniProtKB/Swiss-Prot;Acc:Q8BG07]	104759	3.36275	2.50366	3.0392	2.61573	-0.348495	0.000773237	0.0167259	-0.403844	-0.106256	0.177048	0.445302	-0.118972	-0.301281	0.000916026	0.0152704	-0.342302	0.0483655	0.600349	0.878967	0.0630432	-0.199368	0.013676	0.0822096	-0.223718
ENSMUSG00000028278	Rragd	4	Ras-related GTP binding D [Source:MGI Symbol;Acc:MGI:1098604]	52187	31.3646	37.0788	32.4803	35.6082	0.244781	0.000775523	0.0167469	0.261357	0.0712636	0.220388	0.495116	0.0755997	0.189028	0.00445411	0.051772	0.201196	-0.0535342	0.371919	0.760458	-0.0586715	0.119843	0.0193412	0.10554	0.124893
ENSMUSG00000051486	Pcdhb11	18		93882	1.20304	1.56177	1.47156	1.39947	0.343011	0.000782955	0.0168594	0.395305	0.26044	0.00658738	0.0715489	0.315182	0.208351	0.0176157	0.13683	0.235613	-0.128181	0.134875	0.499506	-0.15803	-0.0695757	0.456412	0.72511	-0.0803633
ENSMUSG00000051550	Zfp579	7	zinc finger protein 579 [Source:MGI Symbol;Acc:MGI:1915740]	68490	6.69157	5.49228	5.87874	5.96922	-0.247401	0.000784508	0.0168759	-0.263499	-0.14884	0.0216133	0.143303	-0.160262	-0.137501	0.0431567	0.242683	-0.147059	0.101392	0.183922	0.582195	0.118078	0.0117189	0.870778	0.951522	0.0125777
ENSMUSG00000040289	Hey1	3	hes related family bHLH transcription factor with YRPW motif 1 [Source:HGNC Symbol;Acc:HGNC:4880]	15213	21.7171	24.8318	18.6434	25.7094	0.204001	0.00078695	0.0168975	0.213233	-0.186656	0.00026112	0.00820832	-0.195005	0.251007	5.43544e-06	0.000195483	0.26153	0.0455827	0.458611	0.813006	0.0499051	0.434112	5.12848e-15	5.15388e-13	0.455987
ENSMUSG00000054263	Lifr	15	Mus musculus leukemia inhibitory factor receptor (Lifr), transcript variant 3, mRNA. [Source:RefSeq mRNA;Acc:NM_001358593]	16880	5.57075	6.44119	6.24391	6.14355	0.217953	0.000793075	0.017013	0.229185	0.175709	0.00933748	0.0879978	0.190634	0.152571	0.00377655	0.045816	0.158431	-0.0638842	0.260824	0.671641	-0.069006	-0.0304911	0.641273	0.842371	-0.0327514
ENSMUSG00000042129	Rassf4	6	Ras association domain-containing protein 4 [Source:UniProtKB/Swiss-Prot;Acc:Q8CB96]	213391	1.44898	1.95997	1.79582	1.78444	0.378135	0.000796429	0.017066	0.455832	0.271355	0.0059177	0.0670909	0.335016	0.27411	0.00435994	0.050906	0.318535	-0.119739	0.0914834	0.414938	-0.13574	-0.0159372	0.836434	0.938615	-0.0174061
ENSMUSG00000030042	Pole4	6	polymerase (DNA-directed), epsilon 4 (p12 subunit) [Source:MGI Symbol;Acc:MGI:1914229]	66979	14.0052	16.2194	14.0536	15.1405	0.221205	0.000797041	0.017066	0.232674	0.0305457	0.555893	0.777391	0.0317853	0.126328	0.0212683	0.15533	0.131535	-0.091972	0.111454	0.456206	-0.0994108	0.0955918	0.0466121	0.195104	0.0993011
ENSMUSG00000021215	Net1	13	neuroepithelial cell transforming gene 1 [Source:MGI Symbol;Acc:MGI:1927138]	56349	8.79775	11.102	11.4793	10.5336	0.315585	0.000806075	0.017227	0.354886	0.368606	1.04953e-06	0.000103854	0.409446	0.250608	0.00248827	0.0332697	0.277842	-0.0633289	0.424633	0.792649	-0.075495	-0.121554	0.0864938	0.289891	-0.132185
ENSMUSG00000041329	Atp1b2	11	Sodium/potassium-transporting ATPase subunit beta-2 [Source:UniProtKB/Swiss-Prot;Acc:P14231]	11932	106.078	124.307	107.727	117.208	0.234088	0.000816711	0.0174053	0.24848	0.0452377	0.428316	0.686627	0.0478669	0.154209	0.010103	0.0936933	0.162101	-0.0794854	0.126754	0.485747	-0.0848032	0.109922	0.0158802	0.091989	0.113571
ENSMUSG00000032040	Dcps	9	m7GpppX diphosphatase [Source:UniProtKB/Swiss-Prot;Acc:Q9DAR7]	69305	6.34468	7.90669	5.82161	8.43325	0.303997	0.000818308	0.0174231	0.338718	-0.0870264	0.241173	0.518867	-0.0976129	0.390976	1.2581e-06	5.26392e-05	0.430187	0.0800471	0.289406	0.695857	0.0929826	0.486623	9.50155e-13	7.52738e-11	0.527232
ENSMUSG00000032373	Car12	9	carbonic anhydrase 12 [Source:HGNC Symbol;Acc:HGNC:1371]	76459	5.25349	2.41152	2.588	2.30089	-0.499721	0.000823585	0.0175027	-1.0964	-0.442129	0.000416612	0.0117202	-0.990158	-0.645099	3.168e-06	0.000120245	-1.16811	-0.0429955	0.675948	0.906444	-0.0702232	-0.0977248	0.447099	0.718725	-0.178279
ENSMUSG00000037995	Igsf9	1	A [Source:UniProtKB/Swiss-Prot;Acc:Q05BQ1]	93842	1.68735	1.28293	1.89116	1.39311	-0.329222	0.000824966	0.0175157	-0.375254	0.16631	0.0418858	0.204973	0.190568	-0.232694	0.00681005	0.0703494	-0.258863	0.0919032	0.29521	0.700662	0.118043	-0.399052	1.12372e-06	3.19694e-05	-0.450134
ENSMUSG00000028744	Pqlc2	4	PQ loop repeat containing 2 [Source:MGI Symbol;Acc:MGI:2384837]	212555	4.02218	4.8611	4.52468	5.41985	0.269779	0.000827759	0.0175587	0.293104	0.182328	0.00500083	0.0601514	0.195329	0.418185	8.75892e-10	5.76629e-08	0.446841	0.133288	0.0753552	0.378894	0.155444	0.232317	0.000393576	0.00491845	0.250811
ENSMUSG00000002012	Pnck	X	pregnancy upregulated non-ubiquitously expressed CaM kinase [Source:MGI Symbol;Acc:MGI:1347357]	93843	23.0756	26.4804	23.1992	23.9801	0.209158	0.00084347	0.0178587	0.219449	0.0323187	0.583886	0.797011	0.0334771	0.0679064	0.35735	0.72292	0.0736918	-0.121032	0.12509	0.482359	-0.144347	0.0350006	0.647388	0.846506	0.0394784
ENSMUSG00000020864	Ankrd40	11	Ankyrin repeat domain-containing protein 40 [Source:UniProtKB/Swiss-Prot;Acc:Q5SUE8]	71452	38.8985	34.4082	35.5054	34.6998	-0.152543	0.000849834	0.0179434	-0.156169	-0.102115	0.0218343	0.144374	-0.105184	-0.143968	0.00011818	0.0028219	-0.146675	0.0108639	0.801545	0.94564	0.0111831	-0.0403818	0.359831	0.652591	-0.0420231
ENSMUSG00000030595	Nfkbib	7	NF-kappa-B inhibitor beta [Source:UniProtKB/Swiss-Prot;Acc:Q60778]	18036	8.57816	7.0674	8.13096	8.17827	-0.243041	0.000853437	0.0179712	-0.259615	-0.0486491	0.388084	0.654434	-0.0519251	-0.0461199	0.539198	0.839245	-0.0500105	0.176273	0.0261716	0.222222	0.211094	0.000764636	0.99126	0.996839	0.00128065
ENSMUSG00000032135	Mcam	9	Cell surface glycoprotein MUC18 [Source:UniProtKB/Swiss-Prot;Acc:Q8R2Y2]	84004	8.86334	6.2807	6.78672	6.50352	-0.386335	0.000854305	0.0179712	-0.474103	-0.278562	0.0075698	0.0776133	-0.356925	-0.34103	0.00241975	0.0326722	-0.42904	0.0332084	0.73447	0.926521	0.0469451	-0.056211	0.597665	0.817024	-0.0726479
ENSMUSG00000032727	Mier3	13	Mesoderm induction early response protein 3 [Source:UniProtKB/Swiss-Prot;Acc:Q3UHF3]	218613	4.67575	5.47178	4.74102	4.97562	0.232864	0.000868317	0.0182491	0.246948	0.0432612	0.41304	0.674529	0.0459839	0.10105	0.110854	0.416754	0.106663	-0.12322	0.0659706	0.355702	-0.138485	0.0582035	0.286008	0.582291	0.0601114
ENSMUSG00000020122	Egfr	11	Epidermal growth factor receptor [Source:UniProtKB/Swiss-Prot;Acc:Q01279]	13649	1.91006	2.3367	2.05696	2.18883	0.282592	0.000898434	0.0188126	0.309798	0.121108	0.0718952	0.277222	0.131384	0.200958	0.00213616	0.0297579	0.213682	-0.0871946	0.145088	0.518189	-0.0944463	0.078311	0.103885	0.324557	0.0814602
ENSMUSG00000036390	Gadd45a	6	Growth arrest and DNA damage-inducible protein GADD45 alpha [Source:UniProtKB/Swiss-Prot;Acc:P48316]	13197	6.6674	4.13963	6.67716	6.63841	-0.457709	0.000926703	0.0193512	-0.666464	0.0177441	0.880609	0.947892	0.0273566	0.00683153	0.956304	0.989504	0.00888005	0.396269	0.000166235	0.00833323	0.676998	-0.0124499	0.915233	0.9673	-0.0193409
ENSMUSG00000025439	Clns1a	7	chloride nucleotide-sensitive channel 1A [Source:HGNC Symbol;Acc:HGNC:2080]	12729	17.3955	14.7436	16.9888	15.2319	-0.208283	0.000937315	0.019537	-0.218898	-0.00810057	0.861149	0.940681	-0.00875703	-0.163382	0.0100634	0.0934376	-0.17296	0.0419568	0.536267	0.851009	0.0475689	-0.156614	0.00543494	0.0408068	-0.164717
ENSMUSG00000030105	Arl8b	6	ADP-ribosylation factor-like protein 8B [Source:UniProtKB/Swiss-Prot;Acc:Q9CQW2]	67166	48.0224	52.0045	48.5682	50.5576	0.132282	0.000938492	0.0195436	0.134619	0.0411422	0.127222	0.375076	0.0417286	0.090425	0.0215748	0.15681	0.0922839	-0.0382459	0.454518	0.811458	-0.0406713	0.0488717	0.212789	0.495068	0.0499886
ENSMUSG00000029625	Cpsf4	5	Cleavage and polyadenylation specificity factor subunit 4 [Source:UniProtKB/Swiss-Prot;Acc:Q8BQZ5]	54188	7.39666	8.87753	7.22421	8.52802	0.262654	0.000949445	0.0197491	0.284135	-0.00662099	0.919863	0.966462	-0.00752153	0.198953	0.0191482	0.144738	0.221954	-0.0495099	0.550327	0.857262	-0.0604379	0.205829	0.0078372	0.0537171	0.228981
ENSMUSG00000017843	Ppp2r5c	12	protein phosphatase 2, regulatory subunit B', gamma [Source:MGI Symbol;Acc:MGI:1349475]	26931	47.9403	52.7099	44.4594	52.0652	0.153176	0.000950094	0.0197491	0.157069	-0.0820371	0.00482355	0.0589353	-0.0831659	0.135007	6.09279e-05	0.00162572	0.136951	-0.0175775	0.692384	0.910978	-0.0185169	0.217023	1.19437e-14	1.17846e-12	0.219536
ENSMUSG00000065590	Mir212	11	microRNA 212 [Source:MGI Symbol;Acc:MGI:2676888]		5.90449	2.25729	5.95369	4.50728	-0.478639	0.000973171	0.0201736	-1.36845	0.012066	0.919993	0.966501	0.0345414	-0.188762	0.175773	0.530821	-0.375608	0.195109	0.0252025	0.216104	0.994073	-0.140193	0.252557	0.544451	-0.411615
ENSMUSG00000064120	Mocs1	17	Molybdenum cofactor biosynthesis protein 1 GTP 3',8-cyclase Cyclic pyranopterin monophosphate synthase [Source:UniProtKB/Swiss-Prot;Acc:Q5RKZ7]	56738	3.05139	3.70162	3.23739	3.70324	0.273648	0.000978118	0.0202577	0.300261	0.104336	0.107723	0.345086	0.111901	0.278849	2.29126e-05	0.000691681	0.297643	-0.000260918	0.997144	0.998996	-0.0010376	0.172042	0.00494773	0.0380516	0.185088
ENSMUSG00000063889	Crem	18	cAMP-responsive element modulator [Source:UniProtKB/Swiss-Prot;Acc:P27699]	12916	5.67144	4.74054	5.34213	5.17367	-0.226527	0.000984268	0.0203666	-0.238831	-0.0576005	0.329931	0.604542	-0.0618385	-0.108958	0.0619837	0.301446	-0.11474	0.111709	0.109892	0.453255	0.125596	-0.0502615	0.432443	0.709044	-0.0536911
ENSMUSG00000066640	Fbxl18	5	F-box and leucine rich repeat protein 18 [Source:HGNC Symbol;Acc:HGNC:21874]	231863	7.25545	8.31768	8.26989	8.2662	0.206157	0.000985644	0.0203765	0.216402	0.205952	8.38084e-06	0.000587004	0.213388	0.198521	2.17891e-05	0.000661192	0.204568	-0.00925454	0.850611	0.962417	-0.0102557	-0.00965398	0.775596	0.912216	-0.0095011
ENSMUSG00000035206	Sppl2b	10	Signal peptide peptidase-like 2B [Source:UniProtKB/Swiss-Prot;Acc:Q3TD49]	73218	11.6647	9.92529	11.668	11.2043	-0.203164	0.00100069	0.0206127	-0.212383	0.0260523	0.576237	0.791379	0.0267149	-0.0392778	0.424642	0.77345	-0.0405426	0.160342	0.00507723	0.0833999	0.173541	-0.0661288	0.136466	0.383364	-0.0677537
ENSMUSG00000036036	Zfp57	17	zinc finger protein 57 [Source:MGI Symbol;Acc:MGI:99204]	22715	3.81316	2.85758	4.30298	3.05143	-0.341753	0.00100712	0.020689	-0.396989	0.183225	0.00786391	0.0797164	0.199075	-0.27627	0.000822882	0.014039	-0.305713	0.0688118	0.465964	0.817756	0.0929016	-0.460764	5.01207e-10	2.80405e-08	-0.505769
ENSMUSG00000028788	Ptp4a2	4	Protein tyrosine phosphatase type IVA 2 [Source:UniProtKB/Swiss-Prot;Acc:O70274]	19244	35.3715	31.0529	33.8093	32.5833	-0.162584	0.00100669	0.020689	-0.16752	-0.0386127	0.252429	0.529628	-0.0391674	-0.0983581	0.00572881	0.0618457	-0.100087	0.0655793	0.154145	0.534833	0.069139	-0.0602897	0.0606093	0.230915	-0.0615367
ENSMUSG00000040502	2009-03-01	10	E3 ubiquitin-protein ligase MARCH9 [Source:UniProtKB/Swiss-Prot;Acc:Q3TZ87]	216438	5.51033	6.4476	5.89247	6.85296	0.232616	0.00100927	0.0207147	0.247113	0.116404	0.0412378	0.203263	0.122693	0.318322	2.55453e-08	1.43109e-06	0.332794	0.0794957	0.192908	0.594391	0.0873424	0.200171	0.000140987	0.00206226	0.209591
ENSMUSG00000059796	Eif4a1	11	Eukaryotic initiation factor 4A-I [Source:UniProtKB/Swiss-Prot;Acc:P60843]	13681	59.5779	52.1955	54.3826	56.0695	-0.165361	0.00101425	0.020798	-0.170321	-0.102886	0.0146613	0.115658	-0.105939	-0.0677891	0.0858815	0.361733	-0.0693333	0.0982595	0.025035	0.215173	0.102612	0.035282	0.371411	0.662628	0.0359992
ENSMUSG00000019518	Ap4m1	5	AP-4 complex subunit mu-1 [Source:UniProtKB/Swiss-Prot;Acc:Q9JKC7]	11781	6.38124	5.40527	6.079	5.69767	-0.208985	0.0010188	0.0208725	-0.219389	-0.0432462	0.400969	0.664245	-0.0444375	-0.141212	0.00638669	0.0670761	-0.146106	0.0688067	0.230244	0.64073	0.0749281	-0.0981922	0.0407869	0.178356	-0.102417
ENSMUSG00000022679	Mpv17l	16	Mpv17-like protein [Source:UniProtKB/Swiss-Prot;Acc:Q99MS3]	93734	22.531	24.7642	25.9173	25.354	0.1527	0.0010222	0.0209234	0.156111	0.223877	1.91217e-13	6.14058e-11	0.227708	0.184943	1.82189e-07	8.93876e-06	0.188076	0.0312528	0.535967	0.851009	0.0336205	-0.0391767	0.278728	0.5744	-0.0402558
ENSMUSG00000003154	Foxj2	6	Forkhead box protein J2 [Source:UniProtKB/Swiss-Prot;Acc:Q9ES18]	60611	8.28702	7.17881	8.20649	7.56127	-0.18033	0.00102867	0.021037	-0.186882	0.0115479	0.789796	0.909274	0.0113505	-0.111575	0.0138609	0.116189	-0.11485	0.0686832	0.208351	0.614679	0.0737025	-0.123341	0.00581636	0.0430173	-0.126869
ENSMUSG00000064181	Rab3ip	10	RAB3A interacting protein [Source:MGI Symbol;Acc:MGI:105933]	216363	11.8223	10.2659	10.6356	11.2995	-0.177226	0.00103494	0.0211272	-0.183613	-0.122685	0.00509261	0.0608254	-0.12727	-0.0461289	0.291968	0.667809	-0.0474461	0.129349	0.0115288	0.136953	0.137808	0.07635	0.0790559	0.273651	0.0792206
ENSMUSG00000031283	Chrdl1	X	Mus musculus chordin-like 1 (Chrdl1), transcript variant 3, mRNA. [Source:RefSeq mRNA;Acc:NM_001358592]	83453	6.27027	7.9828	8.52314	8.48776	0.324195	0.00103766	0.0211638	0.370211	0.39672	1.55941e-05	0.000958164	0.471057	0.40795	2.35221e-06	9.25983e-05	0.456758	0.0753521	0.326544	0.725137	0.0882047	-0.0122551	0.886046	0.95713	-0.0142001
ENSMUSG00000038342	Mlxip	5	MLX interacting protein [Source:HGNC Symbol;Acc:HGNC:17055]	208104	5.46623	6.34369	6.08312	6.79312	0.221258	0.0010413	0.0212191	0.234299	0.169604	0.00246302	0.0388513	0.179136	0.314289	8.57214e-08	4.45924e-06	0.329585	0.0876368	0.173726	0.566473	0.0969325	0.142445	0.0115413	0.0723231	0.149762
ENSMUSG00000020015	Cdk17	10	Cyclin-dependent kinase 17 [Source:UniProtKB/Swiss-Prot;Acc:Q8K0D0]	237459	60.9766	69.9914	61.6139	62.1878	0.207671	0.00106955	0.0217462	0.217938	0.0380308	0.438884	0.6948	0.0396596	0.0440353	0.433905	0.778931	0.0459815	-0.15762	0.00503936	0.0831404	-0.170288	0.00552907	0.903776	0.963616	0.00562484
ENSMUSG00000032705	Exd2	12	Exonuclease 3'-5' domain-containing protein 2 [Source:UniProtKB/Swiss-Prot;Acc:Q8VEG4]	97827	26.2378	29.3939	29.267	28.0826	0.176991	0.00107809	0.0218662	0.183382	0.176128	0.000182765	0.00625889	0.182691	0.111982	0.00673383	0.0699014	0.114611	-0.0631271	0.207735	0.61347	-0.067208	-0.0666792	0.139615	0.388192	-0.0687084
ENSMUSG00000024642	Tle4	19	Transducin-like enhancer protein 4 [Source:UniProtKB/Swiss-Prot;Acc:Q62441]	21888	15.0028	11.8521	12.7992	11.4662	-0.289075	0.00107981	0.0218669	-0.320469	-0.184305	0.0128066	0.10643	-0.20347	-0.340316	1.06098e-05	0.000352726	-0.371437	-0.0410923	0.608115	0.881102	-0.049013	-0.15257	0.0426059	0.183963	-0.168659
ENSMUSG00000071454	Dtnb	12	Dystrobrevin beta [Source:UniProtKB/Swiss-Prot;Acc:O70585]	13528	14.9961	12.5217	13.2167	13.2898	-0.226611	0.0010942	0.0221334	-0.239867	-0.150074	0.00409304	0.0535873	-0.157079	-0.149046	0.0146062	0.120155	-0.156929	0.075233	0.269855	0.67899	0.0845342	-0.000434524	0.993819	0.997581	-0.000499442
ENSMUSG00000024772	Ehd1	19	EH domain-containing protein 1 [Source:UniProtKB/Swiss-Prot;Acc:Q9WVK4]	13660	9.18595	7.48717	8.21061	7.60797	-0.254592	0.00111185	0.022416	-0.27402	-0.128051	0.0325138	0.17967	-0.135991	-0.239291	0.000148652	0.00340642	-0.253041	0.0205851	0.771123	0.93702	0.0224625	-0.11074	0.0605221	0.230766	-0.117568
ENSMUSG00000037095	Lrg1	17	leucine rich alpha-2-glycoprotein 1 [Source:HGNC Symbol;Acc:HGNC:29480]	76905	0.783597	1.30613	0.894272	1.3256	0.473686	0.00111876	0.0224957	0.757554	0.121813	0.330383	0.604892	0.217619	0.536838	3.24607e-05	0.000933945	0.776085	0.0147271	0.887895	0.972658	0.0201671	0.377302	0.00180253	0.0171462	0.558382
ENSMUSG00000025395	Prim1	10	DNA primase, p49 subunit [Source:MGI Symbol;Acc:MGI:97757]	19075	1.38888	1.7424	1.50447	1.50818	0.309302	0.00112426	0.0225862	0.34752	0.122278	0.124795	0.371746	0.141479	0.120192	0.177566	0.533261	0.137111	-0.156171	0.0962018	0.425138	-0.208844	-0.00315017	0.972509	0.989745	-0.00522699
ENSMUSG00000023961	Enpp4	17	Mus musculus ectonucleotide pyrophosphatase/phosphodiesterase 4 (Enpp4), transcript variant 2, mRNA. [Source:RefSeq mRNA;Acc:NM_001357996]	224794	8.09549	6.09383	7.05564	6.8337	-0.335056	0.0011274	0.0226295	-0.38871	-0.143542	0.127092	0.374824	-0.172105	-0.202288	0.0202745	0.150381	-0.227185	0.134137	0.10081	0.435035	0.163359	-0.0477308	0.591014	0.813433	-0.0558651
ENSMUSG00000089832	Shkbp1	7	SH3KBP1-binding protein 1 [Source:UniProtKB/Swiss-Prot;Acc:Q6P7W2]	192192	5.74592	4.51953	5.47565	5.89743	-0.29284	0.00113358	0.0227334	-0.325384	-0.0375595	0.658404	0.838586	-0.0429803	0.0467907	0.62111	0.88136	0.053932	0.285553	0.002052	0.0470803	0.381234	0.080513	0.403325	0.68644	0.0964279
ENSMUSG00000054474	Thnsl2	6	Threonine synthase-like 2 [Source:UniProtKB/Swiss-Prot;Acc:Q80W22]	232078	1.44217	1.89966	1.87398	1.98067	0.353389	0.00114573	0.022957	0.417606	0.348946	5.05564e-05	0.00239426	0.403573	0.404805	5.2055e-05	0.00141063	0.477244	0.0432563	0.653865	0.897208	0.0612216	0.0623159	0.495432	0.75224	0.073173
ENSMUSG00000038257	Glra3	8	glycine receptor alpha 3 [Source:HGNC Symbol;Acc:HGNC:4328]	110304	0.889955	1.27242	1.01771	1.01534	0.410655	0.00114748	0.0229718	0.534172	0.166766	0.117731	0.361171	0.217134	0.164187	0.145798	0.483261	0.207923	-0.243181	0.00893775	0.118782	-0.324983	-0.0109529	0.906968	0.964483	-0.0101146
ENSMUSG00000019478	Rab4a	8	Ras-related protein Rab-4A [Source:UniProtKB/Swiss-Prot;Acc:P56371]	19341	19.0143	21.6646	17.9115	21.1037	0.200445	0.0011555	0.0230312	0.208828	-0.0578304	0.235112	0.512304	-0.0597687	0.164163	0.000414052	0.00807487	0.168482	-0.0365411	0.500747	0.837905	-0.0385464	0.221612	8.90992e-07	2.61715e-05	0.227743
ENSMUSG00000002227	Mov10	3	Putative helicase MOV-10 [Source:UniProtKB/Swiss-Prot;Acc:P23249]	17454	3.38199	2.78546	3.01096	3.07503	-0.24108	0.00115535	0.0230312	-0.259235	-0.128805	0.0552429	0.239917	-0.14124	-0.107756	0.215702	0.58589	-0.1209	0.105657	0.249548	0.66031	0.14027	0.0162016	0.858022	0.947359	0.0198826
ENSMUSG00000030805	Stx4a	7	Syntaxin-4 [Source:UniProtKB/Swiss-Prot;Acc:P70452]	20909	28.4949	23.5501	24.8492	28.1016	-0.23732	0.00116011	0.0231028	-0.253401	-0.161789	0.00354318	0.0490876	-0.170859	-0.00148414	0.980237	0.995226	-0.00194265	0.231608	0.000126976	0.00677464	0.253172	0.162708	0.000592724	0.00690621	0.168422
ENSMUSG00000041684	Bivm	1	Mus musculus basic, immunoglobulin-like variable motif containing (Bivm), transcript variant 3, mRNA. [Source:RefSeq mRNA;Acc:NM_001357047]	246229	6.62143	7.72739	6.82039	7.33824	0.228771	0.00117305	0.0233197	0.242818	0.064333	0.307543	0.584206	0.0683047	0.158762	0.0042434	0.0498701	0.165705	-0.0700869	0.218481	0.627567	-0.0753811	0.0909415	0.105387	0.327485	0.0967502
ENSMUSG00000003437	Paf1	7	RNA polymerase II-associated factor 1 homolog [Source:UniProtKB/Swiss-Prot;Acc:Q8K2T8]	54624	24.1875	21.139	21.8834	22.0662	-0.168505	0.00117238	0.0233197	-0.173644	-0.114914	0.00960296	0.0898529	-0.118728	-0.111284	0.0149915	0.12239	-0.114873	0.0559997	0.337522	0.734455	0.0603674	0.00339034	0.947554	0.980544	0.00318644
ENSMUSG00000017057	Il13ra1	X	Interleukin-13 receptor subunit alpha-1 [Source:UniProtKB/Swiss-Prot;Acc:O09030]	16164	1.28017	1.61797	1.28855	1.41213	0.315179	0.00117975	0.0234325	0.359572	0.0335191	0.679713	0.851016	0.0359861	0.141533	0.13468	0.462937	0.161975	-0.140183	0.143423	0.515347	-0.196174	0.10518	0.267257	0.561275	0.125484
ENSMUSG00000049971	Glt1d1	5	Glycosyltransferase 1 domain-containing protein 1 [Source:UniProtKB/Swiss-Prot;Acc:A4FUP9]	319804	8.55315	7.41979	8.49848	8.43595	-0.178089	0.00119031	0.0236217	-0.185195	0.0162876	0.715105	0.870738	0.0160755	-0.00177277	0.966203	0.992129	-0.00237671	0.171438	0.00168069	0.0418444	0.184516	-0.0187687	0.68366	0.865718	-0.0191258
ENSMUSG00000075590	Nrbp2	15	Mus musculus nuclear receptor binding protein 2 (Nrbp2), transcript variant 1, mRNA. [Source:RefSeq mRNA;Acc:NM_001358359]	223649	53.0795	44.5844	47.1284	50.3729	-0.218162	0.00119889	0.0237504	-0.230542	-0.137872	0.0114951	0.0997798	-0.144931	-0.0529139	0.530187	0.834807	-0.0589183	0.13899	0.103303	0.440467	0.173462	0.0764731	0.334712	0.63042	0.0853947
ENSMUSG00000073791	Efcab7	4	EF-hand calcium-binding domain-containing protein 7 [Source:RefSeq peptide;Acc:NP_663524]	230500	0.949567	1.38611	0.874378	0.998123	0.422008	0.00120595	0.0238697	0.566161	-0.0672798	0.550439	0.773487	-0.0930372	0.0744184	0.509285	0.824629	0.090395	-0.29413	0.00453917	0.0789175	-0.47421	0.139167	0.215289	0.498271	0.18295
ENSMUSG00000044337	Ackr3	1	atypical chemokine receptor 3 [Source:MGI Symbol;Acc:MGI:109562]	12778	3.05857	2.37818	3.10061	3.13505	-0.306213	0.00121443	0.0239751	-0.342716	0.0391639	0.607257	0.81152	0.0448858	0.0504409	0.415364	0.767403	0.0523679	0.327856	6.60668e-05	0.00414268	0.396511	0.00821436	0.910652	0.965803	0.00691232
ENSMUSG00000039713	Plekhg5	4	Pleckstrin homology domain-containing family G member 5 [Source:UniProtKB/Swiss-Prot;Acc:Q66T02]	269608	22.2085	19.4139	24.8647	22.9439	-0.168989	0.00124797	0.0245733	-0.174478	0.181124	0.00013527	0.00489849	0.187868	0.0609294	0.247739	0.623486	0.0632317	0.219952	0.000170809	0.00845572	0.239393	-0.119829	0.024664	0.125647	-0.125296
ENSMUSG00000043207	Zmpste24	4	zinc metallopeptidase, STE24 [Source:MGI Symbol;Acc:MGI:1890508]	230709	8.10004	9.23972	7.74137	9.08473	0.200322	0.00124777	0.0245733	0.210003	-0.0383127	0.457847	0.710102	-0.0398305	0.176953	0.000709185	0.0124548	0.183403	-0.0227131	0.662254	0.900845	-0.0249429	0.216009	2.476e-06	6.49113e-05	0.222599
ENSMUSG00000022246	Rai14	15	Mus musculus retinoic acid induced 14 (Rai14), transcript variant 3, mRNA. [Source:RefSeq mRNA;Acc:NM_001356534]	75646	2.9114	2.19236	2.49549	2.36153	-0.333533	0.00125018	0.0245955	-0.3882	-0.161447	0.0896004	0.312884	-0.195076	-0.232585	0.0318959	0.20136	-0.285706	0.0713022	0.47261	0.822092	0.104401	-0.0712707	0.502876	0.757945	-0.0910423
ENSMUSG00000046101	Mcmdc2	1	Minichromosome maintenance domain-containing protein 2 [Source:UniProtKB/Swiss-Prot;Acc:E9Q956]	240697	1.16154	1.56349	1.23805	1.28697	0.369064	0.00126135	0.0247725	0.447438	0.0920564	0.376288	0.644309	0.117136	0.134268	0.203248	0.568817	0.163065	-0.191826	0.0558714	0.326863	-0.282377	0.0337248	0.757538	0.904073	0.0452007
ENSMUSG00000034930	Rtkn	6	Rhotekin [Source:UniProtKB/Swiss-Prot;Acc:Q8C6B2]	20166	19.8024	16.585	19.4318	18.9258	-0.221866	0.00126484	0.0247983	-0.234662	-0.000904818	0.986765	0.993712	-0.000632516	-0.0456978	0.390324	0.750287	-0.0472913	0.175423	0.00168323	0.0418444	0.188964	-0.0454843	0.320824	0.617743	-0.0472004
ENSMUSG00000042155	Klhl23	2	Kelch-like protein 23 [Source:UniProtKB/Swiss-Prot;Acc:Q6GQU2]	277396	16.4963	19.4253	18.427	16.1198	0.238449	0.0012798	0.025027	0.254953	0.173155	0.00523285	0.0619051	0.185098	-0.0140748	0.837928	0.957451	-0.0150192	-0.234081	0.00108736	0.0307895	-0.268317	-0.186777	0.00453177	0.0355131	-0.20064
ENSMUSG00000086600	C030005K06Rik	18	RIKEN cDNA C030005K06 gene [Source:MGI Symbol;Acc:MGI:1925945]		1.31539	0.875372	1.08771	0.742658	-0.418777	0.0012832	0.025072	-0.566948	-0.191169	0.0697517	0.273027	-0.247868	-0.651446	3.14683e-09	1.96088e-07	-0.806585	-0.142002	0.178603	0.57447	-0.237842	-0.433899	6.10923e-05	0.00102881	-0.559043
ENSMUSG00000024511	Rab27b	18	RAB27B, member RAS oncogene family [Source:MGI Symbol;Acc:MGI:1931295]	80718	6.19956	7.65411	6.14148	7.35535	0.289978	0.00129748	0.0252858	0.32242	0.00931951	0.89454	0.955166	0.0102216	0.240241	0.00245136	0.0329261	0.26368	-0.0503722	0.468627	0.819457	-0.0571097	0.239899	2.39147e-05	0.000463083	0.252826
ENSMUSG00000036281	Snapc4	2	snRNA-activating protein complex subunit 4 [Source:UniProtKB/Swiss-Prot;Acc:Q8BP86]	227644	13.1134	11.386	13.8337	14.0023	-0.177313	0.00130235	0.0253591	-0.184212	0.0984384	0.0566613	0.242902	0.102568	0.102603	0.148771	0.487749	0.110335	0.248896	0.00146745	0.0387059	0.296334	0.00632495	0.931264	0.973902	0.00717494
ENSMUSG00000005682	Pan2	10	PAN2-PAN3 deadenylation complex catalytic subunit Pan2 [Source:UniProtKB/Swiss-Prot;Acc:Q8BGF7]	103135	6.04019	5.13699	6.2286	5.50658	-0.203095	0.00130811	0.0254495	-0.213249	0.0678081	0.148017	0.406791	0.0705198	-0.11033	0.0800363	0.34741	-0.116393	0.0863229	0.216469	0.625337	0.0986065	-0.178067	0.00184284	0.017475	-0.18756
ENSMUSG00000009216	Fam163b	2	Protein FAM163B [Source:UniProtKB/Swiss-Prot;Acc:Q8BUM6]	109349	52.4889	44.5345	48.6086	49.74	-0.207134	0.0013249	0.0257322	-0.217858	-0.082232	0.120679	0.365214	-0.0862383	-0.0584134	0.34613	0.71364	-0.0615682	0.142964	0.0220198	0.2012	0.15794	0.0227064	0.679609	0.863109	0.0239165
ENSMUSG00000034684	Sema3f	9	Semaphorin-3F [Source:UniProtKB/Swiss-Prot;Acc:O88632]	20350	3.38673	2.38628	4.21376	2.20634	-0.385072	0.00133187	0.0258456	-0.483369	0.269385	0.00918788	0.0871737	0.343114	-0.496721	2.13792e-06	8.52862e-05	-0.598246	-0.0857815	0.355157	0.749822	-0.113324	-0.785857	3.17231e-16	3.56795e-14	-0.941972
ENSMUSG00000015149	Sirt2	7	NAD-dependent protein deacetylase sirtuin-2 [Source:UniProtKB/Swiss-Prot;Acc:Q8VDQ8]	64383	60.3387	50.0251	54.8925	57.8777	-0.2333	0.00133845	0.025929	-0.248931	-0.100675	0.143941	0.401451	-0.109433	-0.0397385	0.530538	0.834807	-0.0420119	0.192154	0.000894699	0.0267632	0.2086	0.0627461	0.321946	0.619053	0.0668198
ENSMUSG00000020251	Glt8d2	10	glycosyltransferase 8 domain containing 2 [Source:HGNC Symbol;Acc:HGNC:24890]	74782	5.69601	7.5549	6.21862	7.76395	0.355341	0.00136942	0.0264839	0.42542	0.12541	0.174928	0.442995	0.14913	0.374261	0.000664993	0.0118938	0.463595	0.028511	0.766049	0.936021	0.0393534	0.261706	0.00611294	0.0446291	0.313359
ENSMUSG00000025145	Lrrc45	11	Leucine-rich repeat-containing protein 45 [Source:UniProtKB/Swiss-Prot;Acc:Q8CIM1]	217366	23.758	20.6784	24.6887	24.1228	-0.17354	0.00137094	0.0264909	-0.17967	0.0789595	0.108625	0.346476	0.0817174	0.0354194	0.635567	0.887379	0.038472	0.181429	0.0253191	0.216697	0.219831	-0.0399539	0.597326	0.817024	-0.0438497
ENSMUSG00000024758	Rtn3	19	Reticulon-3 [Source:UniProtKB/Swiss-Prot;Acc:Q9ES97]	20168	229.496	258.355	233.637	259.731	0.182734	0.00137228	0.0264942	0.189908	0.0490058	0.242983	0.520262	0.0504539	0.189958	5.99288e-05	0.00160349	0.195769	0.00716389	0.873286	0.968919	0.00752258	0.142435	9.08077e-06	0.00020155	0.144691
ENSMUSG00000052613	Pcdh15	10	Protocadherin-15 [Source:UniProtKB/Swiss-Prot;Acc:Q99PJ1]	11994	2.90493	3.73153	3.25364	3.75904	0.327952	0.00138206	0.026638	0.379455	0.161004	0.0645294	0.260629	0.186912	0.336711	0.000309179	0.0063596	0.386506	0.00746857	0.92186	0.981587	0.00878491	0.180452	0.01437	0.0854132	0.198665
ENSMUSG00000068299	Nat8f4	6		75541	3.70703	4.90893	3.29796	3.57806	0.355455	0.00139024	0.0267505	0.42636	-0.117287	0.226385	0.501964	-0.141948	-0.0287446	0.760219	0.934245	-0.0327132	-0.374162	5.6575e-06	0.000558013	-0.457586	0.0965707	0.254847	0.547341	0.108401
ENSMUSG00000029003	Mad2l2	4	Mitotic spindle assembly checkpoint protein MAD2B [Source:UniProtKB/Swiss-Prot;Acc:Q9D752]	71890	4.09529	4.9345	3.78499	4.92807	0.265771	0.00139331	0.0267868	0.290146	-0.0800396	0.262729	0.539272	-0.0872272	0.259877	0.000723698	0.012643	0.285273	-0.00402188	0.961789	0.990916	-0.0031747	0.33049	3.76937e-05	0.000675097	0.371966
ENSMUSG00000052369	Tmem106c	15	Mus musculus transmembrane protein 106C (Tmem106c), transcript variant 3, mRNA. [Source:RefSeq mRNA;Acc:NM_001356508]	380967	15.1232	17.1029	15.536	17.8987	0.189856	0.00139799	0.0268314	0.197935	0.0635294	0.190007	0.460354	0.0648445	0.250236	8.53467e-06	0.000289248	0.261757	0.0583821	0.366071	0.756295	0.0654069	0.185109	0.00106281	0.0111467	0.196363
ENSMUSG00000031997	Trpc6	9	transient receptor potential cation channel, subfamily C, member 6 [Source:MGI Symbol;Acc:MGI:109523]	22068	3.65138	4.84769	3.52791	4.43335	0.356063	0.00139762	0.0268314	0.427322	-0.0213634	0.822131	0.924952	-0.0263826	0.261295	0.00347928	0.0431072	0.295561	-0.109473	0.150147	0.527317	-0.130426	0.290526	0.00010691	0.0016366	0.321229
ENSMUSG00000033186	Mzt1	14	Mitotic-spindle organizing protein 1 [Source:UniProtKB/Swiss-Prot;Acc:Q8BUR9]	76789	32.9353	29.3073	32.0001	27.7538	-0.144377	0.00140125	0.0268715	-0.148151	-0.0154004	0.591273	0.802254	-0.0156812	-0.219699	3.14995e-05	0.00090741	-0.228123	-0.0707187	0.271118	0.68053	-0.0783999	-0.204179	8.08453e-05	0.00129897	-0.213
ENSMUSG00000040940	Arhgef1	7	Rho guanine nucleotide exchange factor 1 [Source:UniProtKB/Swiss-Prot;Acc:Q61210]	16801	15.3484	13.4021	16.1126	15.9262	-0.169576	0.00142549	0.0272903	-0.175565	0.0923366	0.0640548	0.259379	0.0958153	0.0661668	0.284587	0.660819	0.0698063	0.217711	0.00162694	0.0410037	0.247128	-0.0252017	0.69317	0.869871	-0.0266486
ENSMUSG00000030842	Lamtor1	7	Ragulator complex protein LAMTOR1 [Source:UniProtKB/Swiss-Prot;Acc:Q9CQ22]	66508	27.3284	22.7919	25.706	24.1726	-0.226557	0.00145172	0.0276994	-0.240738	-0.0588111	0.265847	0.542533	-0.0614446	-0.147882	0.0248939	0.171945	-0.157326	0.0731125	0.329094	0.727181	0.0849322	-0.0897371	0.159532	0.420155	-0.0962404
ENSMUSG00000033900	Map9	3	Mus musculus microtubule-associated protein 9 (Map9), transcript variant 2, mRNA. [Source:RefSeq mRNA;Acc:NM_001356457]	213582	22.2643	25.9859	23.7396	22.5325	0.226897	0.00145963	0.027827	0.241496	0.110535	0.0497308	0.224843	0.116777	0.0323828	0.595069	0.868262	0.0341047	-0.192362	0.000272766	0.0115748	-0.205821	-0.0809317	0.0579901	0.224343	-0.0833867
ENSMUSG00000028339	Col15a1	4	Collagen alpha-1(XV) chain Restin [Source:UniProtKB/Swiss-Prot;Acc:O35206]	12819	2.00204	1.44464	2.1477	1.605	-0.367616	0.00147252	0.0280493	-0.451158	0.101414	0.320943	0.595103	0.127242	-0.261053	0.00564324	0.0614272	-0.301299	0.129872	0.0822632	0.394283	0.151566	-0.377234	8.49691e-06	0.000190147	-0.429002
ENSMUSG00000042743	Sgtb	13	Small glutamine-rich tetratricopeptide repeat-containing protein beta [Source:UniProtKB/Swiss-Prot;Acc:Q8VD33]	218544	57.6985	65.4052	63.5155	59.7054	0.191348	0.00148628	0.028217	0.199734	0.156554	0.00192747	0.032898	0.163418	0.0633746	0.334717	0.706012	0.0673704	-0.114751	0.10237	0.439001	-0.130738	-0.0904276	0.153275	0.410657	-0.0965953
ENSMUSG00000095742	CAAA01147332.1	JH584295.1			39.5931	31.9094	40.2389	36.1155	-0.265117	0.00149384	0.0283369	-0.290937	0.0446334	0.563442	0.782009	0.0492159	-0.108274	0.114357	0.423366	-0.114792	0.150823	0.0426036	0.286484	0.177854	-0.15034	0.0480682	0.199239	-0.164684
ENSMUSG00000054814	Usp46	5	ubiquitin specific peptidase 46 [Source:MGI Symbol;Acc:MGI:1916977]	69727	27.2913	31.359	26.2278	27.809	0.208772	0.0014996	0.0284225	0.219793	-0.031069	0.496271	0.738057	-0.0319963	0.0423104	0.435827	0.779949	0.043998	-0.15779	0.0113805	0.13617	-0.173945	0.073164	0.114694	0.344352	0.0754372
ENSMUSG00000006705	Pknox1	17	Homeobox protein PKNOX1 [Source:UniProtKB/Swiss-Prot;Acc:O70477]	18771	4.11006	3.30357	3.48529	3.38389	-0.269168	0.00150791	0.0285326	-0.294838	-0.194884	0.00498159	0.0600048	-0.212096	-0.246314	0.000253971	0.00539337	-0.263036	0.0315702	0.617677	0.883971	0.0334769	-0.0476811	0.384685	0.672813	-0.0514644
ENSMUSG00000043542	Zc2hc1a	3	zinc finger, C2HC-type containing 1A [Source:MGI Symbol;Acc:MGI:1914556]	67306	20.6333	17.6467	22.2524	16.4807	-0.197122	0.00151127	0.0285723	-0.206675	0.128256	0.0101604	0.0929122	0.13386	-0.297848	5.59934e-10	3.74979e-08	-0.307147	-0.0936768	0.0578643	0.333079	-0.098797	-0.430178	1.06195e-25	1.93713e-23	-0.441648
ENSMUSG00000028680	Plk3	4	serine/threonine-protein kinase PLK3 isoform 2 [Source:RefSeq peptide;Acc:NP_001300845]	12795	7.80466	5.42616	9.04377	7.70536	-0.392738	0.0015285	0.0288742	-0.504195	0.19049	0.0569895	0.243709	0.23684	-0.00308414	0.978832	0.994908	-0.00407801	0.326423	0.00135344	0.0364252	0.501786	-0.195555	0.0545498	0.215685	-0.241748
ENSMUSG00000003184	Irf3	7	interferon regulatory factor 3 [Source:MGI Symbol;Acc:MGI:1859179]	54131	9.89921	8.3214	9.32005	9.69603	-0.217381	0.00153078	0.0288934	-0.229301	-0.0571482	0.254086	0.531452	-0.0603748	-0.0120975	0.837168	0.957451	-0.0122195	0.193212	0.00516365	0.0844275	0.218746	0.0441414	0.418866	0.69824	0.0476436
ENSMUSG00000063698	Sfxn4	19	Sideroflexin-4 [Source:UniProtKB/Swiss-Prot;Acc:Q925N1]	94281	4.91244	5.72254	4.70714	5.0686	0.225619	0.0015336	0.0289225	0.241228	-0.0326882	0.55298	0.775331	-0.0356456	0.0587638	0.354353	0.720735	0.0627023	-0.152245	0.0385473	0.273413	-0.176889	0.0901229	0.148221	0.402129	0.0976783
ENSMUSG00000017144	Rnd3	2	Rho-related GTP-binding protein RhoE [Source:UniProtKB/Swiss-Prot;Acc:P61588]	74194	5.01941	3.67025	4.2843	3.87013	-0.356571	0.00155109	0.0292041	-0.430861	-0.155815	0.142819	0.399319	-0.202974	-0.307954	0.00134941	0.0206759	-0.357097	0.0654786	0.359239	0.752587	0.075399	-0.129491	0.17551	0.444469	-0.155023
ENSMUSG00000020154	Ptprb	10	protein tyrosine phosphatase, receptor type, B [Source:MGI Symbol;Acc:MGI:97809]	19263	4.20643	4.96742	4.02255	3.42981	0.242023	0.00156206	0.0293137	0.260796	-0.0341762	0.649374	0.83413	-0.0381981	-0.257519	0.000217455	0.00473183	-0.276464	-0.440064	7.84613e-08	1.49134e-05	-0.53568	-0.209135	0.0137621	0.0826144	-0.238567
ENSMUSG00000052430	Bmpr1b	3	Mus musculus bone morphotic protein receptor, type 1B (Bmpr1b), transcript variant 6, mRNA. [Source:RefSeq mRNA;Acc:NM_001355043]	12167	4.10078	4.76973	3.75858	4.36893	0.224669	0.00155857	0.0293137	0.238546	-0.0941097	0.123681	0.369892	-0.0993351	0.105316	0.0593331	0.293389	0.109657	-0.115125	0.0682551	0.360478	-0.127121	0.198401	0.000757132	0.00846732	0.208422
ENSMUSG00000027215	Cd82	2	CD82 antigen [Source:UniProtKB/Swiss-Prot;Acc:P40237]	12521	9.9596	6.4931	7.73069	8.38619	-0.424675	0.00156095	0.0293137	-0.592997	-0.185485	0.138153	0.391699	-0.335789	-0.170214	0.160929	0.507165	-0.228487	0.279368	0.00212877	0.0480144	0.366526	0.0705784	0.565334	0.798212	0.10688
ENSMUSG00000027544	Nfatc2	2	nuclear factor of activated T cells, cytoplasmic, calcineurin dependent 2 [Source:MGI Symbol;Acc:MGI:102463]	18019	1.80729	1.11107	1.32756	1.23652	-0.447308	0.00156005	0.0293137	-0.679987	-0.295369	0.0101647	0.0929122	-0.419766	-0.406236	0.000577649	0.0106564	-0.530705	0.095424	0.357238	0.751448	0.150601	-0.090591	0.360989	0.653761	-0.111704
ENSMUSG00000039427	Alg1	16	Chitobiosyldiphosphodolichol beta-mannosyltransferase [Source:UniProtKB/Swiss-Prot;Acc:Q921Q3]	208211	14.018	12.0981	12.5596	13.0421	-0.184593	0.00156403	0.0293264	-0.191767	-0.127719	0.00512582	0.0610934	-0.132294	-0.0829944	0.130733	0.456031	-0.0859098	0.0959412	0.144047	0.515986	0.107381	0.0429351	0.440133	0.713995	0.0458298
ENSMUSG00000028047	Thbs3	3	Thrombospondin-3 [Source:UniProtKB/Swiss-Prot;Acc:Q05895]	21827	4.12445	3.23584	4.22257	3.81366	-0.293584	0.00158854	0.0297616	-0.328864	0.0548747	0.445102	0.699887	0.0607726	-0.0869665	0.281655	0.658896	-0.095383	0.198619	0.0104172	0.128957	0.235184	-0.146499	0.0224778	0.117799	-0.156748
ENSMUSG00000009207	Lnpk	2	lunapark, ER junction formation factor [Source:MGI Symbol;Acc:MGI:1918115]	69605	16.4428	20.0262	18.771	17.1128	0.27443	0.00159643	0.0298849	0.30248	0.198701	0.00258125	0.0395594	0.214727	0.0687157	0.319945	0.692759	0.0735856	-0.208498	0.00042155	0.0158598	-0.22725	-0.138301	0.000443381	0.00542224	-0.141947
ENSMUSG00000063626	Unc5d	8	unc-5 netrin receptor D [Source:MGI Symbol;Acc:MGI:2389364]	210801	5.98073	8.20762	8.99561	6.41312	0.379848	0.00160509	0.0300223	0.47554	0.516121	2.59388e-08	3.97729e-06	0.615599	0.104136	0.269541	0.647552	0.119938	-0.17682	0.0984194	0.430527	-0.353593	-0.415265	1.35616e-05	0.000283878	-0.496072
ENSMUSG00000024617	Camk2a	18	Calcium/calmodulin-dependent protein kinase type II subunit alpha [Source:UniProtKB/Swiss-Prot;Acc:P11798]	12322	646.006	752.835	728.191	712.224	0.225893	0.00161701	0.0302204	0.240573	0.187863	0.000696722	0.0168087	0.197972	0.152114	0.00475903	0.0542079	0.158261	-0.0725395	0.26643	0.675968	-0.0809454	-0.0384314	0.478228	0.740277	-0.0402865
ENSMUSG00000070705	Eid2b	7	EP300 interacting inhibitor of differentiation 2B [Source:HGNC Symbol;Acc:HGNC:26796]	434156	10.5441	12.5712	11.503	11.2325	0.252162	0.00162434	0.0303326	0.273175	0.140871	0.0215247	0.142882	0.150892	0.100471	0.181855	0.53845	0.109763	-0.138988	0.0658938	0.355702	-0.161777	-0.0394514	0.542133	0.783703	-0.0417606
ENSMUSG00000038587	Akap12	10	A-kinase anchor protein 12 [Source:UniProtKB/Swiss-Prot;Acc:Q9WTQ5]	83397	4.55742	5.53864	6.06337	5.39234	0.273279	0.00163117	0.0304351	0.301128	0.39343	2.11296e-07	2.53258e-05	0.437028	0.238256	0.00252187	0.033547	0.260844	-0.0335767	0.629705	0.888073	-0.038746	-0.163442	0.0176662	0.098937	-0.176747
ENSMUSG00000049313	Sorl1	9	Sortilin-related receptor [Source:UniProtKB/Swiss-Prot;Acc:O88307]	20660	50.0228	63.5684	55.8969	65.0775	0.316365	0.00163288	0.0304421	0.363169	0.16133	0.047003	0.2181	0.182937	0.351554	6.20146e-05	0.00164983	0.395628	0.0309723	0.613738	0.882213	0.0340382	0.203371	6.2295e-05	0.00104259	0.211877
ENSMUSG00000038668	Lpar1	4	Lysophosphatidic acid receptor 1 [Source:UniProtKB/Swiss-Prot;Acc:P61793]	14745	11.3061	7.87446	8.28813	9.20099	-0.389054	0.00164571	0.0306062	-0.499251	-0.246285	0.0467915	0.217653	-0.42019	-0.221531	0.04946	0.263999	-0.2791	0.172527	0.0524826	0.317418	0.222129	0.0888238	0.476178	0.738601	0.14038
ENSMUSG00000036902	Neto2	8	Mus musculus neuropilin (NRP) and tolloid (TLL)-like 2 (Neto2), transcript variant 1, mRNA. [Source:RefSeq mRNA;Acc:NM_001357287]	74513	15.836	12.971	15.315	12.3244	-0.248565	0.00166191	0.0308823	-0.268784	-0.0224554	0.73732	0.883502	-0.0240951	-0.323505	1.78886e-06	7.26296e-05	-0.345335	-0.0682291	0.252729	0.663493	-0.0749472	-0.306043	3.56477e-08	1.42769e-06	-0.322171
ENSMUSG00000030717	Nupr1	7	Nuclear protein 1 [Source:UniProtKB/Swiss-Prot;Acc:Q9WTK0]	56312	2.00352	2.9291	1.75345	2.44119	0.416929	0.00168456	0.0312583	0.567442	-0.116593	0.308185	0.584566	-0.167167	0.235198	0.044711	0.247857	0.304447	-0.200061	0.0282346	0.231238	-0.261364	0.385942	8.13574e-05	0.00130623	0.471115
ENSMUSG00000025885	Myo5b	18	myosin VB [Source:MGI Symbol;Acc:MGI:106598]	17919	4.1462	3.07333	3.2722	2.91004	-0.344903	0.00169455	0.0314119	-0.411128	-0.26125	0.00607266	0.0681772	-0.315692	-0.428132	5.70335e-06	0.000204487	-0.493193	-0.070382	0.3076	0.710298	-0.0804515	-0.16161	0.0293894	0.142464	-0.178287
ENSMUSG00000029673	Auts2	5	Autism susceptibility 2 protein homolog [Source:UniProtKB/Swiss-Prot;Acc:A0A087WPF7]	319974	8.859	7.82313	9.16911	8.10339	-0.155178	0.00172689	0.0319593	-0.159192	0.071961	0.131795	0.381978	0.074854	-0.109335	0.0056483	0.0614537	-0.111432	0.0468421	0.348736	0.7447	0.0493783	-0.179919	0.000271809	0.00360865	-0.186998
ENSMUSG00000035064	Eef2k	7	Eukaryotic elongation factor 2 kinase [Source:UniProtKB/Swiss-Prot;Acc:O08796]	13631	7.94543	8.89347	8.69746	8.73525	0.17534	0.00172865	0.0319659	0.181971	0.150374	0.00103185	0.0216016	0.155526	0.149908	0.000316291	0.00648299	0.153758	-0.0254048	0.598649	0.878517	-0.0265537	-0.00304815	0.940416	0.977682	-0.00246011
ENSMUSG00000030047	Arhgap25	6	Rho GTPase-activating protein 25 [Source:UniProtKB/Swiss-Prot;Acc:Q8BYW1]	232201	4.05709	2.96789	3.68205	4.02059	-0.355543	0.00173994	0.0321487	-0.431902	-0.088239	0.410608	0.672698	-0.115648	0.00201663	0.984631	0.996129	0.00205404	0.334487	0.000207291	0.00941811	0.435893	0.0933774	0.372805	0.66359	0.117119
ENSMUSG00000060002	Chpt1	10	Cholinephosphotransferase 1 [Source:UniProtKB/Swiss-Prot;Acc:Q8C025]	212862	11.9224	13.6953	12.3167	12.9621	0.208991	0.00175343	0.0323454	0.220709	0.0694499	0.185546	0.455437	0.0731924	0.132109	0.0222642	0.160144	0.138252	-0.0727805	0.249237	0.659965	-0.0807714	0.0621419	0.237597	0.527334	0.0643935
ENSMUSG00000032532	Cck	9	Cholecystokinin Cholecystokinin-33 Cholecystokinin-12 Cholecystokinin-8 [Source:UniProtKB/Swiss-Prot;Acc:P09240]	12424	273.838	214.317	253.479	297.985	-0.296093	0.00176171	0.0324457	-0.333907	-0.0780539	0.301318	0.578347	-0.0867896	0.127028	0.113147	0.421369	0.139718	0.434975	2.64736e-13	1.72523e-10	0.475096	0.217499	8.31134e-06	0.000187152	0.225968
ENSMUSG00000009687	Fxyd5	7	FXYD domain-containing ion transport regulator 5 [Source:UniProtKB/Swiss-Prot;Acc:P97808]	18301	4.85261	3.61705	5.50474	4.52067	-0.339627	0.00176595	0.0324718	-0.403395	0.171149	0.0788442	0.292933	0.208141	-0.0726759	0.464135	0.796951	-0.0858296	0.242593	0.00789971	0.109784	0.31944	-0.245794	0.0110117	0.0699209	-0.294333
ENSMUSG00000047021	Cfap65	1	Cilia- and flagella-associated protein 65 [Source:UniProtKB/Swiss-Prot;Acc:Q3V0B4]	241116	2.51301	1.80876	2.05486	2.25811	-0.366579	0.00176847	0.0324718	-0.453022	-0.213671	0.0305989	0.173193	-0.263527	-0.11012	0.325316	0.698281	-0.137627	0.229688	0.0160357	0.166063	0.317282	0.104642	0.274923	0.57015	0.125272
ENSMUSG00000028741	Mrto4	4	Mus musculus mRNA turnover 4, ribosome maturation factor (Mrto4), transcript variant 3, mRNA. [Source:RefSeq mRNA;Acc:NM_001356476]	69902	15.2036	17.6079	14.4265	18.2082	0.219253	0.0017721	0.0324763	0.23215	-0.0464158	0.39451	0.65944	-0.0498667	0.265416	8.22403e-06	0.000279389	0.278458	0.0435262	0.458868	0.813225	0.0479396	0.315032	5.60158e-11	3.62966e-09	0.327774
ENSMUSG00000021453	Gadd45g	13	growth arrest and DNA damage inducible gamma [Source:HGNC Symbol;Acc:HGNC:4097]	23882	6.1042	4.56965	6.21069	4.98231	-0.335329	0.00178156	0.0326005	-0.396334	0.0384295	0.72345	0.874705	0.051394	-0.228468	0.029504	0.190785	-0.275067	0.0822661	0.411346	0.783139	0.122858	-0.236336	0.0413153	0.179906	-0.327486
ENSMUSG00000045903	Npas4	19	Neuronal PAS domain-containing protein 4 [Source:UniProtKB/Swiss-Prot;Acc:Q8BGD7]	225872	8.70547	5.82837	12.0884	11.4185	-0.410876	0.00178371	0.0326136	-0.55867	0.180969	0.1348	0.3867	0.496375	0.204558	0.142329	0.477083	0.405481	0.207248	0.0212697	0.195866	0.964861	-0.0250067	0.827239	0.934816	-0.0929879
ENSMUSG00000030249	Abcc9	6	ATP-binding cassette, sub-family C (CFTR/MRP), member 9 [Source:MGI Symbol;Acc:MGI:1352630]	20928	1.55943	1.88507	1.53225	1.45012	0.26583	0.00181595	0.0331498	0.29401	0.000970727	0.988527	0.994269	-0.00042084	-0.08134	0.202377	0.567878	-0.0870302	-0.311425	0.000124709	0.00673432	-0.379656	-0.0806553	0.260016	0.553004	-0.0873936
ENSMUSG00000078591	Hs3st4	7	heparan sulfate-glucosamine 3-sulfotransferase 4 [Source:HGNC Symbol;Acc:HGNC:5200]	628779	19.3032	15.5406	17.1015	16.5566	-0.265557	0.00183221	0.0333931	-0.29224	-0.138288	0.025446	0.157487	-0.147497	-0.184884	0.0233837	0.165458	-0.204319	0.0685637	0.450108	0.80819	0.0900201	-0.050449	0.540622	0.782397	-0.0573394
ENSMUSG00000032020	Ubash3b	9	ubiquitin associated and SH3 domain containing, B [Source:MGI Symbol;Acc:MGI:1920078]	72828	6.595	5.23776	7.1291	5.51357	-0.281276	0.00184461	0.0335922	-0.313312	0.122162	0.121247	0.366151	0.137411	-0.218598	0.00639188	0.0671004	-0.240471	0.0657561	0.332069	0.729941	0.0744367	-0.34968	3.18851e-07	1.03778e-05	-0.378525
ENSMUSG00000038695	Josd2	7	Josephin-2 [Source:UniProtKB/Swiss-Prot;Acc:Q9CR30]	66124	35.4307	29.1267	30.0278	32.8496	-0.242045	0.00184722	0.0336129	-0.26092	-0.194251	0.00512378	0.0610934	-0.211458	-0.0826393	0.326272	0.69861	-0.0919179	0.139157	0.0940061	0.420631	0.170771	0.106045	0.189496	0.465209	0.118918
ENSMUSG00000050967	Creg2	1	Protein CREG2 [Source:UniProtKB/Swiss-Prot;Acc:Q8BGC9]	263764	26.3954	31.8857	29.6942	28.4785	0.264914	0.00185395	0.0336816	0.290615	0.178257	0.00911013	0.0867774	0.19376	0.117914	0.0873875	0.365392	0.126227	-0.149793	0.010256	0.128004	-0.162758	-0.0659014	0.179591	0.450107	-0.0682659
ENSMUSG00000074575	Kcng1	2	Potassium voltage-gated channel subfamily G member 1 [Source:UniProtKB/Swiss-Prot;Acc:A2BDX4]	241794	5.71768	3.90794	5.03666	5.28698	-0.399886	0.00185253	0.0336816	-0.530023	-0.122236	0.256618	0.533222	-0.161249	-0.0799724	0.453372	0.792101	-0.0973255	0.298659	0.0025733	0.054459	0.433906	0.0509302	0.615856	0.827635	0.0628181
ENSMUSG00000042104	Uggt2	14	UDP-glucose glycoprotein glucosyltransferase 2 [Source:MGI Symbol;Acc:MGI:1913685]	66435	8.07649	6.53016	8.85953	6.31697	-0.262316	0.00187654	0.0340106	-0.287882	0.147319	0.0219548	0.144946	0.158286	-0.315909	3.92619e-06	0.000145933	-0.337947	-0.0401104	0.618945	0.884755	-0.0481813	-0.458192	3.60108e-11	2.39781e-09	-0.496983
ENSMUSG00000026796	Fam129b	2	Niban-like protein 1 [Source:UniProtKB/Swiss-Prot;Acc:Q8R1F1]	227737	9.8636	7.98617	9.47491	9.48895	-0.259312	0.00188314	0.0340489	-0.282628	-0.0289357	0.685998	0.854611	-0.0313407	-0.0361939	0.557515	0.8491	-0.0380922	0.206723	0.0087423	0.117641	0.246011	-0.00638077	0.932162	0.974065	-0.00738661
ENSMUSG00000024066	Xdh	17	xanthine dehydrogenase [Source:MGI Symbol;Acc:MGI:98973]	22436	1.55326	2.29081	1.59764	1.9431	0.418163	0.00190387	0.0343693	0.581175	0.0490577	0.657211	0.83802	0.0664075	0.275998	0.0117155	0.103932	0.339767	-0.0986922	0.348493	0.744657	-0.239936	0.199854	0.0815122	0.279284	0.272943
ENSMUSG00000049421	Zfp260	7	zinc finger protein 260 [Source:MGI Symbol;Acc:MGI:1347071]	26466	15.7323	17.6871	16.524	17.3431	0.181018	0.00191158	0.0344265	0.188214	0.0930678	0.0193726	0.135908	0.0957232	0.153332	0.00133264	0.0204593	0.15822	-0.0265706	0.6338	0.889589	-0.0283074	0.060367	0.130601	0.372772	0.0618277
ENSMUSG00000049036	Tmem121	12	Transmembrane protein 121 [Source:UniProtKB/Swiss-Prot;Acc:Q80XA0]	69195	6.84646	5.62245	6.70217	6.12885	-0.243241	0.00192913	0.0346879	-0.263816	-0.0026273	0.963394	0.985275	-0.0045085	-0.130195	0.0880379	0.367037	-0.140881	0.0976992	0.260137	0.671265	0.12473	-0.125685	0.0958433	0.308813	-0.136721
ENSMUSG00000022557	Bop1	15	Ribosome biosis protein BOP1 [Source:UniProtKB/Swiss-Prot;Acc:P97452]	12181	19.7903	17.3941	18.2527	19.2637	-0.161085	0.0019421	0.0348497	-0.165983	-0.0888509	0.0184007	0.131865	-0.0910089	-0.0195619	0.714871	0.918842	-0.0203169	0.133146	0.0350254	0.258431	0.147186	0.0671439	0.19343	0.470083	0.0701505
ENSMUSG00000020593	Lpin1	12	Mus musculus lipin 1 (Lpin1), transcript variant 4, mRNA. [Source:RefSeq mRNA;Acc:NM_001355598]	14245	5.73411	6.38877	6.02523	6.27402	0.169303	0.00198694	0.0355869	0.175751	0.0933397	0.0381597	0.19443	0.0964736	0.141083	0.00546133	0.0598947	0.146354	-0.0253879	0.666008	0.901722	-0.0277432	0.0469132	0.347377	0.642084	0.049139
ENSMUSG00000021303	Gng4	13	guanine nucleotide binding protein (G protein), gamma 4 [Source:MGI Symbol;Acc:MGI:102703]	14706	10.301	8.72474	9.61461	11.1445	-0.207357	0.00200729	0.0358949	-0.219762	-0.0681347	0.322419	0.59654	-0.0742686	0.124924	0.0383254	0.224811	0.131613	0.311984	4.34409e-06	0.000459543	0.352999	0.18681	0.0108406	0.0691938	0.20513
ENSMUSG00000002808	Epdr1	13	Mammalian ependymin-related protein 1 [Source:UniProtKB/Swiss-Prot;Acc:Q99M71]	105298	53.8452	60.2653	66.56	66.749	0.175374	0.00201819	0.0360614	0.182244	0.318718	2.17377e-11	5.28536e-09	0.331007	0.314703	1.17507e-08	6.88066e-07	0.328079	0.135918	0.0178768	0.177667	0.147356	-0.00340647	0.946442	0.980413	-0.00354591
ENSMUSG00000021904	Sema3g	14	Semaphorin-3G [Source:UniProtKB/Swiss-Prot;Acc:Q4LFA9]	218877	1.19399	1.5546	1.29439	1.1122	0.336743	0.00202251	0.036083	0.401399	0.122837	0.169479	0.435203	0.141932	-0.0710657	0.452202	0.791188	-0.0842206	-0.345885	0.000326977	0.0133775	-0.484343	-0.191493	0.0406447	0.177842	-0.226792
ENSMUSG00000061589	Dot1l	10	DOT1 like histone lysine methyltransferase [Source:HGNC Symbol;Acc:HGNC:24948]	208266	15.507	13.3408	15.6707	15.0299	-0.188512	0.00203358	0.0362512	-0.197332	0.0392019	0.428534	0.686737	0.0407493	-0.026838	0.729575	0.923579	-0.0293023	0.137744	0.0998443	0.433607	0.169945	-0.0638206	0.406464	0.689292	-0.0707021
ENSMUSG00000043857	Mgat5b	11	Alpha-1,6-mannosylglycoprotein 6-beta-N-acetylglucosaminyltransferase B [Source:UniProtKB/Swiss-Prot;Acc:Q765H6]	268510	19.5665	15.259	20.0125	15.0705	-0.298147	0.00203922	0.0363233	-0.337898	0.0559631	0.202343	0.475308	0.0577099	-0.344072	7.56659e-10	5.02391e-08	-0.358952	-0.0151273	0.865294	0.967034	-0.0199092	-0.397346	8.22297e-13	6.61096e-11	-0.417336
ENSMUSG00000022974	Paxbp1	16	PAX3- and PAX7-binding protein 1 [Source:UniProtKB/Swiss-Prot;Acc:P58501]	67367	18.0719	15.6211	17.0926	15.3548	-0.182372	0.00204211	0.0363464	-0.190248	-0.0533216	0.213907	0.488291	-0.0547858	-0.201347	0.00793002	0.0786515	-0.218961	-0.022334	0.783022	0.939802	-0.0269746	-0.151032	0.0350228	0.16075	-0.164919
ENSMUSG00000031385	Plxnb3	X	Plexin-B3 [Source:UniProtKB/Swiss-Prot;Acc:Q9QY40]	140571	6.49847	4.63174	5.12288	6.18447	-0.3712	0.00204735	0.0364111	-0.467059	-0.176859	0.156769	0.418674	-0.316204	-0.0338587	0.803882	0.948505	-0.0560249	0.152185	0.141678	0.512623	0.41319	0.124029	0.33668	0.632776	0.25933
ENSMUSG00000027574	Nkain4	2	Sodium/potassium-transporting ATPase subunit beta-1-interacting protein 4 [Source:UniProtKB/Swiss-Prot;Acc:Q9JMG4]	58237	17.6969	14.2316	15.7147	14.0803	-0.266572	0.0020491	0.0364139	-0.292696	-0.134301	0.0369013	0.191074	-0.144368	-0.291536	1.12799e-05	0.000370773	-0.310133	-0.0125143	0.872818	0.968773	-0.0159191	-0.155346	0.0155214	0.0904736	-0.166242
ENSMUSG00000055912	Tmem150a	6	transmembrane protein 150A [Source:MGI Symbol;Acc:MGI:2385244]	232086	6.53914	5.24866	5.57211	6.30056	-0.26703	0.00205599	0.0365079	-0.296316	-0.184708	0.010359	0.0938317	-0.20419	-0.0322674	0.706959	0.915149	-0.0365178	0.200111	0.026572	0.224406	0.261642	0.145516	0.0912633	0.300314	0.167168
ENSMUSG00000073639	Rab18	18	RAB18, member RAS oncogene family [Source:MGI Symbol;Acc:MGI:102790]	19330	49.1255	53.9503	49.7277	51.7539	0.150497	0.00206355	0.0366135	0.154698	0.0417951	0.237509	0.515494	0.0426327	0.0906047	0.0295673	0.191089	0.09288	-0.0573789	0.220031	0.629266	-0.0602172	0.048387	0.165883	0.430411	0.049585
ENSMUSG00000023348	Trip6	5	thyroid hormone receptor interactor 6 [Source:MGI Symbol;Acc:MGI:1343458]	22051	2.71334	2.03933	2.72938	2.57789	-0.330044	0.00211235	0.0374212	-0.389649	0.0306674	0.729709	0.878645	0.0364204	-0.0487238	0.597095	0.869237	-0.0546218	0.259945	0.00353477	0.067609	0.336683	-0.0811585	0.334278	0.630083	-0.0914414
ENSMUSG00000038346	Zfp384	6	zinc finger protein 384 [Source:MGI Symbol;Acc:MGI:2443203]	269800	12.3538	10.8523	12.2613	11.5354	-0.162087	0.00213915	0.0378371	-0.167404	0.013693	0.766112	0.89851	0.0141959	-0.0802147	0.0815428	0.350425	-0.0821973	0.0809853	0.124483	0.481234	0.0868541	-0.0941661	0.0437583	0.187421	-0.0971253
ENSMUSG00000027568	Ntsr1	2	neurotensin receptor 1 [Source:MGI Symbol;Acc:MGI:97386]	18216	1.81577	1.31952	2.16084	1.44254	-0.356695	0.0021449	0.0378799	-0.441241	0.24324	0.00368281	0.0501777	0.277095	-0.280897	0.00147195	0.0220887	-0.314993	0.0800343	0.435327	0.798788	0.128251	-0.499601	1.40918e-07	4.9577e-06	-0.592682
ENSMUSG00000038446	Cdc40	10	Pre-mRNA-processing factor 17 [Source:UniProtKB/Swiss-Prot;Acc:Q9DC48]	71713	13.3514	14.84	14.0917	13.0542	0.166093	0.00214488	0.0378799	0.171834	0.0999214	0.0145072	0.114934	0.102842	-0.0148789	0.740514	0.927284	-0.0151936	-0.174134	0.000709494	0.0227125	-0.185385	-0.115767	0.00386446	0.0311959	-0.118712
ENSMUSG00000047459	Dynlrb1	2	Dynein light chain roadblock-type 1 [Source:UniProtKB/Swiss-Prot;Acc:P62627]	67068	91.5666	75.9428	81.8953	79.5576	-0.231718	0.00217318	0.0383471	-0.248964	-0.126589	0.0301241	0.172047	-0.134451	-0.172265	0.0097327	0.0912025	-0.183784	0.0620815	0.277891	0.686034	0.0668876	-0.0476106	0.297623	0.594835	-0.0496922
ENSMUSG00000020734	Grin2c	11	Glutamate receptor ionotropic, NMDA 2C [Source:UniProtKB/Swiss-Prot;Acc:Q01098]	14813	12.05	10.3322	6.09333	7.843	-0.192208	0.00218964	0.0385803	-0.200984	-0.932696	5.29528e-119	1.80251e-115	-0.957662	-0.54354	4.27466e-11	3.35424e-09	-0.601844	-0.306884	0.000680526	0.0222139	-0.399051	0.313558	0.000168662	0.00240075	0.355484
ENSMUSG00000002625	Akap8l	17	A-kinase anchoring protein 8 like [Source:HGNC Symbol;Acc:HGNC:29857]	54194	63.4927	57.1883	65.3795	63.318	-0.128131	0.00219462	0.0386382	-0.130616	0.0659536	0.150908	0.411018	0.0680308	0.0118817	0.841066	0.958373	0.0124726	0.127065	0.0702745	0.366389	0.144813	-0.0523362	0.427547	0.70458	-0.0561395
ENSMUSG00000027782	Kpna4	3	karyopherin (importin) alpha 4 [Source:MGI Symbol;Acc:MGI:1100848]	16649	9.46253	10.7473	10.1373	9.93576	0.193203	0.00220239	0.0386629	0.202522	0.119794	0.00759213	0.0777328	0.123923	0.0845265	0.0983691	0.389152	0.0876249	-0.105627	0.0515958	0.315048	-0.113233	-0.0362037	0.344634	0.639428	-0.0370334
ENSMUSG00000031616	Ednra	8	Endothelin-1 receptor [Source:UniProtKB/Swiss-Prot;Acc:Q61614]	13617	0.97574	1.24872	0.884909	0.985683	0.322031	0.00220451	0.0386629	0.375971	-0.0955332	0.301854	0.578977	-0.115669	0.0272975	0.771975	0.939324	0.0315992	-0.258649	0.00507536	0.0833999	-0.342615	0.122099	0.192574	0.469318	0.146725
ENSMUSG00000025353	Ormdl2	10	Mus musculus ORM1-like 2 (S. cerevisiae) (Ormdl2), transcript variant 4, mRNA. [Source:RefSeq mRNA;Acc:NM_001359171]	66844	2.57811	1.78077	2.04895	1.76271	-0.389359	0.00220078	0.0386629	-0.510536	-0.235042	0.0252762	0.157046	-0.303235	-0.435015	4.22471e-05	0.0011809	-0.528019	-0.00967214	0.921939	0.981587	-0.0158299	-0.18775	0.0518043	0.208591	-0.225311
ENSMUSG00000074264	Amy1	3	Alpha-amylase 1 [Source:UniProtKB/Swiss-Prot;Acc:P00687]	11722	8.46788	10.3869	5.87921	8.53327	0.283078	0.00220426	0.0386629	0.31657	-0.44517	1.12573e-08	1.82476e-06	-0.499103	0.0229509	0.831073	0.956447	0.0283905	-0.197968	0.0458495	0.298152	-0.286509	0.426223	2.62384e-05	0.0004983	0.526814
ENSMUSG00000037341	Slc9a7	X	Sodium/hydrogen exchanger 7 [Source:UniProtKB/Swiss-Prot;Acc:Q8BLV3]	236727	7.03423	9.54868	9.05638	7.56135	0.366503	0.00223304	0.0390431	0.458167	0.310286	0.00194566	0.0330491	0.386658	0.0989949	0.350889	0.717617	0.120172	-0.285917	0.000169908	0.00845572	-0.336502	-0.244127	0.000741465	0.00832212	-0.267475
ENSMUSG00000029153	Ociad2	5	OCIA domain-containing protein 2 [Source:UniProtKB/Swiss-Prot;Acc:Q9D8W7]	433904	30.3597	24.7817	30.445	29.1145	-0.250216	0.00223484	0.0390445	-0.272385	0.0277696	0.681193	0.8518	0.0301363	-0.0371932	0.662962	0.89801	-0.0416034	0.189559	0.0222368	0.202291	0.232286	-0.0647795	0.404056	0.68706	-0.0720836
ENSMUSG00000026679	Enkur	2	Enkurin [Source:UniProtKB/Swiss-Prot;Acc:Q6SP97]	71233	2.11136	1.40588	1.83827	1.5084	-0.408616	0.00224524	0.0391661	-0.567908	-0.122835	0.288775	0.565653	-0.175241	-0.351739	0.00381207	0.0461268	-0.468115	0.0514078	0.629967	0.888295	0.101206	-0.200749	0.0968652	0.310905	-0.293997
ENSMUSG00000115311	AC108416.1	14			1.87331	2.53608	2.36536	2.25435	0.365298	0.00224875	0.0391674	0.454969	0.291348	0.00344092	0.0482187	0.359717	0.233264	0.0282668	0.186564	0.284222	-0.121444	0.211432	0.619306	-0.169261	-0.0663291	0.492262	0.750168	-0.0762725
ENSMUSG00000061477	Rps7	12	ribosomal protein S7 [Source:MGI Symbol;Acc:MGI:1333818]	20115	120.242	100.121	110.719	111.149	-0.226417	0.00224751	0.0391674	-0.242429	-0.0864311	0.137566	0.390881	-0.0917097	-0.0885855	0.157277	0.50224	-0.0936651	0.142146	0.00366225	0.0688918	0.150417	-0.00224853	0.955756	0.982795	-0.00234049
ENSMUSG00000038205	Prkab2	3	protein kinase, AMP-activated, beta 2 non-catalytic subunit [Source:MGI Symbol;Acc:MGI:1336185]	108097	14.1924	15.6783	15.2596	16.1153	0.157946	0.00226883	0.0393848	0.16304	0.124473	0.00997413	0.0922106	0.129412	0.1928	0.000111571	0.00270786	0.199513	0.0353521	0.523576	0.846256	0.038163	0.0663876	0.200277	0.479017	0.0694296
ENSMUSG00000016831	Tox4	14	TOX high mobility group box family member 4 [Source:UniProtKB/Swiss-Prot;Acc:Q8BU11]	268741	14.1103	12.3042	14.2866	14.0393	-0.171849	0.00226548	0.0393848	-0.178202	0.0413258	0.309643	0.58609	0.0425014	0.00992622	0.883878	0.96972	0.0107121	0.163721	0.0271916	0.226974	0.190306	-0.0304863	0.633109	0.838317	-0.0324921
ENSMUSG00000064354	mt-Co2	MT	mitochondrially encoded cytochrome c oxidase II [Source:MGI Symbol;Acc:MGI:102503]	17709	11.2813	7.98031	10.9353	9.50146	-0.375192	0.00226987	0.0393848	-0.480504	-0.013635	0.909981	0.962183	-0.02089	-0.176595	0.132773	0.459268	-0.231031	0.164285	0.106491	0.447262	0.25103	-0.110208	0.393157	0.678777	-0.21094
ENSMUSG00000028064	Sema4a	3	Semaphorin-4A [Source:UniProtKB/Swiss-Prot;Acc:Q62178]	20351	22.5733	18.3734	20.7076	24.2715	-0.254061	0.00226987	0.0393848	-0.277925	-0.0924808	0.154406	0.415244	-0.0996271	0.109553	0.165607	0.513637	0.12008	0.333615	2.59242e-05	0.00196602	0.399891	0.201788	0.00384664	0.0310983	0.21909
ENSMUSG00000031538	Plat	8	Tissue-type plasminogen activator Tissue-type plasminogen activator chain A Tissue-type plasminogen activator chain B [Source:UniProtKB/Swiss-Prot;Acc:P11214]	18791	6.26058	5.27038	6.76103	5.68396	-0.215217	0.00227566	0.0394552	-0.228053	0.125556	0.0624036	0.256034	0.136589	-0.116399	0.0508224	0.268575	-0.122216	0.098081	0.116445	0.466162	0.10742	-0.24147	0.000204985	0.00284502	-0.259577
ENSMUSG00000022661	Cd200	16	CD200 antigen [Source:MGI Symbol;Acc:MGI:1196990]	17470	31.3783	35.2432	32.2461	33.8213	0.179325	0.00228599	0.039544	0.187033	0.0620541	0.184394	0.454443	0.0642303	0.121325	0.0178897	0.137825	0.125733	-0.0553782	0.308818	0.711275	-0.0597487	0.0587332	0.197623	0.475555	0.0608489
ENSMUSG00000019889	Ptprk	10	protein tyrosine phosphatase, receptor type, K [Source:MGI Symbol;Acc:MGI:103310]	19272	13.1209	16.4171	15.9799	14.5807	0.299851	0.00230144	0.039781	0.341802	0.271367	0.000942181	0.0203244	0.308624	0.152345	0.0677348	0.31781	0.169176	-0.158465	0.00497863	0.0828122	-0.171106	-0.134007	0.013125	0.0797156	-0.140183
ENSMUSG00000038642	Ctss	3	cathepsin S [Source:MGI Symbol;Acc:MGI:107341]	13040	36.1077	43.4616	29.8128	43.4555	0.263238	0.00230587	0.0397986	0.289959	-0.230477	0.000450314	0.0123818	-0.248766	0.261479	0.00120347	0.0191055	0.288068	-8.04196e-05	0.999198	0.999637	-0.000321457	0.494131	1.39417e-12	1.08861e-10	0.536567
ENSMUSG00000004837	Grap	11	GRB2-related adapter protein [Source:UniProtKB/Swiss-Prot;Acc:Q9CX99]	71520	2.6679	1.99417	2.50323	1.87649	-0.333705	0.00231115	0.0398582	-0.398747	-0.0530408	0.56428	0.782662	-0.0645289	-0.426617	4.96333e-06	0.000180735	-0.489528	-0.0660963	0.487503	0.830048	-0.0889606	-0.362832	8.95277e-05	0.00141029	-0.425417
ENSMUSG00000031328	Flna	X	Filamin-A [Source:UniProtKB/Swiss-Prot;Acc:Q8BTM8]	192176	14.0086	11.7502	14.021	13.4294	-0.218909	0.00231562	0.0399051	-0.233326	0.0258281	0.649269	0.83413	0.0272918	-0.0407857	0.598947	0.869662	-0.0445541	0.161715	0.0349185	0.257958	0.190637	-0.0670343	0.323001	0.619982	-0.0724225
ENSMUSG00000033910	Gucy1a1	3	guanylate cyclase 1, soluble, alpha 1 [Source:MGI Symbol;Acc:MGI:1926562]	60596	21.4544	25.416	22.9242	19.6426	0.243541	0.00232464	0.0400301	0.264096	0.112492	0.0718562	0.277197	0.120476	-0.100313	0.185358	0.544463	-0.108985	-0.324396	5.46495e-06	0.000541951	-0.371662	-0.216549	0.000396554	0.00494561	-0.230147
ENSMUSG00000025163	Cd7	11	T-cell antigen CD7 [Source:UniProtKB/Swiss-Prot;Acc:P50283]	12516	1.22669	0.779766	1.21013	1.46771	-0.424609	0.00235168	0.0404347	-0.633509	0.00462926	0.968598	0.987743	0.00506099	0.202674	0.101446	0.396147	0.276499	0.402227	0.00016137	0.00815655	0.911371	0.167663	0.181052	0.452203	0.270513
ENSMUSG00000022185	Acin1	14	apoptotic chromatin condensation inducer 1 [Source:MGI Symbol;Acc:MGI:1891824]	56215	27.9037	24.4465	27.9866	28.386	-0.165271	0.00235919	0.0405332	-0.170892	0.0281099	0.568324	0.785838	0.0292015	0.0395946	0.448067	0.788329	0.0410863	0.194749	0.00139061	0.0372059	0.213616	0.0105669	0.850103	0.944125	0.0111767
ENSMUSG00000029687	Ezh2	6	Histone-lysine N-methyltransferase EZH2 [Source:UniProtKB/Swiss-Prot;Acc:Q61188]	14056	2.68379	1.9183	2.16741	2.13258	-0.367403	0.00236598	0.0406192	-0.463598	-0.208454	0.0599004	0.250492	-0.282146	-0.246305	0.0324989	0.203653	-0.315427	0.099228	0.327223	0.725743	0.150174	-0.0241657	0.832285	0.936763	-0.0340559
ENSMUSG00000032035	Ets1	9	Protein C-ets-1 [Source:UniProtKB/Swiss-Prot;Acc:P27577]	23871	2.49531	3.05496	2.61774	2.27532	0.279204	0.0023692	0.0406439	0.311903	0.0817053	0.356918	0.628906	0.0943178	-0.103931	0.193974	0.556209	-0.115248	-0.374416	5.31813e-08	1.07822e-05	-0.42555	-0.187436	0.0213937	0.113878	-0.210209
ENSMUSG00000023994	Nfya	17	Mus musculus nuclear transcription factor-Y alpha (Nfya), transcript variant 3, mRNA. [Source:RefSeq mRNA;Acc:NM_001347401]	18044	6.07896	5.00746	5.88575	5.10161	-0.240928	0.00239093	0.040955	-0.260015	-0.0208184	0.727511	0.877427	-0.0216015	-0.223521	0.000249602	0.00532689	-0.235649	0.0247783	0.699739	0.91307	0.025923	-0.205403	2.45769e-05	0.000472534	-0.214619
ENSMUSG00000102854	C130023A14Rik	16	RIKEN cDNA C130023A14 gene [Source:MGI Symbol;Acc:MGI:2442654]		1.44236	1.873	1.6037	1.50208	0.333428	0.00239492	0.0409925	0.395323	0.146422	0.124869	0.371875	0.177468	0.0627117	0.52999	0.83478	0.0736524	-0.219634	0.0274077	0.227434	-0.319651	-0.0832986	0.420914	0.699918	-0.104586
ENSMUSG00000040857	Erf	7	ETS2 repressor factor [Source:HGNC Symbol;Acc:HGNC:3444]	13875	14.6319	12.6055	14.4616	13.522	-0.18654	0.00240357	0.0411096	-0.194596	0.00836712	0.873645	0.945738	0.00834679	-0.0936775	0.0333143	0.206483	-0.0961379	0.0946232	0.0664984	0.35657	0.0999976	-0.102107	0.031564	0.150469	-0.105238
ENSMUSG00000067028	Cntnap5b	1	Contactin-associated protein like 5-2 [Source:UniProtKB/Swiss-Prot;Acc:Q0V8T8]	241175	2.35326	3.26445	3.32545	2.41784	0.379785	0.00240986	0.0411864	0.490352	0.407281	9.43691e-05	0.00381511	0.523009	0.0442189	0.696943	0.911418	0.0568152	-0.318523	0.000738741	0.0234022	-0.431997	-0.395594	2.11881e-05	0.000419261	-0.466992
ENSMUSG00000021699	Pde4d	13	cAMP-specific 3',5'-cyclic phosphodiesterase 4D [Source:UniProtKB/Swiss-Prot;Acc:Q01063]	238871	10.4341	12.8824	12.4482	11.7752	0.285973	0.0024167	0.0412414	0.32197	0.249418	0.00103763	0.0216694	0.277707	0.170862	0.0485858	0.261391	0.191667	-0.110691	0.136013	0.501783	-0.128792	-0.0809751	0.215715	0.498883	-0.0869531
ENSMUSG00000071424	Grid2	6	Glutamate receptor ionotropic, delta-2 [Source:UniProtKB/Swiss-Prot;Acc:Q61625]	14804	3.19748	3.80807	3.17186	3.46912	0.249153	0.00243435	0.0415116	0.272134	0.0117076	0.871789	0.945251	0.0132928	0.126341	0.0655483	0.312211	0.135331	-0.118966	0.0825319	0.394801	-0.135273	0.112655	0.0944961	0.306474	0.121317
ENSMUSG00000070471	Erich6	3	Glutamate-rich protein 6 [Source:UniProtKB/Swiss-Prot;Acc:D3Z6S9]	545527	1.49538	1.08527	1.12821	1.04863	-0.357322	0.00245978	0.0418511	-0.442482	-0.312429	0.00131866	0.0253727	-0.381873	-0.388841	0.000567681	0.0104915	-0.494601	-0.026696	0.799824	0.945324	-0.0503754	-0.0820497	0.458383	0.726378	-0.113549
ENSMUSG00000037593	BC030499	11	Uncharacterized serine/threonine-protein kinase SgK494 [Source:UniProtKB/Swiss-Prot;Acc:Q5SYL1]	216976	8.91429	12.6254	14.2041	10.4176	0.391957	0.00247134	0.0419226	0.520541	0.505184	7.04229e-06	0.000505737	0.696579	0.190057	0.0945748	0.381062	0.240944	-0.235253	0.00254683	0.0541633	-0.278023	-0.392325	1.38117e-05	0.000288215	-0.45655
ENSMUSG00000050919	Zfp366	13	zinc finger protein 366 [Source:MGI Symbol;Acc:MGI:2178429]	238803	1.0108	1.36316	1.05497	1.16092	0.360663	0.00247106	0.0419226	0.45063	0.0741329	0.399142	0.663029	0.0857171	0.168114	0.142635	0.477432	0.213223	-0.133061	0.209484	0.61626	-0.235883	0.0965956	0.383197	0.671569	0.12677
ENSMUSG00000024902	Mrpl11	19	39S ribosomal protein L11, mitochondrial [Source:UniProtKB/Swiss-Prot;Acc:Q9CQF0]	66419	9.56666	8.0399	8.95424	8.17428	-0.21625	0.0024664	0.0419226	-0.22988	-0.065568	0.225966	0.501423	-0.0689882	-0.19594	0.00245945	0.032979	-0.207848	0.02112	0.760242	0.934825	0.0235091	-0.132182	0.0209797	0.112363	-0.139346
ENSMUSG00000018861	Fdxr	11	ferredoxin reductase [Source:MGI Symbol;Acc:MGI:104724]	14149	6.4595	5.41362	5.88184	6.08466	-0.220237	0.00247053	0.0419226	-0.233994	-0.101964	0.0817405	0.29857	-0.109018	-0.0650778	0.341327	0.709526	-0.0693749	0.140064	0.0748635	0.376946	0.166307	0.0352585	0.61089	0.824931	0.0390698
ENSMUSG00000041261	Car8	4	Carbonic anhydrase-related protein [Source:UniProtKB/Swiss-Prot;Acc:P28651]	12319	3.88398	4.84684	5.60607	5.86994	0.299091	0.00251996	0.0426919	0.340744	0.483319	1.63146e-08	2.57105e-06	0.556906	0.553999	4.73907e-11	3.68147e-09	0.616005	0.238646	0.00110918	0.0311373	0.276947	0.052963	0.474808	0.737823	0.0587579
ENSMUSG00000032238	Rora	9	RAR-related orphan receptor alpha [Source:MGI Symbol;Acc:MGI:104661]	19883	9.01943	11.1848	11.5017	9.66737	0.29044	0.00252044	0.0426919	0.328723	0.331948	3.70974e-05	0.00188477	0.375356	0.107068	0.165926	0.514284	0.116906	-0.191601	0.00166097	0.0416888	-0.210132	-0.245782	1.77523e-05	0.000359803	-0.259241
ENSMUSG00000050222	Il17d	14	interleukin 17D [Source:HGNC Symbol;Acc:HGNC:5984]	239114	5.09613	4.05355	5.25243	5.07304	-0.278648	0.00253566	0.0428224	-0.309481	0.0616669	0.430984	0.689128	0.0686983	0.0121555	0.886586	0.970451	0.0123587	0.236628	0.0129715	0.146377	0.32313	-0.0476529	0.611176	0.82496	-0.0570984
ENSMUSG00000028164	Manba	3	mannosidase beta [Source:HGNC Symbol;Acc:HGNC:6831]	110173	3.3588	3.9437	3.59698	3.69813	0.23438	0.00257126	0.0433726	0.252222	0.117062	0.0594526	0.249294	0.125195	0.147167	0.0255673	0.1746	0.156604	-0.0844622	0.20411	0.60974	-0.0938412	0.0290194	0.605769	0.821685	0.0308478
ENSMUSG00000078429	Ctdsp2	10	Carboxy-terminal domain RNA polymerase II polypeptide A small phosphatase 2 [Source:UniProtKB/Swiss-Prot;Acc:Q8BX07]	52468	20.1237	17.0207	19.3832	17.1181	-0.208676	0.00257395	0.0433726	-0.221008	-0.0271371	0.566464	0.784363	-0.0282352	-0.207436	0.000160837	0.00364473	-0.216149	0.00612858	0.921204	0.981502	0.00648473	-0.183433	1.70803e-05	0.000348461	-0.188547
ENSMUSG00000021665	Hexb	13	Beta-hexosaminidase subunit beta [Source:UniProtKB/Swiss-Prot;Acc:P20060]	15212	45.433	50.5103	42.8511	48.315	0.167516	0.00257315	0.0433726	0.173839	-0.0554953	0.27351	0.551282	-0.0578215	0.102175	0.114652	0.424055	0.108415	-0.0556855	0.435346	0.798788	-0.0638443	0.153849	0.0215106	0.114192	0.165811
ENSMUSG00000035133	Arhgap5	12	Rho GTPase activating protein 5 [Source:MGI Symbol;Acc:MGI:1332637]	11855	18.3809	21.855	20.6427	19.5899	0.246751	0.0025813	0.0434323	0.268598	0.177946	0.00668056	0.0722376	0.192111	0.103094	0.0994462	0.391155	0.108936	-0.14698	0.00730013	0.105352	-0.158006	-0.0812346	0.0713713	0.256118	-0.0839672
ENSMUSG00000033316	Galnt9	5	polypeptide N-acetylgalactosaminyltransferase 9 [Source:HGNC Symbol;Acc:HGNC:4131]	231605	29.07	22.0437	25.3425	30.9376	-0.32238	0.00258125	0.0434323	-0.379599	-0.152506	0.0672569	0.267082	-0.174278	0.097758	0.188306	0.548454	0.105881	0.401231	8.24665e-07	0.000113997	0.486746	0.259568	9.72994e-05	0.00151079	0.279312
ENSMUSG00000035407	Kank4	4	KN motif and ankyrin repeat domain-containing protein 4 [Source:UniProtKB/Swiss-Prot;Acc:Q6P9J5]	242553	1.21973	0.957574	1.29797	0.838478	-0.291015	0.00258633	0.0434846	-0.330284	0.105433	0.159079	0.422127	0.114619	-0.469804	4.28575e-08	2.33909e-06	-0.524091	-0.135549	0.166417	0.555274	-0.191968	-0.548453	1.76545e-09	8.91223e-08	-0.639111
ENSMUSG00000058317	Ube2e2	14	ubiquitin-conjugating enzyme E2E 2 [Source:MGI Symbol;Acc:MGI:2384997]	218793	25.468	22.1079	25.2261	22.4211	-0.176661	0.00259167	0.0435239	-0.184115	0.0115158	0.794508	0.911905	0.0116037	-0.160468	0.000881623	0.0148028	-0.165936	0.0190749	0.696801	0.91242	0.0198087	-0.174034	4.22827e-06	0.000103308	-0.178092
ENSMUSG00000047866	Lonp2	8	Lon protease homolog 2, peroxisomal [Source:UniProtKB/Swiss-Prot;Acc:Q9DBN5]	66887	14.1093	12.5427	13.5666	12.6645	-0.145863	0.00259248	0.0435239	-0.149504	-0.0306878	0.375176	0.643488	-0.0308987	-0.13366	0.00301466	0.0386026	-0.137454	0.0129531	0.817765	0.952067	0.0135926	-0.103632	0.017712	0.0990911	-0.107148
ENSMUSG00000029587	Zfp12	5	zinc finger protein 12 [Source:MGI Symbol;Acc:MGI:99157]	231866	6.81932	6.02627	7.0219	6.11557	-0.153681	0.00259494	0.043533	-0.158441	0.0662715	0.0863136	0.307002	0.0675912	-0.135235	0.00289339	0.0373576	-0.139067	0.0195413	0.725231	0.923548	0.0210092	-0.201127	6.07229e-06	0.000142345	-0.207217
ENSMUSG00000062209	Erbb4	1	Receptor tyrosine-protein kinase erbB-4 ERBB4 intracellular domain [Source:UniProtKB/Swiss-Prot;Acc:Q61527]	13869	8.32137	10.1644	9.95652	9.24714	0.274951	0.00260482	0.0436666	0.306741	0.251758	0.00132081	0.0253727	0.282533	0.155893	0.0325906	0.204063	0.16842	-0.126556	0.0248924	0.214554	-0.1366	-0.108986	0.0595893	0.22797	-0.114979
ENSMUSG00000029086	Prom1	5	prominin 1 [Source:MGI Symbol;Acc:MGI:1100886]	19126	4.6585	5.54767	4.09413	4.38212	0.250196	0.00261344	0.043779	0.273634	-0.147433	0.029637	0.171088	-0.159203	-0.0637173	0.430305	0.776661	-0.0706059	-0.286157	0.00029204	0.012211	-0.3425	0.0819338	0.250179	0.542118	0.0879534
ENSMUSG00000036766	Dner	1	Delta and Notch-like epidermal growth factor-related receptor [Source:UniProtKB/Swiss-Prot;Acc:Q8JZM4]	227325	32.0415	35.664	31.6903	33.7827	0.16778	0.00261851	0.0438317	0.173965	0.00913545	0.85218	0.936352	0.00942629	0.0896443	0.145862	0.483408	0.0945252	-0.0696156	0.291244	0.697083	-0.077829	0.0796603	0.187357	0.461891	0.0846479
ENSMUSG00000079109	Pms2	5	PMS1 homolog2, mismatch repair system component [Source:MGI Symbol;Acc:MGI:104288]	18861	2.9493	3.34199	3.07305	3.12436	0.191057	0.00262878	0.0439712	0.199535	0.0804366	0.159501	0.422457	0.08385	0.0967978	0.0663739	0.314527	0.0998801	-0.0887722	0.160934	0.545471	-0.0979261	0.0137658	0.818452	0.930805	0.015258
ENSMUSG00000026484	Rnf2	1	E3 ubiquitin-protein ligase RING2 [Source:UniProtKB/Swiss-Prot;Acc:Q9CQJ4]	19821	8.25963	9.18833	8.85975	8.28478	0.167583	0.00263243	0.0439999	0.17336	0.12202	0.0045453	0.0570088	0.126741	0.0210801	0.607967	0.875124	0.022005	-0.140833	0.00737576	0.105889	-0.149674	-0.101974	0.0144225	0.0856315	-0.105357
ENSMUSG00000022783	Spag6	16	Sperm-associated antigen 6 [Source:UniProtKB/Swiss-Prot;Acc:Q9JLI7]	50525	2.28839	1.5407	1.89176	1.6	-0.399619	0.00264829	0.0442003	-0.549349	-0.183297	0.0989188	0.329988	-0.248272	-0.381102	0.00123012	0.0193572	-0.496938	0.0397922	0.681248	0.908148	0.0538603	-0.2069	0.0313426	0.149594	-0.249514
ENSMUSG00000035299	Mid1	X	E3 ubiquitin-protein ligase Midline-1 [Source:UniProtKB/Swiss-Prot;Acc:O70583]	17318	1.81404	0.567801	2.16436	1.2108	-0.403826	0.0026646	0.0443254	-1.65195	0.0848478	0.461126	0.711998	0.283601	-0.158435	0.208264	0.574592	-0.563477	0.191158	0.0230452	0.205684	1.08964	-0.285079	0.019811	0.107624	-0.848178
ENSMUSG00000040415	Dtx3	10	Probable E3 ubiquitin-protein ligase DTX3 [Source:UniProtKB/Swiss-Prot;Acc:Q80V91]	80904	93.7577	80.9155	92.2049	88.4618	-0.183523	0.00268046	0.044509	-0.19186	0.00215191	0.958049	0.98294	0.00214466	-0.0638579	0.198924	0.563158	-0.0659953	0.11819	0.0336262	0.253596	0.127458	-0.0673418	0.0746785	0.263848	-0.0686864
ENSMUSG00000045045	Lrfn4	19	Leucine-rich repeat and fibronectin type-III domain-containing protein 4 [Source:UniProtKB/Swiss-Prot;Acc:Q80XU8]	225875	10.3914	9.10645	10.6278	9.6279	-0.164202	0.00268246	0.0445097	-0.169711	0.0577118	0.155952	0.417475	0.0586462	-0.0895995	0.0510673	0.269258	-0.0918619	0.0736619	0.187929	0.587822	0.079403	-0.147622	0.000734638	0.00825674	-0.151089
ENSMUSG00000091898	Tnnc1	14	Troponin C, slow skeletal and cardiac muscles [Source:UniProtKB/Swiss-Prot;Acc:P19123]	21924	10.4118	7.12374	8.23825	11.8805	-0.391535	0.00271773	0.0450293	-0.528762	-0.223684	0.0492323	0.223628	-0.314406	0.158279	0.180175	0.536119	0.207262	0.516796	1.13076e-07	2.1054e-05	0.737562	0.405152	0.000151182	0.0021922	0.520999
ENSMUSG00000096916	Zfp850	7	zinc finger protein 850 [Source:MGI Symbol;Acc:MGI:3036281]	100043772	1.15112	1.39577	1.33172	1.34822	0.266714	0.00274833	0.0454372	0.297121	0.212978	0.00424922	0.0548307	0.234644	0.227651	0.00104658	0.0170324	0.245254	-0.0422515	0.582262	0.871531	-0.0502831	0.0064759	0.926847	0.972406	0.00991966
ENSMUSG00000006463	Zdhhc24	19	zinc finger, DHHC domain containing 24 [Source:MGI Symbol;Acc:MGI:1917855]	70605	9.95726	11.1394	10.1987	10.6227	0.174939	0.0027528	0.0454781	0.182676	0.058016	0.297405	0.575143	0.0608005	0.107129	0.0337992	0.208439	0.110981	-0.0637129	0.286154	0.693512	-0.0700489	0.04648	0.427487	0.70458	0.0496048
ENSMUSG00000070427	Il18bp	7	Interleukin-18-binding protein [Source:UniProtKB/Swiss-Prot;Acc:Q9Z0M9]	16068	3.05148	2.46446	3.07746	2.71135	-0.260749	0.00276162	0.0455908	-0.28912	0.0354192	0.626253	0.82187	0.0372394	-0.138754	0.0955058	0.382927	-0.154927	0.105104	0.240503	0.652849	0.136055	-0.169846	0.0437811	0.187421	-0.192784
ENSMUSG00000036023	Parp2	14	Poly [ADP-ribose] polymerase 2 [Source:UniProtKB/Swiss-Prot;Acc:O88554]	11546	8.27781	9.35522	8.48981	8.58231	0.188433	0.00277755	0.0458205	0.196217	0.060984	0.198092	0.470467	0.0620558	0.0634541	0.395095	0.752856	0.0682322	-0.101405	0.233315	0.643435	-0.126076	0.00508778	0.947061	0.980489	0.00553629
ENSMUSG00000060073	Psma3	12	proteasome (prosome, macropain) subunit, alpha type 3 [Source:MGI Symbol;Acc:MGI:104883]	19167	29.3514	25.8239	27.3065	26.3823	-0.159127	0.00279736	0.0460868	-0.16505	-0.0776087	0.0171832	0.127378	-0.0786403	-0.132159	0.0016687	0.0243666	-0.135423	0.02823	0.645529	0.893429	0.0313438	-0.0552513	0.233027	0.521584	-0.0574095
ENSMUSG00000062098	Btbd3	2	BTB/POZ domain-containing protein 3 [Source:UniProtKB/Swiss-Prot;Acc:P58545]	228662	33.8687	41.3321	39.2551	37.9115	0.274426	0.00281496	0.0463036	0.306637	0.211627	0.00776564	0.0789553	0.238392	0.163718	0.0456153	0.250841	0.180957	-0.108719	0.123729	0.4798	-0.124161	-0.0533914	0.444876	0.717443	-0.05797
ENSMUSG00000006498	Ptbp1	10	polypyrimidine tract binding protein 1 [Source:HGNC Symbol;Acc:HGNC:9583]	19205	10.2181	8.77243	9.70806	8.96622	-0.189791	0.00281472	0.0463036	-0.198963	-0.044789	0.427395	0.685993	-0.0478647	-0.160739	0.0160227	0.128228	-0.171089	0.0257647	0.720494	0.922121	0.0295192	-0.115444	0.0854109	0.287222	-0.123985
ENSMUSG00000030533	Unc45a	7	unc-45 myosin chaperone A [Source:MGI Symbol;Acc:MGI:2142246]	101869	7.67126	6.56188	7.84391	7.03885	-0.194609	0.00281852	0.0463286	-0.204345	0.0566586	0.23656	0.514376	0.0582182	-0.102064	0.0778127	0.34314	-0.106616	0.0884907	0.188217	0.588181	0.0993497	-0.158774	0.00318787	0.0269782	-0.165421
ENSMUSG00000022044	Stmn4	14	stathmin-like 4 [Source:MGI Symbol;Acc:MGI:1931224]	56471	136.508	114.665	133.18	115.756	-0.21568	0.00283472	0.0465346	-0.230118	-0.00771186	0.890045	0.953039	-0.00812708	-0.208739	0.00036615	0.00731828	-0.218917	0.0121366	0.796407	0.943916	0.012964	-0.20692	7.81225e-09	3.54771e-07	-0.211205
ENSMUSG00000064247	Plcxd1	5	PI-PLC X domain-containing protein 1 isoform 2 [Source:RefSeq peptide;Acc:NP_001268741]	403178	6.26887	5.26076	5.7096	5.43879	-0.218731	0.00284382	0.0466284	-0.232563	-0.104297	0.0583745	0.247025	-0.109202	-0.18045	0.000413105	0.00806316	-0.186754	0.0431165	0.524235	0.846386	0.0473499	-0.0741338	0.172006	0.439781	-0.0782731
ENSMUSG00000034709	Ppp1r21	17	Protein phosphatase 1 regulatory subunit 21 [Source:UniProtKB/Swiss-Prot;Acc:Q3TDD9]	73825	23.6564	21.2045	22.0245	21.7685	-0.134026	0.00286041	0.046781	-0.13757	-0.0759731	0.018881	0.133842	-0.0771098	-0.0993541	0.0113773	0.102059	-0.101755	0.0353791	0.474151	0.822947	0.0374935	-0.0241661	0.524041	0.77156	-0.0252255
ENSMUSG00000078517	Emc1	4	ER membrane protein complex subunit 1 [Source:UniProtKB/Swiss-Prot;Acc:Q8C7X2]	230866	13.821	12.4346	13.4824	12.9908	-0.129642	0.0028637	0.0468012	-0.132294	-0.00978401	0.751859	0.891752	-0.0101288	-0.0707195	0.0202275	0.150128	-0.0717592	0.059957	0.157253	0.539767	0.0621371	-0.0613991	0.0396332	0.175146	-0.062182
ENSMUSG00000029167	Ppargc1a	5	Peroxisome proliferator-activated receptor gamma coactivator 1-alpha [Source:UniProtKB/Swiss-Prot;Acc:O70343]	19017	8.37974	9.77151	9.4178	8.96609	0.224156	0.00286617	0.0468079	0.240404	0.17979	0.0046259	0.0576797	0.193052	0.108814	0.0729074	0.331067	0.114521	-0.115992	0.0292728	0.235928	-0.124207	-0.076105	0.124578	0.362691	-0.0792912
ENSMUSG00000049791	Fzd4	7	Frizzled-4 [Source:UniProtKB/Swiss-Prot;Acc:Q61088]	14366	2.49952	3.07291	2.24739	2.38819	0.28285	0.00288173	0.0469275	0.319826	-0.116042	0.0846356	0.304095	-0.126157	-0.0435883	0.533292	0.835942	-0.0475387	-0.296006	0.000398287	0.0152594	-0.365752	0.0733946	0.25953	0.552466	0.0782336
ENSMUSG00000046541	Zfp526	7	zinc finger protein 526 [Source:MGI Symbol;Acc:MGI:2445181]	210172	2.63042	3.09699	2.9376	2.75217	0.234476	0.00288883	0.0470096	0.255112	0.173057	0.00409769	0.0535924	0.184022	0.0764851	0.246366	0.62192	0.0823043	-0.145996	0.0518511	0.315431	-0.171381	-0.0974034	0.119689	0.354012	-0.102475
ENSMUSG00000022525	Hrasls	16	Mus musculus HRAS-like suppressor (Hrasls), transcript variant 2, mRNA. [Source:RefSeq mRNA;Acc:NM_001357092]	27281	10.1077	11.7062	11.2274	10.9465	0.216336	0.00289721	0.0471123	0.231195	0.167167	0.00281395	0.0421969	0.17665	0.123405	0.094341	0.380527	0.133663	-0.0812346	0.292004	0.697355	-0.0960523	-0.0404534	0.548275	0.787807	-0.0436547
ENSMUSG00000025059	Gk	X	Mus musculus glycerol kinase (Gk), transcript variant 5, mRNA. [Source:RefSeq mRNA;Acc:NM_001331046]	14933	6.7417	7.83019	6.77113	6.84784	0.219767	0.00291185	0.0472828	0.234915	0.0289847	0.627531	0.822405	0.0311196	0.0379108	0.530354	0.834807	0.0401132	-0.17628	0.00395477	0.0725173	-0.193157	0.00800747	0.878985	0.954292	0.00830041
ENSMUSG00000020061	Mybpc1	10	myosin binding protein C, slow type [Source:HGNC Symbol;Acc:HGNC:7549]	109272	1.93675	2.72356	2.22303	2.80609	0.38487	0.00295861	0.0479396	0.510421	0.171412	0.108327	0.346044	0.223437	0.443113	6.8657e-05	0.00180186	0.552755	0.0335567	0.698017	0.912467	0.0440484	0.292589	0.000232221	0.00316237	0.328598
ENSMUSG00000001909	Trmt1	8	tRNA methyltransferase 1 [Source:MGI Symbol;Acc:MGI:1289155]	212528	20.5677	17.8186	20.6463	19.6567	-0.178352	0.00296326	0.0479467	-0.186529	0.0309312	0.510565	0.74802	0.0318812	-0.0459087	0.383375	0.74462	-0.0478895	0.130561	0.0161797	0.166328	0.140413	-0.0777883	0.0789147	0.273249	-0.0802655
ENSMUSG00000024787	Snx15	19	Sorting nexin-15 [Source:UniProtKB/Swiss-Prot;Acc:Q91WE1]	69024	18.4823	16.0479	16.6854	16.4145	-0.175839	0.00298246	0.0481548	-0.183024	-0.117261	0.0091568	0.0869692	-0.121609	-0.148345	0.00166674	0.0243532	-0.153146	0.0301003	0.574723	0.868198	0.0315581	-0.0312419	0.459166	0.727261	-0.0320403
ENSMUSG00000031647	Mfap3l	8	Microfibrillar-associated protein 3-like [Source:UniProtKB/Swiss-Prot;Acc:Q9D3X9]	71306	11.3383	13.091	10.1399	11.7413	0.213056	0.00298646	0.0481853	0.22671	-0.12747	0.0348758	0.185264	-0.135756	0.0650257	0.248892	0.62518	0.0679111	-0.141599	0.0274132	0.227434	-0.157043	0.192091	0.00105191	0.0110629	0.20307
ENSMUSG00000027242	Wdr76	2	WD repeat domain 76 [Source:MGI Symbol;Acc:MGI:1926186]	241627	1.06837	1.32709	1.11804	1.14896	0.29284	0.00299193	0.0482394	0.331484	0.0825815	0.276832	0.555019	0.0903543	0.109933	0.151336	0.491784	0.12169	-0.163878	0.0678213	0.359485	-0.208017	0.0244418	0.75729	0.904	0.0305719
ENSMUSG00000039813	Tbc1d2	4	TBC1 domain family member 2A [Source:UniProtKB/Swiss-Prot;Acc:B1AVH7]	381605	1.85923	1.3964	1.93304	1.63632	-0.329302	0.00300081	0.0483482	-0.394088	0.063714	0.537583	0.765629	0.0808282	-0.142272	0.158296	0.503495	-0.169538	0.154304	0.122713	0.477531	0.226218	-0.191188	0.08165	0.279423	-0.250981
ENSMUSG00000027546	Atp9a	2	Mus musculus ATPase, class II, type 9A (Atp9a), transcript variant 4, mRNA. [Source:RefSeq mRNA;Acc:NM_001354977]	11981	97.4015	108.244	96.2935	112.211	0.166431	0.00301284	0.0485078	0.172813	0.00906182	0.769347	0.899951	0.00924295	0.217371	1.24064e-07	6.23128e-06	0.222333	0.04715	0.406865	0.780248	0.0509853	0.208319	6.84549e-09	3.13492e-07	0.212517
ENSMUSG00000050840	Cdh20	1	Cadherin-20 [Source:UniProtKB/Swiss-Prot;Acc:Q9Z0M3]	23836	5.60332	6.71812	6.09222	5.89763	0.256024	0.00301537	0.0485142	0.281567	0.134633	0.0440681	0.210601	0.146145	0.0855313	0.221132	0.592638	0.0917262	-0.171385	0.00543966	0.0876833	-0.188139	-0.05246	0.264247	0.557436	-0.0551674
ENSMUSG00000027584	Oprl1	2	opioid receptor-like 1 [Source:MGI Symbol;Acc:MGI:97440]	18389	13.2476	15.3363	14.9181	15.2065	0.215902	0.00302339	0.0485747	0.230087	0.185503	0.0013051	0.0251931	0.196202	0.203493	0.00212662	0.0296949	0.216774	-0.0107923	0.879478	0.970794	-0.0117116	0.0181431	0.770721	0.909997	0.0199102
ENSMUSG00000026676	Ccdc3	2	Coiled-coil domain-containing protein 3 [Source:UniProtKB/Swiss-Prot;Acc:Q9D6Y1]	74186	3.07585	4.18812	2.78265	4.11661	0.36556	0.00303919	0.048794	0.467502	-0.105492	0.175682	0.44374	-0.118173	0.392798	5.5361e-06	0.000198796	0.439132	-0.0164772	0.869717	0.968387	-0.0270104	0.505989	1.81291e-11	1.23363e-09	0.556772
ENSMUSG00000004455	Ppp1cc	5	Serine/threonine-protein phosphatase PP1-gamma catalytic subunit [Source:UniProtKB/Swiss-Prot;Acc:P63087]	19047	29.9809	25.2583	28.8374	26.3069	-0.213198	0.00304409	0.0488141	-0.227414	-0.0289323	0.630958	0.824815	-0.0306748	-0.163408	0.0036256	0.0444241	-0.170548	0.0542715	0.307102	0.710298	0.0586131	-0.135311	0.00558983	0.0417976	-0.140631
ENSMUSG00000092341	Malat1	19			143.635	115.063	135.794	153.492	-0.268909	0.00305175	0.0488806	-0.299795	-0.0509293	0.403512	0.666685	-0.0543334	0.0880523	0.434864	0.779655	0.110866	0.179963	0.0903427	0.41243	0.412867	0.114328	0.336944	0.632922	0.16467
ENSMUSG00000069114	Zbtb10	3	zinc finger and BTB domain containing 10 [Source:HGNC Symbol;Acc:HGNC:30953]	229055	1.6811	1.37775	1.58045	1.31055	-0.244986	0.00306826	0.0490534	-0.266203	-0.0568292	0.43163	0.689769	-0.0632525	-0.314315	3.37199e-05	0.000965409	-0.341987	-0.0606788	0.445928	0.805708	-0.0740996	-0.253462	0.000826317	0.00908196	-0.279554
ENSMUSG00000024109	Nrxn1	17	Neurexin-1 [Source:UniProtKB/Swiss-Prot;Acc:Q9CS84]	18189	49.475	58.891	60.2616	52.1336	0.246705	0.00308857	0.0493089	0.269523	0.282642	5.36199e-05	0.00249347	0.308702	0.0864374	0.204288	0.569899	0.092326	-0.163527	0.00255222	0.0542147	-0.175575	-0.208229	4.90549e-05	0.0008493	-0.217136
ENSMUSG00000085208	Brip1os	11	BRCA1 interacting protein C-terminal helicase 1, opposite strand [Source:MGI Symbol;Acc:MGI:1921288]		2.58847	3.01371	2.97802	2.95961	0.223399	0.00310241	0.0494951	0.239332	0.215316	0.000149307	0.0053612	0.227798	0.197561	0.00606805	0.0645146	0.21225	-0.0213444	0.781439	0.939323	-0.0254579	-0.0141871	0.827475	0.934888	-0.016162
ENSMUSG00000008496	Pou2f2	7	POU domain, class 2, transcription factor 2 [Source:UniProtKB/Swiss-Prot;Acc:Q00196]	18987	2.20339	1.86226	2.15013	1.77997	-0.209843	0.0031099	0.04958	-0.223433	-0.00852409	0.903885	0.959888	-0.0104365	-0.265656	0.00092041	0.0152997	-0.292556	-0.0534986	0.534084	0.850281	-0.0672814	-0.24663	0.00446294	0.0350369	-0.282806
ENSMUSG00000042662	Dusp15	2	Dual specificity protein phosphatase 15 [Source:UniProtKB/Swiss-Prot;Acc:Q8R4V2]	252864	6.20445	5.07432	5.49191	6.20446	-0.246606	0.00311547	0.0496341	-0.269044	-0.136545	0.0558497	0.241553	-0.149837	0.0150328	0.862643	0.963661	0.016491	0.226528	0.00970158	0.124841	0.287299	0.14603	0.0832652	0.282766	0.16577
ENSMUSG00000025138	Sirt7	11	NAD-dependent protein deacetylase sirtuin-7 [Source:UniProtKB/Swiss-Prot;Acc:Q8BKJ9]	209011	11.6945	10.0084	11.1818	11.3403	-0.193761	0.00312857	0.0497731	-0.203653	-0.0366703	0.431734	0.689769	-0.0384059	-0.0257275	0.66435	0.898484	-0.0271631	0.159042	0.0175026	0.175189	0.178144	0.0101404	0.84584	0.942499	0.0107235
