# Supplementary material for: Reactive astrocytes acquire neuroprotective as well as deleterious signatures in response to Tau and Aß pathology
Source: Nat Commun. 2022 Jan 10;13:135. doi: 10.1038/s41467-021-27702-w (PMC8748982; doi:10.1038/s41467-021-27702-w)
Supplement: Supplementary file 11 — Supplementary Data 9 [file 41467_2021_27702_MOESM11_ESM.xlsx]

## Sheet: Data 9
gene	gene_name	chromosome	description	entrez_id	GFAP-Nrf2XAPP/PS1_HP_avg_fpkm	APP/PS1_HP_avg_fpkm	GFAP-Nrf2_HP_avg_fpkm	WT_HP_avg_fpkm	APP/PS1_vs_WT_hippo.l2fc	APP/PS1_vs_WT_hippo.pval	APP/PS1_vs_WT_hippo.padj	APP/PS1_vs_WT_hippo.raw_l2fc	GFAP-Nrf2_vs_WT_hippo.l2fc	GFAP-Nrf2_vs_WT_hippo.pval	GFAP-Nrf2_vs_WT_hippo.padj	GFAP-Nrf2_vs_WT_hippo.raw_l2fc	GFAP-Nrf2XAPP/PS1_vs_WT_hippo.l2fc	GFAP-Nrf2XAPP/PS1_vs_WT_hippo.pval	GFAP-Nrf2XAPP/PS1_vs_WT_hippo.padj	GFAP-Nrf2XAPP/PS1_vs_WT_hippo.raw_l2fc	APP/PS1_vs_GFAP-Nrf2_hippo.l2fc	APP/PS1_vs_GFAP-Nrf2_hippo.pval	APP/PS1_vs_GFAP-Nrf2_hippo.padj	APP/PS1_vs_GFAP-Nrf2_hippo.raw_l2fc	GFAP-Nrf2XAPP/PS1_vs_GFAP-Nrf2_hippo.l2fc	GFAP-Nrf2XAPP/PS1_vs_GFAP-Nrf2_hippo.pval	GFAP-Nrf2XAPP/PS1_vs_GFAP-Nrf2_hippo.padj	GFAP-Nrf2XAPP/PS1_vs_GFAP-Nrf2_hippo.raw_l2fc	GFAP-Nrf2XAPP/PS1_vs_APP/PS1_hippo.l2fc	GFAP-Nrf2XAPP/PS1_vs_APP/PS1_hippo.pval	GFAP-Nrf2XAPP/PS1_vs_APP/PS1_hippo.padj	GFAP-Nrf2XAPP/PS1_vs_APP/PS1_hippo.raw_l2fc
ENSMUSG00000007721	Ccdc124	8	coiled-coil domain containing 124 [Source:MGI Symbol;Acc:MGI:1916403]	234388	3.56863	0.460568	5.01695	4.02902	-1.87451	1.19411e-08	8.89614e-06	-2.90417	0.207558	0.359967	0.875025	0.37676	0.0139265	0.949873	0.999943	0.0323386	-2.70022	5.09279e-19	1.00881e-16	-3.26877	-0.196024	0.312593	0.999581	-0.328871	2.14596	2.56182e-12	2.19958e-09	2.91724
ENSMUSG00000003344	Btbd2	10	BTB (POZ) domain containing 2 [Source:MGI Symbol;Acc:MGI:1933831]	208198	1.56578	0.361146	2.63611	2.16479	-1.59365	7.67273e-07	0.000137767	-2.34865	0.194208	0.388563	0.890124	0.336884	-0.146357	0.508367	0.999943	-0.274995	-2.34472	6.19119e-19	1.19252e-16	-2.67207	-0.447148	0.00965945	0.999581	-0.597357	1.65745	1.64972e-09	3.7275e-07	2.05114
ENSMUSG00000020219	Timm13	10	translocase of inner mitochondrial membrane 13 [Source:MGI Symbol;Acc:MGI:1353432]	30055	3.03444	0.691479	4.27391	4.58582	-1.57909	2.14228e-06	0.000278202	-2.50261	-0.0309398	0.892251	0.985682	-0.0588683	-0.135931	0.53563	0.999943	-0.306192	-2.03307	1.26042e-11	5.67933e-10	-2.43151	-0.138038	0.482515	0.999581	-0.229836	1.58934	2.70965e-07	2.31493e-05	2.17198
ENSMUSG00000035735	Dagla	19	diacylglycerol lipase, alpha [Source:MGI Symbol;Acc:MGI:2677061]	269060	2.49064	0.822195	3.60735	3.54713	-1.53546	1.28718e-08	9.11001e-06	-1.88518	0.0537217	0.805656	0.977401	0.0863199	-0.198015	0.355249	0.999943	-0.313039	-1.80867	4.89185e-17	6.59572e-15	-1.95972	-0.274493	0.124414	0.999581	-0.384753	1.42302	2.34686e-13	3.10002e-10	1.55284
ENSMUSG00000053395	Cacng8	7	calcium channel, voltage-dependent, gamma subunit 8 [Source:MGI Symbol;Acc:MGI:1932376]	81905	4.04325	1.55049	6.86309	6.69974	-1.49262	1.16049e-07	4.43968e-05	-1.88649	0.0499535	0.82045	0.979442	0.083143	-0.346464	0.109033	0.999943	-0.568445	-1.74168	5.54229e-12	2.67618e-10	-1.95785	-0.409589	0.0303505	0.999581	-0.637257	1.11506	6.18095e-06	0.000295652	1.2996
ENSMUSG00000022559	Fbxl6	15	F-box and leucine-rich repeat protein 6 [Source:MGI Symbol;Acc:MGI:1354705]	30840	1.06175	0.294651	1.75435	1.7511	-1.45094	1.54619e-05	0.000964157	-2.35528	0.0189023	0.933872	0.991062	0.0410482	-0.270538	0.221851	0.999943	-0.554449	-1.85717	2.71635e-08	5.98894e-07	-2.38495	-0.3389	0.0823125	0.999581	-0.581116	1.22651	0.000159642	0.00379167	1.78
ENSMUSG00000002379	Ndufa11	17	NADH:ubiquinone oxidoreductase subunit A11 [Source:MGI Symbol;Acc:MGI:1917125]		11.4355	1.93526	13.575	9.74983	-1.43439	9.28621e-06	0.000724197	-2.11457	0.307639	0.171359	0.749817	0.527255	0.14209	0.451608	0.999943	0.602628	-2.33967	7.86534e-20	1.91477e-17	-2.63153	0.0441542	0.823628	0.999581	0.0948772	1.88281	4.81924e-09	8.80384e-07	2.69427
ENSMUSG00000039713	Plekhg5	4	pleckstrin homology domain containing, family G (with RhoGef domain) member 5 [Source:MGI Symbol;Acc:MGI:2652860]	269608	3.18479	1.27699	4.50873	4.87773	-1.38624	3.93107e-07	9.27405e-05	-1.7137	-0.0450093	0.83412	0.981169	-0.0645384	-0.292962	0.176028	0.999943	-0.484034	-1.54682	1.92134e-16	2.26022e-14	-1.64025	-0.305506	0.0692316	0.999581	-0.406526	1.09207	3.92208e-07	3.13255e-05	1.21244
ENSMUSG00000024201	Kdm4b	17	lysine (K)-specific demethylase 4B [Source:MGI Symbol;Acc:MGI:2442355]	193796	3.16424	1.13481	4.35359	4.17543	-1.37271	1.70015e-07	5.14238e-05	-1.65932	0.0745671	0.715827	0.971322	0.105701	-0.163975	0.436833	0.999943	-0.250715	-1.65816	2.78678e-19	6.03045e-17	-1.75579	-0.270784	0.0882372	0.999581	-0.342828	1.24526	9.49667e-09	1.48252e-06	1.39086
ENSMUSG00000004929	Thop1	10	thimet oligopeptidase 1 [Source:MGI Symbol;Acc:MGI:1354165]	50492	2.62463	0.832104	3.63101	3.29394	-1.37	2.2668e-06	0.000291696	-1.76508	0.109456	0.611483	0.949841	0.165774	-0.10419	0.624327	0.999943	-0.161349	-1.69297	2.88217e-10	1.00435e-08	-1.92661	-0.213377	0.247736	0.999581	-0.312527	1.32487	5.1349e-07	3.9289e-05	1.58734
ENSMUSG00000035478	Mbd3	10	methyl-CpG binding domain protein 3 [Source:MGI Symbol;Acc:MGI:1333812]	17192	1.73321	0.405989	3.69558	2.27513	-1.3656	5.42249e-05	0.00214278	-2.26485	0.393911	0.0841615	0.613776	0.755929	-0.0914014	0.679181	0.999943	-0.189954	-2.51556	1.5169e-17	2.25324e-15	-3.00651	-0.648732	0.000370021	0.506541	-0.930966	1.53619	3.75069e-07	3.02379e-05	2.05101
ENSMUSG00000001729	Akt1	12	thymoma viral proto-oncogene 1 [Source:MGI Symbol;Acc:MGI:87986]	11651	9.56582	2.69226	13.1536	9.63641	-1.35811	1.13158e-07	4.43968e-05	-1.62053	0.36233	0.0737423	0.590938	0.497486	0.115721	0.580367	0.999943	0.175686	-2.02632	4.1225e-38	1.44518e-34	-2.10868	-0.257634	0.0783288	0.999581	-0.307286	1.63173	3.0658e-17	8.77433e-14	1.77756
ENSMUSG00000030410	Dmwd	7	dystrophia myotonica-containing WD repeat motif [Source:MGI Symbol;Acc:MGI:94907]	13401	4.44166	1.48295	6.72729	5.48859	-1.35144	6.96564e-07	0.000129735	-1.66784	0.239964	0.250113	0.823222	0.343452	-0.0987532	0.645493	0.999943	-0.158256	-1.88903	1.04751e-23	4.26994e-21	-2.00199	-0.373889	0.024438	0.999581	-0.488246	1.31628	9.21055e-09	1.45104e-06	1.4918
ENSMUSG00000042388	Dlgap3	4	DLG associated protein 3 [Source:MGI Symbol;Acc:MGI:3039563]	242667	1.38451	0.364505	2.19638	1.47611	-1.33664	9.55285e-06	0.000724197	-1.7926	0.404377	0.0635137	0.561946	0.629188	0.0257782	0.90591	0.999943	0.0448569	-2.17715	8.27989e-20	1.98808e-17	-2.41168	-0.421837	0.0135902	0.999581	-0.571539	1.5444	1.14746e-09	2.77524e-07	1.81931
ENSMUSG00000020238	Ncln	10	nicalin [Source:MGI Symbol;Acc:MGI:1926081]	103425	1.31931	0.292745	2.21804	1.62458	-1.33235	9.12781e-05	0.00300231	-2.25532	0.232736	0.307793	0.857531	0.490991	-0.0570859	0.794234	0.999943	-0.132536	-2.28466	2.56105e-14	1.91838e-12	-2.73364	-0.371811	0.0539069	0.999581	-0.609051	1.56738	2.99441e-07	2.52059e-05	2.09939
ENSMUSG00000037570	Mcrs1	15	microspherule protein 1 [Source:MGI Symbol;Acc:MGI:1858420]	51812	6.93716	2.29624	9.15335	8.86915	-1.33221	4.87064e-06	0.000465114	-1.72619	0.0499372	0.82197	0.979981	0.0819483	-0.0275541	0.901003	0.999943	-0.0502766	-1.66648	9.69455e-15	7.94047e-13	-1.79934	-0.0714761	0.713014	0.999581	-0.114106	1.35206	6.41379e-07	4.64716e-05	1.65471
ENSMUSG00000004933	Matk	10	megakaryocyte-associated tyrosine kinase [Source:MGI Symbol;Acc:MGI:99259]	17179	9.892	3.40057	13.4306	12.0602	-1.32302	6.53037e-07	0.000123354	-1.61002	0.129823	0.540365	0.935416	0.190141	-0.0954284	0.656297	0.999943	-0.152673	-1.68359	3.93747e-18	6.63616e-16	-1.79137	-0.245792	0.151539	0.999581	-0.329319	1.28704	3.53131e-09	6.73773e-07	1.43863
ENSMUSG00000027646	Src	2	Rous sarcoma oncogene [Source:MGI Symbol;Acc:MGI:98397]	20779	5.41253	1.95638	7.76575	6.73715	-1.32239	1.7438e-07	5.14238e-05	-1.56923	0.179185	0.371873	0.881373	0.243596	-0.119915	0.565699	0.999943	-0.17981	-1.71628	4.53936e-22	1.50124e-19	-1.80614	-0.324849	0.0418183	0.999581	-0.410262	1.23455	7.97511e-09	1.31681e-06	1.37295
ENSMUSG00000025579	Gaa	11	glucosidase, alpha, acid [Source:MGI Symbol;Acc:MGI:95609]	14387	13.2637	4.36138	19.2746	14.5401	-1.31934	3.12777e-08	1.77095e-05	-1.52723	0.337731	0.0762141	0.598463	0.435762	0.0313409	0.873702	0.999943	0.0436398	-1.83873	4.79671e-21	1.40128e-18	-1.95784	-0.296937	0.0676864	0.999581	-0.377431	1.39049	1.52815e-10	5.87159e-08	1.5547
ENSMUSG00000025876	Unc5a	13	unc-5 netrin receptor A [Source:MGI Symbol;Acc:MGI:894682]	107448	1.47318	0.374134	2.24265	1.53895	-1.31656	2.16509e-05	0.0011737	-1.82264	0.356631	0.107159	0.661047	0.576088	0.0489714	0.822858	0.999943	0.0856549	-2.08222	1.36933e-14	1.08605e-12	-2.38938	-0.325466	0.0760632	0.999581	-0.476483	1.54358	1.35672e-08	1.97437e-06	1.88891
ENSMUSG00000041199	Rpusd1	17	RNA pseudouridylate synthase domain containing 1 [Source:MGI Symbol;Acc:MGI:1919186]	106707	2.80632	0.673914	3.94166	3.04394	-1.31525	5.21318e-05	0.00209638	-1.95852	0.244142	0.279599	0.839712	0.42934	0.0539648	0.807509	0.999943	0.112403	-2.07543	9.90625e-15	8.07613e-13	-2.37529	-0.217734	0.228451	0.999581	-0.301306	1.6321	6.22126e-09	1.09012e-06	2.04869
ENSMUSG00000034730	Adgrb1	15	adhesion G protein-coupled receptor B1 [Source:MGI Symbol;Acc:MGI:1933736]	107831	2.79686	1.08295	4.79969	3.82156	-1.30817	1.19857e-06	0.000171371	-1.60344	0.264872	0.204256	0.784724	0.378516	-0.208356	0.335192	0.999943	-0.343289	-1.8693	3.75783e-25	1.82964e-22	-1.97201	-0.526135	0.00221235	0.999581	-0.709408	1.08557	4.63015e-06	0.000231804	1.242
ENSMUSG00000029547	Ints1	5	integrator complex subunit 1 [Source:MGI Symbol;Acc:MGI:1915760]	68510	1.29245	0.415027	2.08712	1.5094	-1.30344	3.58551e-06	0.00039007	-1.64316	0.335877	0.11822	0.682324	0.505799	-0.0318321	0.881916	0.999943	-0.0482641	-1.96746	5.12232e-19	1.00881e-16	-2.14004	-0.402942	0.0190339	0.999581	-0.539486	1.39576	5.02359e-10	1.48733e-07	1.57598
ENSMUSG00000038351	Sgsm2	11	small G protein signaling modulator 2 [Source:MGI Symbol;Acc:MGI:2144695]	97761	4.19616	1.70539	5.58131	5.47713	-1.29863	4.19865e-09	4.04082e-06	-1.46536	0.0488006	0.791514	0.977123	0.0632063	-0.163042	0.394686	0.999943	-0.215714	-1.45837	4.40572e-19	9.08512e-17	-1.52318	-0.223221	0.121129	0.999581	-0.264823	1.15005	9.2137e-11	3.95544e-08	1.23412
ENSMUSG00000003346	Abhd17a	10	abhydrolase domain containing 17A [Source:MGI Symbol;Acc:MGI:106388]	216169	2.1805	0.575395	3.48985	2.84319	-1.29379	0.000114855	0.00343904	-2.07646	0.170481	0.455428	0.912625	0.343099	-0.0474166	0.828799	0.999943	-0.0998324	-2.03201	3.87498e-12	1.91866e-10	-2.4058	-0.257198	0.187964	0.999581	-0.425707	1.43341	3.25239e-06	0.000172377	1.95179
ENSMUSG00000036186	Dipk1b	2	divergent protein kinase domain 1B [Source:MGI Symbol;Acc:MGI:1927576]	56279	3.21731	0.887858	4.87534	3.74022	-1.29311	4.77508e-05	0.00198215	-1.84919	0.252715	0.259354	0.828227	0.427464	-0.00973202	0.964893	0.999943	-0.0140447	-1.99233	8.07245e-14	5.54878e-12	-2.26739	-0.291105	0.115213	0.999581	-0.42607	1.45423	2.39143e-07	2.10593e-05	1.81589
ENSMUSG00000070003	Ssbp4	8	single stranded DNA binding protein 4 [Source:MGI Symbol;Acc:MGI:1924150]	76900	1.60789	0.619708	2.74859	2.72657	-1.28526	8.33372e-05	0.00283567	-1.93324	0.027509	0.902443	0.985715	0.0522881	-0.342301	0.121131	0.999943	-0.636649	-1.60385	3.94677e-07	6.37008e-06	-1.97542	-0.421021	0.0272175	0.999581	-0.676046	0.925154	0.00339237	0.0384783	1.27558
ENSMUSG00000025020	Slit1	19	slit guidance ligand 1 [Source:MGI Symbol;Acc:MGI:1315203]	20562	9.88714	4.55983	12.249	14.2503	-1.27556	3.28477e-09	3.57661e-06	-1.42914	-0.146228	0.432418	0.90651	-0.184614	-0.251973	0.194571	0.999943	-0.339577	-1.19553	2.83119e-15	2.5634e-13	-1.23967	-0.117313	0.427717	0.999581	-0.140248	1.00478	6.41182e-09	1.10104e-06	1.07393
ENSMUSG00000022565	Plec	15	plectin [Source:MGI Symbol;Acc:MGI:1277961]	18810	1.46185	0.523495	2.30783	1.66897	-1.27235	4.6125e-08	2.41814e-05	-1.45968	0.408089	0.0263335	0.392935	0.514248	-0.0195842	0.919064	0.999943	-0.0250041	-1.88079	1.08606e-29	1.1198e-26	-1.96731	-0.451868	0.000937109	0.999581	-0.525449	1.3053	9.6687e-12	5.92968e-09	1.41861
ENSMUSG00000063146	Clip2	5	CAP-GLY domain containing linker protein 2 [Source:MGI Symbol;Acc:MGI:1313136]	269713	3.40306	1.208	4.98798	3.93478	-1.27016	1.90618e-07	5.39641e-05	-1.48373	0.299793	0.117529	0.681561	0.390433	-0.0657558	0.749867	0.999943	-0.0978815	-1.77709	2.88622e-25	1.44542e-22	-1.8658	-0.368203	0.0238625	0.999581	-0.475926	1.22138	3.46692e-08	4.47624e-06	1.36944
ENSMUSG00000056665	Them6	15	thioesterase superfamily member 6 [Source:MGI Symbol;Acc:MGI:1925301]		1.38206	0.313206	2.32255	1.6845	-1.2686	0.000206773	0.00496921	-2.19413	0.230877	0.310015	0.860314	0.520369	-0.0251165	0.908874	0.999943	-0.0470433	-2.0535	1.92986e-09	5.63423e-08	-2.69792	-0.282936	0.153078	0.999581	-0.551048	1.49455	2.65084e-06	0.00014812	2.123
ENSMUSG00000024160	Spsb3	17	splA/ryanodine receptor domain and SOCS box containing 3 [Source:MGI Symbol;Acc:MGI:1891471]	79043	3.64016	1.52125	5.48525	5.07953	-1.26746	9.29435e-07	0.000152427	-1.51651	0.110971	0.575226	0.943538	0.151231	-0.230822	0.263066	0.999943	-0.338782	-1.54511	2.54357e-13	1.59227e-11	-1.66209	-0.361484	0.0307887	0.999581	-0.476614	1.02157	1.36666e-05	0.000553496	1.16249
ENSMUSG00000028833	Ncdn	4	neurochondrin [Source:MGI Symbol;Acc:MGI:1347351]	26562	42.3925	9.601	59.9083	59.2017	-1.2674	0.000256862	0.0057488	-2.40282	0.0265006	0.904769	0.986414	0.0702109	-0.0690764	0.734279	0.999943	-0.228525	-2.36031	2.68116e-49	4.69954e-45	-2.45874	-0.204328	0.249202	0.999581	-0.282298	1.91504	3.7534e-18	1.61133e-14	2.15038
ENSMUSG00000038390	Gpr162	6	G protein-coupled receptor 162 [Source:MGI Symbol;Acc:MGI:1315214]	14788	6.46863	2.23052	9.87595	7.21686	-1.26476	1.63211e-07	5.13389e-05	-1.47098	0.360559	0.0718854	0.586916	0.487822	-0.030105	0.88621	0.999943	-0.0469049	-1.86571	2.26967e-28	1.98914e-25	-1.95205	-0.385483	0.0260939	0.999581	-0.522079	1.26751	3.07019e-09	6.05991e-07	1.40766
ENSMUSG00000031865	Dctn1	6	dynactin 1 [Source:MGI Symbol;Acc:MGI:107745]	13191	9.30357	3.55962	14.7568	11.4232	-1.26364	1.55987e-07	5.11665e-05	-1.46832	0.323892	0.0942595	0.631515	0.424378	-0.119248	0.560145	0.999943	-0.172864	-1.80302	5.58957e-28	4.66543e-25	-1.88364	-0.471953	0.00231988	0.999581	-0.584657	1.15779	2.55367e-08	3.48028e-06	1.27836
ENSMUSG00000013787	Ehmt2	17	euchromatic histone lysine N-methyltransferase 2 [Source:MGI Symbol;Acc:MGI:2148922]	110147	5.87781	2.00947	8.06542	6.63089	-1.26345	8.32579e-07	0.000143335	-1.50856	0.240131	0.228471	0.809131	0.324232	-0.0299805	0.88529	0.999943	-0.0447252	-1.73035	8.26064e-22	2.68134e-19	-1.82503	-0.289	0.0578975	0.999581	-0.356081	1.29722	1.87254e-09	4.176e-07	1.44634
ENSMUSG00000040249	Lrp1	10	low density lipoprotein receptor-related protein 1 [Source:MGI Symbol;Acc:MGI:96828]	16971	7.93021	2.73662	10.9147	8.41178	-1.26	4.91819e-09	4.35106e-06	-1.41144	0.358113	0.0291646	0.410147	0.423051	0.113752	0.553095	0.999943	0.152435	-1.74797	5.56672e-25	2.63712e-22	-1.83005	-0.20262	0.20791	0.999581	-0.255094	1.38031	3.43928e-10	1.0738e-07	1.54864
ENSMUSG00000025153	Fasn	11	fatty acid synthase [Source:MGI Symbol;Acc:MGI:95485]	14104	5.42635	2.12872	7.36558	6.5177	-1.25786	2.81033e-09	3.36419e-06	-1.40251	0.187216	0.28738	0.843901	0.229863	-0.0415272	0.825127	0.999943	-0.0529414	-1.55664	1.89674e-21	5.83265e-19	-1.62551	-0.218246	0.158406	0.999581	-0.267903	1.22299	2.98034e-10	9.842e-08	1.33355
ENSMUSG00000041544	Disp3	4	dispatched RND transporter family member 3 [Source:MGI Symbol;Acc:MGI:2444403]	242748	1.53137	0.508595	1.98913	1.66515	-1.25595	8.20822e-07	0.000143335	-1.49313	0.217803	0.265323	0.831287	0.290851	0.0266443	0.894627	0.999943	0.0398045	-1.64809	1.58068e-14	1.22593e-12	-1.78038	-0.184946	0.256931	0.999581	-0.237163	1.34737	1.97021e-09	4.19491e-07	1.51924
ENSMUSG00000006356	Crip2	12	cysteine rich protein 2 [Source:MGI Symbol;Acc:MGI:1915587]	68337	3.57304	0.810098	5.05933	3.22656	-1.25159	7.20617e-05	0.00257584	-1.76875	0.407557	0.0685314	0.578326	0.682692	0.18039	0.411451	0.999943	0.323203	-2.11969	1.57743e-14	1.22593e-12	-2.4434	-0.238937	0.193337	0.999581	-0.344947	1.70866	1.64081e-10	6.1252e-08	2.07245
ENSMUSG00000060601	Nr1h2	7	nuclear receptor subfamily 1, group H, member 2 [Source:MGI Symbol;Acc:MGI:1352463]	22260	1.9861	0.565601	2.77199	2.21664	-1.25028	6.35207e-05	0.00237239	-1.74621	0.225454	0.307945	0.857555	0.36565	0.0343259	0.87552	0.999943	0.0696748	-1.8163	8.17094e-11	3.1616e-09	-2.10372	-0.200315	0.275522	0.999581	-0.280227	1.43959	2.42566e-07	2.12518e-05	1.79644
ENSMUSG00000010045	Tmem115	9	transmembrane protein 115 [Source:MGI Symbol;Acc:MGI:1930765]	56395	2.99571	0.991702	3.62396	3.63457	-1.24923	2.93246e-05	0.00148246	-1.65578	0.0174934	0.936982	0.991783	0.0293006	-0.053674	0.806136	0.999943	-0.0892273	-1.48884	1.11928e-08	2.75158e-07	-1.67801	-0.0728508	0.694869	0.999581	-0.103555	1.29515	6.9862e-07	4.97789e-05	1.54782
ENSMUSG00000056413	Adap1	5	ArfGAP with dual PH domains 1 [Source:MGI Symbol;Acc:MGI:2442201]	231821	9.31244	2.89407	12.8937	9.65498	-1.24902	2.51334e-06	0.000315047	-1.5178	0.321254	0.125867	0.695441	0.461808	0.0600554	0.778075	0.999943	0.0946861	-1.87883	1.20347e-27	9.17146e-25	-1.97049	-0.285658	0.0661389	0.999581	-0.353842	1.45907	1.358e-13	1.94329e-10	1.59333
ENSMUSG00000019082	Slc25a22	7	solute carrier family 25 (mitochondrial carrier, glutamate), member 22 [Source:MGI Symbol;Acc:MGI:1915517]	68267	3.4936	1.18532	5.60306	3.81434	-1.24814	5.30463e-07	0.000113768	-1.46981	0.453221	0.0206125	0.348831	0.599812	0.0261941	0.898724	0.999943	0.0391834	-1.96813	6.70536e-31	9.04089e-28	-2.06216	-0.441857	0.00459247	0.999581	-0.546722	1.34748	1.1837e-10	4.83966e-08	1.49213
ENSMUSG00000003573	Homer3	8	homer scaffolding protein 3 [Source:MGI Symbol;Acc:MGI:1347359]	26558	2.42435	0.932412	2.53249	3.40372	-1.24467	2.61951e-05	0.00134833	-1.63617	-0.235202	0.290638	0.847087	-0.378644	-0.188587	0.388737	0.999943	-0.324244	-1.09888	2.23965e-05	0.000215341	-1.24568	0.0509932	0.782828	0.999581	0.0686586	1.10088	1.17521e-05	0.000492213	1.29268
ENSMUSG00000035203	Epn1	7	epsin 1 [Source:MGI Symbol;Acc:MGI:1333763]	13854	15.5495	6.01575	19.3879	17.8392	-1.24412	5.59018e-11	1.97823e-07	-1.35321	0.129867	0.423876	0.904081	0.153041	-0.0344779	0.842131	0.999943	-0.0420677	-1.45516	7.98865e-24	3.33393e-21	-1.50301	-0.157623	0.238779	0.999581	-0.181394	1.22402	7.60147e-14	1.30532e-10	1.29701
ENSMUSG00000032174	Icam5	9	intercellular adhesion molecule 5, telencephalin [Source:MGI Symbol;Acc:MGI:109430]	15898	6.34529	2.2648	8.11809	7.7645	-1.24214	9.7174e-06	0.000730451	-1.56454	0.0644667	0.761692	0.974718	0.0954587	-0.0936555	0.660584	0.999943	-0.147161	-1.50547	7.71182e-11	2.99718e-09	-1.65188	-0.172091	0.31184	0.999581	-0.228982	1.20643	7.21411e-07	5.11904e-05	1.39886
ENSMUSG00000001227	Sema6b	17	sema domain, transmembrane domain (TM), and cytoplasmic domain, (semaphorin) 6B [Source:MGI Symbol;Acc:MGI:1202889]	20359	2.10165	0.6971	3.61501	2.47121	-1.23933	2.38102e-05	0.00125291	-1.61486	0.408758	0.0526856	0.525708	0.594708	-0.0422498	0.84462	0.999943	-0.0666876	-2.0142	6.1008e-19	1.18817e-16	-2.20096	-0.494421	0.00320517	0.999581	-0.647359	1.28626	6.48273e-07	4.67737e-05	1.53004
ENSMUSG00000038502	Ptov1	7	prostate tumor over expressed gene 1 [Source:MGI Symbol;Acc:MGI:1933946]	84113	3.28023	0.928577	5.35296	3.52992	-1.23921	6.11759e-05	0.00231536	-1.70451	0.373188	0.0973842	0.639331	0.641966	0.0421873	0.848885	0.999943	0.084028	-2.14983	1.33481e-22	4.77482e-20	-2.33495	-0.384499	0.0329188	0.999581	-0.542995	1.51605	6.95832e-10	1.89664e-07	1.76703
ENSMUSG00000003072	Atp5d	10	ATP synthase, H+ transporting, mitochondrial F1 complex, delta subunit [Source:MGI Symbol;Acc:MGI:1913293]	66043	11.1242	3.0541	14.5465	10.5313	-1.23907	1.08604e-05	0.000780351	-1.5635	0.326336	0.133458	0.706099	0.501498	0.155061	0.473206	0.999943	0.256019	-1.91611	9.37449e-21	2.60819e-18	-2.05574	-0.176718	0.294143	0.999581	-0.230831	1.62705	4.30948e-15	9.25029e-12	1.79959
ENSMUSG00000035640	Cbarp	10	calcium channel, voltage-dependent, beta subunit associated regulatory protein [Source:MGI Symbol;Acc:MGI:1354170]	100503659	2.99834	0.911689	5.55299	3.24202	-1.23659	2.25707e-05	0.00120825	-1.60418	0.544744	0.0120012	0.259815	0.833957	0.03787	0.862022	0.999943	0.0666428	-2.27273	3.01092e-31	4.39795e-28	-2.42571	-0.596544	0.000192679	0.339511	-0.753094	1.46317	5.51124e-11	2.86785e-08	1.65044
ENSMUSG00000044216	Kcnj4	15	potassium inwardly-rectifying channel, subfamily J, member 4 [Source:MGI Symbol;Acc:MGI:104743]	16520	2.49525	0.805072	4.18733	3.08108	-1.23085	7.47356e-05	0.00264471	-1.7056	0.283624	0.206477	0.78539	0.481556	-0.065542	0.766658	0.999943	-0.117962	-1.94309	1.36326e-14	1.08605e-12	-2.17673	-0.407834	0.0256113	0.999581	-0.584818	1.31183	4.27097e-07	3.37977e-05	1.56671
ENSMUSG00000041638	Gcn1	5	GCN1 activator of EIF2AK4 [Source:MGI Symbol;Acc:MGI:2444248]	231659	2.70928	1.04003	3.77048	3.21124	-1.22607	1.79143e-07	5.17504e-05	-1.41123	0.219328	0.242867	0.818368	0.281556	-0.0695623	0.724879	0.999943	-0.0955449	-1.61284	5.7076e-23	2.17484e-20	-1.68497	-0.305693	0.0316592	0.999581	-0.363738	1.19347	7.8924e-10	2.05346e-07	1.29922
ENSMUSG00000060376	Bckdha	7	branched chain ketoacid dehydrogenase E1, alpha polypeptide [Source:MGI Symbol;Acc:MGI:107701]	12039	2.64553	0.760605	3.84779	3.33671	-1.22471	0.000230433	0.0053037	-1.91276	0.126913	0.578435	0.943776	0.25414	-0.00253419	0.988903	0.999943	-0.00859534	-1.87464	4.70218e-12	2.29582e-10	-2.15237	-0.123619	0.532506	0.999581	-0.244092	1.31012	4.81798e-05	0.00151487	1.87927
ENSMUSG00000020135	Apc2	10	adenomatosis polyposis coli 2 [Source:MGI Symbol;Acc:MGI:1346052]	23805	1.03358	0.432954	1.70383	1.35516	-1.21806	1.0158e-06	0.000161558	-1.43491	0.290945	0.120018	0.686059	0.373802	-0.150556	0.445163	0.999943	-0.202779	-1.68247	8.5275e-17	1.08312e-14	-1.80281	-0.454188	0.00378914	0.999581	-0.562058	1.07262	2.19531e-06	0.000129992	1.2165
ENSMUSG00000026841	Fibcd1	2	fibrinogen C domain containing 1 [Source:MGI Symbol;Acc:MGI:2138953]	98970	4.59991	1.92066	6.42756	5.84418	-1.21635	1.0058e-07	4.08629e-05	-1.38732	0.133913	0.470946	0.918349	0.169737	-0.147114	0.453609	0.999943	-0.201273	-1.46849	1.43621e-15	1.37562e-13	-1.55172	-0.281029	0.0826045	0.999581	-0.357444	1.05626	5.3216e-07	4.02566e-05	1.17087
ENSMUSG00000029715	Pop7	5	processing of precursor 7, ribonuclease P family, (S. cerevisiae) [Source:MGI Symbol;Acc:MGI:1921347]		2.35233	0.758857	2.53673	3.03526	-1.21608	0.000157524	0.00419126	-1.77993	-0.130525	0.563118	0.941685	-0.224804	-0.073483	0.739825	0.999943	-0.126377	-1.21004	0.000329761	0.0020759	-1.54839	0.0516566	0.793908	0.999581	0.114758	1.15824	0.000270415	0.00569763	1.63569
ENSMUSG00000062044	Lmtk3	7	lemur tyrosine kinase 3 [Source:MGI Symbol;Acc:MGI:3039582]	381983	1.38376	0.518579	2.19051	1.83334	-1.21494	4.2004e-05	0.00183011	-1.59932	0.186543	0.397925	0.895896	0.300314	-0.133694	0.542466	0.999943	-0.233438	-1.72381	4.31273e-14	3.1237e-12	-1.88862	-0.370567	0.037774	0.999581	-0.519246	1.1537	3.03055e-06	0.000163137	1.34599
ENSMUSG00000040688	Tbl3	17	transducin (beta)-like 3 [Source:MGI Symbol;Acc:MGI:2384863]		1.79274	0.685211	2.32095	2.27642	-1.21424	1.1192e-05	0.000793428	-1.50998	0.0467085	0.821451	0.979696	0.0682264	-0.104128	0.622562	0.999943	-0.158258	-1.44117	2.64617e-10	9.31368e-09	-1.57201	-0.158669	0.356868	0.999581	-0.211568	1.14516	3.88578e-06	0.000201591	1.33533
ENSMUSG00000033938	Ndufb7	8	NADH:ubiquinone oxidoreductase subunit B7 [Source:MGI Symbol;Acc:MGI:1914166]		1.84456	0.555791	2.51103	2.13322	-1.21313	0.000123872	0.00360042	-1.71833	0.0856606	0.687332	0.966996	0.270197	0.0431354	0.844879	0.999943	0.101214	-1.74658	2.18083e-11	9.43843e-10	-1.97682	-0.0834463	0.672933	0.999581	-0.150375	1.40372	1.24725e-06	8.26943e-05	1.79599
ENSMUSG00000043811	Rtn4r	16	reticulon 4 receptor [Source:MGI Symbol;Acc:MGI:2136886]	65079	1.28447	0.268969	1.63483	1.46268	-1.21028	0.000453062	0.00832869	-2.21144	0.0871368	0.700797	0.968194	0.20566	0.00579418	0.978675	0.999943	0.0226581	-1.83953	6.80605e-08	1.36339e-06	-2.40212	-0.0925841	0.638943	0.999581	-0.167412	1.51707	2.85193e-06	0.000154979	2.21012
ENSMUSG00000021061	Sptb	12	spectrin beta, erythrocytic [Source:MGI Symbol;Acc:MGI:98387]	20741	6.96764	3.44442	8.76893	9.91437	-1.21021	4.8245e-11	1.97823e-07	-1.30935	-0.117873	0.465769	0.91557	-0.137387	-0.305079	0.0920094	0.999943	-0.38754	-1.13552	9.60836e-18	1.50371e-15	-1.16806	-0.199133	0.165981	0.999581	-0.237627	0.850421	1.11456e-06	7.56494e-05	0.908819
ENSMUSG00000022540	Rogdi	16	rogdi homolog [Source:MGI Symbol;Acc:MGI:1913299]	66049	22.1898	9.5524	23.8874	28.6602	-1.20759	5.9772e-08	3.02169e-05	-1.36561	-0.175789	0.358668	0.874988	-0.227179	-0.135242	0.496312	0.999943	-0.18663	-1.0923	1.68022e-12	9.00638e-11	-1.13276	0.0435477	0.776094	0.999581	0.0550464	1.08642	4.75328e-10	1.45756e-07	1.16239
ENSMUSG00000022564	Grina	15	glutamate receptor, ionotropic, N-methyl D-aspartate-associated protein 1 (glutamate binding) [Source:MGI Symbol;Acc:MGI:1913418]	66168	43.3043	17.6643	58.3833	53.4497	-1.20748	1.48794e-07	5.11665e-05	-1.37935	0.130564	0.498622	0.925414	0.170587	-0.1065	0.605832	0.999943	-0.156183	-1.50125	5.87234e-30	6.43315e-27	-1.54243	-0.252757	0.104512	0.999581	-0.313132	1.11007	8.43905e-09	1.35435e-06	1.20679
ENSMUSG00000022193	Psmb5	14	proteasome (prosome, macropain) subunit, beta type 5 [Source:MGI Symbol;Acc:MGI:1194513]	19173	12.928	4.47014	15.1488	14.5569	-1.20718	8.60716e-06	0.00068833	-1.48497	0.0655211	0.755061	0.973292	0.0953304	0.0320628	0.882496	0.999943	0.0567182	-1.46495	2.58439e-12	1.32842e-10	-1.57341	-0.0186559	0.919511	0.999581	-0.0225883	1.29523	2.53368e-07	2.19739e-05	1.52403
ENSMUSG00000052934	Fbxo31	8	F-box protein 31 [Source:MGI Symbol;Acc:MGI:1354708]	76454	2.69672	1.21894	3.77024	3.74202	-1.20493	5.96879e-07	0.000120697	-1.40205	0.0374206	0.841701	0.981169	0.0488836	-0.254753	0.202731	0.999943	-0.358366	-1.35369	1.05479e-11	4.8147e-10	-1.44644	-0.305152	0.0615884	0.999581	-0.39502	0.910209	6.90331e-05	0.00200243	1.02972
ENSMUSG00000003299	Mrpl4	9	mitochondrial ribosomal protein L4 [Source:MGI Symbol;Acc:MGI:2137210]	66163	3.07341	1.03403	3.85552	3.50815	-1.20404	3.12602e-05	0.00155806	-1.55017	0.115639	0.587427	0.945351	0.171943	0.0120247	0.955472	0.999943	0.024851	-1.53702	7.37644e-10	2.3508e-08	-1.71526	-0.0970739	0.593193	0.999581	-0.131493	1.29449	8.19388e-07	5.6736e-05	1.55686
ENSMUSG00000034902	Pip5k1c	10	phosphatidylinositol-4-phosphate 5-kinase, type 1 gamma [Source:MGI Symbol;Acc:MGI:1298224]	18717	5.78076	2.28301	9.09175	7.05226	-1.20332	1.02808e-06	0.000161694	-1.41068	0.305678	0.122243	0.688079	0.408566	-0.106565	0.606649	0.999943	-0.157346	-1.73501	6.85562e-26	3.64137e-23	-1.81233	-0.448189	0.00364577	0.999581	-0.553168	1.12529	3.44436e-08	4.47624e-06	1.23684
ENSMUSG00000036529	Sbf1	15	SET binding factor 1 [Source:MGI Symbol;Acc:MGI:1925230]	77980	7.10871	2.80489	8.50632	8.28181	-1.20234	2.07962e-08	1.33805e-05	-1.34535	0.0603112	0.742638	0.972247	0.076827	-0.0690391	0.724717	0.999943	-0.0945673	-1.36352	4.56339e-19	9.30082e-17	-1.41612	-0.126257	0.417243	0.999581	-0.158369	1.14192	1.43284e-09	3.3705e-07	1.23587
ENSMUSG00000027466	Rbck1	2	RanBP-type and C3HC4-type zinc finger containing 1 [Source:MGI Symbol;Acc:MGI:1344372]	24105	4.94838	1.99754	6.77048	6.11719	-1.20047	6.50187e-07	0.000123354	-1.39554	0.142621	0.457737	0.913087	0.186682	-0.111821	0.585218	0.999943	-0.162722	-1.49245	3.96541e-16	4.3991e-14	-1.57598	-0.255594	0.126072	0.999581	-0.335809	1.0863	9.23489e-07	6.31799e-05	1.21773
ENSMUSG00000048537	Phldb1	9	pleckstrin homology like domain, family B, member 1 [Source:MGI Symbol;Acc:MGI:2143230]	102693	2.53	1.01162	3.86494	3.39681	-1.20014	2.37541e-05	0.00125291	-1.52304	0.0969798	0.661716	0.961175	0.257102	-0.158245	0.469169	0.999943	-0.272032	-1.60853	2.32748e-12	1.20342e-10	-1.76481	-0.341304	0.0673082	0.999581	-0.515529	1.11	1.54081e-07	1.46993e-05	1.2305
ENSMUSG00000013858	Tmem259	10	transmembrane protein 259 [Source:MGI Symbol;Acc:MGI:2177957]	216157	1.85332	0.543924	2.34723	1.89665	-1.20006	5.52147e-05	0.00215307	-1.58453	0.229738	0.290004	0.845975	0.354199	0.057648	0.790998	0.999943	0.0969492	-1.74027	7.92999e-13	4.57227e-11	-1.93022	-0.17428	0.320838	0.999581	-0.244521	1.40848	3.64842e-08	4.67542e-06	1.66352
ENSMUSG00000023019	Gpd1	15	glycerol-3-phosphate dehydrogenase 1 (soluble) [Source:MGI Symbol;Acc:MGI:95679]	14555	8.15895	3.04777	10.6718	9.57685	-1.19985	2.95776e-06	0.000354805	-1.43298	0.138548	0.503531	0.926419	0.19624	-0.0548389	0.794725	0.999943	-0.0837004	-1.54283	8.3554e-19	1.57477e-16	-1.62064	-0.210833	0.184079	0.999581	-0.26619	1.22062	5.24016e-10	1.52515e-07	1.331
ENSMUSG00000004667	Polr2e	10	polymerase (RNA) II (DNA directed) polypeptide E [Source:MGI Symbol;Acc:MGI:1913670]		3.62268	1.06174	4.19257	4.12562	-1.19895	0.000192447	0.00478797	-1.74176	0.0445843	0.841525	0.981169	0.0768063	0.0623005	0.77844	0.999943	0.134931	-1.56175	2.94323e-08	6.42452e-07	-1.80906	0.0395087	0.840213	0.999581	0.0763355	1.34455	1.90245e-05	0.000716423	1.85541
ENSMUSG00000029151	Slc30a3	5	solute carrier family 30 (zinc transporter), member 3 [Source:MGI Symbol;Acc:MGI:1345280]	22784	5.3234	2.24559	6.09305	7.42735	-1.19744	1.98256e-05	0.00113781	-1.5058	-0.161202	0.459049	0.913216	-0.24542	-0.151052	0.487635	0.999943	-0.250682	-1.16283	3.03149e-08	6.60073e-07	-1.25108	0.00388337	0.982396	0.999581	0.0106426	1.08789	1.50647e-06	9.51069e-05	1.23455
ENSMUSG00000040327	Cul9	17	cullin 9 [Source:MGI Symbol;Acc:MGI:1925559]	78309	1.61082	0.678994	2.30218	2.11904	-1.19691	2.86097e-06	0.000346128	-1.42657	0.121173	0.548069	0.937189	0.168042	-0.170999	0.406392	0.999943	-0.249671	-1.49171	5.68222e-15	4.83485e-13	-1.58599	-0.321929	0.0393943	0.999581	-0.404332	1.04994	4.86448e-07	3.76274e-05	1.15929
ENSMUSG00000036622	Atp13a2	4	ATPase type 13A2 [Source:MGI Symbol;Acc:MGI:1922022]	74772	2.2239	0.819941	3.25379	2.74592	-1.19342	3.05473e-05	0.00153332	-1.52392	0.189743	0.378599	0.88449	0.287788	-0.11443	0.600544	0.999943	-0.198042	-1.67296	1.21448e-15	1.22678e-13	-1.80195	-0.339034	0.0541719	0.999581	-0.473571	1.12347	5.94373e-06	0.000286702	1.30689
ENSMUSG00000047423	AI837181	19	expressed sequence AI837181 [Source:MGI Symbol;Acc:MGI:2147598]	107242	2.56897	0.824432	3.38283	3.15966	-1.1913	0.000198499	0.00488652	-1.72246	0.0870507	0.698943	0.967827	0.155394	-0.0808781	0.714638	0.999943	-0.15152	-1.61075	7.43992e-09	1.91212e-07	-1.86682	-0.194539	0.290628	0.999581	-0.293755	1.23783	1.32014e-05	0.000542333	1.55178
ENSMUSG00000040490	Lrfn2	17	leucine rich repeat and fibronectin type III domain containing 2 [Source:MGI Symbol;Acc:MGI:1917780]	70530	2.20309	0.832609	2.81956	2.58487	-1.18854	3.26525e-06	0.000369757	-1.41842	0.116296	0.549032	0.937562	0.15231	-0.0593653	0.759051	0.999943	-0.078819	-1.41235	6.73496e-09	1.74889e-07	-1.56738	-0.164779	0.335675	0.999581	-0.217496	1.14808	1.67654e-06	0.000103933	1.32521
ENSMUSG00000022791	Tnk2	16	tyrosine kinase, non-receptor, 2 [Source:MGI Symbol;Acc:MGI:1858308]	51789	2.87595	0.954709	3.65598	3.01529	-1.18765	6.17496e-06	0.000562103	-1.43485	0.227307	0.270348	0.834483	0.319996	0.0459084	0.827014	0.999943	0.0701628	-1.65246	4.88217e-19	9.83618e-17	-1.74698	-0.189453	0.222493	0.999581	-0.236893	1.3558	2.06984e-11	1.14656e-08	1.48681
ENSMUSG00000040936	Ulk4	9	unc-51-like kinase 4 [Source:MGI Symbol;Acc:MGI:1921622]	209012	1.96797	1.13928	2.92625	3.25591	-1.18761	1.75108e-09	2.47865e-06	-1.30507	-0.101758	0.579637	0.94407	-0.123986	-0.464113	0.0173991	0.800404	-0.63643	-1.07457	2.5812e-06	3.35384e-05	-1.17999	-0.319366	0.0914117	0.999581	-0.500525	0.567093	0.0224757	0.140807	0.657903
ENSMUSG00000013236	Ptprs	17	protein tyrosine phosphatase, receptor type, S [Source:MGI Symbol;Acc:MGI:97815]	19280	12.887	4.86732	17.8601	14.2338	-1.18145	1.01039e-07	4.08629e-05	-1.33496	0.29571	0.0999855	0.64548	0.366256	-0.00800746	0.967127	0.999943	-0.0109008	-1.63109	9.39509e-26	4.84345e-23	-1.69514	-0.309719	0.0272698	0.999581	-0.364129	1.20054	7.18375e-10	1.90234e-07	1.30831
ENSMUSG00000040811	Eml2	7	echinoderm microtubule associated protein like 2 [Source:MGI Symbol;Acc:MGI:1919455]	72205	8.47289	3.2594	12.0251	9.82839	-1.17904	1.09332e-06	0.000168216	-1.37182	0.25283	0.200625	0.780049	0.338568	-0.0434069	0.83189	0.999943	-0.0622297	-1.63956	2.33707e-27	1.63856e-24	-1.70173	-0.325324	0.0226558	0.999581	-0.387279	1.20435	1.77974e-11	1.01872e-08	1.29195
ENSMUSG00000020926	Adam11	11	a disintegrin and metallopeptidase domain 11 [Source:MGI Symbol;Acc:MGI:1098667]	11488	2.94609	1.3234	4.98498	3.94319	-1.17552	7.68888e-07	0.000137767	-1.36009	0.293311	0.119015	0.683773	0.376685	-0.190949	0.328945	0.999943	-0.2594	-1.62068	1.51276e-16	1.81084e-14	-1.72997	-0.488244	0.00256409	0.999581	-0.621845	0.96969	8.43986e-06	0.000379396	1.08514
ENSMUSG00000002660	Clpp	17	caseinolytic mitochondrial matrix peptidase proteolytic subunit [Source:MGI Symbol;Acc:MGI:1858213]		8.16941	3.09175	9.61765	9.87402	-1.1747	1.99193e-05	0.00113781	-1.45866	-0.000162417	0.999382	0.999775	0.000676131	-0.0147523	0.94589	0.999943	-0.0187198	-1.33203	5.63041e-09	1.49304e-07	-1.45325	-0.00786201	0.9667	0.999581	-0.00281654	1.1753	9.51432e-06	0.000409473	1.42244
ENSMUSG00000055681	Cope	8	coatomer protein complex, subunit epsilon [Source:MGI Symbol;Acc:MGI:1891702]	59042	5.74733	2.19684	7.71196	6.91359	-1.17453	1.32282e-05	0.000879086	-1.43972	0.144796	0.481901	0.92182	0.203343	-0.00864945	0.968073	0.999943	-0.0106855	-1.53863	2.11358e-15	1.97057e-13	-1.63526	-0.144945	0.418392	0.999581	-0.197631	1.20209	1.39225e-06	9.00559e-05	1.41013
ENSMUSG00000041164	Zmiz2	11	zinc finger, MIZ-type containing 2 [Source:MGI Symbol;Acc:MGI:106374]	52915	1.66848	0.7334	2.52696	2.27312	-1.17133	6.14884e-06	0.000562103	-1.4048	0.14292	0.474252	0.919623	0.196336	-0.209148	0.310222	0.999943	-0.306182	-1.48373	6.1105e-13	3.60622e-11	-1.59391	-0.380788	0.0184765	0.999581	-0.489428	0.962352	1.88839e-05	0.000714261	1.08221
ENSMUSG00000062683	Atp5g2	15	ATP synthase, H+ transporting, mitochondrial F0 complex, subunit C2 (subunit 9) [Source:MGI Symbol;Acc:MGI:1915192]		18.2988	5.87878	20.0776	18.8471	-1.17027	2.46322e-05	0.00128187	-1.45918	0.0872672	0.681772	0.965902	0.130115	0.138141	0.529416	0.999943	0.249122	-1.46732	6.74818e-12	3.20548e-10	-1.58182	0.0825941	0.665705	0.999581	0.136626	1.39345	1.79866e-07	1.66057e-05	1.68882
ENSMUSG00000042303	Sgsm3	15	small G protein signaling modulator 3 [Source:MGI Symbol;Acc:MGI:1916329]	105835	4.72902	2.03903	6.93198	6.04722	-1.16669	9.31527e-07	0.000152427	-1.34764	0.175724	0.368171	0.878827	0.232242	-0.142871	0.477026	0.999943	-0.200596	-1.49707	9.23259e-17	1.14772e-14	-1.5746	-0.335032	0.0344779	0.999581	-0.419101	1.03996	1.0016e-07	1.06169e-05	1.13094
ENSMUSG00000051403	Ppp1r37	7	protein phosphatase 1, regulatory subunit 37 [Source:MGI Symbol;Acc:MGI:2687042]		2.3595	0.723608	3.36403	2.46045	-1.16506	9.76487e-05	0.00314326	-1.54415	0.292672	0.189566	0.770212	0.484766	0.0412668	0.851301	0.999943	0.0744503	-1.83687	4.38662e-15	3.82531e-13	-2.01955	-0.270868	0.139402	0.999581	-0.396781	1.384	1.20143e-08	1.794e-06	1.5989
ENSMUSG00000003378	Grik5	7	glutamate receptor, ionotropic, kainate 5 (gamma 2) [Source:MGI Symbol;Acc:MGI:95818]	14809	3.37278	1.47987	4.19092	4.2611	-1.15906	1.45051e-07	5.11665e-05	-1.306	0.00642735	0.97208	0.997323	0.00979336	-0.13186	0.485374	0.999943	-0.171443	-1.24769	1.42991e-12	7.75957e-11	-1.31129	-0.13988	0.345972	0.999581	-0.167279	1.03906	1.18234e-08	1.794e-06	1.1192
ENSMUSG00000026641	Usf1	1	upstream transcription factor 1 [Source:MGI Symbol;Acc:MGI:99542]	22278	6.98845	2.40236	8.81689	7.45464	-1.15684	1.64522e-05	0.000999488	-1.41493	0.191701	0.362339	0.876457	0.277678	0.025384	0.905039	0.999943	0.03974	-1.57899	1.56911e-15	1.47867e-13	-1.68477	-0.171523	0.301318	0.999581	-0.224796	1.29045	1.97873e-09	4.19491e-07	1.43645
ENSMUSG00000006476	Nsmf	2	NMDA receptor synaptonuclear signaling and neuronal migration factor [Source:MGI Symbol;Acc:MGI:1861755]	56876	52.0478	22.5306	58.7634	63.9202	-1.15661	3.62746e-08	1.97487e-05	-1.28718	-0.0646869	0.713379	0.971322	-0.0787901	-0.0353847	0.859815	0.999943	-0.0490515	-1.16719	8.60783e-18	1.3842e-15	-1.20158	0.0353077	0.828055	0.999581	0.0457309	1.11027	3.9734e-08	5.01701e-06	1.22041
ENSMUSG00000016349	Eef1a2	2	eukaryotic translation elongation factor 1 alpha 2 [Source:MGI Symbol;Acc:MGI:1096317]		42.0721	13.7985	60.6903	39.5261	-1.15534	1.59048e-07	5.11665e-05	-1.30276	0.533574	0.00329553	0.127466	0.664774	0.19679	0.310948	0.999943	0.266136	-1.90373	4.52273e-44	2.68366e-40	-1.96044	-0.338085	0.00884348	0.999581	-0.384433	1.44988	1.39517e-16	3.42255e-13	1.55224
ENSMUSG00000003199	Mpnd	17	MPN domain containing [Source:MGI Symbol;Acc:MGI:1915297]	68047	6.63947	2.22175	9.07311	7.21802	-1.1549	5.42252e-05	0.00214278	-1.47322	0.230972	0.293787	0.848747	0.366306	0.043516	0.841687	0.999943	0.0765348	-1.69818	8.41142e-16	8.88165e-14	-1.82976	-0.205649	0.235455	0.999581	-0.274617	1.37414	8.85478e-11	3.93079e-08	1.52915
ENSMUSG00000039656	Rxrb	17	retinoid X receptor beta [Source:MGI Symbol;Acc:MGI:98215]	20182	3.34575	1.16597	4.12387	3.66995	-1.15318	2.4961e-05	0.00129422	-1.4279	0.143289	0.488763	0.922328	0.20441	-0.00577473	0.97837	0.999943	-0.0107481	-1.48045	1.19685e-10	4.48256e-09	-1.62419	-0.138438	0.441832	0.999581	-0.201947	1.18979	2.80817e-06	0.000153085	1.40088
ENSMUSG00000024914	Drap1	19	Dr1 associated protein 1 (negative cofactor 2 alpha) [Source:MGI Symbol;Acc:MGI:1913806]	66556	18.3235	6.21034	20.7993	19.6942	-1.14845	3.66719e-05	0.00173505	-1.43603	0.0838458	0.69861	0.967827	0.128821	0.0629595	0.772524	0.999943	0.108623	-1.48612	4.40102e-19	9.08512e-17	-1.55353	-0.00666322	0.966782	0.999581	-0.00502686	1.38619	4.84411e-12	3.71532e-09	1.52364
ENSMUSG00000041420	Meis3	7	Meis homeobox 3 [Source:MGI Symbol;Acc:MGI:108519]	17537	3.1737	1.10814	4.14124	3.59006	-1.1445	7.81545e-05	0.00269167	-1.47669	0.161691	0.452451	0.911522	0.246589	-0.0169642	0.936746	0.999943	-0.0258352	-1.5343	5.99721e-10	1.95752e-08	-1.71441	-0.187263	0.28082	0.999581	-0.25861	1.23185	5.14793e-07	3.9289e-05	1.43232
ENSMUSG00000041073	Nacad	11	NAC alpha domain containing [Source:MGI Symbol;Acc:MGI:3603030]	192950	1.19999	0.431951	1.9918	1.39546	-1.14284	8.51586e-05	0.0028769	-1.48226	0.410148	0.0399305	0.473308	0.555662	-0.0575694	0.781849	0.999943	-0.0885496	-1.80054	1.86238e-12	9.86219e-11	-2.03067	-0.470773	0.00551911	0.999581	-0.631111	1.11924	4.97057e-05	0.00155473	1.37775
ENSMUSG00000028670	Lypla2	4	lysophospholipase 2 [Source:MGI Symbol;Acc:MGI:1347000]	26394	2.8193	1.11372	3.81476	3.68745	-1.13831	0.000139204	0.00386587	-1.51154	0.0614185	0.77352	0.976581	0.0948056	-0.101872	0.639717	0.999943	-0.164057	-1.39667	1.85176e-07	3.29185e-06	-1.5972	-0.16791	0.36809	0.999581	-0.243212	1.04638	0.000255223	0.0054647	1.32926
ENSMUSG00000029599	Ddx54	5	DEAD (Asp-Glu-Ala-Asp) box polypeptide 54 [Source:MGI Symbol;Acc:MGI:1919240]	71990	1.00082	0.392999	1.39914	1.27929	-1.13778	0.000101948	0.00323009	-1.48089	0.118668	0.580421	0.944283	0.18103	-0.126355	0.55682	0.999943	-0.202398	-1.46272	1.74903e-08	4.06053e-07	-1.65307	-0.259743	0.148806	0.999581	-0.370178	1.05009	7.0804e-05	0.00202641	1.26108
ENSMUSG00000028445	Enho	4	energy homeostasis associated [Source:MGI Symbol;Acc:MGI:1916888]	69638	3.06838	0.924444	4.29934	3.89628	-1.13463	0.000806203	0.0119746	-1.86611	0.105108	0.643432	0.958185	0.194152	-0.00940064	0.965938	0.999943	-0.00882526	-1.66619	1.67667e-07	3.01849e-06	-2.05048	-0.11019	0.57651	0.999581	-0.184657	1.20985	0.00028107	0.00586457	1.83418
ENSMUSG00000037326	Capn15	17	calpain 15 [Source:MGI Symbol;Acc:MGI:1355075]	50817	1.10108	0.360713	1.77488	1.25356	-1.13346	0.000285061	0.00620204	-1.57864	0.33202	0.137441	0.70877	0.556859	-0.0278113	0.899736	0.999943	-0.0503697	-1.91244	2.40286e-15	2.2051e-13	-2.1232	-0.431156	0.0130682	0.999581	-0.594278	1.2738	7.36206e-07	5.20252e-05	1.50707
ENSMUSG00000035835	Plppr3	10	phospholipid phosphatase related 3 [Source:MGI Symbol;Acc:MGI:2388640]	216152	1.24385	0.353035	1.86277	1.26449	-1.12898	0.000444108	0.00821139	-1.64638	0.415982	0.0459179	0.499869	0.590568	0.0902761	0.663965	0.999943	0.136869	-1.80359	1.74372e-08	4.05896e-07	-2.23396	-0.302454	0.101277	0.999581	-0.439882	1.28517	4.10892e-05	0.00134141	1.76852
ENSMUSG00000054452	Tle5	10	TLE family member 5, transcriptional modulator [Source:MGI Symbol;Acc:MGI:95806]	14797	29.8446	11.0054	38.3908	30.9703	-1.12815	4.31637e-07	9.59825e-05	-1.27673	0.271385	0.149476	0.725758	0.347157	0.105935	0.590994	0.999943	0.146274	-1.55789	5.23154e-24	2.23655e-21	-1.61764	-0.154238	0.303733	0.999581	-0.185732	1.3066	4.95099e-13	6.07275e-10	1.40603
ENSMUSG00000020811	Wscd1	11	WSC domain containing 1 [Source:MGI Symbol;Acc:MGI:2448493]	216881	8.30909	4.02429	10.1634	11.5015	-1.12652	1.14649e-06	0.000171371	-1.28999	-0.106221	0.585917	0.945301	-0.13819	-0.234568	0.246327	0.999943	-0.333595	-1.09954	1.77302e-12	9.41744e-11	-1.14415	-0.14725	0.329615	0.999581	-0.182252	0.875642	1.2722e-06	8.40241e-05	0.939425
ENSMUSG00000033955	Tnks1bp1	2	tankyrase 1 binding protein 1 [Source:MGI Symbol;Acc:MGI:2446193]	228140	4.47294	1.73344	5.53917	4.86893	-1.12489	4.88947e-07	0.000106478	-1.2736	0.1786	0.335565	0.867513	0.227543	-0.00359996	0.985547	0.999943	-0.0057738	-1.42975	3.00145e-18	5.15778e-16	-1.49444	-0.172238	0.281646	0.999581	-0.220772	1.14297	1.30976e-08	1.92233e-06	1.25162
ENSMUSG00000035206	Sppl2b	10	signal peptide peptidase like 2B [Source:MGI Symbol;Acc:MGI:1920468]	73218	1.16911	0.409987	1.76822	1.4491	-1.12332	0.000411071	0.00785251	-1.60546	0.182244	0.419852	0.900979	0.321292	-0.097808	0.658788	0.999943	-0.193859	-1.64573	6.46323e-09	1.69086e-07	-1.91721	-0.299133	0.121935	0.999581	-0.50192	1.09119	0.000194184	0.00441075	1.3925
ENSMUSG00000020277	Pfkl	10	phosphofructokinase, liver, B-type [Source:MGI Symbol;Acc:MGI:97547]	18641	14.982	4.78283	18.1631	17.7794	-1.12144	0.000595465	0.00990459	-1.67574	0.0499218	0.811924	0.978847	0.0721504	-0.0379823	0.859011	0.999943	-0.0597177	-1.66525	2.67742e-24	1.235e-21	-1.73834	-0.0922792	0.568803	0.999581	-0.116967	1.46061	1.32605e-13	1.94329e-10	1.59667
ENSMUSG00000026895	Ndufa8	2	NADH:ubiquinone oxidoreductase subunit A8 [Source:MGI Symbol;Acc:MGI:1915625]	68375	16.094	5.44577	19.763	16.1246	-1.12067	2.05316e-05	0.00114734	-1.35487	0.25672	0.188425	0.768831	0.340039	0.139927	0.496361	0.999943	0.207575	-1.57458	1.65473e-14	1.27223e-12	-1.68827	-0.095689	0.555619	0.999581	-0.117314	1.34562	1.19238e-08	1.794e-06	1.54555
ENSMUSG00000031833	Mast3	8	microtubule associated serine/threonine kinase 3 [Source:MGI Symbol;Acc:MGI:2683541]	546071	5.44274	2.535	7.26191	7.1363	-1.12012	6.46701e-07	0.000123354	-1.27075	0.0566027	0.769764	0.975745	0.0757731	-0.123338	0.541217	0.999943	-0.172568	-1.28651	5.32292e-17	6.9627e-15	-1.338	-0.185502	0.249677	0.999581	-0.233112	0.999725	4.73031e-08	5.74061e-06	1.08075
ENSMUSG00000029723	Tsc22d4	5	TSC22 domain family, member 4 [Source:MGI Symbol;Acc:MGI:1926079]	78829	2.30074	0.824312	2.70759	2.81199	-1.1188	0.000296998	0.00636066	-1.53676	0.00130343	0.995339	0.999153	0.0049313	-0.0491817	0.823505	0.999943	-0.0872537	-1.38911	5.81565e-09	1.53519e-07	-1.53085	-0.0590993	0.727346	0.999581	-0.0772002	1.20948	2.25036e-06	0.00013234	1.42993
ENSMUSG00000022098	Bmp1	14	bone morphogenetic protein 1 [Source:MGI Symbol;Acc:MGI:88176]	12153	2.47895	1.16451	2.86848	3.38184	-1.1184	6.32798e-06	0.000566915	-1.31314	-0.139127	0.498858	0.925414	-0.190481	-0.212735	0.320472	0.999943	-0.34044	-1.04923	2.10187e-08	4.77842e-07	-1.11405	-0.0897955	0.623986	0.999581	-0.137301	0.844147	0.000291037	0.00598525	0.957506
ENSMUSG00000039834	Zfp335	2	zinc finger protein 335 [Source:MGI Symbol;Acc:MGI:2682313]	329559	1.76943	0.658157	2.3926	1.94275	-1.11761	1.74133e-05	0.00103565	-1.3427	0.251355	0.20727	0.785408	0.341729	-0.00627687	0.975825	0.999943	-0.0105756	-1.55962	7.1677e-14	4.98554e-12	-1.67794	-0.255157	0.125663	0.999581	-0.339547	1.16205	4.68343e-07	3.65563e-05	1.3162
ENSMUSG00000011877	Git1	11	GIT ArfGAP 1 [Source:MGI Symbol;Acc:MGI:1927140]	216963	7.28603	2.90274	10.0308	8.60032	-1.11683	2.09841e-05	0.00115576	-1.34942	0.196546	0.334961	0.867513	0.272654	-0.0119167	0.954869	0.999943	-0.0158872	-1.52537	4.74319e-17	6.44486e-15	-1.61192	-0.224672	0.145322	0.999581	-0.273292	1.17332	5.82247e-08	6.67535e-06	1.31374
ENSMUSG00000020235	Fzr1	10	fizzy and cell division cycle 20 related 1 [Source:MGI Symbol;Acc:MGI:1926790]	56371	1.98613	0.61768	3.18931	2.18334	-1.11672	0.000460208	0.00840547	-1.60291	0.348578	0.120608	0.686059	0.593547	0.00497823	0.982057	0.999943	0.0103263	-1.94865	7.59991e-15	6.31333e-13	-2.18401	-0.401765	0.0250087	0.999581	-0.569588	1.29624	2.34693e-06	0.00013708	1.59203
ENSMUSG00000054013	Tmem179	12	transmembrane protein 179 [Source:MGI Symbol;Acc:MGI:2144891]	104885	8.2894	3.35312	11.6527	9.78074	-1.11627	1.05852e-05	0.000772506	-1.3257	0.203587	0.31807	0.863582	0.280996	-0.0871355	0.678387	0.999943	-0.133755	-1.48387	2.80316e-12	1.43247e-10	-1.60039	-0.281951	0.118509	0.999581	-0.40223	1.02431	1.68934e-05	0.000662312	1.17533
ENSMUSG00000051703	Tmem198	1	transmembrane protein 198 [Source:MGI Symbol;Acc:MGI:2443133]	319998	0.99704	0.304294	1.4636	1.28179	-1.11507	0.00100933	0.01382	-1.8513	0.115454	0.613128	0.95048	0.246024	-0.0781478	0.723168	0.999943	-0.164513	-1.65453	3.65188e-07	5.98226e-06	-2.08212	-0.235338	0.225354	0.999581	-0.395503	1.22222	7.69321e-05	0.00216216	1.66316
ENSMUSG00000066607	Insyn1	9	inhibitory synaptic factor 1 [Source:MGI Symbol;Acc:MGI:2442108]	319477	4.16346	1.27968	5.32188	4.10768	-1.11278	0.000153071	0.00412707	-1.45309	0.288435	0.17515	0.757185	0.427536	0.0908608	0.673349	0.999943	0.147588	-1.70122	1.60986e-13	1.04558e-11	-1.8697	-0.198781	0.233646	0.999581	-0.267354	1.34295	1.16604e-07	1.17784e-05	1.58249
ENSMUSG00000046822	Slc39a3	10	solute carrier family 39 (zinc transporter), member 3 [Source:MGI Symbol;Acc:MGI:2147269]	106947	3.08016	1.14349	4.12969	3.61454	-1.11217	0.000144425	0.00395424	-1.44507	0.141197	0.522379	0.930796	0.225687	-0.0397543	0.856251	0.999943	-0.0692752	-1.5155	7.4997e-11	2.92772e-09	-1.66231	-0.191583	0.298417	0.999581	-0.280545	1.15724	4.03715e-06	0.000208117	1.35677
ENSMUSG00000004892	Bcan	3	brevican [Source:MGI Symbol;Acc:MGI:1096385]	12032	7.65579	3.75638	10.2555	10.8513	-1.108	1.14019e-05	0.000798983	-1.31295	-0.0291896	0.885696	0.985032	-0.0387138	-0.249085	0.238513	0.999943	-0.383793	-1.20912	4.81371e-13	2.90948e-11	-1.26569	-0.260023	0.105839	0.999581	-0.332392	0.823203	0.000101806	0.00266009	0.911633
ENSMUSG00000003363	Pld3	7	phospholipase D family, member 3 [Source:MGI Symbol;Acc:MGI:1333782]	18807	29.7242	9.57999	41.7008	38.6523	-1.10772	0.00103373	0.0139783	-1.79857	0.10323	0.620896	0.951615	0.147061	-0.105641	0.6193	0.999943	-0.164326	-1.8227	5.89883e-21	1.69499e-18	-1.93815	-0.235272	0.143693	0.999581	-0.295955	1.43654	8.58104e-11	3.93079e-08	1.61454
ENSMUSG00000022562	Oplah	15	5-oxoprolinase (ATP-hydrolysing) [Source:MGI Symbol;Acc:MGI:1922725]	75475	2.06675	0.67007	2.63876	2.00451	-1.10608	5.0204e-05	0.00204841	-1.36362	0.316652	0.120074	0.686059	0.440157	0.0922214	0.666328	0.999943	0.143414	-1.66204	1.51371e-14	1.18447e-12	-1.79716	-0.197456	0.267488	0.999581	-0.284668	1.2707	5.75854e-07	4.33709e-05	1.49129
ENSMUSG00000050751	Pgbd5	8	piggyBac transposable element derived 5 [Source:MGI Symbol;Acc:MGI:2429955]	209966	17.0962	7.95322	21.2833	22.2598	-1.10587	1.62927e-06	0.000219641	-1.26471	-0.0207319	0.916129	0.988351	-0.0270064	-0.150201	0.460643	0.999943	-0.215083	-1.19387	9.80024e-18	1.51886e-15	-1.23048	-0.146405	0.311336	0.999581	-0.174006	0.973366	3.16437e-09	6.17484e-07	1.03214
ENSMUSG00000037014	Sstr4	2	somatostatin receptor 4 [Source:MGI Symbol;Acc:MGI:105372]	20608	4.25195	1.74923	5.50813	5.33272	-1.10546	8.19831e-05	0.00280986	-1.3888	0.0528197	0.80435	0.977123	0.080288	-0.0947172	0.661247	0.999943	-0.153406	-1.31988	6.93384e-08	1.3874e-06	-1.46299	-0.146299	0.433211	0.999581	-0.218958	1.01962	0.000102895	0.00267517	1.21923
ENSMUSG00000063457	Rps15	10	ribosomal protein S15 [Source:MGI Symbol;Acc:MGI:98117]	20054	91.8142	19.5384	95.7776	88.8827	-1.10483	0.00134119	0.0162261	-1.96686	0.0652796	0.772306	0.976581	0.155045	0.102653	0.581545	0.999943	0.449885	-1.99521	2.08956e-26	1.18148e-23	-2.11178	0.0829641	0.634886	0.999581	0.314988	1.18041	0.000850728	0.0133657	2.39366
ENSMUSG00000057666	Gapdh	6	glyceraldehyde-3-phosphate dehydrogenase [Source:MGI Symbol;Acc:MGI:95640]	14433	119.83	41.7368	134.548	115.342	-1.10242	9.73633e-07	0.000156611	-1.25112	0.211705	0.242803	0.818368	0.263273	0.211171	0.311508	0.999943	0.316321	-1.4482	3.94211e-19	8.32497e-17	-1.50967	0.0499281	0.77897	0.999581	0.0696192	1.35489	8.24294e-09	1.33536e-06	1.55111
ENSMUSG00000032333	Stoml1	9	stomatin-like 1 [Source:MGI Symbol;Acc:MGI:1916356]	69106	6.99316	2.95628	8.49965	8.43532	-1.10239	1.01531e-05	0.000752449	-1.2992	0.0389894	0.840442	0.981169	0.0527872	-0.0612329	0.764824	0.999943	-0.0868974	-1.26844	3.02637e-11	1.28131e-09	-1.34564	-0.0989854	0.542591	0.999581	-0.125027	1.05953	2.46104e-06	0.000141815	1.19614
ENSMUSG00000034220	Gpc1	1	glypican 1 [Source:MGI Symbol;Acc:MGI:1194891]	14733	4.3921	1.53996	5.47794	4.60544	-1.10193	4.93359e-05	0.00203211	-1.35667	0.211138	0.316726	0.863305	0.30767	0.0778367	0.715614	0.999943	0.125201	-1.56663	1.28095e-18	2.29107e-16	-1.65264	-0.137641	0.367724	0.999581	-0.168008	1.32581	7.56398e-11	3.71111e-08	1.46205
ENSMUSG00000020536	Llgl1	11	LLGL1 scribble cell polarity complex component [Source:MGI Symbol;Acc:MGI:102682]	16897	2.03736	0.755735	2.96005	2.25681	-1.09888	5.43813e-05	0.00214278	-1.3552	0.312026	0.132123	0.702989	0.443138	-0.00684461	0.974421	0.999943	-0.0114106	-1.67147	5.83183e-17	7.5162e-15	-1.78872	-0.330867	0.049519	0.999581	-0.441379	1.16468	6.09047e-07	4.508e-05	1.32656
ENSMUSG00000028843	Sh3bgrl3	4	SH3 domain binding glutamic acid-rich protein-like 3 [Source:MGI Symbol;Acc:MGI:1920973]	73723	27.2551	10.7694	28.196	30.4449	-1.09827	7.3631e-06	0.000623285	-1.28421	-0.0502758	0.796745	0.977123	-0.0651494	0.0540033	0.800853	0.999943	0.0886416	-1.15159	1.37088e-10	5.0587e-09	-1.21207	0.113512	0.538286	0.999581	0.17002	1.15875	2.94067e-06	0.000158796	1.3558
ENSMUSG00000024560	Cxxc1	18	CXXC finger 1 (PHD domain) [Source:MGI Symbol;Acc:MGI:1921572]	74322	2.51555	1.07717	3.80864	3.21087	-1.09745	6.59996e-05	0.00242847	-1.36197	0.209922	0.303347	0.854767	0.293858	-0.15021	0.47996	0.999943	-0.237764	-1.5095	1.8846e-11	8.25834e-10	-1.64789	-0.371581	0.0340445	0.999581	-0.519057	0.939838	0.000258108	0.00551273	1.10789
ENSMUSG00000057863	Rpl36	17	ribosomal protein L36 [Source:MGI Symbol;Acc:MGI:1860603]	54217	6.6137	1.20257	8.65178	7.91119	-1.09322	0.00161905	0.0181358	-2.49343	0.0311024	0.856915	0.982217	0.183921	0.024039	0.870332	0.999943	0.196072	-1.88694	2.58528e-07	4.41664e-06	-2.65899	0.00641391	0.972507	0.999581	0.0339518	1.39387	7.53932e-05	0.00212759	2.65769
ENSMUSG00000034412	Tbc1d10a	11	TBC1 domain family, member 10a [Source:MGI Symbol;Acc:MGI:2144164]	103724	2.24184	0.941063	2.73065	2.80052	-1.09252	7.26639e-05	0.00259083	-1.35654	-0.00396087	0.984731	0.99767	-0.00258542	-0.141841	0.514492	0.999943	-0.248386	-1.19154	5.79283e-06	6.69594e-05	-1.34906	-0.131743	0.497101	0.999581	-0.234097	0.870052	0.00272244	0.032715	1.09451
ENSMUSG00000060240	Cend1	7	cell cycle exit and neuronal differentiation 1 [Source:MGI Symbol;Acc:MGI:1929898]	57754	26.9286	9.76267	36.1264	26.7523	-1.09124	9.36851e-07	0.000152427	-1.23337	0.373451	0.0471359	0.504552	0.477213	0.14773	0.465649	0.999943	0.211178	-1.65971	4.18167e-36	7.32962e-33	-1.70412	-0.203749	0.192581	0.999581	-0.251081	1.32086	1.1982e-12	1.08292e-09	1.428
ENSMUSG00000028931	Kcnab2	4	potassium voltage-gated channel, shaker-related subfamily, beta member 2 [Source:MGI Symbol;Acc:MGI:109239]	16498	26.8778	11.2851	32.2473	31.0255	-1.09062	1.12137e-06	0.000170677	-1.23575	0.0773575	0.686056	0.966341	0.100542	-0.0256522	0.898153	0.999943	-0.035685	-1.29687	4.68169e-26	2.5644e-23	-1.32822	-0.107066	0.409725	0.999581	-0.122197	1.12165	7.69396e-13	8.80804e-10	1.18287
ENSMUSG00000025145	Lrrc45	11	leucine rich repeat containing 45 [Source:MGI Symbol;Acc:MGI:2387183]	217366	4.23693	1.50768	6.09987	4.57189	-1.09049	0.000139286	0.00386587	-1.39232	0.318504	0.125456	0.694957	0.452143	-0.00282458	0.989517	0.999943	-0.00698108	-1.6639	3.07383e-12	1.56169e-10	-1.83745	-0.313417	0.0805281	0.999581	-0.446647	1.12961	2.81412e-05	0.000988222	1.36831
ENSMUSG00000028062	Lamtor2	3	late endosomal/lysosomal adaptor, MAPK and MTOR activator 2 [Source:MGI Symbol;Acc:MGI:1932697]		12.9853	4.99161	13.7884	14.1772	-1.09043	1.42096e-05	0.000921096	-1.28897	-0.000572979	0.997661	0.999312	0.0011457	0.0586315	0.771597	0.999943	0.0884591	-1.19018	2.89132e-08	6.32698e-07	-1.28572	0.0731597	0.662457	0.999581	0.102653	1.20184	8.70815e-08	9.46432e-06	1.36206
ENSMUSG00000058886	Deaf1	7	DEAF1, transcription factor [Source:MGI Symbol;Acc:MGI:1858496]	54006	4.88659	2.23061	5.66684	5.99158	-1.08948	2.58966e-07	6.78827e-05	-1.21277	-0.0287712	0.870438	0.982625	-0.0338712	-0.109032	0.541567	0.999943	-0.1359	-1.10882	7.30702e-09	1.88073e-07	-1.17583	-0.0713761	0.649968	0.999581	-0.088727	0.976164	6.58413e-07	4.73066e-05	1.06413
ENSMUSG00000006517	Mvd	8	mevalonate (diphospho) decarboxylase [Source:MGI Symbol;Acc:MGI:2179327]	192156	1.33001	0.446709	2.22656	1.78671	-1.08948	0.00122035	0.0154371	-1.76494	0.185631	0.416384	0.899509	0.382229	-0.0607646	0.781121	0.999943	-0.131017	-1.73774	2.67151e-08	5.8975e-07	-2.13175	-0.266871	0.177354	0.999581	-0.495749	1.12526	0.000447046	0.00817537	1.61076
ENSMUSG00000050552	Lamtor4	5	late endosomal/lysosomal adaptor, MAPK and MTOR activator 4 [Source:MGI Symbol;Acc:MGI:1913346]	66096	7.47013	2.71421	7.8565	8.15128	-1.08855	0.000113691	0.00343134	-1.37136	-0.0187869	0.92901	0.989908	-0.0258399	0.0469957	0.822054	0.999943	0.0758204	-1.18446	8.44847e-06	9.27066e-05	-1.34179	0.0771245	0.671791	0.999581	0.117033	1.20332	3.167e-06	0.00016942	1.43089
ENSMUSG00000020538	Srebf1	11	sterol regulatory element binding transcription factor 1 [Source:MGI Symbol;Acc:MGI:107606]	20787	1.66414	0.632006	2.34937	1.85078	-1.08537	6.23457e-05	0.00235334	-1.33324	0.267613	0.19901	0.777566	0.384873	-0.0188573	0.928743	0.999943	-0.031216	-1.54987	6.63148e-11	2.62385e-09	-1.71115	-0.274569	0.130881	0.999581	-0.402892	1.10626	8.94354e-06	0.000395821	1.28644
ENSMUSG00000003380	Rabac1	7	Rab acceptor 1 (prenylated) [Source:MGI Symbol;Acc:MGI:1201692]	14470	10.0898	2.94247	11.8094	9.361	-1.08495	0.000319713	0.00669459	-1.44757	0.238567	0.277988	0.839712	0.378267	0.200122	0.366229	0.999943	0.41614	-1.65936	1.01853e-12	5.75895e-11	-1.81726	0.0273508	0.889513	0.999581	0.0558673	1.40882	2.37094e-06	0.000138013	1.84343
ENSMUSG00000033253	Szt2	4	SZT2 subunit of KICSTOR complex [Source:MGI Symbol;Acc:MGI:3033336]	230676	1.25182	0.570642	1.72262	1.56636	-1.08467	3.56013e-06	0.00039007	-1.24426	0.145543	0.39806	0.895896	0.178747	-0.147516	0.432685	0.999943	-0.194389	-1.33287	1.76217e-11	7.78018e-10	-1.42033	-0.288953	0.0599615	0.999581	-0.360287	0.920434	5.19721e-05	0.00160804	1.03761
ENSMUSG00000031827	Cotl1	8	coactosin-like 1 (Dictyostelium) [Source:MGI Symbol;Acc:MGI:1919292]	72042	3.68788	1.65601	5.40261	5.32329	-1.0844	0.00034407	0.00704821	-1.45541	0.0399061	0.859651	0.982217	0.0741791	-0.208829	0.343852	0.999943	-0.382163	-1.35835	3.88313e-08	8.14156e-07	-1.51666	-0.295979	0.108247	0.999581	-0.442698	0.924497	8.66355e-05	0.00234284	1.05197
ENSMUSG00000001229	Dpp9	17	dipeptidylpeptidase 9 [Source:MGI Symbol;Acc:MGI:2443967]	224897	1.74558	0.818075	2.54941	2.27739	-1.08353	9.54521e-06	0.000724197	-1.26632	0.156435	0.398229	0.895913	0.200562	-0.13606	0.485211	0.999943	-0.178687	-1.3582	7.78841e-11	3.02025e-09	-1.46191	-0.292134	0.0703905	0.999581	-0.364185	0.941112	3.72367e-05	0.00124161	1.0717
ENSMUSG00000080242	Atp6v0c-ps2	6	ATPase, H+ transporting, lysosomal V0 subunit C, pseudogene 2 [Source:MGI Symbol;Acc:MGI:2151816]		5.19054	1.58736	5.14425	6.4296	-1.0825	0.00143513	0.016987	-1.80333	-0.129447	0.569841	0.942379	-0.26912	-0.0370295	0.866354	0.999943	-0.0736091	-1.13328	0.00133541	0.00651948	-1.52085	0.105448	0.594533	0.999581	0.211918	1.19067	0.000219378	0.00487343	1.70768
ENSMUSG00000061046	Haghl	17	hydroxyacylglutathione hydrolase-like [Source:MGI Symbol;Acc:MGI:1919877]	68977	7.34955	3.18791	11.5947	9.21028	-1.08195	4.34317e-05	0.00187432	-1.31248	0.268666	0.192335	0.771808	0.37736	-0.0944145	0.654793	0.999943	-0.143303	-1.59388	8.5892e-19	1.60161e-16	-1.68107	-0.412122	0.00758711	0.999581	-0.506104	1.03829	6.96178e-07	4.97789e-05	1.15084
ENSMUSG00000008348	Ubc	5	ubiquitin C [Source:MGI Symbol;Acc:MGI:98889]	22190	17.5675	7.47983	19.5047	19.2765	-1.08173	1.14067e-10	2.86308e-07	-1.15288	0.0437706	0.758755	0.974237	0.0490072	-0.0386916	0.840852	0.999943	-0.0534927	-1.16182	1.32037e-15	1.29293e-13	-1.20015	-0.0658916	0.704545	0.999581	-0.091018	0.972429	9.12184e-06	0.000401621	1.08736
ENSMUSG00000021957	Tkt	14	transketolase [Source:MGI Symbol;Acc:MGI:105992]	21881	12.0321	3.89022	16.5988	11.1219	-1.08118	2.90007e-05	0.00147663	-1.29547	0.443425	0.0322255	0.431774	0.624823	0.200172	0.34778	0.999943	0.315897	-1.84782	1.5256e-36	3.34259e-33	-1.91091	-0.240172	0.118978	0.999581	-0.293857	1.46149	4.45243e-14	8.49524e-11	1.59212
ENSMUSG00000006299	Aamp	1	angio-associated migratory protein [Source:MGI Symbol;Acc:MGI:107809]	227290	12.6352	4.57636	15.6827	12.9359	-1.07918	1.99617e-05	0.00113781	-1.27965	0.22415	0.278426	0.839712	0.315535	0.100744	0.636201	0.999943	0.158952	-1.52127	1.72074e-20	4.71268e-18	-1.58719	-0.108593	0.519566	0.999581	-0.141534	1.2886	3.19946e-10	1.01743e-07	1.4203
ENSMUSG00000042766	Trim46	3	tripartite motif-containing 46 [Source:MGI Symbol;Acc:MGI:2673000]	360213	2.71193	1.21892	4.11905	3.52521	-1.07916	5.51845e-05	0.00215307	-1.3186	0.193384	0.329771	0.867513	0.260992	-0.153396	0.454475	0.999943	-0.221857	-1.43904	1.92388e-10	6.89605e-09	-1.57261	-0.361268	0.0293043	0.999581	-0.468904	0.928102	0.000157954	0.00376197	1.08018
ENSMUSG00000020868	Xylt2	11	xylosyltransferase II [Source:MGI Symbol;Acc:MGI:2444797]	217119	1.15752	0.407459	1.67128	1.2867	-1.07879	0.000373727	0.00748248	-1.44995	0.290636	0.170848	0.749398	0.433231	0.00493052	0.981392	0.999943	0.0120289	-1.61302	9.73043e-09	2.42956e-07	-1.87542	-0.286883	0.109046	0.999581	-0.407648	1.16512	2.96299e-05	0.00102997	1.44478
ENSMUSG00000006215	Zbtb17	4	zinc finger and BTB domain containing 17 [Source:MGI Symbol;Acc:MGI:107410]	22642	1.34262	0.569268	2.02536	1.84061	-1.07835	0.000478531	0.00854175	-1.47954	0.112961	0.609849	0.949102	0.186306	-0.161171	0.463676	0.999943	-0.284911	-1.46911	1.07076e-08	2.63971e-07	-1.65564	-0.323727	0.0707107	0.999581	-0.457069	0.962106	0.000415705	0.00775081	1.17517
ENSMUSG00000002763	Pex6	17	peroxisomal biogenesis factor 6 [Source:MGI Symbol;Acc:MGI:2385054]	224824	1.29804	0.539443	1.63327	1.64653	-1.07705	0.000204267	0.00495103	-1.39143	0.0234839	0.912355	0.987695	0.0436834	-0.136941	0.518737	0.999943	-0.214308	-1.23196	7.35127e-06	8.21244e-05	-1.42551	-0.157414	0.393251	0.999581	-0.245282	0.953857	0.000442923	0.00811727	1.16057
ENSMUSG00000026860	Sh3glb2	2	SH3-domain GRB2-like endophilin B2 [Source:MGI Symbol;Acc:MGI:2385131]	227700	17.9139	6.23318	24.4002	22.9069	-1.07657	0.00115047	0.0149019	-1.65681	0.0909147	0.669831	0.963025	0.134543	-0.0890382	0.680785	0.999943	-0.145664	-1.71281	3.19438e-27	2.1535e-24	-1.78169	-0.210119	0.194345	0.999581	-0.264917	1.36056	8.29146e-12	5.41042e-09	1.49087
ENSMUSG00000024112	Cacna1h	17	calcium channel, voltage-dependent, T type, alpha 1H subunit [Source:MGI Symbol;Acc:MGI:1928842]	58226	1.80292	0.946095	2.36677	2.66699	-1.07547	2.02678e-05	0.00114734	-1.27403	-0.0950184	0.644659	0.958185	-0.130193	-0.282018	0.17341	0.999943	-0.416133	-1.06615	2.41097e-08	5.39711e-07	-1.13486	-0.212324	0.18691	0.999581	-0.272367	0.77101	8.02203e-05	0.00222903	0.839628
ENSMUSG00000024941	Scyl1	19	SCY1-like 1 (S. cerevisiae) [Source:MGI Symbol;Acc:MGI:1931787]	78891	5.53755	2.04633	7.587	5.8404	-1.07469	3.57873e-05	0.00171138	-1.2903	0.300687	0.143022	0.7187	0.420167	0.0658076	0.754853	0.999943	0.102251	-1.6223	1.82493e-20	4.92113e-18	-1.70264	-0.242554	0.126965	0.999581	-0.303396	1.24919	1.00019e-09	2.52576e-07	1.37485
ENSMUSG00000013419	Zfp651	9	zinc finger protein 651 [Source:MGI Symbol;Acc:MGI:2670992]	270210	1.71219	0.58018	2.18405	1.72876	-1.0733	0.000132956	0.00374619	-1.34904	0.25437	0.235873	0.812247	0.38225	0.0763319	0.723869	0.999943	0.125282	-1.61199	1.00621e-15	1.0314e-13	-1.72209	-0.182747	0.273627	0.999581	-0.243583	1.29948	4.99661e-09	9.03177e-07	1.45585
ENSMUSG00000031834	Pik3r2	8	phosphoinositide-3-kinase regulatory subunit 2 [Source:MGI Symbol;Acc:MGI:1098772]	18709	3.19353	1.48679	4.68052	4.16662	-1.07268	2.4212e-05	0.00126465	-1.27496	0.161893	0.401338	0.89694	0.213811	-0.178721	0.378301	0.999943	-0.256016	-1.38235	1.06131e-11	4.83185e-10	-1.48263	-0.358701	0.0245757	0.999581	-0.457237	0.884396	0.000130439	0.00320902	1.00389
ENSMUSG00000044857	Lemd2	17	LEM domain containing 2 [Source:MGI Symbol;Acc:MGI:2385045]	224640	1.88176	0.605303	2.59474	1.95286	-1.07221	0.000497437	0.00871805	-1.46895	0.286758	0.194032	0.773233	0.462286	0.0557187	0.799846	0.999943	0.0993113	-1.69928	3.52838e-11	1.46846e-09	-1.91997	-0.236139	0.196211	0.999581	-0.349042	1.27075	2.80501e-06	0.000153085	1.54994
ENSMUSG00000022474	Pmm1	15	phosphomannomutase 1 [Source:MGI Symbol;Acc:MGI:1353418]	29858	20.5842	8.4582	23.5135	23.0931	-1.07125	4.90805e-06	0.000465114	-1.23146	0.0516647	0.786794	0.977123	0.0679527	0.0492208	0.811039	0.999943	0.0743973	-1.24132	1.43058e-14	1.12951e-12	-1.29305	0.0146267	0.930138	0.999581	0.0224985	1.1579	4.53472e-08	5.60217e-06	1.28841
ENSMUSG00000025318	Jph3	8	junctophilin 3 [Source:MGI Symbol;Acc:MGI:1891497]	57340	4.6008	1.97326	5.72822	5.62264	-1.07084	3.8344e-05	0.00175084	-1.28751	0.053877	0.789836	0.977123	0.0758583	-0.10825	0.60737	0.999943	-0.165926	-1.27821	4.69343e-12	2.29582e-10	-1.35415	-0.176837	0.271746	0.999581	-0.229158	0.980385	1.31751e-05	0.000542333	1.10471
ENSMUSG00000009076	Zmat5	11	zinc finger, matrin type 5 [Source:MGI Symbol;Acc:MGI:1914428]	67178	4.6746	1.89677	5.0013	5.87962	-1.07047	0.000347774	0.00710232	-1.41726	-0.135872	0.526147	0.932281	-0.198089	-0.0589589	0.785587	0.999943	-0.0855999	-1.02322	0.000647183	0.0035935	-1.21509	0.0705806	0.715178	0.999581	0.128948	1.00594	0.000734273	0.011884	1.31585
ENSMUSG00000020810	Cygb	11	cytoglobin [Source:MGI Symbol;Acc:MGI:2149481]	114886	3.19777	1.23883	4.95769	3.5828	-1.06985	7.78205e-05	0.00269167	-1.31434	0.362716	0.0765575	0.59892	0.506225	-0.0344664	0.872306	0.999943	-0.0580866	-1.67609	8.16991e-15	6.75482e-13	-1.81378	-0.383575	0.0334135	0.999581	-0.551803	1.05568	3.50394e-05	0.00118912	1.24054
ENSMUSG00000029359	Tesc	5	tescalcin [Source:MGI Symbol;Acc:MGI:1930803]	57816	3.91334	1.50665	4.55793	4.59079	-1.06666	0.000278103	0.00607491	-1.38955	0.0158382	0.941383	0.992706	0.0304014	-0.0775474	0.721832	0.999943	-0.136467	-1.23189	5.68796e-06	6.58511e-05	-1.41389	-0.0897601	0.634959	0.999581	-0.155017	1.00146	0.000375555	0.00721467	1.2384
ENSMUSG00000039976	Tbc1d16	11	TBC1 domain family, member 16 [Source:MGI Symbol;Acc:MGI:2652878]	207592	1.365	0.569604	1.79617	1.5841	-1.06592	2.06565e-05	0.00114734	-1.25873	0.177473	0.370599	0.880265	0.242507	-0.0532051	0.788774	0.999943	-0.0737079	-1.37079	3.9485e-10	1.32585e-08	-1.49231	-0.22469	0.184664	0.999581	-0.303403	1.04061	2.80364e-06	0.000153085	1.16914
ENSMUSG00000025503	Taldo1	7	transaldolase 1 [Source:MGI Symbol;Acc:MGI:1274789]	21351	18.4531	6.90761	23.1953	19.9283	-1.06512	8.86225e-05	0.00294518	-1.31138	0.185339	0.383311	0.888509	0.273156	0.100478	0.648922	0.999943	0.187246	-1.48817	8.0691e-16	8.57183e-14	-1.57404	-0.04373	0.8202	0.999581	-0.0682502	1.22182	4.65877e-06	0.000232559	1.4785
ENSMUSG00000003469	Phyhip	14	phytanoyl-CoA hydroxylase interacting protein [Source:MGI Symbol;Acc:MGI:1860417]	105653	19.3712	10.2009	24.3692	26.9544	-1.06509	4.32866e-07	9.59825e-05	-1.18639	-0.0947448	0.601969	0.947336	-0.117463	-0.221166	0.23614	0.999943	-0.286599	-1.01586	2.24563e-09	6.4789e-08	-1.06445	-0.127194	0.404041	0.999581	-0.154286	0.819551	7.36706e-06	0.000340073	0.884238
ENSMUSG00000034675	Dbn1	13	drebrin 1 [Source:MGI Symbol;Acc:MGI:1931838]	56320	8.26002	4.47006	12.656	11.8479	-1.06493	7.53946e-07	0.000137767	-1.19265	0.105441	0.55228	0.938597	0.130755	-0.296905	0.122443	0.999943	-0.397532	-1.26421	4.28424e-15	3.75471e-13	-1.31866	-0.421841	0.0051555	0.999581	-0.515508	0.716351	0.000280824	0.00586457	0.780592
ENSMUSG00000061589	Dot1l	10	DOT1-like, histone H3 methyltransferase (S. cerevisiae) [Source:MGI Symbol;Acc:MGI:2143886]	208266	1.20251	0.574606	1.85411	1.63075	-1.0649	5.14743e-05	0.00207584	-1.28544	0.167301	0.438077	0.908055	0.257444	-0.189319	0.366735	0.999943	-0.284454	-1.38872	3.68139e-09	1.0051e-07	-1.53264	-0.35692	0.053077	0.999581	-0.529117	0.884492	3.91465e-05	0.00129523	0.983417
ENSMUSG00000024873	Cnih2	19	cornichon family AMPA receptor auxiliary protein 2 [Source:MGI Symbol;Acc:MGI:1277225]	12794	23.417	10.077	22.9559	27.7945	-1.06283	1.49074e-05	0.000945062	-1.24413	-0.169469	0.397878	0.895896	-0.227494	-0.0161979	0.937932	0.999943	-0.0221569	-0.962129	5.54291e-09	1.47206e-07	-1.00716	0.174829	0.270739	0.999581	0.220791	1.09623	3.41754e-08	4.47624e-06	1.20283
ENSMUSG00000050821	Fam131a	16	family with sequence similarity 131, member A [Source:MGI Symbol;Acc:MGI:1925658]	78408	28.3405	11.1373	39.8057	41.2449	-1.06241	0.00145275	0.0171205	-1.66567	-0.0083997	0.970403	0.997323	-0.0192536	-0.219016	0.311569	0.999943	-0.360743	-1.55488	2.87139e-18	4.98314e-16	-1.6368	-0.244611	0.154713	0.999581	-0.326638	1.20087	5.52854e-12	3.95567e-09	1.28423
ENSMUSG00000025468	Caly	7	calcyon neuron-specific vesicular protein [Source:MGI Symbol;Acc:MGI:1915816]	68566	18.2725	8.05042	20.5396	21.8897	-1.06215	7.6595e-06	0.00063839	-1.2265	-0.0415375	0.831291	0.981169	-0.0531525	0.0256659	0.905885	0.999943	0.0460644	-1.11012	2.87035e-10	1.00297e-08	-1.16694	0.0709741	0.711194	0.999581	0.117155	1.04947	5.37445e-05	0.00165099	1.25452
ENSMUSG00000006589	Aprt	8	adenine phosphoribosyl transferase [Source:MGI Symbol;Acc:MGI:88061]	11821	5.62506	1.71151	6.32794	5.63533	-1.0621	0.000767892	0.0116626	-1.49885	0.11775	0.601134	0.947336	0.20582	0.133215	0.546028	0.999943	0.301294	-1.47207	1.09579e-07	2.06973e-06	-1.69591	0.052421	0.791305	0.999581	0.113694	1.28805	4.09446e-05	0.00133924	1.78002
ENSMUSG00000003549	Ercc1	7	excision repair cross-complementing rodent repair deficiency, complementation group 1 [Source:MGI Symbol;Acc:MGI:95412]	13870	4.07011	1.50157	4.34213	4.50682	-1.06168	0.000246157	0.00561992	-1.36336	-0.0131968	0.950048	0.994664	-0.0164867	0.0573558	0.790798	0.999943	0.104085	-1.18322	1.02655e-05	0.000109316	-1.34228	0.0801942	0.672346	0.999581	0.136908	1.15831	3.95217e-05	0.00130262	1.45087
ENSMUSG00000029713	Gnb2	5	guanine nucleotide binding protein (G protein), beta 2 [Source:MGI Symbol;Acc:MGI:95784]	14693	9.24812	2.50634	14.2577	10.665	-1.06161	0.00202683	0.0210027	-1.8706	0.18239	0.414352	0.89899	0.46175	-0.0278579	0.899407	0.999943	-0.0499866	-2.1665	1.8083e-26	1.07201e-23	-2.32117	-0.365364	0.0360403	0.999581	-0.497631	1.57843	1.20289e-11	7.12278e-09	1.79989
ENSMUSG00000000631	Myo18a	11	myosin XVIIIA [Source:MGI Symbol;Acc:MGI:2667185]	360013	4.9519	2.23083	7.56784	5.84469	-1.06015	2.95317e-07	7.60039e-05	-1.17459	0.347304	0.0449801	0.495347	0.421984	-0.101038	0.612001	0.999943	-0.141665	-1.54082	1.14222e-27	9.10037e-25	-1.59053	-0.42496	0.0102648	0.999581	-0.551952	0.92169	1.08461e-05	0.000456492	1.01814
ENSMUSG00000096146	Kcnj11	7	potassium inwardly rectifying channel, subfamily J, member 11 [Source:MGI Symbol;Acc:MGI:107501]	16514	1.74994	0.762456	2.61229	2.14011	-1.05998	4.44049e-05	0.00188388	-1.27254	0.242756	0.216416	0.797256	0.323603	-0.105666	0.599453	0.999943	-0.148697	-1.45203	3.87273e-10	1.30792e-08	-1.59246	-0.346613	0.0409432	0.999581	-0.45927	0.964928	5.6721e-05	0.00173004	1.10962
ENSMUSG00000044628	Rnf208	2	ring finger protein 208 [Source:MGI Symbol;Acc:MGI:1916096]	68846	2.22966	0.561572	3.52786	2.08165	-1.05891	0.00149119	0.0174157	-1.66427	0.457456	0.0432101	0.484804	0.81281	0.147083	0.505736	0.999943	0.32414	-2.06218	4.81816e-12	2.34591e-10	-2.46628	-0.280107	0.151455	0.999581	-0.472799	1.409	8.1211e-06	0.00036893	1.96933
ENSMUSG00000028796	Phc2	4	polyhomeotic 2 [Source:MGI Symbol;Acc:MGI:1860454]	54383	2.89606	1.32655	3.75845	3.69848	-1.05809	3.88946e-05	0.00177027	-1.26497	0.0490097	0.804291	0.977123	0.0684455	-0.144225	0.478661	0.999943	-0.206092	-1.23961	4.76503e-10	1.57291e-08	-1.32633	-0.212583	0.155597	0.999581	-0.261415	0.932807	1.77374e-05	0.000683643	1.04236
ENSMUSG00000014846	Tppp3	8	tubulin polymerization-promoting protein family member 3 [Source:MGI Symbol;Acc:MGI:1915221]	67971	3.4107	0.872749	4.59202	3.31507	-1.0577	0.00165303	0.0183519	-1.69846	0.252134	0.269463	0.834483	0.52428	0.136998	0.530092	0.999943	0.339557	-1.91336	3.23283e-12	1.633e-10	-2.20878	-0.102994	0.598281	0.999581	-0.166883	1.53841	2.05806e-07	1.8718e-05	2.01426
ENSMUSG00000028458	Tesk1	4	testis specific protein kinase 1 [Source:MGI Symbol;Acc:MGI:1201675]	21754	1.86107	0.645244	2.57486	1.79306	-1.05478	3.76716e-05	0.00173629	-1.25734	0.432317	0.0231588	0.369861	0.561803	0.121854	0.546808	0.999943	0.170464	-1.67281	1.33691e-14	1.07002e-12	-1.81398	-0.281683	0.0946046	0.999581	-0.378853	1.23085	2.76049e-07	2.34669e-05	1.41319
ENSMUSG00000027602	Map1lc3a	2	microtubule-associated protein 1 light chain 3 alpha [Source:MGI Symbol;Acc:MGI:1915661]	66734	12.6129	4.06428	17.8991	12.464	-1.05445	0.000418246	0.00793918	-1.39674	0.21027	0.342953	0.867513	0.555603	0.141682	0.52128	0.999943	0.266831	-1.77821	4.85025e-15	4.18794e-13	-1.94212	-0.184777	0.32265	0.999581	-0.272206	1.40946	7.39868e-09	1.24559e-06	1.64099
ENSMUSG00000024212	Mllt1	17	myeloid/lymphoid or mixed-lineage leukemia; translocated to, 1 [Source:MGI Symbol;Acc:MGI:1927238]	64144	1.82813	0.650114	2.73127	1.89322	-1.05397	0.00015437	0.00414631	-1.31938	0.391022	0.0608538	0.55266	0.558619	0.075556	0.716426	0.999943	0.116172	-1.69461	1.17032e-12	6.51217e-11	-1.87213	-0.325769	0.0554935	0.999581	-0.42842	1.23401	1.75517e-07	1.62918e-05	1.41853
ENSMUSG00000026204	Ptprn	1	protein tyrosine phosphatase, receptor type, N [Source:MGI Symbol;Acc:MGI:102765]	19275	13.2957	5.97002	19.4946	15.6159	-1.05395	5.46489e-07	0.000115456	-1.17372	0.300427	0.0662975	0.570658	0.354566	-0.0894683	0.636193	0.999943	-0.118541	-1.4554	4.81264e-18	7.95811e-16	-1.52351	-0.36927	0.0185068	0.999581	-0.46042	0.935279	1.33276e-05	0.000546207	1.04131
ENSMUSG00000020882	Cacnb1	11	calcium channel, voltage-dependent, beta 1 subunit [Source:MGI Symbol;Acc:MGI:102522]	12295	3.97621	2.15111	5.9133	5.62265	-1.05368	3.27684e-07	8.2828e-05	-1.16672	0.0866013	0.61571	0.950936	0.106067	-0.289939	0.140761	0.999943	-0.40096	-1.21469	2.46221e-13	1.55243e-11	-1.26922	-0.373008	0.0266871	0.999581	-0.494932	0.679784	0.00164434	0.0225713	0.752685
ENSMUSG00000034586	Hid1	11	HID1 domain containing [Source:MGI Symbol;Acc:MGI:2445087]	217310	6.41462	3.0687	8.08926	8.26037	-1.05307	6.62527e-06	0.000574927	-1.21001	0.00729617	0.96926	0.997323	0.0104	-0.155087	0.430779	0.999943	-0.212168	-1.15862	7.84522e-12	3.65721e-10	-1.21354	-0.177328	0.208037	0.999581	-0.209115	0.905198	1.70014e-06	0.000105017	0.980807
ENSMUSG00000002372	Ranbp3	17	RAN binding protein 3 [Source:MGI Symbol;Acc:MGI:1919060]	71810	3.65342	1.62102	4.95896	4.32712	-1.05239	3.96344e-06	0.000418676	-1.19846	0.184377	0.325273	0.867274	0.235654	-0.0531453	0.787671	0.999943	-0.0719288	-1.37091	3.52907e-17	4.90933e-15	-1.42846	-0.242487	0.108152	0.999581	-0.293342	1.02451	6.51614e-08	7.41027e-06	1.11064
ENSMUSG00000029054	Gabrd	4	gamma-aminobutyric acid (GABA) A receptor, subunit delta [Source:MGI Symbol;Acc:MGI:95622]	14403	3.42631	1.95349	4.6355	5.21319	-1.05033	4.80589e-06	0.000465114	-1.19955	-0.070673	0.730012	0.971727	-0.0942018	-0.293109	0.134552	0.999943	-0.393854	-0.996771	1.6217e-05	0.000162895	-1.09609	-0.194416	0.293783	0.999581	-0.285356	0.704236	0.00089641	0.0139684	0.789086
ENSMUSG00000015027	Galns	8	galactosamine (N-acetyl)-6-sulfate sulfatase [Source:MGI Symbol;Acc:MGI:1355303]	50917	2.0279	1.13948	2.22489	3.03117	-1.04932	4.9288e-06	0.000465114	-1.19729	-0.325684	0.0762205	0.598463	-0.403399	-0.328047	0.0762823	0.999943	-0.422288	-0.715521	0.00258206	0.0111777	-0.790684	-0.00120031	0.994464	0.99983	-0.0052949	0.669818	0.00396954	0.0434792	0.762425
ENSMUSG00000053398	Phgdh	3	3-phosphoglycerate dehydrogenase [Source:MGI Symbol;Acc:MGI:1355330]	236539	10.3291	4.87334	11.5027	13.3317	-1.04903	2.16152e-05	0.0011737	-1.23011	-0.130065	0.530247	0.934279	-0.182308	-0.0619529	0.77491	0.999943	-0.0995188	-0.983402	2.38692e-07	4.12197e-06	-1.04157	0.0617917	0.744806	0.999581	0.10001	0.956675	8.55362e-05	0.00234008	1.11239
ENSMUSG00000061306	Slc38a10	11	solute carrier family 38, member 10 [Source:MGI Symbol;Acc:MGI:1919305]	72055	3.85933	1.55721	5.02413	4.16074	-1.04883	6.36963e-06	0.000567057	-1.20162	0.24598	0.188665	0.768942	0.315241	0.00736431	0.970744	0.999943	0.00908781	-1.44131	1.97994e-17	2.82149e-15	-1.51038	-0.22866	0.152743	0.999581	-0.293511	1.0838	2.105e-07	1.90248e-05	1.19511
ENSMUSG00000008140	Emc10	7	ER membrane protein complex subunit 10 [Source:MGI Symbol;Acc:MGI:1916933]	69683	7.28003	3.32468	10.2119	9.2694	-1.04705	5.66545e-05	0.0021911	-1.25816	0.121642	0.559275	0.941086	0.174211	-0.153418	0.47793	0.999943	-0.253803	-1.34073	2.89911e-12	1.4772e-10	-1.42469	-0.284401	0.119408	0.999581	-0.41574	0.859707	0.000363962	0.0070621	0.987644
ENSMUSG00000067925	Rtl8a	X	retrotransposon Gag like 8A [Source:MGI Symbol;Acc:MGI:1913408]	66158	2.99965	0.770569	4.6092	2.94702	-1.04679	0.00195409	0.0205042	-1.7099	0.357222	0.117788	0.681608	0.711864	0.0921243	0.675099	0.999943	0.215626	-2.06052	3.32365e-13	2.0441e-11	-2.40631	-0.308328	0.104163	0.999581	-0.481686	1.44825	1.31366e-06	8.64295e-05	1.90274
ENSMUSG00000017715	Pgs1	11	phosphatidylglycerophosphate synthase 1 [Source:MGI Symbol;Acc:MGI:1921701]		4.18999	1.85362	5.25678	4.90132	-1.045	2.54176e-06	0.000315047	-1.18068	0.0936605	0.621733	0.951681	0.120941	-0.0651432	0.730996	0.999943	-0.0860049	-1.21582	1.66668e-09	4.93471e-08	-1.29995	-0.149097	0.368273	0.999581	-0.193435	0.990209	6.15413e-07	4.53557e-05	1.08197
ENSMUSG00000025348	Itga7	10	integrin alpha 7 [Source:MGI Symbol;Acc:MGI:102700]	16404	2.11348	1.14616	2.52084	3.31081	-1.04447	0.000172578	0.00443347	-1.30431	-0.203766	0.361167	0.875757	-0.33091	-0.272322	0.209129	0.999943	-0.448725	-0.862288	0.000359723	0.00222328	-0.960354	-0.0658718	0.725806	0.999581	-0.102958	0.752899	0.000300678	0.00611587	0.835427
ENSMUSG00000029478	Ncor2	5	nuclear receptor co-repressor 2 [Source:MGI Symbol;Acc:MGI:1337080]	20602	0.926331	0.398961	1.56028	1.16005	-1.04365	0.000242033	0.00555264	-1.32511	0.324665	0.128846	0.700324	0.484917	-0.096107	0.652164	0.999943	-0.148461	-1.64756	1.77042e-13	1.12843e-11	-1.79894	-0.476308	0.00406749	0.999581	-0.619288	1.01662	9.80051e-06	0.000418643	1.1569
ENSMUSG00000018974	Sart3	5	squamous cell carcinoma antigen recognized by T cells 3 [Source:MGI Symbol;Acc:MGI:1858230]	53890	2.95183	1.25049	3.89566	3.43792	-1.04349	4.00503e-05	0.00181122	-1.23971	0.15889	0.432612	0.90651	0.21976	-0.0466964	0.820592	0.999943	-0.0674845	-1.36735	5.13373e-13	3.07113e-11	-1.45161	-0.217943	0.164013	0.999581	-0.273504	1.05309	1.72031e-07	1.61427e-05	1.15457
ENSMUSG00000003970	Rpl8	15	ribosomal protein L8 [Source:MGI Symbol;Acc:MGI:1350927]	26961	48.3632	13.0109	60.3449	51.9376	-1.04342	0.002266	0.0224146	-1.77535	0.109799	0.627155	0.952799	0.256743	0.0676448	0.739012	0.999943	0.226216	-1.90711	1.93183e-23	7.69572e-21	-2.02316	-0.0079222	0.967638	0.999581	-0.0119115	1.60067	8.16587e-09	1.33536e-06	1.98009
ENSMUSG00000059534	Uqcr10	11	ubiquinol-cytochrome c reductase, complex III subunit X [Source:MGI Symbol;Acc:MGI:1913402]	66152	29.6101	11.448	33.0994	32.5076	-1.04268	0.000148816	0.00405007	-1.29252	0.044356	0.831457	0.981169	0.0646432	0.105717	0.633001	0.999943	0.208249	-1.2467	1.16774e-08	2.85867e-07	-1.35015	0.0859657	0.66296	0.999581	0.162493	1.13956	0.000121838	0.00304906	1.48126
ENSMUSG00000034930	Rtkn	6	rhotekin [Source:MGI Symbol;Acc:MGI:107371]	20166	3.19277	1.20904	4.19708	3.56802	-1.0423	0.000338477	0.00696387	-1.34517	0.187535	0.383731	0.888509	0.28534	-0.018451	0.932032	0.999943	-0.0310324	-1.47117	5.26263e-10	1.7339e-08	-1.62132	-0.213896	0.226093	0.999581	-0.303191	1.10177	1.60232e-05	0.000632531	1.29645
ENSMUSG00000045752	Tssc4	7	tumor-suppressing subchromosomal transferable fragment 4 [Source:MGI Symbol;Acc:MGI:1861712]	56844	2.50403	0.975865	3.45485	3.12786	-1.04147	0.000978801	0.0135833	-1.47195	0.116285	0.597027	0.946353	0.187005	-0.0775761	0.722271	0.999943	-0.127187	-1.41574	7.27049e-07	1.1024e-05	-1.65123	-0.216872	0.225835	0.999581	-0.299318	1.04619	0.000276768	0.005803	1.32592
ENSMUSG00000041120	Nbl1	4	NBL1, DAN family BMP antagonist [Source:MGI Symbol;Acc:MGI:104591]	17965	4.33039	1.39875	4.57545	4.46304	-1.04036	0.00082392	0.0121359	-1.43956	0.0434503	0.847375	0.981412	0.0792496	0.089233	0.687006	0.999943	0.178567	-1.36643	8.3201e-09	2.11621e-07	-1.50779	0.0754658	0.681726	0.999581	0.114903	1.34402	1.52487e-07	1.46286e-05	1.59772
ENSMUSG00000022199	Slc22a17	14	solute carrier family 22 (organic cation transporter), member 17 [Source:MGI Symbol;Acc:MGI:1926225]	59049	11.7327	5.14551	15.5626	13.5809	-1.03976	5.54139e-06	0.000519459	-1.18571	0.18327	0.325384	0.867303	0.232803	-0.0509627	0.796522	0.999943	-0.0702825	-1.35366	2.52197e-16	2.89051e-14	-1.41317	-0.2388	0.110568	0.999581	-0.289613	1.00545	4.48299e-07	3.53128e-05	1.0997
ENSMUSG00000023277	Twf2	9	twinfilin actin binding protein 2 [Source:MGI Symbol;Acc:MGI:1346078]	23999	6.03778	2.09028	6.74361	5.89591	-1.03972	0.000129841	0.00369056	-1.27981	0.154862	0.46191	0.9141	0.225038	0.163112	0.444918	0.999943	0.263067	-1.37014	2.25512e-09	6.49061e-08	-1.49842	0.0327642	0.857763	0.999581	0.0540294	1.30884	8.03037e-08	8.83958e-06	1.52484
ENSMUSG00000032014	Oaf	9	out at first homolog [Source:MGI Symbol;Acc:MGI:94852]	102644	1.90762	0.445717	2.20725	1.44128	-1.03963	0.000981342	0.0135857	-1.46579	0.404976	0.067804	0.575237	0.65791	0.323962	0.139363	0.999943	0.569521	-1.83082	5.13432e-11	2.05937e-09	-2.11561	-0.0514281	0.779972	0.999581	-0.0743663	1.63747	2.68209e-09	5.41845e-07	2.01737
ENSMUSG00000006651	Aplp1	7	amyloid beta (A4) precursor-like protein 1 [Source:MGI Symbol;Acc:MGI:88046]	11803	55.6221	24.462	71.7818	64.6486	-1.03874	4.22359e-06	0.000430108	-1.17994	0.14375	0.462985	0.914651	0.189979	-0.0178509	0.930765	0.999943	-0.0257403	-1.33018	1.83479e-26	1.07201e-23	-1.36253	-0.164813	0.279951	0.999581	-0.200855	1.06767	2.40355e-10	8.25475e-08	1.13655
ENSMUSG00000011589	Fsd1	17	fibronectin type 3 and SPRY domain-containing protein [Source:MGI Symbol;Acc:MGI:1934858]	240121	3.19293	1.2822	5.13473	3.66334	-1.03812	0.000185684	0.00466021	-1.29502	0.360916	0.0849095	0.614111	0.51801	-0.0382439	0.855805	0.999943	-0.0586593	-1.63594	1.17669e-11	5.32946e-10	-1.80804	-0.406892	0.021263	0.999581	-0.563335	1.05382	1.72567e-05	0.000671956	1.21916
ENSMUSG00000018585	Atox1	11	antioxidant 1 copper chaperone [Source:MGI Symbol;Acc:MGI:1333855]	11927	12.395	3.59936	13.6733	11.2817	-1.03742	0.000830985	0.0121663	-1.43147	0.183113	0.414601	0.89899	0.312778	0.212177	0.336895	0.999943	0.403668	-1.51906	1.74626e-08	4.05948e-07	-1.73529	0.0617193	0.747691	0.999581	0.108026	1.4676	9.29324e-08	1.00367e-05	1.81386
ENSMUSG00000022414	Tab1	15	TGF-beta activated kinase 1/MAP3K7 binding protein 1 [Source:MGI Symbol;Acc:MGI:1913763]	66513	2.15494	0.918638	2.87056	2.59068	-1.03709	0.000159806	0.00421239	-1.28508	0.135135	0.501898	0.926419	0.185891	-0.0314212	0.882538	0.999943	-0.0426837	-1.32434	4.52122e-08	9.38957e-07	-1.46575	-0.150308	0.415205	0.999581	-0.212782	1.00318	0.000212814	0.0047522	1.22654
ENSMUSG00000001910	Nacc1	8	nucleus accumbens associated 1, BEN and BTB (POZ) domain containing [Source:MGI Symbol;Acc:MGI:1914080]	66830	4.71555	1.89145	6.77555	5.12681	-1.0356	3.30148e-05	0.00162831	-1.22038	0.329588	0.0971117	0.639331	0.442769	-0.00140532	0.994632	0.999943	-0.00282644	-1.57884	3.26369e-20	8.53822e-18	-1.65559	-0.337674	0.03746	0.999581	-0.433006	1.07998	4.7937e-07	3.72477e-05	1.20047
ENSMUSG00000029404	Arl6ip4	5	ADP-ribosylation factor-like 6 interacting protein 4 [Source:MGI Symbol;Acc:MGI:1929500]	65105	4.72169	1.71991	5.50326	4.85897	-1.03559	0.000170896	0.00440626	-1.28779	0.168573	0.401445	0.89694	0.234434	0.0970997	0.627894	0.999943	0.142037	-1.34117	1.97317e-07	3.47596e-06	-1.51526	-0.0590387	0.732735	0.999581	-0.078382	1.1973	2.04356e-06	0.00012313	1.41358
ENSMUSG00000027222	Pex16	2	peroxisomal biogenesis factor 16 [Source:MGI Symbol;Acc:MGI:1338829]	18633	3.66224	1.18179	4.30133	3.52475	-1.03486	0.000479788	0.00854264	-1.35774	0.206474	0.341554	0.867513	0.316616	0.142103	0.505613	0.999943	0.227542	-1.45434	1.33539e-07	2.46647e-06	-1.66966	-0.0533834	0.771437	0.999581	-0.0745139	1.30959	6.31123e-07	4.59223e-05	1.56881
ENSMUSG00000003863	Ppfia3	7	protein tyrosine phosphatase, receptor type, f polypeptide (PTPRF), interacting protein (liprin), alpha 3 [Source:MGI Symbol;Acc:MGI:1924037]	76787	3.42873	1.38385	4.81475	3.63618	-1.03426	6.17305e-06	0.000562103	-1.17923	0.357632	0.0496256	0.513285	0.449353	0.0409486	0.831039	0.999943	0.0547041	-1.543	6.51913e-19	1.24204e-16	-1.62246	-0.314101	0.033195	0.999581	-0.381574	1.11692	1.44191e-08	2.06337e-06	1.21861
ENSMUSG00000032598	Nckipsd	9	NCK interacting protein with SH3 domain [Source:MGI Symbol;Acc:MGI:1931834]	80987	3.8401	1.67128	4.88859	4.40941	-1.03345	9.00716e-06	0.00071227	-1.18374	0.149073	0.422968	0.90338	0.190183	-0.0312621	0.871974	0.999943	-0.0410186	-1.29736	2.79277e-12	1.43134e-10	-1.36941	-0.177	0.251855	0.999581	-0.217613	1.02808	4.02533e-07	3.20014e-05	1.12797
ENSMUSG00000062906	Hdac10	15	histone deacetylase 10 [Source:MGI Symbol;Acc:MGI:2158340]	170787	1.5909	0.668538	1.79839	2.01134	-1.0329	0.000553747	0.00940056	-1.36725	-0.0758869	0.731748	0.97195	-0.118349	-0.116727	0.593782	0.999943	-0.20174	-1.10318	2.08577e-05	0.000201874	-1.24094	-0.0451536	0.804261	0.999581	-0.0704077	0.972079	0.000167156	0.00393205	1.14748
ENSMUSG00000030120	Mlf2	6	myeloid leukemia factor 2 [Source:MGI Symbol;Acc:MGI:1353554]	30853	16.725	6.98054	21.9036	18.4306	-1.03248	6.66111e-06	0.000574927	-1.17845	0.220971	0.252992	0.823709	0.288903	-0.00176921	0.993051	0.999943	-0.002579	-1.41538	3.63007e-24	1.63149e-21	-1.45957	-0.231477	0.114867	0.999581	-0.278208	1.08079	1.25777e-09	2.99978e-07	1.1586
ENSMUSG00000015092	Edf1	2	endothelial differentiation-related factor 1 [Source:MGI Symbol;Acc:MGI:1891227]	59022	9.50951	4.02345	13.8809	11.88	-1.03152	0.000435083	0.00813553	-1.34132	0.168665	0.443896	0.909944	0.269837	-0.0265301	0.904456	0.999943	-0.0439689	-1.47973	7.80375e-12	3.64758e-10	-1.60106	-0.195602	0.302437	0.999581	-0.296572	1.05595	6.51748e-05	0.0019263	1.27635
ENSMUSG00000037622	Wdtc1	4	WD and tetratricopeptide repeats 1 [Source:MGI Symbol;Acc:MGI:2685541]	230796	2.51699	1.07003	3.24579	2.88477	-1.03056	3.70081e-05	0.00173505	-1.21441	0.154187	0.433945	0.906977	0.208041	-0.0162397	0.93606	0.999943	-0.0202637	-1.32736	1.63456e-11	7.29022e-10	-1.41633	-0.170673	0.285434	0.999581	-0.213938	1.06012	5.26379e-07	3.99955e-05	1.17802
ENSMUSG00000032875	Arhgef17	7	Rho guanine nucleotide exchange factor (GEF) 17 [Source:MGI Symbol;Acc:MGI:2673002]	207212	4.04798	1.80671	5.21597	4.62863	-1.0297	5.6593e-07	0.000117064	-1.13996	0.172406	0.341264	0.867513	0.215822	-0.0255946	0.890777	0.999943	-0.0326071	-1.30112	4.40453e-18	7.35263e-16	-1.35027	-0.197054	0.170087	0.999581	-0.234708	1.03274	1.53868e-10	5.87159e-08	1.09318
ENSMUSG00000002984	Tomm40	7	translocase of outer mitochondrial membrane 40 [Source:MGI Symbol;Acc:MGI:1858259]	53333	2.93747	1.3883	4.72979	3.9285	-1.02832	0.000205532	0.00495624	-1.28165	0.210381	0.320312	0.86604	0.308233	-0.182447	0.39886	0.999943	-0.301475	-1.47045	1.73574e-12	9.24742e-11	-1.58136	-0.432049	0.0136912	0.999581	-0.596986	0.835851	0.000586473	0.0100508	0.962271
ENSMUSG00000006575	Rundc3a	11	RUN domain containing 3A [Source:MGI Symbol;Acc:MGI:1858752]	51799	22.1314	9.1204	27.587	24.1826	-1.02783	1.20622e-05	0.000824831	-1.18293	0.165125	0.408709	0.89899	0.222807	0.0275336	0.892462	0.999943	0.0400206	-1.33706	2.30565e-15	2.12703e-13	-1.39895	-0.134628	0.399699	0.999581	-0.168622	1.12029	6.12221e-10	1.72345e-07	1.20546
ENSMUSG00000040813	Tex264	9	testis expressed gene 264 [Source:MGI Symbol;Acc:MGI:1096570]	21767	7.91347	2.8506	8.27792	7.456	-1.02584	1.05875e-05	0.000772506	-1.17563	0.154988	0.375305	0.882501	0.190784	0.232878	0.241411	0.999943	0.328803	-1.27999	6.99039e-11	2.75343e-09	-1.3625	0.109958	0.524016	0.999581	0.153982	1.29486	4.13764e-08	5.18624e-06	1.48913
ENSMUSG00000008855	Hdac5	11	histone deacetylase 5 [Source:MGI Symbol;Acc:MGI:1333784]	15184	2.93161	1.17735	3.96693	3.27423	-1.02562	0.000142533	0.00393287	-1.25675	0.226436	0.28056	0.840566	0.32661	0.0100549	0.962213	0.999943	0.0175394	-1.49873	6.74512e-18	1.09471e-15	-1.57366	-0.253606	0.0690042	0.999581	-0.295193	1.15399	1.47947e-09	3.43318e-07	1.25398
ENSMUSG00000043857	Mgat5b	11	mannoside acetylglucosaminyltransferase 5, isoenzyme B [Source:MGI Symbol;Acc:MGI:3606200]	268510	1.06963	0.362065	1.96742	1.06201	-1.02377	0.000538256	0.00922399	-1.34399	0.651118	0.00173447	0.092788	0.924234	0.0753942	0.724357	0.999943	0.116056	-1.99401	3.99401e-14	2.91696e-12	-2.26447	-0.541604	0.00319378	0.999581	-0.796352	1.1617	3.74802e-05	0.0012473	1.44482
ENSMUSG00000028959	Fastk	5	Fas-activated serine/threonine kinase [Source:MGI Symbol;Acc:MGI:1913837]	66587	3.0127	1.4079	3.88801	3.78315	-1.02375	3.76684e-05	0.00173629	-1.20365	0.0576358	0.77301	0.976581	0.0797009	-0.12004	0.557484	0.999943	-0.172874	-1.20737	6.39661e-11	2.53665e-09	-1.27616	-0.191298	0.220153	0.999581	-0.238808	0.927727	3.19888e-06	0.000170594	1.01374
ENSMUSG00000047921	Trappc9	15	trafficking protein particle complex 9 [Source:MGI Symbol;Acc:MGI:1923760]	76510	4.82041	2.25099	5.78919	5.69762	-1.02339	3.92376e-07	9.27405e-05	-1.12722	0.044554	0.793928	0.977123	0.0531512	-0.0523845	0.763145	0.999943	-0.0626285	-1.12035	3.86604e-10	1.30792e-08	-1.17797	-0.0862445	0.569614	0.999581	-0.101508	0.971795	1.47603e-07	1.432e-05	1.05031
ENSMUSG00000024892	Pcx	19	pyruvate carboxylase [Source:MGI Symbol;Acc:MGI:97520]	18563	3.48474	1.48147	5.41737	3.91129	-1.02268	1.84788e-05	0.00108086	-1.18245	0.399984	0.0365159	0.457764	0.520712	-0.0275791	0.891563	0.999943	-0.0403519	-1.61063	1.29594e-19	2.98886e-17	-1.6959	-0.423425	0.00962384	0.999581	-0.548179	1.01796	1.78401e-06	0.000109411	1.12685
ENSMUSG00000026944	Abca2	2	ATP-binding cassette, sub-family A (ABC1), member 2 [Source:MGI Symbol;Acc:MGI:99606]	11305	7.23583	2.94144	9.55232	7.68708	-1.0221	1.06833e-05	0.000775498	-1.17145	0.286336	0.136557	0.70877	0.373086	0.0672608	0.733383	0.999943	0.0932512	-1.47166	9.19093e-20	2.17701e-17	-1.53523	-0.224507	0.116591	0.999581	-0.265852	1.15965	1.24116e-10	4.95656e-08	1.24701
ENSMUSG00000030376	Slc8a2	7	solute carrier family 8 (sodium/calcium exchanger), member 2 [Source:MGI Symbol;Acc:MGI:107996]	110891	8.33668	4.90251	10.1573	12.6831	-1.02123	4.0117e-06	0.000420634	-1.15316	-0.215805	0.249886	0.823222	-0.273638	-0.329827	0.0896536	0.999943	-0.445274	-0.838726	4.154e-08	8.67835e-07	-0.872023	-0.13495	0.325376	0.999581	-0.158125	0.647617	0.000157853	0.00376197	0.691081
ENSMUSG00000024847	Aip	19	aryl-hydrocarbon receptor-interacting protein [Source:MGI Symbol;Acc:MGI:109622]	11632	6.49891	2.51592	7.43324	6.89939	-1.02051	0.000104901	0.00327786	-1.23215	0.112991	0.580014	0.944146	0.160241	0.108276	0.61057	0.999943	0.176381	-1.27658	5.68955e-09	1.50417e-07	-1.38531	0.0175095	0.923985	0.999581	0.0325466	1.1852	1.73497e-06	0.000106785	1.39114
ENSMUSG00000028975	Pex14	4	peroxisomal biogenesis factor 14 [Source:MGI Symbol;Acc:MGI:1927868]	56273	1.38191	0.617469	2.11006	1.71675	-1.01999	0.000178391	0.00454158	-1.25771	0.24709	0.220649	0.801857	0.340717	-0.131692	0.537745	0.999943	-0.214131	-1.44686	5.40811e-10	1.77516e-08	-1.59147	-0.36606	0.0453392	0.999581	-0.54269	0.856492	0.00141288	0.020254	1.02842
ENSMUSG00000028782	Adgrb2	4	adhesion G protein-coupled receptor B2 [Source:MGI Symbol;Acc:MGI:2451244]	230775	6.19472	2.28708	8.70026	7.83599	-1.01939	0.00202887	0.0210085	-1.55893	0.129862	0.541473	0.935416	0.191345	-0.121083	0.573549	0.999943	-0.195301	-1.66277	7.85957e-23	2.93112e-20	-1.74118	-0.297086	0.0606248	0.999581	-0.373139	1.23109	4.93966e-10	1.48733e-07	1.34479
ENSMUSG00000029602	Rasal1	5	RAS protein activator like 1 (GAP1 like) [Source:MGI Symbol;Acc:MGI:1330842]	19415	4.38168	1.73327	5.52406	4.62882	-1.01914	4.92164e-05	0.00203211	-1.20415	0.179138	0.407467	0.898818	0.269875	0.0182945	0.929854	0.999943	0.0253067	-1.30949	3.72959e-07	6.0755e-06	-1.47173	-0.141624	0.463379	0.999581	-0.232128	1.06227	6.91939e-06	0.000325533	1.21398
ENSMUSG00000061111	Mcrip1	11	MAPK regulated corepressor interacting protein 1 [Source:MGI Symbol;Acc:MGI:2384752]	192173	5.47397	1.94694	7.38419	5.75641	-1.01913	0.000648013	0.0105311	-1.34713	0.263641	0.223432	0.806063	0.403916	0.0731007	0.735497	0.999943	0.125534	-1.58029	4.0342e-11	1.656e-09	-1.74297	-0.206286	0.217803	0.999581	-0.263587	1.24117	6.30751e-07	4.59223e-05	1.45333
ENSMUSG00000025422	Agap2	10	ArfGAP with GTPase domain, ankyrin repeat and PH domain 2 [Source:MGI Symbol;Acc:MGI:3580016]	216439	12.0423	4.54579	15.4972	14.4529	-1.01826	0.0013239	0.0161353	-1.44682	0.106333	0.598521	0.94657	0.145575	-0.0458222	0.825356	0.999943	-0.067297	-1.52614	4.13065e-24	1.81005e-21	-1.58289	-0.17139	0.210146	0.999581	-0.198197	1.26659	1.13989e-12	1.08292e-09	1.36018
ENSMUSG00000040482	Dxo	17	decapping exoribonuclease [Source:MGI Symbol;Acc:MGI:1890444]	112403	1.88932	0.671872	2.54202	2.23265	-1.01764	0.00175585	0.0190306	-1.50623	0.123778	0.58551	0.945053	0.231584	-0.0531949	0.809827	0.999943	-0.0980394	-1.41242	7.08528e-06	7.95075e-05	-1.72836	-0.186634	0.333165	0.999581	-0.316142	1.07818	0.000274382	0.00577126	1.38837
ENSMUSG00000037579	Kcnh3	15	potassium voltage-gated channel, subfamily H (eag-related), member 3 [Source:MGI Symbol;Acc:MGI:1341723]	16512	2.12252	0.94648	2.86174	2.61851	-1.01732	0.000192466	0.00478797	-1.25735	0.112938	0.578317	0.943776	0.156212	-0.125773	0.543161	0.999943	-0.187498	-1.25926	5.04328e-07	7.93524e-06	-1.40817	-0.23414	0.189317	0.999581	-0.331106	0.885624	0.00065965	0.0108814	1.05298
ENSMUSG00000051375	Pcdh1	18	protocadherin 1 [Source:MGI Symbol;Acc:MGI:104692]	75599	6.3008	3.69507	8.44554	9.22722	-1.01538	2.51823e-07	6.72557e-05	-1.11325	-0.0841892	0.564547	0.941809	-0.0941387	-0.244544	0.187328	0.999943	-0.313416	-0.969928	1.31033e-08	3.15488e-07	-1.01707	-0.160551	0.330136	0.999581	-0.203483	0.697898	0.00159885	0.0221059	0.78651
ENSMUSG00000032997	Chpf	1	chondroitin polymerizing factor [Source:MGI Symbol;Acc:MGI:106576]	74241	0.836502	0.363027	1.63251	1.21097	-1.01525	0.00184593	0.0196612	-1.51507	0.267094	0.237917	0.813572	0.477863	-0.204948	0.354915	0.999943	-0.409168	-1.67488	8.52415e-09	2.15912e-07	-1.98015	-0.548767	0.00387452	0.999581	-0.87405	0.830186	0.00582816	0.0574519	1.08465
ENSMUSG00000030583	Sipa1l3	7	signal-induced proliferation-associated 1 like 3 [Source:MGI Symbol;Acc:MGI:1921456]	74206	2.12084	1.20471	2.70429	3.07999	-1.01428	2.5554e-06	0.000315047	-1.13599	-0.108147	0.58802	0.945581	-0.142177	-0.28426	0.134341	0.999943	-0.373865	-0.918204	6.32243e-06	7.22512e-05	-0.987246	-0.158395	0.36373	0.999581	-0.217702	0.697454	7.54542e-05	0.00212759	0.747538
ENSMUSG00000019055	Plod1	4	procollagen-lysine, 2-oxoglutarate 5-dioxygenase 1 [Source:MGI Symbol;Acc:MGI:99907]	18822	1.89359	0.676338	2.05471	1.9197	-1.0142	0.000343672	0.00704821	-1.28141	0.0990178	0.641355	0.957857	0.149374	0.0712598	0.741483	0.999943	0.116277	-1.30705	5.97537e-09	1.57262e-07	-1.42228	-0.00900204	0.959414	0.999581	-0.0199159	1.18664	1.87671e-06	0.00011428	1.38101
ENSMUSG00000030084	Plxna1	6	plexin A1 [Source:MGI Symbol;Acc:MGI:107685]	18844	4.65038	2.10054	5.84124	5.27005	-1.01281	4.14888e-07	9.59825e-05	-1.11411	0.16101	0.323279	0.866197	0.190812	-0.0108598	0.951098	0.999943	-0.0128109	-1.25157	2.52309e-16	2.89051e-14	-1.30006	-0.163425	0.22888	0.999581	-0.189674	1.00933	2.98867e-08	3.9478e-06	1.08746
ENSMUSG00000024773	Atg2a	19	autophagy related 2A [Source:MGI Symbol;Acc:MGI:1916291]	329015	1.05263	0.380611	1.55884	1.12318	-1.01253	0.000771803	0.0116719	-1.35282	0.354092	0.0944714	0.63192	0.519748	0.0387331	0.855647	0.999943	0.0621839	-1.65215	1.11962e-10	4.2418e-09	-1.86317	-0.341736	0.0374057	0.999581	-0.443877	1.15574	1.40917e-05	0.000569372	1.39598
ENSMUSG00000028973	Abcb8	5	ATP-binding cassette, sub-family B (MDR/TAP), member 8 [Source:MGI Symbol;Acc:MGI:1351667]	74610	3.02985	1.23635	3.82134	3.4154	-1.01196	0.000203992	0.00495103	-1.24707	0.130858	0.539298	0.935106	0.194306	-0.00499627	0.981298	0.999943	-0.0062369	-1.32197	2.35519e-09	6.70158e-08	-1.43453	-0.135894	0.440573	0.999581	-0.186157	1.08248	1.79364e-06	0.00010961	1.22316
ENSMUSG00000040712	Camta2	11	calmodulin binding transcription activator 2 [Source:MGI Symbol;Acc:MGI:2135957]	216874	5.72402	3.20607	7.42755	8.13765	-1.01161	1.45335e-06	0.000199649	-1.12528	-0.0676714	0.712784	0.971322	-0.0827938	-0.263054	0.161673	0.999943	-0.343146	-0.993744	1.83784e-10	6.65573e-09	-1.03547	-0.20505	0.160366	0.999581	-0.246643	0.72292	9.56857e-06	0.000410779	0.76648
ENSMUSG00000000378	Ccm2	11	cerebral cavernous malformation 2 [Source:MGI Symbol;Acc:MGI:2384924]	216527	5.06234	1.86007	5.8718	4.93027	-1.0094	5.35326e-05	0.00213452	-1.1894	0.222536	0.248491	0.822845	0.292273	0.153611	0.443446	0.999943	0.218749	-1.37538	2.94635e-11	1.25045e-09	-1.47616	-0.0482235	0.76875	0.999581	-0.0590948	1.23734	2.37222e-08	3.28514e-06	1.39266
ENSMUSG00000013833	Med16	10	mediator complex subunit 16 [Source:MGI Symbol;Acc:MGI:2158394]	216154	0.937574	0.419632	1.35464	1.33039	-1.00833	0.00155635	0.0177282	-1.4433	0.0341977	0.879864	0.983237	0.0615523	-0.188717	0.394129	0.999943	-0.394225	-1.27286	1.47462e-05	0.000150449	-1.4978	-0.240984	0.220616	0.999581	-0.442605	0.780446	0.0112401	0.0902785	1.03302
ENSMUSG00000029060	Mib2	4	mindbomb E3 ubiquitin protein ligase 2 [Source:MGI Symbol;Acc:MGI:2679684]	76580	2.8478	1.18653	4.75945	3.30959	-1.00826	0.000291919	0.00630857	-1.26101	0.384688	0.0694609	0.581465	0.563024	-0.0479187	0.822807	0.999943	-0.0758621	-1.68793	3.32149e-16	3.73199e-14	-1.81488	-0.483359	0.00328824	0.999581	-0.625456	1.03349	4.77235e-06	0.000237539	1.16604
ENSMUSG00000032017	Grik4	9	glutamate receptor, ionotropic, kainate 4 [Source:MGI Symbol;Acc:MGI:95817]	110637	3.68204	2.05056	3.68146	4.97559	-1.00647	3.2259e-10	6.52324e-07	-1.06559	-0.358721	0.0134202	0.274618	-0.405384	-0.244556	0.139089	0.999943	-0.295095	-0.640314	1.58032e-05	0.000159286	-0.661305	0.104178	0.479205	0.999581	0.123605	0.713626	4.91785e-05	0.00154105	0.76185
ENSMUSG00000034216	Vps18	2	VPS18 CORVET/HOPS core subunit [Source:MGI Symbol;Acc:MGI:2443626]	228545	1.68445	0.652308	2.45773	1.82618	-1.00639	0.00034548	0.00706685	-1.26557	0.324314	0.122056	0.687649	0.466478	0.0420332	0.843427	0.999943	0.0689615	-1.58104	5.62745e-12	2.70983e-10	-1.72627	-0.286827	0.0980154	0.999581	-0.382765	1.13501	3.5154e-06	0.000184607	1.31789
ENSMUSG00000031760	Mt3	8	metallothionein 3 [Source:MGI Symbol;Acc:MGI:97173]	17751	62.9097	11.4608	81.5262	63.3027	-1.00604	0.00373314	0.03083	-2.2413	0.117363	0.569423	0.942379	0.412567	0.0740416	0.68493	0.999943	0.343418	-2.47712	2.50816e-36	4.88478e-33	-2.64007	-0.0286761	0.884312	0.999581	-0.0499283	2.03136	9.45706e-13	9.55275e-10	2.55879
ENSMUSG00000007570	Fance	17	Fanconi anemia, complementation group E [Source:MGI Symbol;Acc:MGI:1920025]	72775	1.21183	0.381373	1.38494	1.22472	-1.00494	0.00170314	0.0187757	-1.45615	0.123896	0.57974	0.944073	0.210339	0.0909312	0.677793	0.999943	0.162025	-1.32839	4.19365e-05	0.000366432	-1.65957	-0.0212658	0.912562	0.999581	-0.0335158	1.20579	6.76703e-05	0.00197962	1.60174
ENSMUSG00000078532	Nkain1	4	Na+/K+ transporting ATPase interacting 1 [Source:MGI Symbol;Acc:MGI:1914399]	67149	3.75633	1.50584	3.63731	4.62857	-1.0048	0.00117734	0.0150953	-1.38181	-0.16998	0.449027	0.911197	-0.28019	-0.0873727	0.693137	0.999943	-0.170796	-0.93808	0.000839019	0.00445917	-1.08915	0.0791062	0.685202	0.999581	0.12247	0.935298	0.00144865	0.0205249	1.19405
ENSMUSG00000029029	Wrap73	4	WD repeat containing, antisense to Trp73 [Source:MGI Symbol;Acc:MGI:1891749]	59002	1.48193	0.661727	1.78602	1.93308	-1.00184	0.00092162	0.0130614	-1.34238	-0.0531565	0.801894	0.977123	-0.0754976	-0.120652	0.574048	0.999943	-0.18932	-1.08723	0.000116448	0.000865977	-1.26057	-0.0723437	0.691214	0.999581	-0.0988392	0.892668	0.00203568	0.0265366	1.13587
ENSMUSG00000030816	Rnf40	7	ring finger protein 40 [Source:MGI Symbol;Acc:MGI:2142048]	233900	3.26938	1.43907	4.41532	3.70701	-1.00067	1.23062e-05	0.000833388	-1.14063	0.222357	0.243187	0.81864	0.287886	-0.0425081	0.832892	0.999943	-0.0610201	-1.36291	2.01414e-16	2.33801e-14	-1.42291	-0.263808	0.100171	0.999581	-0.336262	0.977155	7.63496e-07	5.34304e-05	1.06396
ENSMUSG00000052087	Rgs14	13	regulator of G-protein signaling 14 [Source:MGI Symbol;Acc:MGI:1859709]	51791	8.6417	4.26659	8.8089	11.6923	-0.999813	0.000229418	0.00529758	-1.22997	-0.240139	0.268103	0.833446	-0.364201	-0.110372	0.613131	0.999943	-0.186082	-0.816597	1.25717e-06	1.80472e-05	-0.854991	0.14145	0.413401	0.999581	0.194412	0.921904	7.93684e-06	0.000363444	1.02201
ENSMUSG00000042570	Mier2	10	MIER family member 2 [Source:MGI Symbol;Acc:MGI:1917677]	70427	1.98134	0.774496	2.49931	2.21332	-0.998416	0.000659464	0.0106076	-1.29674	0.128598	0.558271	0.941086	0.20406	0.000470313	0.998255	0.999943	0.00433122	-1.32314	4.80989e-07	7.609e-06	-1.49514	-0.132358	0.465128	0.999581	-0.185712	1.10409	7.16324e-06	0.000332452	1.28298
ENSMUSG00000030432	Rpl28	7	ribosomal protein L28 [Source:MGI Symbol;Acc:MGI:101839]	19943	17.0589	6.14791	20.3342	17.1764	-0.997159	0.000466604	0.00845399	-1.26719	0.204991	0.336456	0.867513	0.304046	0.16204	0.462645	0.999943	0.300389	-1.45	5.65846e-12	2.7173e-10	-1.56132	0.00634827	0.973524	0.999581	0.0139689	1.25358	5.63595e-06	0.000274166	1.54739
ENSMUSG00000040356	Skiv2l	17	superkiller viralicidic activity 2-like (S. cerevisiae) [Source:MGI Symbol;Acc:MGI:1099835]		3.1886	1.44645	4.4831	3.90528	-0.996584	0.00018264	0.00461656	-1.21249	0.165469	0.431449	0.906211	0.239908	-0.0965277	0.652209	0.999943	-0.153669	-1.37039	2.10454e-14	1.5969e-12	-1.44367	-0.295123	0.070484	0.999581	-0.38027	0.941144	7.8727e-06	0.000361471	1.04055
ENSMUSG00000026197	Zfand2b	1	zinc finger, AN1 type domain 2B [Source:MGI Symbol;Acc:MGI:1916068]	68818	3.01779	1.29696	3.58028	3.7697	-0.996207	0.000893303	0.0127853	-1.32509	-0.0251195	0.908323	0.987077	-0.0325229	-0.0568666	0.794689	0.999943	-0.0879762	-1.10215	9.29995e-05	0.000719337	-1.284	-0.0295976	0.877235	0.999581	-0.0393316	0.956749	0.000852744	0.0133729	1.21893
ENSMUSG00000019470	Xab2	8	XPA binding protein 2 [Source:MGI Symbol;Acc:MGI:1914689]	67439	3.50155	1.57838	4.32604	4.10378	-0.996104	4.09046e-05	0.00182525	-1.15997	0.086411	0.661048	0.960889	0.116709	-0.00845298	0.968109	0.999943	-0.0103739	-1.20825	5.97264e-12	2.86034e-10	-1.26986	-0.0815579	0.648074	0.999581	-0.111291	0.993064	1.76419e-05	0.000682311	1.1332
ENSMUSG00000066357	Wdr6	9	WD repeat domain 6 [Source:MGI Symbol;Acc:MGI:1930140]		10.0103	3.72278	16.0854	9.32443	-0.995632	6.21075e-06	0.000562103	-1.12274	0.691721	1.3362e-05	0.00319407	0.804299	0.185104	0.257273	0.999943	0.219061	-1.57853	5.32342e-07	8.30889e-06	-1.92831	-0.4446	0.00691152	0.999581	-0.572263	1.16324	7.65425e-07	5.34304e-05	1.33097
ENSMUSG00000035969	Rusc2	4	RUN and SH3 domain containing 2 [Source:MGI Symbol;Acc:MGI:2140371]	100213	1.90783	0.756111	2.66916	2.02324	-0.995155	0.000150442	0.00407952	-1.20162	0.328339	0.102544	0.651359	0.448503	0.037031	0.858073	0.999943	0.054887	-1.54041	3.39636e-15	3.03731e-13	-1.64188	-0.30414	0.0505634	0.999581	-0.380712	1.11083	3.03536e-07	2.54259e-05	1.23871
ENSMUSG00000015095	Fbxw5	2	F-box and WD-40 domain protein 5 [Source:MGI Symbol;Acc:MGI:1354731]	30839	6.72344	3.34787	8.92847	8.4059	-0.993991	4.14743e-06	0.000428517	-1.11292	0.100119	0.572154	0.942379	0.123836	-0.145292	0.458703	0.999943	-0.199979	-1.17881	3.8291e-12	1.90626e-10	-1.23274	-0.239378	0.14525	0.999581	-0.310972	0.81371	0.000124013	0.00308184	0.899475
ENSMUSG00000033365	Ipo13	4	importin 13 [Source:MGI Symbol;Acc:MGI:2385205]	230673	4.60314	2.02147	5.72898	5.17471	-0.99217	2.41382e-05	0.00126465	-1.14125	0.154247	0.41262	0.89899	0.199908	0.0215365	0.912478	0.999943	0.0326013	-1.26508	1.35723e-12	7.41106e-11	-1.3337	-0.126477	0.40809	0.999581	-0.152625	1.05467	1.08486e-07	1.13592e-05	1.15699
ENSMUSG00000029869	Ephb6	6	Eph receptor B6 [Source:MGI Symbol;Acc:MGI:1096338]	13848	3.46724	1.41195	5.4162	3.67208	-0.991093	7.11814e-05	0.0025638	-1.16782	0.462836	0.0143876	0.285612	0.595001	0.0194207	0.924689	0.999943	0.0257405	-1.64283	3.84086e-16	4.28806e-14	-1.75766	-0.409385	0.017984	0.999581	-0.556558	1.02054	2.79011e-05	0.000981798	1.17891
ENSMUSG00000031883	Car7	8	carbonic anhydrase 7 [Source:MGI Symbol;Acc:MGI:103100]	12354	1.80217	0.877334	2.60658	2.62014	-0.990192	0.00124088	0.0155992	-1.34507	0.0285277	0.897638	0.985715	0.0518596	-0.193657	0.379417	0.999943	-0.345753	-1.21731	5.44723e-06	6.36725e-05	-1.38646	-0.252734	0.178312	0.999581	-0.382944	0.788417	0.00501287	0.051587	0.981114
ENSMUSG00000040263	Klhdc4	8	kelch domain containing 4 [Source:MGI Symbol;Acc:MGI:2384569]	234825	2.64467	1.24795	3.33377	3.24034	-0.989992	5.04956e-05	0.00205392	-1.15543	0.0597874	0.756707	0.974169	0.0813403	-0.123558	0.547656	0.999943	-0.18402	-1.14519	3.22597e-08	6.98084e-07	-1.23086	-0.178512	0.306732	0.999581	-0.252888	0.842045	0.000357552	0.00696923	0.956702
ENSMUSG00000023192	Grm2	9	glutamate receptor, metabotropic 2 [Source:MGI Symbol;Acc:MGI:1351339]		1.02788	0.512569	1.60181	1.37816	-0.989374	0.000251204	0.00568926	-1.21167	0.187194	0.354177	0.871914	0.261694	-0.204024	0.334935	0.999943	-0.320002	-1.33055	1.97544e-08	4.52621e-07	-1.46757	-0.388982	0.0317723	0.999581	-0.569595	0.740201	0.00502218	0.0516413	0.876844
ENSMUSG00000071649	B3gat3	19	beta-1,3-glucuronyltransferase 3 (glucuronosyltransferase I) [Source:MGI Symbol;Acc:MGI:1919977]	72727	10.6853	4.06592	12.9255	11.0084	-0.988473	0.000266499	0.00590087	-1.21449	0.18798	0.3766	0.883014	0.276588	0.105622	0.626289	0.999943	0.178021	-1.41207	1.66366e-15	1.55939e-13	-1.48242	-0.0645888	0.709178	0.999581	-0.0830435	1.21952	3.89021e-08	4.94834e-06	1.37324
ENSMUSG00000037679	Inf2	12	inverted formin, FH2 and WH2 domain containing [Source:MGI Symbol;Acc:MGI:1917685]	70435	2.0362	0.838859	2.74933	2.54343	-0.988321	0.00145431	0.0171205	-1.36336	0.0560428	0.790565	0.977123	0.183552	-0.0472386	0.831121	0.999943	-0.0882297	-1.34747	2.62899e-07	4.47823e-06	-1.52976	-0.157094	0.415141	0.999581	-0.256057	1.09376	2.24087e-06	0.000132234	1.25133
ENSMUSG00000074247	Dda1	8	DET1 and DDB1 associated 1 [Source:MGI Symbol;Acc:MGI:1913748]	66498	4.89918	1.76739	5.9943	4.84749	-0.98826	0.000442689	0.00821139	-1.24462	0.229532	0.278188	0.839712	0.336565	0.134094	0.524301	0.999943	0.209376	-1.43083	1.13261e-09	3.49514e-08	-1.57537	-0.089388	0.595266	0.999581	-0.112362	1.25353	7.76318e-08	8.75012e-06	1.4364
ENSMUSG00000003534	Ddr1	17	discoidin domain receptor family, member 1 [Source:MGI Symbol;Acc:MGI:99216]	12305	1.72523	0.610881	2.16143	1.66239	-0.986236	0.000342049	0.00702714	-1.22253	0.293114	0.173441	0.754009	0.447692	0.130883	0.531135	0.999943	0.197558	-1.47738	4.65093e-09	1.25033e-07	-1.65967	-0.156435	0.394086	0.999581	-0.237244	1.23393	1.12575e-07	1.15757e-05	1.40292
ENSMUSG00000034171	Faah	4	fatty acid amide hydrolase [Source:MGI Symbol;Acc:MGI:109609]	14073	7.69668	4.58881	8.95739	11.202	-0.986074	9.47913e-08	4.06597e-05	-1.0672	-0.238931	0.14646	0.723524	-0.281184	-0.306091	0.0829797	0.999943	-0.381272	-0.762543	2.5516e-10	8.99889e-09	-0.780647	-0.0759761	0.544514	0.999581	-0.0864012	0.642337	7.23325e-06	0.000334796	0.670712
ENSMUSG00000027257	Pacsin3	2	protein kinase C and casein kinase substrate in neurons 3 [Source:MGI Symbol;Acc:MGI:1891410]	80708	1.98903	0.667737	2.86301	2.04012	-0.986032	0.00176351	0.0190845	-1.39003	0.320353	0.15095	0.727549	0.533602	0.0639175	0.772048	0.999943	0.118951	-1.66576	9.12585e-10	2.84623e-08	-1.91347	-0.265182	0.15371	0.999581	-0.40065	1.19787	1.97943e-05	0.000739814	1.49013
ENSMUSG00000062075	Lmnb2	10	lamin B2 [Source:MGI Symbol;Acc:MGI:96796]	16907	0.915601	0.400245	1.41913	1.27534	-0.985794	0.00242488	0.0234937	-1.45668	0.11338	0.61381	0.95048	0.195348	-0.184351	0.405341	0.999943	-0.371973	-1.38149	4.55536e-06	5.4748e-05	-1.64481	-0.323087	0.0963536	0.999581	-0.554599	0.783352	0.0131375	0.0998216	1.06774
ENSMUSG00000037993	Dhx38	8	DEAH (Asp-Glu-Ala-His) box polypeptide 38 [Source:MGI Symbol;Acc:MGI:1927617]	64340	2.26361	1.06331	3.41559	2.7731	-0.985444	0.000103699	0.00324746	-1.17072	0.261523	0.170723	0.749398	0.34088	-0.116116	0.56797	0.999943	-0.167921	-1.40022	1.07654e-11	4.88851e-10	-1.50513	-0.379681	0.0212736	0.999581	-0.495857	0.861518	0.000299346	0.00609772	0.987416
ENSMUSG00000033020	Polr2f	15	polymerase (RNA) II (DNA directed) polypeptide F [Source:MGI Symbol;Acc:MGI:1349393]		1.59995	0.490056	1.79896	1.72516	-0.985041	0.00345583	0.029522	-1.58873	0.0510514	0.823015	0.980229	0.113784	0.0555107	0.801152	0.999943	0.133639	-1.38448	8.93574e-06	9.72227e-05	-1.68863	0.0171634	0.929275	0.999581	0.0360509	1.30812	8.50998e-06	0.000381549	1.69836
ENSMUSG00000035964	Tmem59l	8	transmembrane protein 59-like [Source:MGI Symbol;Acc:MGI:1915187]	67937	45.4269	23.8408	57.4124	58.0488	-0.983064	1.52312e-07	5.11665e-05	-1.06682	0.00935588	0.95703	0.996114	0.0113207	-0.190721	0.338509	0.999943	-0.266374	-1.03716	6.92905e-12	3.2825e-10	-1.07474	-0.192392	0.275369	0.999581	-0.265616	0.710186	0.000787085	0.0125495	0.786796
ENSMUSG00000036067	Slc2a6	2	solute carrier family 2 (facilitated glucose transporter), member 6 [Source:MGI Symbol;Acc:MGI:2443286]	227659	2.68809	1.11762	3.24936	3.22185	-0.982708	0.00114439	0.0148614	-1.3146	0.0295214	0.893829	0.985682	0.0502422	-0.0198247	0.927992	0.999943	-0.0290942	-1.20741	2.34342e-06	3.10472e-05	-1.35604	-0.048201	0.79319	0.999581	-0.0632453	1.04713	7.75232e-05	0.00216813	1.26502
ENSMUSG00000032087	Dscaml1	9	DS cell adhesion molecule like 1 [Source:MGI Symbol;Acc:MGI:2150309]	114873	3.27706	2.0717	4.56036	4.94219	-0.979797	2.85201e-09	3.36419e-06	-1.04146	-0.0768967	0.605035	0.947336	-0.0860171	-0.387605	0.0279458	0.945612	-0.485628	-0.922202	3.10332e-10	1.07288e-08	-0.954749	-0.307688	0.050483	0.999581	-0.387248	0.506283	0.0076023	0.0694398	0.545168
ENSMUSG00000042078	Svop	5	SV2 related protein [Source:MGI Symbol;Acc:MGI:1915916]	68666	11.4589	5.76473	15.0671	14.4143	-0.97941	1.12106e-05	0.000793428	-1.10843	0.0758122	0.674385	0.963643	0.0941211	-0.154625	0.422003	0.999943	-0.207614	-1.13178	1.38073e-09	4.17265e-08	-1.19793	-0.226896	0.160548	0.999581	-0.288803	0.79571	0.000213436	0.0047599	0.885931
ENSMUSG00000026856	Dolpp1	2	dolichyl pyrophosphate phosphatase 1 [Source:MGI Symbol;Acc:MGI:1914093]	57170	1.95773	0.965584	2.55805	2.66195	-0.979321	0.000532419	0.00913501	-1.23907	-0.0112325	0.958206	0.996491	-0.0167346	-0.188379	0.37302	0.999943	-0.289015	-1.07477	4.38102e-05	0.000380315	-1.21527	-0.182461	0.31572	0.999581	-0.2589	0.792341	0.00174881	0.0236461	0.932472
ENSMUSG00000039911	Spsb1	4	splA/ryanodine receptor domain and SOCS box containing 1 [Source:MGI Symbol;Acc:MGI:1921896]	74646	2.30913	0.872313	2.271	2.47911	-0.978606	0.000952866	0.0133411	-1.28186	-0.0479194	0.829908	0.981147	-0.0721171	-0.0134914	0.951367	0.999943	-0.0290979	-1.06242	3.72914e-05	0.000333491	-1.19908	0.0398832	0.838211	0.999581	0.0545033	1.00331	0.000344007	0.00673579	1.23529
ENSMUSG00000037103	Dcaf15	8	DDB1 and CUL4 associated factor 15 [Source:MGI Symbol;Acc:MGI:2684420]	212123	1.62311	0.647001	1.99324	1.76892	-0.977675	0.000552457	0.00939908	-1.24053	0.134573	0.518285	0.929432	0.190046	-0.0124561	0.952466	0.999943	-0.0281234	-1.20857	4.10845e-05	0.000360136	-1.42938	-0.122916	0.521972	0.999581	-0.205873	0.952015	0.000960022	0.0147323	1.19994
ENSMUSG00000036138	Acaa1a	9	acetyl-Coenzyme A acyltransferase 1A [Source:MGI Symbol;Acc:MGI:2148491]	113868	3.37964	1.85093	4.69664	4.63881	-0.977671	1.36553e-05	0.000899024	-1.11034	0.0412899	0.821342	0.979688	0.054889	-0.259196	0.17348	0.999943	-0.347034	-1.06876	7.10985e-07	1.07991e-05	-1.15966	-0.280156	0.109564	0.999581	-0.38917	0.660254	0.00448563	0.047754	0.749515
ENSMUSG00000068740	Celsr2	3	cadherin, EGF LAG seven-pass G-type receptor 2 [Source:MGI Symbol;Acc:MGI:1858235]	53883	2.56776	1.38396	4.13191	3.43385	-0.977272	8.14277e-06	0.000662419	-1.09983	0.25376	0.136295	0.70877	0.305592	-0.144118	0.460369	0.999943	-0.193188	-1.33764	2.24459e-15	2.08165e-13	-1.40038	-0.382745	0.0183267	0.999581	-0.483152	0.793025	0.000292641	0.00599281	0.890855
ENSMUSG00000024953	Prdx5	19	peroxiredoxin 5 [Source:MGI Symbol;Acc:MGI:1859821]	54683	18.8881	6.51327	23.6717	21.2641	-0.977202	0.00304573	0.0270466	-1.48826	0.137915	0.50516	0.926419	0.194609	0.0411409	0.848923	0.999943	0.0686978	-1.57976	1.51868e-16	1.81084e-14	-1.67572	-0.0796404	0.656198	0.999581	-0.109556	1.32673	5.0043e-08	5.92266e-06	1.5387
ENSMUSG00000022420	Dnal4	15	dynein, axonemal, light chain 4 [Source:MGI Symbol;Acc:MGI:1859217]	54152	4.8383	2.18967	6.22155	5.90829	-0.976184	0.000492466	0.00867422	-1.22536	0.0722162	0.725099	0.971322	0.102256	-0.0951007	0.643327	0.999943	-0.138411	-1.16818	9.38167e-06	0.00010132	-1.32343	-0.160767	0.368034	0.999581	-0.226614	0.893101	0.000744569	0.0120054	1.07154
ENSMUSG00000024862	Klc2	19	kinesin light chain 2 [Source:MGI Symbol;Acc:MGI:107953]	16594	9.93709	4.18946	13.164	10.6423	-0.975446	4.6354e-05	0.00193552	-1.13065	0.275589	0.147546	0.72494	0.355891	0.0410237	0.836937	0.999943	0.057503	-1.41378	2.6265e-17	3.68298e-15	-1.47877	-0.242943	0.080958	0.999581	-0.284891	1.07272	4.78274e-08	5.7433e-06	1.17107
ENSMUSG00000086784	Isoc2a	7	isochorismatase domain containing 2a [Source:MGI Symbol;Acc:MGI:3609243]		1.47929	0.592524	2.12141	1.68117	-0.974946	0.00104633	0.014052	-1.28533	0.221531	0.315598	0.863142	0.357034	-0.0196358	0.928359	0.999943	-0.0335128	-1.3754	3.98697e-06	4.86943e-05	-1.63742	-0.211097	0.282154	0.999581	-0.376012	0.964045	0.0010332	0.0157149	1.23727
ENSMUSG00000020190	Mknk2	10	MAP kinase-interacting serine/threonine kinase 2 [Source:MGI Symbol;Acc:MGI:894279]	17347	1.96623	0.622752	2.62309	1.83132	-0.974595	0.00153817	0.0176013	-1.32909	0.338422	0.129603	0.700324	0.563406	0.138028	0.530961	0.999943	0.251304	-1.71596	1.66896e-13	1.07156e-11	-1.88207	-0.21965	0.201795	0.999581	-0.298584	1.35447	1.98471e-08	2.79356e-06	1.55986
ENSMUSG00000029482	Aacs	5	acetoacetyl-CoA synthetase [Source:MGI Symbol;Acc:MGI:1926144]	78894	3.33146	1.49858	4.77272	3.86107	-0.973479	9.53193e-05	0.00311604	-1.14534	0.247403	0.220136	0.801831	0.337949	-0.0357342	0.862259	0.999943	-0.0510876	-1.38676	4.41932e-12	2.18202e-10	-1.47823	-0.282911	0.0976801	0.999581	-0.374936	0.970226	6.09452e-06	0.000293151	1.0783
ENSMUSG00000062115	Rai1	11	retinoic acid induced 1 [Source:MGI Symbol;Acc:MGI:103291]	19377	0.901585	0.396147	1.73862	1.08705	-0.97326	0.000629928	0.0102963	-1.23671	0.4962	0.0191493	0.337268	0.728408	-0.0737655	0.729761	0.999943	-0.114268	-1.79597	2.8234e-16	3.21354e-14	-1.95539	-0.637561	0.000114838	0.288216	-0.829215	0.963814	4.28442e-05	0.00138554	1.10434
ENSMUSG00000052456	Asna1	8	arsA arsenite transporter, ATP-binding, homolog 1 (bacterial) [Source:MGI Symbol;Acc:MGI:1928379]	56495	18.082	7.81653	22.6602	19.9663	-0.971765	7.3412e-05	0.00261092	-1.13557	0.173021	0.369478	0.879299	0.226276	0.0691383	0.741763	0.999943	0.107589	-1.29292	1.43422e-13	9.39766e-12	-1.35587	-0.0789339	0.649985	0.999581	-0.102462	1.07264	3.97473e-06	0.000205584	1.22585
ENSMUSG00000040390	Map3k10	7	mitogen-activated protein kinase kinase kinase 10 [Source:MGI Symbol;Acc:MGI:1346879]	269881	2.45983	0.935393	3.37395	2.5159	-0.971653	0.0004162	0.00791913	-1.20535	0.31946	0.129567	0.700324	0.464571	0.0944699	0.655916	0.999943	0.149991	-1.54837	4.17013e-14	3.03295e-12	-1.66136	-0.240031	0.133664	0.999581	-0.300125	1.19917	1.86996e-08	2.6538e-06	1.33644
ENSMUSG00000015605	Srf	17	serum response factor [Source:MGI Symbol;Acc:MGI:106658]	20807	1.47669	0.570927	1.70066	1.71433	-0.971519	0.00199473	0.0207608	-1.36312	0.00711794	0.975	0.997323	0.0142519	-0.01659	0.940004	0.999943	-0.0233682	-1.14938	0.000136183	0.000991699	-1.36968	-0.0196279	0.918927	0.999581	-0.0227277	1.07826	6.87367e-05	0.0019972	1.31959
ENSMUSG00000050822	Slc29a4	5	solute carrier family 29 (nucleoside transporters), member 4 [Source:MGI Symbol;Acc:MGI:2385330]	243328	1.22092	0.485292	1.0575	1.44529	-0.970868	0.00203582	0.0210651	-1.36017	-0.24771	0.270881	0.835209	-0.412857	-0.0187771	0.931137	0.999943	-0.0180873	-0.74599	0.0242816	0.0697489	-0.941399	0.239447	0.219049	0.999581	0.410557	1.02103	0.000547441	0.00953414	1.32417
ENSMUSG00000038880	Mrps34	17	mitochondrial ribosomal protein S34 [Source:MGI Symbol;Acc:MGI:1930188]	79044	2.16025	0.903447	2.92062	2.46632	-0.970823	0.000613378	0.010065	-1.23106	0.203192	0.324365	0.86675	0.287662	-0.0552582	0.79759	0.999943	-0.0982151	-1.33467	3.36218e-07	5.55966e-06	-1.51237	-0.233742	0.215427	0.999581	-0.373885	0.900593	0.0015107	0.021192	1.1185
ENSMUSG00000028789	Azin2	4	antizyme inhibitor 2 [Source:MGI Symbol;Acc:MGI:2442093]	242669	1.63628	0.71258	2.51136	2.18715	-0.970395	0.00232906	0.0228626	-1.39016	0.13029	0.565342	0.941809	0.236877	-0.0615352	0.78094	0.999943	-0.116013	-1.37952	1.46186e-06	2.0548e-05	-1.6158	-0.190429	0.334591	0.999581	-0.33492	0.92787	0.00234009	0.0294604	1.25165
ENSMUSG00000024772	Ehd1	19	EH-domain containing 1 [Source:MGI Symbol;Acc:MGI:1341878]	13660	3.88033	1.51006	4.19441	3.88369	-0.970359	0.00011089	0.0033756	-1.14553	0.107319	0.593253	0.945591	0.148624	0.105539	0.604314	0.999943	0.152945	-1.21338	1.65126e-10	6.01732e-09	-1.28832	0.0168673	0.912457	0.999581	0.0179417	1.1764	1.91519e-09	4.19491e-07	1.28258
ENSMUSG00000041571	Selenow	7	selenoprotein W [Source:MGI Symbol;Acc:MGI:1100878]	20364	159.572	78.419	163.473	193.683	-0.97023	6.23455e-06	0.000562103	-1.08579	-0.16144	0.377692	0.883633	-0.201598	0.00324104	0.987782	0.999943	0.00567461	-0.850885	1.79996e-09	5.2847e-08	-0.877883	0.153524	0.403736	0.999581	0.22454	0.938672	6.23875e-05	0.00186641	1.07417
ENSMUSG00000040097	Flywch1	17	FLYWCH-type zinc finger 1 [Source:MGI Symbol;Acc:MGI:2442638]	224613	21.1714	10.2719	30.251	25.0446	-0.970149	1.33698e-06	0.000187376	-1.06752	0.256691	0.142917	0.7187	0.313158	-0.0943166	0.63325	0.999943	-0.130499	-1.34331	4.63411e-27	3.0084e-24	-1.37537	-0.342083	0.032135	0.999581	-0.431216	0.850592	9.08383e-06	0.000400996	0.922554
ENSMUSG00000068735	Trp53i11	2	transformation related protein 53 inducible protein 11 [Source:MGI Symbol;Acc:MGI:2670995]	277414	2.66315	1.1742	3.39523	3.18528	-0.967427	0.000705933	0.0110414	-1.23353	0.0826452	0.694289	0.967827	0.120276	-0.0585114	0.78141	0.999943	-0.086229	-1.21863	4.89201e-07	7.71802e-06	-1.3518	-0.156298	0.333659	0.999581	-0.19265	0.969075	8.60095e-05	0.00234008	1.13394
ENSMUSG00000026854	Usp20	2	ubiquitin specific peptidase 20 [Source:MGI Symbol;Acc:MGI:1921520]	74270	4.71114	2.23556	5.88412	5.58901	-0.967388	2.55675e-05	0.00132083	-1.10519	0.0883182	0.633922	0.955181	0.112506	-0.0775817	0.690412	0.999943	-0.105258	-1.15535	1.25755e-11	5.67933e-10	-1.21125	-0.170793	0.234921	0.999581	-0.20448	0.903492	3.29683e-06	0.000174194	0.98329
ENSMUSG00000017314	Mpp2	11	membrane protein, palmitoylated 2 (MAGUK p55 subfamily member 2) [Source:MGI Symbol;Acc:MGI:1858257]	50997	5.55909	2.49179	7.97452	6.08164	-0.967245	3.08757e-06	0.000357019	-1.07327	0.365457	0.0220605	0.361604	0.427126	0.0108409	0.950293	0.999943	0.0132159	-1.42761	4.95838e-17	6.63439e-15	-1.49639	-0.342691	0.0131465	0.999581	-0.400723	0.98352	4.67728e-07	3.65563e-05	1.07222
ENSMUSG00000079598	Clec2l	6	C-type lectin domain family 2, member L [Source:MGI Symbol;Acc:MGI:2141402]	665180	4.51287	1.54483	5.62149	4.2762	-0.967153	0.000830056	0.0121663	-1.24339	0.288966	0.181336	0.761413	0.438821	0.15731	0.465776	0.999943	0.259658	-1.52195	1.38097e-10	5.08522e-09	-1.67435	-0.123306	0.483899	0.999581	-0.164789	1.28487	9.56221e-08	1.02626e-05	1.48506
ENSMUSG00000003873	Bax	7	BCL2-associated X protein [Source:MGI Symbol;Acc:MGI:99702]	12028	3.55365	1.3174	4.58274	4.08414	-0.965179	0.00285482	0.025993	-1.41753	0.112598	0.619857	0.951425	0.204318	0.0111027	0.960031	0.999943	0.0297669	-1.36534	3.53939e-06	4.39366e-05	-1.61233	-0.103496	0.592846	0.999581	-0.15858	1.10021	0.000183658	0.00422757	1.42621
ENSMUSG00000020435	Osbp2	11	oxysterol binding protein 2 [Source:MGI Symbol;Acc:MGI:1921559]	74309	7.00562	3.77607	9.09392	9.34088	-0.964828	1.49554e-05	0.000945062	-1.09069	0.0031238	0.986593	0.997759	0.00547912	-0.190203	0.328198	0.999943	-0.256717	-1.05261	1.03733e-12	5.8464e-11	-1.08987	-0.214311	0.109677	0.999581	-0.248572	0.767134	8.59175e-06	0.000384212	0.817889
ENSMUSG00000040907	Atp1a3	7	ATPase, Na+/K+ transporting, alpha 3 polypeptide [Source:MGI Symbol;Acc:MGI:88107]	232975	46.5567	24.175	69.7873	58.0813	-0.964425	6.53588e-07	0.000123354	-1.05385	0.271067	0.0863189	0.615935	0.315137	-0.075163	0.681357	0.999943	-0.095715	-1.31251	2.17194e-17	3.07014e-15	-1.36338	-0.317562	0.0441856	0.999581	-0.395465	0.859514	1.87593e-05	0.000711115	0.943271
ENSMUSG00000024958	Gpr137	19	G protein-coupled receptor 137 [Source:MGI Symbol;Acc:MGI:2147529]	107173	4.5091	1.86015	6.08519	4.93676	-0.963837	0.000376994	0.00748529	-1.18325	0.239984	0.250278	0.823222	0.344308	0.0254487	0.904809	0.999943	0.0417573	-1.41971	3.83906e-12	1.90626e-10	-1.51996	-0.218901	0.195041	0.999581	-0.28816	1.06922	2.41113e-06	0.000139878	1.20792
ENSMUSG00000006333	Rps9	7	ribosomal protein S9 [Source:MGI Symbol;Acc:MGI:1924096]	76846	35.7744	10.6496	41.7788	34.2863	-0.963235	0.00350636	0.0297914	-1.4683	0.150455	0.509464	0.92797	0.318688	0.199519	0.360982	0.999943	0.343237	-1.66673	6.87297e-17	8.79339e-15	-1.77951	0.0261668	0.890437	0.999581	0.0422295	1.5343	5.72074e-10	1.63728e-07	1.79201
ENSMUSG00000025218	Poll	19	polymerase (DNA directed), lambda [Source:MGI Symbol;Acc:MGI:1889000]	56626	1.22929	0.382183	1.3482	1.17693	-0.962826	0.00277955	0.0254988	-1.39657	0.141421	0.523554	0.931644	0.236462	0.135469	0.533448	0.999943	0.233825	-1.31096	5.0834e-05	0.000430029	-1.62776	0.00875846	0.963437	0.999581	0.0116307	1.2203	5.80621e-05	0.00176468	1.61507
ENSMUSG00000034974	Dapk3	10	death-associated protein kinase 3 [Source:MGI Symbol;Acc:MGI:1203520]	13144	2.13848	0.64335	2.48348	2.09114	-0.962792	0.00365954	0.030489	-1.48295	0.158631	0.486081	0.922328	0.300976	0.102536	0.643494	0.999943	0.210508	-1.4958	3.86498e-07	6.26112e-06	-1.77173	-0.0507917	0.783289	0.999581	-0.076194	1.32365	3.62286e-06	0.00018967	1.6716
ENSMUSG00000037509	Arhgef4	1	Rho guanine nucleotide exchange factor (GEF) 4 [Source:MGI Symbol;Acc:MGI:2442507]	226970	12.0461	6.32559	13.2704	15.1622	-0.962431	2.01349e-07	5.58842e-05	-1.04211	-0.128963	0.436809	0.907085	-0.152558	-0.119235	0.515587	0.999943	-0.152292	-0.866721	1.19203e-13	7.8845e-12	-0.884703	0.0118494	0.933062	0.999581	0.0145708	0.827778	2.12299e-07	1.90869e-05	0.875097
ENSMUSG00000025737	Wdr24	17	WD repeat domain 24 [Source:MGI Symbol;Acc:MGI:2446285]	268933	2.82941	1.06196	3.20369	2.76084	-0.962405	0.000271245	0.00598982	-1.16355	0.186755	0.348061	0.869016	0.251511	0.180871	0.39671	0.999943	0.292562	-1.29067	2.81509e-08	6.17559e-07	-1.41115	0.031449	0.867487	0.999581	0.0574828	1.1859	9.37701e-06	0.000407651	1.44017
ENSMUSG00000028137	Celf3	3	CUGBP, Elav-like family member 3 [Source:MGI Symbol;Acc:MGI:1926034]	78784	4.71032	2.81178	7.08575	6.97677	-0.962195	2.17254e-05	0.0011737	-1.09363	0.0438586	0.815429	0.979248	0.057314	-0.316982	0.109953	0.999943	-0.439589	-1.09319	1.24366e-10	4.62821e-09	-1.14527	-0.386896	0.0134617	0.999581	-0.483982	0.586528	0.00310267	0.0359266	0.638108
ENSMUSG00000030683	Sez6l2	7	seizure related 6 homolog like 2 [Source:MGI Symbol;Acc:MGI:2385295]	233878	12.8507	5.97133	19.1008	14.4964	-0.96184	3.10232e-06	0.000357019	-1.06514	0.367175	0.036125	0.456248	0.448683	0.0077518	0.96625	0.999943	0.0109893	-1.45321	3.99164e-22	1.34549e-19	-1.50696	-0.360755	0.0103589	0.999581	-0.423409	0.993607	5.90666e-09	1.05655e-06	1.06014
ENSMUSG00000038738	Shank1	7	SH3 and multiple ankyrin repeat domains 1 [Source:MGI Symbol;Acc:MGI:3613677]	243961	1.45043	0.793063	2.13378	1.89948	-0.961277	1.72826e-07	5.14238e-05	-1.03919	0.181678	0.242498	0.818368	0.212257	-0.202519	0.233472	0.999943	-0.248059	-1.19787	2.57926e-14	1.9238e-12	-1.24729	-0.37118	0.0109664	0.999581	-0.447213	0.726796	5.341e-05	0.00164365	0.77816
ENSMUSG00000035027	Map2k2	10	mitogen-activated protein kinase kinase 2 [Source:MGI Symbol;Acc:MGI:1346867]	26396	2.84426	1.26453	3.70555	3.54472	-0.960814	0.00126186	0.0157648	-1.2677	0.0679604	0.758456	0.974236	0.111917	-0.0983096	0.655134	0.999943	-0.17621	-1.2568	1.99937e-08	4.5721e-07	-1.36905	-0.193832	0.275107	0.999581	-0.274805	0.918209	0.000248676	0.00534452	1.07216
ENSMUSG00000040479	Dgkz	2	diacylglycerol kinase zeta [Source:MGI Symbol;Acc:MGI:1278339]	104418	16.1212	7.43175	21.9033	23.5051	-0.959272	0.00338698	0.0291445	-1.43832	-0.0245461	0.914415	0.988351	-0.0494462	-0.217129	0.309229	0.999943	-0.342396	-1.33451	1.78411e-21	5.58426e-19	-1.37734	-0.23364	0.108536	0.999581	-0.278146	1.01612	1.97733e-10	7.2244e-08	1.07501
ENSMUSG00000039849	Pcif1	2	PDX1 C-terminal inhibiting factor 1 [Source:MGI Symbol;Acc:MGI:2443858]	228866	1.90813	0.91331	2.41084	2.23582	-0.958382	1.13759e-05	0.000798983	-1.07638	0.12525	0.484085	0.921942	0.156326	-0.0735385	0.703834	0.999943	-0.101219	-1.15686	1.69429e-09	5.00801e-08	-1.22804	-0.181618	0.285501	0.999581	-0.244825	0.862635	8.56469e-05	0.00234008	0.96227
ENSMUSG00000065353	Snora73b	4	small nucleolar RNA, H/ACA box 73b [Source:MGI Symbol;Acc:MGI:4360049]		123.746	37.5948	81.4511	100.848	-0.957981	0.000716768	0.0111615	-1.2113	-0.210956	0.259345	0.828227	-0.26829	0.200925	0.315593	0.999943	0.709171	-0.83313	0.00159044	0.00751207	-0.941718	0.260301	0.136826	0.999581	0.997703	0.82227	0.0193619	0.127145	1.90481
ENSMUSG00000060166	Zdhhc8	16	zinc finger, DHHC domain containing 8 [Source:MGI Symbol;Acc:MGI:1338012]	27801	1.20624	0.54934	2.07717	1.50889	-0.956088	0.00111475	0.014676	-1.24639	0.356942	0.084162	0.613776	0.505282	-0.11717	0.580318	0.999943	-0.182002	-1.55308	6.52813e-10	2.09954e-08	-1.74276	-0.503798	0.00301475	0.999581	-0.673875	0.858596	0.00158444	0.0220404	1.0468
ENSMUSG00000034994	Eef2	10	eukaryotic translation elongation factor 2 [Source:MGI Symbol;Acc:MGI:95288]	13629	71.5189	26.4615	86.1272	77.3293	-0.955342	0.00225059	0.0223402	-1.33088	0.156272	0.419221	0.900551	0.204298	0.0784935	0.702951	0.999943	0.114889	-1.47248	3.28292e-22	1.12829e-19	-1.52709	-0.0595599	0.704838	0.999581	-0.0737511	1.30136	8.92737e-11	3.93079e-08	1.42754
ENSMUSG00000023495	Pcbp4	9	poly(rC) binding protein 4 [Source:MGI Symbol;Acc:MGI:1890471]	59092	6.68061	2.62472	9.56052	7.04864	-0.955279	0.000750428	0.0114465	-1.20889	0.326138	0.128148	0.700293	0.487572	0.0803995	0.71029	0.999943	0.135604	-1.58226	7.69435e-16	8.22357e-14	-1.68647	-0.266398	0.102191	0.999581	-0.336642	1.17017	2.06016e-07	1.8718e-05	1.32425
ENSMUSG00000023942	Slc29a1	17	solute carrier family 29 (nucleoside transporters), member 1 [Source:MGI Symbol;Acc:MGI:1927073]	63959	2.83897	1.09333	3.29072	2.82462	-0.955212	0.000262754	0.00584203	-1.1487	0.193649	0.328671	0.867513	0.263499	0.123677	0.545476	0.999943	0.182879	-1.28582	2.41507e-08	5.3994e-07	-1.4072	-0.0500323	0.772774	0.999581	-0.0664327	1.14108	2.12853e-06	0.000127356	1.31731
ENSMUSG00000028538	St3gal3	4	ST3 beta-galactoside alpha-2,3-sialyltransferase 3 [Source:MGI Symbol;Acc:MGI:1316659]	20441	3.44262	1.64098	4.41619	4.20837	-0.954024	0.000180824	0.00457882	-1.13567	0.0857512	0.65856	0.960508	0.115514	-0.097771	0.627547	0.999943	-0.137497	-1.15298	3.84609e-08	8.11243e-07	-1.24355	-0.18728	0.242614	0.999581	-0.239528	0.86666	0.000144449	0.00349856	0.98213
ENSMUSG00000018865	Sult4a1	15	sulfotransferase family 4A, member 1 [Source:MGI Symbol;Acc:MGI:1888971]	29859	26.1721	12.0716	36.758	29.6282	-0.953895	1.57956e-05	0.000967907	-1.07627	0.271485	0.153112	0.728721	0.349452	-0.0252154	0.898855	0.999943	-0.0348548	-1.36655	1.66452e-18	2.94704e-16	-1.41965	-0.301283	0.0513843	0.999581	-0.371063	0.953025	1.55998e-07	1.47973e-05	1.02528
ENSMUSG00000026179	Pnkd	1	paroxysmal nonkinesiogenic dyskinesia [Source:MGI Symbol;Acc:MGI:1930773]	56695	7.18053	3.23824	9.04268	7.85048	-0.95326	6.59195e-06	0.000574927	-1.06213	0.197518	0.258789	0.828227	0.241738	0.00656274	0.972179	0.999943	0.00807223	-1.24942	1.22223e-15	1.22678e-13	-1.29881	-0.182427	0.210587	0.999581	-0.220367	0.978399	1.49508e-07	1.44233e-05	1.05534
ENSMUSG00000051851	Rtl8c	X	retrotransposon Gag like 8C [Source:MGI Symbol;Acc:MGI:1920115]		17.1126	6.4045	24.6311	17.4805	-0.952893	0.0010703	0.0142791	-1.23165	0.370559	0.0839194	0.613776	0.556019	0.109891	0.61509	0.999943	0.194127	-1.62343	1.34469e-12	7.38865e-11	-1.77787	-0.238488	0.196349	0.999581	-0.346385	1.16623	1.06537e-05	0.000451718	1.40794
ENSMUSG00000029436	Mmp17	5	matrix metallopeptidase 17 [Source:MGI Symbol;Acc:MGI:1346076]	23948	4.0245	2.17128	5.30195	5.36836	-0.951838	4.06922e-05	0.00182525	-1.09102	0.0198357	0.912144	0.987695	0.0262507	-0.221179	0.269136	0.999943	-0.310984	-1.05166	5.33304e-09	1.42279e-07	-1.1103	-0.252778	0.118153	0.999581	-0.32514	0.677236	0.00285701	0.0338348	0.764597
ENSMUSG00000003575	Crtc1	8	CREB regulated transcription coactivator 1 [Source:MGI Symbol;Acc:MGI:2142523]	382056	1.66715	0.880433	1.79245	2.13977	-0.951641	8.08481e-06	0.000661506	-1.06254	-0.174221	0.334875	0.867513	-0.21394	-0.167695	0.3777	0.999943	-0.221767	-0.808965	4.58082e-07	7.30597e-06	-0.844503	0.00768472	0.957729	0.999581	0.0050774	0.771937	1.8068e-05	0.000692554	0.827566
ENSMUSG00000030720	Cln3	7	ceroid lipofuscinosis, neuronal 3, juvenile (Batten, Spielmeyer-Vogt disease) [Source:MGI Symbol;Acc:MGI:107537]	12752	1.55375	0.681045	2.15706	1.80343	-0.95096	0.0006681	0.01071	-1.1911	0.202587	0.330725	0.867513	0.291658	-0.0576605	0.786296	0.999943	-0.0925365	-1.3229	1.17991e-07	2.20719e-06	-1.47764	-0.251542	0.167946	0.999581	-0.371175	0.908914	0.000566397	0.00979418	1.0838
ENSMUSG00000036966	Spryd3	15	SPRY domain containing 3 [Source:MGI Symbol;Acc:MGI:2446175]	223918	12.5771	5.66852	16.5449	13.9099	-0.950717	2.12731e-05	0.00116713	-1.0762	0.223434	0.238054	0.813572	0.287293	-4.11385e-05	0.999835	0.999943	-1.11032e-05	-1.31091	1.95084e-18	3.41944e-16	-1.35734	-0.224627	0.13713	0.999581	-0.273798	0.986994	4.71053e-08	5.74061e-06	1.05999
ENSMUSG00000002833	Hdgfl2	17	HDGF like 2 [Source:MGI Symbol;Acc:MGI:1194492]	15193	5.42307	2.39875	7.70843	6.03792	-0.950703	9.14161e-05	0.00300231	-1.1077	0.293064	0.14157	0.716215	0.3964	-0.0405258	0.849158	0.999943	-0.0654604	-1.42771	1.33991e-17	2.00734e-15	-1.49549	-0.317548	0.0756683	0.999581	-0.449919	0.906714	8.0655e-05	0.00223749	1.02569
ENSMUSG00000035671	Zswim4	8	zinc finger SWIM-type containing 4 [Source:MGI Symbol;Acc:MGI:2443726]	212168	1.00203	0.42813	1.4217	1.22579	-0.950019	0.00199614	0.0207608	-1.2927	0.164768	0.458882	0.913216	0.274304	-0.0871459	0.692282	0.999943	-0.156751	-1.39697	1.89499e-08	4.38198e-07	-1.55615	-0.292885	0.0996509	0.999581	-0.41845	0.943261	0.00030095	0.00611587	1.11628
ENSMUSG00000048930	Tada3	6	transcriptional adaptor 3 [Source:MGI Symbol;Acc:MGI:1915724]		1.79215	0.754477	2.69036	1.93297	-0.949325	0.000285237	0.00620204	-1.14152	0.389039	0.0434615	0.486519	0.510402	0.0260004	0.89601	0.999943	0.035799	-1.49324	4.64346e-10	1.54149e-08	-1.6489	-0.340807	0.0478323	0.999581	-0.461058	1.00012	5.79253e-05	0.00176364	1.16393
ENSMUSG00000039686	Zer1	2	zyg-11 related, cell cycle regulator [Source:MGI Symbol;Acc:MGI:2442511]	227693	10.4	5.13188	13.3143	12.2374	-0.949265	8.19349e-07	0.000143335	-1.03549	0.129796	0.440304	0.90886	0.15546	-0.0588735	0.743008	0.999943	-0.0738187	-1.15131	9.87758e-17	1.21925e-14	-1.18649	-0.185438	0.176024	0.999581	-0.215342	0.894912	2.91095e-08	3.87495e-06	0.946939
ENSMUSG00000031787	Katnb1	8	katanin p80 (WD40-containing) subunit B 1 [Source:MGI Symbol;Acc:MGI:1921437]	74187	1.68603	0.840298	2.41248	2.23455	-0.949099	0.000678693	0.0108308	-1.1875	0.103535	0.628514	0.953218	0.155558	-0.140224	0.513398	0.999943	-0.221344	-1.2465	1.79027e-09	5.26872e-08	-1.33484	-0.289189	0.0736084	0.999581	-0.362531	0.847592	9.74147e-05	0.00256565	0.946975
ENSMUSG00000023051	Tarbp2	15	TARBP2, RISC loading complex RNA binding subunit [Source:MGI Symbol;Acc:MGI:103027]	21357	1.52645	0.65694	1.61639	1.76612	-0.947951	0.000825136	0.0121412	-1.19906	-0.0644354	0.763001	0.974718	-0.0926206	-0.00068604	0.997432	0.999943	0.00878832	-0.964485	0.000373391	0.00229481	-1.10072	0.0700927	0.707481	0.999581	0.117019	0.985048	0.000188781	0.00432232	1.19118
ENSMUSG00000062997	Rpl35	2	ribosomal protein L35 [Source:MGI Symbol;Acc:MGI:1913739]		35.2339	11.3107	30.1223	29.1944	-0.947727	0.000410712	0.00785251	-1.15735	0.0655776	0.73156	0.97195	0.0859063	0.33472	0.129893	0.999943	0.629152	-1.13578	5.45646e-07	8.50141e-06	-1.2384	0.185178	0.320697	0.999581	0.56236	0.928881	0.00853371	0.0755365	1.76884
ENSMUSG00000067889	Sptbn2	19	spectrin beta, non-erythrocytic 2 [Source:MGI Symbol;Acc:MGI:1313261]	20743	37.7918	18.9012	44.449	46.2276	-0.947669	1.75722e-05	0.00103639	-1.06908	-0.0124659	0.947673	0.99349	-0.0159073	-0.0742885	0.708871	0.999943	-0.103054	-1.01919	1.37566e-15	1.32487e-13	-1.04538	-0.0635876	0.628735	0.999581	-0.0725944	0.898776	9.97384e-09	1.54298e-06	0.948051
ENSMUSG00000037344	Slc12a9	5	solute carrier family 12 (potassium/chloride transporters), member 9 [Source:MGI Symbol;Acc:MGI:1933532]	83704	1.04148	0.402158	1.59999	1.16922	-0.947356	0.0024877	0.0237447	-1.31937	0.29751	0.181273	0.761413	0.493773	-0.0205518	0.925692	0.999943	-0.0376073	-1.56235	1.89494e-08	4.38198e-07	-1.80544	-0.332036	0.0773842	0.999581	-0.518236	1.01399	0.000373861	0.00720533	1.26483
ENSMUSG00000025158	Rfng	11	RFNG O-fucosylpeptide 3-beta-N-acetylglucosaminyltransferase [Source:MGI Symbol;Acc:MGI:894275]	19719	2.92007	1.30916	4.41948	3.43451	-0.946467	0.000524131	0.00902564	-1.16705	0.259732	0.226044	0.807939	0.389538	-0.0928585	0.673149	0.999943	-0.171769	-1.41751	6.41246e-10	2.07376e-08	-1.55101	-0.32165	0.0980829	0.999581	-0.549877	0.805897	0.00344108	0.0389778	0.980243
ENSMUSG00000033152	Podxl2	6	podocalyxin-like 2 [Source:MGI Symbol;Acc:MGI:2442488]	319655	7.81645	3.10081	11.2666	7.66407	-0.946168	5.74091e-05	0.00220822	-1.08899	0.472174	0.0108117	0.249952	0.597859	0.103186	0.609072	0.999943	0.144632	-1.6048	1.93741e-21	5.855e-19	-1.68047	-0.345763	0.0309402	0.999581	-0.440644	1.0961	3.37947e-07	2.80349e-05	1.21816
ENSMUSG00000031778	Cx3cl1	8	chemokine (C-X3-C motif) ligand 1 [Source:MGI Symbol;Acc:MGI:1097153]	20312	25.6669	14.5658	36.6192	34.2405	-0.946099	1.44015e-07	5.11665e-05	-1.01946	0.118384	0.427221	0.905307	0.135055	-0.237704	0.17938	0.999943	-0.297419	-1.11896	5.80602e-17	7.5162e-15	-1.15071	-0.354359	0.013184	0.999581	-0.42	0.658064	0.000327217	0.00650343	0.70842
ENSMUSG00000037032	Apbb1	7	amyloid beta (A4) precursor protein-binding, family B, member 1 [Source:MGI Symbol;Acc:MGI:107765]	11785	24.8437	9.46362	36.3624	30.3	-0.945842	0.00435786	0.0337448	-1.45994	0.151271	0.507789	0.927378	0.30499	-0.0600919	0.779656	0.999943	-0.0961827	-1.69122	1.35509e-27	9.89667e-25	-1.7564	-0.303898	0.061517	0.999581	-0.386287	1.22346	1.60384e-09	3.67215e-07	1.34487
ENSMUSG00000036686	Cc2d1a	8	coiled-coil and C2 domain containing 1A [Source:MGI Symbol;Acc:MGI:2384831]	212139	1.71243	0.847897	2.71137	2.12649	-0.944952	0.000174407	0.00445618	-1.11617	0.283489	0.145656	0.722876	0.376475	-0.146082	0.484452	0.999943	-0.226951	-1.34951	1.56413e-08	3.70487e-07	-1.49044	-0.380717	0.0428391	0.999581	-0.5912	0.733142	0.00633489	0.0609085	0.877568
ENSMUSG00000033697	Arhgap39	15	Rho GTPase activating protein 39 [Source:MGI Symbol;Acc:MGI:107858]	223666	7.01518	3.84717	9.3673	9.46619	-0.944859	3.48709e-05	0.00168716	-1.07618	0.0194583	0.92212	0.989246	0.0275854	-0.213855	0.298561	0.999943	-0.312435	-1.05605	3.61592e-12	1.80569e-10	-1.09637	-0.25287	0.122925	0.999581	-0.327279	0.698307	0.000111404	0.00284253	0.747511
ENSMUSG00000057897	Camk2b	11	calcium/calmodulin-dependent protein kinase II, beta [Source:MGI Symbol;Acc:MGI:88257]	12323	60.1899	36.5767	70.1621	87.7182	-0.944517	3.18657e-06	0.000363758	-1.04216	-0.216301	0.241199	0.817108	-0.271971	-0.270151	0.157878	0.999943	-0.359003	-0.741601	1.58898e-08	3.74855e-07	-0.762151	-0.0608375	0.676528	0.999581	-0.0726477	0.635855	1.78253e-05	0.000684778	0.666682
ENSMUSG00000040945	Rcc2	4	regulator of chromosome condensation 2 [Source:MGI Symbol;Acc:MGI:1919784]	108911	3.11944	1.37945	4.63644	3.54358	-0.944173	0.000373322	0.00748248	-1.14663	0.317934	0.115296	0.677231	0.436383	-0.0453929	0.829968	0.999943	-0.0711214	-1.477	2.8713e-14	2.12355e-12	-1.57408	-0.37828	0.0219305	0.999581	-0.495235	0.926902	8.21022e-05	0.00227396	1.05755
ENSMUSG00000001741	Il16	7	interleukin 16 [Source:MGI Symbol;Acc:MGI:1270855]	16170	4.64377	2.86237	4.09881	6.91113	-0.943946	4.84412e-06	0.000465114	-1.04505	-0.552427	0.00405114	0.142294	-0.715193	-0.191361	0.360848	0.999943	-0.285103	-0.304777	0.0911127	0.197236	-0.323526	0.288015	0.127933	0.999581	0.447399	0.648173	0.00511024	0.0522029	0.742464
ENSMUSG00000039148	Sart1	19	squamous cell carcinoma antigen recognized by T cells 1 [Source:MGI Symbol;Acc:MGI:1309453]	20227	2.92884	1.33222	3.85609	3.33662	-0.943412	0.000111162	0.00337661	-1.10166	0.183501	0.354588	0.872095	0.247938	-0.0563789	0.787265	0.999943	-0.0866624	-1.26131	3.83166e-11	1.58399e-09	-1.34168	-0.229685	0.192638	0.999581	-0.32217	0.883832	0.000114026	0.00289248	0.998805
ENSMUSG00000019039	Dalrd3	9	DALR anticodon binding domain containing 3 [Source:MGI Symbol;Acc:MGI:1915039]	67789	6.019	2.89316	8.77843	7.4081	-0.942822	0.000350899	0.00712621	-1.14102	0.195395	0.346518	0.869016	0.27675	-0.116978	0.583262	0.999943	-0.185957	-1.30682	1.23727e-09	3.78478e-08	-1.41138	-0.313192	0.0835227	0.999581	-0.449871	0.814555	0.000810768	0.0128318	0.938599
ENSMUSG00000039838	Slc45a1	4	solute carrier family 45, member 1 [Source:MGI Symbol;Acc:MGI:2653235]	242773	2.66502	1.11647	3.53082	2.77429	-0.94043	0.000114916	0.00343904	-1.09693	0.301207	0.108972	0.664322	0.387565	0.0589061	0.76422	0.999943	0.0806018	-1.38387	4.45955e-12	2.1957e-10	-1.47963	-0.233083	0.136835	0.999581	-0.293952	1.04406	1.35286e-06	8.79977e-05	1.16288
ENSMUSG00000023353	Agap3	5	ArfGAP with GTPase domain, ankyrin repeat and PH domain 3 [Source:MGI Symbol;Acc:MGI:2183446]	213990	5.72714	2.38037	7.5752	5.96873	-0.940337	0.000166448	0.00433102	-1.10753	0.276682	0.173404	0.754009	0.382259	0.0622112	0.762356	0.999943	0.091646	-1.40962	1.27316e-15	1.26795e-13	-1.48251	-0.224302	0.143009	0.999581	-0.277017	1.09782	2.17364e-09	4.49709e-07	1.18123
ENSMUSG00000024121	Atp6v0c	17	ATPase, H+ transporting, lysosomal V0 subunit C [Source:MGI Symbol;Acc:MGI:88116]	11984	5.33509	2.78378	8.08771	7.361	-0.938681	0.000871688	0.0125649	-1.1832	0.119568	0.582526	0.944606	0.185586	-0.164919	0.450493	0.999943	-0.282202	-1.27336	1.12047e-10	4.2418e-09	-1.35815	-0.330677	0.0593796	0.999581	-0.453011	0.775006	0.000826973	0.0130282	0.881691
ENSMUSG00000036748	Cuedc2	19	CUE domain containing 2 [Source:MGI Symbol;Acc:MGI:1914366]	67116	9.47323	4.53729	12.3318	11.1515	-0.938566	5.91023e-05	0.00225497	-1.07762	0.147296	0.441233	0.909258	0.191382	-0.0474153	0.811845	0.999943	-0.065326	-1.21693	4.96189e-15	4.26333e-13	-1.2632	-0.207315	0.137874	0.999581	-0.242626	0.929246	2.13423e-07	1.9088e-05	0.996842
ENSMUSG00000042558	Adprhl2	4	ADP-ribosylhydrolase like 2 [Source:MGI Symbol;Acc:MGI:2140364]		2.20131	0.831566	2.64717	2.48802	-0.938398	0.00369188	0.0306385	-1.3745	0.0675402	0.764775	0.975225	0.12188	-0.018413	0.933224	0.999943	-0.0323325	-1.21514	0.000116192	0.000864803	-1.48837	-0.0845314	0.657663	0.999581	-0.140248	1.02662	0.000510571	0.00902937	1.32299
ENSMUSG00000026458	Ppfia4	1	protein tyrosine phosphatase, receptor type, f polypeptide (PTPRF), interacting protein (liprin), alpha 4 [Source:MGI Symbol;Acc:MGI:1915757]	68507	3.10474	1.54733	4.19373	3.71782	-0.93833	9.87728e-06	0.000735857	-1.04684	0.174861	0.33299	0.867513	0.22014	-0.105728	0.580645	0.999943	-0.14188	-1.19715	7.04584e-12	3.32883e-10	-1.26103	-0.26998	0.0972742	0.999581	-0.349624	0.815162	4.64799e-05	0.00147266	0.890811
ENSMUSG00000051768	Xrcc1	7	X-ray repair complementing defective repair in Chinese hamster cells 1 [Source:MGI Symbol;Acc:MGI:99137]	22594	2.96443	1.25448	3.83499	3.12783	-0.937631	0.00014907	0.00405007	-1.099	0.2391	0.227829	0.809125	0.321179	0.0204205	0.921182	0.999943	0.0252374	-1.30087	7.54002e-09	1.93501e-07	-1.4164	-0.191571	0.293798	0.999581	-0.283358	0.965764	7.17231e-05	0.0020409	1.11015
ENSMUSG00000024012	Mtch1	17	mitochondrial carrier 1 [Source:MGI Symbol;Acc:MGI:1929261]	56462	44.1271	20.778	52.8704	49.6722	-0.937006	7.66699e-06	0.00063839	-1.04183	0.102703	0.565337	0.941809	0.126775	0.00958192	0.960472	0.999943	0.0132215	-1.12759	1.53651e-15	1.46369e-13	-1.16321	-0.0826007	0.577441	0.999581	-0.0988803	0.96543	1.0661e-07	1.12313e-05	1.03929
ENSMUSG00000088185	Scarna2	3	small Cajal body-specific RNA 2 [Source:MGI Symbol;Acc:MGI:3819484]		23.93	9.03897	21.827	24.9727	-0.936701	0.00188709	0.0199788	-1.24993	-0.0785408	0.724359	0.971322	-0.125079	0.125046	0.572443	0.999943	0.253455	-1.01072	1.6075e-05	0.000161654	-1.11218	0.232068	0.232349	0.999581	0.395926	1.18181	2.68814e-05	0.000953735	1.48097
ENSMUSG00000020307	Cdc34	10	cell division cycle 34 [Source:MGI Symbol;Acc:MGI:102657]	216150	4.6684	1.45571	5.16496	4.40202	-0.936247	0.00411536	0.0325799	-1.39594	0.167125	0.449267	0.911197	0.26975	0.148553	0.495462	0.999943	0.255114	-1.36817	9.8309e-06	0.000105457	-1.65752	-0.000961531	0.995701	0.99983	-0.000364441	1.23687	4.18206e-05	0.00136012	1.63169
ENSMUSG00000036264	Fstl4	11	follistatin-like 4 [Source:MGI Symbol;Acc:MGI:2443199]	320027	1.38686	0.789909	1.47688	1.97477	-0.935821	0.00018009	0.00457661	-1.09998	-0.283596	0.155442	0.733439	-0.375553	-0.186929	0.368744	0.999943	-0.267674	-0.656029	0.00446993	0.0176184	-0.719611	0.078805	0.668393	0.999581	0.123754	0.693915	0.00495984	0.0512766	0.817142
ENSMUSG00000024220	Zfp523	17	zinc finger protein 523 [Source:MGI Symbol;Acc:MGI:2687278]	224656	1.78836	0.818147	2.51552	2.00388	-0.935112	5.91004e-05	0.00225497	-1.07225	0.28434	0.131455	0.702035	0.36924	-0.0321249	0.870688	0.999943	-0.0476912	-1.32855	2.90655e-10	1.01083e-08	-1.43591	-0.289751	0.0972239	0.999581	-0.404161	0.896311	9.00246e-05	0.00241171	1.01121
ENSMUSG00000041130	Zfp598	17	zinc finger protein 598 [Source:MGI Symbol;Acc:MGI:2670965]	213753	1.90922	0.726904	2.83077	2.06623	-0.934168	0.00263072	0.0245632	-1.28975	0.307064	0.168301	0.748087	0.509483	-0.0218007	0.921584	0.999943	-0.0483144	-1.61798	6.69376e-12	3.18827e-10	-1.78671	-0.325772	0.0915936	0.999581	-0.546888	0.956481	0.00113754	0.017075	1.22152
ENSMUSG00000026796	Fam129b	2	family with sequence similarity 129, member B [Source:MGI Symbol;Acc:MGI:2442910]	227737	1.52502	0.421528	1.78967	1.16052	-0.934001	0.00210848	0.0215025	-1.25454	0.475112	0.019992	0.344082	0.664069	0.336376	0.10754	0.999943	0.500684	-1.63566	1.32354e-08	3.17795e-07	-1.91487	-0.094291	0.607693	0.999581	-0.15081	1.36584	2.87305e-06	0.000155634	1.74174
ENSMUSG00000019505	Ubb	11	ubiquitin B [Source:MGI Symbol;Acc:MGI:98888]	22187	140.94	63.9151	161.48	150.681	-0.933253	1.88812e-06	0.000249779	-1.02179	0.127748	0.446788	0.910803	0.152562	0.0762715	0.672038	0.999943	0.0966727	-1.1311	4.22153e-15	3.71834e-13	-1.16862	-0.0350426	0.80619	0.999581	-0.0413213	1.0316	3.61457e-09	6.82081e-07	1.10373
ENSMUSG00000092746	Rn7s6	6	7S RNA 6 [Source:MGI Symbol;Acc:MGI:97956]		89.9481	21.5144	101.047	105.778	-0.93267	0.00715054	0.0459864	-2.08441	-0.00161318	0.994187	0.998888	-0.00378753	0.0428062	0.816194	0.999943	0.193795	-1.41726	0.000184939	0.00128127	-2.07126	0.052722	0.756419	0.999581	0.21796	0.938444	0.00745002	0.0685226	2.25582
ENSMUSG00000063524	Eno1	4	enolase 1, alpha non-neuron [Source:MGI Symbol;Acc:MGI:95393]	13806	87.4204	37.2431	107.748	89.1393	-0.932252	1.57538e-05	0.000967907	-1.04493	0.260621	0.128419	0.700324	0.314035	0.146384	0.458398	0.999943	0.201779	-1.30268	1.14836e-16	1.40759e-14	-1.35439	-0.076523	0.635669	0.999581	-0.0964036	1.10478	2.6503e-07	2.27555e-05	1.23126
ENSMUSG00000047085	Lrrc4b	7	leucine rich repeat containing 4B [Source:MGI Symbol;Acc:MGI:3027390]	272381	2.8287	1.15309	4.64658	3.18948	-0.931455	0.00211768	0.0215292	-1.24974	0.357527	0.110024	0.66637	0.600572	-0.0355648	0.872385	0.999943	-0.0705371	-1.66325	2.03163e-12	1.0726e-10	-1.83719	-0.405336	0.0344682	0.999581	-0.658565	0.956236	0.000445368	0.00815337	1.16016
ENSMUSG00000024392	Bag6	17	BCL2-associated athanogene 6 [Source:MGI Symbol;Acc:MGI:1919439]	224727	5.04017	2.67286	7.16037	6.39887	-0.930867	2.262e-05	0.00120825	-1.04893	0.16684	0.314418	0.863098	0.198788	-0.177981	0.350078	0.999943	-0.237865	-1.17662	1.6714e-10	6.07808e-09	-1.24415	-0.334248	0.0363467	0.999581	-0.424512	0.708763	0.00166496	0.0228179	0.798036
ENSMUSG00000037126	Psd	19	pleckstrin and Sec7 domain containing [Source:MGI Symbol;Acc:MGI:1920978]	73728	10.2423	3.35474	12.298	12.8453	-0.930765	0.00715055	0.0459864	-1.70867	-0.00711905	0.974139	0.997323	-0.0194415	-0.0453799	0.837281	0.999943	-0.0835057	-1.59324	2.3982e-19	5.25445e-17	-1.67642	-0.0378924	0.824913	0.999581	-0.0480343	1.44065	8.50695e-12	5.41042e-09	1.60112
ENSMUSG00000116305	Lncppara	15	long noncoding RNA near Ppara [Source:MGI Symbol;Acc:MGI:5568843]		5.15607	2.64719	5.91342	6.42908	-0.930722	6.60516e-05	0.00242847	-1.06533	-0.0544357	0.774867	0.976581	-0.0643259	-0.0997209	0.598325	0.999943	-0.123859	-0.910695	6.40101e-05	0.000522575	-0.996294	-0.0352932	0.839609	0.999581	-0.0454461	0.819462	0.000254004	0.00544538	0.927324
ENSMUSG00000020400	Tnip1	11	TNFAIP3 interacting protein 1 [Source:MGI Symbol;Acc:MGI:1926194]	57783	1.28384	0.542203	1.95874	1.46176	-0.930634	0.00150601	0.0174448	-1.21136	0.321425	0.129987	0.700324	0.474905	-0.0280725	0.896067	0.999943	-0.0466643	-1.48536	9.39782e-09	2.35996e-07	-1.67818	-0.350814	0.0524714	0.999581	-0.508404	0.949565	0.000429803	0.00796179	1.14856
ENSMUSG00000066191	Anks6	4	ankyrin repeat and sterile alpha motif domain containing 6 [Source:MGI Symbol;Acc:MGI:1922941]	75691	1.03475	0.485366	1.43126	1.25623	-0.93032	0.000778908	0.0117158	-1.15889	0.153051	0.457502	0.912905	0.217222	-0.10138	0.625762	0.999943	-0.152458	-1.21003	4.3296e-06	5.23736e-05	-1.37243	-0.244404	0.179221	0.999581	-0.356793	0.829117	0.00170829	0.0232816	0.991505
ENSMUSG00000020153	Ndufs7	10	NADH:ubiquinone oxidoreductase core subunit S7 [Source:MGI Symbol;Acc:MGI:1922656]	75406	7.10807	2.89413	10.2705	8.2779	-0.930227	0.00298318	0.0266921	-1.29711	0.203978	0.365257	0.877542	0.352938	0.00796079	0.971325	0.999943	0.0205673	-1.47811	1.71511e-09	5.06102e-08	-1.64016	-0.217293	0.242641	0.999581	-0.316025	1.06657	7.07397e-05	0.00202641	1.29622
ENSMUSG00000029577	Ube3b	5	ubiquitin protein ligase E3B [Source:MGI Symbol;Acc:MGI:1891295]	117146	4.08658	2.17372	5.34086	5.17839	-0.929756	1.34924e-05	0.000892456	-1.03819	0.0593725	0.743342	0.972247	0.0743076	-0.161668	0.396609	0.999943	-0.21508	-1.05921	8.12253e-10	2.55605e-08	-1.1093	-0.220704	0.161035	0.999581	-0.276571	0.745922	0.000110358	0.00282425	0.808303
ENSMUSG00000022843	Clcn2	16	chloride channel, voltage-sensitive 2 [Source:MGI Symbol;Acc:MGI:105061]	12724	5.16181	2.40024	6.74614	5.63163	-0.928599	1.43445e-06	0.000199065	-1.01301	0.240622	0.163062	0.743434	0.289995	-0.00911193	0.961671	0.999943	-0.0143984	-1.23846	2.40096e-12	1.23776e-10	-1.30054	-0.216434	0.208841	0.999581	-0.2918	0.89467	1.77559e-05	0.000683643	0.986197
ENSMUSG00000058486	Wdr91	6	WD repeat domain 91 [Source:MGI Symbol;Acc:MGI:2141558]	101240	2.88026	1.66522	3.83439	4.01894	-0.928008	5.09874e-05	0.00206208	-1.05692	-0.012457	0.94684	0.993421	-0.011467	-0.235614	0.208988	0.999943	-0.303819	-0.962537	6.30343e-06	7.21191e-05	-1.03978	-0.213178	0.203788	0.999581	-0.27855	0.661929	0.00210026	0.0271783	0.738739
ENSMUSG00000005442	Cic	7	capicua transcriptional repressor [Source:MGI Symbol;Acc:MGI:1918972]	71722	1.14221	0.589507	1.63863	1.44959	-0.927694	0.000134099	0.00376621	-1.08018	0.167008	0.387003	0.889322	0.22102	-0.143428	0.481051	0.999943	-0.20612	-1.22317	4.8201e-11	1.95119e-09	-1.29548	-0.321263	0.0477341	0.999581	-0.414094	0.773129	0.000358924	0.00698803	0.859861
ENSMUSG00000007950	Abhd8	8	abhydrolase domain containing 8 [Source:MGI Symbol;Acc:MGI:1918946]	64296	4.04544	1.89423	5.80954	4.88596	-0.927263	0.00070927	0.0110691	-1.14636	0.200195	0.345946	0.869016	0.295477	-0.0783724	0.718276	0.999943	-0.131238	-1.35104	7.0386e-13	4.12617e-11	-1.43225	-0.298802	0.0885925	0.999581	-0.413122	0.875086	0.000193755	0.00440696	0.997346
ENSMUSG00000047721	Bola2	7	bolA-like 2 (E. coli) [Source:MGI Symbol;Acc:MGI:1913412]		1.10604	0.399985	1.30818	1.19392	-0.925479	0.00406592	0.0323103	-1.34615	0.102264	0.653006	0.960095	0.194208	0.103315	0.637487	0.999943	0.253937	-1.3269	1.22258e-06	1.75826e-05	-1.52708	0.0323075	0.870452	0.999581	0.0786887	1.13918	0.000274582	0.00577126	1.57661
ENSMUSG00000041528	Rnf123	9	ring finger protein 123 [Source:MGI Symbol;Acc:MGI:2148796]	84585	3.68265	1.57246	4.57299	3.77137	-0.924983	4.06431e-05	0.00182525	-1.04975	0.258958	0.136782	0.70877	0.316448	0.0842118	0.650371	0.999943	0.109045	-1.29016	9.39122e-13	5.34446e-11	-1.36128	-0.16114	0.263693	0.999581	-0.19408	1.04079	3.1796e-07	2.65049e-05	1.14399
ENSMUSG00000006731	B4galnt1	10	beta-1,4-N-acetyl-galactosaminyl transferase 1 [Source:MGI Symbol;Acc:MGI:1342057]	14421	7.27213	3.45677	9.53692	8.27415	-0.924881	2.34781e-05	0.00124469	-1.03934	0.191347	0.29984	0.852002	0.241753	-0.0671879	0.746349	0.999943	-0.102375	-1.22467	7.10186e-14	4.96916e-12	-1.27623	-0.234139	0.190732	0.999581	-0.332523	0.817543	0.000362825	0.007048	0.922665
ENSMUSG00000028838	Extl1	4	exostosin-like glycosyltransferase 1 [Source:MGI Symbol;Acc:MGI:1888742]	56219	2.65929	1.47475	3.87905	3.50552	-0.923973	1.90254e-05	0.00110825	-1.03525	0.141161	0.439447	0.9081	0.175301	-0.188819	0.296898	0.999943	-0.238059	-1.1321	2.00069e-08	4.5721e-07	-1.20807	-0.315664	0.0531532	0.999581	-0.399689	0.714924	0.000320488	0.00640678	0.782364
ENSMUSG00000009563	Tor2a	2	torsin family 2, member A [Source:MGI Symbol;Acc:MGI:1353596]	30933	2.15561	1.03161	2.45119	2.55264	-0.923627	0.000210657	0.00502601	-1.08569	-0.0220484	0.912888	0.987695	-0.0315416	-0.028099	0.888915	0.999943	-0.0311307	-0.952498	9.8545e-05	0.000755598	-1.05158	0.00237923	0.989589	0.99983	0.0157975	0.899488	0.000151722	0.0036435	1.03951
ENSMUSG00000058301	Upf1	8	UPF1 regulator of nonsense transcripts homolog (yeast) [Source:MGI Symbol;Acc:MGI:107995]	19704	2.87688	1.10432	3.46711	2.71846	-0.922829	0.000205222	0.00495624	-1.08468	0.303893	0.113816	0.675712	0.397704	0.166137	0.40434	0.999943	0.23234	-1.39325	9.18605e-14	6.21672e-12	-1.47552	-0.124407	0.398732	0.999581	-0.152147	1.18141	7.88246e-09	1.31415e-06	1.29985
ENSMUSG00000066621	Tecpr1	5	tectonin beta-propeller repeat containing 1 [Source:MGI Symbol;Acc:MGI:1917631]	70381	4.00205	2.20821	5.09531	5.32159	-0.922592	4.16207e-05	0.00182525	-1.04621	-0.0142531	0.940095	0.992637	-0.0161248	-0.185613	0.347166	0.999943	-0.254689	-0.985915	3.15665e-11	1.32431e-09	-1.0229	-0.189223	0.179662	0.999581	-0.225043	0.728121	2.08042e-05	0.000769936	0.77557
ENSMUSG00000027889	Ampd2	3	adenosine monophosphate deaminase 2 [Source:MGI Symbol;Acc:MGI:88016]	109674	3.44766	1.83487	4.41475	4.39622	-0.922295	3.79599e-05	0.00173891	-1.04383	0.0418194	0.820434	0.979442	0.0556298	-0.133129	0.48543	0.999943	-0.174278	-1.04142	7.9099e-10	2.49361e-08	-1.09254	-0.181048	0.212907	0.999581	-0.215932	0.790368	1.58167e-05	0.000625816	0.853052
ENSMUSG00000032294	Pkm	9	pyruvate kinase, muscle [Source:MGI Symbol;Acc:MGI:97591]	18746	175.874	73.8591	209.739	174.544	-0.921888	9.56728e-06	0.000724197	-1.02373	0.246005	0.170601	0.749398	0.304108	0.159404	0.414577	0.999943	0.216805	-1.28848	2.41846e-23	9.42018e-21	-1.3223	-0.0604196	0.681477	0.999581	-0.0721675	1.14243	9.61592e-11	4.02743e-08	1.22409
ENSMUSG00000024736	Tmem132a	19	transmembrane protein 132A [Source:MGI Symbol;Acc:MGI:2147810]	98170	2.36735	0.882146	3.92266	2.31718	-0.921818	0.00131206	0.0160659	-1.17716	0.532635	0.0129717	0.270286	0.795676	0.0883469	0.684641	0.999943	0.147685	-1.81487	5.05158e-17	6.70788e-15	-1.96482	-0.453498	0.0106754	0.999581	-0.635202	1.12241	6.31951e-06	0.000300606	1.30701
ENSMUSG00000017664	Slc35c2	2	solute carrier family 35, member C2 [Source:MGI Symbol;Acc:MGI:2385166]	228875	4.4916	1.88937	4.99001	4.98071	-0.921586	0.00129186	0.0159302	-1.17429	0.02604	0.905467	0.986469	0.0432226	0.0195376	0.928515	0.999943	0.035685	-1.12062	1.82431e-07	3.25294e-06	-1.20847	0.00419046	0.980662	0.999581	0.00719895	1.05819	2.05367e-06	0.000123306	1.19046
ENSMUSG00000041556	Fbxo2	4	F-box protein 2 [Source:MGI Symbol;Acc:MGI:2446216]	230904	9.25746	2.08011	12.1905	5.63453	-0.919736	0.00203992	0.0210767	-1.21408	0.757733	0.000497299	0.0398608	1.16921	0.534261	0.0154223	0.762351	0.986315	-2.21763	2.12001e-28	1.95576e-25	-2.37201	-0.117754	0.523999	0.999581	-0.166424	1.83037	9.32364e-13	9.55275e-10	2.17913
ENSMUSG00000034659	Tmem109	19	transmembrane protein 109 [Source:MGI Symbol;Acc:MGI:1915789]	68539	3.60495	1.74077	5.01308	4.24993	-0.919333	0.000185611	0.00466021	-1.07623	0.214941	0.246632	0.821738	0.273425	-0.0568151	0.766322	0.999943	-0.073983	-1.24433	8.6216e-09	2.17751e-07	-1.3458	-0.266444	0.0934485	0.999581	-0.333372	0.874501	0.000106987	0.00274615	0.987555
ENSMUSG00000035228	Ccdc106	7	coiled-coil domain containing 106 [Source:MGI Symbol;Acc:MGI:2385900]	232821	2.71694	1.24661	3.66765	3.19408	-0.919251	0.000862633	0.012498	-1.14341	0.145707	0.497877	0.925279	0.219868	-0.047555	0.81919	0.999943	-0.0686721	-1.19142	8.04843e-06	8.88928e-05	-1.35769	-0.182648	0.328106	0.999581	-0.273885	0.90296	0.000292561	0.00599281	1.05791
ENSMUSG00000060803	Gstp1	19	glutathione S-transferase, pi 1 [Source:MGI Symbol;Acc:MGI:95865]	14870	27.2764	11.7983	34.2885	28.9699	-0.918255	0.000172516	0.00443347	-1.07281	0.202119	0.317625	0.863475	0.276776	0.0801578	0.699883	0.999943	0.121275	-1.2761	6.70193e-13	3.94199e-11	-1.34242	-0.109336	0.515865	0.999581	-0.140119	1.06893	1.10204e-07	1.14002e-05	1.17606
ENSMUSG00000017221	Psmd3	11	proteasome (prosome, macropain) 26S subunit, non-ATPase, 3 [Source:MGI Symbol;Acc:MGI:98858]	22123	4.05995	1.71003	5.97464	4.28427	-0.917601	0.000443497	0.00821139	-1.10589	0.396274	0.0409628	0.476295	0.521724	0.0250551	0.903622	0.999943	0.0352514	-1.50813	1.65224e-13	1.06473e-11	-1.62004	-0.361813	0.0285509	0.999581	-0.474036	0.97436	5.85774e-05	0.00177394	1.12512
ENSMUSG00000028430	Nol6	4	nucleolar protein family 6 (RNA-associated) [Source:MGI Symbol;Acc:MGI:2140151]	230082	5.63907	2.88495	7.01042	6.81697	-0.917131	1.95876e-05	0.00113632	-1.02646	0.0643315	0.710411	0.971092	0.0788732	-0.0484745	0.798911	0.999943	-0.0614294	-1.05366	1.38855e-10	5.10242e-09	-1.10022	-0.105659	0.488935	0.999581	-0.125188	0.863711	1.49694e-05	0.000597803	0.949097
ENSMUSG00000035673	Sbno2	10	strawberry notch 2 [Source:MGI Symbol;Acc:MGI:2448490]	216161	1.18813	0.434756	1.37649	1.12255	-0.917052	0.00101367	0.0138499	-1.14756	0.228026	0.275069	0.839228	0.330745	0.138487	0.50975	0.999943	0.210002	-1.32255	6.74143e-08	1.35199e-06	-1.4728	-0.0726077	0.677973	0.999581	-0.10789	1.1567	2.57068e-06	0.000146171	1.34247
ENSMUSG00000064023	Klk8	7	kallikrein related-peptidase 8 [Source:MGI Symbol;Acc:MGI:1343327]	259277	3.23126	1.25852	2.0187	3.41184	-0.917024	0.00234961	0.0230005	-1.22194	-0.420676	0.061836	0.555459	-0.713847	0.125361	0.571458	0.999943	0.269173	-0.404585	0.200338	0.35275	-0.499844	0.453708	0.0216239	0.999581	1.00206	1.06451	0.000673745	0.0110608	1.47148
ENSMUSG00000041354	Rgl2	17	ral guanine nucleotide dissociation stimulator-like 2 [Source:MGI Symbol;Acc:MGI:107483]	19732	2.35254	0.861076	3.40266	2.33201	-0.91701	0.00234316	0.0229553	-1.22244	0.366405	0.0959908	0.636064	0.5814	0.0273125	0.90172	0.999943	0.0533004	-1.6212	2.56188e-11	1.1006e-09	-1.79572	-0.267038	0.177091	0.999581	-0.517246	0.938774	0.0024506	0.0303829	1.25889
ENSMUSG00000040631	Dok4	8	docking protein 4 [Source:MGI Symbol;Acc:MGI:2148865]	114255	2.05825	0.821915	2.44061	2.17953	-0.916533	0.00173768	0.0189721	-1.18932	0.127869	0.557864	0.941086	0.198142	0.073496	0.732444	0.999943	0.125319	-1.22719	2.34602e-06	3.10582e-05	-1.38122	-0.0489263	0.786552	0.999581	-0.0576776	1.1031	9.28495e-06	0.000405703	1.29592
ENSMUSG00000025138	Sirt7	11	sirtuin 7 [Source:MGI Symbol;Acc:MGI:2385849]	209011	3.0153	1.48524	4.23339	3.6907	-0.916331	0.000348991	0.00710232	-1.09263	0.173255	0.390769	0.891269	0.238383	-0.120894	0.573933	0.999943	-0.198114	-1.24521	9.62411e-11	3.69128e-09	-1.32349	-0.289073	0.113135	0.999581	-0.424342	0.757254	0.0023766	0.029724	0.878778
ENSMUSG00000087408	Cers1	8	ceramide synthase 1 [Source:MGI Symbol;Acc:MGI:2136690]	14559	2.34579	1.04816	2.91469	2.60045	-0.915066	0.000389113	0.00757619	-1.09616	0.148671	0.445099	0.910203	0.196154	-0.0172547	0.931333	0.999943	-0.0274104	-1.16407	1.35771e-06	1.92541e-05	-1.28808	-0.150851	0.389078	0.999581	-0.210831	0.905755	0.000263169	0.00558608	1.054
ENSMUSG00000020519	Sap30l	11	SAP30-like [Source:MGI Symbol;Acc:MGI:1354709]		3.72577	1.64991	4.32511	4.29103	-0.91474	0.00134439	0.0162509	-1.16406	0.0340664	0.872692	0.98264	0.0499382	-0.0156422	0.94079	0.999943	-0.0187258	-1.06038	8.71267e-05	0.000683068	-1.20867	-0.0433264	0.812378	0.999581	-0.0541872	0.943234	0.000292801	0.00599281	1.12901
ENSMUSG00000039936	Pik3cd	4	phosphatidylinositol-4,5-bisphosphate 3-kinase catalytic subunit delta [Source:MGI Symbol;Acc:MGI:1098211]	18707	1.19939	0.558485	1.50629	1.36652	-0.914298	0.000203086	0.00495103	-1.06937	0.14046	0.466128	0.91557	0.186256	-0.0452797	0.820275	0.999943	-0.0661463	-1.14585	4.65752e-07	7.40136e-06	-1.25107	-0.171219	0.3259	0.999581	-0.240074	0.869279	0.000234856	0.00511795	0.989587
ENSMUSG00000061689	Dlgap4	2	DLG associated protein 4 [Source:MGI Symbol;Acc:MGI:2138865]	228836	3.97546	1.8969	5.81445	4.38698	-0.913859	1.17741e-06	0.000171371	-0.991892	0.384739	0.0152415	0.297142	0.450277	-0.0170532	0.925035	0.999943	-0.0237085	-1.38498	4.12391e-20	1.063e-17	-1.43787	-0.370722	0.0163648	0.999581	-0.461447	0.882691	4.24976e-06	0.000215908	0.955758
ENSMUSG00000037606	Osbpl5	7	oxysterol binding protein-like 5 [Source:MGI Symbol;Acc:MGI:1930265]	79196	1.40628	0.595707	2.01594	1.4522	-0.91243	0.000227711	0.00529269	-1.07206	0.409577	0.0263464	0.392935	0.5203	0.0517768	0.792152	0.999943	0.0644055	-1.44227	6.74916e-10	2.15875e-08	-1.58843	-0.314484	0.0743351	0.999581	-0.443793	0.963868	0.000121984	0.00304906	1.12425
ENSMUSG00000025738	Fbxl16	17	F-box and leucine-rich repeat protein 16 [Source:MGI Symbol;Acc:MGI:2448488]	214931	21.6262	11.1185	26.9951	26.2833	-0.912122	1.97321e-05	0.00113781	-1.01953	0.0629231	0.731715	0.97195	0.0793064	-0.0567513	0.772098	0.999943	-0.0765403	-1.06563	5.30214e-17	6.9627e-15	-1.09287	-0.122558	0.374586	0.999581	-0.141155	0.871628	1.25447e-07	1.25976e-05	0.926303
ENSMUSG00000029406	Pitpnm2	5	phosphatidylinositol transfer protein, membrane-associated 2 [Source:MGI Symbol;Acc:MGI:1336192]	19679	4.80362	2.8771	5.98762	6.72598	-0.911039	1.08169e-05	0.000780351	-1.00953	-0.103011	0.56416	0.941809	-0.12561	-0.260946	0.172208	0.999943	-0.346819	-0.854135	1.84561e-10	6.67009e-09	-0.87916	-0.175995	0.204513	0.999581	-0.208141	0.611112	0.000303779	0.00615152	0.648763
ENSMUSG00000038020	Rapgefl1	11	Rap guanine nucleotide exchange factor (GEF)-like 1 [Source:MGI Symbol;Acc:MGI:3611446]	268480	7.38251	4.20972	8.38566	9.74235	-0.909939	3.76136e-06	0.000403348	-0.997221	-0.156451	0.347252	0.869016	-0.185178	-0.203697	0.252169	0.999943	-0.255188	-0.780703	2.42986e-07	4.17964e-06	-0.80955	-0.0488175	0.713633	0.999581	-0.0567359	0.682709	8.00024e-05	0.00222658	0.728864
ENSMUSG00000048758	Rpl29	9	ribosomal protein L29 [Source:MGI Symbol;Acc:MGI:99687]	19944	18.9797	8.52343	22.7769	21.4304	-0.909703	0.000695562	0.0110131	-1.1102	0.0922124	0.658908	0.960508	0.133244	0.0489491	0.823149	0.999943	0.0883927	-1.16943	3.13041e-10	1.08012e-08	-1.2352	-0.0211757	0.910174	0.999581	-0.0280442	0.991806	0.000117333	0.00295865	1.17986
ENSMUSG00000029712	Actl6b	5	actin-like 6B [Source:MGI Symbol;Acc:MGI:1933548]	83766	6.54153	3.26352	7.96917	7.76629	-0.909669	5.62061e-05	0.00217972	-1.03381	0.0572956	0.750423	0.97327	0.0707646	-0.0941446	0.625367	0.999943	-0.127713	-1.03099	2.12117e-07	3.71609e-06	-1.10001	-0.14111	0.399176	0.999581	-0.18577	0.792495	0.000406681	0.00763842	0.891893
ENSMUSG00000024906	Mus81	19	MUS81 structure-specific endonuclease subunit [Source:MGI Symbol;Acc:MGI:1918961]	71711	2.54143	1.13423	3.21351	2.89343	-0.908901	0.00100358	0.0137785	-1.12785	0.120583	0.573663	0.943046	0.184768	-0.00295402	0.988745	0.999943	0.00235731	-1.16309	4.93225e-06	5.85324e-05	-1.30631	-0.118953	0.511807	0.999581	-0.167556	0.966781	4.54013e-05	0.00145183	1.11257
ENSMUSG00000026883	Dab2ip	2	disabled 2 interacting protein [Source:MGI Symbol;Acc:MGI:1916851]	69601	2.2374	1.06259	3.38849	2.5449	-0.908732	0.000107636	0.00331936	-1.04462	0.354022	0.0593049	0.548798	0.453691	-0.0493597	0.807404	0.999943	-0.0713702	-1.42695	9.87846e-18	1.51886e-15	-1.49303	-0.406061	0.0101926	0.999581	-0.512825	0.86835	3.53338e-05	0.001195	0.958171
ENSMUSG00000051243	Islr2	9	immunoglobulin superfamily containing leucine-rich repeat 2 [Source:MGI Symbol;Acc:MGI:2444277]	320563	2.151	0.971292	2.55668	2.53784	-0.908521	0.0016094	0.0180659	-1.16444	0.0284948	0.896516	0.985682	0.0472903	-0.0574829	0.791247	0.999943	-0.0952787	-1.09827	1.4192e-06	1.99966e-05	-1.20211	-0.0926382	0.592615	0.999581	-0.129021	0.92385	6.42138e-05	0.00190775	1.04968
ENSMUSG00000018334	Ksr1	11	kinase suppressor of ras 1 [Source:MGI Symbol;Acc:MGI:105051]	16706	4.82631	2.63323	6.5583	6.29805	-0.908365	8.36566e-05	0.00283971	-1.03894	0.074282	0.700359	0.968029	0.0982977	-0.182206	0.37141	0.999943	-0.262446	-1.08717	1.72982e-12	9.24397e-11	-1.13028	-0.277703	0.075742	0.999581	-0.347983	0.700291	0.0003168	0.00635525	0.760515
ENSMUSG00000029603	Dtx1	5	deltex 1, E3 ubiquitin ligase [Source:MGI Symbol;Acc:MGI:1352744]	14357	0.988505	0.523215	1.51317	1.29023	-0.90829	0.000505012	0.00881436	-1.09297	0.209185	0.282019	0.840971	0.281334	-0.148695	0.451705	0.999943	-0.19707	-1.21343	2.53022e-06	3.30228e-05	-1.3702	-0.32743	0.0705722	0.999581	-0.464175	0.734474	0.00505683	0.0518114	0.8831
ENSMUSG00000012848	Rps5	7	ribosomal protein S5 [Source:MGI Symbol;Acc:MGI:1097682]	20103	31.2428	13.3886	29.3334	32.7363	-0.908018	0.000302527	0.00644589	-1.07287	-0.0917014	0.644634	0.958185	-0.122339	0.150181	0.49717	0.999943	0.286313	-0.890819	3.71958e-06	4.58164e-05	-0.94498	0.141374	0.448635	0.999581	0.427777	0.776077	0.0261967	0.155861	1.3406
ENSMUSG00000017670	Elmo2	2	engulfment and cell motility 2 [Source:MGI Symbol;Acc:MGI:2153045]	140579	13.795	7.92968	17.0904	18.3636	-0.906365	3.95011e-06	0.000418676	-0.992782	-0.0493654	0.774114	0.976581	-0.0589163	-0.179813	0.330142	0.999943	-0.23102	-0.908448	3.70801e-15	3.29918e-13	-0.927653	-0.140543	0.261138	0.999581	-0.157816	0.711621	1.24284e-06	8.26943e-05	0.74568
ENSMUSG00000003421	Nosip	7	nitric oxide synthase interacting protein [Source:MGI Symbol;Acc:MGI:1913644]	66394	4.1385	1.92965	5.67981	4.77388	-0.905463	0.000470173	0.00847809	-1.0855	0.202489	0.325146	0.867274	0.285253	0.0259615	0.903176	0.999943	0.0484898	-1.25678	9.1725e-09	2.30999e-07	-1.36447	-0.153468	0.40934	0.999581	-0.219982	0.949749	0.000119808	0.00300782	1.11683
ENSMUSG00000040563	Plppr2	9	phospholipid phosphatase related 2 [Source:MGI Symbol;Acc:MGI:2384575]	235044	5.7449	3.28005	7.58385	7.81037	-0.904325	0.000118377	0.00349089	-1.041	-0.00171747	0.992385	0.998243	0.000226538	-0.222644	0.246066	0.999943	-0.296929	-0.973881	3.64163e-07	5.97463e-06	-1.03607	-0.233074	0.116475	0.999581	-0.283891	0.653386	0.00267787	0.0322924	0.730091
ENSMUSG00000007029	Vars	17	valyl-tRNA synthetase [Source:MGI Symbol;Acc:MGI:90675]	22321	1.43854	0.748196	1.94574	1.85126	-0.903485	0.000696597	0.0110141	-1.09871	0.0749698	0.70516	0.968808	0.10325	-0.148833	0.455141	0.999943	-0.204497	-1.07789	1.14771e-05	0.000120825	-1.19806	-0.22322	0.187519	0.999581	-0.293925	0.754467	0.00224674	0.0285362	0.878649
ENSMUSG00000029554	Mad1l1	5	MAD1 mitotic arrest deficient 1-like 1 [Source:MGI Symbol;Acc:MGI:1341857]	17120	3.05019	1.33411	3.19601	3.25732	-0.90319	0.000437698	0.00817364	-1.0763	0.00332964	0.986364	0.997759	0.00904435	0.07024	0.718702	0.999943	0.101756	-0.979234	4.13169e-05	0.000361378	-1.08113	0.0790298	0.640218	0.999581	0.10759	1.0125	1.71543e-05	0.000671009	1.1623
ENSMUSG00000005514	Por	5	P450 (cytochrome) oxidoreductase [Source:MGI Symbol;Acc:MGI:97744]	18984	4.04869	1.70331	5.78078	4.35494	-0.902718	0.00119183	0.015225	-1.1286	0.30777	0.149114	0.725587	0.457345	0.0493137	0.818342	0.999943	0.08232	-1.47891	1.6676e-14	1.27641e-12	-1.57547	-0.290136	0.0650877	0.999581	-0.360565	1.07196	3.41384e-07	2.81442e-05	1.19147
ENSMUSG00000029419	Ajm1	2	apical junction component 1 [Source:MGI Symbol;Acc:MGI:2685842]	381353	1.18512	0.65758	1.66663	1.70306	-0.902631	0.0015698	0.0178192	-1.14901	0.00744865	0.972515	0.997323	0.0141517	-0.235364	0.278101	0.999943	-0.392921	-1.05776	2.49006e-06	3.25779e-05	-1.15342	-0.287036	0.0972845	0.999581	-0.394271	0.642698	0.00772227	0.0702739	0.73652
ENSMUSG00000029598	Plbd2	5	phospholipase B domain containing 2 [Source:MGI Symbol;Acc:MGI:1919022]		1.80872	0.938017	2.7211	2.33739	-0.902023	0.000798942	0.0118915	-1.10328	0.187268	0.359394	0.875025	0.261927	-0.158517	0.451276	0.999943	-0.242426	-1.26121	1.62464e-09	4.82656e-08	-1.35756	-0.377534	0.0214193	0.999581	-0.491586	0.740916	0.00161324	0.0222511	0.843074
ENSMUSG00000041506	Rrp9	9	RRP9, small subunit (SSU) processome component, homolog (yeast) [Source:MGI Symbol;Acc:MGI:2384313]	27966	2.18896	0.754925	2.64166	2.30155	-0.900769	0.00677928	0.0445136	-1.40068	0.136613	0.546497	0.937011	0.248279	0.03766	0.864869	0.999943	0.0730635	-1.34651	1.54339e-05	0.000156193	-1.63869	-0.103382	0.576326	0.999581	-0.161814	1.10442	0.000257267	0.0055016	1.45313
ENSMUSG00000021948	Prkcd	14	protein kinase C, delta [Source:MGI Symbol;Acc:MGI:97598]	18753	3.8138	1.89335	8.53219	5.04926	-0.900188	0.00234337	0.0229553	-1.17961	0.175037	0.338782	0.867513	0.88688	-0.0618648	0.779907	0.999943	-0.114174	-1.07198	0.00864306	0.0303234	-2.04334	-0.186556	0.23306	0.999581	-0.985273	0.889865	0.000265372	0.00561202	1.04105
ENSMUSG00000040952	Rps19	7	ribosomal protein S19 [Source:MGI Symbol;Acc:MGI:1333780]	20085	18.5323	7.77668	17.7025	18.5222	-0.900077	0.000127117	0.00366466	-1.03545	-0.0223785	0.908522	0.987077	-0.0288611	0.195538	0.375216	0.999943	0.358465	-0.959005	5.67518e-09	1.50264e-07	-1.00048	0.228429	0.244829	0.999581	0.406392	0.86976	0.0106737	0.0874051	1.37463
ENSMUSG00000039621	Prex1	2	phosphatidylinositol-3,4,5-trisphosphate-dependent Rac exchange factor 1 [Source:MGI Symbol;Acc:MGI:3040696]	277360	2.25553	1.03028	3.06173	2.44233	-0.900005	0.000115471	0.00343904	-1.034	0.297157	0.087829	0.619534	0.362669	0.0122402	0.948084	0.999943	0.015277	-1.30764	1.64884e-11	7.33523e-10	-1.39282	-0.274513	0.0653391	0.999581	-0.334668	0.92445	2.55499e-05	0.000925619	1.03538
ENSMUSG00000019428	Fkbp8	8	FK506 binding protein 8 [Source:MGI Symbol;Acc:MGI:1341070]	14232	20.1398	8.35848	26.8167	24.9833	-0.899573	0.00621653	0.0421432	-1.36023	0.099589	0.637441	0.956596	0.14511	-0.0503632	0.816336	0.999943	-0.0823824	-1.43672	2.27818e-19	5.05468e-17	-1.49582	-0.159909	0.351621	0.999581	-0.211595	1.1271	1.56832e-07	1.47973e-05	1.25782
ENSMUSG00000042978	Sbk1	7	SH3-binding kinase 1 [Source:MGI Symbol;Acc:MGI:2135937]	104175	3.08862	1.32902	4.3394	3.257	-0.899096	0.000441951	0.00820974	-1.07188	0.31835	0.120408	0.686059	0.442668	0.0529189	0.794689	0.999943	0.0769717	-1.39818	5.42644e-11	2.16662e-09	-1.50849	-0.271575	0.103653	0.999581	-0.352039	1.02406	7.45609e-07	5.24737e-05	1.13102
ENSMUSG00000042524	Sun2	15	Sad1 and UNC84 domain containing 2 [Source:MGI Symbol;Acc:MGI:2443011]	223697	1.85036	0.787109	2.43143	1.96995	-0.89887	0.000948405	0.0133118	-1.10609	0.251422	0.224285	0.806724	0.357534	0.0153799	0.942573	0.999943	0.0223695	-1.35049	1.07887e-10	4.10205e-09	-1.45469	-0.232405	0.179194	0.999581	-0.322986	0.968294	5.86769e-05	0.00177394	1.11129
ENSMUSG00000028041	Adam15	3	a disintegrin and metallopeptidase domain 15 (metargidin) [Source:MGI Symbol;Acc:MGI:1333882]	11490	2.6472	1.33851	3.91993	3.30304	-0.898049	0.000681562	0.0108643	-1.08751	0.199499	0.338004	0.867513	0.283978	-0.137145	0.524617	0.999943	-0.225286	-1.27622	4.01215e-10	1.34464e-08	-1.36542	-0.343713	0.0584689	0.999581	-0.497459	0.73443	0.00269504	0.0324539	0.846069
ENSMUSG00000047284	Neurl4	11	neuralized E3 ubiquitin protein ligase 4 [Source:MGI Symbol;Acc:MGI:1921092]	216860	4.54112	2.06927	6.40855	4.78359	-0.897997	1.25627e-05	0.000842774	-0.993392	0.388016	0.0220154	0.361208	0.46684	0.0354874	0.850524	0.999943	0.0454751	-1.40273	7.4439e-21	2.10446e-18	-1.45502	-0.334259	0.0257884	0.999581	-0.408909	0.945711	8.00201e-07	5.56318e-05	1.02484
ENSMUSG00000002343	Armc6	8	armadillo repeat containing 6 [Source:MGI Symbol;Acc:MGI:1924063]	76813	2.2244	1.07263	3.04932	2.72959	-0.897718	0.00151475	0.0174809	-1.1369	0.124112	0.561017	0.941246	0.183164	-0.0594555	0.777587	0.999943	-0.0838142	-1.15173	2.04096e-05	0.000198303	-1.31606	-0.175216	0.346278	0.999581	-0.251218	0.860139	0.00102596	0.0156464	1.03665
ENSMUSG00000023328	Ache	5	acetylcholinesterase [Source:MGI Symbol;Acc:MGI:87876]	11423	1.57417	0.817136	2.3719	1.96364	-0.897042	0.000197701	0.00487537	-1.04252	0.24409	0.180742	0.761413	0.309396	-0.140052	0.469234	0.999943	-0.191685	-1.23732	2.31724e-08	5.22065e-07	-1.34799	-0.365066	0.0304338	0.999581	-0.488227	0.732297	0.00213102	0.0274729	0.837987
ENSMUSG00000028677	Rnf220	4	ring finger protein 220 [Source:MGI Symbol;Acc:MGI:1913993]	66743	8.07628	3.9388	11.4121	9.10437	-0.896583	1.81688e-05	0.00106713	-0.996276	0.312814	0.060056	0.550972	0.372888	-0.0361683	0.847974	0.999943	-0.0486835	-1.30724	7.3863e-16	7.9918e-14	-1.36384	-0.327799	0.0353402	0.999581	-0.408878	0.847638	4.30752e-05	0.00139039	0.934027
ENSMUSG00000048240	Gng7	10	guanine nucleotide binding protein (G protein), gamma 7 [Source:MGI Symbol;Acc:MGI:95787]	14708	8.36083	5.14708	8.71736	11.8502	-0.896509	7.91722e-06	0.00065537	-0.986625	-0.340264	0.0469379	0.504543	-0.409111	-0.233122	0.207379	0.999943	-0.298296	-0.552032	0.000411173	0.00247835	-0.573468	0.100892	0.499682	0.999581	0.12572	0.622298	0.000633534	0.0105622	0.672997
ENSMUSG00000040441	Slc26a10	10	solute carrier family 26, member 10 [Source:MGI Symbol;Acc:MGI:2143920]	216441	0.768911	0.63815	1.03287	1.7133	-0.896401	0.00287555	0.0260616	-1.19155	-0.38955	0.0838972	0.613776	-0.662431	-0.538244	0.0144654	0.738774	-0.96394	-0.442641	0.109921	0.226575	-0.516167	-0.178579	0.350417	0.999581	-0.287378	0.170608	0.515783	0.761371	0.206762
ENSMUSG00000020747	Tmem94	11	transmembrane protein 94 [Source:MGI Symbol;Acc:MGI:1919197]	71947	1.01327	0.485887	1.70612	1.19517	-0.896232	0.000752621	0.0114675	-1.088	0.417479	0.0318777	0.428966	0.549007	-0.0856942	0.679133	0.999943	-0.132646	-1.48014	7.49918e-10	2.38558e-08	-1.63377	-0.463495	0.0105225	0.999581	-0.669362	0.787623	0.00318257	0.0366294	0.941855
ENSMUSG00000022623	Shank3	15	SH3 and multiple ankyrin repeat domains 3 [Source:MGI Symbol;Acc:MGI:1930016]	58234	1.79501	0.840204	2.23492	2.04649	-0.895917	0.000483889	0.0085618	-1.07062	0.138306	0.481856	0.92182	0.187452	-0.0371851	0.851094	0.999943	-0.051095	-1.14147	4.25535e-07	6.81789e-06	-1.24934	-0.170357	0.30493	0.999581	-0.226046	0.877899	0.000174419	0.00406395	1.0033
ENSMUSG00000030685	Kctd13	7	potassium channel tetramerisation domain containing 13 [Source:MGI Symbol;Acc:MGI:1923739]	233877	6.08246	3.42763	8.6692	8.43477	-0.895645	0.000644593	0.0104997	-1.08097	0.050457	0.808605	0.97841	0.0731705	-0.217077	0.302566	0.999943	-0.331211	-1.07057	1.62889e-07	2.94342e-06	-1.14715	-0.297685	0.0755274	0.999581	-0.391011	0.657701	0.00249063	0.0307249	0.732268
ENSMUSG00000005566	Trim28	7	tripartite motif-containing 28 [Source:MGI Symbol;Acc:MGI:109274]	21849	11.8396	5.71643	14.2045	13.1682	-0.895062	8.95028e-06	0.000711748	-0.985457	0.117373	0.506255	0.927168	0.14428	-0.00435614	0.981659	0.999943	-0.00561834	-1.09396	1.22482e-15	1.22678e-13	-1.12534	-0.113727	0.436053	0.999581	-0.136364	0.907998	7.79623e-08	8.75012e-06	0.965363
ENSMUSG00000019370	Calm3	7	calmodulin 3 [Source:MGI Symbol;Acc:MGI:103249]	12315	227.958	109.525	233.543	250.828	-0.894995	4.51807e-06	0.000450375	-0.979275	-0.0518628	0.756572	0.974143	-0.0616258	0.0420272	0.82171	0.999943	0.0546857	-0.890916	7.31604e-13	4.2742e-11	-0.912398	0.112121	0.420365	0.999581	0.1311	0.954396	2.87741e-08	3.86023e-06	1.01865
ENSMUSG00000011751	Sptbn4	7	spectrin beta, non-erythrocytic 4 [Source:MGI Symbol;Acc:MGI:1890574]	80297	1.79125	0.830015	2.66901	2.02259	-0.894638	0.000400416	0.00772191	-1.0604	0.328793	0.100172	0.646198	0.446027	-0.0429618	0.838407	0.999943	-0.0670589	-1.41977	1.35538e-15	1.31255e-13	-1.49715	-0.376641	0.0254673	0.999581	-0.500705	0.868717	0.00010753	0.00275597	0.975936
ENSMUSG00000026821	Ralgds	2	ral guanine nucleotide dissociation stimulator [Source:MGI Symbol;Acc:MGI:107485]	19730	7.01265	3.03432	8.32662	7.36286	-0.894394	0.000348353	0.00710232	-1.05508	0.158899	0.432928	0.906516	0.218683	0.0657769	0.752058	0.999943	0.0988552	-1.21119	1.13125e-13	7.51078e-12	-1.26483	-0.0871981	0.559574	0.999581	-0.105656	1.0457	4.17206e-08	5.1915e-06	1.13569
ENSMUSG00000022428	Cby1	15	chibby family member 1, beta catenin antagonist [Source:MGI Symbol;Acc:MGI:1920989]	73739	8.45791	3.71691	9.52176	8.94938	-0.893658	0.000297026	0.00636066	-1.04677	0.0989797	0.614444	0.950561	0.133224	0.102068	0.623018	0.999943	0.158144	-1.10391	1.92076e-08	4.41826e-07	-1.17388	0.0231152	0.894841	0.999581	0.0407192	1.04287	4.42182e-06	0.000222673	1.18783
ENSMUSG00000026278	Bok	1	BCL2-related ovarian killer [Source:MGI Symbol;Acc:MGI:1858494]	51800	8.37449	4.2432	7.11966	10.2335	-0.893363	0.000257082	0.0057488	-1.04195	-0.340286	0.10261	0.651384	-0.47871	-0.0235522	0.911303	0.999943	-0.0305696	-0.51014	0.0177242	0.0540012	-0.554974	0.305176	0.10352	0.999581	0.464778	0.870206	0.000139726	0.00339374	0.993364
ENSMUSG00000030695	Aldoa	7	aldolase A, fructose-bisphosphate [Source:MGI Symbol;Acc:MGI:87994]	11674	351.437	175.171	401.13	394.934	-0.89334	3.59621e-07	8.77661e-05	-0.95882	0.049018	0.744614	0.972408	0.0559612	0.0130883	0.937623	0.999943	0.0159012	-0.985213	7.11581e-14	4.96916e-12	-1.012	-0.0224061	0.864775	0.999581	-0.025478	0.906565	2.81977e-08	3.81269e-06	0.960797
ENSMUSG00000022760	Thap7	16	THAP domain containing 7 [Source:MGI Symbol;Acc:MGI:1916259]	69009	2.16032	0.811045	2.53377	2.22382	-0.892964	0.00408609	0.0324208	-1.23456	0.124498	0.578924	0.943952	0.209633	0.0592336	0.784725	0.999943	0.0988345	-1.1655	0.000295736	0.0018967	-1.44035	-0.0578034	0.766886	0.999581	-0.0972811	1.03141	0.000414588	0.00774679	1.31702
ENSMUSG00000023973	Cnpy3	17	canopy FGF signaling regulator 3 [Source:MGI Symbol;Acc:MGI:1919279]	72029	8.67698	4.22301	9.95802	9.77521	-0.892522	3.29905e-05	0.00162831	-0.999462	0.048761	0.773858	0.976581	0.0584028	-0.0206364	0.908668	0.999943	-0.0268887	-0.994969	1.58364e-07	2.8646e-06	-1.05474	-0.0577475	0.706528	0.999581	-0.0716917	0.869909	2.54835e-05	0.000925166	0.959061
ENSMUSG00000026354	Lct	1	lactase [Source:MGI Symbol;Acc:MGI:104576]	226413	4.2323	3.19532	3.48678	7.72903	-0.892045	0.000329125	0.00685112	-1.04899	-0.308046	0.137209	0.70877	-1.08019	-0.365048	0.091136	0.999943	-0.596269	0.0305185	0.937353	0.966523	0.0455183	0.136223	0.440313	0.999581	0.500755	0.385761	0.0655435	0.273585	0.431508
ENSMUSG00000022557	Bop1	15	block of proliferation 1 [Source:MGI Symbol;Acc:MGI:1334460]	12181	5.12155	2.68745	6.32201	6.4667	-0.891508	0.000378932	0.00749212	-1.05225	0.00109608	0.995617	0.999153	0.00246892	-0.092793	0.650158	0.999943	-0.130802	-0.983861	8.24509e-07	1.23627e-05	-1.04904	-0.0960529	0.559264	0.999581	-0.118032	0.808159	0.000177644	0.00411674	0.904202
ENSMUSG00000028854	Slc9a1	4	solute carrier family 9 (sodium/hydrogen exchanger), member 1 [Source:MGI Symbol;Acc:MGI:102462]	20544	1.44901	0.668917	1.99754	1.56129	-0.890668	6.27676e-05	0.0023567	-1.00801	0.323858	0.0559018	0.543408	0.388065	0.0292929	0.870374	0.999943	0.0337749	-1.29175	1.33302e-09	4.03542e-08	-1.39456	-0.265093	0.102815	0.999581	-0.340897	0.916259	4.27132e-05	0.00138391	1.03038
ENSMUSG00000015461	Atf6b	17	activating transcription factor 6 beta [Source:MGI Symbol;Acc:MGI:105121]	12915	2.43903	1.2805	3.63512	3.08904	-0.890244	0.00039055	0.00758724	-1.05291	0.21535	0.26547	0.831332	0.287189	-0.161649	0.433535	0.999943	-0.2436	-1.2157	7.63961e-08	1.51137e-06	-1.33263	-0.352806	0.0520982	0.999581	-0.518892	0.678958	0.00783307	0.0707573	0.794756
ENSMUSG00000037204	Atg101	15	autophagy related 101 [Source:MGI Symbol;Acc:MGI:1915368]	68118	6.2175	2.48561	6.56657	6.24508	-0.889597	0.00155654	0.0177282	-1.11769	0.0796107	0.695692	0.967827	0.110381	0.148847	0.481942	0.999943	0.237296	-1.09599	1.55125e-05	0.000156806	-1.22393	0.0912483	0.618585	0.999581	0.143037	1.0961	5.12161e-05	0.00159039	1.33858
ENSMUSG00000020741	Cluh	11	clustered mitochondria (cluA/CLU1) homolog [Source:MGI Symbol;Acc:MGI:1921398]	74148	4.66734	2.59921	6.51779	5.8976	-0.889423	3.04539e-06	0.000357019	-0.968133	0.152955	0.340807	0.867513	0.179349	-0.159861	0.361799	0.999943	-0.198783	-1.10565	1.09323e-13	7.31381e-12	-1.14465	-0.311569	0.0248462	0.999581	-0.365078	0.707258	6.0499e-05	0.00181942	0.756318
ENSMUSG00000046330	Rpl37a	1	ribosomal protein L37a [Source:MGI Symbol;Acc:MGI:98068]	19981	110.766	42.2084	99.1085	99.1148	-0.88915	0.000106828	0.00330888	-1.01478	0.0284003	0.878233	0.983033	0.0358346	0.17258	0.408546	0.999943	0.520431	-0.998299	1.05362e-08	2.60477e-07	-1.04691	0.161944	0.382047	0.999581	0.503682	0.87466	0.0122796	0.0956742	1.5181
ENSMUSG00000033819	Ppp1r16a	15	protein phosphatase 1, regulatory subunit 16A [Source:MGI Symbol;Acc:MGI:1920312]	73062	1.90394	0.738073	2.63491	1.97083	-0.888831	0.00344329	0.0294678	-1.19498	0.286914	0.195006	0.773863	0.465837	0.0561925	0.798762	0.999943	0.103064	-1.48994	6.71057e-10	2.15033e-08	-1.65062	-0.235239	0.200505	0.999581	-0.348824	1.06815	5.28892e-05	0.00163348	1.27947
ENSMUSG00000031503	Col4a2	8	collagen, type IV, alpha 2 [Source:MGI Symbol;Acc:MGI:88455]	12827	1.7178	0.817519	2.4015	1.91655	-0.887948	0.000105538	0.0032905	-1.0117	0.287862	0.118647	0.68341	0.365806	-0.0316305	0.874304	0.999943	-0.0470742	-1.2975	1.43964e-12	7.78829e-11	-1.37189	-0.30032	0.0731947	0.999581	-0.400359	0.853626	9.8963e-05	0.00259846	0.950059
ENSMUSG00000025375	Aatk	11	apoptosis-associated tyrosine kinase [Source:MGI Symbol;Acc:MGI:1197518]	11302	3.04605	1.46635	4.90254	3.65191	-0.886908	0.00115067	0.0149019	-1.09511	0.341732	0.0988632	0.642445	0.482879	-0.0806088	0.703646	0.999943	-0.124699	-1.46607	1.04004e-13	7.01149e-12	-1.56607	-0.484749	0.00137313	0.999581	-0.594774	0.83995	0.000225267	0.00496572	0.950939
ENSMUSG00000026223	Itm2c	1	integral membrane protein 2C [Source:MGI Symbol;Acc:MGI:1927594]		105.961	50.402	115.229	115.175	-0.88612	9.75311e-06	0.000730451	-0.975066	0.0278272	0.875799	0.982721	0.0342918	0.0378233	0.841664	0.999943	0.0499044	-0.975656	8.3501e-13	4.79871e-11	-1.00423	0.0249841	0.863496	0.999581	0.0298926	0.95082	8.80375e-09	1.3998e-06	1.00928
ENSMUSG00000030747	Dgat2	7	diacylglycerol O-acyltransferase 2 [Source:MGI Symbol;Acc:MGI:1915050]	67800	9.01599	5.63017	11.7049	13.491	-0.885731	0.00034922	0.00710232	-1.03972	-0.120707	0.554088	0.93955	-0.16556	-0.276079	0.185457	0.999943	-0.412006	-0.832012	3.99724e-07	6.4456e-06	-0.866803	-0.189094	0.21964	0.999581	-0.23221	0.565493	0.00243107	0.0301635	0.60983
ENSMUSG00000024393	Prrc2a	17	proline-rich coiled-coil 2A [Source:MGI Symbol;Acc:MGI:1915467]	53761	2.45251	1.11315	3.96739	2.68273	-0.885477	0.00047277	0.00849137	-1.0499	0.447228	0.0263766	0.393046	0.610294	0.0057101	0.978121	0.999943	0.00873736	-1.58177	2.4017e-22	8.41941e-20	-1.65153	-0.485799	0.00103107	0.999581	-0.588514	0.957164	8.7039e-07	6.00255e-05	1.04034
ENSMUSG00000028542	Slc6a9	4	solute carrier family 6 (neurotransmitter transporter, glycine), member 9 [Source:MGI Symbol;Acc:MGI:95760]	14664	1.93044	0.778287	2.92246	1.91459	-0.885245	0.00115634	0.0149206	-1.09051	0.498926	0.0115414	0.255296	0.670617	0.100365	0.617349	0.999943	0.138493	-1.57409	1.70272e-10	6.17916e-09	-1.75432	-0.372617	0.0337291	0.999581	-0.519651	1.02769	6.5852e-05	0.00194297	1.21435
ENSMUSG00000027546	Atp9a	2	ATPase, class II, type 9A [Source:MGI Symbol;Acc:MGI:1330826]	11981	20.0695	9.5047	27.4537	22.0794	-0.884819	6.6589e-05	0.00244189	-0.999492	0.279313	0.133999	0.706499	0.354402	0.0147812	0.940181	0.999943	0.0205057	-1.3046	1.00689e-19	2.35316e-17	-1.34737	-0.274027	0.0487292	0.999581	-0.320186	0.936655	1.13297e-07	1.15806e-05	1.00342
ENSMUSG00000033768	Nrxn2	19	neurexin II [Source:MGI Symbol;Acc:MGI:1096362]	18190	1.62037	0.839416	2.78797	2.00753	-0.884236	0.000488626	0.00863483	-1.04927	0.405244	0.0290719	0.409948	0.515381	-0.112517	0.566528	0.999943	-0.152745	-1.45247	1.35616e-12	7.41106e-11	-1.55879	-0.538292	0.000335791	0.481572	-0.654429	0.774096	0.000828292	0.0130371	0.88089
ENSMUSG00000043460	Elfn2	15	leucine rich repeat and fibronectin type III, extracellular 2 [Source:MGI Symbol;Acc:MGI:3608416]	207393	4.16905	2.13281	5.55416	4.9348	-0.884105	7.15092e-05	0.00256907	-0.999674	0.164116	0.35627	0.872899	0.202284	-0.0867829	0.647591	0.999943	-0.115028	-1.13763	2.11384e-10	7.51548e-09	-1.198	-0.249296	0.0988866	0.999581	-0.3044	0.789582	0.000128882	0.00317982	0.869934
ENSMUSG00000018040	Rrp7a	15	ribosomal RNA processing 7 homolog A (S. cerevisiae) [Source:MGI Symbol;Acc:MGI:1922028]		5.98076	2.84297	8.63571	6.57678	-0.883996	6.3105e-05	0.0023631	-0.997125	0.34122	0.0595536	0.548997	0.424441	-0.0164894	0.933355	0.999943	-0.0240027	-1.34689	4.54782e-14	3.26698e-12	-1.41736	-0.332629	0.0468486	0.999581	-0.435746	0.860749	7.02641e-05	0.00202587	0.958697
ENSMUSG00000061979	Rcc1l	5	reculator of chromosome condensation 1 like [Source:MGI Symbol;Acc:MGI:2137600]	94254	1.23314	0.556239	2.08609	1.46047	-0.88267	0.00310732	0.0274557	-1.16531	0.369756	0.083122	0.612158	0.550538	-0.0636825	0.768261	0.999943	-0.106946	-1.47884	1.16832e-07	2.19255e-06	-1.71027	-0.415607	0.0272755	0.999581	-0.643969	0.831095	0.0038895	0.0428348	1.04361
ENSMUSG00000028039	Efna3	3	ephrin A3 [Source:MGI Symbol;Acc:MGI:106644]	13638	5.3941	2.58395	7.14461	6.07396	-0.881768	0.00015621	0.00417198	-1.01107	0.187447	0.355769	0.872615	0.25706	-0.010536	0.957454	0.999943	-0.0136629	-1.17842	1.51533e-08	3.60879e-07	-1.26413	-0.191396	0.269533	0.999581	-0.256627	0.908875	1.19165e-06	7.99339e-05	0.981281
ENSMUSG00000020827	Mink1	11	misshapen-like kinase 1 (zebrafish) [Source:MGI Symbol;Acc:MGI:1355329]	50932	15.9117	8.45293	18.4586	19.2967	-0.881726	2.18073e-05	0.0011737	-0.978613	-0.0229703	0.886261	0.985032	-0.0263445	-0.127114	0.493091	0.999943	-0.164772	-0.908463	2.61018e-08	5.77667e-07	-0.948407	-0.104602	0.473139	0.999581	-0.126179	0.725181	0.000465551	0.00839606	0.80052
ENSMUSG00000026489	Coq8a	1	coenzyme Q8A [Source:MGI Symbol;Acc:MGI:1914676]	67426	3.96817	2.10155	4.05532	4.70959	-0.881564	6.48621e-07	0.000123354	-0.946457	-0.159254	0.297461	0.851279	-0.18166	-0.0653974	0.700546	0.999943	-0.0787388	-0.731968	6.32322e-06	7.22512e-05	-0.762578	0.0955554	0.530451	0.999581	0.117176	0.793671	1.57219e-05	0.000623502	0.855778
ENSMUSG00000035781	R3hdm4	10	R3H domain containing 4 [Source:MGI Symbol;Acc:MGI:1924814]	109284	8.9528	4.82935	9.87023	10.8726	-0.881546	2.55955e-06	0.000315047	-0.956279	-0.0865521	0.581871	0.944606	-0.099385	-0.101814	0.550126	0.999943	-0.123828	-0.826065	8.68775e-09	2.19106e-07	-0.85293	-0.00915011	0.943913	0.999581	-0.0108767	0.770661	3.85258e-06	0.000200474	0.818398
ENSMUSG00000063856	Gpx1	9	glutathione peroxidase 1 [Source:MGI Symbol;Acc:MGI:104887]	14775	10.6394	3.33899	10.1658	8.0075	-0.881232	0.000474753	0.00849137	-1.03987	0.295935	0.122973	0.690988	0.386704	0.416938	0.0516994	0.999943	0.672089	-1.32575	2.12738e-10	7.54831e-09	-1.42178	0.191197	0.312513	0.999581	0.30196	1.40779	9.72298e-08	1.03704e-05	1.69669
ENSMUSG00000024608	Rps14	18	ribosomal protein S14 [Source:MGI Symbol;Acc:MGI:98107]	20044	86.7512	35.9883	76.3925	84.7439	-0.881228	0.000219915	0.00515381	-1.01953	-0.0917806	0.633485	0.955018	-0.119268	0.21584	0.325622	0.999943	0.382163	-0.844624	1.159e-05	0.000121865	-0.896419	0.17891	0.34224	0.999581	0.520344	0.851833	0.0132279	0.100198	1.3836
ENSMUSG00000063802	Hspbp1	7	HSPA (heat shock 70kDa) binding protein, cytoplasmic cochaperone 1 [Source:MGI Symbol;Acc:MGI:1913495]	66245	2.70583	1.39221	3.98389	4.00892	-0.881041	0.00662656	0.0438475	-1.29712	0.0200919	0.929869	0.990161	0.042139	-0.171212	0.436829	0.999943	-0.382956	-1.19399	1.26941e-06	1.81932e-05	-1.32582	-0.258013	0.177385	0.999581	-0.410285	0.724539	0.00903117	0.0784835	0.891968
ENSMUSG00000052942	Glis3	19	GLIS family zinc finger 3 [Source:MGI Symbol;Acc:MGI:2444289]	226075	2.24421	1.42577	2.10201	3.18129	-0.880581	5.70639e-07	0.000117064	-0.943806	-0.478596	0.00519041	0.166045	-0.573769	-0.24213	0.16435	0.999943	-0.294611	-0.348115	0.0656832	0.153731	-0.369987	0.219035	0.201351	0.999581	0.294626	0.582717	0.00255112	0.03118	0.63769
ENSMUSG00000038520	Tbc1d17	7	TBC1 domain family, member 17 [Source:MGI Symbol;Acc:MGI:2449973]		1.07485	0.494556	1.42323	1.21175	-0.880521	0.00103656	0.0139783	-1.07539	0.196977	0.340372	0.867513	0.28012	-0.0430661	0.84106	0.999943	-0.071205	-1.26032	2.01677e-10	7.19959e-09	-1.34714	-0.242765	0.163757	0.999581	-0.339383	0.86081	0.000353342	0.00690282	0.987357
ENSMUSG00000044024	Rell2	18	RELT-like 2 [Source:MGI Symbol;Acc:MGI:1918044]	225392	5.82482	2.45789	7.97289	5.75171	-0.877968	0.000191734	0.00478658	-1.01098	0.391932	0.0372047	0.461998	0.501241	0.088228	0.664351	0.999943	0.123195	-1.41315	1.09354e-12	6.1043e-11	-1.50782	-0.26233	0.136686	0.999581	-0.365423	0.984203	2.60714e-05	0.000933772	1.1201
ENSMUSG00000030731	Syt3	7	synaptotagmin III [Source:MGI Symbol;Acc:MGI:99665]	20981	3.17173	1.88456	4.86623	4.38294	-0.87659	0.000138453	0.00386587	-1.00059	0.143544	0.443352	0.909658	0.185539	-0.242158	0.219754	0.999943	-0.335341	-1.10693	1.91229e-08	4.41033e-07	-1.18119	-0.381549	0.0237108	0.999581	-0.507541	0.585687	0.00762463	0.0695697	0.650983
ENSMUSG00000036565	Ttyh3	5	tweety family member 3 [Source:MGI Symbol;Acc:MGI:1925589]	78339	1.74692	0.736156	2.58251	1.81344	-0.876042	0.00129198	0.0159302	-1.07777	0.379322	0.0715748	0.5865	0.551488	0.0278859	0.897883	0.999943	0.0439739	-1.50742	3.50699e-13	2.14932e-11	-1.62118	-0.332111	0.0710554	0.999581	-0.495172	0.949948	0.000153354	0.00366767	1.10569
ENSMUSG00000032281	Acsbg1	9	acyl-CoA synthetase bubblegum family member 1 [Source:MGI Symbol;Acc:MGI:2385656]	94180	15.3455	7.69097	19.5149	17.668	-0.875989	4.15303e-05	0.00182525	-0.978834	0.149989	0.41466	0.89899	0.1889	-0.00600184	0.975688	0.999943	-0.00725809	-1.13576	3.85237e-21	1.14448e-18	-1.161	-0.155113	0.27546	0.999581	-0.181415	0.899154	4.74707e-08	5.74061e-06	0.955009
ENSMUSG00000025372	Baiap2	11	brain-specific angiogenesis inhibitor 1-associated protein 2 [Source:MGI Symbol;Acc:MGI:2137336]	108100	12.6789	7.04218	15.4322	16.3428	-0.875853	0.000116785	0.00345112	-0.996682	-0.0381731	0.845832	0.981412	-0.0500027	-0.135121	0.501034	0.999943	-0.18941	-0.904578	7.75518e-09	1.98442e-07	-0.940323	-0.102648	0.501071	0.999581	-0.124904	0.741645	1.19147e-05	0.000497808	0.790027
ENSMUSG00000035547	Capn5	7	calpain 5 [Source:MGI Symbol;Acc:MGI:1100859]	12337	3.42462	2.01738	4.31591	4.54495	-0.875034	9.28244e-06	0.000724197	-0.959865	-0.0318368	0.837742	0.981169	-0.0363242	-0.202813	0.218464	0.999943	-0.241378	-0.874427	9.43625e-07	1.39459e-05	-0.920474	-0.163534	0.254146	0.999581	-0.191297	0.646685	0.000798154	0.0126794	0.704854
ENSMUSG00000025132	Arhgdia	11	Rho GDP dissociation inhibitor (GDI) alpha [Source:MGI Symbol;Acc:MGI:2178103]	192662	11.4277	5.08829	14.6134	11.8137	-0.874411	0.000143804	0.00394724	-0.998304	0.271629	0.148726	0.725587	0.348149	0.0918157	0.639901	0.999943	0.126794	-1.28992	8.9314e-17	1.11821e-14	-1.33992	-0.178665	0.193927	0.999581	-0.207156	1.03316	5.97525e-09	1.0578e-06	1.10825
ENSMUSG00000020692	Nle1	11	notchless homolog 1 [Source:MGI Symbol;Acc:MGI:2429770]	217011	1.35754	0.664341	1.79441	1.77821	-0.870945	0.00489988	0.0362256	-1.19399	0.0327387	0.882564	0.984238	0.0622974	-0.142734	0.516177	0.999943	-0.25727	-1.03874	0.000653897	0.00362936	-1.24859	-0.171747	0.377875	0.999581	-0.306308	0.708574	0.0190961	0.126358	0.92152
ENSMUSG00000016344	Ppdpf	2	pancreatic progenitor cell differentiation and proliferation factor [Source:MGI Symbol;Acc:MGI:1913746]		5.53799	2.75923	6.05111	6.4451	-0.87083	0.000310152	0.00654413	-1.01155	-0.0482815	0.798347	0.977123	-0.0614905	-0.0158127	0.936636	0.999943	-0.0159108	-0.862505	0.0002581	0.00169412	-0.947631	0.0376966	0.834751	0.999581	0.0609068	0.839303	0.000666042	0.0109552	0.982292
ENSMUSG00000028917	Plekhm2	4	pleckstrin homology domain containing, family M (with RUN domain) member 2 [Source:MGI Symbol;Acc:MGI:1916832]	69582	2.48785	0.972647	3.49572	2.43109	-0.870681	0.00205374	0.0211577	-1.0984	0.375634	0.0812719	0.607616	0.567137	0.131261	0.543714	0.999943	0.218708	-1.55882	6.97383e-16	7.59238e-14	-1.65668	-0.268442	0.0925565	0.999581	-0.334091	1.1698	2.37147e-08	3.28514e-06	1.29793
ENSMUSG00000040867	Begain	12	brain-enriched guanylate kinase-associated [Source:MGI Symbol;Acc:MGI:3044626]	380785	2.21604	0.915058	3.69968	2.2904	-0.870421	0.00191958	0.0202321	-1.09374	0.517398	0.0132239	0.273708	0.740989	0.0751726	0.723157	0.999943	0.119277	-1.69749	1.99822e-16	2.33498e-14	-1.82511	-0.488321	0.00181361	0.999581	-0.607847	1.05761	2.56256e-06	0.000146171	1.19441
ENSMUSG00000031955	Bcar1	8	breast cancer anti-estrogen resistance 1 [Source:MGI Symbol;Acc:MGI:108091]	12927	2.24826	1.11	2.94816	2.6363	-0.869373	0.000572792	0.00957246	-1.02753	0.156297	0.436979	0.90732	0.218162	-0.0783267	0.707965	0.999943	-0.121235	-1.14372	8.55197e-08	1.67183e-06	-1.23793	-0.223783	0.212811	0.999581	-0.32732	0.782585	0.00105937	0.0160702	0.891619
ENSMUSG00000045174	Amer3	1	APC membrane recruitment 3 [Source:MGI Symbol;Acc:MGI:3026939]	211383	4.2537	2.65691	5.04184	5.95764	-0.868757	7.39752e-06	0.000623285	-0.948426	-0.17699	0.322588	0.866074	-0.21803	-0.268099	0.141161	0.999943	-0.34223	-0.693132	9.30361e-05	0.000719337	-0.728174	-0.0857599	0.600515	0.999581	-0.110467	0.552323	0.00253668	0.0311142	0.593102
ENSMUSG00000045128	Rpl18a	8	ribosomal protein L18A [Source:MGI Symbol;Acc:MGI:1924058]	76808	24.4617	8.36421	22.6616	20.4335	-0.868177	0.00144936	0.0171205	-1.0699	0.139242	0.50306	0.926419	0.198695	0.177952	0.368243	0.999943	0.653146	-1.18213	2.537e-09	7.16071e-08	-1.26012	0.138573	0.442596	0.999581	0.474243	0.896989	0.0110745	0.089619	1.70218
ENSMUSG00000042109	Csdc2	15	cold shock domain containing C2, RNA binding [Source:MGI Symbol;Acc:MGI:2146027]	105859	3.8571	1.79705	4.53069	4.09364	-0.868055	5.44966e-05	0.00214278	-0.971773	0.156983	0.375981	0.882501	0.196286	0.0322684	0.862425	0.999943	0.0403876	-1.09591	4.15415e-09	1.12367e-07	-1.16304	-0.108923	0.496406	0.999581	-0.143421	0.910461	8.02541e-06	0.000366522	0.99936
ENSMUSG00000029059	Prxl2b	4	peroxiredoxin like 2B [Source:MGI Symbol;Acc:MGI:1913719]		17.9652	7.97773	17.7074	18.2558	-0.867974	0.000102527	0.00323799	-0.980356	-0.00854638	0.960276	0.996706	-0.0105355	0.165648	0.423017	0.999943	0.248898	-0.908119	7.33586e-06	8.20568e-05	-0.968014	0.179652	0.336335	0.999581	0.276282	1.02259	6.69405e-05	0.0019717	1.21508
ENSMUSG00000015981	Stk32c	7	serine/threonine kinase 32C [Source:MGI Symbol;Acc:MGI:2385336]	57740	5.71873	3.07777	7.95456	6.96361	-0.867365	3.36779e-05	0.00164952	-0.96456	0.196968	0.223921	0.806724	0.232223	-0.125689	0.486443	0.999943	-0.162186	-1.12678	1.47965e-09	4.42583e-08	-1.19315	-0.302334	0.0553625	0.999581	-0.381856	0.711481	0.000913878	0.0141688	0.789569
ENSMUSG00000060950	Trmt61a	12	tRNA methyltransferase 61A [Source:MGI Symbol;Acc:MGI:2443487]	328162	1.74787	0.847898	2.06288	2.19491	-0.866571	0.00398674	0.0320175	-1.15534	-0.0349979	0.874592	0.98264	-0.0522448	-0.0810828	0.709119	0.999943	-0.129244	-0.950765	0.000525957	0.00302659	-1.09439	-0.0463631	0.800553	0.999581	-0.0618714	0.838708	0.00124883	0.0183919	1.00627
ENSMUSG00000035863	Palm	10	paralemmin [Source:MGI Symbol;Acc:MGI:1261814]	18483	4.44749	1.70232	5.93222	4.18444	-0.865965	0.00178367	0.0192732	-1.07912	0.372954	0.077547	0.600928	0.54328	0.119196	0.582151	0.999943	0.196059	-1.5091	5.58764e-14	3.99756e-12	-1.61407	-0.240941	0.16932	0.999581	-0.334837	1.09234	5.93465e-06	0.000286702	1.25768
ENSMUSG00000036820	Amdhd2	17	amidohydrolase domain containing 2 [Source:MGI Symbol;Acc:MGI:2443978]	245847	2.6838	1.37277	3.39407	3.35348	-0.86539	0.00152953	0.017581	-1.07126	0.0348731	0.861155	0.982243	0.0470898	-0.134175	0.514774	0.999943	-0.201426	-0.97371	0.000324604	0.00205148	-1.11455	-0.154706	0.404594	0.999581	-0.235625	0.697321	0.0119394	0.0939183	0.856928
ENSMUSG00000005699	Pard6a	8	par-6 family cell polarity regulator alpha [Source:MGI Symbol;Acc:MGI:1927223]	56513	2.15148	0.985875	2.93727	2.80033	-0.865293	0.00799597	0.049411	-1.28487	0.0539458	0.812532	0.978847	0.0995266	-0.0936199	0.672114	0.999943	-0.168148	-1.12551	0.000427315	0.00255718	-1.3786	-0.160839	0.406866	0.999581	-0.252228	0.840725	0.00485359	0.0506046	1.09703
ENSMUSG00000035390	Brsk1	7	BR serine/threonine kinase 1 [Source:MGI Symbol;Acc:MGI:2685946]	381979	12.9653	5.30267	14.9537	12.1441	-0.864666	8.73671e-05	0.00293052	-0.974572	0.275652	0.13574	0.708746	0.348305	0.217067	0.264915	0.999943	0.295708	-1.27281	1.1896e-18	2.14963e-16	-1.31573	-0.0344924	0.807356	0.999581	-0.0381349	1.17234	7.6183e-12	5.23286e-09	1.25297
ENSMUSG00000020775	Mrpl38	11	mitochondrial ribosomal protein L38 [Source:MGI Symbol;Acc:MGI:1926269]	60441	6.23245	2.84472	8.34216	6.78589	-0.86448	0.000892462	0.0127853	-1.03685	0.254293	0.208106	0.787188	0.349637	0.0303332	0.882298	0.999943	0.0465651	-1.28732	4.09718e-10	1.37052e-08	-1.37937	-0.229569	0.153598	0.999581	-0.289403	0.958023	8.39352e-06	0.000379149	1.06655
ENSMUSG00000032131	Abcg4	9	ATP binding cassette subfamily G member 4 [Source:MGI Symbol;Acc:MGI:1890594]	192663	2.61849	1.45212	3.6704	3.28531	-0.864337	4.12445e-05	0.00182525	-0.961902	0.16362	0.337118	0.867513	0.19778	-0.142037	0.43965	0.999943	-0.183103	-1.09604	1.81345e-09	5.31541e-08	-1.15607	-0.294397	0.0601387	0.999581	-0.367565	0.69791	0.00062445	0.010501	0.765598
ENSMUSG00000031897	Psmb10	8	proteasome (prosome, macropain) subunit, beta type 10 [Source:MGI Symbol;Acc:MGI:1096380]	19171	3.39299	1.26206	4.71573	3.4322	-0.864035	0.00651045	0.0433469	-1.22638	0.290333	0.195373	0.774264	0.490224	0.127897	0.563616	0.999943	0.259801	-1.46642	3.37871e-07	5.57646e-06	-1.71044	-0.13057	0.504824	0.999581	-0.213017	1.10852	0.000236699	0.00513856	1.46692
ENSMUSG00000035637	Grhpr	4	glyoxylate reductase/hydroxypyruvate reductase [Source:MGI Symbol;Acc:MGI:1923488]	76238	2.76806	1.1633	3.31418	3.21515	-0.863996	0.00719264	0.0461732	-1.25258	0.0496121	0.826255	0.980552	0.0934606	0.0114344	0.958818	0.999943	0.0330933	-1.12999	0.000110996	0.00083321	-1.33491	-0.0341644	0.858735	0.999581	-0.0440259	0.975523	0.000874683	0.0136546	1.26436
ENSMUSG00000039546	Ajap1	4	adherens junction associated protein 1 [Source:MGI Symbol;Acc:MGI:2685419]	230959	2.90175	1.53693	3.58362	3.54398	-0.863843	0.000228718	0.00529758	-0.993936	0.0439864	0.802404	0.977123	0.0557796	-0.0999733	0.586638	0.999943	-0.126728	-0.967861	5.38194e-06	6.30158e-05	-1.04537	-0.13633	0.383471	0.999581	-0.168759	0.755601	0.000748422	0.0120562	0.853073
ENSMUSG00000042870	Tom1	8	target of myb1 trafficking protein [Source:MGI Symbol;Acc:MGI:1338026]	21968	3.50375	1.69866	4.00193	3.94067	-0.86355	0.000289843	0.00627329	-0.996771	0.0564663	0.77114	0.976581	0.0789997	-0.00125696	0.994889	0.999943	0.00114188	-0.987762	4.36131e-06	5.2648e-05	-1.0693	-0.0465762	0.786121	0.999581	-0.0641294	0.879075	5.61597e-05	0.00171597	0.983568
ENSMUSG00000063430	Wscd2	5	WSC domain containing 2 [Source:MGI Symbol;Acc:MGI:2445030]	320916	3.51599	2.35142	4.56409	5.19248	-0.863319	1.79567e-06	0.00023979	-0.930732	-0.135488	0.380322	0.886354	-0.154554	-0.35335	0.0407253	0.999943	-0.436133	-0.744393	1.53069e-06	2.13955e-05	-0.774192	-0.220351	0.136897	0.999581	-0.268587	0.449534	0.0152943	0.109797	0.482973
ENSMUSG00000056629	Fkbp2	19	FK506 binding protein 2 [Source:MGI Symbol;Acc:MGI:95542]	14227	7.09265	2.626	9.34818	6.36635	-0.863087	0.00164996	0.0183322	-1.06705	0.44846	0.027534	0.399232	0.621294	0.24018	0.23757	0.999943	0.347439	-1.52059	2.03032e-10	7.23322e-09	-1.68017	-0.192731	0.265033	0.999581	-0.259602	1.20277	9.19835e-07	6.31799e-05	1.3984
ENSMUSG00000041168	Lonp1	17	lon peptidase 1, mitochondrial [Source:MGI Symbol;Acc:MGI:1921392]	74142	5.46933	2.72446	7.37744	6.12503	-0.862562	2.98052e-05	0.0015014	-0.955078	0.245237	0.158928	0.736819	0.299049	-0.0460467	0.815074	0.999943	-0.0651886	-1.19509	1.20375e-12	6.67702e-11	-1.25044	-0.261857	0.125571	0.999581	-0.351874	0.787704	0.000283942	0.00590144	0.876474
ENSMUSG00000003546	Klc4	17	kinesin light chain 4 [Source:MGI Symbol;Acc:MGI:1922014]	74764	1.71094	0.691738	2.54723	1.82453	-0.861777	0.00556717	0.0393034	-1.19088	0.327393	0.135555	0.708746	0.518818	0.0622319	0.774661	0.999943	0.112251	-1.44856	5.28524e-07	8.2714e-06	-1.702	-0.259571	0.167212	0.999581	-0.391063	1.01076	0.000441347	0.00809702	1.28503
ENSMUSG00000032936	Camkv	9	CaM kinase-like vesicle-associated [Source:MGI Symbol;Acc:MGI:2384296]	235604	55.7783	31.5014	65.1521	70.3563	-0.861604	1.23639e-05	0.000833388	-0.94473	-0.0652366	0.709127	0.970247	-0.0794367	-0.150321	0.408962	0.999943	-0.191542	-0.828789	1.20517e-07	2.24726e-06	-0.86134	-0.0817384	0.584894	0.999581	-0.0987453	0.690288	7.75182e-05	0.00216813	0.738187
ENSMUSG00000034156	Tspoap1	11	TSPO associated protein 1 [Source:MGI Symbol;Acc:MGI:2450877]	207777	8.98821	4.56433	12.5191	10.35	-0.861402	6.03183e-05	0.00229518	-0.964129	0.254989	0.152092	0.727744	0.314043	-0.0849798	0.685428	0.999943	-0.129332	-1.22968	3.64079e-17	5.02487e-15	-1.27188	-0.305811	0.0889124	0.999581	-0.432201	0.716319	0.00233795	0.0294604	0.818942
ENSMUSG00000059734	Ndufs8	19	NADH:ubiquinone oxidoreductase core subunit S8 [Source:MGI Symbol;Acc:MGI:2385079]	225887	16.4159	6.47996	18.7026	15.8673	-0.861172	0.00188345	0.0199553	-1.07225	0.194146	0.360312	0.875053	0.285475	0.193035	0.382154	0.999943	0.362288	-1.26853	8.34226e-11	3.22078e-09	-1.34949	0.0551064	0.775455	0.999581	0.0948663	1.15071	2.7182e-05	0.000962409	1.41526
ENSMUSG00000037916	Ndufv1	19	NADH:ubiquinone oxidoreductase core subunit V1 [Source:MGI Symbol;Acc:MGI:107851]	17995	30.27	15.5653	36.0885	35.7279	-0.861134	0.000159394	0.00421239	-0.980578	0.0393513	0.831813	0.981169	0.0498461	-0.000637383	0.997502	0.999943	0.000415701	-0.98012	1.21902e-08	2.97177e-07	-1.02625	-0.0267704	0.875222	0.999581	-0.0333273	0.858073	0.000104458	0.00269332	0.964715
ENSMUSG00000032855	Pkd1	17	polycystin 1, transient receptor poteintial channel interacting [Source:MGI Symbol;Acc:MGI:97603]	18763	6.45099	3.72217	8.80402	8.2383	-0.860751	3.60997e-06	0.00039007	-0.932591	0.110664	0.495295	0.924125	0.130363	-0.194214	0.332154	0.999943	-0.272755	-1.03295	6.72805e-16	7.37058e-14	-1.05967	-0.291072	0.0914881	0.999581	-0.39153	0.581663	0.00690101	0.065148	0.647391
ENSMUSG00000030835	Nomo1	7	nodal modulator 1 [Source:MGI Symbol;Acc:MGI:2385850]	211548	6.34723	2.98117	8.23136	6.59047	-0.860555	4.44076e-06	0.000445808	-0.933878	0.302539	0.049087	0.512333	0.348032	0.0969949	0.550584	0.999943	0.117142	-1.22723	8.52977e-14	5.84023e-12	-1.28089	-0.186623	0.184452	0.999581	-0.216754	0.965084	8.57991e-08	9.38435e-06	1.0386
ENSMUSG00000022558	Mroh1	15	maestro heat-like repeat family member 1 [Source:MGI Symbol;Acc:MGI:2442558]	223658	1.67032	0.69542	2.41393	1.55009	-0.860521	1.17848e-05	0.000815628	-0.940969	0.57988	0.000231257	0.0242693	0.674706	0.174094	0.342513	0.999943	0.220637	-1.55118	1.17705e-22	4.29818e-20	-1.61344	-0.35427	0.0222013	0.999581	-0.441729	1.05335	1.36123e-07	1.32888e-05	1.14936
ENSMUSG00000029055	Plch2	4	phospholipase C, eta 2 [Source:MGI Symbol;Acc:MGI:2443078]	269615	3.20796	1.4887	4.15466	3.38734	-0.860406	8.65908e-05	0.00291139	-0.968595	0.280381	0.110905	0.667873	0.345461	0.0357788	0.850303	0.999943	0.045941	-1.24112	1.28182e-12	7.06534e-11	-1.30705	-0.227726	0.143019	0.999581	-0.286989	0.90953	8.7225e-06	0.000389046	0.999509
ENSMUSG00000038534	Osbpl7	11	oxysterol binding protein-like 7 [Source:MGI Symbol;Acc:MGI:1918490]	71240	1.14031	0.618787	1.75879	1.52535	-0.860391	0.00214387	0.0216899	-1.08049	0.17162	0.413792	0.89899	0.253062	-0.191453	0.377548	0.999943	-0.324873	-1.18922	1.08196e-06	1.57776e-05	-1.32489	-0.361945	0.0536777	0.999581	-0.565889	0.61255	0.0254965	0.153301	0.739606
ENSMUSG00000032120	C2cd2l	9	C2 calcium-dependent domain containing 2-like [Source:MGI Symbol;Acc:MGI:1919014]	71764	4.50829	2.27423	7.12369	5.18842	-0.860259	0.00010271	0.00323799	-0.971	0.374489	0.0492012	0.512503	0.483024	-0.0329281	0.861887	0.999943	-0.0421904	-1.37084	1.70239e-13	1.08903e-11	-1.44975	-0.408375	0.0103897	0.999581	-0.511307	0.848232	2.61581e-06	0.000147759	0.912463
ENSMUSG00000033510	Otud7a	7	OTU domain containing 7A [Source:MGI Symbol;Acc:MGI:2158505]	170711	3.64153	1.88493	4.48591	4.24063	-0.859457	3.70842e-05	0.00173505	-0.952771	0.0911079	0.612169	0.950171	0.112457	-0.0833814	0.668524	0.999943	-0.116203	-1.00835	5.2131e-08	1.06997e-06	-1.06283	-0.158809	0.35642	0.999581	-0.21659	0.746137	0.000463862	0.00838466	0.823357
ENSMUSG00000034254	Agpat1	17	1-acylglycerol-3-phosphate O-acyltransferase 1 (lysophosphatidic acid acyltransferase, alpha) [Source:MGI Symbol;Acc:MGI:1932075]	55979	9.07931	4.17932	11.3299	9.5878	-0.858903	0.00020206	0.00493982	-0.982709	0.209015	0.27366	0.839147	0.270787	0.0390894	0.842124	0.999943	0.0527225	-1.17828	3.88495e-10	1.30953e-08	-1.24837	-0.159805	0.322799	0.999581	-0.20479	0.930323	4.09228e-06	0.000208595	1.01948
ENSMUSG00000020785	Camkk1	11	calcium/calmodulin-dependent protein kinase kinase 1, alpha [Source:MGI Symbol;Acc:MGI:1891766]	55984	19.0576	10.9632	20.6642	24.6932	-0.858798	3.65926e-05	0.00173505	-0.95316	-0.176402	0.332892	0.867513	-0.219544	-0.177946	0.360957	0.999943	-0.241195	-0.709277	3.25442e-08	7.03372e-07	-0.727833	-0.0061941	0.965401	0.999581	-0.00858699	0.656227	8.54049e-05	0.00234008	0.696422
ENSMUSG00000059316	Slc27a4	2	solute carrier family 27 (fatty acid transporter), member 4 [Source:MGI Symbol;Acc:MGI:1347347]	26569	5.15754	2.54026	6.93243	5.88243	-0.858708	0.000388866	0.00757619	-0.999281	0.220294	0.240479	0.816612	0.28215	-0.0400803	0.840441	0.999943	-0.0559924	-1.20642	4.62504e-11	1.88092e-09	-1.27473	-0.266802	0.0741515	0.999581	-0.325311	0.833226	0.000106155	0.00272888	0.927309
ENSMUSG00000038181	Chpf2	5	chondroitin polymerizing factor 2 [Source:MGI Symbol;Acc:MGI:1917522]	100910	2.99088	1.3808	3.82437	3.24477	-0.85809	0.000599745	0.00996407	-1.01171	0.203016	0.311358	0.861542	0.276547	-0.0053925	0.97962	0.999943	-0.00959807	-1.21732	4.69773e-12	2.29582e-10	-1.28057	-0.202371	0.235417	0.999581	-0.273702	0.879246	7.92012e-05	0.00220786	0.985466
ENSMUSG00000002658	Gtf2f1	17	general transcription factor IIF, polypeptide 1 [Source:MGI Symbol;Acc:MGI:1923848]	98053	13.7835	6.04093	15.145	13.9231	-0.857947	0.000275295	0.00605093	-0.988081	0.122727	0.522478	0.930796	0.160249	0.162266	0.437453	0.999943	0.246774	-1.0923	1.0343e-10	3.95834e-09	-1.14267	0.0720721	0.682369	0.999581	0.103186	1.07436	1.92841e-06	0.000117013	1.21749
ENSMUSG00000000253	Gmpr	13	guanosine monophosphate reductase [Source:MGI Symbol;Acc:MGI:1913605]	66355	10.1362	6.13191	12.6735	14.1736	-0.857934	0.0002668	0.00590087	-0.986521	-0.0961251	0.620499	0.951425	-0.124521	-0.18018	0.37724	0.999943	-0.255893	-0.815117	5.02313e-06	5.94901e-05	-0.856542	-0.092167	0.582727	0.999581	-0.115503	0.641782	0.00219212	0.0280582	0.71379
ENSMUSG00000039771	Polr2j	5	polymerase (RNA) II (DNA directed) polypeptide J [Source:MGI Symbol;Acc:MGI:109582]	20022	11.0495	5.02264	11.8882	11.6297	-0.857724	0.000393451	0.00761874	-0.996067	0.0554503	0.765419	0.975225	0.070209	0.100935	0.608217	0.999943	0.144115	-0.988951	3.59322e-06	4.43985e-05	-1.06328	0.0611517	0.717932	0.999581	0.0892639	0.986261	1.92695e-05	0.000723798	1.12565
ENSMUSG00000028541	B4galt2	4	UDP-Gal:betaGlcNAc beta 1,4- galactosyltransferase, polypeptide 2 [Source:MGI Symbol;Acc:MGI:1858493]	53418	2.86235	1.20038	3.72735	2.84368	-0.857459	0.000932178	0.0131555	-1.02771	0.299089	0.148648	0.725587	0.421107	0.127266	0.53656	0.999943	0.188564	-1.33339	1.0469e-09	3.24207e-08	-1.44322	-0.165236	0.339141	0.999581	-0.218109	1.07402	5.84569e-07	4.36445e-05	1.19895
ENSMUSG00000023118	Sympk	7	symplekin [Source:MGI Symbol;Acc:MGI:1915438]	68188	4.963	2.77343	7.23993	6.19313	-0.857299	1.51623e-05	0.00095211	-0.940321	0.210768	0.223465	0.806063	0.256224	-0.163128	0.415248	0.999943	-0.230639	-1.15166	1.27992e-14	1.03385e-12	-1.19291	-0.35113	0.0418378	0.999581	-0.474972	0.629198	0.00326209	0.0373203	0.696324
ENSMUSG00000015363	Trabd	15	TraB domain containing [Source:MGI Symbol;Acc:MGI:1915226]	67976	0.995292	0.489951	1.60365	1.2487	-0.856221	0.00385238	0.0314841	-1.12294	0.256328	0.242707	0.818368	0.406457	-0.099793	0.649377	0.999943	-0.175458	-1.37104	1.23839e-08	3.01062e-07	-1.51953	-0.383218	0.0374259	0.999581	-0.56794	0.780902	0.00289451	0.0341377	0.929608
ENSMUSG00000040136	Abcc8	7	ATP-binding cassette, sub-family C (CFTR/MRP), member 8 [Source:MGI Symbol;Acc:MGI:1352629]	20927	2.43537	1.48166	3.14816	3.38865	-0.855122	0.000246943	0.0056288	-0.980583	-0.0556623	0.76687	0.975244	-0.0679697	-0.222995	0.249295	0.999943	-0.296819	-0.85482	6.33208e-06	7.2303e-05	-0.907418	-0.177123	0.246131	0.999581	-0.214648	0.606364	0.00261263	0.0316614	0.667408
ENSMUSG00000040767	Snrnp25	11	small nuclear ribonucleoprotein 25 (U11/U12) [Source:MGI Symbol;Acc:MGI:1925622]	78372	2.63432	1.38723	3.64729	3.75226	-0.854951	0.00737197	0.0468354	-1.22195	-0.00670355	0.976239	0.997323	-0.0101294	-0.109576	0.620566	0.999943	-0.210235	-0.975324	0.00264852	0.011409	-1.20698	-0.0974094	0.622469	0.999581	-0.182267	0.671009	0.0408625	0.207356	0.993722
ENSMUSG00000055762	Eef1d	15	eukaryotic translation elongation factor 1 delta (guanine nucleotide exchange protein) [Source:MGI Symbol;Acc:MGI:1913906]	66656	9.62769	4.24019	10.0217	9.56745	-0.854792	7.62308e-05	0.00267753	-0.957119	0.0837165	0.637572	0.956596	0.103853	0.166575	0.388271	0.999943	0.226094	-1.01483	3.74788e-10	1.27807e-08	-1.05658	0.108116	0.490335	0.999581	0.137687	1.06735	5.64466e-08	6.54934e-06	1.16746
ENSMUSG00000036111	Lmo1	7	LIM domain only 1 [Source:MGI Symbol;Acc:MGI:102812]	109594	2.72335	1.4582	3.1562	3.74618	-0.854705	0.00415286	0.0327631	-1.12869	-0.130626	0.555157	0.940138	-0.200018	-0.15851	0.465974	0.999943	-0.257848	-0.775436	0.00770079	0.0276597	-0.918671	-0.0259192	0.892773	0.999581	-0.0426492	0.683635	0.0142068	0.105065	0.853333
ENSMUSG00000040447	Spns2	11	spinster homolog 2 [Source:MGI Symbol;Acc:MGI:2384936]	216892	6.73263	3.6098	8.03777	8.19945	-0.854508	0.00012845	0.00368058	-0.965639	0.00466738	0.980278	0.997345	0.00763374	-0.111829	0.572633	0.999943	-0.155021	-0.931509	3.07271e-09	8.48166e-08	-0.968174	-0.119641	0.432638	0.999581	-0.149692	0.740485	6.0101e-05	0.00181062	0.795241
ENSMUSG00000057411	Fam173a	17	family with sequence similarity 173, member A [Source:MGI Symbol;Acc:MGI:2384888]	214917	1.76231	0.995749	2.53657	2.49954	-0.854092	0.00351499	0.0298164	-1.10689	0.0399639	0.853898	0.982217	0.0667812	-0.204434	0.351757	0.999943	-0.362101	-1.02967	8.41205e-05	0.000663277	-1.1656	-0.253867	0.185562	0.999581	-0.415229	0.587544	0.0387267	0.199824	0.729001
ENSMUSG00000040699	Limd2	11	LIM domain containing 2 [Source:MGI Symbol;Acc:MGI:1915053]	67803	5.60021	3.11905	6.27636	7.19675	-0.853038	0.000305981	0.00650324	-0.982392	-0.122772	0.546897	0.937011	-0.167649	-0.119292	0.565599	0.999943	-0.17511	-0.766097	3.26663e-05	0.000298683	-0.808825	0.00473687	0.978505	0.999581	0.00758799	0.720687	0.000334627	0.00659726	0.791
ENSMUSG00000062753	AI413582	17	expressed sequence AI413582 [Source:MGI Symbol;Acc:MGI:2146839]	106672	6.67699	2.74349	7.12099	6.54474	-0.852939	0.00150932	0.0174546	-1.04076	0.109394	0.597582	0.946552	0.151394	0.169531	0.407579	0.999943	0.252195	-1.05815	5.43702e-05	0.000456418	-1.19033	0.0708366	0.702985	0.999581	0.11631	1.07981	2.17414e-05	0.00079945	1.27759
ENSMUSG00000028444	Cntfr	4	ciliary neurotrophic factor receptor [Source:MGI Symbol;Acc:MGI:99605]	12804	0.853534	0.502134	1.42387	1.33182	-0.852694	0.0066738	0.0440614	-1.19358	0.0861336	0.70226	0.968194	0.163015	-0.290863	0.188046	0.999943	-0.556345	-1.05894	0.00141739	0.00683464	-1.34758	-0.33607	0.0898009	0.999581	-0.707987	0.452718	0.160628	0.439711	0.622274
ENSMUSG00000031169	Porcn	X	porcupine O-acyltransferase [Source:MGI Symbol;Acc:MGI:1890212]	53627	7.1902	3.94025	7.84503	8.73386	-0.852636	1.43159e-05	0.000921096	-0.933727	-0.103771	0.530665	0.934279	-0.122491	-0.105061	0.549605	0.999943	-0.13055	-0.772894	4.81197e-06	5.74011e-05	-0.808123	0.00484608	0.973932	0.999581	0.00554985	0.732521	7.43745e-05	0.00210879	0.789647
ENSMUSG00000068922	Msto1	3	misato 1, mitochondrial distribution and morphology regulator [Source:MGI Symbol;Acc:MGI:2385175]	229524	1.41649	0.805157	1.7441	1.90745	-0.85238	0.00125641	0.0157246	-1.03109	-0.066367	0.74139	0.972247	-0.0880737	-0.191185	0.345985	0.999943	-0.271143	-0.852084	0.000352966	0.00219296	-0.937847	-0.128655	0.448431	0.999581	-0.16949	0.647679	0.00688109	0.065024	0.743751
ENSMUSG00000031750	Il34	8	interleukin 34 [Source:MGI Symbol;Acc:MGI:1923777]	76527	4.85828	2.33773	6.06285	5.4586	-0.851142	0.000703283	0.0110414	-1.0065	0.135426	0.504797	0.926419	0.184146	-3.00793e-05	0.999885	0.999943	0.000364128	-1.09479	7.95637e-07	1.19913e-05	-1.18661	-0.119263	0.513981	0.999581	-0.16939	0.862441	0.000306033	0.00618258	0.992737
ENSMUSG00000024039	Cbs	17	cystathionine beta-synthase [Source:MGI Symbol;Acc:MGI:88285]	12411	1.35525	0.761395	1.57009	1.71478	-0.851117	0.000121265	0.00354649	-0.959722	-0.0733272	0.669762	0.963025	-0.085168	-0.117551	0.526507	0.999943	-0.148304	-0.80862	0.000127435	0.000935768	-0.871861	-0.0384531	0.819615	0.999581	-0.0483247	0.70319	0.00208162	0.0270185	0.799385
ENSMUSG00000022469	Rapgef3	15	Rap guanine nucleotide exchange factor (GEF) 3 [Source:MGI Symbol;Acc:MGI:2441741]	223864	2.02515	0.794876	2.99293	1.93398	-0.850879	0.00221446	0.0220979	-1.05966	0.479557	0.0203295	0.346769	0.677544	0.114242	0.593515	0.999943	0.179962	-1.61029	1.30809e-14	1.05175e-12	-1.72965	-0.357543	0.0363918	0.999581	-0.485137	1.06017	1.51906e-05	0.000605228	1.22285
ENSMUSG00000024792	Zfpl1	19	zinc finger like protein 1 [Source:MGI Symbol;Acc:MGI:1891017]	81909	2.53216	1.27168	3.43483	3.1337	-0.850808	0.00283936	0.0258797	-1.08001	0.120997	0.568789	0.942379	0.179916	-0.0939354	0.661789	0.999943	-0.150031	-1.10235	3.79961e-05	0.000338584	-1.25356	-0.205767	0.274515	0.999581	-0.316254	0.749536	0.00627085	0.0604282	0.915055
ENSMUSG00000039660	Spout1	2	SPOUT domain containing methyltransferase 1 [Source:MGI Symbol;Acc:MGI:106544]	227695	2.76952	1.30401	3.94636	3.05279	-0.849339	0.000906479	0.0129364	-1.01005	0.300207	0.129651	0.700324	0.404861	-0.00701421	0.972624	0.999943	-0.0118081	-1.30045	3.06711e-09	8.47954e-08	-1.4101	-0.296085	0.0852537	0.999581	-0.40354	0.866244	0.000220268	0.00487429	0.983376
ENSMUSG00000025362	Rps26	10	ribosomal protein S26 [Source:MGI Symbol;Acc:MGI:1351628]		17.3666	7.56266	18.5687	17.9973	-0.84818	0.00166433	0.0184196	-1.03819	0.0671995	0.745686	0.972641	0.0983338	0.158224	0.472956	0.999943	0.292961	-1.01868	2.4791e-05	0.000235653	-1.12864	0.113935	0.563713	0.999581	0.213334	1.01457	0.000583247	0.0100255	1.3126
ENSMUSG00000010086	Rnf112	11	ring finger protein 112 [Source:MGI Symbol;Acc:MGI:106611]	22671	36.555	21.8127	40.2576	48.9011	-0.848014	7.69924e-05	0.00268724	-0.948994	-0.196839	0.262403	0.82992	-0.23968	-0.229553	0.252157	0.999943	-0.322438	-0.672608	3.90015e-05	0.000345436	-0.702438	-0.0529231	0.753528	0.999581	-0.0705168	0.54515	0.0138108	0.103023	0.611883
ENSMUSG00000067818	Myl9	2	myosin, light polypeptide 9, regulatory [Source:MGI Symbol;Acc:MGI:2138915]	98932	5.64786	1.40857	5.23993	3.50748	-0.847863	0.00401187	0.0321927	-1.10495	0.403688	0.0606039	0.552613	0.601112	0.576985	0.00654207	0.47192	0.905976	-1.48165	1.44627e-07	2.63516e-06	-1.71131	0.200354	0.287486	0.999581	0.319916	1.64534	8.68362e-10	2.2256e-07	2.0032
ENSMUSG00000027223	Mapk8ip1	2	mitogen-activated protein kinase 8 interacting protein 1 [Source:MGI Symbol;Acc:MGI:1309464]	19099	9.43723	4.67309	13.8511	10.7727	-0.846584	0.000441295	0.00820833	-0.983234	0.309983	0.115787	0.67867	0.413417	-0.0338082	0.869334	0.999943	-0.0490544	-1.33975	5.44391e-20	1.36316e-17	-1.38764	-0.377945	0.00807503	0.999581	-0.449402	0.850742	4.04793e-06	0.000208117	0.916996
ENSMUSG00000049760	Micos13	17	mitochondrial contact site and cristae organizing system subunit 13 [Source:MGI Symbol;Acc:MGI:2442174]	224904	20.4172	8.02668	20.7085	18.4891	-0.84649	0.000652937	0.0105524	-0.994074	0.153076	0.40543	0.898465	0.192045	0.277826	0.181214	0.999943	0.417898	-1.08809	1.51594e-06	2.12062e-05	-1.18426	0.157847	0.397459	0.999581	0.242929	1.15888	1.16578e-05	0.000489458	1.39668
ENSMUSG00000035686	Thrsp	7	thyroid hormone responsive [Source:MGI Symbol;Acc:MGI:109126]		9.34837	4.82371	8.61501	10.8657	-0.846413	0.00010913	0.0033436	-0.950274	-0.226675	0.269261	0.834483	-0.312631	-0.0168674	0.931706	0.999943	-0.0204573	-0.576292	0.0139317	0.0443909	-0.634319	0.201309	0.285261	0.999581	0.307999	0.820986	0.000133012	0.00324443	0.916049
ENSMUSG00000053693	Mast1	8	microtubule associated serine/threonine kinase 1 [Source:MGI Symbol;Acc:MGI:1861901]	56527	1.27284	0.624514	2.25613	1.45939	-0.846165	0.0011588	0.0149389	-1.01752	0.535125	0.00348347	0.131788	0.671068	0.024339	0.904513	0.999943	0.0456875	-1.53628	3.74026e-11	1.54986e-09	-1.6852	-0.44631	0.0124374	0.999581	-0.609664	0.864232	0.00108255	0.0163353	1.04794
ENSMUSG00000031788	Kifc3	8	kinesin family member C3 [Source:MGI Symbol;Acc:MGI:109202]	16582	1.77423	0.794137	2.62411	2.06919	-0.845646	0.00642884	0.0430261	-1.16586	0.237433	0.286907	0.842942	0.394393	-0.027174	0.901856	0.999943	-0.0464999	-1.39645	6.69281e-09	1.74303e-07	-1.54826	-0.320911	0.0590926	0.999581	-0.426625	0.927582	0.000285623	0.00590929	1.09815
ENSMUSG00000025583	Rptor	11	regulatory associated protein of MTOR, complex 1 [Source:MGI Symbol;Acc:MGI:1921620]	74370	4.40615	2.48593	5.66534	5.44141	-0.844938	4.60866e-06	0.000456193	-0.914005	0.0820115	0.600353	0.947257	0.0959934	-0.14474	0.422219	0.999943	-0.184384	-0.976107	2.15546e-12	1.12779e-10	-1.00642	-0.220863	0.133365	0.999581	-0.267796	0.667097	0.000276283	0.00579992	0.716705
ENSMUSG00000037979	Ccdc92	5	coiled-coil domain containing 92 [Source:MGI Symbol;Acc:MGI:106485]	215707	2.76827	1.17382	4.20141	2.78323	-0.844495	0.00155896	0.017734	-1.02839	0.458629	0.025758	0.38828	0.646579	0.0738382	0.724665	0.999943	0.108776	-1.51266	7.25012e-11	2.84295e-09	-1.66623	-0.358623	0.0483929	0.999581	-0.525121	0.966039	9.74011e-05	0.00256565	1.12164
ENSMUSG00000027296	Itpka	2	inositol 1,4,5-trisphosphate 3-kinase A [Source:MGI Symbol;Acc:MGI:1333822]	228550	14.1961	9.29134	19.2545	21.696	-0.844194	0.000834683	0.0121929	-1.00042	-0.0965858	0.643259	0.958185	-0.136403	-0.30911	0.145359	0.999943	-0.481235	-0.814561	2.63719e-06	3.4179e-05	-0.8552	-0.254265	0.125833	0.999581	-0.331569	0.459218	0.0213085	0.135422	0.500662
ENSMUSG00000054889	Dsp	13	desmoplakin [Source:MGI Symbol;Acc:MGI:109611]	109620	3.07046	2.56862	3.23847	5.89711	-0.844012	0.000360256	0.00727451	-0.973349	-0.350059	0.121452	0.687375	-0.821504	-0.453016	0.0338598	0.999943	-0.714245	-0.115745	0.717347	0.830548	-0.143356	0.0733378	0.705729	0.999581	0.122747	0.215096	0.294837	0.595981	0.239711
ENSMUSG00000002210	Smg9	7	smg-9 homolog, nonsense mediated mRNA decay factor (C. elegans) [Source:MGI Symbol;Acc:MGI:1919247]	71997	1.71916	0.71013	2.64549	1.84141	-0.844	0.00613139	0.0417058	-1.15003	0.355391	0.10814	0.662821	0.576635	0.0173536	0.937226	0.999943	0.0314726	-1.52556	2.90791e-09	8.09046e-08	-1.71839	-0.354195	0.055197	0.999581	-0.532504	0.957234	0.000483786	0.00865372	1.16567
ENSMUSG00000032187	Smarca4	9	SWI/SNF related, matrix associated, actin dependent regulator of chromatin, subfamily a, member 4 [Source:MGI Symbol;Acc:MGI:88192]	20586	7.13248	3.76217	10.1267	8.21839	-0.843984	4.69328e-06	0.000459841	-0.912614	0.291823	0.0652525	0.567781	0.340258	-0.0643971	0.721549	0.999943	-0.0822249	-1.21834	8.54205e-22	2.72228e-19	-1.24939	-0.345861	0.0147616	0.999581	-0.409855	0.765765	1.20767e-05	0.000500919	0.817314
ENSMUSG00000006024	Napa	7	N-ethylmaleimide sensitive fusion protein attachment protein alpha [Source:MGI Symbol;Acc:MGI:104563]	108124	27.0033	15.1076	30.3493	33.5749	-0.843292	3.74324e-05	0.00173629	-0.931994	-0.0811061	0.653843	0.960121	-0.0999337	-0.0561099	0.779733	0.999943	-0.0777229	-0.806043	2.29677e-11	9.89136e-10	-0.825034	0.0288263	0.860384	0.999581	0.0380809	0.771969	4.05688e-05	0.00132948	0.837311
ENSMUSG00000072770	Acrbp	6	proacrosin binding protein [Source:MGI Symbol;Acc:MGI:1859515]	54137	1.00426	0.545034	1.29718	1.46436	-0.843148	0.00771418	0.0482663	-1.18994	-0.091687	0.681666	0.965902	-0.141698	-0.241159	0.276104	0.999943	-0.484772	-0.811307	0.0168236	0.0517794	-1.04375	-0.144377	0.465616	0.999581	-0.331568	0.48086	0.147671	0.420952	0.693505
ENSMUSG00000022561	Gpaa1	15	GPI anchor attachment protein 1 [Source:MGI Symbol;Acc:MGI:1202392]	14731	1.44728	0.765031	2.33817	2.06102	-0.843077	0.00795419	0.0492527	-1.1993	0.121745	0.591282	0.945581	0.222019	-0.192122	0.385798	0.999943	-0.392346	-1.2234	8.85465e-06	9.65801e-05	-1.40979	-0.358129	0.063899	0.999581	-0.601292	0.627791	0.0301114	0.169377	0.78705
ENSMUSG00000024170	Telo2	17	telomere maintenance 2 [Source:MGI Symbol;Acc:MGI:1918968]	71718	2.38338	1.316	3.08764	2.94956	-0.843014	9.91338e-05	0.00316715	-0.944488	0.0813173	0.648675	0.95871	0.102636	-0.14809	0.463776	0.999943	-0.214291	-0.991474	1.90535e-08	4.40012e-07	-1.04286	-0.219031	0.208559	0.999581	-0.304986	0.639819	0.00485811	0.0506196	0.717066
ENSMUSG00000015094	Npdc1	2	neural proliferation, differentiation and control 1 [Source:MGI Symbol;Acc:MGI:1099802]	18146	10.3782	5.88444	14.862	13.4998	-0.843001	0.000429924	0.00807736	-0.976458	0.14309	0.471612	0.918441	0.194588	-0.160281	0.428857	0.999943	-0.227785	-1.1061	6.0724e-11	2.41354e-09	-1.16144	-0.330233	0.0312139	0.999581	-0.409054	0.680945	0.000171641	0.00402104	0.730841
ENSMUSG00000003068	Stk11	10	serine/threonine kinase 11 [Source:MGI Symbol;Acc:MGI:1341870]	20869	2.07283	0.925841	2.94513	2.21737	-0.842501	0.0021287	0.0215998	-1.04269	0.322042	0.125348	0.694578	0.468857	0.0604432	0.772725	0.999943	0.0961921	-1.37094	1.19887e-09	3.67374e-08	-1.50107	-0.270172	0.112428	0.999581	-0.358247	0.986735	1.23614e-05	0.000511494	1.12011
ENSMUSG00000056493	Foxk1	5	forkhead box K1 [Source:MGI Symbol;Acc:MGI:1347488]	17425	1.16666	0.791494	1.6961	1.76798	-0.840963	7.80312e-05	0.00269167	-0.937072	-0.0238524	0.895371	0.985682	-0.0261136	-0.350667	0.0624731	0.999943	-0.459878	-0.856406	4.25064e-06	5.1525e-05	-0.907351	-0.328558	0.0413381	0.999581	-0.420513	0.428052	0.0301385	0.169377	0.463478
ENSMUSG00000034757	Tmub2	11	transmembrane and ubiquitin-like domain containing 2 [Source:MGI Symbol;Acc:MGI:1919303]	72053	8.41288	4.52334	11.0423	10.0374	-0.840621	4.41892e-05	0.00188388	-0.929917	0.141102	0.430217	0.906211	0.174296	-0.0601162	0.750443	0.999943	-0.0773537	-1.0556	1.16266e-10	4.38259e-09	-1.09987	-0.192048	0.225038	0.999581	-0.237419	0.775458	2.66666e-05	0.00095004	0.837938
ENSMUSG00000041346	Wrap53	11	WD repeat containing, antisense to Trp53 [Source:MGI Symbol;Acc:MGI:2384933]	216853	2.62526	1.27015	3.01536	3.06559	-0.839769	0.00296055	0.0266242	-1.05918	0.0103722	0.960269	0.996706	0.0196597	-0.0153889	0.941854	0.999943	-0.0163871	-0.951223	0.000236445	0.00157822	-1.07268	-0.0185474	0.918316	0.999581	-0.020796	0.851579	0.0012436	0.0183305	1.02649
ENSMUSG00000020778	Ten1	11	TEN1 telomerase capping complex subunit [Source:MGI Symbol;Acc:MGI:1916785]	69535	2.73469	1.24905	2.81347	3.02077	-0.838868	0.00268825	0.0249359	-1.05507	-0.0432917	0.826567	0.980552	-0.0520174	0.0174284	0.929416	0.999943	0.0272373	-0.863203	0.00154664	0.00734078	-0.995362	0.0711302	0.679916	0.999581	0.0931534	0.880936	0.000920938	0.0142215	1.06679
ENSMUSG00000068264	Ap5s1	2	adaptor-related protein 5 complex, sigma 1 subunit [Source:MGI Symbol;Acc:MGI:1916846]	69596	1.75429	0.946727	2.24006	2.37816	-0.837892	0.00554896	0.0392332	-1.11943	-0.0346383	0.872582	0.98264	-0.0501385	-0.174961	0.412836	0.999943	-0.273584	-0.890331	0.00346187	0.0142776	-1.06508	-0.135944	0.47403	0.999581	-0.209401	0.649564	0.0266015	0.157432	0.830428
ENSMUSG00000022443	Myh9	15	myosin, heavy polypeptide 9, non-muscle [Source:MGI Symbol;Acc:MGI:107717]	17886	5.71862	2.75962	7.39788	6.10875	-0.837779	6.25307e-05	0.00235405	-0.930597	0.260414	0.147194	0.724367	0.323571	0.0319793	0.865624	0.999943	0.0419519	-1.20352	1.10998e-15	1.13115e-13	-1.2479	-0.2222	0.130399	0.999581	-0.26855	0.895929	3.42542e-07	2.81442e-05	0.957415
ENSMUSG00000071074	Yipf3	17	Yip1 domain family, member 3 [Source:MGI Symbol;Acc:MGI:106280]	28064	3.29021	1.70525	4.72823	3.93255	-0.837624	0.00102329	0.013912	-0.995588	0.237304	0.206755	0.78539	0.306118	-0.0936863	0.637989	0.999943	-0.132712	-1.19162	1.00459e-07	1.92923e-06	-1.2973	-0.321626	0.0541339	0.999581	-0.426212	0.735428	0.00263134	0.0318207	0.848156
ENSMUSG00000032562	Gnai2	9	guanine nucleotide binding protein (G protein), alpha inhibiting 2 [Source:MGI Symbol;Acc:MGI:95772]	14678	10.5129	4.66634	13.1042	10.3783	-0.837608	7.96985e-05	0.00273819	-0.934187	0.308726	0.0810174	0.607616	0.379292	0.112403	0.55895	0.999943	0.149396	-1.26236	4.28328e-17	5.86541e-15	-1.30783	-0.176507	0.241269	0.999581	-0.216945	0.98983	1.35072e-07	1.32888e-05	1.06883
ENSMUSG00000027163	Commd9	2	COMM domain containing 9 [Source:MGI Symbol;Acc:MGI:1923751]	76501	4.52946	2.27136	5.27289	5.31649	-0.836165	0.00136996	0.0163915	-1.00468	0.0169754	0.933239	0.990947	0.0265281	-0.00707474	0.973046	0.999943	-0.00147703	-0.933223	7.75361e-05	0.000618066	-1.02612	-0.0156089	0.931851	0.999581	-0.0121285	0.837003	0.000793384	0.0126265	0.987419
ENSMUSG00000020734	Grin2c	11	glutamate receptor, ionotropic, NMDA2C (epsilon 3) [Source:MGI Symbol;Acc:MGI:95822]	14813	1.11216	0.746066	1.45432	1.8525	-0.835119	0.00446025	0.0341868	-1.08818	-0.204628	0.347454	0.869016	-0.311142	-0.354088	0.108963	0.999943	-0.664866	-0.681894	0.0074197	0.0268315	-0.767861	-0.198682	0.305065	0.999581	-0.342204	0.32474	0.267	0.5673	0.406653
ENSMUSG00000002409	Dyrk1b	7	dual-specificity tyrosine-(Y)-phosphorylation regulated kinase 1b [Source:MGI Symbol;Acc:MGI:1330302]	13549	1.07686	0.618635	1.92432	1.58071	-0.834876	0.00676665	0.0444876	-1.13922	0.206408	0.347578	0.869016	0.330362	-0.224766	0.304193	0.999943	-0.381966	-1.27221	3.75308e-06	4.61318e-05	-1.46208	-0.482484	0.00850409	0.999581	-0.698656	0.592243	0.0358559	0.189335	0.738421
ENSMUSG00000000325	Arvcf	16	armadillo repeat gene deleted in velocardiofacial syndrome [Source:MGI Symbol;Acc:MGI:109620]	11877	1.30669	0.653058	1.99823	1.55194	-0.834861	0.00217078	0.02187	-1.02745	0.286879	0.167222	0.747142	0.408998	-0.0814111	0.703841	0.999943	-0.13179	-1.32352	6.19597e-10	2.0149e-08	-1.42907	-0.379755	0.0303838	0.999581	-0.528364	0.765023	0.00172603	0.0234304	0.879355
ENSMUSG00000018677	Slc25a39	11	solute carrier family 25, member 39 [Source:MGI Symbol;Acc:MGI:1196386]	68066	5.13079	1.84548	6.89523	4.65318	-0.833508	0.00610085	0.041643	-1.1203	0.391961	0.073333	0.590938	0.613969	0.187005	0.393079	0.999943	0.327857	-1.56931	2.15528e-11	9.35094e-10	-1.72476	-0.201772	0.244045	0.999581	-0.271355	1.20285	3.11054e-06	0.000166919	1.4287
ENSMUSG00000020821	Kif1c	11	kinesin family member 1C [Source:MGI Symbol;Acc:MGI:1098260]	16562	3.69883	1.81744	4.27358	4.08599	-0.833425	0.000213089	0.00505239	-0.94492	0.0810152	0.683064	0.966015	0.110907	-0.0327534	0.87492	0.999943	-0.0500679	-0.992782	2.26313e-08	5.11847e-07	-1.04757	-0.101752	0.573499	0.999581	-0.149063	0.791451	0.000233332	0.00510063	0.878637
ENSMUSG00000033174	Mgll	6	monoglyceride lipase [Source:MGI Symbol;Acc:MGI:1346042]	23945	12.8384	6.14807	14.2112	13.6937	-0.832124	9.70693e-05	0.00314326	-0.929489	0.0639347	0.737269	0.972025	0.0827831	0.0726252	0.709805	0.999943	0.0996452	-0.970939	2.68413e-10	9.41569e-09	-1.00715	0.0244505	0.874533	0.999581	0.0316814	0.956264	2.64117e-09	5.39932e-07	1.0126
ENSMUSG00000029594	Rbm19	5	RNA binding motif protein 19 [Source:MGI Symbol;Acc:MGI:1921361]	74111	1.31122	0.610429	1.74881	1.49184	-0.831851	0.0042315	0.0331288	-1.07102	0.176869	0.406739	0.89855	0.262802	-0.0280309	0.894869	0.999943	-0.0437718	-1.17972	6.23999e-06	7.144e-05	-1.32899	-0.208802	0.23905	0.999581	-0.293039	0.854392	0.0010174	0.0155296	1.01057
ENSMUSG00000041351	Rap1gap	4	Rap1 GTPase-activating protein [Source:MGI Symbol;Acc:MGI:109338]	110351	7.2784	3.04888	11.3414	7.03003	-0.83136	0.00102411	0.013912	-0.986058	0.546195	0.00699373	0.196041	0.748746	0.117224	0.577736	0.999943	0.178625	-1.65773	1.33383e-26	8.34977e-24	-1.72416	-0.449872	0.00363075	0.999581	-0.557441	1.04578	2.18801e-07	1.94676e-05	1.14651
ENSMUSG00000022175	Lrp10	14	low-density lipoprotein receptor-related protein 10 [Source:MGI Symbol;Acc:MGI:1929480]		1.19283	0.448356	1.41331	1.08554	-0.831344	0.00352746	0.0298713	-1.05245	0.268915	0.212832	0.795085	0.413264	0.156818	0.462078	0.999943	0.244238	-1.27591	2.46723e-06	3.23453e-05	-1.46198	-0.0937206	0.619803	0.999581	-0.156593	1.07811	4.16996e-05	0.00135876	1.28297
ENSMUSG00000030741	Spns1	7	spinster homolog 1 [Source:MGI Symbol;Acc:MGI:1920908]		1.96329	1.05436	2.5256	2.51235	-0.830188	0.00271121	0.0250771	-1.03259	0.0369371	0.86257	0.982417	0.0574777	-0.143083	0.508713	0.999943	-0.238043	-0.997112	6.22014e-06	7.13525e-05	-1.08164	-0.194303	0.28123	0.999581	-0.283166	0.674907	0.00613813	0.0593491	0.777711
ENSMUSG00000026959	Grin1	2	glutamate receptor, ionotropic, NMDA1 (zeta 1) [Source:MGI Symbol;Acc:MGI:95819]	14810	22.7308	14.2388	28.9334	30.8253	-0.830026	4.71049e-06	0.000459841	-0.895479	-0.0404452	0.802545	0.977123	-0.0469802	-0.203912	0.25062	0.999943	-0.254658	-0.828054	7.10276e-15	5.9568e-13	-0.842868	-0.171954	0.170211	0.999581	-0.193327	0.598205	2.93196e-05	0.00102125	0.625457
ENSMUSG00000007783	Cpt1c	7	carnitine palmitoyltransferase 1c [Source:MGI Symbol;Acc:MGI:2446526]	78070	8.23263	4.53415	10.0506	10.0288	-0.828583	0.000159719	0.00421239	-0.93252	0.0314708	0.859622	0.982217	0.0397557	-0.102712	0.587263	0.999943	-0.134969	-0.92545	2.82835e-08	6.19691e-07	-0.967322	-0.135152	0.345289	0.999581	-0.16113	0.719979	0.000193574	0.00440696	0.782406
ENSMUSG00000024101	Washc1	17	WASH complex subunit 1 [Source:MGI Symbol;Acc:MGI:1916017]	68767	2.22651	1.11296	2.90199	2.56208	-0.828475	0.00110189	0.0145769	-0.984288	0.167541	0.388953	0.89043	0.222149	-0.0443658	0.82928	0.999943	-0.0671862	-1.10493	5.2704e-07	8.25554e-06	-1.2005	-0.197196	0.261953	0.999581	-0.276049	0.780658	0.00143936	0.0204779	0.902952
ENSMUSG00000003352	Cacnb3	15	calcium channel, voltage-dependent, beta 3 subunit [Source:MGI Symbol;Acc:MGI:103307]	12297	8.10806	3.86042	10.73	8.63733	-0.828354	0.000293385	0.00632096	-0.944463	0.285444	0.120738	0.686059	0.360434	0.0351555	0.856697	0.999943	0.0477817	-1.24259	2.53895e-14	1.90999e-12	-1.2981	-0.252011	0.0752143	0.999581	-0.299855	0.899137	2.77759e-06	0.000152874	0.976185
ENSMUSG00000025508	Rplp2	7	ribosomal protein, large P2 [Source:MGI Symbol;Acc:MGI:1914436]		8.05187	4.74955	9.94392	11.3183	-0.828164	0.00291559	0.0263203	-1.03371	-0.0973192	0.652609	0.960095	-0.144061	-0.17447	0.418097	0.999943	-0.278588	-0.813262	0.000175345	0.00122497	-0.88077	-0.0925699	0.590883	0.999581	-0.119097	0.649897	0.00347018	0.039204	0.735424
ENSMUSG00000066839	Ecsit	9	ECSIT signalling integrator [Source:MGI Symbol;Acc:MGI:1349469]	26940	6.58279	3.57303	8.92726	8.09958	-0.828077	0.000524794	0.00902608	-0.956013	0.135512	0.471488	0.918417	0.174109	-0.107496	0.582518	0.999943	-0.146089	-1.05834	1.17471e-07	2.20217e-06	-1.12635	-0.242047	0.131796	0.999581	-0.306365	0.716194	0.000942364	0.0145002	0.795503
ENSMUSG00000029714	Gigyf1	5	GRB10 interacting GYF protein 1 [Source:MGI Symbol;Acc:MGI:1888677]	57330	1.05159	0.451097	1.52175	1.108	-0.827669	0.00453811	0.0346616	-1.07112	0.315609	0.14941	0.725758	0.497993	0.0172193	0.937046	0.999943	0.0264806	-1.38033	7.64855e-08	1.51143e-06	-1.55947	-0.288704	0.127226	0.999581	-0.459065	0.902657	0.000672139	0.0110449	1.07991
ENSMUSG00000041375	Ccdc9	7	coiled-coil domain containing 9 [Source:MGI Symbol;Acc:MGI:1921443]	243846	1.9632	0.824375	2.44898	1.92612	-0.826846	0.00206934	0.0211921	-1.00585	0.285773	0.155867	0.733439	0.397253	0.0851502	0.684934	0.999943	0.123812	-1.24451	1.01739e-06	1.48979e-05	-1.39813	-0.163087	0.385389	0.999581	-0.261857	0.925444	0.000631675	0.0105517	1.11556
ENSMUSG00000024851	Pitpnm1	19	phosphatidylinositol transfer protein, membrane-associated 1 [Source:MGI Symbol;Acc:MGI:1197524]	18739	4.02419	1.8761	5.93646	4.1152	-0.826204	9.95679e-05	0.00316715	-0.921518	0.480663	0.00326463	0.127409	0.567962	0.0776	0.670891	0.999943	0.0982102	-1.4199	1.6047e-17	2.36363e-15	-1.48542	-0.380825	0.00861673	0.999581	-0.456865	0.917755	5.65917e-06	0.000274518	1.00625
ENSMUSG00000048163	Selplg	5	selectin, platelet (p-selectin) ligand [Source:MGI Symbol;Acc:MGI:106689]	20345	3.29944	1.0161	2.92746	2.53364	-0.825938	0.00614095	0.0417508	-1.1006	0.150407	0.498681	0.925414	0.246664	0.359949	0.10181	0.999943	0.654218	-1.1936	3.36645e-06	4.21781e-05	-1.33915	0.264178	0.163788	0.999581	0.424173	1.43535	4.86281e-08	5.7989e-06	1.73354
ENSMUSG00000057788	Ddx49	8	DEAD (Asp-Glu-Ala-Asp) box polypeptide 49 [Source:MGI Symbol;Acc:MGI:2136689]	234374	2.78079	1.555	3.72783	3.56909	-0.825739	0.00123084	0.0155005	-0.981923	0.0736884	0.710588	0.971092	0.10197	-0.0770429	0.715456	0.999943	-0.108332	-0.99383	6.37539e-06	7.26125e-05	-1.07826	-0.141188	0.443083	0.999581	-0.194011	0.718982	0.00449969	0.0478148	0.856817
ENSMUSG00000020888	Dvl2	11	dishevelled segment polarity protein 2 [Source:MGI Symbol;Acc:MGI:106613]	13543	1.0475	0.503254	1.59209	1.2052	-0.825528	0.00323449	0.0281403	-1.03649	0.296856	0.162371	0.742368	0.440294	-0.0720683	0.742743	0.999943	-0.133547	-1.32064	5.29001e-08	1.08448e-06	-1.46851	-0.333158	0.0849061	0.999581	-0.562472	0.717907	0.0111175	0.0897136	0.886041
ENSMUSG00000001552	Jup	11	junction plakoglobin [Source:MGI Symbol;Acc:MGI:96650]	16480	1.10894	0.416368	1.48108	1.06036	-0.824247	0.00743664	0.0470773	-1.12309	0.337527	0.124282	0.69288	0.533929	0.117588	0.589548	0.999943	0.198412	-1.42891	3.08895e-07	5.15158e-06	-1.64932	-0.212682	0.251737	0.999581	-0.322749	1.06228	0.000131842	0.00322967	1.30453
ENSMUSG00000003872	Lin7b	7	lin-7 homolog B (C. elegans) [Source:MGI Symbol;Acc:MGI:1330858]	22342	8.50755	4.65494	9.63661	11.7296	-0.824017	0.00675697	0.0444446	-1.1078	-0.143361	0.523663	0.931644	-0.241433	-0.12664	0.566332	0.999943	-0.228581	-0.777573	0.00141083	0.00681239	-0.856883	0.0124108	0.945689	0.999581	0.0287039	0.729767	0.00337808	0.0383653	0.857481
ENSMUSG00000014859	E2f4	8	E2F transcription factor 4 [Source:MGI Symbol;Acc:MGI:103012]	104394	3.87718	1.69654	4.19303	3.89019	-0.823917	0.00113267	0.0147724	-0.974425	0.104395	0.601255	0.947336	0.142798	0.0843279	0.680374	0.999943	0.119657	-1.02791	2.97241e-06	3.80573e-05	-1.11246	-0.00281406	0.987059	0.999581	-0.010106	0.957048	3.1285e-05	0.00107661	1.07924
ENSMUSG00000020802	Ube2o	11	ubiquitin-conjugating enzyme E2O [Source:MGI Symbol;Acc:MGI:2444266]	217342	4.3529	2.23082	6.08882	4.84498	-0.822636	4.14626e-05	0.00182525	-0.905241	0.302743	0.0679934	0.575687	0.359381	-0.0231423	0.898237	0.999943	-0.0304948	-1.20613	7.6527e-13	4.42695e-11	-1.26182	-0.306494	0.0452098	0.999581	-0.377132	0.791464	5.01926e-05	0.0015671	0.86097
ENSMUSG00000031708	Tecr	8	trans-2,3-enoyl-CoA reductase [Source:MGI Symbol;Acc:MGI:1915408]	106529	70.3107	31.0273	74.6991	68.9785	-0.822265	0.000307267	0.00651102	-0.936375	0.126378	0.497933	0.925279	0.160401	0.191416	0.364954	0.999943	0.295109	-1.05048	1.87712e-11	8.24617e-10	-1.09116	0.105902	0.557804	0.999581	0.151339	1.0597	6.90641e-06	0.000325533	1.21472
ENSMUSG00000059714	Flot1	17	flotillin 1 [Source:MGI Symbol;Acc:MGI:1100500]	14251	6.92666	3.4215	10.9801	7.51568	-0.821736	0.000116108	0.00343904	-0.916017	0.481058	0.00588994	0.176722	0.586921	0.00145638	0.993961	0.999943	-0.000263521	-1.43505	9.2345e-18	1.45822e-15	-1.49883	-0.453567	0.00446212	0.999581	-0.574809	0.825911	4.61647e-05	0.00146804	0.901726
ENSMUSG00000033287	Kctd17	15	potassium channel tetramerisation domain containing 17 [Source:MGI Symbol;Acc:MGI:1920094]	72844	11.7147	6.27118	15.7293	13.9469	-0.820691	0.000385775	0.00755275	-0.938601	0.17391	0.348256	0.869016	0.221784	-0.0779139	0.689384	0.999943	-0.105499	-1.1023	3.53544e-11	1.46846e-09	-1.15332	-0.263909	0.0614863	0.999581	-0.314058	0.752495	9.46986e-05	0.00251722	0.816619
ENSMUSG00000027649	Ctnnbl1	2	catenin, beta like 1 [Source:MGI Symbol;Acc:MGI:1913892]	66642	5.96677	3.26674	6.83979	7.2229	-0.820415	0.00021973	0.00515381	-0.92537	-0.0308441	0.867153	0.982576	-0.0363367	-0.0451597	0.821781	0.999943	-0.059807	-0.843636	6.62643e-07	1.01174e-05	-0.883445	-0.00870776	0.958775	0.999581	-0.00796663	0.764071	0.000284941	0.00590769	0.85019
ENSMUSG00000007207	Stx1a	5	syntaxin 1A (brain) [Source:MGI Symbol;Acc:MGI:109355]	20907	8.94971	3.72286	13.0289	8.37456	-0.820056	0.000761573	0.011579	-0.955911	0.504058	0.0107289	0.249198	0.671675	0.186472	0.349234	0.999943	0.260501	-1.52255	1.86752e-14	1.42321e-12	-1.62291	-0.30963	0.0606857	0.999581	-0.397238	1.0895	1.1012e-07	1.14002e-05	1.20016
ENSMUSG00000038034	Igsf8	1	immunoglobulin superfamily, member 8 [Source:MGI Symbol;Acc:MGI:2154090]	140559	5.00106	2.71677	7.12943	6.19033	-0.81995	0.00128377	0.0158706	-0.975481	0.17902	0.36001	0.875025	0.237338	-0.123938	0.541294	0.999943	-0.177652	-1.12039	9.52611e-08	1.83689e-06	-1.20661	-0.313208	0.0540601	0.999581	-0.401918	0.687442	0.00301941	0.0350926	0.781364
ENSMUSG00000049556	Lingo1	9	leucine rich repeat and Ig domain containing 1 [Source:MGI Symbol;Acc:MGI:1915522]	235402	3.773	1.96016	6.22181	4.29132	-0.819661	0.000109664	0.00334545	-0.913803	0.485317	0.0037113	0.136195	0.580124	-0.0325566	0.860208	0.999943	-0.0426321	-1.42296	8.92372e-18	1.42195e-15	-1.48867	-0.501152	0.000804319	0.968947	-0.609478	0.784111	8.79621e-05	0.00236753	0.857355
ENSMUSG00000026209	Dnpep	1	aspartyl aminopeptidase [Source:MGI Symbol;Acc:MGI:1278328]	13437	2.84146	1.15951	3.5336	2.65741	-0.819612	0.00149038	0.0174157	-0.980049	0.34481	0.0782568	0.60236	0.459193	0.20291	0.318948	0.999943	0.296527	-1.32781	3.46586e-10	1.18884e-08	-1.4325	-0.1173	0.48217	0.999581	-0.147877	1.10585	1.4065e-06	9.04587e-05	1.26045
ENSMUSG00000070000	Fcho1	8	FCH domain only 1 [Source:MGI Symbol;Acc:MGI:1921265]	74015	2.41664	1.04977	3.30896	2.44881	-0.818866	0.00252611	0.0239498	-1.0062	0.334812	0.105129	0.657957	0.471261	0.0826076	0.691528	0.999943	0.123965	-1.3495	2.34797e-09	6.69189e-08	-1.47144	-0.252844	0.135728	0.999581	-0.334153	0.977915	2.58646e-05	0.000931125	1.11355
ENSMUSG00000030083	Abtb1	6	ankyrin repeat and BTB (POZ) domain containing 1 [Source:MGI Symbol;Acc:MGI:1933148]	80283	1.37291	0.771853	1.84906	1.78319	-0.818648	0.00154516	0.017667	-0.979779	0.0653155	0.745889	0.972685	0.0927356	-0.140474	0.496169	0.999943	-0.20308	-0.982334	6.46212e-06	7.35506e-05	-1.0654	-0.212259	0.213424	0.999581	-0.281469	0.667536	0.00385651	0.0425355	0.760536
ENSMUSG00000049295	Zfp219	14	zinc finger protein 219 [Source:MGI Symbol;Acc:MGI:1917140]	69890	1.11013	0.521866	1.34331	1.27761	-0.818312	0.0057746	0.0401077	-1.07353	0.060225	0.785329	0.977123	0.103442	-0.0455063	0.833129	0.999943	-0.0764373	-0.988757	0.000758761	0.00410101	-1.17037	-0.096059	0.61743	0.999581	-0.1666	0.802588	0.00365028	0.0407559	0.9804
ENSMUSG00000044986	Tst	15	thiosulfate sulfurtransferase, mitochondrial [Source:MGI Symbol;Acc:MGI:98852]	22117	1.51073	0.833897	1.65574	1.97517	-0.818165	0.00390545	0.0316026	-1.0346	-0.152968	0.461389	0.913804	-0.211087	-0.0353701	0.872868	0.999943	-0.0508342	-0.710098	0.0102735	0.0349115	-0.818225	0.0835586	0.673025	0.999581	0.178657	0.699656	0.0249806	0.151188	0.966666
ENSMUSG00000024797	Vps51	19	VPS51 GARP complex subunit [Source:MGI Symbol;Acc:MGI:1915755]	68505	2.89168	1.60943	3.52491	3.61761	-0.818056	0.000654618	0.0105537	-0.947445	-0.00208618	0.991431	0.998092	-0.000470683	-0.112335	0.574234	0.999943	-0.154905	-0.88051	1.42305e-05	0.000145584	-0.941568	-0.108903	0.512472	0.999581	-0.140267	0.698763	0.00107457	0.0162434	0.777208
ENSMUSG00000029465	Arpc3	5	actin related protein 2/3 complex, subunit 3 [Source:MGI Symbol;Acc:MGI:1928375]	56378	70.5677	37.0424	71.0314	80.8688	-0.817769	7.72665e-05	0.00268724	-0.906308	-0.122318	0.5051	0.926419	-0.153128	0.0490919	0.812714	0.999943	0.0737374	-0.727738	1.0598e-07	2.01258e-06	-0.748645	0.17371	0.330056	0.999581	0.243856	0.863798	5.47676e-05	0.00167941	0.963457
ENSMUSG00000038740	Mvb12b	2	multivesicular body subunit 12B [Source:MGI Symbol;Acc:MGI:1919793]	72543	6.59856	3.34319	8.18794	7.10956	-0.817576	2.81077e-06	0.000342987	-0.875728	0.217983	0.120305	0.686059	0.245189	0.0192328	0.906391	0.999943	0.0218347	-1.08223	6.88907e-14	4.86902e-12	-1.11821	-0.177743	0.201266	0.999581	-0.21057	0.825881	4.45817e-06	0.000223847	0.885284
ENSMUSG00000030086	Chchd6	6	coiled-coil-helix-coiled-coil-helix domain containing 6 [Source:MGI Symbol;Acc:MGI:1913348]	66098	5.08335	2.41208	5.90622	5.39229	-0.817222	0.000517529	0.00898023	-0.940002	0.129149	0.499934	0.925456	0.168641	0.0800135	0.686827	0.999943	0.114652	-1.04387	2.35024e-08	5.27016e-07	-1.10369	-0.0351118	0.826692	0.999581	-0.0389321	0.944006	2.59687e-06	0.000147173	1.03901
ENSMUSG00000008668	Rps18	17	ribosomal protein S18 [Source:MGI Symbol;Acc:MGI:98146]	20084	46.0691	22.39	46.2194	49.249	-0.815306	0.000272842	0.00601571	-0.922982	-0.0473675	0.772352	0.976581	-0.055362	0.111155	0.579992	0.999943	0.157886	-0.817884	1.27937e-05	0.0001323	-0.864876	0.166026	0.345865	0.999581	0.229737	0.918035	0.000171452	0.00402104	1.0663
ENSMUSG00000038264	Sema7a	9	sema domain, immunoglobulin domain (Ig), and GPI membrane anchor, (semaphorin) 7A [Source:MGI Symbol;Acc:MGI:1306826]	20361	6.7678	3.68506	8.81255	8.04003	-0.815069	8.79369e-05	0.00294129	-0.903509	0.149726	0.442549	0.909567	0.199707	-0.0730676	0.700019	0.999943	-0.0959869	-1.03441	1.26358e-08	3.0676e-07	-1.09406	-0.210843	0.216148	0.999581	-0.282536	0.747505	7.13669e-06	0.000332452	0.792255
ENSMUSG00000031906	Smpd3	8	sphingomyelin phosphodiesterase 3, neutral [Source:MGI Symbol;Acc:MGI:1927578]	58994	3.71685	2.13815	5.07546	4.6738	-0.814426	0.000134535	0.00377099	-0.909021	0.123032	0.500327	0.925761	0.155671	-0.123387	0.513321	0.999943	-0.160385	-1.01753	8.80456e-11	3.39179e-09	-1.05913	-0.255049	0.0755107	0.999581	-0.301935	0.68845	3.98702e-05	0.00130908	0.732731
ENSMUSG00000001995	Sipa1l2	8	signal-induced proliferation-associated 1 like 2 [Source:MGI Symbol;Acc:MGI:2676970]	244668	4.57382	2.88919	6.1208	6.1497	-0.81412	2.10586e-06	0.000276004	-0.87041	0.0309157	0.843007	0.981412	0.0374279	-0.249553	0.165936	0.999943	-0.317175	-0.876626	1.44536e-10	5.28898e-09	-0.904381	-0.274142	0.0778762	0.999581	-0.342442	0.505323	0.00585457	0.0576642	0.541884
ENSMUSG00000074738	Fndc10	4	fibronectin type III domain containing 10 [Source:MGI Symbol;Acc:MGI:2444790]	230991	1.8819	0.87048	2.18084	2.03679	-0.813688	0.0031459	0.0276414	-1.00841	0.0957731	0.643954	0.958185	0.135041	0.045881	0.823377	0.999943	0.0747274	-1.005	0.000169573	0.00119098	-1.13977	-0.0396418	0.82732	0.999581	-0.0459276	0.89789	0.000457073	0.00828813	1.06736
ENSMUSG00000039850	Endov	11	endonuclease V [Source:MGI Symbol;Acc:MGI:2444688]	338371	1.59545	0.846285	1.99687	1.89636	-0.813509	0.000906601	0.0129364	-0.95062	0.0763531	0.696618	0.967827	0.102361	-0.0830507	0.678522	0.999943	-0.118123	-0.96558	1.38578e-05	0.000142463	-1.04904	-0.149567	0.391666	0.999581	-0.207148	0.722142	0.0018277	0.0244624	0.818075
ENSMUSG00000029121	Crmp1	5	collapsin response mediator protein 1 [Source:MGI Symbol;Acc:MGI:107793]	12933	17.6163	11.1326	22.1814	23.4276	-0.811336	4.33972e-07	9.59825e-05	-0.859823	-0.0398253	0.761892	0.974718	-0.0434067	-0.228372	0.129412	0.999943	-0.263697	-0.791744	2.31946e-09	6.63196e-08	-0.813907	-0.183729	0.136958	0.999581	-0.206898	0.551692	0.000642267	0.010687	0.583542
ENSMUSG00000060216	Arrb2	11	arrestin, beta 2 [Source:MGI Symbol;Acc:MGI:99474]	216869	7.86997	4.52173	9.84689	9.88996	-0.81067	0.000292433	0.00631005	-0.917978	0.0269705	0.875421	0.98264	0.0342861	-0.163194	0.402175	0.999943	-0.223998	-0.894199	1.84667e-06	2.53472e-05	-0.947484	-0.186823	0.255989	0.999581	-0.246143	0.603549	0.00806746	0.0722651	0.679769
ENSMUSG00000032485	Scap	9	SREBF chaperone [Source:MGI Symbol;Acc:MGI:2135958]	235623	4.08164	2.41607	5.44835	5.36819	-0.810087	0.000694258	0.0110131	-0.937502	0.0424392	0.826128	0.980552	0.0564881	-0.18484	0.357522	0.999943	-0.260285	-0.938748	1.67732e-07	3.01849e-06	-0.988701	-0.246644	0.106069	0.999581	-0.303762	0.603775	0.00289965	0.0341553	0.661465
ENSMUSG00000026443	Lrrn2	1	leucine rich repeat protein 2, neuronal [Source:MGI Symbol;Acc:MGI:106037]	16980	2.88294	1.67644	3.90563	3.7728	-0.80994	0.00108553	0.0144279	-0.95143	0.0726524	0.724989	0.971322	0.107184	-0.142961	0.47695	0.999943	-0.19676	-0.957876	1.92423e-05	0.000188319	-1.04914	-0.208344	0.240059	0.999581	-0.289638	0.660552	0.00168194	0.0229955	0.737168
ENSMUSG00000023938	Aars2	17	alanyl-tRNA synthetase 2, mitochondrial [Source:MGI Symbol;Acc:MGI:2681839]	224805	1.39345	0.766078	2.05332	1.81141	-0.809206	0.00405803	0.0323048	-1.01747	0.153455	0.471692	0.918441	0.231787	-0.13192	0.538801	0.999943	-0.208166	-1.13036	9.37154e-07	1.38854e-05	-1.24018	-0.310987	0.0748988	0.999581	-0.425943	0.685421	0.00467524	0.0492838	0.791585
ENSMUSG00000039615	Stub1	17	STIP1 homology and U-Box containing protein 1 [Source:MGI Symbol;Acc:MGI:1891731]	56424	8.91116	4.41808	12.9079	9.92354	-0.808192	0.0014553	0.0171205	-0.959225	0.330795	0.0747791	0.59612	0.420266	-0.0102826	0.958135	0.999943	-0.0142753	-1.27915	6.37698e-10	2.06609e-08	-1.37382	-0.347199	0.0189265	0.999581	-0.421208	0.816674	0.000439894	0.00808764	0.929095
ENSMUSG00000024620	Pdgfrb	18	platelet derived growth factor receptor, beta polypeptide [Source:MGI Symbol;Acc:MGI:97531]	18596	1.3257	0.69856	1.77314	1.57547	-0.808178	0.00150031	0.0174359	-0.961839	0.145575	0.462776	0.91449	0.195351	-0.0928556	0.651598	0.999943	-0.138762	-1.07018	6.50363e-07	9.95596e-06	-1.15788	-0.240406	0.15287	0.999581	-0.321808	0.716	0.00222043	0.0282858	0.813692
ENSMUSG00000022452	Smdt1	15	single-pass membrane protein with aspartate rich tail 1 [Source:MGI Symbol;Acc:MGI:1916279]		21.4132	9.56307	27.2476	21.9932	-0.808134	0.00264652	0.0246647	-0.988594	0.243491	0.244591	0.819698	0.350003	0.108696	0.605083	0.999943	0.16782	-1.22916	1.00583e-08	2.49366e-07	-1.33008	-0.127618	0.451282	0.999581	-0.166712	1.00645	7.15989e-06	0.000332452	1.13787
ENSMUSG00000026858	Miga2	2	mitoguardin 2 [Source:MGI Symbol;Acc:MGI:1922035]	108958	6.4164	3.38576	8.97972	7.43109	-0.808114	0.000370724	0.00745433	-0.91871	0.245226	0.190302	0.770377	0.312713	-0.0654172	0.743538	0.999943	-0.0922836	-1.17482	9.64627e-13	5.47184e-11	-1.22589	-0.311953	0.0487873	0.999581	-0.392522	0.741242	0.000237703	0.00515384	0.810823
ENSMUSG00000024570	Rbfa	18	ribosome binding factor A [Source:MGI Symbol;Acc:MGI:1915981]	68731	3.16023	1.45645	4.01452	3.39727	-0.805259	0.00386008	0.0315288	-1.00801	0.195287	0.341473	0.867513	0.275577	0.0432576	0.835857	0.999943	0.0679744	-1.12604	1.86963e-05	0.000183883	-1.27835	-0.133339	0.466873	0.999581	-0.193072	0.876572	0.00102898	0.0156785	1.06125
ENSMUSG00000029033	Acap3	4	ArfGAP with coiled-coil, ankyrin repeat and PH domains 3 [Source:MGI Symbol;Acc:MGI:2153589]	140500	5.92991	3.03791	7.70129	6.67337	-0.804707	0.000336996	0.00695808	-0.911711	0.189346	0.317747	0.863475	0.243911	-0.0218145	0.912611	0.999943	-0.0302739	-1.10808	4.87401e-13	2.93579e-11	-1.14942	-0.214169	0.154487	0.999581	-0.260956	0.806221	8.3986e-06	0.000379149	0.8654
ENSMUSG00000071757	Zhx2	15	zinc fingers and homeoboxes 2 [Source:MGI Symbol;Acc:MGI:2683087]	387609	2.70604	1.51714	3.36582	3.24064	-0.803985	4.4071e-05	0.00188388	-0.879682	0.0770763	0.65351	0.960121	0.0974543	-0.117482	0.53733	0.999943	-0.15981	-0.92102	3.18544e-07	5.29236e-06	-0.973953	-0.177425	0.300435	0.999581	-0.245296	0.643159	0.00252996	0.031054	0.708385
ENSMUSG00000008153	Clstn3	6	calsyntenin 3 [Source:MGI Symbol;Acc:MGI:2178323]	232370	24.5943	13.4137	35.2921	28.4838	-0.803619	1.69933e-05	0.00101924	-0.871629	0.294532	0.0718708	0.586916	0.347046	-0.0392874	0.820357	0.999943	-0.0481541	-1.17933	1.7565e-17	2.5236e-15	-1.21481	-0.332893	0.0119324	0.999581	-0.381433	0.76638	1.19054e-06	7.99339e-05	0.808698
ENSMUSG00000002963	Pnkp	7	polynucleotide kinase 3'- phosphatase [Source:MGI Symbol;Acc:MGI:1891698]	59047	2.72435	1.49076	4.14902	3.36508	-0.802574	0.00184379	0.0196612	-0.95734	0.253114	0.20363	0.784464	0.341918	-0.109721	0.594722	0.999943	-0.161232	-1.19652	4.73111e-08	9.79066e-07	-1.29424	-0.360811	0.0374333	0.999581	-0.489816	0.684584	0.00403942	0.04403	0.781209
ENSMUSG00000054312	Mrps21	3	mitochondrial ribosomal protein S21 [Source:MGI Symbol;Acc:MGI:1913542]	66292	25.9092	11.5471	24.8919	25.431	-0.801861	0.000785446	0.0117605	-0.925566	0.00357792	0.983573	0.99767	0.0067667	0.190243	0.365624	0.999943	0.295126	-0.861896	6.66469e-05	0.000539578	-0.92975	0.194059	0.304895	0.999581	0.305246	0.990244	0.000243924	0.00526213	1.20695
ENSMUSG00000045039	Megf8	7	multiple EGF-like-domains 8 [Source:MGI Symbol;Acc:MGI:2446294]	269878	1.62284	0.816398	2.29444	1.78444	-0.801292	0.000450472	0.00829185	-0.912616	0.315141	0.0888766	0.621053	0.399449	-0.0138894	0.944484	0.999943	-0.0204949	-1.25189	3.24536e-14	2.39011e-12	-1.30796	-0.326192	0.0358098	0.999581	-0.407576	0.801539	8.24688e-05	0.00228044	0.878191
ENSMUSG00000034891	Sncb	13	synuclein, beta [Source:MGI Symbol;Acc:MGI:1889011]	104069	7.36581	3.77106	13.7796	8.28327	-0.80118	0.000568684	0.00953759	-0.918353	0.618558	0.00102071	0.0625178	0.793348	-0.0297886	0.879008	0.999943	-0.0425768	-1.59985	1.74011e-16	2.06085e-14	-1.70442	-0.624907	0.000199353	0.339511	-0.823628	0.776427	0.000291021	0.00598525	0.86047
ENSMUSG00000024163	Mapk8ip3	17	mitogen-activated protein kinase 8 interacting protein 3 [Source:MGI Symbol;Acc:MGI:1353598]	30957	16.3494	9.3058	22.3651	19.5582	-0.800841	3.10127e-06	0.000357019	-0.856535	0.20583	0.160657	0.740168	0.233454	-0.107365	0.532683	0.999943	-0.132018	-1.06162	1.08441e-18	1.97994e-16	-1.08592	-0.305205	0.0230748	0.999581	-0.352762	0.668935	6.76543e-05	0.00197962	0.710924
ENSMUSG00000021866	Anxa11	14	annexin A11 [Source:MGI Symbol;Acc:MGI:108481]	11744	1.98019	1.39561	2.25467	3.19584	-0.800501	0.00225996	0.0223805	-0.963904	-0.303482	0.15905	0.736832	-0.447946	-0.370577	0.0813557	0.999943	-0.58332	-0.44522	0.0795955	0.178009	-0.506184	-0.0677348	0.72339	0.999581	-0.123052	0.321463	0.195063	0.484131	0.364665
ENSMUSG00000062591	Tubb4a	17	tubulin, beta 4A class IVA [Source:MGI Symbol;Acc:MGI:107848]	22153	31.9624	14.3718	36.8654	31.1056	-0.800243	0.000206107	0.00496165	-0.896502	0.237011	0.215078	0.796579	0.307286	0.198643	0.329655	0.999943	0.286438	-1.14931	1.12824e-13	7.51078e-12	-1.1948	-0.00422537	0.980657	0.999581	-0.00498917	1.0619	1.14415e-07	1.16256e-05	1.16559
ENSMUSG00000039157	Fam102a	2	family with sequence similarity 102, member A [Source:MGI Symbol;Acc:MGI:2138935]	98952	3.00404	1.53484	3.56117	3.29783	-0.799739	0.000143891	0.00394724	-0.890243	0.127477	0.437431	0.907795	0.152475	0.0159424	0.92756	0.999943	0.0204527	-0.987405	1.28946e-08	3.11747e-07	-1.03791	-0.100473	0.466301	0.999581	-0.118515	0.823849	1.87069e-05	0.000710698	0.896014
ENSMUSG00000037989	Wnk2	13	WNK lysine deficient protein kinase 2 [Source:MGI Symbol;Acc:MGI:1922857]	75607	2.03077	1.19785	3.47283	2.57338	-0.799317	0.000132894	0.00374619	-0.88722	0.394847	0.0205889	0.348831	0.477144	-0.161691	0.388593	0.999943	-0.212351	-1.30545	1.25377e-16	1.52612e-14	-1.35918	-0.555384	0.000202915	0.339511	-0.676765	0.610508	0.00161139	0.0222435	0.660375
ENSMUSG00000022840	Adcy5	16	adenylate cyclase 5 [Source:MGI Symbol;Acc:MGI:99673]	224129	3.65157	1.92949	4.78064	4.08736	-0.798705	3.56752e-05	0.00171138	-0.872332	0.221281	0.153365	0.729049	0.254733	-0.0217177	0.895174	0.999943	-0.0269699	-1.07064	1.43976e-09	4.32124e-08	-1.12567	-0.223014	0.132116	0.999581	-0.268621	0.764635	9.14091e-05	0.00244498	0.833163
ENSMUSG00000030284	Creld1	6	cysteine-rich with EGF-like domains 1 [Source:MGI Symbol;Acc:MGI:2152539]	171508	4.90825	2.40737	6.45878	5.39243	-0.798056	0.0012511	0.0156904	-0.935755	0.225512	0.252824	0.823709	0.302354	-0.0112307	0.956846	0.999943	-0.0178257	-1.16682	1.22058e-10	4.56168e-09	-1.23072	-0.233888	0.157222	0.999581	-0.307806	0.811341	0.000175085	0.00407393	0.900547
ENSMUSG00000030519	Apba2	7	amyloid beta (A4) precursor protein-binding, family A, member 2 [Source:MGI Symbol;Acc:MGI:1261791]	11784	23.5834	13.7726	30.6854	29.0122	-0.797877	6.52157e-06	0.000573372	-0.857421	0.093706	0.55811	0.941086	0.109576	-0.128857	0.452394	0.999943	-0.158007	-0.933	7.41167e-11	2.89982e-09	-0.96356	-0.213524	0.139355	0.999581	-0.254049	0.646031	0.000100922	0.00264182	0.685672
ENSMUSG00000072214	2005-09-01	16	septin 5 [Source:MGI Symbol;Acc:MGI:1195461]	18951	2.32661	1.27297	3.35593	2.86837	-0.797813	0.00196089	0.0205398	-0.953944	0.204197	0.312785	0.862505	0.282043	-0.0869618	0.668504	0.999943	-0.12012	-1.13453	1.31048e-07	2.42556e-06	-1.22814	-0.30242	0.0680939	0.999581	-0.388437	0.725898	0.000919928	0.0142215	0.817097
ENSMUSG00000032299	Commd4	9	COMM domain containing 4 [Source:MGI Symbol;Acc:MGI:1913449]	66199	4.47581	2.15227	5.43516	4.81975	-0.797641	0.00148887	0.0174157	-0.94213	0.159866	0.428078	0.905307	0.221649	0.0401709	0.843289	0.999943	0.0584957	-1.07556	1.38397e-07	2.53483e-06	-1.15647	-0.112567	0.494181	0.999581	-0.149048	0.892562	1.61399e-05	0.000635675	0.98495
ENSMUSG00000001418	Glmp	3	glycosylated lysosomal membrane protein [Source:MGI Symbol;Acc:MGI:1913318]		2.53493	1.13546	2.96523	2.52339	-0.796833	0.00180692	0.0194211	-0.947433	0.226838	0.170423	0.749398	0.271388	0.111441	0.542613	0.999943	0.140305	-1.10507	3.15205e-06	3.9891e-05	-1.21679	-0.0895319	0.57476	0.999581	-0.117882	0.910929	0.000386986	0.00735917	1.07589
ENSMUSG00000002395	Use1	8	unconventional SNARE in the ER 1 homolog (S. cerevisiae) [Source:MGI Symbol;Acc:MGI:1914273]	67023	13.246	5.69653	13.2664	13.0311	-0.796416	0.00297825	0.0266659	-0.970987	0.0446524	0.8321	0.981169	0.0667614	0.172811	0.424818	0.999943	0.289897	-0.963771	2.02419e-06	2.73765e-05	-1.03026	0.16125	0.379842	0.999581	0.240044	1.06947	1.02261e-05	0.00043574	1.24192
ENSMUSG00000004994	Ccdc130	8	coiled-coil domain containing 130 [Source:MGI Symbol;Acc:MGI:1914986]	67736	2.19497	1.19568	2.06405	2.76151	-0.796301	0.00372507	0.0307813	-0.988268	-0.268616	0.19846	0.777051	-0.381989	-0.0694016	0.744032	0.999943	-0.0989259	-0.527318	0.0482181	0.120738	-0.600226	0.185894	0.325178	0.999581	0.298972	0.710351	0.00837378	0.0743509	0.873094
ENSMUSG00000045348	Nyap1	5	neuronal tyrosine-phosphorylated phosphoinositide 3-kinase adaptor 1 [Source:MGI Symbol;Acc:MGI:2443880]	243300	1.18374	0.457989	1.66185	1.118	-0.79543	0.00801679	0.0494798	-1.05723	0.409518	0.0566564	0.544406	0.615113	0.100573	0.646224	0.999943	0.170972	-1.47737	8.34267e-09	2.11621e-07	-1.66331	-0.278045	0.138704	0.999581	-0.432635	0.97067	0.000628903	0.0105361	1.21011
ENSMUSG00000022571	Pycrl	15	pyrroline-5-carboxylate reductase-like [Source:MGI Symbol;Acc:MGI:1913444]	66194	2.40649	1.11462	2.92819	2.64716	-0.795184	0.00575875	0.0400566	-1.02069	0.126189	0.55331	0.939153	0.18094	0.00560587	0.978914	0.999943	0.00297047	-1.0315	0.000312421	0.00198554	-1.19927	-0.105242	0.578396	0.999581	-0.164484	0.822148	0.00316777	0.036508	1.01205
ENSMUSG00000024830	Rps6kb2	19	ribosomal protein S6 kinase, polypeptide 2 [Source:MGI Symbol;Acc:MGI:1927343]	58988	1.76612	0.915975	2.3734	2.06199	-0.794952	0.00204324	0.0210956	-0.950461	0.180007	0.367955	0.878711	0.245212	-0.0862813	0.688745	0.999943	-0.144667	-1.10669	8.44431e-08	1.65561e-06	-1.18854	-0.247772	0.182674	0.999581	-0.378429	0.668891	0.0103583	0.085857	0.790234
ENSMUSG00000024942	Capn1	19	calpain 1 [Source:MGI Symbol;Acc:MGI:88263]	12333	1.99103	0.892868	2.43914	2.05815	-0.794806	0.00414948	0.0327585	-0.987682	0.205324	0.328992	0.867513	0.300815	0.0845112	0.68841	0.999943	0.134381	-1.16603	6.36453e-07	9.76861e-06	-1.28109	-0.113887	0.511704	0.999581	-0.152493	0.962092	5.06211e-05	0.00157476	1.10565
ENSMUSG00000024970	Spindoc	19	spindlin interactor and repressor of chromatin binding [Source:MGI Symbol;Acc:MGI:2147611]	68229	2.17472	1.14659	3.05228	2.53229	-0.794778	0.001112	0.0146695	-0.925491	0.231206	0.229443	0.809131	0.303379	-0.0486926	0.80605	0.999943	-0.0656273	-1.14236	3.18415e-08	6.90739e-07	-1.22568	-0.278463	0.0868617	0.999581	-0.355451	0.759057	0.000467668	0.0084092	0.846411
ENSMUSG00000028758	Kif17	4	kinesin family member 17 [Source:MGI Symbol;Acc:MGI:1098229]	16559	1.32958	0.615866	1.79435	1.46577	-0.794346	0.00759325	0.0477488	-1.04521	0.240767	0.252572	0.823709	0.354805	0.00264872	0.990217	0.999943	0.003054	-1.19691	2.20706e-05	0.00021244	-1.39211	-0.205838	0.283098	0.999581	-0.338403	0.800289	0.00710887	0.0665613	1.03433
ENSMUSG00000053046	Brsk2	7	BR serine/threonine kinase 2 [Source:MGI Symbol;Acc:MGI:1923020]	75770	6.81158	3.6262	9.714	7.81511	-0.794238	0.000194864	0.00483912	-0.887074	0.293399	0.0912643	0.626546	0.357066	-0.0383428	0.837446	0.999943	-0.0496545	-1.19257	4.99958e-15	4.27476e-13	-1.23806	-0.338666	0.0125882	0.999581	-0.393438	0.763242	3.11449e-05	0.00107394	0.822278
ENSMUSG00000020770	Unk	11	unkempt family zinc finger [Source:MGI Symbol;Acc:MGI:2442456]	217331	1.1901	0.691572	1.61551	1.572	-0.793945	0.00317799	0.0278174	-0.971175	0.050625	0.803819	0.977123	0.0735917	-0.179584	0.393186	0.999943	-0.276264	-0.935341	0.000140178	0.00101687	-1.04099	-0.229221	0.207347	0.999581	-0.336921	0.576389	0.0272199	0.159366	0.682138
ENSMUSG00000027502	Rtf2	2	replication termination factor 2 [Source:MGI Symbol;Acc:MGI:1913654]	66404	14.5238	7.17663	15.4227	15.3044	-0.793446	9.66394e-05	0.00314326	-0.875225	0.0369016	0.833847	0.981169	0.0454072	0.099461	0.604545	0.999943	0.134727	-0.885279	6.67248e-09	1.743e-07	-0.916618	0.0806666	0.614785	0.999581	0.104618	0.915837	1.33662e-06	8.74839e-05	0.994698
ENSMUSG00000082100	Glns-ps1	11	glutamine synthetase pseudogene 1 [Source:MGI Symbol;Acc:MGI:95740]		4.64244	2.115	4.3058	4.97784	-0.793217	0.00587839	0.040649	-1.01228	-0.100059	0.654106	0.960237	-0.156122	0.127159	0.565994	0.999943	0.266799	-0.708644	0.0179424	0.0545366	-0.847725	0.196006	0.3203	0.999581	0.442111	0.918297	0.00318235	0.0366294	1.25949
ENSMUSG00000042535	Gtpbp1	15	GTP binding protein 1 [Source:MGI Symbol;Acc:MGI:109443]	14904	5.00092	2.86698	6.45014	6.16296	-0.792428	0.000257961	0.00575937	-0.88794	0.0824263	0.644556	0.958185	0.102743	-0.117497	0.533407	0.999943	-0.154255	-0.945391	1.18214e-08	2.88989e-07	-0.986209	-0.202522	0.165293	0.999581	-0.243504	0.666872	0.000371802	0.00718177	0.718692
ENSMUSG00000017167	Cntnap1	11	contactin associated protein-like 1 [Source:MGI Symbol;Acc:MGI:1858201]	53321	7.98582	4.19881	10.0277	8.849	-0.792276	3.778e-05	0.00173629	-0.863759	0.194747	0.213498	0.795522	0.226577	0.0426349	0.807858	0.999943	0.0548079	-1.04801	2.24913e-12	1.16635e-10	-1.08588	-0.134415	0.348268	0.999581	-0.157151	0.836659	5.34334e-06	0.000261413	0.903909
ENSMUSG00000039637	Coro7	16	coronin 7 [Source:MGI Symbol;Acc:MGI:1926135]		2.80495	1.63738	3.56908	3.54506	-0.79203	0.00043864	0.00818043	-0.896553	0.0397551	0.832612	0.981169	0.0547732	-0.126655	0.510951	0.999943	-0.167113	-0.897643	4.25085e-07	6.81691e-06	-0.946034	-0.16863	0.270314	0.999581	-0.207949	0.661492	0.000391718	0.00744091	0.714696
ENSMUSG00000021819	Zswim8	14	zinc finger SWIM-type containing 8 [Source:MGI Symbol;Acc:MGI:1919156]	268721	4.63713	2.46635	6.24693	5.25883	-0.791976	0.000102003	0.00323009	-0.874302	0.238328	0.164793	0.745954	0.288433	-0.0549565	0.778953	0.999943	-0.076222	-1.12206	1.2833e-15	1.27083e-13	-1.15773	-0.278038	0.0809144	0.999581	-0.352517	0.718113	0.000331718	0.00655496	0.784039
ENSMUSG00000022570	Tsta3	15	tissue specific transplantation antigen P35B [Source:MGI Symbol;Acc:MGI:98857]	22122	2.98903	1.64966	4.03803	3.71189	-0.791226	0.00272581	0.0251688	-0.955548	0.117088	0.554713	0.93959	0.16071	-0.0881276	0.665875	0.999943	-0.120948	-1.00356	3.67751e-05	0.000329547	-1.11188	-0.195731	0.269694	0.999581	-0.266793	0.695272	0.00594401	0.0583261	0.820017
ENSMUSG00000062012	Zfp13	17	zinc finger protein 13 [Source:MGI Symbol;Acc:MGI:99159]	22654	2.72008	1.21041	3.0387	2.76353	-0.790396	0.00365272	0.030468	-0.971241	0.122573	0.557732	0.941086	0.181456	0.0750296	0.72063	0.999943	0.114065	-1.03408	1.5313e-05	0.000155148	-1.14524	-0.0331458	0.851586	0.999581	-0.0544136	0.930787	0.000102217	0.00266354	1.06777
ENSMUSG00000030374	Strn4	7	striatin, calmodulin binding protein 4 [Source:MGI Symbol;Acc:MGI:2142346]	97387	17.9714	10.0081	21.7815	21.1903	-0.79013	4.31279e-05	0.0018669	-0.862505	0.0600706	0.729664	0.971727	0.0730911	-0.0781816	0.673983	0.999943	-0.101401	-0.90597	9.21998e-12	4.25284e-10	-0.93083	-0.135602	0.345689	0.999581	-0.16129	0.70622	1.07983e-05	0.000455598	0.745885
ENSMUSG00000002279	Lmf1	17	lipase maturation factor 1 [Source:MGI Symbol;Acc:MGI:1923733]	76483	1.74279	1.04352	2.34051	2.22298	-0.789472	0.000157367	0.00419126	-0.877509	0.0937596	0.573784	0.943046	0.111563	-0.156157	0.372158	0.999943	-0.193636	-0.919774	8.88965e-06	9.67962e-05	-0.987575	-0.228707	0.160758	0.999581	-0.291548	0.60287	0.00528476	0.053518	0.672674
ENSMUSG00000003200	Sh3gl1	17	SH3-domain GRB2-like 1 [Source:MGI Symbol;Acc:MGI:700010]	20405	3.21162	1.48339	3.80392	3.34012	-0.789439	0.00286114	0.0259945	-0.954821	0.159694	0.437039	0.90732	0.225869	0.048652	0.81675	0.999943	0.0733175	-1.09268	1.78225e-07	3.19437e-06	-1.17453	-0.100919	0.551406	0.999581	-0.139417	0.897268	8.90953e-05	0.00239054	1.01214
ENSMUSG00000034714	Ttyh2	11	tweety family member 2 [Source:MGI Symbol;Acc:MGI:2157091]	117160	4.15007	2.25948	5.37604	5.07447	-0.78926	0.00221139	0.0220905	-0.944392	0.105447	0.62193	0.951681	0.159282	-0.0916015	0.66358	0.999943	-0.139713	-1.00769	1.95906e-06	2.66603e-05	-1.09072	-0.199947	0.265108	0.999581	-0.285833	0.716276	0.000452858	0.00823779	0.786894
ENSMUSG00000001802	Lrp3	7	low density lipoprotein receptor-related protein 3 [Source:MGI Symbol;Acc:MGI:3584516]	435965	1.78608	0.967149	2.70847	2.14052	-0.788735	0.00158478	0.0179318	-0.930143	0.300224	0.11015	0.66637	0.386099	-0.0986697	0.623167	0.999943	-0.141908	-1.20872	2.34602e-08	5.27016e-07	-1.31024	-0.382013	0.0253519	0.999581	-0.515595	0.671575	0.00581018	0.0573075	0.774107
ENSMUSG00000034271	Jdp2	12	Jun dimerization protein 2 [Source:MGI Symbol;Acc:MGI:1932093]	81703	3.68018	1.83255	4.06043	4.26556	-0.787204	0.0057714	0.0401051	-0.99825	-0.0193743	0.928881	0.989908	-0.0240386	-0.0348644	0.871025	0.999943	-0.0535715	-0.876147	0.000201027	0.00137641	-0.96528	-0.00754825	0.964934	0.999581	-0.0157969	0.818091	0.000379609	0.00726715	0.92576
ENSMUSG00000003581	Rnf215	11	ring finger protein 215 [Source:MGI Symbol;Acc:MGI:1918923]	71673	4.23703	2.31321	5.78651	5.03618	-0.786942	0.000911036	0.0129866	-0.90674	0.182539	0.337358	0.867513	0.234618	-0.0988133	0.631591	0.999943	-0.150109	-1.05913	6.65915e-07	1.01585e-05	-1.13824	-0.253501	0.165373	0.999581	-0.372458	0.645685	0.00906659	0.0786041	0.743801
ENSMUSG00000013033	Adgrl1	8	adhesion G protein-coupled receptor L1 [Source:MGI Symbol;Acc:MGI:1929461]	330814	11.5794	6.64208	15.4583	13.7648	-0.786289	3.48459e-06	0.00039007	-0.839507	0.183098	0.159879	0.738648	0.201394	-0.0805866	0.585923	0.999943	-0.092187	-1.00637	9.27236e-13	5.294e-11	-1.03843	-0.252752	0.0312846	0.999581	-0.279948	0.689571	4.53684e-05	0.00145183	0.734339
ENSMUSG00000084883	Ccdc85c	12	coiled-coil domain containing 85C [Source:MGI Symbol;Acc:MGI:3644008]	668158	1.27633	0.475003	1.67131	1.11342	-0.786144	0.00648576	0.0432639	-1.01095	0.443328	0.0306408	0.420454	0.620229	0.223527	0.282491	0.999943	0.333301	-1.44894	9.81349e-09	2.44681e-07	-1.62764	-0.20426	0.227962	0.999581	-0.274042	1.11915	1.44953e-05	0.000582937	1.33114
ENSMUSG00000035585	Tsen34	7	tRNA splicing endonuclease subunit 34 [Source:MGI Symbol;Acc:MGI:1913328]	66078	2.88949	1.61792	4.4539	3.76624	-0.785994	0.00572379	0.0399526	-0.99553	0.173502	0.426917	0.905307	0.271709	-0.139623	0.523689	0.999943	-0.242525	-1.14329	1.58319e-06	2.20414e-05	-1.26069	-0.322353	0.0879425	0.999581	-0.500487	0.623831	0.0162452	0.113863	0.737127
ENSMUSG00000053329	Gatd3a	10	glutamine amidotransferase like class 1 domain containing 3A [Source:MGI Symbol;Acc:MGI:1351861]	28295	10.3562	5.84659	12.2754	12.4798	-0.785724	0.000180664	0.00457882	-0.873199	0.00291857	0.987497	0.997759	0.00431961	-0.0675111	0.727522	0.999943	-0.0893852	-0.832068	2.19896e-06	2.93328e-05	-0.873371	-0.0617655	0.71274	0.999581	-0.0788979	0.706825	0.000233292	0.00510063	0.769119
ENSMUSG00000024767	Otub1	19	OTU domain, ubiquitin aldehyde binding 1 [Source:MGI Symbol;Acc:MGI:2147616]	107260	38.0191	21.3595	39.8386	44.5148	-0.78492	1.02802e-05	0.0007579	-0.843761	-0.109287	0.489321	0.922328	-0.126831	-0.0282206	0.870942	0.999943	-0.0338204	-0.695072	2.68511e-07	4.55611e-06	-0.714077	0.0898321	0.529129	0.999581	0.107724	0.749664	4.90156e-06	0.000242564	0.7957
ENSMUSG00000002968	Med25	7	mediator complex subunit 25 [Source:MGI Symbol;Acc:MGI:1922863]	75613	2.59566	1.24096	3.38634	2.82126	-0.784908	0.00352826	0.0298713	-0.958983	0.219277	0.297063	0.851179	0.31909	-0.00659197	0.975649	0.999943	-0.0123365	-1.19724	1.31946e-10	4.88952e-09	-1.26797	-0.230402	0.18307	0.999581	-0.31952	0.82571	0.000292498	0.00599281	0.928006
ENSMUSG00000036026	Tmem63b	17	transmembrane protein 63b [Source:MGI Symbol;Acc:MGI:2387609]	224807	8.2746	4.60853	11.4095	9.67873	-0.784843	5.60303e-05	0.00217887	-0.857897	0.232815	0.167032	0.747142	0.278499	-0.0942686	0.622257	0.999943	-0.127245	-1.08831	1.27074e-11	5.71117e-10	-1.13348	-0.300792	0.0715222	0.999581	-0.394034	0.653423	0.00159715	0.0221001	0.718512
ENSMUSG00000025576	Rbfox3	11	RNA binding protein, fox-1 homolog (C. elegans) 3 [Source:MGI Symbol;Acc:MGI:106368]	52897	5.1253	2.88066	6.9666	6.1877	-0.784669	0.000422375	0.00798626	-0.88641	0.173484	0.372139	0.881373	0.231036	-0.114181	0.567297	0.999943	-0.160882	-1.04497	2.32041e-08	5.22107e-07	-1.10999	-0.276087	0.112526	0.999581	-0.380001	0.649384	0.00156419	0.0217868	0.711486
ENSMUSG00000036270	Edc4	8	enhancer of mRNA decapping 4 [Source:MGI Symbol;Acc:MGI:2446249]	234699	5.2925	3.11333	6.68788	6.55728	-0.784193	6.95253e-05	0.00251696	-0.859038	0.0502389	0.769216	0.975745	0.0608407	-0.120192	0.50498	0.999943	-0.151492	-0.883396	1.3135e-08	3.15817e-07	-0.916487	-0.16707	0.251257	0.999581	-0.198567	0.650113	0.00016309	0.00385755	0.693361
ENSMUSG00000028937	Acot7	4	acyl-CoA thioesterase 7 [Source:MGI Symbol;Acc:MGI:1917275]	70025	27.1301	14.1145	37.0411	29.9444	-0.782952	0.000197559	0.00487537	-0.871341	0.295203	0.0909141	0.625889	0.359962	0.0341103	0.854309	0.999943	0.0451825	-1.17955	1.51208e-14	1.18447e-12	-1.22484	-0.255165	0.0733407	0.999581	-0.300467	0.836503	4.06321e-06	0.000208279	0.901084
ENSMUSG00000024181	Mrpl28	17	mitochondrial ribosomal protein L28 [Source:MGI Symbol;Acc:MGI:1915861]	68611	7.52935	3.93326	8.36046	8.84796	-0.782137	0.00380483	0.0312579	-0.958173	-0.0352932	0.864089	0.982417	-0.0466629	-0.00820291	0.96881	0.999943	-0.00590956	-0.825286	0.000409313	0.00247054	-0.905555	0.0353025	0.841411	0.999581	0.056535	0.799413	0.0011221	0.016858	0.934431
ENSMUSG00000025648	Pfkfb4	9	6-phosphofructo-2-kinase/fructose-2,6-biphosphatase 4 [Source:MGI Symbol;Acc:MGI:2687284]	270198	2.13868	1.00194	2.1742	2.14032	-0.781556	0.000385128	0.00755053	-0.879574	0.0510064	0.771745	0.976581	0.0636585	0.101649	0.583901	0.999943	0.126544	-0.869984	6.20447e-05	0.000508424	-0.94099	0.0621789	0.715347	0.999581	0.0757627	0.886121	8.70475e-05	0.00235028	0.995083
ENSMUSG00000000149	Gna12	5	guanine nucleotide binding protein, alpha 12 [Source:MGI Symbol;Acc:MGI:95767]	14673	4.30294	1.95249	5.66492	4.49472	-0.781241	0.00478062	0.0357662	-0.97266	0.25134	0.242815	0.818368	0.379324	0.0317468	0.88389	0.999943	0.0527	-1.26024	4.54901e-11	1.8543e-09	-1.34088	-0.229403	0.183273	0.999581	-0.31396	0.894688	7.05543e-05	0.00202641	1.00615
ENSMUSG00000078552	Dcdc2b	4	doublecortin domain containing 2b [Source:MGI Symbol;Acc:MGI:2686212]	100504491	2.74933	1.52745	3.89644	3.51845	-0.781174	0.0052526	0.0378953	-0.984234	0.121304	0.558922	0.941086	0.171884	-0.153957	0.484776	0.999943	-0.361467	-0.980729	0.000714233	0.00390367	-1.15363	-0.208365	0.285649	0.999581	-0.523831	0.408994	0.225702	0.523621	0.61232
ENSMUSG00000026930	Gpsm1	2	G-protein signalling modulator 1 (AGS3-like, C. elegans) [Source:MGI Symbol;Acc:MGI:1915089]	67839	2.28942	1.05757	3.60257	2.31871	-0.78116	0.0021187	0.0215292	-0.927787	0.557434	0.00112053	0.0675793	0.673061	0.040576	0.845202	0.999943	0.0522822	-1.46245	1.35052e-10	4.99408e-09	-1.59821	-0.408119	0.0269399	0.999581	-0.609504	0.787662	0.00476653	0.0499396	0.968145
ENSMUSG00000039206	Daglb	5	diacylglycerol lipase, beta [Source:MGI Symbol;Acc:MGI:2442032]	231871	3.80669	2.38549	4.57038	5.08677	-0.78081	0.000277921	0.00607491	-0.873243	-0.0925507	0.611686	0.949984	-0.113826	-0.209599	0.281377	0.999943	-0.284449	-0.725183	2.227e-06	2.96618e-05	-0.753288	-0.126013	0.405206	0.999581	-0.157463	0.53416	0.00394081	0.0432406	0.573423
ENSMUSG00000024309	Pfdn6	17	prefoldin subunit 6 [Source:MGI Symbol;Acc:MGI:95908]		9.89424	5.56085	14.6361	12.5082	-0.780405	0.00405482	0.0323048	-0.958872	0.197678	0.326164	0.867513	0.271087	-0.108371	0.601167	0.999943	-0.157223	-1.12869	2.78319e-07	4.69978e-06	-1.22333	-0.329866	0.0401655	0.999581	-0.414012	0.679169	0.00486387	0.0506196	0.784565
ENSMUSG00000060260	Pwwp2b	7	PWWP domain containing 2B [Source:MGI Symbol;Acc:MGI:2142008]	101631	1.46158	0.738092	1.82734	1.68686	-0.780174	0.00488532	0.0362051	-0.968428	0.0971456	0.649202	0.958845	0.148091	-0.024796	0.907019	0.999943	-0.0348808	-1.00649	2.8644e-05	0.000266776	-1.11124	-0.120271	0.500556	0.999581	-0.168535	0.799608	0.000823799	0.0129902	0.917761
ENSMUSG00000022756	Slc7a4	16	solute carrier family 7 (cationic amino acid transporter, y+ system), member 4 [Source:MGI Symbol;Acc:MGI:2146512]	224022	7.51176	3.40745	7.34104	7.11264	-0.779877	4.52114e-05	0.00190467	-0.848983	0.0574019	0.742806	0.972247	0.0686593	0.165198	0.358464	0.999943	0.207376	-0.867144	4.47468e-06	5.39052e-05	-0.916698	0.11507	0.498413	0.999581	0.151907	0.955848	1.58316e-06	9.85001e-05	1.0443
ENSMUSG00000003402	Prkcsh	9	protein kinase C substrate 80K-H [Source:MGI Symbol;Acc:MGI:107877]	19089	7.70441	3.63146	10.0998	7.85625	-0.779446	0.000919013	0.0130478	-0.895713	0.311366	0.103901	0.65442	0.405887	0.044255	0.832242	0.999943	0.0644633	-1.23853	8.83995e-14	6.00569e-12	-1.29501	-0.238589	0.170645	0.999581	-0.32958	0.840601	0.000199357	0.00451632	0.944523
ENSMUSG00000025408	Ddit3	10	DNA-damage inducible transcript 3 [Source:MGI Symbol;Acc:MGI:109247]	13198	4.77512	2.07724	5.59165	4.82543	-0.779014	0.00665202	0.0439586	-0.991881	0.172257	0.417998	0.900183	0.256157	0.110993	0.605332	0.999943	0.185048	-1.10907	1.42361e-05	0.000145584	-1.24173	-0.0430744	0.81473	0.999581	-0.0561466	0.966615	0.000235466	0.00512474	1.16065
ENSMUSG00000029071	Dvl1	4	dishevelled segment polarity protein 1 [Source:MGI Symbol;Acc:MGI:94941]	13542	2.67841	1.2293	3.68347	2.76652	-0.778705	0.00339665	0.0291872	-0.945755	0.305823	0.149242	0.725758	0.446936	0.0422371	0.843526	0.999943	0.0663515	-1.29387	2.91574e-10	1.01202e-08	-1.38584	-0.265196	0.133635	0.999581	-0.368338	0.888914	5.91411e-05	0.00178484	0.994183
ENSMUSG00000022212	Cpne6	14	copine VI [Source:MGI Symbol;Acc:MGI:1334445]	12891	22.6921	12.9448	26.8955	27.2738	-0.778216	0.000141752	0.00392661	-0.860436	0.00971425	0.95379	0.995251	0.0117894	-0.07666	0.671555	0.999943	-0.0968627	-0.832152	2.79356e-07	4.70822e-06	-0.86774	-0.0803105	0.572974	0.999581	-0.0944575	0.689984	0.000284212	0.00590144	0.748843
ENSMUSG00000027603	Ggt7	2	gamma-glutamyltransferase 7 [Source:MGI Symbol;Acc:MGI:1913385]	207182	7.62278	4.24208	11.2453	9.38061	-0.777975	0.00202152	0.0209691	-0.920205	0.221517	0.278819	0.839712	0.30829	-0.100864	0.63158	0.999943	-0.153168	-1.17814	8.94973e-16	9.39346e-14	-1.21941	-0.374612	0.00953991	0.999581	-0.448207	0.697856	0.000122447	0.00305176	0.748845
ENSMUSG00000027134	Lpcat4	2	lysophosphatidylcholine acyltransferase 4 [Source:MGI Symbol;Acc:MGI:2138993]		3.87044	2.15483	6.13599	4.64127	-0.777759	0.000707668	0.0110563	-0.888217	0.356278	0.0448242	0.495347	0.44168	-0.120114	0.560756	0.999943	-0.182437	-1.23988	2.6859e-10	9.41569e-09	-1.32467	-0.420783	0.0204817	0.999581	-0.612483	0.594952	0.0185918	0.124225	0.692646
ENSMUSG00000043987	Cep164	9	centrosomal protein 164 [Source:MGI Symbol;Acc:MGI:2384878]	214552	1.34161	0.729516	1.77929	1.57631	-0.77692	0.000787636	0.0117605	-0.888771	0.173356	0.353308	0.871021	0.225689	-0.0822706	0.677702	0.999943	-0.116612	-1.03034	3.81472e-07	6.19864e-06	-1.10762	-0.239291	0.164094	0.999581	-0.330082	0.675534	0.00271737	0.032677	0.757205
ENSMUSG00000031808	Slc27a1	8	solute carrier family 27 (fatty acid transporter), member 1 [Source:MGI Symbol;Acc:MGI:1347098]	26457	5.23756	2.97674	7.49838	6.39383	-0.776748	0.000728621	0.0112594	-0.886713	0.210228	0.260174	0.828926	0.26845	-0.122354	0.549616	0.999943	-0.178646	-1.09743	7.61491e-11	2.96609e-09	-1.149	-0.327408	0.052038	0.999581	-0.434512	0.621211	0.0048809	0.0507046	0.693033
ENSMUSG00000063019	Manbal	2	mannosidase, beta A, lysosomal-like [Source:MGI Symbol;Acc:MGI:1916411]	69161	4.73091	2.81504	5.70664	6.08386	-0.776078	0.0011991	0.0152637	-0.897748	-0.0429769	0.820668	0.979442	-0.0521833	-0.170021	0.385969	0.999943	-0.23565	-0.770011	0.000824722	0.00439517	-0.842697	-0.12003	0.492243	0.999581	-0.170799	0.571924	0.0159532	0.112744	0.649836
ENSMUSG00000034022	Cpsf1	15	cleavage and polyadenylation specific factor 1 [Source:MGI Symbol;Acc:MGI:2679722]	94230	3.20524	1.62734	4.35268	3.44091	-0.77591	0.000375935	0.00748529	-0.872078	0.31846	0.0510779	0.518644	0.37521	0.0194138	0.914342	0.999943	0.0221913	-1.16902	2.45544e-09	6.95297e-08	-1.24476	-0.269351	0.0895923	0.999581	-0.340292	0.78634	0.000404367	0.0076055	0.881878
ENSMUSG00000029022	Miip	4	migration and invasion inhibitory protein [Source:MGI Symbol;Acc:MGI:106506]	28010	3.31908	1.89023	4.19613	4.13435	-0.775383	0.00179899	0.0193795	-0.908986	0.042876	0.82732	0.980605	0.0602418	-0.1331	0.514146	0.999943	-0.194319	-0.894184	3.0536e-05	0.000281851	-0.964162	-0.174191	0.311636	0.999581	-0.241819	0.623138	0.00690644	0.0651634	0.699642
ENSMUSG00000058756	Thra	11	thyroid hormone receptor alpha [Source:MGI Symbol;Acc:MGI:98742]	21833	68.7977	34.7692	79.3293	72.8041	-0.775294	6.53856e-05	0.00241654	-0.847461	0.122755	0.481137	0.92182	0.149099	0.0606251	0.728573	0.999943	0.0752057	-0.951062	8.33175e-09	2.11621e-07	-0.993164	-0.0499451	0.738147	0.999581	-0.0600747	0.851487	6.02957e-07	4.48224e-05	0.907815
ENSMUSG00000035242	Oaz1	10	ornithine decarboxylase antizyme 1 [Source:MGI Symbol;Acc:MGI:109433]	18245	11.7618	6.17753	13.1818	12.9947	-0.773516	0.000159136	0.00421239	-0.855049	0.0444788	0.801885	0.977123	0.0552281	0.0480522	0.804011	0.999943	0.0665591	-0.874317	5.22996e-09	1.39742e-07	-0.905513	0.0192192	0.904507	0.999581	0.0267802	0.833926	1.04881e-05	0.000445795	0.906231
ENSMUSG00000019362	D8Ertd738e	8	DNA segment, Chr 8, ERATO Doi 738, expressed [Source:MGI Symbol;Acc:MGI:1289231]	101966	14.2413	7.17821	16.143	16.0724	-0.77331	0.00420027	0.0329938	-0.946895	0.0320261	0.877273	0.983033	0.0475971	0.0292975	0.89009	0.999943	0.0508525	-0.914268	2.44945e-05	0.000233591	-0.987799	0.0085544	0.960661	0.999581	0.0189782	0.849866	0.000336438	0.00661937	0.979932
ENSMUSG00000003423	Pih1d1	7	PIH1 domain containing 1 [Source:MGI Symbol;Acc:MGI:1916095]	68845	3.66349	2.18382	4.76883	4.79999	-0.77282	0.00247627	0.0237213	-0.92013	0.0166021	0.933377	0.990947	0.0226254	-0.158904	0.435644	0.999943	-0.227979	-0.845299	0.000618663	0.00346003	-0.939281	-0.164834	0.365974	0.999581	-0.236394	0.577472	0.0225715	0.141201	0.678773
ENSMUSG00000035049	Rrp12	19	ribosomal RNA processing 12 homolog (S. cerevisiae) [Source:MGI Symbol;Acc:MGI:2147437]	107094	3.65654	1.9117	4.27659	4.15362	-0.7723	0.00173681	0.0189721	-0.904752	0.0588717	0.76534	0.975225	0.0796477	0.000955679	0.996216	0.999943	0.00378574	-0.924389	7.99902e-07	1.20453e-05	-0.977992	-0.0530401	0.726831	0.999581	-0.0612604	0.811721	4.8255e-05	0.00151487	0.890952
ENSMUSG00000024381	Bin1	18	bridging integrator 1 [Source:MGI Symbol;Acc:MGI:108092]	30948	27.3653	16.5021	33.9364	34.2736	-0.77053	3.33454e-05	0.0016389	-0.834655	0.0255444	0.877889	0.983033	0.0309532	-0.150587	0.423476	0.999943	-0.197502	-0.843763	7.33251e-15	6.1202e-13	-0.859671	-0.178587	0.224804	0.999581	-0.215503	0.585845	0.000575862	0.00991846	0.622966
ENSMUSG00000073838	Tufm	7	Tu translation elongation factor, mitochondrial [Source:MGI Symbol;Acc:MGI:1923686]	233870	8.77733	4.22424	10.8414	8.93384	-0.770205	0.000422586	0.00798626	-0.864935	0.262756	0.130284	0.700324	0.31979	0.125859	0.504274	0.999943	0.167573	-1.12778	4.84825e-11	1.95807e-09	-1.18096	-0.115349	0.448911	0.999581	-0.137411	0.92809	3.47005e-06	0.000182784	1.01854
ENSMUSG00000059518	Znhit1	5	zinc finger, HIT domain containing 1 [Source:MGI Symbol;Acc:MGI:1917353]	70103	3.89321	1.92015	5.40793	4.34784	-0.76922	0.00532841	0.0382279	-0.955191	0.252577	0.224375	0.806878	0.361896	-0.00370889	0.986098	0.999943	-0.00597065	-1.18775	4.95162e-07	7.80503e-06	-1.30979	-0.24745	0.168091	0.999581	-0.354053	0.796117	0.00167542	0.0229245	0.933961
ENSMUSG00000030435	U2af2	7	U2 small nuclear ribonucleoprotein auxiliary factor (U2AF) 2 [Source:MGI Symbol;Acc:MGI:98886]	22185	12.3842	6.66327	15.3233	14.0231	-0.768982	0.000255984	0.0057488	-0.855455	0.129879	0.474902	0.919743	0.162232	-0.0242168	0.899056	0.999943	-0.0321675	-0.977186	1.46514e-10	5.35021e-09	-1.01272	-0.149589	0.314442	0.999581	-0.180811	0.757112	1.35329e-05	0.000551015	0.807881
ENSMUSG00000063904	Dpp3	19	dipeptidylpeptidase 3 [Source:MGI Symbol;Acc:MGI:1922471]	75221	2.52885	1.41351	3.08582	2.95403	-0.768713	0.000169274	0.0043724	-0.847668	0.0848808	0.616146	0.951128	0.102834	-0.0791301	0.673633	0.999943	-0.106845	-0.901015	5.69739e-07	8.85318e-06	-0.94749	-0.148949	0.366078	0.999581	-0.197174	0.662913	0.00162954	0.0224579	0.728543
ENSMUSG00000020605	Hs1bp3	12	HCLS1 binding protein 3 [Source:MGI Symbol;Acc:MGI:1913224]	58240	1.68804	0.915406	2.11924	1.97658	-0.768569	0.00165541	0.0183638	-0.895132	0.0985378	0.60866	0.948663	0.133296	-0.0757868	0.707055	0.999943	-0.114013	-0.926017	0.000122136	0.000902526	-1.02571	-0.152869	0.405054	0.999581	-0.234395	0.661527	0.00911791	0.078878	0.769563
ENSMUSG00000048832	Vps37c	19	vacuolar protein sorting 37C [Source:MGI Symbol;Acc:MGI:2147661]	107305	1.66539	0.827536	1.82965	1.8331	-0.768292	0.00406903	0.0323103	-0.933925	0.0274636	0.891947	0.985682	0.0400239	-0.000151032	0.999404	0.999943	-0.000906997	-0.861766	0.000940561	0.00490513	-0.970245	-0.017423	0.922789	0.999581	-0.0281636	0.7837	0.00205418	0.0266826	0.918606
ENSMUSG00000040759	Cmtm5	14	CKLF-like MARVEL transmembrane domain containing 5 [Source:MGI Symbol;Acc:MGI:2447164]	67272	13.4975	6.4508	14.0477	14.3748	-0.767634	0.0040463	0.032286	-0.934451	0.0157072	0.941326	0.992706	0.0261598	0.117461	0.594849	0.999943	0.222012	-0.893445	2.6383e-06	3.4179e-05	-0.950327	0.12389	0.524812	0.999581	0.213721	0.933298	0.000522321	0.00919928	1.13707
ENSMUSG00000024870	Rab1b	19	RAB1B, member RAS oncogene family [Source:MGI Symbol;Acc:MGI:1923558]	76308	10.9939	5.49407	12.5272	11.8649	-0.767249	0.00149278	0.0174199	-0.89158	0.0822033	0.681631	0.965902	0.111937	0.0609825	0.767471	0.999943	0.0916516	-0.949545	7.4836e-08	1.48385e-06	-0.997456	-0.00684023	0.966922	0.999581	-0.00529204	0.880299	9.49907e-06	0.000409473	0.966119
ENSMUSG00000033595	Lgi3	14	leucine-rich repeat LGI family, member 3 [Source:MGI Symbol;Acc:MGI:2182619]	213469	9.69841	5.52933	11.9711	11.728	-0.767224	0.000474521	0.00849137	-0.863605	0.0679124	0.72953	0.971727	0.0918041	-0.0629108	0.754123	0.999943	-0.0875392	-0.903514	3.70238e-08	7.85658e-07	-0.945731	-0.124421	0.462814	0.999581	-0.164875	0.705314	0.000102975	0.00267517	0.759842
ENSMUSG00000033099	Nol12	15	nucleolar protein 12 [Source:MGI Symbol;Acc:MGI:2146285]	97961	1.44412	0.679105	1.69136	1.48721	-0.76709	0.00249622	0.0237796	-0.908675	0.167334	0.405068	0.898285	0.235074	0.10993	0.584639	0.999943	0.16487	-1.02099	2.75283e-05	0.000257754	-1.13749	-0.0412374	0.820052	0.999581	-0.055379	0.911244	0.000139039	0.00338184	1.05763
ENSMUSG00000033594	Spata2l	8	spermatogenesis associated 2-like [Source:MGI Symbol;Acc:MGI:1926029]	78779	2.82382	1.4926	3.5678	3.25876	-0.766772	0.00218811	0.0219527	-0.903047	0.12365	0.538717	0.935106	0.172415	-0.0440558	0.828985	0.999943	-0.0629106	-0.992845	1.566e-06	2.18369e-05	-1.06837	-0.165784	0.321465	0.999581	-0.222022	0.744299	0.000458099	0.00829797	0.823073
ENSMUSG00000071652	Ints5	19	integrator complex subunit 5 [Source:MGI Symbol;Acc:MGI:1923578]	109077	1.27877	0.792205	1.61585	1.73038	-0.765101	0.00334114	0.0288377	-0.920615	-0.0565674	0.776286	0.976581	-0.0768718	-0.188457	0.340632	0.999943	-0.251766	-0.745011	0.00486302	0.0188958	-0.843715	-0.120188	0.507418	0.999581	-0.160447	0.548265	0.032993	0.180259	0.656218
ENSMUSG00000035047	Kri1	9	KRI1 homolog [Source:MGI Symbol;Acc:MGI:2384899]	215194	5.24082	2.95582	6.69481	6.18307	-0.763064	0.00032651	0.0068067	-0.850815	0.122612	0.478572	0.921609	0.150969	-0.0658166	0.71668	0.999943	-0.0831822	-0.944881	1.63206e-07	2.94611e-06	-0.997413	-0.179191	0.236582	0.999581	-0.220282	0.691636	0.000407009	0.00763842	0.753504
ENSMUSG00000016554	Eif3d	15	eukaryotic translation initiation factor 3, subunit D [Source:MGI Symbol;Acc:MGI:1933181]	55944	12.3371	6.71335	14.9522	14.1033	-0.761658	0.00043083	0.00807736	-0.853435	0.0935697	0.613211	0.95048	0.118473	-0.0122312	0.949774	0.999943	-0.0156192	-0.931917	2.3717e-09	6.73763e-08	-0.96709	-0.0990307	0.515424	0.999581	-0.119586	0.76512	2.12261e-05	0.000782182	0.82213
ENSMUSG00000028467	Gba2	4	glucosidase beta 2 [Source:MGI Symbol;Acc:MGI:2654325]	230101	6.80874	4.12972	8.91761	8.55532	-0.761162	0.000116133	0.00343904	-0.833833	0.091508	0.586345	0.945301	0.110636	-0.11705	0.510809	0.999943	-0.14487	-0.906052	2.28249e-09	6.53718e-08	-0.939367	-0.205709	0.148924	0.999581	-0.241408	0.630896	0.000233467	0.00510063	0.673951
ENSMUSG00000020776	Fbf1	11	Fas (TNFRSF6) binding factor 1 [Source:MGI Symbol;Acc:MGI:1922033]	217335	4.03873	1.97493	4.8155	4.06589	-0.761	4.40217e-05	0.00188388	-0.824058	0.232758	0.152137	0.727744	0.274249	0.0622705	0.748136	0.999943	0.0811344	-1.0551	1.3439e-11	6.00916e-10	-1.0957	-0.132853	0.438356	0.999581	-0.181177	0.807301	0.000144346	0.00349856	0.892608
ENSMUSG00000055692	Tmem191c	16	transmembrane protein 191C [Source:MGI Symbol;Acc:MGI:107238]		4.17233	2.21151	5.82457	4.9298	-0.760931	0.00476276	0.035727	-0.930483	0.193405	0.356459	0.872899	0.280228	-0.0856197	0.692475	0.999943	-0.143955	-1.12102	6.20273e-08	1.254e-06	-1.20318	-0.283139	0.117958	0.999581	-0.412412	0.668732	0.0065125	0.0621637	0.768842
ENSMUSG00000026519	Tmem63a	1	transmembrane protein 63a [Source:MGI Symbol;Acc:MGI:2384789]	208795	3.50187	1.9052	4.01782	4.2231	-0.760103	0.00414267	0.0327229	-0.922315	-0.00245265	0.991013	0.998092	0.000610681	-0.06362	0.763107	0.999943	-0.0958737	-0.828013	0.00025841	0.00169514	-0.909624	-0.0549605	0.761097	0.999581	-0.0826085	0.738343	0.000173418	0.00405342	0.80741
ENSMUSG00000060279	Ap2a1	7	adaptor-related protein complex 2, alpha 1 subunit [Source:MGI Symbol;Acc:MGI:101921]	11771	7.49714	3.86494	10.2625	8.20915	-0.759849	0.000906327	0.0129364	-0.86631	0.286311	0.131862	0.702562	0.369865	0.0244222	0.902887	0.999943	0.0349765	-1.19019	1.6395e-17	2.39477e-15	-1.2282	-0.272305	0.0534938	0.999581	-0.320979	0.826176	2.66533e-06	0.00014812	0.884437
ENSMUSG00000026921	Egfl7	2	EGF-like domain 7 [Source:MGI Symbol;Acc:MGI:2449923]	353156	2.86436	1.62385	3.51665	3.44898	-0.759743	0.0013906	0.0166109	-0.876909	0.0379893	0.841206	0.981169	0.0494623	-0.0999379	0.601489	0.999943	-0.135909	-0.842371	0.000383351	0.00233961	-0.927608	-0.123896	0.478131	0.999581	-0.172222	0.642051	0.00644212	0.061629	0.730774
ENSMUSG00000025137	Pcyt2	11	phosphate cytidylyltransferase 2, ethanolamine [Source:MGI Symbol;Acc:MGI:1915921]	68671	8.27299	4.16917	10.528	9.16918	-0.75974	0.00404163	0.0322669	-0.919752	0.171605	0.408512	0.89899	0.2442	-0.000779665	0.997061	0.999943	-0.000844457	-1.09634	1.00145e-09	3.10679e-08	-1.1551	-0.186052	0.225816	0.999581	-0.231538	0.818632	7.03133e-05	0.00202587	0.900399
ENSMUSG00000062785	Kcnc3	7	potassium voltage gated channel, Shaw-related subfamily, member 3 [Source:MGI Symbol;Acc:MGI:96669]	16504	1.18367	0.655023	1.76121	1.43596	-0.759675	0.00285915	0.0259931	-0.90302	0.25469	0.202069	0.781883	0.348613	-0.0979808	0.631854	0.999943	-0.143887	-1.14048	2.44373e-07	4.19938e-06	-1.24349	-0.344626	0.0485901	0.999581	-0.479397	0.654996	0.00534756	0.0539005	0.744314
ENSMUSG00000004056	Akt2	7	thymoma viral proto-oncogene 2 [Source:MGI Symbol;Acc:MGI:104874]	11652	6.62349	3.53581	7.81745	7.29534	-0.759507	7.77051e-05	0.00269167	-0.827468	0.113059	0.497158	0.925262	0.135212	0.0177287	0.920407	0.999943	0.022795	-0.929619	5.36107e-11	2.14541e-09	-0.958657	-0.0847553	0.535127	0.999581	-0.0984324	0.790262	1.06495e-06	7.25685e-05	0.835833
ENSMUSG00000042401	Crtac1	19	cartilage acidic protein 1 [Source:MGI Symbol;Acc:MGI:1920082]	72832	5.16109	2.77053	6.83293	5.70908	-0.759476	5.7221e-05	0.00220699	-0.827655	0.250652	0.09734	0.639331	0.284235	-0.0571272	0.781685	0.999943	-0.090253	-1.05166	1.20227e-08	2.93501e-07	-1.11166	-0.234584	0.212168	0.999581	-0.363242	0.617934	0.0168367	0.116561	0.72866
ENSMUSG00000102543	Pcdhgc5	18	protocadherin gamma subfamily C, 5 [Source:MGI Symbol;Acc:MGI:1935205]		5.39914	3.34169	5.72897	6.76138	-0.759283	4.27292e-06	0.000432022	-0.808059	-0.187889	0.162805	0.742984	-0.20826	-0.120674	0.440776	0.999943	-0.139348	-0.579195	0.000126413	0.00092982	-0.60048	0.0683924	0.625352	0.999581	0.0832098	0.611317	0.000613117	0.0103588	0.658256
ENSMUSG00000039953	Clstn1	4	calsyntenin 1 [Source:MGI Symbol;Acc:MGI:1929895]	65945	43.0621	20.6723	59.9178	42.6528	-0.757284	9.93964e-05	0.00316715	-0.82807	0.440732	0.00872801	0.222545	0.525679	0.11282	0.538531	0.999943	0.144496	-1.30648	7.49582e-20	1.85052e-17	-1.34918	-0.310088	0.0316072	0.999581	-0.368274	0.893306	5.00832e-07	3.85663e-05	0.957868
ENSMUSG00000024219	Anks1	17	ankyrin repeat and SAM domain containing 1 [Source:MGI Symbol;Acc:MGI:2446180]	224650	1.26975	0.594364	1.72984	1.31083	-0.757232	0.00467248	0.0352365	-0.921072	0.313295	0.130575	0.700721	0.44601	0.0286867	0.894714	0.999943	0.0443537	-1.269	4.21015e-10	1.40563e-08	-1.35938	-0.258968	0.159768	0.999581	-0.389667	0.813727	0.0013518	0.0196057	0.949808
ENSMUSG00000031862	Atp13a1	8	ATPase type 13A1 [Source:MGI Symbol;Acc:MGI:2180801]	170759	3.39768	1.90311	4.46021	4.05108	-0.756911	0.00109827	0.0145426	-0.865797	0.135727	0.482997	0.921916	0.179027	-0.0735692	0.713283	0.999943	-0.102334	-1.00019	1.22974e-10	4.58613e-09	-1.03826	-0.223952	0.121581	0.999581	-0.267911	0.701039	5.51515e-05	0.00168817	0.74675
ENSMUSG00000024325	Ring1	17	ring finger protein 1 [Source:MGI Symbol;Acc:MGI:1101770]	19763	2.03317	0.974945	2.64449	2.16635	-0.756097	0.00597465	0.0410283	-0.938178	0.241984	0.227118	0.808888	0.331241	-0.0333839	0.880152	0.999943	-0.0786441	-1.13099	5.13971e-06	6.06659e-05	-1.26305	-0.186352	0.346552	0.999581	-0.400429	0.603945	0.0611753	0.263482	0.845778
ENSMUSG00000028964	Park7	4	Parkinson disease (autosomal recessive, early onset) 7 [Source:MGI Symbol;Acc:MGI:2135637]	57320	27.3069	16.5035	32.2285	34.3455	-0.755154	0.000388681	0.00757619	-0.842033	-0.0413914	0.807221	0.977695	-0.0479206	-0.100355	0.595148	0.999943	-0.129846	-0.755859	5.44892e-06	6.36725e-05	-0.789508	-0.0557248	0.718674	0.999581	-0.0669187	0.632494	0.00203676	0.0265366	0.697732
ENSMUSG00000040276	Pacsin1	17	protein kinase C and casein kinase substrate in neurons 1 [Source:MGI Symbol;Acc:MGI:1345181]	23969	11.8187	6.14299	15.6657	12.575	-0.754477	7.17143e-05	0.00256991	-0.821098	0.306794	0.0422791	0.482519	0.351051	0.0344259	0.840561	0.999943	0.0417426	-1.12589	2.43318e-13	1.53967e-11	-1.16896	-0.253715	0.0659194	0.999581	-0.296477	0.785512	2.64034e-05	0.000942617	0.849019
ENSMUSG00000036057	Ptpn23	9	protein tyrosine phosphatase, non-receptor type 23 [Source:MGI Symbol;Acc:MGI:2144837]	104831	1.33255	0.776402	2.15703	1.66052	-0.753938	0.00230203	0.0226917	-0.883587	0.324346	0.0868253	0.616884	0.420052	-0.106434	0.589899	0.999943	-0.142193	-1.21243	2.1765e-09	6.31177e-08	-1.29865	-0.442153	0.00499825	0.999581	-0.548285	0.645339	0.00343318	0.0389139	0.726302
ENSMUSG00000052928	Ctif	18	CBP80/20-dependent translation initiation factor [Source:MGI Symbol;Acc:MGI:2685518]	269037	2.39139	1.447	3.3816	2.94665	-0.753741	5.08712e-05	0.00206208	-0.81638	0.204957	0.226078	0.807939	0.248953	-0.127861	0.429339	0.999943	-0.151955	-0.999426	1.26019e-07	2.3399e-06	-1.06249	-0.301995	0.0631806	0.999581	-0.3878	0.603509	0.00141419	0.020254	0.653253
ENSMUSG00000030707	Coro1a	7	coronin, actin binding protein 1A [Source:MGI Symbol;Acc:MGI:1345961]	12721	8.15619	4.80524	10.5733	10.484	-0.753374	0.00344704	0.0294821	-0.900026	0.0344271	0.86988	0.982576	0.0512251	-0.0822554	0.702365	0.999943	-0.129711	-0.89726	2.81204e-07	4.73482e-06	-0.942473	-0.12291	0.48669	0.999581	-0.164895	0.669786	0.00183598	0.024535	0.751069
ENSMUSG00000021288	Klc1	12	kinesin light chain 1 [Source:MGI Symbol;Acc:MGI:107978]	16593	37.4991	21.0395	44.6789	42.8608	-0.75335	3.2618e-05	0.00162003	-0.812807	0.0898691	0.558544	0.941086	0.103506	-0.049303	0.778905	0.999943	-0.0614433	-0.888134	9.72816e-12	4.47546e-10	-0.911848	-0.130197	0.344596	0.999581	-0.152091	0.690266	7.45907e-05	0.00211017	0.73763
ENSMUSG00000032295	Man2c1	9	mannosidase, alpha, class 2C, member 1 [Source:MGI Symbol;Acc:MGI:1920994]	73744	5.63388	3.46035	7.61589	7.25452	-0.752612	0.000786385	0.0117605	-0.852484	0.0808335	0.66362	0.961473	0.103677	-0.186932	0.366767	0.999943	-0.278071	-0.904299	2.17487e-07	3.78133e-06	-0.950565	-0.26237	0.140887	0.999581	-0.369753	0.49398	0.0338665	0.182716	0.559791
ENSMUSG00000022517	Mgrn1	16	mahogunin, ring finger 1 [Source:MGI Symbol;Acc:MGI:2447670]	17237	17.1596	10.3491	21.9569	21.0623	-0.752056	2.0722e-05	0.00114734	-0.807361	0.0844747	0.590021	0.945581	0.0982884	-0.118895	0.487652	0.999943	-0.14542	-0.883169	1.24157e-13	8.18128e-12	-0.901884	-0.203787	0.104798	0.999581	-0.230328	0.619489	2.46785e-05	0.000897839	0.647664
ENSMUSG00000055745	Rtl6	15	retrotransposon Gag like 6 [Source:MGI Symbol;Acc:MGI:2675858]	223732	2.86167	1.61787	3.78175	3.39705	-0.751983	0.00105195	0.0141007	-0.859002	0.1468	0.410767	0.89899	0.180815	-0.0549645	0.765164	0.999943	-0.0675957	-0.962206	5.63825e-06	6.54052e-05	-1.03722	-0.186611	0.252499	0.999581	-0.23392	0.688291	0.0020259	0.0264553	0.777637
ENSMUSG00000040824	Snrpd2	7	small nuclear ribonucleoprotein D2 [Source:MGI Symbol;Acc:MGI:98345]	107686	10.3795	4.81201	9.40332	10.2328	-0.751608	0.00218155	0.0219323	-0.878616	-0.0676489	0.714924	0.971322	-0.0848044	0.184087	0.369511	0.999943	0.271996	-0.734827	0.00050727	0.00293287	-0.790222	0.263043	0.140067	0.999581	0.373204	0.968975	9.29421e-05	0.00247976	1.13531
ENSMUSG00000029348	Asphd2	5	aspartate beta-hydroxylase domain containing 2 [Source:MGI Symbol;Acc:MGI:1920148]	72898	8.26489	5.37647	10.1011	11.5629	-0.751606	0.00206583	0.0211744	-0.876873	-0.115144	0.576497	0.943538	-0.159926	-0.189601	0.364173	0.999943	-0.282841	-0.678361	4.60722e-05	0.000396832	-0.708901	-0.0862584	0.59657	0.999581	-0.107729	0.533785	0.00284036	0.0336887	0.575311
ENSMUSG00000061479	Snrpa	7	small nuclear ribonucleoprotein polypeptide A [Source:MGI Symbol;Acc:MGI:1855690]	53607	6.17528	3.33004	8.00772	6.92556	-0.749961	0.000612649	0.010065	-0.843864	0.193484	0.273908	0.839228	0.239384	-0.00932001	0.959447	0.999943	-0.012235	-1.00595	8.59814e-07	1.28153e-05	-1.07996	-0.182092	0.27128	0.999581	-0.237535	0.734503	0.00066479	0.0109451	0.818637
ENSMUSG00000021226	Acot2	12	acyl-CoA thioesterase 2 [Source:MGI Symbol;Acc:MGI:2159605]	171210	1.86412	1.05789	1.77205	2.29207	-0.748565	0.0041372	0.0326979	-0.89904	-0.244661	0.248483	0.822845	-0.353968	-0.109671	0.591058	0.999943	-0.158209	-0.476336	0.0803479	0.179178	-0.545609	0.141354	0.449762	0.999581	0.20928	0.630805	0.0103148	0.085651	0.729812
ENSMUSG00000031451	Gas6	8	growth arrest specific 6 [Source:MGI Symbol;Acc:MGI:95660]	14456	10.3056	3.74721	12.6748	7.93901	-0.747887	0.00206147	0.0211611	-0.869377	0.565559	0.00183694	0.0953653	0.706074	0.293109	0.16199	0.999943	0.440526	-1.45202	3.09229e-11	1.30292e-09	-1.57277	-0.163645	0.385189	0.999581	-0.25405	1.07219	6.82726e-05	0.00198708	1.29719
ENSMUSG00000005881	Ergic3	2	ERGIC and golgi 3 [Source:MGI Symbol;Acc:MGI:1913616]	66366	18.2053	9.00242	22.7386	18.8695	-0.747722	0.000984417	0.0135946	-0.849603	0.236472	0.213497	0.795522	0.305194	0.0898626	0.652548	0.999943	0.126459	-1.10518	3.58835e-12	1.79705e-10	-1.14916	-0.133598	0.391275	0.999581	-0.164178	0.886443	2.51345e-06	0.00014387	0.959997
ENSMUSG00000030400	Ercc2	7	excision repair cross-complementing rodent repair deficiency, complementation group 2 [Source:MGI Symbol;Acc:MGI:95413]	13871	2.02935	0.934856	2.44179	2.07146	-0.747334	0.00772205	0.0482798	-0.937263	0.191404	0.35707	0.87312	0.273344	0.0773404	0.710429	0.999943	0.116679	-1.08952	6.66161e-06	7.53321e-05	-1.20481	-0.10821	0.51901	0.999581	-0.143311	0.895692	0.000246474	0.00530383	1.0365
ENSMUSG00000029095	Ablim2	5	actin-binding LIM protein 2 [Source:MGI Symbol;Acc:MGI:2385758]	231148	9.2948	6.50457	13.1211	13.0201	-0.743642	1.25435e-06	0.000177554	-0.783312	0.0372373	0.792296	0.977123	0.0419435	-0.29975	0.0721606	0.999943	-0.362919	-0.804873	1.2635e-10	4.6921e-09	-0.824028	-0.329812	0.0211114	0.999581	-0.392083	0.387857	0.0192216	0.1268	0.409282
ENSMUSG00000025484	Bet1l	7	Bet1 golgi vesicular membrane trafficking protein like [Source:MGI Symbol;Acc:MGI:1913128]	54399	4.21052	2.19005	4.40699	4.63784	-0.743428	0.00247021	0.0237107	-0.867213	-0.0379789	0.851127	0.981753	-0.0546152	0.0383563	0.843015	0.999943	0.0560169	-0.731381	0.00377652	0.0153438	-0.812384	0.0809683	0.66022	0.999581	0.125735	0.792207	0.000821331	0.0129751	0.909334
ENSMUSG00000039515	Ptpa	2	protein phosphatase 2 protein activator [Source:MGI Symbol;Acc:MGI:1346006]	110854	10.5406	5.60643	12.5205	11.4144	-0.743414	0.00011601	0.00343904	-0.810783	0.150157	0.356217	0.872899	0.1772	0.00941168	0.959789	0.999943	0.011436	-0.953598	1.69859e-11	7.51841e-10	-0.983451	-0.122853	0.425666	0.999581	-0.152924	0.74591	0.000104079	0.00268761	0.808945
ENSMUSG00000055401	Fbxo6	4	F-box protein 6 [Source:MGI Symbol;Acc:MGI:1354743]	50762	3.25497	1.44373	3.7308	3.17163	-0.743019	0.00693067	0.0451258	-0.918926	0.194948	0.342612	0.867513	0.274316	0.159993	0.44088	0.999943	0.244252	-1.07914	5.99551e-06	6.90469e-05	-1.18794	-0.0176147	0.918214	0.999581	-0.0149586	0.988168	4.43516e-05	0.00142623	1.14646
ENSMUSG00000062647	Rpl7a	2	ribosomal protein L7A [Source:MGI Symbol;Acc:MGI:1353472]	27176	95.6828	43.9554	92.8066	90.894	-0.742708	0.000736916	0.0113252	-0.836702	0.0611956	0.704412	0.9688	0.0717881	0.23973	0.23257	0.999943	0.33803	-0.859124	2.16222e-06	2.89751e-05	-0.905423	0.205202	0.243957	0.999581	0.282725	1.00169	3.60759e-05	0.00120995	1.15985
ENSMUSG00000005986	Ankrd13d	19	ankyrin repeat domain 13 family, member D [Source:MGI Symbol;Acc:MGI:1915673]	68423	6.08898	3.47608	8.20979	7.22343	-0.742362	0.00115321	0.0149085	-0.845877	0.17993	0.298184	0.852002	0.219896	-0.0928352	0.637943	0.999943	-0.130105	-0.997707	2.67238e-07	4.54477e-06	-1.06216	-0.25212	0.136131	0.999581	-0.3372	0.616278	0.00920815	0.0795785	0.703538
ENSMUSG00000002496	Tsc2	17	TSC complex subunit 2 [Source:MGI Symbol;Acc:MGI:102548]	22084	8.22733	5.17017	9.9583	10.4673	-0.742062	6.78067e-05	0.00246276	-0.804428	-0.0307262	0.844851	0.981412	-0.0350787	-0.174888	0.320353	0.999943	-0.218015	-0.743437	9.35994e-08	1.81283e-06	-0.766599	-0.146144	0.278955	0.999581	-0.170258	0.536872	0.00220853	0.0281969	0.573736
ENSMUSG00000036948	Map11	5	microtubule associated protein 11 [Source:MGI Symbol;Acc:MGI:2385896]	231807	2.35051	1.35705	2.76884	2.83133	-0.742039	0.000973983	0.013543	-0.840733	0.00656172	0.971327	0.997323	0.0112169	-0.0910268	0.631485	0.999943	-0.119381	-0.794523	4.7876e-05	0.000409552	-0.846703	-0.0917196	0.563969	0.999581	-0.117425	0.642416	0.00171728	0.023367	0.706143
ENSMUSG00000039345	Mettl22	16	methyltransferase like 22 [Source:MGI Symbol;Acc:MGI:2384301]	239706	1.52349	0.877117	1.66096	1.88934	-0.741667	0.00460484	0.0349498	-0.890892	-0.11255	0.582346	0.944606	-0.152838	-0.00523066	0.981037	0.999943	0.0030431	-0.661225	0.0075361	0.0271852	-0.733852	0.0866428	0.660778	0.999581	0.173971	0.67244	0.0224244	0.140701	0.877586
ENSMUSG00000006675	P4htm	9	prolyl 4-hydroxylase, transmembrane (endoplasmic reticulum) [Source:MGI Symbol;Acc:MGI:1921693]	74443	5.30981	3.27213	6.59255	6.81767	-0.740972	0.00113947	0.0148247	-0.842681	-0.00914332	0.960795	0.996814	-0.0101225	-0.169768	0.392652	0.999943	-0.237435	-0.783723	2.31558e-05	0.000221668	-0.827489	-0.162343	0.325802	0.999581	-0.214519	0.535248	0.0124373	0.096552	0.590627
ENSMUSG00000000738	Spg7	8	SPG7, paraplegin matrix AAA peptidase subunit [Source:MGI Symbol;Acc:MGI:2385906]		4.48499	2.46696	5.79248	5.06199	-0.740945	0.000326489	0.0068067	-0.819175	0.183328	0.299268	0.852002	0.226037	-0.0389946	0.837582	0.999943	-0.0534863	-0.995468	3.98696e-09	1.08012e-07	-1.04148	-0.206798	0.200568	0.999581	-0.266587	0.693207	0.000421859	0.00783153	0.751879
ENSMUSG00000038463	Olfml2b	1	olfactomedin-like 2B [Source:MGI Symbol;Acc:MGI:2443310]	320078	6.67621	3.41308	5.50792	7.1669	-0.740508	0.00149779	0.0174208	-0.848088	-0.25658	0.192894	0.771959	-0.3379	0.040269	0.838949	0.999943	0.0566275	-0.476738	0.00891444	0.0310888	-0.503909	0.331903	0.0339309	0.999581	0.408416	0.826958	6.47931e-06	0.000307355	0.888912
ENSMUSG00000054252	Fgfr3	5	fibroblast growth factor receptor 3 [Source:MGI Symbol;Acc:MGI:95524]	14184	6.26907	3.46003	8.33388	7.02245	-0.74013	8.31397e-05	0.00283567	-0.803307	0.236094	0.151741	0.727549	0.279344	-0.0283095	0.879503	0.999943	-0.0379829	-1.04271	3.18212e-12	1.61203e-10	-1.07927	-0.239978	0.134367	0.999581	-0.304277	0.693748	0.000328119	0.00651382	0.752485
ENSMUSG00000007036	Abhd16a	17	abhydrolase domain containing 16A [Source:MGI Symbol;Acc:MGI:99476]	193742	6.0435	3.13092	7.30469	6.67336	-0.739789	0.0032929	0.0285083	-0.873988	0.129274	0.517577	0.929432	0.17633	0.0288611	0.88915	0.999943	0.0451572	-0.988321	6.52629e-08	1.31184e-06	-1.0429	-0.0940991	0.558617	0.999581	-0.116574	0.812393	0.000114035	0.00289248	0.902137
ENSMUSG00000029093	Sorcs2	5	sortilin-related VPS10 domain containing receptor 2 [Source:MGI Symbol;Acc:MGI:1932289]	81840	3.6976	2.02013	5.01064	4.0606	-0.738956	3.49232e-05	0.00168716	-0.79481	0.296768	0.042056	0.481283	0.335549	-0.0082222	0.961275	0.999943	-0.0123675	-1.08536	7.89869e-12	3.67237e-10	-1.12874	-0.274082	0.0686997	0.999581	-0.335131	0.712096	0.000201913	0.00455618	0.770687
ENSMUSG00000032175	Tyk2	9	tyrosine kinase 2 [Source:MGI Symbol;Acc:MGI:1929470]	54721	1.72861	0.937967	2.01355	1.98245	-0.738065	0.00244869	0.0236434	-0.861149	0.0372342	0.847808	0.98149	0.0499012	-0.0782359	0.712391	0.999943	-0.12764	-0.831985	0.000215861	0.00146538	-0.906773	-0.101291	0.593692	0.999581	-0.166067	0.603914	0.0229349	0.142695	0.719579
ENSMUSG00000020496	Rnf187	11	ring finger protein 187 [Source:MGI Symbol;Acc:MGI:1914224]	108660	31.4584	16.7321	37.447	33.9775	-0.737802	0.000127632	0.00367203	-0.805061	0.138342	0.419172	0.900551	0.166494	0.0602829	0.728747	0.999943	0.0754273	-0.927239	2.03355e-08	4.63512e-07	-0.968254	-0.0642326	0.670092	0.999581	-0.0764396	0.809407	2.68608e-06	0.000148791	0.865306
ENSMUSG00000058672	Tubb2a	13	tubulin, beta 2A class IIA [Source:MGI Symbol;Acc:MGI:107861]	22151	122.216	62.0742	125.467	126.604	-0.736943	0.000219084	0.00515139	-0.809953	0.0150195	0.934551	0.991203	0.0187532	0.145424	0.479908	0.999943	0.212773	-0.799116	2.1598e-08	4.90375e-07	-0.82453	0.148896	0.408154	0.999581	0.210723	0.904858	2.05119e-05	0.000762404	1.00607
ENSMUSG00000038296	Galnt18	7	polypeptide N-acetylgalactosaminyltransferase 18 [Source:MGI Symbol;Acc:MGI:2446239]	233733	5.08887	3.23526	7.35343	6.76926	-0.736836	0.00187474	0.0198927	-0.849609	0.110655	0.575504	0.943538	0.148101	-0.182449	0.361985	0.999943	-0.254905	-0.933609	1.91241e-06	2.61268e-05	-0.992896	-0.298527	0.0744231	0.999581	-0.388948	0.52748	0.0097292	0.0827079	0.578726
ENSMUSG00000037151	Lrrc20	10	leucine rich repeat containing 20 [Source:MGI Symbol;Acc:MGI:2387182]	216011	3.07485	1.96581	3.50169	4.07557	-0.736799	0.000863567	0.0124988	-0.831342	-0.141317	0.434008	0.906977	-0.173178	-0.203464	0.291198	0.999943	-0.274835	-0.613629	0.00130388	0.00639644	-0.652316	-0.0646943	0.693594	0.999581	-0.088746	0.491131	0.0213452	0.135605	0.542463
ENSMUSG00000000743	Chmp1a	8	charged multivesicular body protein 1A [Source:MGI Symbol;Acc:MGI:1920159]	234852	12.5964	6.90557	13.5454	14.1331	-0.736203	0.000335654	0.00695808	-0.813667	-0.022511	0.902176	0.985715	-0.0283106	0.0274007	0.888646	0.999943	0.0391782	-0.753196	2.17876e-06	2.91744e-05	-0.781344	0.0611521	0.714191	0.999581	0.0826856	0.770527	5.04948e-05	0.00157368	0.837618
ENSMUSG00000003848	Nob1	8	NIN1/RPN12 binding protein 1 homolog [Source:MGI Symbol;Acc:MGI:1914869]	67619	2.74737	1.82819	3.88711	3.85584	-0.735362	0.00235433	0.0230307	-0.854308	0.0423346	0.829177	0.980894	0.0616128	-0.236994	0.241207	0.999943	-0.337184	-0.838723	7.86179e-05	0.000625801	-0.908853	-0.278098	0.111016	0.999581	-0.385118	0.447294	0.0488148	0.230478	0.502633
ENSMUSG00000028991	Mtor	4	mechanistic target of rapamycin kinase [Source:MGI Symbol;Acc:MGI:1928394]	56717	8.85355	5.43927	11.2901	10.7545	-0.735361	3.54985e-07	8.77661e-05	-0.769735	0.097839	0.435034	0.906977	0.106804	-0.112108	0.434958	0.999943	-0.127275	-0.856476	5.4821e-13	3.2573e-11	-0.87494	-0.196993	0.10695	0.999581	-0.220585	0.602292	4.60179e-05	0.00146608	0.630719
ENSMUSG00000020684	Rasl10b	11	RAS-like, family 10, member B [Source:MGI Symbol;Acc:MGI:2685575]	276952	10.1406	5.05652	10.2413	10.4431	-0.735056	0.000820832	0.0121283	-0.827715	0.0073065	0.968395	0.997323	0.00972495	0.106311	0.577722	0.999943	0.142547	-0.798916	5.67189e-07	8.82137e-06	-0.831514	0.123486	0.376342	0.999581	0.147106	0.89079	2.64163e-07	2.27555e-05	0.953233
ENSMUSG00000007670	Khsrp	17	KH-type splicing regulatory protein [Source:MGI Symbol;Acc:MGI:1336214]	16549	2.95417	1.87295	3.84017	3.80121	-0.734728	0.000212616	0.00504964	-0.805597	0.0423657	0.800721	0.977123	0.0537173	-0.181406	0.328781	0.999943	-0.236214	-0.816098	1.44232e-06	2.0306e-05	-0.856546	-0.217067	0.172904	0.999581	-0.277407	0.511467	0.010147	0.0846292	0.556542
ENSMUSG00000026207	Speg	1	SPEG complex locus [Source:MGI Symbol;Acc:MGI:109282]	11790	1.58716	0.969364	2.21061	1.99297	-0.734365	0.0006032	0.00997464	-0.820664	0.151405	0.391492	0.891594	0.187073	-0.161389	0.416515	0.999943	-0.22587	-0.96236	1.63145e-09	4.8386e-08	-1.00286	-0.30855	0.059944	0.999581	-0.400899	0.526799	0.0127429	0.0981907	0.580476
ENSMUSG00000033597	Caskin1	17	CASK interacting protein 1 [Source:MGI Symbol;Acc:MGI:2442952]	268932	2.41655	1.31885	3.45834	2.7733	-0.734222	0.00255104	0.0240572	-0.855068	0.273414	0.167265	0.747142	0.367035	-0.0597559	0.774547	0.999943	-0.0907434	-1.16076	7.47781e-12	3.50458e-10	-1.21561	-0.339477	0.0412473	0.999581	-0.44595	0.678321	0.00142821	0.0203698	0.748844
ENSMUSG00000004187	Kifc2	15	kinesin family member C2 [Source:MGI Symbol;Acc:MGI:109187]	16581	18.1194	9.14652	24.2408	19.0654	-0.733963	0.0013493	0.0162727	-0.837234	0.289758	0.136446	0.70877	0.380715	0.0360832	0.858837	0.999943	0.0513498	-1.16488	1.43689e-13	9.39766e-12	-1.21144	-0.254647	0.103752	0.999581	-0.316643	0.806809	1.54387e-05	0.000613689	0.871412
ENSMUSG00000041881	Ndufa7	17	NADH:ubiquinone oxidoreductase subunit A7 [Source:MGI Symbol;Acc:MGI:1913666]	66416	21.0263	10.8206	22.096	23.3324	-0.733709	0.00574339	0.0399891	-0.889234	-0.0294456	0.884472	0.984729	-0.0391978	0.0681	0.751093	0.999943	0.114027	-0.784237	0.000299182	0.00191249	-0.844723	0.111042	0.547355	0.999581	0.169886	0.826087	0.00141845	0.0202811	0.985711
ENSMUSG00000042757	Tmem108	9	transmembrane protein 108 [Source:MGI Symbol;Acc:MGI:1932411]	81907	2.3467	1.84133	2.68585	3.73856	-0.733708	0.000296984	0.00636066	-0.807058	-0.330557	0.0853416	0.614454	-0.423962	-0.433304	0.0228073	0.868429	-0.578715	-0.346109	0.123877	0.248054	-0.380461	-0.0893806	0.632456	0.999581	-0.143139	0.199419	0.382792	0.670395	0.218626
ENSMUSG00000025142	Aspscr1	11	alveolar soft part sarcoma chromosome region, candidate 1 (human) [Source:MGI Symbol;Acc:MGI:1916188]	68938	3.08298	1.49619	4.32812	3.22315	-0.733095	0.00556288	0.0392927	-0.88512	0.336067	0.0972484	0.639331	0.463845	0.064446	0.75354	0.999943	0.0961996	-1.2415	1.29791e-08	3.13357e-07	-1.34323	-0.274373	0.0956856	0.999581	-0.353839	0.858961	0.000125242	0.00310442	0.96478
ENSMUSG00000004677	Myo9b	8	myosin IXb [Source:MGI Symbol;Acc:MGI:106624]	17925	4.40238	2.59721	5.90442	5.19153	-0.732564	2.92091e-05	0.00148192	-0.785291	0.194116	0.1917	0.770694	0.222091	-0.116219	0.560503	0.999943	-0.164308	-0.975554	7.40861e-13	4.29994e-11	-1.00453	-0.268991	0.128914	0.999581	-0.375133	0.541318	0.0166871	0.116154	0.608777
ENSMUSG00000043323	Fbrsl1	5	fibrosin-like 1 [Source:MGI Symbol;Acc:MGI:1920907]		1.08492	0.737084	1.64588	1.56132	-0.732429	0.00289075	0.0261461	-0.857296	0.0895956	0.639066	0.956596	0.118966	-0.282086	0.165839	0.999943	-0.410381	-0.89361	4.61466e-05	0.000397277	-0.970432	-0.368833	0.0359445	0.999581	-0.51687	0.380095	0.120042	0.379065	0.432651
ENSMUSG00000030605	Mfge8	7	milk fat globule-EGF factor 8 protein [Source:MGI Symbol;Acc:MGI:102768]	17304	15.5108	5.04267	21.6717	10.3749	-0.732357	0.00163266	0.0182092	-0.840377	0.941233	1.09858e-09	1.35055e-06	1.08318	0.634726	1.99307e-05	0.00839764	0.728696	-1.77223	9.19031e-16	9.57503e-14	-1.92416	-0.280931	0.0630115	0.999581	-0.340712	1.36146	6.40949e-09	1.10104e-06	1.55754
ENSMUSG00000029455	Aldh2	5	aldehyde dehydrogenase 2, mitochondrial [Source:MGI Symbol;Acc:MGI:99600]	11669	3.65189	1.49678	4.57377	3.0582	-0.731702	0.000818403	0.0121177	-0.820506	0.507621	0.00453069	0.151708	0.631	0.20647	0.326736	0.999943	0.310137	-1.34181	2.29317e-10	8.10378e-09	-1.44806	-0.188015	0.328118	0.999581	-0.310385	0.928489	0.000552548	0.0096036	1.11942
ENSMUSG00000030314	Atg7	6	autophagy related 7 [Source:MGI Symbol;Acc:MGI:1921494]	74244	2.55046	1.66368	3.38443	3.36924	-0.731558	0.000337204	0.00695808	-0.806489	0.0369705	0.81992	0.979442	0.0457522	-0.191901	0.272057	0.999943	-0.235679	-0.80437	1.47907e-05	0.000150728	-0.8502	-0.218587	0.15526	0.999581	-0.267588	0.508164	0.0126661	0.097754	0.558915
ENSMUSG00000009640	Dmap1	4	DNA methyltransferase 1-associated protein 1 [Source:MGI Symbol;Acc:MGI:1913483]	66233	6.34598	3.48961	6.69101	7.11324	-0.731004	0.000514203	0.0089417	-0.813196	-0.0458479	0.794384	0.977123	-0.0541513	0.0319386	0.864553	0.999943	0.0461587	-0.711385	0.000215173	0.00146297	-0.756547	0.0855177	0.609058	0.999581	0.115818	0.760776	0.000269242	0.00568687	0.846256
ENSMUSG00000031840	Rab3a	8	RAB3A, member RAS oncogene family [Source:MGI Symbol;Acc:MGI:97843]	19339	62.9455	35.6331	83.3119	71.6514	-0.730885	7.69463e-05	0.00268724	-0.791157	0.223121	0.166824	0.747142	0.261657	-0.035504	0.843101	0.999943	-0.0448542	-1.02468	1.24696e-17	1.8842e-15	-1.04762	-0.25453	0.0562556	0.999581	-0.29333	0.692096	1.84256e-05	0.000702051	0.731876
ENSMUSG00000015745	Plekho1	3	pleckstrin homology domain containing, family O member 1 [Source:MGI Symbol;Acc:MGI:1914470]	67220	2.023	1.0775	3.11937	2.34499	-0.729129	0.00767879	0.048137	-0.898861	0.325106	0.118084	0.682223	0.468369	-0.0335794	0.873125	0.999943	-0.0496777	-1.21092	1.55671e-06	2.17418e-05	-1.35972	-0.337531	0.0678878	0.999581	-0.504147	0.70356	0.00668637	0.0635057	0.834806
ENSMUSG00000074886	Grk6	13	G protein-coupled receptor kinase 6 [Source:MGI Symbol;Acc:MGI:1347078]	26385	5.6915	3.10265	7.68144	6.43775	-0.728818	0.00171843	0.0189	-0.835302	0.222013	0.248525	0.822845	0.288873	-0.0286431	0.88416	0.999943	-0.0393832	-1.0572	1.96117e-08	4.4994e-07	-1.11889	-0.249448	0.120012	0.999581	-0.315163	0.714019	0.000330683	0.00654804	0.779745
ENSMUSG00000057672	Pkn1	8	protein kinase N1 [Source:MGI Symbol;Acc:MGI:108022]	320795	1.94798	1.14221	2.46457	2.3218	-0.728134	0.000434367	0.0081329	-0.807244	0.0977584	0.562341	0.941647	0.117163	-0.120608	0.547597	0.999943	-0.17396	-0.874114	1.71388e-06	2.37102e-05	-0.922482	-0.196579	0.269728	0.999581	-0.279729	0.546871	0.0208669	0.133356	0.621792
ENSMUSG00000028059	Arhgef2	3	rho/rac guanine nucleotide exchange factor (GEF) 2 [Source:MGI Symbol;Acc:MGI:103264]	16800	14.2543	10.3719	17.6279	20.5921	-0.728076	7.99664e-06	0.000658096	-0.772825	-0.163237	0.263397	0.830887	-0.183895	-0.331437	0.0572956	0.999943	-0.410679	-0.573732	3.08694e-07	5.15158e-06	-0.585207	-0.180014	0.206194	0.999581	-0.214205	0.329894	0.0492503	0.231841	0.349325
ENSMUSG00000036896	C1qc	4	complement component 1, q subcomponent, C chain [Source:MGI Symbol;Acc:MGI:88225]	12262	8.32607	3.6132	7.22917	7.61541	-0.727628	0.00346883	0.0295435	-0.853968	-0.0263649	0.893966	0.985682	-0.032178	0.231477	0.266379	0.999943	0.350441	-0.76213	0.000219033	0.00148175	-0.816049	0.282426	0.112746	0.999581	0.398261	1.03721	9.16815e-06	0.000401621	1.18877
ENSMUSG00000045136	Tubb2b	13	tubulin, beta 2B class IIB [Source:MGI Symbol;Acc:MGI:1920960]		22.6349	10.5734	25.7478	21.5842	-0.727535	0.000554537	0.00940056	-0.809786	0.233922	0.204022	0.784724	0.294166	0.218055	0.294896	0.999943	0.326487	-1.06827	6.11299e-15	5.17625e-13	-1.09859	0.0332955	0.852402	0.999581	0.0487792	0.999796	4.28654e-06	0.000217134	1.11972
ENSMUSG00000020886	Dlg4	11	discs large MAGUK scaffold protein 4 [Source:MGI Symbol;Acc:MGI:1277959]	13385	12.576	6.53107	16.4409	13.1692	-0.727475	0.000156125	0.00417198	-0.793474	0.307496	0.0668503	0.572352	0.36725	0.0741517	0.677679	0.999943	0.0934641	-1.12363	3.65942e-18	6.22741e-16	-1.15425	-0.229351	0.0709828	0.999581	-0.260247	0.828522	5.83102e-08	6.67535e-06	0.871307
ENSMUSG00000049339	Retreg2	1	reticulophagy regulator family member 2 [Source:MGI Symbol;Acc:MGI:2388278]	227298	17.1947	9.03844	21.8309	18.3875	-0.727305	0.000378571	0.00749212	-0.804096	0.224134	0.208819	0.787636	0.275889	0.0210153	0.910274	0.999943	0.026782	-1.02654	2.54514e-09	7.16071e-08	-1.07615	-0.187374	0.241305	0.999581	-0.236345	0.752423	8.27973e-05	0.00228584	0.81608
ENSMUSG00000034108	Ccs	19	copper chaperone for superoxide dismutase [Source:MGI Symbol;Acc:MGI:1333783]	12460	5.73381	3.12235	7.34727	6.72024	-0.727225	0.00739939	0.0468838	-0.891557	0.12617	0.506991	0.927378	0.165109	-0.0353689	0.85573	0.999943	-0.0435878	-0.940244	0.000254173	0.00167424	-1.05472	-0.149831	0.37589	0.999581	-0.193962	0.698612	0.0077324	0.0703288	0.834828
ENSMUSG00000045482	Trrap	5	transformation/transcription domain-associated protein [Source:MGI Symbol;Acc:MGI:2153272]	100683	7.59128	5.07119	9.48434	9.99853	-0.727129	3.59575e-06	0.00039007	-0.768277	-0.0344283	0.80711	0.977695	-0.0379993	-0.212922	0.173729	0.999943	-0.249355	-0.71172	6.76125e-09	1.75312e-07	-0.729013	-0.174858	0.166452	0.999581	-0.198159	0.483467	0.00143046	0.0203849	0.50775
ENSMUSG00000028047	Thbs3	3	thrombospondin 3 [Source:MGI Symbol;Acc:MGI:98739]	21827	1.95323	1.11166	2.2441	2.34659	-0.72668	0.00566608	0.0398012	-0.878493	-0.0260779	0.886947	0.985032	-0.03408	-0.117311	0.55112	0.999943	-0.167041	-0.748914	0.00386438	0.0156395	-0.843833	-0.0822031	0.645622	0.999581	-0.121039	0.576859	0.0344846	0.184437	0.700596
ENSMUSG00000002345	Borcs8	8	BLOC-1 related complex subunit 8 [Source:MGI Symbol;Acc:MGI:1919618]	72368	8.15987	4.57804	9.92669	9.7841	-0.726592	0.00559708	0.0394751	-0.873752	0.0447565	0.826639	0.980552	0.0652507	-0.0246811	0.906897	0.999943	-0.0302602	-0.867378	4.16597e-05	0.000364195	-0.932386	-0.065431	0.709479	0.999581	-0.0798237	0.716112	0.00233921	0.0294604	0.826025
ENSMUSG00000043557	Mdga1	17	MAM domain containing glycosylphosphatidylinositol anchor 1 [Source:MGI Symbol;Acc:MGI:1922012]	74762	1.31939	0.886652	1.66745	1.83121	-0.726258	0.00178579	0.0192735	-0.832522	-0.0803457	0.671463	0.963364	-0.102334	-0.242683	0.213925	0.999943	-0.329322	-0.686477	0.000308091	0.00196158	-0.727929	-0.17443	0.255467	0.999581	-0.213999	0.446829	0.0272959	0.159647	0.490201
ENSMUSG00000022391	Rangap1	15	RAN GTPase activating protein 1 [Source:MGI Symbol;Acc:MGI:103071]	19387	22.8096	12.0605	30.9378	24.1805	-0.726227	0.000119109	0.00349791	-0.789074	0.330938	0.0420826	0.481283	0.389204	0.0205945	0.912518	0.999943	0.0261719	-1.13831	1.34267e-15	1.30746e-13	-1.17464	-0.280576	0.0748693	0.999581	-0.350526	0.737876	0.000131661	0.00322967	0.801483
ENSMUSG00000055805	Fmnl1	11	formin-like 1 [Source:MGI Symbol;Acc:MGI:1888994]	57778	3.26361	1.72324	4.44919	3.50798	-0.726068	0.000782641	0.0117355	-0.813107	0.309402	0.0723026	0.589339	0.374596	0.00518886	0.978765	0.999943	0.004589	-1.12109	1.56751e-09	4.67267e-08	-1.185	-0.26815	0.113915	0.999581	-0.357912	0.716074	0.00141746	0.0202811	0.803451
ENSMUSG00000071477	Zfp777	6	zinc finger protein 777 [Source:MGI Symbol;Acc:MGI:1919556]	72306	2.25629	1.19277	2.6015	2.51279	-0.725883	0.00398776	0.0320175	-0.858838	0.0615369	0.754841	0.97327	0.0833104	-0.012617	0.949608	0.999943	-0.0182814	-0.859234	0.000147784	0.00106075	-0.937175	-0.0649331	0.701475	0.999581	-0.088427	0.729447	0.00144804	0.0205249	0.824842
ENSMUSG00000034708	Grn	11	granulin [Source:MGI Symbol;Acc:MGI:95832]	14824	4.75005	2.35502	5.09569	4.76292	-0.72578	0.000430604	0.00807736	-0.8029	0.104469	0.5501	0.937739	0.126213	0.0467296	0.820242	0.999943	0.062072	-0.877464	4.83054e-06	5.75202e-05	-0.929398	-0.0314467	0.865124	0.999581	-0.0531579	0.741843	0.00254401	0.0311374	0.855349
ENSMUSG00000067629	Syngap1	17	synaptic Ras GTPase activating protein 1 homolog (rat) [Source:MGI Symbol;Acc:MGI:3039785]	240057	6.50434	4.59163	9.54722	9.12354	-0.725745	3.65406e-05	0.00173505	-0.77889	0.089419	0.540303	0.935416	0.102353	-0.291742	0.0725336	0.999943	-0.347703	-0.849409	3.38973e-09	9.26914e-08	-0.878339	-0.378615	0.00441617	0.999581	-0.436882	0.392618	0.0230282	0.143159	0.418441
ENSMUSG00000024299	Adamts10	17	a disintegrin-like and metallopeptidase (reprolysin type) with thrombospondin type 1 motif, 10 [Source:MGI Symbol;Acc:MGI:2449112]	224697	2.13898	1.01035	2.73012	2.1013	-0.725724	0.00255988	0.0241085	-0.840205	0.313104	0.107993	0.662192	0.412598	0.050875	0.814143	0.999943	0.0778973	-1.17413	4.7014e-09	1.25811e-07	-1.25164	-0.199073	0.297789	0.999581	-0.32429	0.761002	0.0042369	0.0455294	0.907742
ENSMUSG00000019173	Rab5c	11	RAB5C, member RAS oncogene family [Source:MGI Symbol;Acc:MGI:105306]	19345	13.7723	7.42692	16.4896	15.1876	-0.725416	0.000787148	0.0117605	-0.813108	0.130266	0.466708	0.915909	0.161488	0.0262428	0.889666	0.999943	0.0357529	-0.931333	2.77222e-09	7.7375e-08	-0.968356	-0.0963708	0.493921	0.999581	-0.111598	0.773687	1.76214e-05	0.000682311	0.832837
ENSMUSG00000018008	Cyth4	15	cytohesin 4 [Source:MGI Symbol;Acc:MGI:2441702]	72318	2.11539	1.25425	2.4079	2.61016	-0.724914	0.00254255	0.0240092	-0.841161	-0.067711	0.72302	0.971322	-0.0823684	-0.114173	0.548315	0.999943	-0.149729	-0.684277	0.00311725	0.0130505	-0.754224	-0.0372328	0.826983	0.999581	-0.0535769	0.597971	0.00852822	0.0755268	0.677241
ENSMUSG00000000627	Sema4f	6	sema domain, immunoglobulin domain (Ig), TM domain, and short cytoplasmic domain [Source:MGI Symbol;Acc:MGI:1340055]	20355	1.885	1.26316	2.48157	2.5813	-0.72471	0.00101067	0.0138223	-0.817198	-0.0175821	0.918903	0.988351	-0.019833	-0.253664	0.194002	0.999943	-0.351054	-0.739825	0.000317057	0.00200845	-0.794031	-0.228116	0.19145	0.999581	-0.319034	0.400553	0.093602	0.332094	0.454054
ENSMUSG00000022099	Dmtn	14	dematin actin binding protein [Source:MGI Symbol;Acc:MGI:99670]	13829	10.9749	6.37356	14.7361	12.9975	-0.724679	0.00070552	0.0110414	-0.810103	0.178181	0.324196	0.86675	0.221731	-0.0904475	0.647822	0.999943	-0.125271	-0.995487	3.20173e-13	1.97605e-11	-1.02523	-0.274491	0.0681123	0.999581	-0.334385	0.618328	0.00107355	0.0162423	0.66885
ENSMUSG00000051864	Tbc1d22a	15	TBC1 domain family, member 22a [Source:MGI Symbol;Acc:MGI:1289265]	223754	4.93966	2.59957	5.40735	5.27019	-0.723921	0.000572333	0.00957246	-0.804112	0.0566232	0.754799	0.97327	0.0703779	0.0701082	0.706886	0.999943	0.0942362	-0.829742	4.34881e-06	5.25334e-05	-0.871628	0.02648	0.868714	0.999581	0.0382813	0.814498	1.48997e-05	0.000596405	0.884104
ENSMUSG00000024883	Rin1	19	Ras and Rab interactor 1 [Source:MGI Symbol;Acc:MGI:2385695]	225870	4.0131	2.61225	4.26822	5.28272	-0.723601	0.000459839	0.00840547	-0.802191	-0.234485	0.187932	0.768264	-0.28917	-0.215818	0.245685	0.999943	-0.281735	-0.484579	0.0110337	0.0369688	-0.513418	0.0172303	0.916426	0.999581	0.0201281	0.464978	0.0234919	0.144962	0.509993
ENSMUSG00000002803	Btbd6	12	BTB (POZ) domain containing 6 [Source:MGI Symbol;Acc:MGI:3026623]	399566	6.28663	3.37036	7.74247	6.83594	-0.723585	0.000461804	0.00842376	-0.799501	0.172672	0.328985	0.867513	0.211032	0.0178845	0.921248	0.999943	0.0220476	-0.95858	1.85964e-07	3.3025e-06	-1.00821	-0.140825	0.372668	0.999581	-0.175671	0.749681	7.17858e-05	0.0020409	0.807911
ENSMUSG00000039747	Orai2	5	ORAI calcium release-activated calcium modulator 2 [Source:MGI Symbol;Acc:MGI:2443195]	269717	14.9123	9.64725	14.5588	20.0114	-0.722451	0.00173853	0.0189721	-0.82604	-0.305925	0.128679	0.700324	-0.414815	-0.161716	0.42847	0.999943	-0.232423	-0.387944	0.00746854	0.0269859	-0.402209	0.162339	0.282532	0.999581	0.19712	0.547524	0.000236595	0.00513856	0.575146
ENSMUSG00000047013	Fbxo41	6	F-box protein 41 [Source:MGI Symbol;Acc:MGI:1261912]	330369	3.26908	2.05752	4.42394	4.13491	-0.722134	0.000262902	0.00584203	-0.792696	0.115462	0.450113	0.911197	0.133198	-0.158885	0.340129	0.999943	-0.191571	-0.880078	2.3355e-07	4.03715e-06	-0.92247	-0.267616	0.0506437	0.999581	-0.311477	0.540358	0.00500765	0.0515845	0.587495
ENSMUSG00000008690	Ncaph2	15	non-SMC condensin II complex, subunit H2 [Source:MGI Symbol;Acc:MGI:1289164]	52683	11.6451	6.0926	12.7724	12.2747	-0.721185	0.000312371	0.00656999	-0.792542	0.0798427	0.643214	0.958185	0.0972119	0.111206	0.566972	0.999943	0.152239	-0.86143	8.92274e-11	3.42977e-09	-0.884668	0.0540832	0.733805	0.999581	0.0706311	0.855367	5.57723e-06	0.00027208	0.928732
ENSMUSG00000022687	Boc	16	biregional cell adhesion molecule-related/down-regulated by oncogenes (Cdon) binding protein [Source:MGI Symbol;Acc:MGI:2151153]	117606	1.46903	0.813366	1.63609	1.68626	-0.72045	0.00311443	0.0274843	-0.837493	-0.00816043	0.965805	0.997323	-0.00744257	-0.0307142	0.873705	0.999943	-0.0381306	-0.761098	0.000685441	0.00377219	-0.826789	-0.0139777	0.932926	0.999581	-0.0170596	0.697002	0.0019032	0.0251785	0.784619
ENSMUSG00000038517	Tbkbp1	11	TBK1 binding protein 1 [Source:MGI Symbol;Acc:MGI:1920424]	73174	2.82575	1.26168	3.46295	2.71528	-0.719956	0.00786093	0.0489105	-0.882577	0.271793	0.19731	0.775731	0.397029	0.117481	0.582404	0.999943	0.185702	-1.18989	1.55156e-09	4.63301e-08	-1.27057	-0.14604	0.381818	0.999581	-0.198456	0.944547	1.42604e-05	0.000574834	1.05034
ENSMUSG00000003360	Ddx23	15	DEAD (Asp-Glu-Ala-Asp) box polypeptide 23 [Source:MGI Symbol;Acc:MGI:1921601]	74351	8.57322	4.5469	9.81768	9.07421	-0.719882	0.000175281	0.00447046	-0.78459	0.135807	0.384148	0.888509	0.159205	0.0645101	0.699072	0.999943	0.0784639	-0.900458	1.50015e-08	3.5775e-07	-0.939032	-0.0561883	0.683607	0.999581	-0.0670266	0.790038	1.19795e-05	0.000498582	0.849438
ENSMUSG00000029726	Mepce	5	methylphosphate capping enzyme [Source:MGI Symbol;Acc:MGI:106477]	231803	2.9386	1.5484	3.70546	3.20665	-0.719869	0.00288796	0.0261375	-0.834539	0.195063	0.310138	0.860369	0.255443	-0.000901883	0.996403	0.999943	-0.00307846	-1.01589	5.42407e-07	8.45845e-06	-1.0848	-0.184377	0.271399	0.999581	-0.24616	0.733011	0.000917686	0.0142097	0.816429
ENSMUSG00000020198	Ap3d1	10	adaptor-related protein complex 3, delta 1 subunit [Source:MGI Symbol;Acc:MGI:107734]	11776	16.0684	8.9661	19.5425	17.7834	-0.71877	7.06222e-05	0.00255015	-0.775094	0.14681	0.342316	0.867513	0.169263	-0.00400233	0.98098	0.999943	-0.00491047	-0.912239	1.85937e-10	6.69219e-09	-0.941753	-0.139816	0.29478	0.999581	-0.161044	0.711698	2.34818e-05	0.000861601	0.756832
ENSMUSG00000035754	Wdr18	10	WD repeat domain 18 [Source:MGI Symbol;Acc:MGI:2158400]		3.51292	1.75559	4.40731	3.70067	-0.718519	0.00513565	0.0374139	-0.856937	0.20568	0.317929	0.863582	0.28895	0.0831291	0.691596	0.999943	0.128679	-1.07486	1.11067e-08	2.73424e-07	-1.13839	-0.115663	0.483699	0.999581	-0.145059	0.874277	2.12262e-05	0.000782182	0.967239
ENSMUSG00000042292	Mrtfa	15	myocardin related transcription factor A [Source:MGI Symbol;Acc:MGI:2384495]	223701	2.48429	1.52459	3.15776	3.07934	-0.718139	0.00073571	0.0113252	-0.798684	0.0557651	0.751317	0.97327	0.0723158	-0.112874	0.527285	0.999943	-0.13868	-0.816804	2.44065e-05	0.000232878	-0.869019	-0.157726	0.316073	0.999581	-0.196886	0.592004	0.00296262	0.0346635	0.647703
ENSMUSG00000041936	Agrn	4	agrin [Source:MGI Symbol;Acc:MGI:87961]	11603	4.7819	2.68754	6.91856	5.43676	-0.718017	0.000639592	0.0104302	-0.798976	0.31676	0.0711612	0.585168	0.38714	-0.0575119	0.773043	0.999943	-0.0810302	-1.14273	1.56244e-15	1.47867e-13	-1.18048	-0.356921	0.0277659	0.999581	-0.455966	0.638963	0.00199212	0.0260738	0.703413
ENSMUSG00000025374	Nabp2	10	nucleic acid binding protein 2 [Source:MGI Symbol;Acc:MGI:1917167]	69917	7.36835	4.59182	8.6232	9.31913	-0.717259	0.000779673	0.0117158	-0.800306	-0.0584566	0.742812	0.972247	-0.0699214	-0.141257	0.451193	0.999943	-0.183746	-0.688067	0.00015425	0.00110005	-0.725551	-0.0794937	0.613754	0.999581	-0.100271	0.552956	0.0050139	0.051587	0.602568
ENSMUSG00000071176	Arhgef10	8	Rho guanine nucleotide exchange factor (GEF) 10 [Source:MGI Symbol;Acc:MGI:2444453]	234094	3.87815	1.86894	4.68713	3.94547	-0.717112	0.00482122	0.0358681	-0.851591	0.212704	0.318023	0.863582	0.315325	0.0722645	0.73309	0.999943	0.11189	-1.09035	2.63407e-09	7.38754e-08	-1.1546	-0.138455	0.422366	0.999581	-0.190512	0.881686	1.15227e-06	7.79009e-05	0.944857
ENSMUSG00000037428	Vgf	5	VGF nerve growth factor inducible [Source:MGI Symbol;Acc:MGI:1343180]	381677	1.06497	0.784963	1.85745	1.64704	-0.717105	0.00497244	0.0366397	-0.853553	0.159423	0.424336	0.904452	0.215308	-0.340371	0.112312	0.999943	-0.557083	-0.948617	0.000225647	0.00151654	-1.06682	-0.445734	0.0217556	0.999581	-0.761778	0.237189	0.408832	0.689227	0.284687
ENSMUSG00000029449	Rhof	5	ras homolog family member F (in filopodia) [Source:MGI Symbol;Acc:MGI:1345629]	23912	2.56924	1.3637	3.01945	2.76653	-0.716782	0.0013628	0.0163595	-0.810772	0.126163	0.492501	0.923596	0.155588	0.054315	0.76233	0.999943	0.0710974	-0.891578	6.14012e-05	0.000503622	-0.96541	-0.0570089	0.739166	0.999581	-0.0701988	0.775202	0.000394793	0.00748276	0.868862
ENSMUSG00000042210	Abhd14a	9	abhydrolase domain containing 14A [Source:MGI Symbol;Acc:MGI:1915894]	68644	5.98858	3.50183	8.09633	7.34185	-0.716524	0.00441975	0.0340749	-0.845131	0.121718	0.552525	0.938654	0.16954	-0.100081	0.628108	0.999943	-0.147798	-0.936074	1.8311e-05	0.00018082	-1.01042	-0.217783	0.219938	0.999581	-0.303439	0.610115	0.00659856	0.0629153	0.682278
ENSMUSG00000048154	Kmt2d	15	lysine (K)-specific methyltransferase 2D [Source:MGI Symbol;Acc:MGI:2682319]	381022	1.00114	0.644946	1.48235	1.31564	-0.716084	0.00167907	0.0185392	-0.815066	0.173561	0.340641	0.867513	0.218412	-0.175448	0.360289	0.999943	-0.232862	-0.982283	2.63419e-09	7.38754e-08	-1.02681	-0.378992	0.00464126	0.999581	-0.437706	0.521567	0.00605799	0.0590719	0.565502
ENSMUSG00000028798	Eif3i	4	eukaryotic translation initiation factor 3, subunit I [Source:MGI Symbol;Acc:MGI:1860763]	54709	15.9742	8.31038	15.9645	16.8574	-0.715872	0.00106587	0.0142468	-0.804425	-0.0328944	0.848497	0.981654	-0.0391178	0.128978	0.529842	0.999943	0.189708	-0.728767	1.66678e-05	0.000166754	-0.761475	0.173548	0.331679	0.999581	0.245547	0.850628	0.000337566	0.00662479	0.97856
ENSMUSG00000029009	Mthfr	4	methylenetetrahydrofolate reductase [Source:MGI Symbol;Acc:MGI:106639]	17769	2.24153	1.15491	2.65333	2.38819	-0.714655	0.00296301	0.0266295	-0.828308	0.145021	0.461101	0.913804	0.195433	0.0480735	0.81266	0.999943	0.0696422	-0.96537	3.8184e-08	8.06373e-07	-1.01626	-0.0874479	0.579275	0.999581	-0.111789	0.809392	3.49246e-05	0.00118757	0.881509
ENSMUSG00000024038	Ndufv3	17	NADH:ubiquinone oxidoreductase core subunit V3 [Source:MGI Symbol;Acc:MGI:1890894]	78330	10.134	5.54231	10.6809	11.0426	-0.713813	0.000289661	0.00627329	-0.781321	-0.0117564	0.940878	0.992706	-0.0118422	0.0819883	0.67439	0.999943	0.114701	-0.729778	3.44606e-05	0.000312481	-0.767225	0.100863	0.569546	0.999581	0.142801	0.774952	0.000753712	0.0121073	0.883438
ENSMUSG00000069744	Psmb3	11	proteasome (prosome, macropain) subunit, beta type 3 [Source:MGI Symbol;Acc:MGI:1347014]	26446	15.3521	7.51306	14.1141	15.3975	-0.713593	0.00244601	0.0236337	-0.820734	-0.062588	0.734376	0.972025	-0.0772794	0.173978	0.413176	0.999943	0.274847	-0.700016	0.000131521	0.000962545	-0.73784	0.243966	0.190952	0.999581	0.36902	0.911794	0.00034313	0.00672629	1.07929
ENSMUSG00000024947	Men1	19	multiple endocrine neoplasia 1 [Source:MGI Symbol;Acc:MGI:1316736]	17283	3.09083	1.69968	4.31332	3.48689	-0.713225	0.00214974	0.0217044	-0.817869	0.28087	0.112438	0.670306	0.348074	-0.0238925	0.89917	0.999943	-0.0318078	-1.08455	4.74087e-08	9.79929e-07	-1.16062	-0.291936	0.0612559	0.999581	-0.366637	0.690139	0.00164721	0.0225926	0.772073
ENSMUSG00000002524	Puf60	15	poly-U binding splicing factor 60 [Source:MGI Symbol;Acc:MGI:1915209]	67959	19.9948	11.3888	24.151	22.4775	-0.71273	4.44519e-05	0.00188388	-0.763834	0.123982	0.422821	0.90338	0.143069	-0.0138212	0.935656	0.999943	-0.0170622	-0.880096	2.63472e-11	1.12913e-09	-0.903373	-0.124984	0.370385	0.999581	-0.146571	0.693588	1.9818e-05	0.000739814	0.733608
ENSMUSG00000024319	Vps52	17	VPS52 GARP complex subunit [Source:MGI Symbol;Acc:MGI:1330304]	224705	5.16863	2.98907	6.62237	5.96308	-0.712102	0.000359457	0.00726874	-0.782354	0.160269	0.323171	0.866197	0.190837	-0.054392	0.757934	0.999943	-0.0684575	-0.926595	1.60539e-08	3.77201e-07	-0.969202	-0.203947	0.15698	0.999581	-0.246192	0.648236	0.000602052	0.0102361	0.700667
ENSMUSG00000014294	Ndufa2	18	NADH:ubiquinone oxidoreductase subunit A2 [Source:MGI Symbol;Acc:MGI:1343103]	17991	19.4361	10.7879	21.2722	22.5354	-0.711976	0.00527508	0.0380226	-0.845005	-0.0377072	0.841934	0.981169	-0.0468989	0.0498956	0.816491	0.999943	0.0872045	-0.732497	0.0011293	0.00570773	-0.794782	0.0899946	0.638433	0.999581	0.15174	0.738169	0.0078024	0.0705916	0.916103
ENSMUSG00000017400	Stac2	11	SH3 and cysteine rich domain 2 [Source:MGI Symbol;Acc:MGI:2144518]	217154	2.04061	1.02469	2.62884	2.14908	-0.71099	0.00494925	0.0365259	-0.841802	0.247605	0.216802	0.797256	0.342673	0.0619355	0.757139	0.999943	0.0908324	-1.06587	4.96363e-06	5.88395e-05	-1.17679	-0.169489	0.338754	0.999581	-0.238277	0.802456	0.000533607	0.00935526	0.91611
ENSMUSG00000054793	Cadm4	7	cell adhesion molecule 4 [Source:MGI Symbol;Acc:MGI:2449088]	260299	8.39058	3.66866	12.6168	7.8081	-0.710741	0.00790229	0.0490766	-0.866617	0.519873	0.0125115	0.266175	0.738966	0.12778	0.554176	0.999943	0.208327	-1.52221	3.51685e-19	7.51748e-17	-1.59567	-0.390036	0.0211927	0.999581	-0.51857	0.935876	3.82114e-05	0.00126918	1.05609
ENSMUSG00000032867	Fbxw8	5	F-box and WD-40 domain protein 8 [Source:MGI Symbol;Acc:MGI:1923041]	231672	3.42569	1.81224	3.89164	3.65801	-0.710712	0.00106994	0.0142791	-0.796142	0.10496	0.556402	0.941061	0.130531	0.0435075	0.819295	0.999943	0.0578659	-0.884059	1.25379e-07	2.33048e-06	-0.922132	-0.0476075	0.754098	0.999581	-0.0590844	0.773695	6.43311e-05	0.00190793	0.839668
ENSMUSG00000018669	Cdk5rap3	11	CDK5 regulatory subunit associated protein 3 [Source:MGI Symbol;Acc:MGI:1933126]	80280	2.87062	1.61036	3.75535	3.37909	-0.710447	0.00709561	0.0457787	-0.859604	0.142964	0.463346	0.915014	0.191651	-0.0446368	0.828357	0.999943	-0.0622561	-0.950804	4.76775e-05	0.000408251	-1.04608	-0.175516	0.318212	0.999581	-0.239638	0.660501	0.00987905	0.0831991	0.783011
ENSMUSG00000038150	Ormdl3	11	ORM1-like 3 (S. cerevisiae) [Source:MGI Symbol;Acc:MGI:1913862]	66612	7.37579	3.59195	9.03034	7.475	-0.710045	0.004791	0.035778	-0.838395	0.22649	0.264694	0.83128	0.313071	0.07418	0.722789	0.999943	0.111304	-1.09008	3.66393e-10	1.25188e-08	-1.14407	-0.145513	0.366469	0.999581	-0.188661	0.852072	2.78234e-05	0.000981075	0.932619
ENSMUSG00000023967	Mrps18a	17	mitochondrial ribosomal protein S18A [Source:MGI Symbol;Acc:MGI:1915815]	68565	4.68672	2.66021	6.2672	5.3754	-0.709788	0.0015153	0.0174809	-0.802908	0.210494	0.227332	0.808888	0.256926	-0.0509898	0.786485	0.999943	-0.0691627	-0.993441	3.47854e-07	5.72505e-06	-1.0564	-0.244738	0.127284	0.999581	-0.313123	0.647344	0.00303229	0.0352066	0.720231
ENSMUSG00000032171	Pin1	9	protein (peptidyl-prolyl cis/trans isomerase) NIMA-interacting 1 [Source:MGI Symbol;Acc:MGI:1346036]		3.72236	2.00247	4.4007	4.03742	-0.709068	0.000948894	0.0133118	-0.792274	0.127026	0.481869	0.92182	0.158954	0.0595434	0.758105	0.999943	0.0836004	-0.903913	1.28008e-07	2.3718e-06	-0.946607	-0.0509381	0.753316	0.999581	-0.0602652	0.784538	6.94706e-05	0.00201172	0.860735
ENSMUSG00000030584	Dpf1	7	D4, zinc and double PHD fingers family 1 [Source:MGI Symbol;Acc:MGI:1352748]	29861	3.15384	1.82762	4.35742	3.76224	-0.708775	0.00287774	0.0260616	-0.818382	0.186493	0.335132	0.867513	0.244957	-0.0960874	0.635844	0.999943	-0.139367	-0.995085	3.1193e-07	5.19725e-06	-1.05795	-0.277544	0.102228	0.999581	-0.371788	0.5973	0.00635173	0.0610363	0.663335
ENSMUSG00000031837	Necab2	8	N-terminal EF-hand calcium binding protein 2 [Source:MGI Symbol;Acc:MGI:2152211]	117148	7.89296	4.18395	13.33	8.48003	-0.707983	0.00134095	0.0162261	-0.798735	0.54438	0.00284606	0.118604	0.680003	0.050454	0.784773	0.999943	0.0666959	-1.38831	5.59666e-13	3.31413e-11	-1.47488	-0.47643	0.00303042	0.999581	-0.599062	0.774875	0.00010408	0.00268761	0.850477
ENSMUSG00000117546	AC154542.1	17	TEC		2.24984	2.24033	2.84387	4.4343	-0.706957	0.000203466	0.00495103	-0.771452	-0.486916	0.00642031	0.186308	-0.594356	-0.660609	0.000488252	0.0955819	-0.881561	-0.155413	0.476703	0.644892	-0.174923	-0.176766	0.340586	0.999581	-0.275419	-0.0969878	0.677779	0.857684	-0.120084
ENSMUSG00000031822	Gse1	8	genetic suppressor element 1, coiled-coil protein [Source:MGI Symbol;Acc:MGI:1098275]	382034	1.48159	1.03641	1.98248	2.14171	-0.706009	0.00481135	0.0358445	-0.831865	-0.043437	0.834547	0.981169	-0.0568823	-0.218848	0.291585	0.999943	-0.319573	-0.709269	0.000621954	0.00347407	-0.766215	-0.18128	0.303091	0.999581	-0.24767	0.442615	0.034398	0.184185	0.494947
ENSMUSG00000024835	Coro1b	19	coronin, actin binding protein 1B [Source:MGI Symbol;Acc:MGI:1345963]	23789	4.84902	2.51955	5.93129	5.088	-0.705979	0.00109115	0.0144754	-0.789509	0.213754	0.232221	0.810529	0.266792	0.0946252	0.623021	0.999943	0.130661	-1.00597	9.90865e-10	3.07941e-08	-1.05059	-0.1005	0.521389	0.999581	-0.121349	0.828772	1.81608e-05	0.000694558	0.905103
ENSMUSG00000020476	Dbnl	11	drebrin-like [Source:MGI Symbol;Acc:MGI:700006]	13169	6.40417	3.24137	8.52363	6.54357	-0.705948	0.00184512	0.0196612	-0.802504	0.345353	0.0454592	0.49773	0.418489	0.0676898	0.723591	0.999943	0.0876961	-1.14677	1.79151e-09	5.26872e-08	-1.21684	-0.247959	0.123969	0.999581	-0.318101	0.780455	0.000490314	0.00872505	0.876433
ENSMUSG00000001844	Zdhhc4	5	zinc finger, DHHC domain containing 4 [Source:MGI Symbol;Acc:MGI:1920131]	72881	6.01025	3.75035	7.07845	7.64778	-0.705823	0.0028573	0.025993	-0.810968	-0.060681	0.747979	0.973152	-0.0763259	-0.135838	0.482621	0.999943	-0.180163	-0.684332	0.00105854	0.00541249	-0.731613	-0.0723506	0.657778	0.999581	-0.0898612	0.554165	0.0105581	0.0869184	0.616736
ENSMUSG00000019432	Ddx39b	17	DEAD (Asp-Glu-Ala-Asp) box polypeptide 39B [Source:MGI Symbol;Acc:MGI:99240]	53817	14.1405	8.64308	17.7004	17.0208	-0.705597	0.000123506	0.00359718	-0.762967	0.0812268	0.598158	0.94657	0.094132	-0.0912411	0.605555	0.999943	-0.113935	-0.827764	2.11585e-09	6.15035e-08	-0.8531	-0.163558	0.253217	0.999581	-0.194232	0.592111	0.00101114	0.0154615	0.635822
ENSMUSG00000015846	Rxra	2	retinoid X receptor alpha [Source:MGI Symbol;Acc:MGI:98214]	20181	1.91228	0.784122	2.52858	1.58069	-0.7048	0.0017135	0.0188751	-0.797534	0.563179	0.00225503	0.106295	0.70745	0.230709	0.269687	0.999943	0.340293	-1.40244	2.03535e-11	8.87452e-10	-1.50524	-0.229478	0.222893	0.999581	-0.356422	0.959463	0.000177934	0.00411791	1.12725
ENSMUSG00000033021	Gmppa	1	GDP-mannose pyrophosphorylase A [Source:MGI Symbol;Acc:MGI:1916330]	69080	4.79059	3.02128	5.92746	6.15428	-0.704727	0.00243966	0.0236046	-0.807373	-0.0168123	0.928275	0.989908	-0.0190617	-0.151079	0.43189	0.999943	-0.199774	-0.731995	0.000299166	0.00191249	-0.783751	-0.1331	0.405401	0.999581	-0.166887	0.534281	0.011188	0.0899975	0.592962
ENSMUSG00000028804	Csmd2	4	CUB and Sushi multiple domains 2 [Source:MGI Symbol;Acc:MGI:2386401]	329942	2.02265	1.38135	2.62459	2.69083	-0.704189	3.67927e-05	0.00173505	-0.752401	-0.00551449	0.970425	0.997323	-0.00732104	-0.241101	0.142879	0.999943	-0.290939	-0.715551	1.19944e-05	0.00012544	-0.745355	-0.219939	0.152111	0.999581	-0.270989	0.418484	0.026536	0.157275	0.451132
ENSMUSG00000024858	Grk2	19	G protein-coupled receptor kinase 2 [Source:MGI Symbol;Acc:MGI:87940]	110355	10.4449	5.37087	13.6406	10.6805	-0.703819	0.000374759	0.00748529	-0.771737	0.315667	0.0741265	0.592917	0.3868	0.101881	0.573733	0.999943	0.130208	-1.1152	1.61061e-13	1.04558e-11	-1.15507	-0.206625	0.149067	0.999581	-0.243032	0.84232	5.03557e-08	5.92266e-06	0.887238
ENSMUSG00000009293	Ube2g2	10	ubiquitin-conjugating enzyme E2G 2 [Source:MGI Symbol;Acc:MGI:1343188]	22213	6.52222	3.07711	6.27564	6.27629	-0.703369	0.00312504	0.0275393	-0.81098	0.0280934	0.883155	0.984416	0.0367517	0.139165	0.486381	0.999943	0.193711	-0.79425	6.75364e-05	0.000546275	-0.843706	0.131441	0.434507	0.999581	0.170327	0.887701	5.29929e-05	0.00163374	0.990554
ENSMUSG00000017721	Pigt	2	phosphatidylinositol glycan anchor biosynthesis, class T [Source:MGI Symbol;Acc:MGI:1926178]	78928	2.4972	1.41881	3.08112	2.85296	-0.702219	0.00164559	0.0182979	-0.792466	0.124378	0.487763	0.922328	0.155782	0.00583702	0.975302	0.999943	0.0168111	-0.874882	5.16126e-05	0.000436404	-0.945295	-0.0987941	0.568253	0.999581	-0.124164	0.697885	0.00204993	0.0266475	0.79605
ENSMUSG00000035521	Gnptg	17	N-acetylglucosamine-1-phosphotransferase, gamma subunit [Source:MGI Symbol;Acc:MGI:2147006]	214505	10.5709	6.36282	12.6262	12.5905	-0.702049	0.000255042	0.0057486	-0.764287	0.0355161	0.831429	0.981169	0.0420592	-0.0816324	0.646244	0.999943	-0.102662	-0.777032	3.65752e-07	5.9859e-06	-0.8033	-0.109743	0.452333	0.999581	-0.131221	0.609204	0.000437269	0.008048	0.648313
ENSMUSG00000026496	Parp1	1	poly (ADP-ribose) polymerase family, member 1 [Source:MGI Symbol;Acc:MGI:1340806]	11545	13.6791	9.24262	16.3473	18.2314	-0.701866	0.000162915	0.00425584	-0.760328	-0.099642	0.552746	0.938907	-0.11794	-0.227735	0.231074	0.999943	-0.30181	-0.622953	2.3239e-07	4.02106e-06	-0.637287	-0.1374	0.374019	0.999581	-0.171325	0.41584	0.0198109	0.12906	0.444077
ENSMUSG00000039427	Alg1	16	asparagine-linked glycosylation 1 (beta-1,4-mannosyltransferase) [Source:MGI Symbol;Acc:MGI:2384774]	208211	4.15831	2.76803	4.98173	5.67944	-0.701024	0.00408992	0.0324329	-0.817946	-0.118922	0.556013	0.940846	-0.158934	-0.214508	0.294465	0.999943	-0.311647	-0.597597	0.0078641	0.0281081	-0.653293	-0.0936802	0.605042	0.999581	-0.138923	0.434712	0.0612547	0.263625	0.491459
ENSMUSG00000018921	Pelp1	11	proline, glutamic acid and leucine rich protein 1 [Source:MGI Symbol;Acc:MGI:1922523]	75273	1.62839	1.08519	2.44742	2.2017	-0.700506	0.00313588	0.0275752	-0.807838	0.148737	0.431856	0.906423	0.194272	-0.224049	0.262824	0.999943	-0.3183	-0.924143	1.5902e-05	0.000160097	-0.999933	-0.361732	0.037707	0.999581	-0.500217	0.424626	0.07174	0.286039	0.479077
ENSMUSG00000034781	Gna11	10	guanine nucleotide binding protein, alpha 11 [Source:MGI Symbol;Acc:MGI:95766]	14672	5.88658	3.10294	7.34913	6.32805	-0.699491	0.0034866	0.0296592	-0.809834	0.185943	0.350704	0.8699	0.250515	0.0158212	0.938662	0.999943	0.022697	-1.00515	1.00581e-08	2.49366e-07	-1.05473	-0.166391	0.310234	0.999581	-0.215004	0.748307	0.000173731	0.00405342	0.816542
ENSMUSG00000037089	Slc35b2	17	solute carrier family 35, member B2 [Source:MGI Symbol;Acc:MGI:1921086]	73836	3.6624	2.09524	4.05603	4.29211	-0.699482	0.00392677	0.0317146	-0.812547	-0.032764	0.868079	0.982576	-0.0409305	-0.0136885	0.946878	0.999943	-0.0140955	-0.720009	0.000235655	0.00157414	-0.765507	0.0262944	0.87826	0.999581	0.0421796	0.694623	0.00140303	0.0201614	0.782002
ENSMUSG00000037098	Rab11fip3	17	RAB11 family interacting protein 3 (class II) [Source:MGI Symbol;Acc:MGI:2444431]	215445	4.29817	2.91475	6.04823	5.74771	-0.698765	0.000403599	0.00777271	-0.765052	0.0942936	0.574964	0.943437	0.114589	-0.237244	0.229751	0.999943	-0.328881	-0.84576	1.28383e-08	3.10815e-07	-0.876207	-0.324109	0.0555487	0.999581	-0.431786	0.384711	0.0719655	0.286555	0.4237
ENSMUSG00000036427	Gpi1	7	glucose phosphate isomerase 1 [Source:MGI Symbol;Acc:MGI:95797]	14751	69.3632	38.379	83.2372	74.3279	-0.698658	7.37226e-06	0.000623285	-0.73755	0.18242	0.185564	0.764432	0.203162	0.0716533	0.659069	0.999943	0.0855789	-0.921539	5.53474e-18	9.06663e-16	-0.937586	-0.090704	0.48654	0.999581	-0.103169	0.770758	3.63819e-07	2.9609e-05	0.809909
ENSMUSG00000025575	Cant1	11	calcium activated nucleotidase 1 [Source:MGI Symbol;Acc:MGI:1923275]	76025	2.72089	1.28012	3.57155	2.57973	-0.697836	0.00241188	0.0234479	-0.796987	0.395962	0.0311853	0.423973	0.49709	0.124129	0.53643	0.999943	0.170586	-1.20237	7.10436e-09	1.83125e-07	-1.29102	-0.221488	0.215525	0.999581	-0.314602	0.832575	0.000494442	0.0087894	0.953381
ENSMUSG00000039041	Adrm1	2	adhesion regulating molecule 1 [Source:MGI Symbol;Acc:MGI:1929289]	56436	1.83152	0.913567	2.19594	1.90575	-0.697599	0.00779492	0.0486281	-0.842417	0.180597	0.350696	0.8699	0.23969	0.0496429	0.804196	0.999943	0.0677045	-0.974939	3.50401e-05	0.00031659	-1.07621	-0.115338	0.495164	0.999581	-0.159113	0.769136	0.00187433	0.0249311	0.894809
ENSMUSG00000022761	Lztr1	16	leucine-zipper-like transcriptional regulator, 1 [Source:MGI Symbol;Acc:MGI:1914113]	66863	17.9522	10.9499	20.0447	21.2822	-0.697588	2.87877e-05	0.00147251	-0.742779	-0.0456685	0.76342	0.974718	-0.0523554	-0.0877245	0.604691	0.999943	-0.107096	-0.670327	3.01329e-07	5.0446e-06	-0.687585	-0.0347634	0.807411	0.999581	-0.041474	0.588488	0.000314251	0.00631887	0.62271
ENSMUSG00000026270	Capn10	1	calpain 10 [Source:MGI Symbol;Acc:MGI:1344392]	23830	3.18302	1.75585	3.81062	3.58033	-0.697062	0.00433728	0.0336407	-0.811367	0.0949924	0.62259	0.951681	0.126541	-0.0191516	0.922886	0.999943	-0.026045	-0.873588	1.7541e-05	0.000174494	-0.933329	-0.108259	0.497424	0.999581	-0.139288	0.696339	0.00109017	0.0164214	0.769587
ENSMUSG00000029580	Actb	5	actin, beta [Source:MGI Symbol;Acc:MGI:87904]	11461	336.123	206.109	383.064	406.873	-0.696439	0.000375603	0.00748529	-0.762553	-0.0391058	0.822788	0.980229	-0.0474923	-0.0586252	0.758914	0.999943	-0.0777475	-0.695361	8.85052e-10	2.76528e-08	-0.709255	-0.0129714	0.928014	0.999581	-0.0152661	0.631713	9.4843e-05	0.00251722	0.668795
ENSMUSG00000004530	Coro1c	5	coronin, actin binding protein 1C [Source:MGI Symbol;Acc:MGI:1345964]	23790	5.37379	3.41619	6.93467	6.71098	-0.695883	0.000221326	0.00517829	-0.755008	0.0749368	0.648944	0.95871	0.0900939	-0.153634	0.408613	0.999943	-0.200183	-0.818604	2.00645e-10	7.17734e-09	-0.840176	-0.227427	0.12593	0.999581	-0.27773	0.507664	0.00411668	0.0445162	0.54054
ENSMUSG00000026942	Traf2	2	TNF receptor-associated factor 2 [Source:MGI Symbol;Acc:MGI:101835]	22030	1.14041	0.630845	1.34562	1.30623	-0.695783	0.00648116	0.0432639	-0.826126	0.0530279	0.793452	0.977123	0.0793912	-0.0438519	0.828571	0.999943	-0.0646789	-0.806891	0.00107833	0.00549285	-0.900718	-0.0846792	0.63971	0.999581	-0.130908	0.651912	0.00726028	0.0674276	0.747471
ENSMUSG00000020752	Recql5	11	RecQ protein-like 5 [Source:MGI Symbol;Acc:MGI:2156841]	170472	3.00695	2.01323	3.58111	3.96247	-0.695696	0.000376561	0.00748529	-0.759278	-0.0954071	0.564551	0.941809	-0.110925	-0.220833	0.253578	0.999943	-0.3011	-0.61832	0.00022514	0.00151454	-0.645526	-0.129033	0.448661	0.999581	-0.178058	0.406019	0.0602141	0.260979	0.445834
ENSMUSG00000031502	Col4a1	8	collagen, type IV, alpha 1 [Source:MGI Symbol;Acc:MGI:88454]	12826	2.66144	1.48567	3.54735	2.99529	-0.695639	0.00218161	0.0219323	-0.789853	0.217139	0.255324	0.825516	0.282421	-0.0398813	0.845583	0.999943	-0.0589776	-1.02935	8.04937e-12	3.73252e-10	-1.06668	-0.25396	0.118753	0.999581	-0.328953	0.658311	0.000989764	0.0151617	0.716094
ENSMUSG00000025027	Xpnpep1	19	X-prolyl aminopeptidase (aminopeptidase P) 1, soluble [Source:MGI Symbol;Acc:MGI:2180003]	170750	5.68819	3.53308	6.34301	6.9405	-0.693981	0.000511218	0.00891169	-0.762263	-0.0824486	0.615724	0.950936	-0.0956067	-0.0711299	0.693558	0.999943	-0.0874504	-0.632613	0.000204257	0.00139634	-0.66315	0.0169695	0.913552	0.999581	0.0232672	0.602294	0.00239149	0.029845	0.66077
ENSMUSG00000008035	Mid1ip1	X	Mid1 interacting protein 1 (gastrulation specific G12-like (zebrafish)) [Source:MGI Symbol;Acc:MGI:1915291]	68041	4.62956	2.89436	6.6805	5.93961	-0.693664	0.00570992	0.0399311	-0.819255	0.158755	0.427755	0.905307	0.218608	-0.166005	0.429826	0.999943	-0.255977	-0.95574	3.01842e-06	3.85057e-05	-1.02917	-0.321318	0.0734359	0.999581	-0.462174	0.479927	0.0462508	0.223221	0.547597
ENSMUSG00000024807	Syvn1	19	synovial apoptosis inhibitor 1, synoviolin [Source:MGI Symbol;Acc:MGI:1921376]	74126	1.15221	0.73111	1.70584	1.48765	-0.692936	0.00538041	0.0384645	-0.814517	0.171327	0.371596	0.881373	0.222063	-0.180049	0.367036	0.999943	-0.259395	-0.932279	0.000158133	0.00112263	-1.03549	-0.31866	0.0812075	0.999581	-0.468797	0.464884	0.0717516	0.286039	0.542479
ENSMUSG00000038650	Rnh1	7	ribonuclease/angiogenin inhibitor 1 [Source:MGI Symbol;Acc:MGI:1195456]	107702	6.68135	2.968	6.77882	6.06421	-0.692866	0.00538922	0.0384926	-0.813634	0.139911	0.488471	0.922328	0.19294	0.231441	0.260033	0.999943	0.340271	-0.935175	4.81399e-06	5.74011e-05	-1.00113	0.118867	0.492375	0.999581	0.162687	1.0172	2.64485e-06	0.00014812	1.13747
ENSMUSG00000031622	Sin3b	8	transcriptional regulator, SIN3B (yeast) [Source:MGI Symbol;Acc:MGI:107158]	20467	12.6228	6.79667	14.1959	13.2888	-0.692793	0.000284334	0.00620147	-0.753895	0.103717	0.52404	0.931644	0.121989	0.0822439	0.63107	0.999943	0.101367	-0.837627	4.50415e-07	7.19023e-06	-0.874169	-0.0058202	0.969232	0.999581	-0.00608181	0.780043	2.45428e-05	0.000894796	0.841936
ENSMUSG00000052374	Actn2	13	actinin alpha 2 [Source:MGI Symbol;Acc:MGI:109192]	11472	1.5596	1.17883	1.64491	2.3497	-0.692743	0.0015985	0.0179931	-0.782711	-0.368626	0.0688051	0.578882	-0.502766	-0.297595	0.118106	0.999943	-0.384533	-0.245115	0.353569	0.529417	-0.281655	0.0804686	0.674023	0.999581	0.134038	0.327638	0.1712	0.454319	0.38819
ENSMUSG00000021279	Cdc42bpb	12	CDC42 binding protein kinase beta [Source:MGI Symbol;Acc:MGI:2136459]	217866	5.62441	3.07408	7.13197	5.99868	-0.691681	0.000161225	0.00423403	-0.747004	0.237961	0.146578	0.723682	0.28125	0.00718578	0.970027	0.999943	0.00837383	-0.997889	6.93448e-14	4.88143e-12	-1.02532	-0.20367	0.208428	0.999581	-0.260814	0.684748	0.00037334	0.00720337	0.74196
ENSMUSG00000073433	Arhgdig	17	Rho GDP dissociation inhibitor (GDI) gamma [Source:MGI Symbol;Acc:MGI:108430]	14570	8.12077	3.67715	9.05115	7.53467	-0.691661	0.00696362	0.0452571	-0.823619	0.227057	0.24969	0.823222	0.301201	0.19441	0.323199	0.999943	0.267582	-1.02402	1.20568e-05	0.00012578	-1.12128	-0.0171123	0.920095	0.999581	-0.0198726	0.946417	4.4273e-05	0.00142623	1.07656
ENSMUSG00000029592	Usp30	5	ubiquitin specific peptidase 30 [Source:MGI Symbol;Acc:MGI:2140991]	100756	3.23756	1.80455	4.08887	3.54672	-0.691373	0.000632402	0.0103249	-0.761886	0.205957	0.197963	0.77634	0.241894	-0.0187255	0.922488	0.999943	-0.0287188	-0.953161	3.73483e-08	7.90079e-07	-1.00051	-0.191883	0.256688	0.999581	-0.258276	0.643896	0.00406048	0.0441694	0.721306
ENSMUSG00000070802	Pnmal2	7	PNMA-like 2 [Source:MGI Symbol;Acc:MGI:3645856]	434128	15.0673	9.54347	22.1239	18.6427	-0.691342	0.000391305	0.00758757	-0.756484	0.255331	0.0705272	0.584545	0.286814	-0.136105	0.395425	0.999943	-0.160948	-0.99392	2.54308e-09	7.16071e-08	-1.0399	-0.380546	0.00340292	0.999581	-0.434626	0.532918	0.00688409	0.065024	0.5824
ENSMUSG00000031505	Naxd	8	NAD(P)HX dehydratase [Source:MGI Symbol;Acc:MGI:1913353]	69225	5.28737	3.34248	6.13997	6.54583	-0.690918	0.00038206	0.00751088	-0.754176	-0.0533323	0.75196	0.97327	-0.0630767	-0.132448	0.461843	0.999943	-0.168882	-0.657081	0.000161154	0.00114314	-0.688653	-0.0715508	0.653271	0.999581	-0.0922068	0.529604	0.00605968	0.0590719	0.57262
ENSMUSG00000031816	Mthfsd	8	methenyltetrahydrofolate synthetase domain containing [Source:MGI Symbol;Acc:MGI:2679252]	234814	1.81456	1.09814	2.19297	2.14165	-0.689927	0.00031492	0.00660898	-0.750471	0.0606845	0.699357	0.967827	0.0710648	-0.0958809	0.596328	0.999943	-0.124939	-0.784269	3.50241e-06	4.36011e-05	-0.819296	-0.142256	0.37282	0.999581	-0.183552	0.561839	0.00602022	0.0588051	0.613577
ENSMUSG00000066306	Numa1	7	nuclear mitotic apparatus protein 1 [Source:MGI Symbol;Acc:MGI:2443665]	101706	6.2823	3.69472	8.24787	7.14808	-0.689611	4.20231e-05	0.00183011	-0.73514	0.213737	0.158603	0.73617	0.245943	-0.0426782	0.803519	0.999943	-0.0529132	-0.949882	4.00639e-13	2.42989e-11	-0.976868	-0.237882	0.101997	0.999581	-0.285647	0.63018	0.000193761	0.00440696	0.669505
ENSMUSG00000023007	Prpf40b	15	pre-mRNA processing factor 40B [Source:MGI Symbol;Acc:MGI:1925583]	54614	4.47152	2.835	6.29621	5.57735	-0.689076	0.00116953	0.0150614	-0.768589	0.17944	0.247842	0.822845	0.208596	-0.171533	0.39398	0.999943	-0.245719	-0.919941	8.68191e-07	1.29182e-05	-0.974326	-0.310646	0.0838612	0.999581	-0.442896	0.439197	0.0793555	0.30336	0.510452
ENSMUSG00000022103	Gfra2	14	glial cell line derived neurotrophic factor family receptor alpha 2 [Source:MGI Symbol;Acc:MGI:1195462]	14586	1.3881	1.02026	2.17198	2.06568	-0.688122	0.00427373	0.0332754	-0.798173	0.0740898	0.707008	0.969433	0.104281	-0.309886	0.141806	0.999943	-0.480636	-0.816152	0.000412001	0.00248248	-0.89889	-0.359285	0.0588298	0.999581	-0.573194	0.260662	0.320726	0.618613	0.303475
ENSMUSG00000006435	Neurl1a	19	neuralized E3 ubiquitin protein ligase 1A [Source:MGI Symbol;Acc:MGI:1334263]	18011	5.02874	2.72665	5.67193	5.34069	-0.687561	0.000577789	0.00962783	-0.755383	0.0882135	0.625759	0.952763	0.108919	0.0479877	0.791655	0.999943	0.0616284	-0.825778	1.91224e-06	2.61268e-05	-0.864494	-0.0291074	0.850956	0.999581	-0.0340007	0.75569	8.79531e-06	0.000390979	0.804887
ENSMUSG00000025486	Sirt3	7	sirtuin 3 [Source:MGI Symbol;Acc:MGI:1927665]	64384	5.87273	3.46942	6.34787	6.76887	-0.687558	0.000361181	0.00728279	-0.749146	-0.0516842	0.751661	0.97327	-0.0599183	0.0111327	0.95232	0.999943	0.0185643	-0.658535	6.13804e-05	0.000503622	-0.686443	0.0693877	0.673267	0.999581	0.094162	0.683188	0.000690823	0.0113146	0.753538
ENSMUSG00000036534	Slc38a7	8	solute carrier family 38, member 7 [Source:MGI Symbol;Acc:MGI:2679005]	234595	2.72574	1.63862	3.12849	3.26544	-0.686857	0.0025187	0.0238956	-0.780853	-0.0230255	0.89924	0.985715	-0.0264535	-0.0720196	0.706217	0.999943	-0.0939591	-0.701173	0.00050831	0.00293757	-0.75019	-0.041804	0.798746	0.999581	-0.0533115	0.602438	0.005396	0.0540608	0.672856
ENSMUSG00000062380	Tubb3	8	tubulin, beta 3 class III [Source:MGI Symbol;Acc:MGI:107813]	22152	28.166	12.9666	38.849	26.0057	-0.686457	0.00254125	0.0240092	-0.780949	0.478883	0.0133021	0.274373	0.625972	0.217145	0.293859	0.999943	0.320715	-1.37	1.57398e-30	1.83924e-27	-1.39942	-0.232776	0.142684	0.999581	-0.290199	1.00415	5.401e-08	6.30926e-06	1.08457
ENSMUSG00000072825	Cep170b	12	centrosomal protein 170B [Source:MGI Symbol;Acc:MGI:2145043]	217882	2.28708	1.25893	3.74825	2.4808	-0.686219	0.00111157	0.0146695	-0.763311	0.529391	0.00175444	0.093485	0.635121	-0.0148849	0.940409	0.999943	-0.0235049	-1.33411	9.23197e-16	9.57503e-14	-1.39462	-0.482575	0.00479032	0.999581	-0.647133	0.647091	0.00403019	0.0439685	0.726011
ENSMUSG00000037351	Actr1b	1	ARP1 actin-related protein 1B, centractin beta [Source:MGI Symbol;Acc:MGI:1917446]	226977	21.8471	13.3846	28.0057	25.9507	-0.686032	0.000106325	0.00330774	-0.737092	0.12404	0.432201	0.90651	0.144389	-0.100616	0.578449	0.999943	-0.128237	-0.856412	7.07512e-12	3.33367e-10	-0.877354	-0.215635	0.143431	0.999581	-0.259837	0.558077	0.00127247	0.0186963	0.594955
ENSMUSG00000053646	Plxnb1	9	plexin B1 [Source:MGI Symbol;Acc:MGI:2154238]	235611	2.45092	1.30168	3.03805	2.5688	-0.685956	0.00130688	0.0160396	-0.765269	0.22565	0.204929	0.784724	0.279229	0.0138286	0.946186	0.999943	0.0178461	-1.00267	5.00985e-11	2.01405e-09	-1.04026	-0.18108	0.297523	0.999581	-0.249712	0.687294	0.0021045	0.0272127	0.769799
ENSMUSG00000021194	Chga	12	chromogranin A [Source:MGI Symbol;Acc:MGI:88394]	12652	10.3305	4.91284	14.4447	9.79905	-0.685571	0.00220943	0.0220905	-0.77579	0.48031	0.00890768	0.224466	0.605294	0.100111	0.635183	0.999943	0.151091	-1.32039	1.68409e-17	2.43957e-15	-1.37403	-0.306477	0.0911019	0.999581	-0.442953	0.796089	0.000855938	0.013394	0.911637
ENSMUSG00000006676	Usp19	9	ubiquitin specific peptidase 19 [Source:MGI Symbol;Acc:MGI:1918722]	71472	7.23895	4.38641	9.46766	8.51806	-0.685406	0.00021599	0.00511261	-0.741961	0.164787	0.297637	0.851393	0.192989	-0.0989921	0.598897	0.999943	-0.131143	-0.901119	1.071e-10	4.08096e-09	-0.930211	-0.245056	0.125696	0.999581	-0.311906	0.548476	0.00562233	0.0558396	0.597227
ENSMUSG00000059273	Zc3h4	7	zinc finger CCCH-type containing 4 [Source:MGI Symbol;Acc:MGI:2682314]	330474	1.99544	1.15182	2.4075	2.27317	-0.684673	0.00127679	0.0158396	-0.763814	0.0931224	0.59612	0.94602	0.114859	-0.0567861	0.770838	0.999943	-0.0795687	-0.833604	2.5887e-06	3.36109e-05	-0.877397	-0.137665	0.404213	0.999581	-0.182434	0.608456	0.00430036	0.046096	0.672551
ENSMUSG00000059456	Ptk2b	14	PTK2 protein tyrosine kinase 2 beta [Source:MGI Symbol;Acc:MGI:104908]	19229	58.7293	45.0348	62.4548	86.3656	-0.684124	1.18124e-05	0.000815628	-0.722541	-0.384565	0.00730934	0.199539	-0.432224	-0.332731	0.0334329	0.999943	-0.389449	-0.281371	0.0161483	0.050079	-0.287692	0.0506705	0.678106	0.999581	0.0566737	0.307175	0.0291939	0.166199	0.320581
ENSMUSG00000029608	Rph3a	5	rabphilin 3A [Source:MGI Symbol;Acc:MGI:102788]	19894	12.5906	8.64421	16.5343	16.762	-0.683568	0.000133121	0.00374619	-0.735507	0.0300294	0.866552	0.982576	0.0383324	-0.190064	0.276676	0.999943	-0.234525	-0.737228	1.31436e-06	1.87455e-05	-0.766357	-0.207034	0.190388	0.999581	-0.258943	0.464993	0.000854141	0.0133826	0.48546
ENSMUSG00000059970	Hspa2	12	heat shock protein 2 [Source:MGI Symbol;Acc:MGI:96243]	15512	7.18064	4.20311	8.40191	8.36285	-0.683153	0.00195307	0.0205042	-0.770439	0.0275281	0.880739	0.983641	0.036055	-0.0570256	0.761035	0.999943	-0.0746151	-0.752483	9.8783e-05	0.0007561	-0.801301	-0.0750091	0.641226	0.999581	-0.0968713	0.619978	0.00228623	0.0289736	0.681032
ENSMUSG00000110523	C230057M02Rik	8	RIKEN cDNA C230057M02 gene [Source:MGI Symbol;Acc:MGI:2442079]		2.49651	1.42196	2.92114	2.803	-0.682874	0.00174666	0.0189721	-0.768539	0.0684389	0.720435	0.971322	0.0834016	-0.059985	0.76609	0.999943	-0.0935102	-0.773567	0.0013705	0.00665445	-0.85224	-0.10151	0.595841	0.999581	-0.165645	0.56673	0.0275957	0.160679	0.664282
ENSMUSG00000025221	Kcnip2	19	Kv channel-interacting protein 2 [Source:MGI Symbol;Acc:MGI:2135916]	80906	13.2879	8.95696	14.5902	17.528	-0.681532	0.000930051	0.0131386	-0.75441	-0.191558	0.278779	0.839712	-0.233781	-0.209107	0.268135	0.999943	-0.275174	-0.494506	0.00236064	0.0103807	-0.516412	-0.0213958	0.889733	0.999581	-0.028383	0.429774	0.0242928	0.148349	0.465195
ENSMUSG00000036644	Tbc1d9b	11	TBC1 domain family, member 9B [Source:MGI Symbol;Acc:MGI:1924045]	76795	11.8903	5.92133	13.718	11.5369	-0.681331	0.000463008	0.00843484	-0.744624	0.246774	0.142993	0.7187	0.295306	0.16767	0.352771	0.999943	0.212796	-1.00993	3.00331e-16	3.39626e-14	-1.03413	-0.0614225	0.618941	0.999581	-0.0686899	0.897348	2.12043e-09	4.44048e-07	0.941804
ENSMUSG00000071655	Ubxn1	19	UBX domain protein 1 [Source:MGI Symbol;Acc:MGI:1289301]	225896	5.22666	2.80149	6.49936	5.5266	-0.680865	0.00152069	0.0175192	-0.760608	0.22614	0.209262	0.788944	0.283089	0.0577916	0.762121	0.999943	0.0771114	-0.993388	9.39696e-10	2.92558e-08	-1.03749	-0.154191	0.315516	0.999581	-0.192242	0.762616	4.74765e-05	0.00150141	0.823289
ENSMUSG00000054808	Actn4	7	actinin alpha 4 [Source:MGI Symbol;Acc:MGI:1890773]	60595	5.42579	3.13453	7.51565	6.11389	-0.680578	0.000816187	0.0120975	-0.749655	0.286718	0.0923618	0.628145	0.34726	-0.0114671	0.946152	0.999943	-0.0132863	-1.03417	1.39211e-08	3.33803e-07	-1.09228	-0.280218	0.0690471	0.999581	-0.346849	0.667255	0.000481026	0.00862231	0.72302
ENSMUSG00000061451	Tmem151a	19	transmembrane protein 151A [Source:MGI Symbol;Acc:MGI:2147713]	381199	3.01724	1.62406	4.41108	3.32749	-0.680544	0.00781235	0.0486837	-0.810196	0.333539	0.101831	0.649898	0.46369	-0.0121595	0.954091	0.999943	-0.0196978	-1.19498	3.43912e-11	1.43526e-09	-1.26357	-0.352753	0.0363781	0.999581	-0.470826	0.6953	0.00144523	0.0205103	0.773401
ENSMUSG00000040472	Rabggta	14	Rab geranylgeranyl transferase, a subunit [Source:MGI Symbol;Acc:MGI:1860443]	56187	4.08853	2.43281	4.85114	4.94785	-0.679613	0.00713362	0.045961	-0.80428	0.00955339	0.962932	0.997024	0.0139493	-0.0722854	0.728312	0.999943	-0.106297	-0.767196	5.35222e-05	0.000450162	-0.81099	-0.0844535	0.606713	0.999581	-0.106262	0.621003	0.0019845	0.0260335	0.680508
ENSMUSG00000060860	Ube2s	7	ubiquitin-conjugating enzyme E2S [Source:MGI Symbol;Acc:MGI:1925141]		2.89905	1.7161	3.26048	3.33487	-0.679394	0.000386794	0.00756225	-0.739958	0.00632721	0.970186	0.997323	0.00691513	-0.0692798	0.70853	0.999943	-0.0935958	-0.704716	0.000165223	0.00116634	-0.744119	-0.0634628	0.711375	0.999581	-0.0885834	0.576618	0.00600772	0.0587163	0.633522
ENSMUSG00000034793	G6pc3	11	glucose 6 phosphatase, catalytic, 3 [Source:MGI Symbol;Acc:MGI:1915651]	68401	4.92633	2.41591	6.78629	4.81531	-0.679376	0.00348181	0.0296362	-0.77846	0.412496	0.0269893	0.394803	0.522687	0.130695	0.496442	0.999943	0.172764	-1.20254	2.53482e-08	5.63836e-07	-1.29858	-0.25062	0.145184	0.999581	-0.336418	0.834348	0.000204357	0.00459924	0.938159
ENSMUSG00000040007	Bahd1	2	bromo adjacent homology domain containing 1 [Source:MGI Symbol;Acc:MGI:2139371]	228536	1.24718	0.868852	1.85524	1.72714	-0.679072	0.00387374	0.0315312	-0.779732	0.106698	0.559163	0.941086	0.136509	-0.252115	0.191354	0.999943	-0.341556	-0.843408	0.000109565	0.000825292	-0.913561	-0.346748	0.0409934	0.999581	-0.465117	0.377504	0.107296	0.358181	0.425105
ENSMUSG00000020792	Exoc7	11	exocyst complex component 7 [Source:MGI Symbol;Acc:MGI:1859270]	53413	6.88863	3.88968	8.48428	7.58625	-0.678753	0.000704811	0.0110414	-0.745597	0.160857	0.359862	0.875025	0.196477	0.0198247	0.91344	0.999943	0.0262504	-0.905423	6.10695e-09	1.60243e-07	-0.93834	-0.131783	0.370524	0.999581	-0.15631	0.713158	1.89996e-05	0.000716423	0.757097
ENSMUSG00000030956	Fam53b	7	family with sequence similarity 53, member B [Source:MGI Symbol;Acc:MGI:1925188]	77938	2.92566	1.71824	3.75679	3.38725	-0.678583	0.00157737	0.0178898	-0.75866	0.159228	0.385257	0.88878	0.203172	-0.0547043	0.772645	0.999943	-0.0722255	-0.907272	1.09392e-07	2.06842e-06	-0.954388	-0.207955	0.181789	0.999581	-0.26251	0.623804	0.000750668	0.012081	0.671185
ENSMUSG00000058297	Spock2	10	sparc/osteonectin, cwcv and kazal-like domains proteoglycan 2 [Source:MGI Symbol;Acc:MGI:1891351]	94214	33.2834	18.2715	48.1678	34.8731	-0.678372	2.88157e-05	0.00147251	-0.719927	0.45973	0.000497942	0.0398608	0.506475	0.0192873	0.915334	0.999943	0.0240329	-1.18728	1.17267e-17	1.78735e-15	-1.2237	-0.368054	0.0242433	0.999581	-0.470792	0.665381	0.00117017	0.0174731	0.732642
ENSMUSG00000013646	Sh3bp5l	11	SH3 binding domain protein 5 like [Source:MGI Symbol;Acc:MGI:1933124]	79566	1.73763	0.93063	2.09986	1.84218	-0.677857	0.00244267	0.0236174	-0.765326	0.174922	0.345392	0.868323	0.223297	0.0458879	0.811241	0.999943	0.0612084	-0.931901	4.84664e-07	7.65333e-06	-0.984252	-0.116041	0.465341	0.999581	-0.148505	0.746956	0.000151918	0.0036435	0.812035
ENSMUSG00000031967	Afg3l1	8	AFG3-like AAA ATPase 1 [Source:MGI Symbol;Acc:MGI:1928277]	114896	2.18985	1.19357	2.72748	2.33459	-0.677701	0.00152429	0.0175418	-0.754831	0.221177	0.185706	0.764432	0.267891	0.0121024	0.948774	0.999943	0.00982758	-0.94944	4.75462e-06	5.68092e-05	-1.02071	-0.174123	0.318225	0.999581	-0.246102	0.664231	0.00484673	0.0505638	0.753289
ENSMUSG00000017132	Cyth1	11	cytohesin 1 [Source:MGI Symbol;Acc:MGI:1334257]	19157	11.6302	8.03241	14.6256	15.5302	-0.677646	0.000210746	0.00502601	-0.731596	-0.0427863	0.801364	0.977123	-0.0499491	-0.233705	0.22319	0.999943	-0.31292	-0.656309	1.59269e-06	2.21561e-05	-0.676918	-0.192049	0.244665	0.999581	-0.250528	0.376459	0.0470056	0.22534	0.405253
ENSMUSG00000047495	Dlgap2	8	DLG associated protein 2 [Source:MGI Symbol;Acc:MGI:2443181]	244310	7.38827	5.74325	9.37409	10.9459	-0.676855	1.75664e-05	0.00103639	-0.714983	-0.172218	0.231328	0.809708	-0.193695	-0.359404	0.0223391	0.865301	-0.422367	-0.505959	0.000174871	0.00122215	-0.51956	-0.184794	0.176389	0.999581	-0.215182	0.267294	0.0871352	0.31883	0.280137
ENSMUSG00000029036	Atad3a	4	ATPase family, AAA domain containing 3A [Source:MGI Symbol;Acc:MGI:1919214]	108888	5.09124	3.09634	6.98842	5.99728	-0.676135	0.000381747	0.00751088	-0.735509	0.221714	0.156265	0.733439	0.258241	-0.11385	0.578378	0.999943	-0.170576	-0.947017	1.42613e-08	3.41491e-07	-0.990752	-0.281119	0.126487	0.999581	-0.417828	0.48171	0.0498004	0.233316	0.553178
ENSMUSG00000020431	Adcy1	11	adenylate cyclase 1 [Source:MGI Symbol;Acc:MGI:99677]	432530	44.0842	33.6235	54.4125	65.219	-0.675889	0.000256179	0.0057488	-0.731812	-0.186401	0.265074	0.83128	-0.221684	-0.308251	0.0914429	0.999943	-0.393613	-0.495823	3.93764e-06	4.81976e-05	-0.504768	-0.138794	0.285146	0.999581	-0.15812	0.308201	0.0322059	0.177427	0.32218
ENSMUSG00000027400	Pdyn	2	prodynorphin [Source:MGI Symbol;Acc:MGI:97535]	18610	1.47309	1.10807	1.8272	2.2216	-0.675205	0.00481563	0.0358576	-0.783697	-0.173359	0.408876	0.89899	-0.238664	-0.198357	0.358338	0.999943	-0.306372	-0.459994	0.100334	0.211403	-0.541712	-0.0309987	0.875633	0.999581	-0.050811	0.350243	0.226792	0.524554	0.463869
ENSMUSG00000031785	Adgrg1	8	adhesion G protein-coupled receptor G1 [Source:MGI Symbol;Acc:MGI:1340051]	14766	2.70211	1.21582	3.35972	2.37893	-0.673392	0.00111976	0.0146761	-0.748343	0.45162	0.00598863	0.178271	0.532823	0.232384	0.21289	0.999943	0.296239	-1.20349	4.69245e-10	1.55187e-08	-1.28151	-0.167025	0.31918	0.999581	-0.224357	0.924707	2.99908e-05	0.00104041	1.03533
ENSMUSG00000040462	Os9	10	amplified in osteosarcoma [Source:MGI Symbol;Acc:MGI:1924301]	216440	15.2349	7.76565	19.0768	15.3486	-0.673248	0.0029092	0.0262793	-0.764084	0.283238	0.129753	0.700324	0.360782	0.0948705	0.633157	0.999943	0.131653	-1.08512	1.20856e-14	9.80722e-13	-1.11818	-0.182857	0.190932	0.999581	-0.21594	0.819328	6.23084e-06	0.000297211	0.879555
ENSMUSG00000044700	Tmem201	4	transmembrane protein 201 [Source:MGI Symbol;Acc:MGI:1196277]	230917	1.91367	1.17841	2.51733	2.32108	-0.672621	0.00298561	0.026697	-0.762027	0.126725	0.488388	0.922328	0.161357	-0.132025	0.530666	0.999943	-0.207095	-0.867532	5.22266e-06	6.14381e-05	-0.919014	-0.234069	0.207933	0.999581	-0.357528	0.467754	0.064811	0.271779	0.541312
ENSMUSG00000025278	Flnb	14	filamin, beta [Source:MGI Symbol;Acc:MGI:2446089]	286940	9.59884	6.74617	11.8626	12.8597	-0.672608	5.47855e-05	0.00214817	-0.715959	-0.0702859	0.633678	0.955018	-0.07926	-0.249836	0.174458	0.999943	-0.321595	-0.622308	5.96711e-08	1.21195e-06	-0.63482	-0.185841	0.230017	0.999581	-0.230331	0.355506	0.0572066	0.253249	0.383129
ENSMUSG00000030397	Mark4	7	MAP/microtubule affinity regulating kinase 4 [Source:MGI Symbol;Acc:MGI:1920955]	232944	1.89853	1.13215	2.84259	2.2369	-0.672455	0.00355302	0.0300078	-0.768769	0.314325	0.0842258	0.613827	0.397652	-0.0971226	0.628292	0.999943	-0.142246	-1.07288	3.8973e-07	6.30113e-06	-1.16078	-0.366693	0.0414113	0.999581	-0.528395	0.533225	0.0299319	0.168798	0.613065
ENSMUSG00000032594	Ip6k1	9	inositol hexaphosphate kinase 1 [Source:MGI Symbol;Acc:MGI:1351633]	27399	17.1746	10.6281	21.1646	20.1516	-0.672199	1.41164e-05	0.000920821	-0.709104	0.0841768	0.57168	0.942379	0.0954441	-0.0914538	0.575815	0.999943	-0.109899	-0.778119	8.58396e-08	1.6755e-06	-0.803762	-0.15741	0.301553	0.999581	-0.192574	0.551729	0.00122965	0.0181405	0.587208
ENSMUSG00000021130	Galnt16	12	polypeptide N-acetylgalactosaminyltransferase 16 [Source:MGI Symbol;Acc:MGI:1917754]	108760	19.3355	13.2286	23.2947	25.2845	-0.671179	9.37618e-05	0.00307222	-0.717943	-0.0775837	0.6153	0.950623	-0.0893537	-0.204791	0.218001	0.999943	-0.246803	-0.606679	2.02271e-05	0.00019667	-0.625949	-0.122556	0.383993	0.999581	-0.144121	0.432023	0.00874684	0.0766826	0.457897
ENSMUSG00000019054	Fis1	5	fission, mitochondrial 1 [Source:MGI Symbol;Acc:MGI:1913687]	66437	34.6361	17.9387	33.9218	34.6768	-0.670582	0.000647557	0.0105311	-0.733735	0.0047836	0.977039	0.997323	0.00638228	0.181808	0.360235	0.999943	0.254954	-0.713567	9.72107e-07	1.43186e-05	-0.736258	0.194181	0.261923	0.999581	0.264917	0.871673	4.58862e-05	0.00146461	0.973109
ENSMUSG00000037224	Zfyve28	5	zinc finger, FYVE domain containing 28 [Source:MGI Symbol;Acc:MGI:2684992]	231125	3.56415	2.30136	4.64312	4.43909	-0.670325	0.000726853	0.0112444	-0.734657	0.0883008	0.589347	0.945581	0.104454	-0.162337	0.399067	0.999943	-0.221442	-0.798043	4.71237e-06	5.63812e-05	-0.836189	-0.231529	0.176678	0.999581	-0.31409	0.450944	0.0419041	0.21028	0.500709
ENSMUSG00000053024	Cntn2	1	contactin 2 [Source:MGI Symbol;Acc:MGI:104518]	21367	4.86439	2.76436	6.76479	5.42669	-0.669937	0.00217631	0.0219101	-0.753008	0.289942	0.137165	0.70877	0.383102	-0.0322802	0.873565	0.999943	-0.0468099	-1.07867	2.26707e-11	9.78749e-10	-1.12621	-0.310465	0.0708231	0.999581	-0.417941	0.636902	0.000910839	0.0141419	0.689602
ENSMUSG00000018849	Wwc1	11	WW, C2 and coiled-coil domain containing 1 [Source:MGI Symbol;Acc:MGI:2388637]	211652	2.66544	1.70958	3.85304	3.28917	-0.669632	0.000547104	0.00933043	-0.730213	0.213753	0.213952	0.795836	0.261146	-0.148848	0.440646	0.999943	-0.203388	-0.940379	6.95707e-08	1.38954e-06	-0.990082	-0.331726	0.0547406	0.999581	-0.452534	0.468964	0.0278079	0.161487	0.515642
ENSMUSG00000039205	Ciz1	2	CDKN1A interacting zinc finger protein 1 [Source:MGI Symbol;Acc:MGI:1920234]	68379	2.65947	1.56211	3.76129	3.03747	-0.669196	0.00151309	0.0174809	-0.744605	0.27951	0.105079	0.657883	0.339989	-0.0672236	0.733265	0.999943	-0.0963711	-1.02597	9.38951e-09	2.35996e-07	-1.08128	-0.311693	0.0701305	0.999581	-0.424217	0.568158	0.0116144	0.0920419	0.635525
ENSMUSG00000060098	Prmt7	8	protein arginine N-methyltransferase 7 [Source:MGI Symbol;Acc:MGI:2384879]		5.59435	3.79233	6.89501	7.29336	-0.668254	0.000672156	0.0107507	-0.730993	-0.0446404	0.788846	0.977123	-0.0543935	-0.160672	0.358828	0.999943	-0.197369	-0.641427	0.000598591	0.00336778	-0.675935	-0.103137	0.528169	0.999581	-0.12826	0.473574	0.0195236	0.127766	0.521055
ENSMUSG00000041115	Iqsec2	X	IQ motif and Sec7 domain 2 [Source:MGI Symbol;Acc:MGI:3528396]	245666	3.9111	3.05006	4.85911	5.79039	-0.668253	8.43429e-05	0.00285616	-0.713144	-0.195368	0.156667	0.733514	-0.216105	-0.352365	0.0213092	0.860678	-0.40851	-0.477627	0.00133566	0.00651948	-0.494886	-0.155834	0.236193	0.999581	-0.178789	0.274091	0.1102	0.363178	0.292114
ENSMUSG00000042066	Tmcc2	1	transmembrane and coiled-coil domains 2 [Source:MGI Symbol;Acc:MGI:1916125]	68875	7.611	3.75612	9.05339	7.43153	-0.667815	0.00403966	0.0322669	-0.765731	0.255624	0.153783	0.730139	0.316639	0.1255	0.511329	0.999943	0.166641	-1.01956	3.28232e-08	7.07656e-07	-1.07853	-0.114873	0.419204	0.999581	-0.137176	0.828113	8.52914e-05	0.00234008	0.918283
ENSMUSG00000040188	Scamp2	9	secretory carrier membrane protein 2 [Source:MGI Symbol;Acc:MGI:1346518]	24044	4.20351	2.32294	4.60704	4.55313	-0.667811	0.00287691	0.0260616	-0.75519	0.0388949	0.831214	0.981169	0.050788	0.00154178	0.993811	0.999943	-0.00118275	-0.753319	0.000122382	0.000903967	-0.802162	-0.0242085	0.888855	0.999581	-0.0392219	0.660415	0.00357525	0.0400484	0.741124
ENSMUSG00000021143	Pacs2	12	phosphofurin acidic cluster sorting protein 2 [Source:MGI Symbol;Acc:MGI:1924399]	217893	6.24431	3.54829	8.5599	7.0289	-0.667008	0.0037224	0.0307772	-0.761824	0.262232	0.170479	0.749398	0.340867	-0.0537838	0.797437	0.999943	-0.0823314	-1.04698	6.95968e-11	2.74751e-09	-1.09294	-0.296994	0.0921049	0.999581	-0.411699	0.588388	0.00936436	0.0805645	0.663039
ENSMUSG00000010057	Nprl2	9	NPR2 like, GATOR1 complex subunit [Source:MGI Symbol;Acc:MGI:1914482]	56032	10.1437	5.49103	9.68108	10.5849	-0.666848	0.000960373	0.0134304	-0.733586	-0.0779163	0.660702	0.960661	-0.0979833	0.124474	0.511215	0.999943	0.168357	-0.598089	0.00283331	0.0120763	-0.634668	0.197755	0.267302	0.999581	0.281968	0.790391	0.000302689	0.00614394	0.888459
ENSMUSG00000028447	Dctn3	4	dynactin 3 [Source:MGI Symbol;Acc:MGI:1859251]	53598	11.4999	7.65517	13.6199	15.2522	-0.666376	0.0062476	0.042293	-0.775486	-0.0945363	0.622787	0.951681	-0.121189	-0.143543	0.476986	0.999943	-0.199451	-0.613012	0.00157762	0.00746561	-0.649259	-0.0540619	0.739163	0.999581	-0.0630987	0.498295	0.0230931	0.14342	0.560181
ENSMUSG00000055553	Kxd1	8	KxDL motif containing 1 [Source:MGI Symbol;Acc:MGI:1922870]	75620	7.01891	3.8384	7.39764	7.53689	-0.666206	0.00273264	0.025199	-0.750183	0.00394938	0.982744	0.99746	0.00606441	0.0747031	0.713875	0.999943	0.112586	-0.706049	0.000543611	0.00310574	-0.75327	0.0800693	0.662092	0.999581	0.122154	0.732975	0.00233092	0.029453	0.849677
ENSMUSG00000034796	Cpne7	8	copine VII [Source:MGI Symbol;Acc:MGI:2142747]	102278	21.5071	9.3535	27.0046	17.921	-0.665752	0.00104034	0.0139848	-0.735576	0.500071	0.0038517	0.139268	0.603954	0.173078	0.423323	0.999943	0.282717	-1.11571	0.000278909	0.00180196	-1.34372	-0.109866	0.562	0.999581	-0.311065	0.615078	0.0749623	0.29309	1.01231
ENSMUSG00000037536	Fbxo34	14	F-box protein 34 [Source:MGI Symbol;Acc:MGI:1926188]	78938	10.8142	7.80606	11.4468	14.6853	-0.664749	4.22273e-06	0.000430108	-0.695738	-0.293019	0.0267884	0.393704	-0.321728	-0.193715	0.241192	0.999943	-0.230271	-0.362258	0.00374983	0.015257	-0.37181	0.08599	0.569234	0.999581	0.106664	0.422543	0.0133545	0.100782	0.452907
ENSMUSG00000002032	Tmem25	9	transmembrane protein 25 [Source:MGI Symbol;Acc:MGI:1918937]	71687	4.01885	2.52932	5.84036	4.99178	-0.664584	0.00361817	0.0302674	-0.757528	0.212164	0.239081	0.815548	0.264068	-0.138307	0.479161	0.999943	-0.190467	-0.958632	3.64381e-07	5.97463e-06	-1.01611	-0.342891	0.0350084	0.999581	-0.441759	0.495961	0.0242133	0.148098	0.552531
ENSMUSG00000027254	Map1a	2	microtubule-associated protein 1 A [Source:MGI Symbol;Acc:MGI:1306776]	17754	20.843	13.9961	26.7956	26.5512	-0.664074	0.000183655	0.00463393	-0.714138	0.0429532	0.785804	0.977123	0.0499888	-0.13908	0.424229	0.999943	-0.171662	-0.742877	3.31492e-08	7.12932e-07	-0.764366	-0.179016	0.192112	0.999581	-0.207808	0.50057	0.00282881	0.0336168	0.53265
ENSMUSG00000028756	Pink1	4	PTEN induced putative kinase 1 [Source:MGI Symbol;Acc:MGI:1916193]	68943	33.7755	18.3938	43.2691	36.2874	-0.66388	0.00309182	0.0273872	-0.752272	0.228749	0.235699	0.812247	0.298399	0.0660432	0.744945	0.999943	0.0949421	-1.02275	1.6341e-19	3.7198e-17	-1.0427	-0.162017	0.246762	0.999581	-0.188723	0.785453	5.78396e-07	4.33721e-05	0.829232
ENSMUSG00000003435	Supt5	7	suppressor of Ty 5, DSIF elongation factor subunit [Source:MGI Symbol;Acc:MGI:1202400]	20924	15.0453	9.26187	19.7606	17.7577	-0.663782	0.000399341	0.0077117	-0.720282	0.164516	0.313557	0.862675	0.194145	-0.0828895	0.649526	0.999943	-0.106118	-0.888188	5.16649e-13	3.08021e-11	-0.909295	-0.245315	0.0757485	0.999581	-0.287247	0.565283	0.000714834	0.0116148	0.599627
ENSMUSG00000056427	Slit3	11	slit guidance ligand 3 [Source:MGI Symbol;Acc:MGI:1315202]	20564	4.6902	3.97222	5.77739	7.46232	-0.66363	3.08268e-06	0.000357019	-0.693725	-0.300747	0.0323057	0.43196	-0.337438	-0.457553	0.00239934	0.258612	-0.529132	-0.346712	0.0140932	0.0448241	-0.356004	-0.150956	0.292637	0.999581	-0.178674	0.14708	0.345662	0.639755	0.153486
ENSMUSG00000115987	Vps28	15	vacuolar protein sorting 28 [Source:MGI Symbol;Acc:MGI:1914164]	66914	13.2398	6.81039	14.256	13.3421	-0.663195	0.00315591	0.0276949	-0.750732	0.109143	0.54496	0.93662	0.135538	0.177287	0.399669	0.999943	0.273194	-0.843729	1.01465e-06	1.48702e-05	-0.882383	0.102447	0.579549	0.999581	0.154716	0.863806	0.000448467	0.00817872	1.00788
ENSMUSG00000026494	Kif26b	1	kinesin family member 26B [Source:MGI Symbol;Acc:MGI:2447076]	269152	1.19983	0.963553	1.53662	1.84675	-0.662954	0.000875836	0.0126052	-0.728769	-0.19237	0.266795	0.832392	-0.231373	-0.386961	0.0380248	0.999943	-0.504876	-0.474611	0.00348127	0.0143508	-0.497582	-0.209208	0.170293	0.999581	-0.261093	0.200699	0.292446	0.593673	0.214905
ENSMUSG00000030678	Maz	7	MYC-associated zinc finger protein (purine-binding transcription factor) [Source:MGI Symbol;Acc:MGI:1338823]	17188	6.59081	3.20833	6.91081	6.22809	-0.662165	0.00157855	0.0178898	-0.735872	0.148815	0.394698	0.894733	0.182624	0.17011	0.353905	0.999943	0.217555	-0.869998	6.13604e-07	9.46764e-06	-0.914097	0.0416839	0.783338	0.999581	0.0481276	0.868414	4.09367e-06	0.000208595	0.938781
ENSMUSG00000023473	Celsr3	9	cadherin, EGF LAG seven-pass G-type receptor 3 [Source:MGI Symbol;Acc:MGI:1858236]	107934	1.91661	1.20912	3.07719	2.35192	-0.661215	0.00218457	0.0219465	-0.740278	0.344643	0.0567041	0.544406	0.429664	-0.136232	0.50318	0.999943	-0.19689	-1.12697	1.31339e-15	1.29293e-13	-1.16359	-0.47105	0.00456058	0.999581	-0.614634	0.480258	0.0218949	0.13838	0.527837
ENSMUSG00000038593	Tctn1	5	tectonic family member 1 [Source:MGI Symbol;Acc:MGI:3603820]		1.70933	1.13914	2.11847	2.22455	-0.660658	0.00265421	0.0246849	-0.741989	-0.0266967	0.88649	0.985032	-0.029688	-0.19019	0.337818	0.999943	-0.266144	-0.667433	0.000273678	0.00177602	-0.706736	-0.162861	0.337142	0.999581	-0.223958	0.423635	0.0427582	0.21301	0.461125
ENSMUSG00000025478	Dpysl4	7	dihydropyrimidinase-like 4 [Source:MGI Symbol;Acc:MGI:1349764]	26757	3.6077	2.14545	5.27907	4.18635	-0.660093	0.00303217	0.0269624	-0.745947	0.277264	0.148976	0.725587	0.359847	-0.0700365	0.72591	0.999943	-0.0998306	-1.03498	1.57129e-07	2.84815e-06	-1.10204	-0.321116	0.070251	0.999581	-0.446845	0.568348	0.00911098	0.078878	0.631866
ENSMUSG00000018428	Akap1	11	A kinase (PRKA) anchor protein 1 [Source:MGI Symbol;Acc:MGI:104729]	11640	4.72306	3.05571	5.8836	5.80816	-0.660068	0.000196099	0.00486126	-0.708562	0.0421249	0.790762	0.977123	0.0490891	-0.115038	0.487936	0.999943	-0.137259	-0.728742	2.72056e-06	3.51149e-05	-0.755458	-0.146971	0.307134	0.999581	-0.172527	0.526328	0.00135171	0.0196057	0.558109
ENSMUSG00000020109	Dnajb12	10	DnaJ heat shock protein family (Hsp40) member B12 [Source:MGI Symbol;Acc:MGI:1931881]	56709	3.83635	2.34682	4.82844	4.52961	-0.659227	0.00180915	0.0194298	-0.733611	0.102821	0.553968	0.93955	0.127107	-0.0840265	0.652489	0.999943	-0.111303	-0.811958	6.99686e-06	7.8616e-05	-0.856717	-0.175703	0.267655	0.999581	-0.225346	0.557441	0.00607869	0.0590737	0.608544
ENSMUSG00000074923	Pak6	2	p21 (RAC1) activated kinase 6 [Source:MGI Symbol;Acc:MGI:2679420]	214230	1.98307	1.19027	2.59111	2.32398	-0.658899	0.00401724	0.0321928	-0.75127	0.132279	0.509084	0.927572	0.176139	-0.0699192	0.71411	0.999943	-0.0932829	-0.848854	0.000261195	0.00170957	-0.927577	-0.183627	0.307725	0.999581	-0.256545	0.581779	0.00638112	0.0612502	0.645198
ENSMUSG00000032590	Apeh	9	acylpeptide hydrolase [Source:MGI Symbol;Acc:MGI:88041]	235606	1.64083	0.874289	1.99845	1.71163	-0.658669	0.00479863	0.0357875	-0.753734	0.203211	0.273801	0.839228	0.262489	0.110758	0.571677	0.999943	0.160805	-0.933291	1.77115e-05	0.000175891	-1.01244	-0.0682235	0.69797	0.999581	-0.0861641	0.783754	0.000712663	0.0115999	0.900244
ENSMUSG00000022594	Lynx1	15	Ly6/neurotoxin 1 [Source:MGI Symbol;Acc:MGI:1345180]	23936	36.4301	18.4589	39.1328	34.8968	-0.658002	5.42758e-05	0.00214278	-0.698605	0.178891	0.220271	0.801831	0.202443	0.18636	0.261203	0.999943	0.224303	-0.879983	4.43319e-15	3.84678e-13	-0.897181	0.0313837	0.807416	0.999581	0.0357404	0.866635	7.34195e-09	1.24559e-06	0.909459
ENSMUSG00000053565	Eif3k	7	eukaryotic translation initiation factor 3, subunit K [Source:MGI Symbol;Acc:MGI:1921080]	73830	15.3669	8.37375	15.3549	16.3568	-0.657811	0.00394748	0.0317952	-0.748164	-0.0423569	0.813341	0.978847	-0.0519081	0.112512	0.589555	0.999943	0.170934	-0.65787	0.000357953	0.00221625	-0.692506	0.162621	0.374927	0.999581	0.239382	0.773488	0.00176069	0.0237484	0.903742
ENSMUSG00000030088	Aldh1l1	6	aldehyde dehydrogenase 1 family, member L1 [Source:MGI Symbol;Acc:MGI:1340024]	107747	5.70384	3.00981	7.28766	5.82099	-0.657735	0.00207055	0.0211921	-0.733569	0.291242	0.0995808	0.644517	0.35721	0.0737985	0.701202	0.999943	0.0974504	-1.04244	4.30357e-10	1.43409e-08	-1.08749	-0.19462	0.222135	0.999581	-0.246597	0.747542	0.00021769	0.00484218	0.817456
ENSMUSG00000030401	Rtn2	7	reticulon 2 (Z-band associated protein) [Source:MGI Symbol;Acc:MGI:107612]	20167	2.75957	1.38849	3.0331	2.74421	-0.657706	0.0073743	0.0468354	-0.768278	0.146457	0.45524	0.912625	0.196961	0.123123	0.53224	0.999943	0.171546	-0.88989	2.30091e-05	0.000220747	-0.958761	-0.00886993	0.956902	0.999581	-0.0119963	0.832157	8.6447e-05	0.00234143	0.92451
ENSMUSG00000015377	Dennd6b	15	DENN/MADD domain containing 6B [Source:MGI Symbol;Acc:MGI:1916690]	69440	3.25548	2.10024	5.15053	4.08027	-0.657643	0.00321986	0.028082	-0.743797	0.302801	0.0921847	0.627886	0.3755	-0.162715	0.434476	0.999943	-0.245637	-1.06272	6.54376e-10	2.10071e-08	-1.11399	-0.427799	0.0175514	0.999581	-0.609578	0.422785	0.0805097	0.305528	0.483966
ENSMUSG00000009035	Tmem184b	15	transmembrane protein 184b [Source:MGI Symbol;Acc:MGI:2445179]	223693	1.72417	0.959324	2.34811	1.87536	-0.657003	0.0056971	0.0399023	-0.757975	0.280166	0.127646	0.698615	0.351627	-0.00925499	0.962723	0.999943	-0.0196027	-1.02193	4.55713e-06	5.4748e-05	-1.10982	-0.255924	0.145955	0.999581	-0.359114	0.634732	0.00933353	0.0803788	0.728006
ENSMUSG00000002768	Mea1	17	male enhanced antigen 1 [Source:MGI Symbol;Acc:MGI:96957]	17256	17.4163	9.35843	20.6768	18.0646	-0.656433	0.0024043	0.0233903	-0.734437	0.193738	0.259288	0.828227	0.233521	0.13057	0.494908	0.999943	0.178493	-0.916536	6.30314e-07	9.68286e-06	-0.965205	-0.0357276	0.830569	0.999581	-0.0395015	0.800559	0.000223616	0.004942	0.898073
ENSMUSG00000046562	Unc119b	5	unc-119 lipid binding chaperone B [Source:MGI Symbol;Acc:MGI:2147162]	106840	2.85521	1.58285	3.39749	3.10435	-0.656421	0.00356193	0.0300471	-0.743247	0.138813	0.443284	0.909658	0.176386	0.0431516	0.818288	0.999943	0.0602459	-0.861763	4.18722e-06	5.0897e-05	-0.913649	-0.0845343	0.580286	0.999581	-0.101963	0.718949	0.000283725	0.00590144	0.788368
ENSMUSG00000022394	L3mbtl2	15	L3MBTL2 polycomb repressive complex 1 subunit [Source:MGI Symbol;Acc:MGI:2443584]	214669	3.26001	1.83637	3.71366	3.57151	-0.656237	0.00434042	0.0336466	-0.748978	0.0726864	0.685547	0.966306	0.091915	0.0205872	0.913631	0.999943	0.0279926	-0.786163	4.92399e-05	0.00041836	-0.836335	-0.0395031	0.799612	0.999581	-0.0498989	0.685184	0.00138944	0.0200163	0.762462
ENSMUSG00000027612	Mmp24	2	matrix metallopeptidase 24 [Source:MGI Symbol;Acc:MGI:1341867]	17391	2.97984	1.74432	3.60132	3.41739	-0.656117	0.00519939	0.0376265	-0.754415	0.0870322	0.642262	0.958185	0.112086	-0.0299809	0.87613	0.999943	-0.0383015	-0.811463	2.3049e-05	0.000220919	-0.861584	-0.114515	0.444151	0.999581	-0.136873	0.637459	0.00154196	0.0215273	0.700299
ENSMUSG00000042675	Ypel3	7	yippee like 3 [Source:MGI Symbol;Acc:MGI:1913340]	66090	7.49559	4.78247	10.0143	9.24541	-0.655692	0.00231142	0.0227367	-0.732335	0.128367	0.473116	0.919221	0.161042	-0.13331	0.497253	0.999943	-0.184791	-0.850068	2.94546e-07	4.94522e-06	-0.887954	-0.25586	0.116222	0.999581	-0.333315	0.489562	0.0175756	0.119718	0.53354
ENSMUSG00000089715	Cbx6	15	chromobox 6 [Source:MGI Symbol;Acc:MGI:3512628]	494448	8.09774	5.03035	10.3663	9.57239	-0.655581	0.000541801	0.00926231	-0.713044	0.122193	0.461271	0.913804	0.144956	-0.115072	0.565997	0.999943	-0.162342	-0.832057	1.42204e-09	4.27803e-08	-0.856908	-0.220182	0.200947	0.999581	-0.296088	0.484844	0.0245018	0.149291	0.539414
ENSMUSG00000030802	Bckdk	7	branched chain ketoacid dehydrogenase kinase [Source:MGI Symbol;Acc:MGI:1276121]		4.82369	3.0603	5.41583	5.85118	-0.655102	0.000711891	0.0110978	-0.714789	-0.0534575	0.753941	0.97327	-0.0625329	-0.0853876	0.64719	0.999943	-0.110228	-0.621314	8.51403e-05	0.000670413	-0.646966	-0.0262927	0.870527	0.999581	-0.0337307	0.544964	0.00421003	0.0452974	0.591271
ENSMUSG00000033326	Kdm4a	4	lysine (K)-specific demethylase 4A [Source:MGI Symbol;Acc:MGI:2446210]	230674	5.17802	3.41532	6.19377	6.48559	-0.653995	0.000475057	0.00849137	-0.709363	-0.0220246	0.889229	0.985395	-0.0244503	-0.164751	0.366342	0.999943	-0.212092	-0.655879	1.79287e-05	0.000177445	-0.681027	-0.138773	0.373082	0.999581	-0.175406	0.447033	0.0220537	0.13923	0.484574
ENSMUSG00000023104	Rfc2	5	replication factor C (activator 1) 2 [Source:MGI Symbol;Acc:MGI:1341868]		2.24225	1.38006	2.85629	2.64901	-0.65331	0.00237174	0.0231531	-0.731034	0.116573	0.483818	0.921916	0.139015	-0.0574191	0.740185	0.999943	-0.0686232	-0.813814	4.08516e-05	0.00035892	-0.867963	-0.159827	0.297353	0.999581	-0.1933	0.585465	0.00515048	0.0524579	0.649239
ENSMUSG00000033065	Pfkm	15	phosphofructokinase, muscle [Source:MGI Symbol;Acc:MGI:97548]	18642	46.6496	25.7922	57.5674	48.6482	-0.653279	0.000205133	0.00495624	-0.701258	0.24658	0.0991458	0.642933	0.281071	0.0682345	0.690335	0.999943	0.0834177	-0.955027	3.42644e-14	2.51291e-12	-0.978636	-0.160122	0.228199	0.999581	-0.184258	0.72568	1.4875e-05	0.000596405	0.771271
ENSMUSG00000024617	Camk2a	18	calcium/calmodulin-dependent protein kinase II alpha [Source:MGI Symbol;Acc:MGI:88256]	12322	86.1962	55.4906	92.2499	104.227	-0.652885	4.08059e-05	0.00182525	-0.691122	-0.104254	0.531391	0.934279	-0.123583	-0.0648977	0.698996	0.999943	-0.078336	-0.543689	0.000140886	0.00102001	-0.561633	0.0476957	0.763496	0.999581	0.0596296	0.569747	0.000148009	0.00357489	0.598246
ENSMUSG00000029625	Cpsf4	5	cleavage and polyadenylation specific factor 4 [Source:MGI Symbol;Acc:MGI:1861602]	54188	3.04895	2.27606	3.79494	4.35286	-0.6527	0.00126305	0.0157659	-0.718961	-0.129137	0.471735	0.918441	-0.161897	-0.296044	0.112545	0.999943	-0.389185	-0.525393	0.00717693	0.026128	-0.554967	-0.159171	0.35247	0.999581	-0.214523	0.293808	0.155165	0.431364	0.317532
ENSMUSG00000070570	Slc17a7	7	solute carrier family 17 (sodium-dependent inorganic phosphate cotransporter), member 7 [Source:MGI Symbol;Acc:MGI:1920211]	72961	63.9979	35.8458	72.1465	69.272	-0.652178	0.00245373	0.0236437	-0.730544	0.0735171	0.683247	0.966015	0.0911427	0.0181843	0.923613	0.999943	0.0239817	-0.783188	1.40236e-06	1.98231e-05	-0.816679	-0.0457966	0.747087	0.999581	-0.0540802	0.683227	0.000260254	0.00553104	0.738988
ENSMUSG00000022174	Dad1	14	defender against cell death 1 [Source:MGI Symbol;Acc:MGI:101912]	13135	5.75962	2.69451	5.4111	5.2696	-0.65196	0.00506578	0.0370958	-0.745865	0.0622638	0.729646	0.971727	0.0786137	0.264668	0.205098	0.999943	0.400965	-0.776567	3.62995e-05	0.000326453	-0.82058	0.230733	0.208144	0.999581	0.339303	0.965668	0.000103269	0.00267875	1.13168
ENSMUSG00000024130	Abca3	17	ATP-binding cassette, sub-family A (ABC1), member 3 [Source:MGI Symbol;Acc:MGI:1351617]	27410	6.92826	4.31707	8.77332	8.07008	-0.651436	3.93066e-05	0.00178329	-0.689584	0.14677	0.237434	0.813572	0.160248	-0.0469901	0.735948	0.999943	-0.0519921	-0.820113	9.6207e-09	2.40689e-07	-0.847593	-0.175647	0.168828	0.999581	-0.19844	0.587588	0.000448658	0.00817872	0.625661
ENSMUSG00000036052	Dnajb5	4	DnaJ heat shock protein family (Hsp40) member B5 [Source:MGI Symbol;Acc:MGI:1930018]	56323	5.22589	3.35591	7.70431	6.53752	-0.650634	0.00455087	0.0347264	-0.741646	0.221572	0.251359	0.823275	0.290681	-0.135236	0.504786	0.999943	-0.193197	-0.990605	4.98775e-12	2.42175e-10	-1.02394	-0.384259	0.0110422	0.999581	-0.471155	0.497101	0.0061379	0.0593491	0.531378
ENSMUSG00000016253	Nelfcd	2	negative elongation factor complex member C/D, Th1l [Source:MGI Symbol;Acc:MGI:1926424]	57314	5.77643	3.41069	7.55996	6.57239	-0.650427	0.00255466	0.0240754	-0.727738	0.198253	0.265359	0.831287	0.245745	-0.0200876	0.914715	0.999943	-0.02523	-0.926981	1.72456e-08	4.0197e-07	-0.967985	-0.215459	0.137486	0.999581	-0.25725	0.63876	0.000478191	0.00858046	0.687446
ENSMUSG00000038429	Usp5	6	ubiquitin specific peptidase 5 (isopeptidase T) [Source:MGI Symbol;Acc:MGI:1347343]	22225	23.0987	13.8619	28.7512	26.1115	-0.65036	0.000199597	0.00490504	-0.697271	0.149384	0.342241	0.867513	0.173351	-0.046891	0.796389	0.999943	-0.0602446	-0.845855	4.67125e-11	1.89532e-09	-0.867253	-0.180412	0.235667	0.999581	-0.22099	0.582542	0.00107698	0.0162655	0.623731
ENSMUSG00000027457	Snph	2	syntaphilin [Source:MGI Symbol;Acc:MGI:2139270]	241727	17.9096	11.1363	20.0617	20.8627	-0.650096	0.000119651	0.00350654	-0.693614	-0.0233213	0.875121	0.98264	-0.0262596	-0.0750781	0.659444	0.999943	-0.0918826	-0.650167	2.55527e-07	4.36964e-06	-0.666423	-0.0452048	0.736562	0.999581	-0.0528805	0.55645	0.000761358	0.0122073	0.590008
ENSMUSG00000028857	Tmem222	4	transmembrane protein 222 [Source:MGI Symbol;Acc:MGI:1098568]	52174	15.6558	8.91646	16.5546	16.9684	-0.650024	0.00092595	0.0130937	-0.710724	0.000998741	0.995226	0.999153	0.00161937	0.0673352	0.718127	0.999943	0.0900299	-0.685267	7.74626e-06	8.60434e-05	-0.708932	0.0801554	0.610855	0.999581	0.103538	0.722881	0.000149251	0.00359458	0.786571
ENSMUSG00000026442	Nfasc	1	neurofascin [Source:MGI Symbol;Acc:MGI:104753]	269116	9.2394	5.76535	11.7623	10.7753	-0.649988	4.50806e-05	0.00190467	-0.688191	0.152919	0.282643	0.841622	0.172498	-0.0839373	0.605694	0.999943	-0.100611	-0.829726	2.87364e-09	8.00781e-08	-0.85638	-0.215373	0.146604	0.999581	-0.260518	0.538037	0.00219276	0.0280582	0.575272
ENSMUSG00000033216	Eefsec	6	eukaryotic elongation factor, selenocysteine-tRNA-specific [Source:MGI Symbol;Acc:MGI:2137092]	65967	3.21282	2.0673	3.63617	3.94811	-0.649853	0.00159281	0.0179794	-0.716931	-0.0737768	0.67212	0.963452	-0.091921	-0.0580431	0.761298	0.999943	-0.068956	-0.586455	0.0046278	0.0181484	-0.624653	0.0200497	0.910738	0.999581	0.0387463	0.555405	0.0147138	0.10738	0.635296
ENSMUSG00000053411	Cbx7	15	chromobox 7 [Source:MGI Symbol;Acc:MGI:1196439]	52609	2.15801	1.30467	2.77029	2.53649	-0.649699	0.00389518	0.0315786	-0.73588	0.131525	0.478598	0.921609	0.168369	-0.103077	0.627208	0.999943	-0.163847	-0.858978	3.37709e-07	5.57646e-06	-0.898879	-0.214395	0.245071	0.999581	-0.321263	0.485238	0.0484734	0.229575	0.557968
ENSMUSG00000052584	Serp2	14	stress-associated endoplasmic reticulum protein family member 2 [Source:MGI Symbol;Acc:MGI:1919911]	72661	14.5892	9.43609	15.924	17.8517	-0.649571	0.00069769	0.0110141	-0.706732	-0.11449	0.490031	0.922328	-0.137049	-0.0594139	0.744547	0.999943	-0.0692375	-0.540172	0.00387325	0.0156682	-0.56866	0.0564617	0.739999	0.999581	0.0832797	0.559367	0.00712774	0.066629	0.624041
ENSMUSG00000003273	Car11	7	carbonic anhydrase 11 [Source:MGI Symbol;Acc:MGI:1336193]	12348	13.7192	7.3511	16.0164	14.3087	-0.649332	0.00480205	0.0357941	-0.741479	0.157823	0.41128	0.89899	0.205612	0.0879576	0.657348	0.999943	0.123379	-0.904078	1.55399e-08	3.68926e-07	-0.940376	-0.0592369	0.685611	0.999581	-0.0679231	0.790216	7.06571e-06	0.000330606	0.847698
ENSMUSG00000005481	Ddx39	8	DEAD (Asp-Glu-Ala-Asp) box polypeptide 39 [Source:MGI Symbol;Acc:MGI:1915528]	68278	1.49492	0.999919	1.81488	1.94082	-0.64898	0.00515039	0.0374827	-0.741264	-0.0472484	0.805281	0.977401	-0.062766	-0.15419	0.417683	0.999943	-0.199087	-0.62323	0.0063552	0.0236154	-0.676104	-0.0959279	0.582078	0.999581	-0.122202	0.468275	0.0349477	0.185854	0.528224
ENSMUSG00000001424	Snd1	6	staphylococcal nuclease and tudor domain containing 1 [Source:MGI Symbol;Acc:MGI:1929266]	56463	13.2502	8.24285	14.7992	15.4947	-0.648678	0.000207694	0.00498289	-0.695403	-0.0259551	0.863666	0.982417	-0.0289404	-0.0485698	0.768875	0.999943	-0.057515	-0.646315	4.28161e-07	6.8537e-06	-0.663037	-0.0137424	0.910653	0.999581	-0.014711	0.593179	9.91418e-05	0.00259918	0.624026
ENSMUSG00000005580	Adcy9	16	adenylate cyclase 9 [Source:MGI Symbol;Acc:MGI:108450]	11515	12.4709	8.11098	13.8743	15.2467	-0.648553	0.00015274	0.00412602	-0.692998	-0.0891546	0.570989	0.942379	-0.102782	-0.133179	0.455714	0.999943	-0.167831	-0.574919	8.97718e-07	1.33236e-05	-0.587203	-0.0428758	0.764486	0.999581	-0.052296	0.485101	0.00285693	0.0338348	0.512241
ENSMUSG00000020196	Cabin1	10	calcineurin binding protein 1 [Source:MGI Symbol;Acc:MGI:1298375]	104248	5.6694	3.84232	7.48944	7.17282	-0.648095	6.44341e-05	0.00239387	-0.68721	0.078903	0.596161	0.94602	0.0895755	-0.189103	0.302164	0.999943	-0.243825	-0.753013	1.04653e-07	1.99387e-06	-0.775976	-0.248425	0.131616	0.999581	-0.321407	0.397602	0.0435491	0.215016	0.431894
ENSMUSG00000026816	Gtf3c5	2	general transcription factor IIIC, polypeptide 5 [Source:MGI Symbol;Acc:MGI:1917489]	70239	2.35419	1.25444	2.59421	2.41789	-0.647925	0.00282634	0.0257996	-0.727526	0.105758	0.54791	0.937011	0.128385	0.0452009	0.817374	0.999943	0.0512479	-0.789375	0.000336169	0.00210907	-0.856128	-0.038579	0.830593	0.999581	-0.0651822	0.673267	0.00549792	0.0548897	0.769287
ENSMUSG00000049303	Syt12	19	synaptotagmin XII [Source:MGI Symbol;Acc:MGI:2159601]	171180	3.52376	2.29629	4.27249	4.30884	-0.647044	0.000231622	0.00532243	-0.693642	0.0196443	0.894732	0.985682	0.0245565	-0.144484	0.431441	0.999943	-0.191148	-0.684661	3.85984e-05	0.000342906	-0.716412	-0.149664	0.372432	0.999581	-0.203508	0.448914	0.0347115	0.185171	0.492106
ENSMUSG00000005045	Chd5	4	chromodomain helicase DNA binding protein 5 [Source:MGI Symbol;Acc:MGI:3036258]	269610	5.5943	3.141	9.03214	5.9071	-0.646941	0.000693776	0.0110131	-0.704605	0.588082	1.02852e-05	0.00256548	0.6491	0.00204646	0.991427	0.999943	0.00110254	-1.29028	4.3816e-14	3.16052e-12	-1.35203	-0.47233	0.00629008	0.999581	-0.636666	0.608153	0.00954537	0.0815488	0.694109
ENSMUSG00000067288	Rps28	17	ribosomal protein S28 [Source:MGI Symbol;Acc:MGI:1859516]	54127	23.8138	13.0132	23.5418	24.9668	-0.646837	0.00218829	0.0219527	-0.719758	-0.0442667	0.81017	0.978479	-0.0550257	0.154082	0.474326	0.999943	0.252075	-0.631566	0.000236872	0.00158047	-0.661217	0.196976	0.307937	0.999581	0.325486	0.801829	0.00191603	0.0253093	0.95541
ENSMUSG00000030122	Ptms	6	parathymosin [Source:MGI Symbol;Acc:MGI:1916452]	69202	20.6192	11.8327	23.2106	23.1447	-0.646472	0.00638423	0.0429133	-0.746196	0.0382891	0.839297	0.981169	0.0509759	-0.0569991	0.788017	0.999943	-0.0900656	-0.750585	1.41196e-05	0.00014473	-0.789377	-0.0885938	0.62292	0.999581	-0.129906	0.55415	0.0234812	0.144962	0.640328
ENSMUSG00000020918	Kat2a	11	K(lysine) acetyltransferase 2A [Source:MGI Symbol;Acc:MGI:1343101]	14534	3.31683	1.82758	4.35099	3.51427	-0.646013	0.00368954	0.0306385	-0.730273	0.291769	0.0879995	0.619534	0.354269	0.0496984	0.78355	0.999943	0.0627288	-1.01286	1.7223e-07	3.09308e-06	-1.07951	-0.224274	0.142356	0.999581	-0.278335	0.703384	0.000851698	0.0133687	0.779159
ENSMUSG00000002205	Vrk3	7	vaccinia related kinase 3 [Source:MGI Symbol;Acc:MGI:2182465]	101568	1.27164	0.942093	1.5955	1.8016	-0.645917	0.00211275	0.0215292	-0.717074	-0.110655	0.53084	0.934279	-0.131926	-0.282299	0.125248	0.999943	-0.366205	-0.541029	0.00915489	0.0317945	-0.582002	-0.162553	0.337985	0.999581	-0.22132	0.30874	0.153535	0.429107	0.338901
ENSMUSG00000059248	2009-09-01	11	septin 9 [Source:MGI Symbol;Acc:MGI:1858222]	53860	5.71125	3.03067	6.81871	5.74366	-0.645776	0.00110937	0.0146621	-0.708163	0.219888	0.220528	0.801831	0.271333	0.093803	0.606115	0.999943	0.118754	-0.930291	1.95859e-07	3.45722e-06	-0.978019	-0.109398	0.501641	0.999581	-0.139721	0.755727	4.26717e-05	0.00138391	0.81374
ENSMUSG00000038456	Dennd2a	6	DENN/MADD domain containing 2A [Source:MGI Symbol;Acc:MGI:2444961]	209773	2.7596	1.52134	3.28862	2.89071	-0.645122	0.00153791	0.0176013	-0.710167	0.178509	0.298464	0.852002	0.216343	0.0426214	0.818737	0.999943	0.0529007	-0.883158	4.15523e-07	6.68192e-06	-0.925313	-0.11706	0.459778	0.999581	-0.150822	0.692726	0.000453708	0.00824452	0.751324
ENSMUSG00000000823	Zfp512b	2	zinc finger protein 512B [Source:MGI Symbol;Acc:MGI:2685478]	269401	4.46016	3.18445	5.81242	5.96811	-0.644983	0.000337136	0.00695808	-0.695197	-0.00516136	0.970616	0.997323	-0.00532703	-0.245921	0.13752	0.999943	-0.297425	-0.66091	3.2168e-05	0.000294896	-0.688328	-0.233572	0.103623	0.999581	-0.279438	0.356727	0.0643173	0.270561	0.386259
ENSMUSG00000060212	Pcnx2	8	pecanex homolog 2 [Source:MGI Symbol;Acc:MGI:2445010]	270109	4.46824	2.95327	6.42465	5.52318	-0.644182	0.0001385	0.00386587	-0.687031	0.219534	0.140139	0.713379	0.250029	-0.142221	0.395435	0.999943	-0.172705	-0.908252	3.22964e-11	1.35105e-09	-0.934758	-0.347994	0.0132047	0.999581	-0.409696	0.473517	0.00475174	0.0498789	0.501786
ENSMUSG00000017210	Med24	11	mediator complex subunit 24 [Source:MGI Symbol;Acc:MGI:1344385]	23989	7.7533	5.00218	9.39236	9.43492	-0.644156	0.000496188	0.00871407	-0.696703	0.0251323	0.878452	0.983033	0.0303623	-0.100781	0.568241	0.999943	-0.125266	-0.705745	2.92002e-08	6.38182e-07	-0.722872	-0.123904	0.34631	0.999581	-0.141911	0.53131	0.00041425	0.00774679	0.556911
ENSMUSG00000032834	Pwp2	10	PWP2 periodic tryptophan protein homolog (yeast) [Source:MGI Symbol;Acc:MGI:1341200]	110816	4.3423	2.56595	5.06502	4.90516	-0.643794	0.00198082	0.0206774	-0.713596	0.0602211	0.74352	0.972247	0.0760252	-0.0372677	0.846306	0.999943	-0.0512425	-0.751608	1.07118e-05	0.000113654	-0.785577	-0.0875264	0.591805	0.999581	-0.114283	0.60257	0.00131899	0.0192758	0.647613
ENSMUSG00000049401	Ogfr	2	opioid growth factor receptor [Source:MGI Symbol;Acc:MGI:1919325]	72075	4.0816	2.44383	5.14073	4.7564	-0.643502	0.00646479	0.0432055	-0.741066	0.115593	0.549448	0.937685	0.154682	-0.0354781	0.859141	0.999943	-0.0474572	-0.834733	1.16693e-05	0.000122479	-0.888793	-0.144685	0.380061	0.999581	-0.18775	0.612425	0.00326663	0.0373465	0.677964
ENSMUSG00000052949	Rnf157	11	ring finger protein 157 [Source:MGI Symbol;Acc:MGI:2442484]	217340	11.6221	7.18933	15.2074	13.4195	-0.643297	0.000125257	0.0036258	-0.685748	0.19056	0.181518	0.761419	0.214509	-0.0813064	0.65104	0.999943	-0.103701	-0.874843	1.79628e-11	7.91085e-10	-0.898749	-0.248787	0.10391	0.999581	-0.306229	0.527455	0.00550874	0.0549338	0.57079
ENSMUSG00000088789	Scarna13	12	small Cajal body-specific RNA 1 [Source:MGI Symbol;Acc:MGI:4360027]		162.242	78.7033	128.132	152.34	-0.643297	0.00639688	0.0429133	-0.74081	-0.178645	0.275122	0.839228	-0.209857	0.258049	0.239561	0.999943	0.455524	-0.493853	0.0160586	0.0498628	-0.528642	0.378648	0.0544267	0.999581	0.684478	0.666389	0.0574057	0.253523	1.18093
ENSMUSG00000048142	Nat8l	5	N-acetyltransferase 8-like [Source:MGI Symbol;Acc:MGI:2447776]	269642	5.29715	3.02016	7.47867	5.80563	-0.642998	0.00295656	0.0266053	-0.720917	0.33156	0.0593917	0.548815	0.405878	-0.00995548	0.959152	0.999943	-0.0140184	-1.07923	2.17712e-12	1.13573e-10	-1.12098	-0.335323	0.0248915	0.999581	-0.407571	0.633226	0.00144223	0.0204927	0.69155
ENSMUSG00000028645	Slc2a1	4	solute carrier family 2 (facilitated glucose transporter), member 1 [Source:MGI Symbol;Acc:MGI:95755]	20525	7.60626	2.37019	7.90584	4.60905	-0.642622	0.00716672	0.0460486	-0.741769	0.639226	0.000762455	0.0514612	0.824694	0.561087	0.00665312	0.472576	0.82577	-1.49824	3.09063e-20	8.20797e-18	-1.5608	0.0130979	0.93797	0.999581	0.0130961	1.38966	2.30454e-10	8.07625e-08	1.55318
ENSMUSG00000023827	Agpat4	17	1-acylglycerol-3-phosphate O-acyltransferase 4 (lysophosphatidic acid acyltransferase, delta) [Source:MGI Symbol;Acc:MGI:1915512]	68262	12.8931	6.81152	13.9956	13.121	-0.642611	0.00476825	0.0357422	-0.731038	0.108832	0.555767	0.940635	0.13881	0.0999265	0.612044	0.999943	0.137696	-0.827149	3.44353e-07	5.67277e-06	-0.863211	0.0118432	0.937141	0.999581	0.0128973	0.781341	7.55921e-05	0.00212798	0.85323
ENSMUSG00000062729	Ppox	1	protoporphyrinogen oxidase [Source:MGI Symbol;Acc:MGI:104968]	19044	2.14218	1.38261	2.76598	2.67263	-0.64256	0.0064157	0.0429788	-0.739514	0.0697132	0.705779	0.968808	0.0923503	-0.14537	0.46186	0.999943	-0.202989	-0.769608	0.000142424	0.00102945	-0.826619	-0.209948	0.209018	0.999581	-0.282817	0.465005	0.0424194	0.211937	0.522768
ENSMUSG00000021259	Cyp46a1	12	cytochrome P450, family 46, subfamily a, polypeptide 1 [Source:MGI Symbol;Acc:MGI:1341877]	13116	9.34709	5.18384	12.3806	9.9297	-0.642206	0.00361498	0.0302645	-0.724277	0.273468	0.13909	0.7111	0.344145	0.00413725	0.98345	0.999943	0.00333704	-0.999368	5.73477e-07	8.88763e-06	-1.06642	-0.234186	0.189367	0.999581	-0.32909	0.630803	0.00632761	0.0608727	0.714709
ENSMUSG00000025410	Dctn2	10	dynactin 2 [Source:MGI Symbol;Acc:MGI:107733]	69654	23.8144	15.0983	30.6918	28.3889	-0.641825	0.000409242	0.00784264	-0.692555	0.127093	0.429472	0.905774	0.148846	-0.0941535	0.598062	0.999943	-0.11868	-0.815692	3.85348e-10	1.30646e-08	-0.83714	-0.215259	0.129105	0.999581	-0.254402	0.527637	0.00158819	0.0220612	0.559806
ENSMUSG00000022272	Myo10	15	myosin X [Source:MGI Symbol;Acc:MGI:107716]	17909	2.62739	1.41858	3.45752	2.65301	-0.641674	0.000266467	0.00590087	-0.687491	0.360651	0.0269992	0.394803	0.427493	0.09231	0.589626	0.999943	0.111173	-1.06153	1.41427e-10	5.18603e-09	-1.11103	-0.236851	0.140695	0.999581	-0.303608	0.732768	6.13586e-05	0.00183883	0.785931
ENSMUSG00000041765	Ubac2	14	ubiquitin associated domain containing 2 [Source:MGI Symbol;Acc:MGI:1916139]	68889	6.80492	4.47025	7.41326	8.39959	-0.64064	0.000541231	0.00926231	-0.693194	-0.12497	0.452777	0.911673	-0.14975	-0.110627	0.525533	0.999943	-0.135868	-0.518944	0.00267429	0.0115144	-0.541488	0.0202017	0.898412	0.999581	0.0280641	0.505168	0.00585931	0.0576642	0.544669
ENSMUSG00000026447	Pik3c2b	1	phosphatidylinositol-4-phosphate 3-kinase catalytic subunit type 2 beta [Source:MGI Symbol;Acc:MGI:2685045]	240752	1.16306	0.787401	1.53192	1.52835	-0.640318	0.00678004	0.0445136	-0.738416	0.0464448	0.817595	0.97929	0.0682897	-0.167695	0.389907	0.999943	-0.225422	-0.731476	0.000733287	0.00398668	-0.797239	-0.203517	0.242774	0.999581	-0.280107	0.450275	0.0266068	0.157432	0.496501
ENSMUSG00000070283	Ndufaf3	9	NADH:ubiquinone oxidoreductase complex assembly factor 3 [Source:MGI Symbol;Acc:MGI:1913956]	66706	5.23477	3.18331	5.86509	6.20098	-0.639424	0.00811461	0.0497372	-0.74054	-0.0344483	0.855766	0.982217	-0.0411864	0.0196403	0.926292	0.999943	0.0398782	-0.645056	0.00272153	0.0116726	-0.695482	0.056564	0.765678	0.999581	0.0982768	0.631508	0.0163568	0.114411	0.764982
ENSMUSG00000030842	Lamtor1	7	late endosomal/lysosomal adaptor, MAPK and MTOR activator 1 [Source:MGI Symbol;Acc:MGI:1913758]	66508	9.86652	5.55593	11.0475	10.4948	-0.638107	0.00133091	0.0161569	-0.699613	0.0950426	0.574307	0.943046	0.114138	0.0799474	0.664572	0.999943	0.105342	-0.781318	6.42612e-07	9.84589e-06	-0.8101	0.00181215	0.990604	0.99983	0.00592645	0.730923	7.91687e-05	0.00220786	0.790939
ENSMUSG00000029145	Eif2b4	5	eukaryotic translation initiation factor 2B, subunit 4 delta [Source:MGI Symbol;Acc:MGI:95300]	13667	4.37138	2.791	5.76591	5.34634	-0.637753	0.00479003	0.035778	-0.722778	0.116359	0.522159	0.930796	0.145402	-0.0984977	0.598441	0.999943	-0.126587	-0.814534	3.34614e-05	0.000304681	-0.864817	-0.210196	0.179186	0.999581	-0.258163	0.52941	0.00949959	0.08136	0.58156
ENSMUSG00000078429	Ctdsp2	10	CTD (carboxy-terminal domain, RNA polymerase II, polypeptide A) small phosphatase 2 [Source:MGI Symbol;Acc:MGI:1098748]	52468	5.18078	3.1122	6.16264	6.02042	-0.637673	0.00555168	0.0392332	-0.727927	0.0539953	0.778435	0.976581	0.071411	-0.0611738	0.760992	0.999943	-0.086424	-0.761466	1.27784e-06	1.82841e-05	-0.792577	-0.117135	0.435407	0.999581	-0.144901	0.579714	0.00197667	0.0259704	0.625109
ENSMUSG00000043079	Synpo	18	synaptopodin [Source:MGI Symbol;Acc:MGI:1099446]	104027	4.80931	3.00862	6.3554	5.62187	-0.63655	0.000567875	0.00953759	-0.689008	0.169961	0.293075	0.848623	0.199111	-0.0814191	0.639191	0.999943	-0.101767	-0.848718	4.47841e-07	7.15566e-06	-0.887631	-0.232267	0.134797	0.999581	-0.288076	0.532583	0.00475203	0.0498789	0.575226
ENSMUSG00000004937	Sgta	10	small glutamine-rich tetratricopeptide repeat (TPR)-containing, alpha [Source:MGI Symbol;Acc:MGI:1098703]	52551	10.1738	6.01861	12.4	11.3459	-0.636119	0.00162059	0.0181358	-0.700803	0.136748	0.40516	0.898285	0.162408	-0.00796106	0.963709	0.999943	-0.0100042	-0.821655	8.5777e-07	1.27957e-05	-0.85938	-0.134004	0.342524	0.999581	-0.15892	0.627194	0.000715017	0.0116148	0.676393
ENSMUSG00000030822	Prr14	7	proline rich 14 [Source:MGI Symbol;Acc:MGI:2384565]	233895	2.91785	1.76784	3.448	3.41043	-0.633215	0.00636766	0.0428598	-0.724603	0.0402482	0.829084	0.980894	0.0560384	-0.0861415	0.671223	0.999943	-0.12897	-0.717019	0.000674995	0.00372171	-0.77539	-0.114451	0.523286	0.999581	-0.173027	0.511675	0.0336444	0.182195	0.581916
ENSMUSG00000055003	Lrtm2	6	leucine-rich repeats and transmembrane domains 2 [Source:MGI Symbol;Acc:MGI:2141485]	211187	2.40957	1.35475	3.42618	2.56716	-0.633115	0.00280475	0.0256966	-0.704664	0.353587	0.0737513	0.590938	0.473019	0.0171516	0.928701	0.999943	0.0192842	-1.08119	9.2035e-07	1.3648e-05	-1.17393	-0.29985	0.103113	0.999581	-0.442236	0.646546	0.00232287	0.0293729	0.71218
ENSMUSG00000095567	Noc2l	4	NOC2 like nucleolar associated transcriptional repressor [Source:MGI Symbol;Acc:MGI:1931051]	57741	9.21397	6.02051	12.2354	11.2988	-0.63244	0.00122569	0.0154732	-0.69177	0.126697	0.446519	0.910803	0.151424	-0.141563	0.470713	0.999943	-0.195345	-0.811379	2.0378e-08	4.63877e-07	-0.838617	-0.254099	0.128477	0.999581	-0.334506	0.439084	0.0362246	0.190864	0.482942
ENSMUSG00000026259	Ngef	1	neuronal guanine nucleotide exchange factor [Source:MGI Symbol;Acc:MGI:1858414]	53972	7.33235	5.05869	10.5107	9.39514	-0.631939	0.00042471	0.0080157	-0.679966	0.147717	0.401261	0.89694	0.179561	-0.185551	0.303401	0.999943	-0.235998	-0.813825	1.22015e-05	0.000127027	-0.859234	-0.296947	0.0883332	0.999581	-0.402866	0.396267	0.0433437	0.214619	0.430218
ENSMUSG00000022551	Cyc1	15	cytochrome c-1 [Source:MGI Symbol;Acc:MGI:1913695]	66445	15.0192	7.42527	17.2402	13.8664	-0.631437	0.00100953	0.01382	-0.688206	0.286853	0.088737	0.620925	0.34185	0.201807	0.24373	0.999943	0.247629	-0.978099	4.31396e-08	8.98041e-07	-1.02822	-0.0645409	0.685048	0.999581	-0.0811463	0.852811	6.64037e-06	0.000314128	0.922871
ENSMUSG00000028757	Ddost	4	dolichyl-di-phosphooligosaccharide-protein glycotransferase [Source:MGI Symbol;Acc:MGI:1194508]	13200	16.7761	10.2435	20.1664	19.1907	-0.631375	0.00117953	0.0151097	-0.689732	0.0914935	0.583963	0.945053	0.109036	-0.0230747	0.898563	0.999943	-0.028852	-0.770901	8.48882e-08	1.66248e-06	-0.794948	-0.105413	0.460069	0.999581	-0.123875	0.605926	0.000466241	0.00839606	0.646752
ENSMUSG00000002012	Pnck	X	pregnancy upregulated non-ubiquitously expressed CaM kinase [Source:MGI Symbol;Acc:MGI:1347357]	93843	17.1337	9.49167	19.1478	17.4886	-0.630973	0.000129102	0.00368436	-0.67174	0.130017	0.444368	0.910153	0.153005	0.131004	0.384168	0.999943	0.152922	-0.779634	5.64218e-05	0.000470486	-0.826659	0.00806663	0.961899	0.999581	0.0142678	0.754877	3.0431e-05	0.00105143	0.81407
ENSMUSG00000025733	Rhot2	17	ras homolog family member T2 [Source:MGI Symbol;Acc:MGI:2384892]	214952	2.03089	1.35261	2.52206	2.5986	-0.629928	0.00781107	0.0486837	-0.725163	-0.00306197	0.987139	0.997759	0.00061531	-0.159648	0.419195	0.999943	-0.221869	-0.668546	0.00133921	0.00653315	-0.720308	-0.153621	0.361095	0.999581	-0.209497	0.439859	0.0478338	0.227851	0.488806
ENSMUSG00000021221	Dpf3	12	D4, zinc and double PHD fingers, family 3 [Source:MGI Symbol;Acc:MGI:1917377]	70127	2.14706	1.73021	2.10566	3.25329	-0.629235	0.00249928	0.0237796	-0.696551	-0.374142	0.0853466	0.614454	-0.565424	-0.319041	0.0867557	0.999943	-0.407008	-0.102201	0.708821	0.824434	-0.125469	0.101427	0.604701	0.999581	0.172781	0.245801	0.237127	0.534867	0.277624
ENSMUSG00000031442	Mcf2l	8	mcf.2 transforming sequence-like [Source:MGI Symbol;Acc:MGI:103263]	17207	11.2334	6.35548	14.874	11.949	-0.628878	0.00160037	0.0179931	-0.690768	0.279599	0.121514	0.687401	0.347076	0.0150956	0.938753	0.999943	0.0202303	-1.00449	2.25203e-13	1.4302e-11	-1.03374	-0.248014	0.12364	0.999581	-0.31455	0.647841	0.000377906	0.00725072	0.696159
ENSMUSG00000033161	Atp1a1	3	ATPase, Na+/K+ transporting, alpha 1 polypeptide [Source:MGI Symbol;Acc:MGI:88105]	11928	57.2539	34.2408	65.4968	63.3971	-0.628303	0.000274876	0.00605093	-0.672534	0.0662123	0.678693	0.964733	0.0773427	-0.0189911	0.915251	0.999943	-0.0239923	-0.729551	3.79934e-09	1.03408e-07	-0.746884	-0.0740161	0.610848	0.999581	-0.0885147	0.599484	0.000243534	0.00526033	0.634907
ENSMUSG00000019254	Ppp1r12c	7	protein phosphatase 1, regulatory subunit 12C [Source:MGI Symbol;Acc:MGI:1924258]	232807	7.49764	4.79008	9.99307	9.02663	-0.628127	0.00265265	0.0246849	-0.697006	0.146656	0.412276	0.89899	0.18222	-0.11374	0.563954	0.999943	-0.157489	-0.845482	9.9118e-09	2.46577e-07	-0.874653	-0.257402	0.106995	0.999581	-0.327402	0.484652	0.0131043	0.0997019	0.524652
ENSMUSG00000042507	Elmsan1	12	ELM2 and Myb/SANT-like domain containing 1 [Source:MGI Symbol;Acc:MGI:2685106]	238317	1.31449	0.900997	1.83671	1.70905	-0.627868	0.00429339	0.0333581	-0.706596	0.113802	0.529894	0.934236	0.146255	-0.179385	0.338318	0.999943	-0.234236	-0.794029	3.47048e-05	0.000314207	-0.847309	-0.286405	0.0739661	0.999581	-0.36711	0.418066	0.0409258	0.207431	0.458196
ENSMUSG00000037936	Scarb1	5	scavenger receptor class B, member 1 [Source:MGI Symbol;Acc:MGI:893578]	20778	2.17335	1.50055	2.92342	2.86447	-0.626763	0.00545144	0.0387959	-0.710069	0.0439414	0.817197	0.97929	0.0559771	-0.208084	0.331336	0.999943	-0.339179	-0.70942	0.000975508	0.00505879	-0.763515	-0.228846	0.236551	0.999581	-0.38438	0.303512	0.258876	0.558727	0.357357
[truncated: 1,102 more rows]
