# Supplementary material for: Reactive astrocytes acquire neuroprotective as well as deleterious signatures in response to Tau and Aß pathology
Source: Nat Commun. 2022 Jan 10;13:135. doi: 10.1038/s41467-021-27702-w (PMC8748982; doi:10.1038/s41467-021-27702-w)
Supplement: Supplementary file 12 — Supplementary Data 10 [file 41467_2021_27702_MOESM12_ESM.xlsx]

## Sheet: Data 10
gene	gene_name	chromosome	description	entrez_id	gene_type	APP/PS1XGFAP-Nrf2_CTX_avg_fpkm	APP/PS1_CTX_avg_fpkm	GFAP-Nrf2_CTX_avg_fpkm	WT_CTX_avg_fpkm	APP/PS1_vs_WT_cortex.l2fc	APP/PS1_vs_WT_cortex.pval	APP/PS1_vs_WT_cortex.padj	APP/PS1_vs_WT_cortex.raw_l2fc	GFAP-Nrf2_vs_WT_cortex.l2fc	GFAP-Nrf2_vs_WT_cortex.pval	GFAP-Nrf2_vs_WT_cortex.padj	GFAP-Nrf2_vs_WT_cortex.raw_l2fc	APP/PS1XGFAP-Nrf2_vs_WT_cortex.l2fc	APP/PS1XGFAP-Nrf2_vs_WT_cortex.pval	APP/PS1XGFAP-Nrf2_vs_WT_cortex.padj	APP/PS1XGFAP-Nrf2_vs_WT_cortex.raw_l2fc	APP/PS1_vs_GFAP-Nrf2_cortex.l2fc	APP/PS1_vs_GFAP-Nrf2_cortex.pval	APP/PS1_vs_GFAP-Nrf2_cortex.padj	APP/PS1_vs_GFAP-Nrf2_cortex.raw_l2fc	APP/PS1XGFAP-Nrf2_vs_GFAP-Nrf2_cortex.l2fc	APP/PS1XGFAP-Nrf2_vs_GFAP-Nrf2_cortex.pval	APP/PS1XGFAP-Nrf2_vs_GFAP-Nrf2_cortex.padj	APP/PS1XGFAP-Nrf2_vs_GFAP-Nrf2_cortex.raw_l2fc	APP/PS1XGFAP-Nrf2_vs_APP/PS1_cortex.l2fc	APP/PS1XGFAP-Nrf2_vs_APP/PS1_cortex.pval	APP/PS1XGFAP-Nrf2_vs_APP/PS1_cortex.padj	APP/PS1XGFAP-Nrf2_vs_APP/PS1_cortex.raw_l2fc
ENSMUSG00000079037	Prnp	2	prion protein [Source:MGI Symbol;Acc:MGI:97769]	19122	protein_coding	509.904	478.611	155.29	160.523	1.70996	2.06083e-79	2.70917e-75	1.81439	-0.0726183	0.486321	0.999967	-0.0884818	1.36261	1.8941e-30	5.13091e-27	1.61198	1.8014	8.5179e-53	1.21159e-48	1.89949	1.20964	5.609e-25	8.41321e-21	1.69524	-0.173959	0.18368	0.443047	-0.184501
ENSMUSG00000081229	Lamr1-ps1	2	laminin receptor 1 (ribosomal protein SA), pseudogene 1 [Source:MGI Symbol;Acc:MGI:1930596]		processed_pseudogene	6.32952	5.21861	0	0	3.05504	1.94927e-57	1.28126e-53	Inf					2.40745	1.49038e-48	9.08386e-45	Inf	3.7692	9.71312e-51	6.90797e-47	Inf	1.64376	2.82616e-38	8.47821e-34	Inf	-0.00596736	0.974673	0.990186	-0.0105575
ENSMUSG00000068129	Cst7	2	cystatin F (leukocystatin) [Source:MGI Symbol;Acc:MGI:1298217]	13011	protein_coding	5.94988	3.5589	0.21553	0.076495	2.23459	1.6303e-30	7.14396e-27	5.78078	0.0741497	0.24358	0.999967	1.34911	1.91027	1.7321e-31	6.03265e-28	6.21701	2.55863	1.15797e-23	2.74515e-20	4.43004	1.16887	1.33826e-21	1.33822e-17	4.86487	0.349742	0.144034	0.391837	0.453783
ENSMUSG00000022892	App	16	amyloid beta (A4) precursor protein [Source:MGI Symbol;Acc:MGI:88059]	11820	protein_coding	167.788	95.4145	56.9522	56.0681	0.950016	2.68619e-25	8.82817e-22	1.00928	-0.0213285	0.834771	0.999967	-0.0256373	1.20276	5.71066e-20	1.26569e-16	1.50377	0.977302	1.90494e-16	2.46326e-13	1.03155	0.999783	4.90169e-16	3.67615e-12	1.52516	0.47327	0.00125555	0.0341314	0.510595
ENSMUSG00000029713	Gnb2	5	guanine nucleotide binding protein (G protein), beta 2 [Source:MGI Symbol;Acc:MGI:95784]	14693	protein_coding	19.929	6.17184	19.1207	16.4443	-0.925037	2.70077e-09	7.10088e-06	-1.15636	0.0305461	0.80063	0.999967	0.110304	0.0455119	0.744349	0.999701	0.192849	-0.785161	0.00237188	0.0348529	-1.26965	0.0108931	0.903581	0.999939	0.0783022	0.670681	0.0172476	0.144534	1.36338
ENSMUSG00000022840	Adcy5	16	adenylate cyclase 5 [Source:MGI Symbol;Acc:MGI:99673]	224129	protein_coding	8.77882	5.50186	10.1278	10.5298	-0.630135	9.18945e-09	2.01341e-05	-0.689151	-0.0947125	0.409774	0.999967	-0.124906	-0.247038	0.0921387	0.999701	-0.340968	-0.523916	0.000275627	0.00849849	-0.567544	-0.122848	0.340963	0.999939	-0.220339	0.324534	0.0665211	0.270268	0.363865
ENSMUSG00000046822	Slc39a3	10	solute carrier family 39 (zinc transporter), member 3 [Source:MGI Symbol;Acc:MGI:2147269]	106947	protein_coding	4.47366	1.69319	4.46644	3.96776	-0.813859	1.73921e-08	2.99814e-05	-0.980023	0.0506459	0.703999	0.999967	0.0803294	0.0550402	0.734321	0.999701	0.0911808	-0.913767	9.34757e-07	0.000168304	-1.06322	0.00256221	0.983988	0.999939	0.00655978	0.886326	4.98199e-05	0.0062739	1.08557
ENSMUSG00000016349	Eef1a2	2	eukaryotic translation elongation factor 1 alpha 2 [Source:MGI Symbol;Acc:MGI:1096317]		protein_coding	85.5422	39.5301	79.9868	73.0861	-0.589288	1.82452e-08	2.99814e-05	-0.63927	0.0495291	0.674228	0.999967	0.0658456	0.098864	0.518154	0.999701	0.144409	-0.654404	3.95548e-06	0.000511743	-0.708355	0.0382578	0.768239	0.999939	0.0745142	0.700509	0.000154817	0.0114627	0.798649
ENSMUSG00000022199	Slc22a17	14	solute carrier family 22 (organic cation transporter), member 17 [Source:MGI Symbol;Acc:MGI:1926225]	59049	protein_coding	17.86	7.5518	15.7749	14.9368	-0.658165	3.87414e-08	4.62995e-05	-0.736523	-0.000626411	0.996131	0.999967	-0.00215021	0.115327	0.462162	0.999701	0.176605	-0.660566	5.59934e-05	0.00315372	-0.737852	0.0813145	0.530298	0.999939	0.174545	0.802507	3.25064e-05	0.0050952	0.92827
ENSMUSG00000030683	Sez6l2	7	seizure related 6 homolog like 2 [Source:MGI Symbol;Acc:MGI:2385295]	233878	protein_coding	20.0479	9.62863	18.0657	17.1156	-0.545953	3.56264e-08	4.62995e-05	-0.58578	0.0110157	0.922284	0.999967	0.0136054	0.097423	0.521876	0.999701	0.14096	-0.561629	3.54576e-05	0.00233495	-0.60276	0.0645961	0.618542	0.999939	0.123453	0.651423	0.00040484	0.0186404	0.741175
ENSMUSG00000044216	Kcnj4	15	potassium inwardly-rectifying channel, subfamily J, member 4 [Source:MGI Symbol;Acc:MGI:104743]	16520	protein_coding	12.9936	4.10397	12.786	10.3703	-0.862601	3.50194e-08	4.62995e-05	-1.08524	0.0484962	0.679446	0.999967	0.193046	0.0581162	0.679751	0.999701	0.240155	-1.05703	1.90455e-07	4.88235e-05	-1.28166	0.00614126	0.946301	0.999939	0.0427456	0.716394	0.0107332	0.114026	1.33947
ENSMUSG00000039953	Clstn1	4	calsyntenin 1 [Source:MGI Symbol;Acc:MGI:1929895]	65945	protein_coding	92.2907	48.565	89.8411	83.1276	-0.499336	7.32994e-08	8.02994e-05	-0.531285	0.0297309	0.802383	0.999967	0.0400061	0.0509707	0.723787	0.999701	0.0687887	-0.530801	0.000181501	0.00651936	-0.5748	0.0136813	0.915599	0.999939	0.0246789	0.556415	0.000782848	0.0255754	0.615138
ENSMUSG00000042388	Dlgap3	4	DLG associated protein 3 [Source:MGI Symbol;Acc:MGI:3039563]	242667	protein_coding	5.01367	1.16979	4.49498	2.87355	-0.831786	8.33052e-08	8.42407e-05	-1.04514	0.0949072	0.367852	0.999967	0.512823	0.172981	0.220095	0.999701	0.717253	-0.777745	0.00347503	0.0447319	-1.5608	0.0221219	0.785956	0.999939	0.200424	0.894861	0.00148208	0.0372886	1.77625
ENSMUSG00000050821	Fam131a	16	family with sequence similarity 131, member A [Source:MGI Symbol;Acc:MGI:1925658]	78408	protein_coding	35.6636	13.1399	36.7759	29.1188	-0.753546	1.02734e-07	9.64669e-05	-0.894876	0.153119	0.250654	0.999967	0.257987	0.0709464	0.647485	0.999701	0.212057	-1.03025	5.61791e-10	3.07343e-07	-1.15582	-0.0218428	0.865299	0.999939	-0.0502305	0.728049	0.00670395	0.0892811	1.12104
ENSMUSG00000029151	Slc30a3	5	solute carrier family 30 (zinc transporter), member 3 [Source:MGI Symbol;Acc:MGI:1345280]	22784	protein_coding	9.37126	3.74501	9.17214	8.71282	-0.785646	1.71067e-07	0.000149923	-0.964467	0.00363881	0.978038	0.999967	0.000298581	0.0195791	0.902725	0.999701	0.028237	-0.856438	6.66902e-07	0.000128189	-0.967452	0.0110473	0.932097	0.999939	0.0236365	0.851962	3.09731e-05	0.00501	1.00701
ENSMUSG00000017221	Psmd3	11	proteasome (prosome, macropain) 26S subunit, non-ATPase, 3 [Source:MGI Symbol;Acc:MGI:98858]	22123	protein_coding	6.22763	2.57834	5.66342	5.20088	-0.671709	1.97058e-07	0.000161908	-0.767985	0.0228934	0.861212	0.999967	0.0333442	0.114922	0.462016	0.999701	0.173843	-0.701124	0.000102638	0.00447828	-0.804799	0.0618048	0.632799	0.999939	0.136422	0.81632	4.45895e-05	0.0058659	0.956348
ENSMUSG00000046805	Mpeg1	19	macrophage expressed gene 1 [Source:MGI Symbol;Acc:MGI:1333743]	17476	protein_coding	6.17688	5.49436	3.51043	3.49746	0.740087	2.28008e-07	0.000176317	0.890929	-0.0135508	0.917681	0.999967	-0.0151173	0.542099	0.000205452	0.0821135	0.748934	0.80137	1.71242e-06	0.000270639	0.901842	0.448523	0.000443877	0.999939	0.759496	-0.11225	0.49411	0.727294	-0.124684
ENSMUSG00000024892	Pcx	19	pyruvate carboxylase [Source:MGI Symbol;Acc:MGI:97520]	18563	protein_coding	5.08184	2.3986	4.92444	4.75295	-0.650984	2.66995e-07	0.000184733	-0.738801	-0.00813308	0.946959	0.999967	-0.0143677	0.0149015	0.920275	0.999701	0.0186616	-0.657057	4.26944e-05	0.0026519	-0.727339	0.0157467	0.903176	0.999939	0.0289578	0.679923	0.000243234	0.0136787	0.772733
ENSMUSG00000027546	Atp9a	2	ATPase, class II, type 9A [Source:MGI Symbol;Acc:MGI:1330826]	11981	protein_coding	37.1863	17.2718	36.1051	30.832	-0.542556	2.57818e-07	0.000184733	-0.589789	0.093411	0.467335	0.999967	0.141171	0.127141	0.408744	0.999701	0.187669	-0.66008	4.09136e-05	0.00257502	-0.734265	0.0201953	0.876307	0.999939	0.0423299	0.696238	0.000154304	0.0114627	0.792176
ENSMUSG00000069516	Lyz2	10	lysozyme 2 [Source:MGI Symbol;Acc:MGI:96897]		protein_coding	8.72757	8.18587	5.82691	5.3935	0.715508	3.14807e-07	0.000206923	0.846887	0.0547021	0.670861	0.999967	0.0849876	0.486092	0.000485469	0.153711	0.635366	0.678232	3.39982e-05	0.0022919	0.759181	0.343808	0.00614165	0.999939	0.545734	-0.175361	0.268396	0.534075	-0.194374
ENSMUSG00000058297	Spock2	10	sparc/osteonectin, cwcv and kazal-like domains proteoglycan 2 [Source:MGI Symbol;Acc:MGI:1891351]	94214	protein_coding	41.7597	24.3637	42.0862	40.4515	-0.459455	3.62399e-07	0.000226862	-0.487444	-0.00702549	0.949798	0.999967	-0.00931588	-0.0239814	0.85643	0.999701	-0.0303222	-0.451355	0.000461244	0.0120381	-0.481163	-0.0159459	0.898771	0.999939	-0.0252265	0.437985	0.00277475	0.0522803	0.472239
ENSMUSG00000011877	Git1	11	GIT ArfGAP 1 [Source:MGI Symbol;Acc:MGI:1927140]	216963	protein_coding	11.4856	4.94683	11.1528	9.53973	-0.620186	3.91819e-07	0.00023413	-0.699529	0.0856439	0.51551	0.999967	0.13635	0.114833	0.471851	0.999701	0.183768	-0.738067	2.27418e-05	0.00168479	-0.838962	0.0185271	0.885409	0.999939	0.0433344	0.760367	0.00018225	0.01204	0.897614
ENSMUSG00000036138	Acaa1a	9	acetyl-Coenzyme A acyltransferase 1A [Source:MGI Symbol;Acc:MGI:2148491]	113868	protein_coding	2.73108	1.20544	3.44972	3.01111	-0.825713	4.15042e-07	0.000237224	-1.0811	0.0390426	0.772449	0.999967	0.0802336	-0.138908	0.356662	0.999701	-0.206098	-0.622597	0.0189834	0.120869	-1.16501	-0.117048	0.357774	0.999939	-0.291046	0.754666	0.000183043	0.01204	0.891319
ENSMUSG00000034902	Pip5k1c	10	phosphatidylinositol-4-phosphate 5-kinase, type 1 gamma [Source:MGI Symbol;Acc:MGI:1298224]	18717	protein_coding	12.3197	5.34815	12.6145	10.7119	-0.656836	4.63597e-07	0.000253935	-0.754879	0.0784335	0.559921	0.999967	0.138482	0.0797263	0.611393	0.999701	0.121541	-0.764624	5.38833e-05	0.00309047	-0.896999	-0.00915416	0.943228	0.999939	-0.0211884	0.770357	6.88182e-05	0.00739304	0.891528
ENSMUSG00000042401	Crtac1	19	cartilage acidic protein 1 [Source:MGI Symbol;Acc:MGI:1920082]	72832	protein_coding	4.39069	2.03753	4.42451	4.68302	-0.765516	5.1064e-07	0.000268515	-0.952693	-0.0859986	0.515936	0.999967	-0.14804	-0.101773	0.525008	0.999701	-0.1707	-0.701948	9.70376e-05	0.00429988	-0.807475	-0.0123156	0.924248	0.999939	-0.0269481	0.665042	0.00151785	0.037621	0.796299
ENSMUSG00000031865	Dctn1	6	dynactin 1 [Source:MGI Symbol;Acc:MGI:107745]	13191	protein_coding	15.2361	5.64145	14.2229	11.3865	-0.659735	5.61695e-07	0.000284002	-0.761745	0.131062	0.328952	0.999967	0.22882	0.120981	0.442446	0.999701	0.339553	-0.860682	2.19765e-06	0.000327922	-0.993533	0.0224094	0.832335	0.999939	0.106617	0.727565	0.00664764	0.0892811	1.11581
ENSMUSG00000038390	Gpr162	6	G protein-coupled receptor 162 [Source:MGI Symbol;Acc:MGI:1315214]	14788	protein_coding	11.4193	4.60396	11.445	9.37542	-0.667162	6.43459e-07	0.000313293	-0.774762	0.108479	0.421036	0.999967	0.1947	0.121055	0.45139	0.999701	0.198571	-0.827522	1.39116e-05	0.00119926	-0.972633	-2.439e-05	0.999815	0.999939	-1.28186e-05	0.831675	5.19328e-05	0.00643007	0.986837
ENSMUSG00000064339	mt-Rnr2	MT	mitochondrially encoded 16S rRNA [Source:MGI Symbol;Acc:MGI:102492]		Mt_rRNA	247748	289380	252790	250453	0.426768	7.15695e-07	0.000326233	0.449941	0.0060643	0.961387	0.999967	0.0087764	-0.0602936	0.607857	0.999701	-0.0709487	0.396768	0.010515	0.0867058	0.437767	-0.0512553	0.6865	0.999939	-0.0847564	-0.474994	0.000231019	0.0135248	-0.502918
ENSMUSG00000052934	Fbxo31	8	F-box protein 31 [Source:MGI Symbol;Acc:MGI:1354708]	76454	protein_coding	3.84333	1.76445	3.77755	3.47577	-0.640204	7.19669e-07	0.000326233	-0.731667	0.0290197	0.819311	0.999967	0.0392155	0.0508052	0.725354	0.999701	0.066788	-0.685152	7.30227e-05	0.00362257	-0.773898	0.012065	0.925767	0.999939	0.0234296	0.721886	6.05879e-05	0.00700448	0.813351
ENSMUSG00000021061	Sptb	12	spectrin beta, erythrocytic [Source:MGI Symbol;Acc:MGI:98387]	20741	protein_coding	5.66567	3.40523	5.57899	5.74391	-0.479372	7.67546e-07	0.000334048	-0.512124	-0.0863742	0.464091	0.999967	-0.116322	-0.0786994	0.54299	0.999701	-0.0973137	-0.36858	0.010647	0.0872829	-0.399369	0.00890097	0.943788	0.999939	0.0147734	0.39964	0.00630336	0.0867168	0.430326
ENSMUSG00000029361	Nos1	5	nitric oxide synthase 1, neuronal [Source:MGI Symbol;Acc:MGI:97360]	18125	protein_coding	2.37174	1.28005	2.12048	2.39004	-0.586788	8.29618e-07	0.000334048	-0.660679	-0.152335	0.184855	0.999967	-0.199908	-0.062478	0.661524	0.999701	-0.0855987	-0.424047	0.00314503	0.041801	-0.463514	0.0668355	0.599425	0.999939	0.110093	0.529249	0.00201118	0.0439145	0.590439
ENSMUSG00000021259	Cyp46a1	12	cytochrome P450, family 46, subfamily a, polypeptide 1 [Source:MGI Symbol;Acc:MGI:1341877]	13116	protein_coding	15.7346	9.09915	16.3428	15.9755	-0.522493	7.932e-07	0.000334048	-0.567967	-0.0197153	0.865842	0.999967	-0.0272607	-0.0732404	0.588172	0.999701	-0.0947625	-0.502387	0.000446719	0.0118326	-0.5438	-0.0437732	0.729427	0.999939	-0.0717974	0.449252	0.00421988	0.0676933	0.489286
ENSMUSG00000040907	Atp1a3	7	ATPase, Na+/K+ transporting, alpha 3 polypeptide [Source:MGI Symbol;Acc:MGI:88107]	232975	protein_coding	93.2216	40.7237	66.6471	72.6213	-0.537468	8.3855e-07	0.000334048	-0.588047	-0.12753	0.274344	0.999967	-0.169237	0.177317	0.259114	0.999701	0.273734	-0.395519	0.00235135	0.0346228	-0.422256	0.217336	0.0942286	0.999939	0.439072	0.758266	7.96551e-05	0.00798393	0.876045
ENSMUSG00000024736	Tmem132a	19	transmembrane protein 132A [Source:MGI Symbol;Acc:MGI:2147810]	98170	protein_coding	10.5763	2.52642	8.46905	5.91179	-0.770287	8.96831e-07	0.000341627	-0.971038	0.0748787	0.482575	0.999967	0.391614	0.158502	0.238798	0.999701	0.753589	-0.703528	0.008162	0.0752894	-1.36559	0.0390675	0.630182	0.999939	0.357828	0.824261	0.00340663	0.0591205	1.73823
ENSMUSG00000027646	Src	2	Rous sarcoma oncogene [Source:MGI Symbol;Acc:MGI:98397]	20779	protein_coding	6.55983	3.11024	6.73873	5.74069	-0.573534	9.61525e-07	0.000341627	-0.640336	0.0970979	0.450372	0.999967	0.144699	0.0815257	0.585378	0.999701	0.113138	-0.701643	2.98903e-05	0.00206388	-0.788343	-0.0183214	0.887809	0.999939	-0.0358021	0.680614	0.000159022	0.0115435	0.768566
ENSMUSG00000030605	Mfge8	7	milk fat globule-EGF factor 8 protein [Source:MGI Symbol;Acc:MGI:102768]	17304	protein_coding	20.9499	9.69522	24.3554	17.9844	-0.576651	9.41634e-07	0.000341627	-0.642799	0.270889	0.0246736	0.999967	0.369882	0.109701	0.455192	0.999701	0.149652	-0.933849	1.59734e-10	1.08193e-07	-1.01546	-0.127065	0.323631	0.999939	-0.22471	0.723929	3.0507e-05	0.00501	0.808528
ENSMUSG00000018927	Ccl6	11	chemokine (C-C motif) ligand 6 [Source:MGI Symbol;Acc:MGI:98263]	20305	protein_coding	2.51296	1.56483	0.690745	0.617987	0.938311	9.45408e-07	0.000341627	1.59437	0.0512366	0.677671	0.999967	0.167602	0.996428	1.34083e-09	1.30758e-06	1.97382	0.980578	6.53235e-05	0.00344431	1.42405	0.611233	8.667e-07	0.00433335	1.80111	0.313776	0.176239	0.434394	0.395971
ENSMUSG00000040327	Cul9	17	cullin 9 [Source:MGI Symbol;Acc:MGI:1925559]	78309	protein_coding	2.4945	0.822833	2.13847	1.83516	-0.736634	1.00939e-06	0.000349197	-0.908713	0.0606077	0.654758	0.999967	0.115548	0.116443	0.448886	0.999701	0.360199	-0.842544	4.06354e-05	0.00256888	-1.02738	0.0423327	0.668866	0.999939	0.240659	1.03799	2.80381e-06	0.000878963	1.28309
ENSMUSG00000003469	Phyhip	14	phytanoyl-CoA hydroxylase interacting protein [Source:MGI Symbol;Acc:MGI:1860417]	105653	protein_coding	29.6881	15.1187	26.6978	25.7922	-0.488757	1.20258e-06	0.000405362	-0.526949	-0.00694287	0.95052	0.999967	-0.00970061	0.0868119	0.559892	0.999701	0.121421	-0.490038	0.000111359	0.00464507	-0.520736	0.0709277	0.582378	0.999939	0.126917	0.592653	0.000683574	0.024242	0.663577
ENSMUSG00000008153	Clstn3	6	calsyntenin 3 [Source:MGI Symbol;Acc:MGI:2178323]	232370	protein_coding	38.0839	22.8775	39.3106	37.5202	-0.441847	1.40245e-06	0.000460916	-0.469402	0.00266575	0.981355	0.999967	0.00309096	-0.0435201	0.745882	0.999701	-0.0554413	-0.443956	0.000897609	0.0185306	-0.475747	-0.0386027	0.760011	0.999939	-0.0627123	0.396755	0.00803591	0.0984215	0.429278
ENSMUSG00000017314	Mpp2	11	membrane protein, palmitoylated 2 (MAGUK p55 subfamily member 2) [Source:MGI Symbol;Acc:MGI:1858257]	50997	protein_coding	8.13371	4.08822	8.43471	7.46405	-0.559936	1.64368e-06	0.000527018	-0.623387	0.0746549	0.545533	0.999967	0.103359	0.0343691	0.813848	0.999701	0.0455732	-0.665521	1.38936e-05	0.00119926	-0.730199	-0.0346071	0.788614	0.999939	-0.0620393	0.614329	0.00034497	0.0168863	0.68407
ENSMUSG00000067889	Sptbn2	19	spectrin beta, non-erythrocytic 2 [Source:MGI Symbol;Acc:MGI:1313261]	20743	protein_coding	48.2627	25.5602	49.7477	44.1945	-0.500381	1.73183e-06	0.000542062	-0.543038	0.0660643	0.593867	0.999967	0.0937581	0.0359914	0.807039	0.999701	0.0496834	-0.58632	7.30932e-05	0.00362257	-0.640029	-0.0260447	0.84059	0.999939	-0.048339	0.547536	0.00117312	0.0330734	0.607986
ENSMUSG00000013236	Ptprs	17	protein tyrosine phosphatase, receptor type, S [Source:MGI Symbol;Acc:MGI:97815]	19280	protein_coding	21.0641	8.03578	18.7264	15.417	-0.605916	1.98155e-06	0.000605802	-0.690746	0.110596	0.407681	0.999967	0.188351	0.127295	0.416094	0.999701	0.367538	-0.775402	8.53397e-06	0.000879618	-0.882509	0.037126	0.726732	0.999939	0.174937	0.692182	0.0101611	0.110733	1.07296
ENSMUSG00000032936	Camkv	9	CaM kinase-like vesicle-associated [Source:MGI Symbol;Acc:MGI:2384296]	235604	protein_coding	50.0509	28.251	50.7779	46.8253	-0.452624	2.16056e-06	0.000645517	-0.483952	0.0318417	0.788353	0.999967	0.0423949	0.0166457	0.904921	0.999701	0.021382	-0.490765	0.000434069	0.0115934	-0.529574	-0.0149511	0.906967	0.999939	-0.0254808	0.477435	0.00230624	0.0470423	0.521133
ENSMUSG00000040936	Ulk4	9	unc-51-like kinase 4 [Source:MGI Symbol;Acc:MGI:1921622]	209012	protein_coding	1.52449	0.680775	1.82084	1.81663	-0.831633	2.32106e-06	0.000678058	-1.1731	-0.0386728	0.772274	0.999967	-0.074321	-0.219589	0.131212	0.999701	-0.306474	-0.860781	9.57237e-05	0.00426826	-1.10258	-0.12795	0.323439	0.999939	-0.23695	0.716189	0.00119605	0.0331561	0.884264
ENSMUSG00000041638	Gcn1	5	GCN1 activator of EIF2AK4 [Source:MGI Symbol;Acc:MGI:2444248]	231659	protein_coding	3.24795	1.23508	2.87399	2.49976	-0.652415	2.41972e-06	0.000691514	-0.770101	0.0503305	0.710224	0.999967	0.0940166	0.185219	0.246284	0.999701	0.296942	-0.71496	0.000440915	0.0117007	-0.867394	0.0396099	0.702769	0.999939	0.198878	0.911779	9.05171e-06	0.00211695	1.08174
ENSMUSG00000037126	Psd	19	pleckstrin and Sec7 domain containing [Source:MGI Symbol;Acc:MGI:1920978]	73728	protein_coding	16.7436	6.54635	17.7959	13.6892	-0.676916	2.55684e-06	0.000701356	-0.809057	0.0807111	0.514548	0.999967	0.271752	0.0720094	0.643879	0.999701	0.211695	-0.671596	0.00930959	0.0811892	-1.08402	-0.0119054	0.905996	0.999939	-0.0643988	0.62655	0.0228148	0.16334	1.03606
ENSMUSG00000020886	Dlg4	11	discs large MAGUK scaffold protein 4 [Source:MGI Symbol;Acc:MGI:1277959]	13385	protein_coding	16.363	9.18248	17.4963	15.8939	-0.500256	2.56086e-06	0.000701356	-0.545117	0.0516519	0.673168	0.999967	0.0715467	-0.0246191	0.861316	0.999701	-0.0331215	-0.571721	6.58508e-05	0.00344431	-0.619907	-0.0637684	0.618307	0.999939	-0.10899	0.483891	0.00185918	0.0420142	0.527245
ENSMUSG00000043857	Mgat5b	11	mannoside acetylglucosaminyltransferase 5, isoenzyme B [Source:MGI Symbol;Acc:MGI:3606200]	268510	protein_coding	2.57751	1.00551	2.73638	2.20517	-0.714114	2.65801e-06	0.000713107	-0.883701	0.120527	0.37215	0.999967	0.215547	0.0900707	0.57483	0.999701	0.143286	-0.910643	7.56561e-06	0.000809122	-1.10239	-0.0311832	0.806745	0.999939	-0.0762803	0.857518	7.21292e-05	0.00748417	1.04143
ENSMUSG00000019082	Slc25a22	7	solute carrier family 25 (mitochondrial carrier, glutamate), member 22 [Source:MGI Symbol;Acc:MGI:1915517]	68267	protein_coding	5.3959	2.21641	4.83436	4.40289	-0.633599	2.9562e-06	0.000742716	-0.739502	0.0432878	0.736603	0.999967	0.0620685	0.0712135	0.647751	0.999701	0.208518	-0.724705	7.72815e-06	0.000820337	-0.804705	0.0605214	0.637407	0.999939	0.142393	0.597804	0.0286031	0.181271	0.962299
ENSMUSG00000000632	Sez6	11	seizure related gene 6 [Source:MGI Symbol;Acc:MGI:104745]	20370	protein_coding	9.01808	4.50523	7.34504	7.78095	-0.50001	2.95901e-06	0.000742716	-0.545146	-0.102437	0.35905	0.999967	-0.131729	0.0870888	0.569028	0.999701	0.126711	-0.388861	0.00393797	0.0481927	-0.416854	0.134022	0.30144	0.999939	0.254595	0.60036	0.00132407	0.0350939	0.68629
ENSMUSG00000030123	Plxnd1	6	plexin D1 [Source:MGI Symbol;Acc:MGI:2154244]	67784	protein_coding	3.35608	1.46153	3.0266	2.87525	-0.627548	2.95205e-06	0.000742716	-0.732247	-0.00589178	0.964447	0.999967	-0.013373	0.0915315	0.564264	0.999701	0.142769	-0.630064	0.000436673	0.0116315	-0.722485	0.0672563	0.602242	0.999939	0.151815	0.754793	0.0001993	0.0125415	0.890346
ENSMUSG00000032875	Arhgef17	7	Rho guanine nucleotide exchange factor (GEF) 17 [Source:MGI Symbol;Acc:MGI:2673002]	207212	protein_coding	4.39515	2.11745	4.19826	3.73423	-0.522391	2.99437e-06	0.000742716	-0.57441	0.0532322	0.679286	0.999967	0.0795967	0.106856	0.481688	0.999701	0.153544	-0.584907	0.000517067	0.0130173	-0.657655	0.0336532	0.795442	0.999939	0.0696948	0.653064	0.000413122	0.018713	0.743461
ENSMUSG00000062044	Lmtk3	7	lemur tyrosine kinase 3 [Source:MGI Symbol;Acc:MGI:3039582]	381983	protein_coding	2.89817	0.660931	1.95272	1.73256	-0.811296	3.37506e-06	0.000821641	-1.13595	0.0348076	0.795569	0.999967	0.0718907	0.161328	0.254995	0.999701	0.657915	-0.949164	1.60954e-05	0.00133702	-1.21099	0.0859782	0.352628	0.999939	0.582021	0.983801	0.000445217	0.0194359	1.80705
ENSMUSG00000001910	Nacc1	8	nucleus accumbens associated 1, BEN and BTB (POZ) domain containing [Source:MGI Symbol;Acc:MGI:1914080]	66830	protein_coding	6.7156	3.40762	7.11349	6.2782	-0.562966	3.61389e-06	0.000833478	-0.63343	0.0722544	0.566906	0.999967	0.102792	0.0158302	0.916339	0.999701	0.0204617	-0.667159	3.15794e-05	0.00215955	-0.739253	-0.0451351	0.727979	0.999939	-0.0866296	0.59138	0.00117641	0.0330734	0.669154
ENSMUSG00000021665	Hexb	13	hexosaminidase B [Source:MGI Symbol;Acc:MGI:96074]	15212	protein_coding	47.7477	45.5688	37.7347	37.9104	0.467858	3.59476e-06	0.000833478	0.505602	-0.0229397	0.845071	0.999967	-0.0296181	0.223662	0.0849715	0.999701	0.277899	0.497851	0.000151229	0.0057058	0.532145	0.19911	0.106223	0.999939	0.302693	-0.196751	0.153104	0.403876	-0.210023
ENSMUSG00000068740	Celsr2	3	cadherin, EGF LAG seven-pass G-type receptor 2 [Source:MGI Symbol;Acc:MGI:1858235]	53883	protein_coding	6.21472	2.39596	4.52192	4.50281	-0.58407	3.49155e-06	0.000833478	-0.663083	-0.0370689	0.764335	0.999967	-0.0541102	0.130181	0.405394	0.999701	0.376536	-0.561673	0.000159725	0.00587062	-0.612612	0.187281	0.146299	0.999939	0.426687	0.652358	0.0170136	0.143738	1.05404
ENSMUSG00000042078	Svop	5	SV2 related protein [Source:MGI Symbol;Acc:MGI:1915916]	68666	protein_coding	17.2609	9.12935	18.1185	15.7314	-0.494774	3.72485e-06	0.000844258	-0.539382	0.0964021	0.423512	0.999967	0.130768	0.0448846	0.751992	0.999701	0.0586542	-0.61994	2.0759e-05	0.00156231	-0.673504	-0.0441259	0.731019	0.999939	-0.0765309	0.557726	0.000652348	0.0238504	0.613835
ENSMUSG00000021423	Ly86	13	lymphocyte antigen 86 [Source:MGI Symbol;Acc:MGI:1321404]		protein_coding	3.17633	3.18758	2.48808	2.07501	0.691128	3.84212e-06	0.00085143	0.856218	0.134236	0.307484	0.999967	0.227115	0.375461	0.0139269	0.999701	0.556687	0.55939	0.000645697	0.0150291	0.625492	0.189602	0.138734	0.999939	0.324742	-0.250378	0.153025	0.403846	-0.280979
ENSMUSG00000056413	Adap1	5	ArfGAP with dual PH domains 1 [Source:MGI Symbol;Acc:MGI:2442201]	231821	protein_coding	20.0153	9.43051	21.6835	17.7371	-0.581219	3.88604e-06	0.00085143	-0.660351	0.122947	0.352475	0.999967	0.199823	0.062286	0.692264	0.999701	0.0952268	-0.756188	1.8026e-05	0.00141371	-0.863061	-0.0486581	0.706344	0.999939	-0.108746	0.663418	0.000693811	0.024242	0.770403
ENSMUSG00000023495	Pcbp4	9	poly(rC) binding protein 4 [Source:MGI Symbol;Acc:MGI:1890471]	59092	protein_coding	11.4372	3.77038	10.3968	8.6241	-0.733963	4.21097e-06	0.000907498	-0.938376	0.0872271	0.519859	0.999967	0.170729	0.085162	0.556039	0.999701	0.324402	-0.932725	2.19599e-06	0.000327922	-1.11191	0.0250176	0.79649	0.999939	0.149531	0.722838	0.00955541	0.107472	1.2762
ENSMUSG00000038453	Srcin1	11	SRC kinase signaling inhibitor 1 [Source:MGI Symbol;Acc:MGI:1933179]	56013	protein_coding	6.54865	3.13219	5.72557	5.43901	-0.502366	4.28571e-06	0.000907756	-0.551525	0.00799935	0.947028	0.999967	0.00910416	0.132169	0.376929	0.999701	0.1858	-0.520688	0.000277687	0.00851254	-0.563917	0.0932792	0.471145	0.999939	0.172674	0.669656	0.00014347	0.0112628	0.751711
ENSMUSG00000029060	Mib2	4	mindbomb E3 ubiquitin protein ligase 2 [Source:MGI Symbol;Acc:MGI:2679684]	76580	protein_coding	5.20103	1.39405	4.77784	3.57996	-0.796283	4.35027e-06	0.000907756	-1.10276	0.0547642	0.601432	0.999967	0.297809	0.101533	0.457937	0.999701	0.456939	-0.766658	0.00379041	0.0470872	-1.4033	0.0196497	0.820351	0.999939	0.154916	0.837082	0.00287648	0.0530703	1.57264
ENSMUSG00000048148	Nwd1	8	NACHT and WD repeat domain containing 1 [Source:MGI Symbol;Acc:MGI:2442268]	319555	protein_coding	3.24151	2.27598	4.02042	3.84253	-0.474096	4.51409e-06	0.000927223	-0.513415	-0.0125678	0.920007	0.999967	-0.01947	-0.259003	0.0263664	0.999701	-0.304421	-0.451124	0.00395428	0.0481969	-0.497401	-0.182244	0.146933	0.999939	-0.290128	0.214022	0.100403	0.3274	0.226362
ENSMUSG00000043811	Rtn4r	16	reticulon 4 receptor [Source:MGI Symbol;Acc:MGI:2136886]	65079	protein_coding	4.56577	0.730112	3.3393	2.19514	-0.84738	5.25072e-06	0.0010327	-1.33592	0.0796741	0.433845	0.999967	0.466906	0.164576	0.186564	0.999701	0.965561	-1.21314	1.1211e-06	0.000196871	-1.80532	0.0426597	0.559944	0.999939	0.494709	0.871046	0.00156753	0.0381121	2.31384
ENSMUSG00000028931	Kcnab2	4	potassium voltage-gated channel, shaker-related subfamily, beta member 2 [Source:MGI Symbol;Acc:MGI:109239]	16498	protein_coding	26.3485	13.2257	26.7314	22.9747	-0.50104	5.19825e-06	0.0010327	-0.548834	0.0895149	0.481844	0.999967	0.132439	0.0837932	0.576634	0.999701	0.118435	-0.614425	0.000152674	0.00573389	-0.684554	-0.00924859	0.943228	0.999939	-0.0183212	0.605316	0.000725525	0.0245744	0.682633
ENSMUSG00000025579	Gaa	11	glucosidase, alpha, acid [Source:MGI Symbol;Acc:MGI:95609]	14387	protein_coding	21.9315	8.67005	18.6513	16.1511	-0.572905	5.26326e-06	0.0010327	-0.651896	0.0718071	0.587719	0.999967	0.117159	0.113213	0.459328	0.999701	0.357835	-0.684905	5.11097e-05	0.0029879	-0.772318	0.04732	0.649087	0.999939	0.236303	0.61905	0.0245191	0.168808	1.02454
ENSMUSG00000006356	Crip2	12	cysteine rich protein 2 [Source:MGI Symbol;Acc:MGI:1915587]	68337	protein_coding	12.7559	4.00876	11.4693	9.73485	-0.763745	5.7895e-06	0.00111925	-1.0244	0.0799876	0.555092	0.999967	0.152332	0.0745322	0.594967	0.999701	0.311587	-1.01353	6.03197e-08	2.05275e-05	-1.1797	0.0275719	0.781609	0.999939	0.154659	0.742353	0.00802788	0.0984215	1.35037
ENSMUSG00000038351	Sgsm2	11	small G protein signaling modulator 2 [Source:MGI Symbol;Acc:MGI:2144695]	97761	protein_coding	4.23341	2.03377	4.50171	3.97362	-0.612971	6.10022e-06	0.00114353	-0.717415	0.063962	0.626569	0.999967	0.0983949	0.0118087	0.937893	0.999701	0.014114	-0.724272	2.64456e-05	0.00189981	-0.818919	-0.0458982	0.723696	0.999939	-0.0884519	0.661574	0.00022722	0.0134452	0.745641
ENSMUSG00000006476	Nsmf	2	NMDA receptor synaptonuclear signaling and neuronal migration factor [Source:MGI Symbol;Acc:MGI:1861755]	56876	protein_coding	39.7629	23.2455	44.2092	39.8692	-0.48593	6.16684e-06	0.00114353	-0.530291	0.0538956	0.665384	0.999967	0.0767241	-0.0582057	0.681494	0.999701	-0.0778825	-0.555021	0.00028864	0.00877269	-0.610001	-0.0890522	0.489722	0.999939	-0.158903	0.426225	0.00822674	0.0999281	0.467859
ENSMUSG00000047284	Neurl4	11	neuralized E3 ubiquitin protein ligase 4 [Source:MGI Symbol;Acc:MGI:1921092]	216860	protein_coding	5.45872	2.96931	5.42034	5.27948	-0.525878	6.17608e-06	0.00114353	-0.58506	-0.0213271	0.865334	0.999967	-0.03334	-0.0200917	0.888342	0.999701	-0.0286668	-0.501317	0.0016885	0.0278946	-0.5551	0.0001156	0.999286	0.999939	0.000455882	0.517034	0.00199901	0.0437643	0.571601
ENSMUSG00000025876	Unc5a	13	unc-5 netrin receptor A [Source:MGI Symbol;Acc:MGI:894682]	107448	protein_coding	2.91707	0.670674	2.45775	1.8184	-0.810827	6.38466e-06	0.00114976	-1.18144	0.0607183	0.569119	0.999967	0.314829	0.124703	0.351576	0.999701	0.597377	-1.11892	1.41796e-06	0.000231828	-1.49926	0.0327151	0.696161	0.999939	0.27824	0.855876	0.00236564	0.0476167	1.79232
ENSMUSG00000054013	Tmem179	12	transmembrane protein 179 [Source:MGI Symbol;Acc:MGI:2144891]	104885	protein_coding	11.7436	6.17048	13.0031	11.034	-0.530706	6.31968e-06	0.00114976	-0.591947	0.128451	0.280262	0.999967	0.170685	0.0140131	0.923814	0.999701	0.016963	-0.705063	1.38783e-06	0.00022954	-0.76567	-0.0898457	0.484901	0.999939	-0.158227	0.558602	0.00146029	0.0369054	0.624886
ENSMUSG00000070570	Slc17a7	7	solute carrier family 17 (sodium-dependent inorganic phosphate cotransporter), member 7 [Source:MGI Symbol;Acc:MGI:1920211]	72961	protein_coding	79.1467	46.1847	81.7925	77.4435	-0.462673	6.49099e-06	0.00115312	-0.500302	0.00925605	0.937243	0.999967	0.0120258	-0.0342516	0.800713	0.999701	-0.0440104	-0.47787	0.000602361	0.0143687	-0.515718	-0.0368853	0.770803	0.999939	-0.0603038	0.434942	0.0040815	0.0661571	0.471733
ENSMUSG00000039686	Zer1	2	zyg-11 related, cell cycle regulator [Source:MGI Symbol;Acc:MGI:2442511]	227693	protein_coding	12.0603	5.78289	11.7541	10.3207	-0.527699	6.80663e-06	0.00118639	-0.588549	0.0740308	0.56193	0.999967	0.108858	0.104237	0.487443	0.999701	0.14672	-0.634154	5.63164e-05	0.00315372	-0.700656	0.0174444	0.893046	0.999939	0.0335901	0.670156	0.000124865	0.0105439	0.750173
ENSMUSG00000003072	Atp5d	10	ATP synthase, H+ transporting, mitochondrial F1 complex, delta subunit [Source:MGI Symbol;Acc:MGI:1913293]	66043	protein_coding	20.9379	7.98864	20.3109	16.8888	-0.674595	6.85878e-06	0.00118639	-0.823979	0.13131	0.309133	0.999967	0.197127	0.0664806	0.65764	0.999701	0.224749	-0.908163	1.14249e-07	3.31649e-05	-1.02406	0.00954366	0.940284	0.999939	0.0235731	0.58367	0.0372242	0.204228	1.06293
ENSMUSG00000035863	Palm	10	paralemmin [Source:MGI Symbol;Acc:MGI:1261814]	18483	protein_coding	6.99501	2.49562	7.41635	5.52841	-0.705717	7.09588e-06	0.00121146	-0.89636	0.069188	0.540535	0.999967	0.307453	0.0735261	0.619613	0.999701	0.258949	-0.967627	5.27963e-06	0.000631071	-1.20644	-0.0079944	0.931579	0.999939	-0.0525905	0.936938	3.08296e-05	0.00501	1.169
ENSMUSG00000040249	Lrp1	10	low density lipoprotein receptor-related protein 1 [Source:MGI Symbol;Acc:MGI:96828]	16971	protein_coding	12.0766	5.23624	9.50596	9.74106	-0.570684	7.20637e-06	0.00121455	-0.649259	-0.0724977	0.561796	0.999967	-0.104912	0.0812068	0.608886	0.999701	0.220088	-0.497009	0.00142684	0.0249022	-0.54837	0.145296	0.261126	0.999939	0.321007	0.559206	0.0393608	0.209761	0.883928
ENSMUSG00000028962	Slc4a2	5	solute carrier family 4 (anion exchanger), member 2 [Source:MGI Symbol;Acc:MGI:109351]	20535	protein_coding	1.6894	0.888728	1.90775	1.86718	-0.671366	7.51332e-06	0.00123424	-0.828362	-0.0261977	0.845351	0.999967	-0.0519667	-0.135228	0.403707	0.999701	-0.233647	-0.645563	0.00135695	0.0242349	-0.779654	-0.0726226	0.566475	0.999939	-0.185361	0.486373	0.0310039	0.188843	0.608041
ENSMUSG00000025153	Fasn	11	fatty acid synthase [Source:MGI Symbol;Acc:MGI:95485]	14104	protein_coding	8.73377	3.99885	7.19145	7.09152	-0.521786	7.42952e-06	0.00123424	-0.580468	-0.0352996	0.780698	0.999967	-0.0533426	0.135283	0.394615	0.999701	0.214654	-0.484551	0.00132578	0.0239056	-0.530566	0.121847	0.34674	0.999939	0.263983	0.556679	0.0328702	0.194658	0.809286
ENSMUSG00000032120	C2cd2l	9	C2 calcium-dependent domain containing 2-like [Source:MGI Symbol;Acc:MGI:1919014]	71764	protein_coding	8.47195	3.72951	8.71786	7.01049	-0.577901	7.60487e-06	0.00123424	-0.663606	0.129324	0.334125	0.999967	0.221757	0.119322	0.455293	0.999701	0.191543	-0.772253	1.8858e-05	0.00145781	-0.88882	-0.0146643	0.90903	0.999939	-0.0345082	0.741646	0.000213524	0.0130542	0.870025
ENSMUSG00000027223	Mapk8ip1	2	mitogen-activated protein kinase 8 interacting protein 1 [Source:MGI Symbol;Acc:MGI:1309464]	19099	protein_coding	17.0104	9.42649	17.7575	15.3308	-0.429872	8.26325e-06	0.00127465	-0.459202	0.0865113	0.491207	0.999967	0.125097	0.049379	0.743235	0.999701	0.0699779	-0.530593	0.00084537	0.0177353	-0.587744	-0.0294431	0.820646	0.999939	-0.0594339	0.481723	0.00802331	0.0984215	0.54527
ENSMUSG00000025738	Fbxl16	17	F-box and leucine-rich repeat protein 16 [Source:MGI Symbol;Acc:MGI:2448488]	214931	protein_coding	33.6714	16.5939	34.7011	30.5566	-0.557078	8.00775e-06	0.00127465	-0.630651	0.070241	0.582878	0.999967	0.104684	0.0452739	0.767294	0.999701	0.0656196	-0.669835	1.61676e-05	0.00133702	-0.738471	-0.0226883	0.86122	0.999939	-0.0437033	0.630289	0.000460167	0.0197096	0.711863
ENSMUSG00000022099	Dmtn	14	dematin actin binding protein [Source:MGI Symbol;Acc:MGI:99670]	13829	protein_coding	17.1107	9.34824	18.4058	15.8733	-0.474861	8.20441e-06	0.00127465	-0.517344	0.106122	0.375184	0.999967	0.143462	0.0268953	0.847075	0.999701	0.0344309	-0.615709	1.01031e-05	0.000991075	-0.664086	-0.0682403	0.591625	0.999939	-0.113514	0.521031	0.000795749	0.0257967	0.567435
ENSMUSG00000020135	Apc2	10	adenomatosis polyposis coli 2 [Source:MGI Symbol;Acc:MGI:1346052]	23805	protein_coding	2.59691	0.80166	2.01993	1.79959	-0.713171	8.16301e-06	0.00127465	-0.912466	0.0425212	0.753663	0.999967	0.0780428	0.113026	0.430623	0.999701	0.443266	-0.842143	1.29193e-05	0.00114139	-0.993731	0.0609205	0.531642	0.999939	0.361137	0.753443	0.00712617	0.0923456	1.36922
ENSMUSG00000025422	Agap2	10	ArfGAP with GTPase domain, ankyrin repeat and PH domain 2 [Source:MGI Symbol;Acc:MGI:3580016]	216439	protein_coding	17.0482	7.29547	17.2422	13.7517	-0.57792	8.43562e-06	0.00127465	-0.662894	0.141509	0.287766	0.999967	0.237135	0.0817148	0.604492	0.999701	0.227568	-0.793597	5.33128e-06	0.000631935	-0.903163	-0.00579487	0.963957	0.999939	-0.0137159	0.589147	0.0281214	0.180148	0.904829
ENSMUSG00000026944	Abca2	2	ATP-binding cassette, sub-family A (ABC1), member 2 [Source:MGI Symbol;Acc:MGI:99606]	11305	protein_coding	9.65402	4.68518	8.18983	7.87866	-0.465845	8.41091e-06	0.00127465	-0.505213	-0.0134616	0.913028	0.999967	-0.0199306	0.149701	0.315487	0.999701	0.210181	-0.445425	0.00359077	0.0455621	-0.48882	0.117664	0.364526	0.999939	0.226042	0.649723	0.00024215	0.0136699	0.730316
ENSMUSG00000000631	Myo18a	11	myosin XVIIIA [Source:MGI Symbol;Acc:MGI:2667185]	360013	protein_coding	6.41716	3.21957	6.48365	6.2776	-0.610757	8.57591e-06	0.00128112	-0.716066	-0.0264353	0.843326	0.999967	-0.0473136	-0.0308969	0.838989	0.999701	-0.0461465	-0.574889	0.00225121	0.0337066	-0.672252	-0.00157487	0.990308	0.999939	-0.00296537	0.600697	0.00119761	0.0331561	0.684672
ENSMUSG00000050751	Pgbd5	8	piggyBac transposable element derived 5 [Source:MGI Symbol;Acc:MGI:2429955]	209966	protein_coding	17.342	9.38099	19.2148	16.2899	-0.498137	9.98883e-06	0.00147543	-0.548748	0.115413	0.355338	0.999967	0.164971	0.00911163	0.951313	0.999701	0.0118554	-0.649439	3.47427e-05	0.00232009	-0.717064	-0.0822061	0.526333	0.999939	-0.157352	0.512079	0.00407361	0.0661542	0.576077
ENSMUSG00000026179	Pnkd	1	paroxysmal nonkinesiogenic dyskinesia [Source:MGI Symbol;Acc:MGI:1930773]	56695	protein_coding	8.90379	4.73081	8.31147	8.2668	-0.507833	1.01589e-05	0.00148388	-0.559454	-0.0363165	0.738919	0.999967	-0.0465278	0.0181743	0.902717	0.999701	0.0246913	-0.480778	0.000562497	0.013771	-0.516354	0.0378895	0.768718	0.999939	0.0670784	0.529716	0.00370516	0.0618954	0.599471
ENSMUSG00000025375	Aatk	11	apoptosis-associated tyrosine kinase [Source:MGI Symbol;Acc:MGI:1197518]	11302	protein_coding	5.70716	2.02013	4.87404	3.97501	-0.615728	1.05987e-05	0.00153111	-0.730133	0.0946371	0.485002	0.999967	0.184121	0.126143	0.397958	0.999701	0.435709	-0.580523	0.0236356	0.135726	-0.917795	0.0380086	0.685064	0.999939	0.247501	0.666692	0.0168945	0.143059	1.18024
ENSMUSG00000003378	Grik5	7	glutamate receptor, ionotropic, kainate 5 (gamma 2) [Source:MGI Symbol;Acc:MGI:95818]	14809	protein_coding	5.56881	2.16759	5.12859	4.52306	-0.659189	1.07824e-05	0.00154071	-0.809404	0.0459415	0.734411	0.999967	0.0834615	0.0643065	0.668595	0.999701	0.215993	-0.754638	0.000112862	0.00465869	-0.895865	0.0228119	0.81831	0.999939	0.128558	0.617329	0.0255443	0.171755	1.03912
ENSMUSG00000036529	Sbf1	15	SET binding factor 1 [Source:MGI Symbol;Acc:MGI:1925230]	77980	protein_coding	6.81126	3.39999	6.61196	5.84703	-0.488088	1.17189e-05	0.00163479	-0.538398	0.0565592	0.666303	0.999967	0.0886459	0.107069	0.456581	0.999701	0.142843	-0.553685	0.0015531	0.0264884	-0.630358	0.0250936	0.846784	0.999939	0.0500705	0.629028	0.000168654	0.0115579	0.696382
ENSMUSG00000067925	Rtl8a	X	retrotransposon Gag like 8A [Source:MGI Symbol;Acc:MGI:1913408]	66158	protein_coding	7.68602	2.41479	7.60696	5.87653	-0.752859	1.18291e-05	0.00163479	-1.02843	0.149905	0.268022	0.999967	0.275137	0.0800252	0.581033	0.999701	0.301457	-1.04161	1.33193e-06	0.000222887	-1.30624	0.00722109	0.952863	0.999939	0.0220459	0.661424	0.0188482	0.151258	1.34404
ENSMUSG00000020277	Pfkl	10	phosphofructokinase, liver, B-type [Source:MGI Symbol;Acc:MGI:97547]	18641	protein_coding	15.9666	6.25531	15.9447	12.7861	-0.642532	1.20626e-05	0.00163479	-0.777399	0.135715	0.311815	0.999967	0.235901	0.0707516	0.636207	0.999701	0.241905	-0.902241	9.34441e-08	2.88945e-05	-1.01632	0.000325259	0.997543	0.999939	0.00154682	0.624576	0.0232866	0.16483	1.034
ENSMUSG00000063146	Clip2	5	CAP-GLY domain containing linker protein 2 [Source:MGI Symbol;Acc:MGI:1313136]	269713	protein_coding	6.45085	2.36093	5.7514	4.63887	-0.611466	1.20381e-05	0.00163479	-0.724705	0.105202	0.43754	0.999967	0.202796	0.128365	0.405767	0.999701	0.391483	-0.776718	9.24452e-05	0.00415073	-0.930723	0.0325706	0.742368	0.999939	0.184543	0.71106	0.00890787	0.10389	1.13021
ENSMUSG00000071649	B3gat3	19	beta-1,3-glucuronyltransferase 3 (glucuronosyltransferase I) [Source:MGI Symbol;Acc:MGI:1919977]	72727	protein_coding	19.7522	6.9947	18.4486	14.9771	-0.675768	1.1891e-05	0.00163479	-0.842487	0.122625	0.362321	0.999967	0.215733	0.115809	0.46243	0.999701	0.323586	-0.920976	3.9658e-07	8.17529e-05	-1.06093	0.0453207	0.725154	0.999939	0.103395	0.993359	1.49144e-06	0.000537945	1.1805
ENSMUSG00000037351	Actr1b	1	ARP1 actin-related protein 1B, centractin beta [Source:MGI Symbol;Acc:MGI:1917446]	226977	protein_coding	30.2992	17.5545	32.3481	28.1975	-0.412322	1.25543e-05	0.00168407	-0.439425	0.099423	0.382017	0.999967	0.128191	0.0242624	0.850674	0.999701	0.0295248	-0.531765	8.99589e-05	0.00407508	-0.570907	-0.0656452	0.599297	0.999939	-0.103056	0.450991	0.00183966	0.0417008	0.484849
ENSMUSG00000020868	Xylt2	11	xylosyltransferase II [Source:MGI Symbol;Acc:MGI:2444797]	217119	protein_coding	1.81971	0.567017	1.45539	1.45619	-0.773322	1.26949e-05	0.00168573	-1.11335	-0.0334886	0.80485	0.999967	-0.0809987	0.114426	0.486307	0.999701	0.230381	-0.81898	0.000158853	0.00586891	-1.03536	0.103881	0.398484	0.999939	0.307809	0.993541	6.41227e-05	0.00715746	1.35562
ENSMUSG00000030835	Nomo1	7	nodal modulator 1 [Source:MGI Symbol;Acc:MGI:2385850]	211548	protein_coding	8.50483	4.71037	7.90749	7.7668	-0.44583	1.30468e-05	0.00170592	-0.480912	-0.0234772	0.830062	0.999967	-0.02957	0.0388811	0.781321	0.999701	0.0507619	-0.426671	0.00099271	0.0197701	-0.454856	0.0466302	0.712676	0.999939	0.0761318	0.497979	0.00211634	0.0450035	0.547138
ENSMUSG00000020178	Adora2a	10	adenosine A2a receptor [Source:MGI Symbol;Acc:MGI:99402]	11540	protein_coding	3.76377	1.72321	3.99892	3.87237	-0.711327	1.31065e-05	0.00170592	-0.916806	-0.0241235	0.857636	0.999967	-0.0487733	-0.0623563	0.704348	0.999701	-0.124083	-0.70727	0.000825184	0.0176277	-0.872049	-0.027455	0.824191	0.999939	-0.0797108	0.413827	0.141633	0.387394	0.809411
ENSMUSG00000052726	Kcnt2	1	potassium channel, subfamily T, member 2 [Source:MGI Symbol;Acc:MGI:3036273]	240776	protein_coding	18.0638	20.7169	17.6742	17.7852	0.42644	1.32901e-05	0.00171285	0.458533	-0.0179264	0.883306	0.999967	-0.0242749	-0.0261433	0.838866	0.999701	-0.0317556	0.442406	0.00193392	0.0304293	0.479452	-0.0076799	0.951248	0.999939	-0.0125014	-0.441898	0.00126639	0.0342995	-0.471752
ENSMUSG00000020802	Ube2o	11	ubiquitin-conjugating enzyme E2O [Source:MGI Symbol;Acc:MGI:2444266]	217342	protein_coding	6.47139	3.38166	5.97987	5.83652	-0.492043	1.34583e-05	0.00171769	-0.544132	-0.0191198	0.873741	0.999967	-0.0281087	0.0536623	0.709275	0.999701	0.0709583	-0.477088	0.00120813	0.0224718	-0.519508	0.0542968	0.672629	0.999939	0.094854	0.568634	0.000734967	0.0247705	0.630377
ENSMUSG00000061689	Dlgap4	2	DLG associated protein 4 [Source:MGI Symbol;Acc:MGI:2138865]	228836	protein_coding	7.3468	3.25143	6.32307	5.94275	-0.546578	1.39998e-05	0.00173698	-0.6229	0.0136766	0.914467	0.999967	0.0173013	0.151658	0.329282	0.999701	0.226865	-0.585914	0.000143235	0.0055064	-0.643455	0.103241	0.426646	0.999939	0.205272	0.755956	5.50119e-05	0.00661576	0.86461
ENSMUSG00000026883	Dab2ip	2	disabled 2 interacting protein [Source:MGI Symbol;Acc:MGI:1916851]	69601	protein_coding	3.80339	1.76602	3.94148	3.16315	-0.529574	1.39368e-05	0.00173698	-0.59654	0.140185	0.287378	0.999967	0.224653	0.1323	0.377561	0.999701	0.185882	-0.721996	4.6069e-05	0.00278845	-0.824734	-0.0213024	0.869676	0.999939	-0.0430887	0.707288	8.12784e-05	0.00809159	0.797519
ENSMUSG00000072825	Cep170b	12	centrosomal protein 170B [Source:MGI Symbol;Acc:MGI:2145043]	217882	protein_coding	6.16971	2.33486	5.36612	4.42955	-0.580815	1.40058e-05	0.00173698	-0.67525	0.0960322	0.476734	0.999967	0.173235	0.128375	0.405873	0.999701	0.391263	-0.720398	0.000192531	0.00681233	-0.851787	0.0384637	0.699853	0.999939	0.214125	0.654929	0.0172479	0.144534	1.08046
ENSMUSG00000040811	Eml2	7	echinoderm microtubule associated protein like 2 [Source:MGI Symbol;Acc:MGI:1919455]	72205	protein_coding	11.1028	4.57301	10.798	9.3316	-0.639578	1.4417e-05	0.00177127	-0.775677	0.0813448	0.538958	0.999967	0.130554	0.10225	0.524844	0.999701	0.167173	-0.802308	3.67638e-06	0.000484193	-0.909183	0.0145649	0.910336	0.999939	0.0324307	0.805931	8.92473e-05	0.0084293	0.956242
ENSMUSG00000026365	Cfh	1	complement component factor h [Source:MGI Symbol;Acc:MGI:88385]	12628	protein_coding	9.16372	9.53762	8.38291	7.84736	0.471274	1.46883e-05	0.00178789	0.518562	0.0525865	0.672981	0.999967	0.0778943	0.130623	0.325961	0.999701	0.165912	0.402535	0.00577599	0.0608125	0.437301	0.0522865	0.6779	0.999939	0.083037	-0.311483	0.0267541	0.176059	-0.334099
ENSMUSG00000035640	Cbarp	10	calcium channel, voltage-dependent, beta subunit associated regulatory protein [Source:MGI Symbol;Acc:MGI:1354170]	100503659	protein_coding	8.9802	2.62939	7.52187	6.01261	-0.714184	1.49046e-05	0.00179757	-0.936699	0.0548423	0.64001	0.999967	0.218649	0.10587	0.43272	0.999701	0.495811	-0.953764	2.95185e-06	0.000415714	-1.15851	0.0368958	0.678168	0.999939	0.272777	0.714584	0.0111738	0.114862	1.4466
ENSMUSG00000029577	Ube3b	5	ubiquitin protein ligase E3B [Source:MGI Symbol;Acc:MGI:1891295]	117146	protein_coding	5.1084	2.73755	5.44161	4.76026	-0.499976	1.56696e-05	0.00184214	-0.552714	0.0793611	0.524922	0.999967	0.112031	0.0203329	0.881542	0.999701	0.0250484	-0.601056	0.000223	0.00748204	-0.668141	-0.0526919	0.681763	0.999939	-0.0912329	0.540656	0.000874612	0.0271868	0.59309
ENSMUSG00000024160	Spsb3	17	splA/ryanodine receptor domain and SOCS box containing 3 [Source:MGI Symbol;Acc:MGI:1891471]	79043	protein_coding	6.83202	3.09081	7.18104	6.14851	-0.619307	1.56945e-05	0.00184214	-0.742449	0.0998136	0.441479	0.999967	0.148027	0.052132	0.743176	0.999701	0.0784099	-0.78678	7.30778e-06	0.000787469	-0.893285	-0.0341092	0.792287	0.999939	-0.0741006	0.701295	0.000810159	0.0261201	0.836728
ENSMUSG00000084883	Ccdc85c	12	coiled-coil domain containing 85C [Source:MGI Symbol;Acc:MGI:3644008]	668158	protein_coding	2.2579	1.05823	2.63932	2.18329	-0.646911	1.54227e-05	0.00184214	-0.798708	0.0860085	0.525696	0.999967	0.163729	-0.0135135	0.931949	0.999701	-0.0273428	-0.778269	0.000230059	0.00753999	-0.965323	-0.0780315	0.539251	0.999939	-0.195444	0.659449	0.00154131	0.0377238	0.786341
ENSMUSG00000025372	Baiap2	11	brain-specific angiogenesis inhibitor 1-associated protein 2 [Source:MGI Symbol;Acc:MGI:2137336]	108100	protein_coding	18.5824	7.93748	18.6454	15.2865	-0.591564	1.64902e-05	0.00191841	-0.693656	0.110216	0.411817	0.999967	0.192703	0.131318	0.408902	0.999701	0.208103	-0.778532	1.04797e-05	0.00101403	-0.889551	0.00478753	0.970435	0.999939	0.0107685	0.796005	3.16228e-05	0.00501	0.917239
ENSMUSG00000066357	Wdr6	9	WD repeat domain 6 [Source:MGI Symbol;Acc:MGI:1930140]		protein_coding	15.9291	8.03141	15.8955	14.053	-0.504876	1.67574e-05	0.00192107	-0.56295	0.0912404	0.444454	0.999967	0.12281	0.0672638	0.664745	0.999701	0.10036	-0.641936	1.80883e-06	0.000279661	-0.689021	-0.0138431	0.91504	0.999939	-0.0268075	0.592502	0.00159515	0.0384034	0.678447
ENSMUSG00000037993	Dhx38	8	DEAH (Asp-Glu-Ala-His) box polypeptide 38 [Source:MGI Symbol;Acc:MGI:1927617]	64340	protein_coding	2.81226	1.45614	3.03805	2.77365	-0.586557	1.68054e-05	0.00192107	-0.682649	0.0345412	0.7895	0.999967	0.0487472	-0.039373	0.801773	0.999701	-0.063239	-0.64197	0.000380595	0.0105734	-0.734771	-0.0536131	0.678803	0.999939	-0.116058	0.536182	0.00941453	0.106537	0.634498
ENSMUSG00000029547	Ints1	5	integrator complex subunit 1 [Source:MGI Symbol;Acc:MGI:1915760]	68510	protein_coding	2.71677	0.672104	2.24453	1.54034	-0.712691	1.74062e-05	0.00196957	-0.945587	0.102273	0.374299	0.999967	0.432413	0.153651	0.252956	0.999701	0.7317	-1.10007	2.97643e-07	6.54756e-05	-1.38121	0.0361885	0.67133	0.999939	0.295241	0.802971	0.00433463	0.0689703	1.69079
ENSMUSG00000057897	Camk2b	11	calcium/calmodulin-dependent protein kinase II, beta [Source:MGI Symbol;Acc:MGI:88257]	12323	protein_coding	55.2081	33.1633	54.7183	53.769	-0.42118	1.76111e-05	0.00196957	-0.451997	-0.0278762	0.80275	0.999967	-0.0359078	-0.0292664	0.830835	0.999701	-0.0379092	-0.394986	0.0016702	0.0277534	-0.419485	-0.00399501	0.974631	0.999939	-0.00637216	0.396105	0.0089681	0.104159	0.429628
ENSMUSG00000028782	Adgrb2	4	adhesion G protein-coupled receptor B2 [Source:MGI Symbol;Acc:MGI:2451244]	230775	protein_coding	8.98773	3.30492	7.98331	6.77764	-0.641803	1.76791e-05	0.00196957	-0.783135	0.0739329	0.584747	0.999967	0.137263	0.108411	0.48513	0.999701	0.322988	-0.595752	0.0193229	0.121701	-0.923991	0.0348697	0.733333	0.999939	0.181641	0.681398	0.013141	0.125158	1.12043
ENSMUSG00000037703	Lzts3	2	leucine zipper, putative tumor suppressor family member 3 [Source:MGI Symbol;Acc:MGI:2656976]	241638	protein_coding	14.8782	7.45756	15.5664	12.3622	-0.446166	1.78331e-05	0.00197003	-0.483719	0.155509	0.229252	0.999967	0.238235	0.14027	0.336648	0.999701	0.191185	-0.644897	0.000125433	0.00501166	-0.725267	-0.0261279	0.840551	0.999939	-0.0515457	0.620548	0.000290376	0.0152992	0.690826
ENSMUSG00000005045	Chd5	4	chromodomain helicase DNA binding protein 5 [Source:MGI Symbol;Acc:MGI:3036258]	269610	protein_coding	8.73469	4.54501	8.06282	7.70528	-0.470941	1.80678e-05	0.00197932	-0.517677	0.0023753	0.984523	0.999967	0.00223423	0.0744873	0.610609	0.999701	0.101593	-0.482615	0.000731661	0.0162105	-0.52323	0.0534473	0.678379	0.999939	0.0953013	0.573316	0.000529618	0.0210902	0.633639
ENSMUSG00000035735	Dagla	19	diacylglycerol lipase, alpha [Source:MGI Symbol;Acc:MGI:2677061]	269060	protein_coding	3.60001	1.28865	2.77863	2.58724	-0.625891	1.91427e-05	0.00207975	-0.756131	0.0148138	0.911094	0.999967	0.0195161	0.111338	0.455394	0.999701	0.384783	-0.680029	0.000167874	0.00609142	-0.779208	0.135247	0.282173	0.999939	0.361343	0.647471	0.0204773	0.156247	1.15454
ENSMUSG00000020728	Cep112	11	centrosomal protein 112 [Source:MGI Symbol;Acc:MGI:1923673]	76380	protein_coding	2.95757	3.91007	3.05249	3.07589	0.517735	1.99542e-05	0.00215015	0.582975	-0.0122039	0.926021	0.999967	-0.0151766	-0.0514251	0.751193	0.999701	-0.086687	0.524888	0.0026899	0.0379198	0.59482	-0.0306154	0.809822	0.999939	-0.0775126	-0.534059	0.0133551	0.126138	-0.649077
ENSMUSG00000053310	Nrgn	9	neurogranin [Source:MGI Symbol;Acc:MGI:1927184]		protein_coding	52.9041	18.6412	43.3782	35.1337	-0.569945	2.16926e-05	0.00229977	-0.663284	0.128611	0.335619	0.999967	0.218122	0.150387	0.316002	0.999701	0.511465	-0.781934	4.81987e-06	0.000596155	-0.884282	0.0551969	0.589012	0.999939	0.289029	0.699709	0.0115357	0.117624	1.18968
ENSMUSG00000003344	Btbd2	10	BTB (POZ) domain containing 2 [Source:MGI Symbol;Acc:MGI:1933831]	208198	protein_coding	3.54609	0.894498	2.95359	2.39403	-0.77479	2.15906e-05	0.00229977	-1.1613	0.0892471	0.504975	0.999967	0.201212	0.105638	0.436052	0.999701	0.486256	-1.0704	1.1506e-06	0.000199587	-1.36513	0.0412612	0.654121	0.999939	0.280634	1.22761	6.7874e-07	0.000335862	1.66083
ENSMUSG00000004929	Thop1	10	thimet oligopeptidase 1 [Source:MGI Symbol;Acc:MGI:1354165]	50492	protein_coding	4.26041	1.47272	4.17764	3.28955	-0.695362	2.19812e-05	0.00231172	-0.908428	0.144961	0.283178	0.999967	0.261177	0.155944	0.34244	0.999701	0.293092	-0.989746	3.71769e-07	7.77653e-05	-1.17284	0.010542	0.933353	0.999939	0.0273525	0.953945	4.03475e-05	0.00564412	1.21668
ENSMUSG00000006575	Rundc3a	11	RUN domain containing 3A [Source:MGI Symbol;Acc:MGI:1858752]	51799	protein_coding	34.4187	16.4232	35.674	30.2781	-0.550041	2.28709e-05	0.00236741	-0.63105	0.111124	0.385816	0.999967	0.166168	0.0681173	0.666538	0.999701	0.10583	-0.726215	3.03144e-06	0.000418634	-0.80037	-0.0311559	0.810298	0.999939	-0.0646444	0.648428	0.000862869	0.0269926	0.751818
ENSMUSG00000003352	Cacnb3	15	calcium channel, voltage-dependent, beta 3 subunit [Source:MGI Symbol;Acc:MGI:103307]	12297	protein_coding	15.3346	8.21028	15.7523	14.2401	-0.492144	2.27933e-05	0.00236741	-0.546312	0.0580494	0.627796	0.999967	0.0767731	0.0215133	0.885292	0.999701	0.0288927	-0.576515	8.52753e-05	0.00396391	-0.626227	-0.0285989	0.824918	0.999939	-0.0521716	0.524753	0.00332704	0.0584274	0.590474
ENSMUSG00000003345	Csnk1g2	10	casein kinase 1, gamma 2 [Source:MGI Symbol;Acc:MGI:1920014]	103236	protein_coding	5.38507	1.68726	5.1721	3.51447	-0.647919	2.33395e-05	0.00239704	-0.810955	0.100833	0.375293	0.999967	0.44235	0.134102	0.347412	0.999701	0.534531	-0.752531	0.00388355	0.0477026	-1.25631	0.0116659	0.894746	0.999939	0.0878663	0.725019	0.00983997	0.109025	1.36003
ENSMUSG00000030120	Mlf2	6	myeloid leukemia factor 2 [Source:MGI Symbol;Acc:MGI:1353554]	30853	protein_coding	24.9663	12.8442	25.9842	22.2137	-0.488649	2.36294e-05	0.002408	-0.542138	0.121927	0.308858	0.999967	0.16513	0.0631082	0.677725	0.999701	0.0904866	-0.657869	2.67135e-06	0.000379973	-0.710318	-0.0424657	0.742946	0.999939	-0.078955	0.572942	0.00151212	0.0375709	0.647735
ENSMUSG00000020811	Wscd1	11	WSC domain containing 1 [Source:MGI Symbol;Acc:MGI:2448493]	216881	protein_coding	5.62705	3.91501	6.51185	6.77499	-0.493193	2.42914e-05	0.00245642	-0.547985	-0.0943574	0.455101	0.999967	-0.141291	-0.26019	0.0628832	0.999701	-0.342926	-0.367948	0.0265863	0.145001	-0.409997	-0.114378	0.375798	0.999939	-0.206162	0.200787	0.233617	0.499654	0.220892
ENSMUSG00000049556	Lingo1	9	leucine rich repeat and Ig domain containing 1 [Source:MGI Symbol;Acc:MGI:1915522]	235402	protein_coding	9.74467	3.97783	8.97157	7.24395	-0.541057	2.46901e-05	0.00247768	-0.618067	0.128635	0.333708	0.999967	0.213916	0.110366	0.472939	0.999701	0.341919	-0.71902	0.00010814	0.004611	-0.835629	0.0228794	0.820449	0.999939	0.123889	0.566028	0.0416342	0.215656	0.975361
ENSMUSG00000028677	Rnf220	4	ring finger protein 220 [Source:MGI Symbol;Acc:MGI:1913993]	66743	protein_coding	10.7739	6.31635	12.1562	10.8616	-0.484111	2.49283e-05	0.00248246	-0.535258	0.0671575	0.582791	0.999967	0.0922323	-0.0621787	0.667092	0.999701	-0.085831	-0.570867	0.000294067	0.00883953	-0.630485	-0.100271	0.437734	0.999939	-0.182425	0.416435	0.0176473	0.145904	0.46542
ENSMUSG00000032012	Nectin1	9	nectin cell adhesion molecule 1 [Source:MGI Symbol;Acc:MGI:1926483]	58235	protein_coding	1.58712	0.682297	1.69032	1.46078	-0.670624	2.51154e-05	0.00248246	-0.856113	0.0762879	0.570176	0.999967	0.130079	0.0257176	0.870996	0.999701	0.0375782	-0.834475	1.79137e-05	0.00141371	-0.990242	-0.0456241	0.724742	0.999939	-0.0968135	0.764054	0.00021032	0.0130204	0.908422
ENSMUSG00000028959	Fastk	5	Fas-activated serine/threonine kinase [Source:MGI Symbol;Acc:MGI:1913837]	66587	protein_coding	4.31886	1.68331	4.49589	3.68676	-0.678113	2.6434e-05	0.00259137	-0.877664	0.0993055	0.463717	0.999967	0.189221	0.0901886	0.579441	0.999701	0.152714	-0.895127	6.02766e-06	0.000685899	-1.06942	-0.0170229	0.893932	0.999939	-0.0409889	0.866493	4.51965e-05	0.00589315	1.04434
ENSMUSG00000063524	Eno1	4	enolase 1, alpha non-neuron [Source:MGI Symbol;Acc:MGI:95393]	13806	protein_coding	121.898	69.4766	134.354	127.615	-0.545067	2.66115e-05	0.00259137	-0.624664	0.0171345	0.887293	0.999967	0.0231838	-0.0919395	0.547984	0.999701	-0.134941	-0.604504	1.04217e-05	0.00101403	-0.65067	-0.0917079	0.476534	0.999939	-0.162869	0.446887	0.0136237	0.127869	0.505863
ENSMUSG00000033174	Mgll	6	monoglyceride lipase [Source:MGI Symbol;Acc:MGI:1346042]	23945	protein_coding	16.0526	10.1641	17.8648	16.856	-0.444588	2.68319e-05	0.00259362	-0.483924	0.0110451	0.92595	0.999967	0.0136339	-0.109256	0.421383	0.999701	-0.140844	-0.465238	0.000807466	0.0174285	-0.500864	-0.0985417	0.434705	0.999939	-0.159181	0.332348	0.027638	0.178605	0.359355
ENSMUSG00000058301	Upf1	8	UPF1 regulator of nonsense transcripts homolog (yeast) [Source:MGI Symbol;Acc:MGI:107995]	19704	protein_coding	2.7131	1.26605	2.58263	2.56334	-0.628841	2.75438e-05	0.002643	-0.76905	-0.0349053	0.787967	0.999967	-0.060483	0.00772762	0.959622	0.999701	0.00656398	-0.621642	0.00061153	0.0145215	-0.712179	0.0325454	0.801931	0.999939	0.062653	0.682644	0.000518813	0.0209417	0.791261
ENSMUSG00000005699	Pard6a	8	par-6 family cell polarity regulator alpha [Source:MGI Symbol;Acc:MGI:1927223]	56513	protein_coding	5.38243	1.68401	4.97946	4.25648	-0.749879	2.8906e-05	0.00275361	-1.08223	0.0679514	0.616079	0.999967	0.12806	0.133164	0.418051	0.999701	0.256381	-0.940216	2.78217e-05	0.00196368	-1.2134	0.0429829	0.728383	0.999939	0.123799	1.00035	5.52865e-05	0.00661576	1.35347
ENSMUSG00000020435	Osbp2	11	oxysterol binding protein 2 [Source:MGI Symbol;Acc:MGI:1921559]	74309	protein_coding	7.97538	4.26322	8.3733	7.37718	-0.489407	2.94699e-05	0.00276723	-0.544098	0.0732873	0.559602	0.999967	0.104249	0.0289179	0.838777	0.999701	0.0367439	-0.586551	0.000294568	0.00883953	-0.65162	-0.0399143	0.757226	0.999939	-0.0717756	0.538964	0.00137566	0.0357477	0.596357
ENSMUSG00000060279	Ap2a1	7	adaptor-related protein complex 2, alpha 1 subunit [Source:MGI Symbol;Acc:MGI:101921]	11771	protein_coding	14.9719	6.88061	12.4133	11.4958	-0.453962	2.92716e-05	0.00276723	-0.499142	0.025375	0.838038	0.999967	0.0344955	0.208947	0.168194	0.999701	0.300312	-0.489617	0.00125301	0.0230567	-0.537068	0.134106	0.301636	0.999939	0.261579	0.719498	7.01831e-05	0.0074394	0.814545
ENSMUSG00000023118	Sympk	7	symplekin [Source:MGI Symbol;Acc:MGI:1915438]	68188	protein_coding	5.47873	2.59811	5.71449	4.64539	-0.521714	2.97541e-05	0.00277409	-0.592036	0.122024	0.359509	0.999967	0.203002	0.129685	0.349624	0.999701	0.165935	-0.687529	0.000211323	0.00729577	-0.798481	-0.0215939	0.867917	0.999939	-0.0415127	0.705628	1.27111e-05	0.0026755	0.773695
ENSMUSG00000022433	Csnk1e	15	casein kinase 1, epsilon [Source:MGI Symbol;Acc:MGI:1351660]	27373	protein_coding	9.45302	5.49394	10.3355	9.00879	-0.435004	3.03768e-05	0.00281221	-0.47174	0.0991199	0.39171	0.999967	0.128931	0.00123901	0.991681	0.999701	0.000613571	-0.559437	7.33814e-05	0.00362411	-0.603949	-0.0898928	0.460392	0.999939	-0.132879	0.459218	0.000733159	0.0247705	0.488692
ENSMUSG00000031604	Msmo1	8	methylsterol monoxygenase 1 [Source:MGI Symbol;Acc:MGI:1913484]		protein_coding	23.7432	28.0874	22.9383	24.7438	0.400628	3.13026e-05	0.00285767	0.427697	-0.0943845	0.41933	0.999967	-0.125331	-0.0840121	0.525803	0.999701	-0.106002	0.51135	0.000187114	0.00667046	0.55016	0.00897972	0.943099	0.999939	0.0140303	-0.476432	0.0013553	0.0355954	-0.51543
ENSMUSG00000032174	Icam5	9	intercellular adhesion molecule 5, telencephalin [Source:MGI Symbol;Acc:MGI:109430]	15898	protein_coding	8.69151	2.86822	7.77067	5.97807	-0.64628	3.12357e-05	0.00285767	-0.80875	0.144956	0.284613	0.999967	0.276902	0.115215	0.42046	0.999701	0.455889	-0.895317	1.2094e-05	0.00109043	-1.08925	0.0256636	0.780197	0.999939	0.174804	0.641587	0.0227174	0.163096	1.27979
ENSMUSG00000022564	Grina	15	glutamate receptor, ionotropic, N-methyl D-aspartate-associated protein 1 (glutamate binding) [Source:MGI Symbol;Acc:MGI:1913418]	66168	protein_coding	57.4611	28.7348	57.1787	47.4904	-0.440055	3.2072e-05	0.00290772	-0.478036	0.148067	0.209376	0.999967	0.197684	0.141955	0.334961	0.999701	0.195925	-0.624924	1.66558e-05	0.00134267	-0.678943	-0.00328542	0.979725	0.999939	-0.00603072	0.615248	0.000445878	0.0194359	0.689463
ENSMUSG00000031778	Cx3cl1	8	chemokine (C-X3-C motif) ligand 1 [Source:MGI Symbol;Acc:MGI:1097153]	20312	protein_coding	45.7442	30.0847	50.9346	48.631	-0.419535	3.29672e-05	0.0029684	-0.451602	0.00761324	0.944063	0.999967	0.00962236	-0.135472	0.270108	0.999701	-0.16275	-0.434122	0.00109088	0.0211223	-0.464851	-0.119677	0.324188	0.999939	-0.17664	0.285232	0.0432352	0.21861	0.305385
ENSMUSG00000020219	Timm13	10	translocase of inner mitochondrial membrane 13 [Source:MGI Symbol;Acc:MGI:1353432]	30055	protein_coding	9.075	2.02977	7.48876	5.75351	-0.777816	3.34868e-05	0.00299468	-1.2406	0.048423	0.639614	0.999967	0.270784	0.0905622	0.450541	0.999701	0.575179	-1.14247	6.48004e-07	0.000126263	-1.5139	0.0313747	0.693438	0.999939	0.299999	0.734447	0.00809505	0.0988727	1.82874
ENSMUSG00000027457	Snph	2	syntaphilin [Source:MGI Symbol;Acc:MGI:2139270]	241727	protein_coding	14.5747	9.22709	15.498	14.3846	-0.375739	3.43829e-05	0.00304635	-0.398713	0.0232718	0.844267	0.999967	0.0305866	-0.0435815	0.7323	0.999701	-0.0539201	-0.39992	0.00491485	0.0547956	-0.432617	-0.0553552	0.660428	0.999939	-0.088952	0.337086	0.0172576	0.144534	0.360971
ENSMUSG00000048142	Nat8l	5	N-acetyltransferase 8-like [Source:MGI Symbol;Acc:MGI:2447776]	269642	protein_coding	10.1786	6.05153	10.2182	9.55419	-0.391727	3.45485e-05	0.00304635	-0.41666	0.0188784	0.870884	0.999967	0.0245036	0.0124458	0.922277	0.999701	0.0151738	-0.412346	0.00322398	0.0425003	-0.444584	-0.00872118	0.944507	0.999939	-0.013603	0.417349	0.00353165	0.060551	0.447665
ENSMUSG00000006651	Aplp1	7	amyloid beta (A4) precursor-like protein 1 [Source:MGI Symbol;Acc:MGI:88046]	11803	protein_coding	99.0144	50.871	98.2403	89.764	-0.505586	3.47598e-05	0.00304635	-0.5683	0.0456159	0.70611	0.999967	0.0624561	0.0422641	0.785118	0.999701	0.0631073	-0.580022	0.000101549	0.00444442	-0.634057	-0.00187534	0.988478	0.999939	-0.0037224	0.561567	0.00328637	0.058035	0.647095
ENSMUSG00000068735	Trp53i11	2	transformation related protein 53 inducible protein 11 [Source:MGI Symbol;Acc:MGI:2670995]	277414	protein_coding	4.46169	1.80774	4.25627	3.57073	-0.60759	3.57347e-05	0.00307124	-0.735565	0.115338	0.376315	0.999967	0.175633	0.17781	0.235446	0.999701	0.247939	-0.804469	4.99317e-06	0.000612266	-0.914649	0.03639	0.778426	0.999939	0.0675584	0.88019	1.84264e-06	0.000617033	0.999294
ENSMUSG00000035835	Plppr3	10	phospholipid phosphatase related 3 [Source:MGI Symbol;Acc:MGI:2388640]	216152	protein_coding	3.58289	0.928374	2.78167	2.11803	-0.695983	3.56649e-05	0.00307124	-0.939418	0.126022	0.348994	0.999967	0.277251	0.155054	0.263909	0.999701	0.672584	-0.93349	3.67024e-05	0.00240578	-1.21945	0.0480922	0.573567	0.999939	0.391292	0.788781	0.00509457	0.0758432	1.62595
ENSMUSG00000013787	Ehmt2	17	euchromatic histone lysine N-methyltransferase 2 [Source:MGI Symbol;Acc:MGI:2148922]	110147	protein_coding	9.12539	3.70247	8.72533	7.11452	-0.582775	3.57447e-05	0.00307124	-0.691615	0.122871	0.357948	0.999967	0.208019	0.101936	0.519519	0.999701	0.279431	-0.787332	1.12702e-05	0.00105465	-0.90308	0.0284156	0.824808	0.999939	0.0670665	0.827911	6.56371e-05	0.00721714	0.986192
ENSMUSG00000030410	Dmwd	7	dystrophia myotonica-containing WD repeat motif [Source:MGI Symbol;Acc:MGI:94907]	13401	protein_coding	7.15472	2.51763	6.57755	5.13604	-0.627211	3.62039e-05	0.00309049	-0.779594	0.135708	0.316411	0.999967	0.256327	0.239718	0.137715	0.999701	0.399217	-0.869547	1.0945e-05	0.001031	-1.03905	0.0558938	0.661214	0.999939	0.138571	1.00133	1.35585e-06	0.000537945	1.19307
ENSMUSG00000040659	Efhd2	4	EF hand domain containing 2 [Source:MGI Symbol;Acc:MGI:106504]	27984	protein_coding	20.1414	9.53513	21.5254	17.8062	-0.557286	3.64989e-05	0.00309558	-0.650351	0.122252	0.351444	0.999967	0.193114	0.066048	0.677028	0.999701	0.102755	-0.757023	4.11065e-06	0.000522313	-0.84615	-0.0447601	0.729956	0.999939	-0.0948365	0.661824	0.000689055	0.024242	0.767971
ENSMUSG00000033819	Ppp1r16a	15	protein phosphatase 1, regulatory subunit 16A [Source:MGI Symbol;Acc:MGI:1920312]	73062	protein_coding	5.11446	1.26269	4.35609	3.16409	-0.737828	3.6855e-05	0.00310574	-1.06681	0.0455644	0.63103	0.999967	0.317506	0.115126	0.371029	0.999701	0.613373	-0.618259	0.0195922	0.122443	-1.38738	0.0275067	0.717667	0.999939	0.291232	0.770648	0.00607454	0.0849974	1.69463
ENSMUSG00000032997	Chpf	1	chondroitin polymerizing factor [Source:MGI Symbol;Acc:MGI:106576]	74241	protein_coding	2.7527	0.514265	1.92584	1.39337	-0.762744	3.72688e-05	0.00312061	-1.18763	0.0541181	0.585692	0.999967	0.335884	0.140217	0.243296	0.999701	0.898604	-1.04296	2.45219e-05	0.00179512	-1.52652	0.045589	0.523383	0.999939	0.558403	0.781254	0.0044274	0.0697793	2.10048
ENSMUSG00000020538	Srebf1	11	sterol regulatory element binding transcription factor 1 [Source:MGI Symbol;Acc:MGI:107606]	20787	protein_coding	2.2894	0.976982	2.14609	1.92849	-0.606807	3.96289e-05	0.00322769	-0.734555	0.0255398	0.850522	0.999967	0.0450615	0.0936893	0.565265	0.999701	0.161484	-0.626512	0.00357644	0.0454614	-0.782998	0.0389199	0.753137	0.999939	0.112387	0.72353	0.00158456	0.038211	0.911141
ENSMUSG00000041351	Rap1gap	4	Rap1 GTPase-activating protein [Source:MGI Symbol;Acc:MGI:109338]	110351	protein_coding	14.4503	7.09223	14.611	12.2402	-0.484162	4.01381e-05	0.00322769	-0.538423	0.114308	0.369428	0.999967	0.169039	0.117714	0.427493	0.999701	0.163467	-0.632685	0.000162742	0.00595076	-0.710673	-0.00516967	0.96824	0.999939	-0.0100423	0.635497	0.000434874	0.0192023	0.717829
ENSMUSG00000039621	Prex1	2	phosphatidylinositol-3,4,5-trisphosphate-dependent Rac exchange factor 1 [Source:MGI Symbol;Acc:MGI:3040696]	277360	protein_coding	3.79067	2.01087	3.78125	3.55933	-0.515748	3.89749e-05	0.00322769	-0.585291	-0.00621306	0.963016	0.999967	-0.0121457	0.0095738	0.949131	0.999701	0.0124646	-0.491869	0.00957808	0.0822038	-0.577276	0.00910707	0.943916	0.999939	0.0200868	0.542	0.00294174	0.0539771	0.614217
ENSMUSG00000004187	Kifc2	15	kinesin family member C2 [Source:MGI Symbol;Acc:MGI:109187]	16581	protein_coding	26.273	12.23	28.5093	22.0489	-0.524765	3.96701e-05	0.00322769	-0.598962	0.175805	0.182516	0.999967	0.284511	0.118671	0.44071	0.999701	0.174642	-0.786943	3.11256e-06	0.000425702	-0.886509	-0.0559152	0.666737	0.999939	-0.11412	0.697647	0.00010614	0.00942086	0.787954
ENSMUSG00000026825	Dnm1	2	dynamin 1 [Source:MGI Symbol;Acc:MGI:107384]	13429	protein_coding	54.7546	32.1958	48.5212	49.9938	-0.370328	4.03137e-05	0.00322769	-0.392862	-0.0687153	0.519426	0.999967	-0.0850728	0.0405695	0.768067	0.999701	0.0522859	-0.294824	0.0131921	0.0985631	-0.311248	0.0831818	0.508496	0.999939	0.133215	0.423611	0.00557499	0.0802951	0.46035
ENSMUSG00000034675	Dbn1	13	drebrin 1 [Source:MGI Symbol;Acc:MGI:1931838]	56320	protein_coding	8.20395	4.24574	8.33639	7.47255	-0.503186	4.01619e-05	0.00322769	-0.568742	0.040957	0.758035	0.999967	0.0657226	0.0436976	0.768542	0.999701	0.0586216	-0.553138	0.00241181	0.0352214	-0.637685	-0.00572257	0.964832	0.999939	-0.0113967	0.573641	0.00112878	0.032357	0.642584
ENSMUSG00000028041	Adam15	3	a disintegrin and metallopeptidase domain 15 (metargidin) [Source:MGI Symbol;Acc:MGI:1333882]	11490	protein_coding	2.80486	1.17279	2.41865	2.39666	-0.628424	4.05118e-05	0.00322769	-0.782805	-0.0428336	0.75196	0.999967	-0.0917192	0.0967579	0.541464	0.999701	0.147353	-0.561434	0.00807022	0.0749063	-0.6943	0.0936853	0.461923	0.999939	0.235017	0.793253	0.000136497	0.0111113	0.944622
ENSMUSG00000001227	Sema6b	17	sema domain, transmembrane domain (TM), and cytoplasmic domain, (semaphorin) 6B [Source:MGI Symbol;Acc:MGI:1202889]	20359	protein_coding	5.11012	1.80733	4.88648	3.84229	-0.652612	4.10447e-05	0.00323098	-0.831774	0.13106	0.33352	0.999967	0.253105	0.0983178	0.513593	0.999701	0.328582	-0.898901	9.49313e-06	0.000964502	-1.08763	0.0127743	0.897947	0.999939	0.0714394	0.686755	0.0132821	0.125852	1.17401
ENSMUSG00000034647	Ankrd12	17	ankyrin repeat domain 12 [Source:MGI Symbol;Acc:MGI:1914357]	106585	protein_coding	26.1172	28.1118	24.8718	25.273	0.369726	4.08989e-05	0.00323098	0.392397	-0.0274489	0.820448	0.999967	-0.0375376	-0.00422843	0.973869	0.999701	-0.00507294	0.394153	0.0053499	0.0579125	0.426666	0.0169582	0.893093	0.999939	0.0273274	-0.353826	0.011509	0.117433	-0.378901
ENSMUSG00000064360	mt-Nd3	MT	mitochondrially encoded NADH dehydrogenase 3 [Source:MGI Symbol;Acc:MGI:102499]	17718	protein_coding	84.2894	88.7279	88.1149	75.0345	0.443725	4.40911e-05	0.00345013	0.482935	0.146662	0.263468	0.999967	0.235138	0.0862866	0.56383	0.999701	0.120434	0.217844	0.202087	0.424125	0.244933	-0.0578136	0.656125	0.999939	-0.119789	-0.30469	0.084158	0.299796	-0.343226
ENSMUSG00000028785	Hpca	4	hippocalcin [Source:MGI Symbol;Acc:MGI:1336200]	15444	protein_coding	87.5522	46.1804	92.4632	85.3814	-0.547169	4.55979e-05	0.00354693	-0.634381	0.0377303	0.755751	0.999967	0.0516233	-0.0280082	0.851173	0.999701	-0.0398382	-0.628273	3.49838e-05	0.0023234	-0.689166	-0.0556549	0.664265	0.999939	-0.0960809	0.540273	0.00263414	0.0507339	0.609895
ENSMUSG00000038886	Man2a2	7	mannosidase 2, alpha 2 [Source:MGI Symbol;Acc:MGI:2150656]	140481	protein_coding	9.94034	5.75635	9.69863	9.01559	-0.38247	4.67259e-05	0.00361329	-0.407042	0.0216873	0.854852	0.999967	0.0287209	0.0511532	0.691056	0.999701	0.0631984	-0.405346	0.00477569	0.0541515	-0.439306	0.0184419	0.883864	0.999939	0.0302737	0.451996	0.00163737	0.0391641	0.485673
ENSMUSG00000031787	Katnb1	8	katanin p80 (WD40-containing) subunit B 1 [Source:MGI Symbol;Acc:MGI:1921437]	74187	protein_coding	2.44473	0.951482	2.13787	1.94323	-0.62526	4.84552e-05	0.00370344	-0.781434	0.0295006	0.82645	0.999967	0.0447994	0.156159	0.329536	0.999701	0.24975	-0.69529	0.000457628	0.0119678	-0.82926	0.0848381	0.508856	0.999939	0.200704	0.866689	4.69577e-05	0.0060163	1.04534
ENSMUSG00000060802	B2m	2	beta-2 microglobulin [Source:MGI Symbol;Acc:MGI:88127]	12010	protein_coding	68.2392	68.6403	64.266	57.2226	0.455251	4.84017e-05	0.00370344	0.503197	0.101155	0.38421	0.999967	0.135155	0.153451	0.260829	0.999701	0.197494	0.3427	0.00698357	0.068521	0.364868	0.0383881	0.754774	0.999939	0.0574184	-0.264757	0.0740021	0.283074	-0.286923
ENSMUSG00000031997	Trpc6	9	transient receptor potential cation channel, subfamily C, member 6 [Source:MGI Symbol;Acc:MGI:109523]	22068	protein_coding	11.4389	12.5094	10.4445	10.7424	0.421804	4.98018e-05	0.00378436	0.458738	-0.0419665	0.731318	0.999967	-0.0568239	0.0308921	0.820932	0.999701	0.0404731	0.472979	0.000987284	0.0197182	0.512395	0.0561135	0.658647	0.999939	0.0922494	-0.368812	0.0144216	0.132144	-0.399691
ENSMUSG00000051851	Rtl8c	X	retrotransposon Gag like 8C [Source:MGI Symbol;Acc:MGI:1920115]		protein_coding	40.7936	19.2304	40.0837	38.6014	-0.611804	5.12617e-05	0.00383273	-0.752421	0.00354254	0.977832	0.999967	-0.000541317	0.00479973	0.97602	0.999701	0.00382755	-0.68089	2.78869e-05	0.00196368	-0.754802	0.000237219	0.998543	0.999939	-0.00022995	0.649446	0.00175197	0.0404655	0.771432
ENSMUSG00000017167	Cntnap1	11	contactin associated protein-like 1 [Source:MGI Symbol;Acc:MGI:1858201]	53321	protein_coding	9.84194	5.73155	9.23283	9.18565	-0.406518	5.1313e-05	0.00383273	-0.437021	-0.0443347	0.693239	0.999967	-0.0578255	0.0139049	0.920991	0.999701	0.0180897	-0.356886	0.00890765	0.0789628	-0.382603	0.0425589	0.738611	0.999939	0.0719192	0.427331	0.00853407	0.101653	0.469813
ENSMUSG00000034730	Adgrb1	15	adhesion G protein-coupled receptor B1 [Source:MGI Symbol;Acc:MGI:1933736]	107831	protein_coding	5.77189	1.78344	4.93144	3.79867	-0.651392	5.07477e-05	0.00383273	-0.836329	0.0588607	0.601403	0.999967	0.264279	0.13384	0.353259	0.999701	0.517349	-0.626006	0.0175598	0.115926	-1.10393	0.0352053	0.69746	0.999939	0.249152	0.760064	0.00656461	0.0888182	1.36666
ENSMUSG00000064358	mt-Co3	MT	mitochondrially encoded cytochrome c oxidase III [Source:MGI Symbol;Acc:MGI:102502]	17710	protein_coding	241.998	208.061	204.201	179.318	0.419784	5.17769e-05	0.00384018	0.453623	0.12102	0.348984	0.999967	0.186024	0.320445	0.00371509	0.606779	0.367629	0.235377	0.160819	0.376789	0.264589	0.105066	0.410422	0.999939	0.177136	-0.0667002	0.591981	0.792787	-0.0700488
ENSMUSG00000054793	Cadm4	7	cell adhesion molecule 4 [Source:MGI Symbol;Acc:MGI:2449088]	260299	protein_coding	22.4802	10.5611	23.4294	18.4699	-0.496463	5.1997e-05	0.00384018	-0.558371	0.181013	0.150157	0.999967	0.26233	0.133306	0.391564	0.999701	0.200531	-0.740068	5.18287e-06	0.000624755	-0.823953	-0.0320066	0.805242	0.999939	-0.0660838	0.667179	0.000621931	0.0232519	0.773883
ENSMUSG00000024201	Kdm4b	17	lysine (K)-specific demethylase 4B [Source:MGI Symbol;Acc:MGI:2442355]	193796	protein_coding	3.7837	1.57149	3.51974	2.96228	-0.563043	5.29739e-05	0.00384898	-0.666194	0.0979644	0.462001	0.999967	0.160134	0.166021	0.300482	0.999701	0.268742	-0.714252	0.000127638	0.00503852	-0.829552	0.0439324	0.732008	0.999939	0.104632	0.792183	0.000164352	0.0115435	0.949161
ENSMUSG00000033365	Ipo13	4	importin 13 [Source:MGI Symbol;Acc:MGI:2385205]	230673	protein_coding	5.48733	2.91989	5.65483	5.36403	-0.541707	5.28255e-05	0.00384898	-0.628528	0.0183082	0.880161	0.999967	0.0215171	-0.0291939	0.846818	0.999701	-0.0445412	-0.601665	4.919e-05	0.00291533	-0.653364	-0.039911	0.756373	0.999939	-0.0704538	0.529464	0.00389119	0.0642383	0.599134
ENSMUSG00000040097	Flywch1	17	FLYWCH-type zinc finger 1 [Source:MGI Symbol;Acc:MGI:2442638]	224613	protein_coding	33.6796	19.0695	34.2096	30.2505	-0.394137	5.29944e-05	0.00384898	-0.421486	0.0743193	0.531216	0.999967	0.0997623	0.0608911	0.657239	0.999701	0.0782057	-0.482897	0.000906276	0.0185892	-0.524712	-0.0152493	0.905131	0.999939	-0.0259742	0.472069	0.0028115	0.0525693	0.515804
ENSMUSG00000038034	Igsf8	1	immunoglobulin superfamily, member 8 [Source:MGI Symbol;Acc:MGI:2154090]	140559	protein_coding	8.94784	3.50251	8.35384	6.58877	-0.559237	5.40295e-05	0.00390259	-0.662582	0.123892	0.360323	0.999967	0.234712	0.124806	0.424965	0.999701	0.360471	-0.750817	0.000160669	0.00589009	-0.900172	0.0222746	0.82469	0.999939	0.12155	0.856468	6.34863e-05	0.00714051	1.03746
ENSMUSG00000027134	Lpcat4	2	lysophosphatidylcholine acyltransferase 4 [Source:MGI Symbol;Acc:MGI:2138993]		protein_coding	8.012	3.38125	7.51659	6.71056	-0.601965	5.44262e-05	0.00390977	-0.734826	0.0395741	0.769459	0.999967	0.0678271	0.113025	0.476764	0.999701	0.175923	-0.673582	0.000725436	0.0162088	-0.805505	0.0436556	0.733699	0.999939	0.104013	0.781903	0.000139112	0.0112619	0.924848
ENSMUSG00000006576	Slc4a3	1	solute carrier family 4 (anion exchanger), member 3 [Source:MGI Symbol;Acc:MGI:109350]	20536	protein_coding	5.24406	1.95505	4.69424	3.60817	-0.544476	5.50001e-05	0.00392017	-0.635003	0.0761166	0.53332	0.999967	0.26777	0.163287	0.300827	0.999701	0.454695	-0.572674	0.025653	0.142139	-0.906253	0.0326516	0.742923	0.999939	0.182786	0.716434	0.00765816	0.0955422	1.10405
ENSMUSG00000017740	Slc12a5	2	solute carrier family 12, member 5 [Source:MGI Symbol;Acc:MGI:1862037]	57138	protein_coding	23.3045	13.8465	21.4678	21.6438	-0.38075	5.54656e-05	0.00392017	-0.40608	-0.0535802	0.62932	0.999967	-0.0679989	0.0248276	0.842439	0.999701	0.0301266	-0.319095	0.0160762	0.110468	-0.341803	0.0618637	0.615436	0.999939	0.0938939	0.422337	0.00253375	0.0499095	0.452134
ENSMUSG00000024617	Camk2a	18	calcium/calmodulin-dependent protein kinase II alpha [Source:MGI Symbol;Acc:MGI:88256]	12322	protein_coding	76.0357	51.6461	75.4549	79.9455	-0.364982	5.52936e-05	0.00392017	-0.38702	-0.114298	0.249405	0.999967	-0.136077	-0.122541	0.294521	0.999701	-0.14396	-0.242438	0.0329806	0.162605	-0.25444	-0.00902596	0.937815	0.999939	-0.0124121	0.245416	0.0539371	0.24353	0.259263
ENSMUSG00000054452	Tle5	10	TLE family member 5, transcriptional modulator [Source:MGI Symbol;Acc:MGI:95806]	14797	protein_coding	41.9865	20.4528	43.1318	37.7762	-0.543615	5.73753e-05	0.00403346	-0.632569	0.0982775	0.425214	0.999967	0.13767	0.0523979	0.732387	0.999701	0.0760459	-0.705179	3.19421e-06	0.00042879	-0.772994	-0.0361209	0.7799	0.999939	-0.0659687	0.633998	0.00064642	0.0237177	0.723277
ENSMUSG00000035203	Epn1	7	epsin 1 [Source:MGI Symbol;Acc:MGI:1333763]	13854	protein_coding	19.7101	10.4568	20.2313	17.4607	-0.448393	5.78369e-05	0.00404427	-0.493339	0.102868	0.394471	0.999967	0.139991	0.0683246	0.647507	0.999701	0.0954173	-0.582798	9.61697e-05	0.00427475	-0.636414	-0.0261188	0.840234	0.999939	-0.048842	0.535417	0.00285984	0.0529104	0.603855
ENSMUSG00000036622	Atp13a2	4	ATPase type 13A2 [Source:MGI Symbol;Acc:MGI:1922022]	74772	protein_coding	5.38199	1.50524	4.20248	3.11114	-0.628448	5.87934e-05	0.0040894	-0.795628	0.0684596	0.541837	0.999967	0.310546	0.16699	0.232847	0.999701	0.708335	-0.623207	0.0182294	0.117934	-1.10894	0.0477019	0.574401	0.999939	0.393493	0.766287	0.00650106	0.0882012	1.51822
ENSMUSG00000035027	Map2k2	10	mitogen-activated protein kinase kinase 2 [Source:MGI Symbol;Acc:MGI:1346867]	26396	protein_coding	4.27142	1.12391	3.55474	2.79258	-0.722086	5.95534e-05	0.00412047	-1.06032	0.0342658	0.730341	0.999967	0.211004	0.10592	0.421976	0.999701	0.526936	-0.917148	0.000127256	0.00503852	-1.27444	0.0325202	0.682718	0.999939	0.311639	0.77319	0.00603598	0.0846992	1.60018
ENSMUSG00000018865	Sult4a1	15	sulfotransferase family 4A, member 1 [Source:MGI Symbol;Acc:MGI:1888971]	29859	protein_coding	46.8622	27.0362	52.2506	45.8912	-0.463585	6.04722e-05	0.00414046	-0.514129	0.0855052	0.482177	0.999967	0.117809	-0.0321383	0.824144	0.999701	-0.0441952	-0.58563	4.46852e-05	0.00272791	-0.634967	-0.0966958	0.450562	0.999939	-0.166448	0.440079	0.00745179	0.0941636	0.485186
ENSMUSG00000039148	Sart1	19	squamous cell carcinoma antigen recognized by T cells 1 [Source:MGI Symbol;Acc:MGI:1309453]	20227	protein_coding	2.75801	1.408	2.88986	2.55009	-0.52788	6.02349e-05	0.00414046	-0.612668	0.0674353	0.603476	0.999967	0.100172	0.0305201	0.834893	0.999701	0.0382084	-0.628893	0.000341119	0.00980217	-0.715743	-0.035089	0.78676	0.999939	-0.0661417	0.591568	0.000947679	0.0285544	0.666058
ENSMUSG00000060376	Bckdha	7	branched chain ketoacid dehydrogenase E1, alpha polypeptide [Source:MGI Symbol;Acc:MGI:107701]	12039	protein_coding	6.3449	1.67585	5.60285	4.29111	-0.7313	6.13023e-05	0.00417555	-1.09441	0.0597173	0.588411	0.999967	0.281817	0.0900377	0.483438	0.999701	0.479817	-1.07431	1.28603e-06	0.000218519	-1.37877	0.0238965	0.779766	0.999939	0.193872	0.71404	0.0109427	0.114605	1.58688
ENSMUSG00000029581	Fscn1	5	fascin actin-bundling protein 1 [Source:MGI Symbol;Acc:MGI:1352745]	14086	protein_coding	10.6003	4.64293	10.054	8.39968	-0.527732	6.25567e-05	0.00423902	-0.606684	0.112087	0.390762	0.999967	0.174351	0.165296	0.292513	0.999701	0.253265	-0.687616	0.000107409	0.00460178	-0.784646	0.0341145	0.792072	0.999939	0.074673	0.746982	0.000195106	0.0124446	0.875305
ENSMUSG00000046982	Tshz1	18	teashirt zinc finger family member 1 [Source:MGI Symbol;Acc:MGI:1346031]	110796	protein_coding	2.37516	1.58477	2.77214	2.81959	-0.515355	6.36956e-05	0.00429407	-0.588034	-0.0654139	0.6003	0.999967	-0.0967495	-0.242613	0.0899658	0.999701	-0.325442	-0.446882	0.00590095	0.0617624	-0.495088	-0.1346	0.294667	0.999939	-0.233021	0.249635	0.149316	0.399422	0.277734
ENSMUSG00000028973	Abcb8	5	ATP-binding cassette, sub-family B (MDR/TAP), member 8 [Source:MGI Symbol;Acc:MGI:1351667]	74610	protein_coding	4.24497	1.75876	3.86549	3.41776	-0.586214	6.41505e-05	0.00430267	-0.710249	0.0523215	0.695313	0.999967	0.0838018	0.144367	0.366747	0.999701	0.230644	-0.66761	0.000758403	0.0166474	-0.796731	0.0589738	0.644902	0.999939	0.142754	0.784333	0.00030005	0.015404	0.95542
ENSMUSG00000030374	Strn4	7	striatin, calmodulin binding protein 4 [Source:MGI Symbol;Acc:MGI:2142346]	97387	protein_coding	20.587	11.0846	21.6538	18.6482	-0.454584	6.48702e-05	0.00432885	-0.502033	0.111629	0.34634	0.999967	0.14915	0.051438	0.719719	0.999701	0.0681881	-0.605339	1.94504e-05	0.00148743	-0.654421	-0.0502117	0.694477	0.999939	-0.085363	0.530805	0.00134228	0.035443	0.585888
ENSMUSG00000047921	Trappc9	15	trafficking protein particle complex 9 [Source:MGI Symbol;Acc:MGI:1923760]	76510	protein_coding	5.40302	2.72936	5.26863	4.76126	-0.49144	6.56181e-05	0.00433475	-0.555818	0.0481129	0.706002	0.999967	0.0683748	0.0723749	0.634852	0.999701	0.102945	-0.562577	0.000640459	0.0149834	-0.627333	0.0151795	0.906955	0.999939	0.0304612	0.591017	0.00151924	0.037621	0.673671
ENSMUSG00000029348	Asphd2	5	aspartate beta-hydroxylase domain containing 2 [Source:MGI Symbol;Acc:MGI:1920148]	72898	protein_coding	10.8744	5.02865	11.0388	9.69325	-0.577247	6.55436e-05	0.00433475	-0.694286	0.0584246	0.663076	0.999967	0.0984398	0.0559328	0.727854	0.999701	0.0897821	-0.697065	8.58141e-05	0.00397596	-0.795794	-0.00592441	0.963366	0.999939	-0.0132102	0.680591	0.00072252	0.0245744	0.799037
ENSMUSG00000066607	Insyn1	9	inhibitory synaptic factor 1 [Source:MGI Symbol;Acc:MGI:2442108]	319477	protein_coding	7.49987	2.90256	7.77962	5.78581	-0.602729	6.62578e-05	0.00435513	-0.742324	0.148519	0.272469	0.999967	0.309655	0.169551	0.298024	0.999701	0.294556	-0.61507	0.0190523	0.12109	-1.05486	-0.00320864	0.97338	0.999939	-0.0193915	0.848899	0.00014328	0.0112628	1.05176
ENSMUSG00000064337	mt-Rnr1	MT	mitochondrially encoded 12S rRNA [Source:MGI Symbol;Acc:MGI:102493]		Mt_rRNA	47973.7	61748	52599.8	54343.7	0.396666	6.76327e-05	0.00442338	0.426643	-0.031595	0.805463	0.999967	-0.0477703	-0.184478	0.160545	0.999701	-0.230489	0.42006	0.0110236	0.0891921	0.470949	-0.104446	0.418356	0.999939	-0.187916	-0.588733	9.17438e-05	0.00858719	-0.638123
ENSMUSG00000034994	Eef2	10	eukaryotic translation elongation factor 2 [Source:MGI Symbol;Acc:MGI:95288]	13629	protein_coding	117.509	52.439	112.913	95.2356	-0.527379	6.9085e-05	0.00449599	-0.609128	0.0880837	0.510932	0.999967	0.152771	0.0896605	0.577318	0.999701	0.226204	-0.673076	0.000100296	0.00441661	-0.764737	0.0153998	0.886807	0.999939	0.0689602	0.593298	0.0217289	0.160855	0.850083
ENSMUSG00000023353	Agap3	5	ArfGAP with GTPase domain, ankyrin repeat and PH domain 3 [Source:MGI Symbol;Acc:MGI:2183446]	213990	protein_coding	8.22703	3.52001	7.41179	6.40355	-0.528169	7.04419e-05	0.00456172	-0.615002	0.079332	0.548244	0.999967	0.125636	0.186246	0.23563	0.999701	0.284395	-0.655701	0.000159531	0.00587062	-0.743608	0.0718814	0.579079	0.999939	0.15443	0.791055	4.21214e-05	0.00580016	0.914257
ENSMUSG00000029093	Sorcs2	5	sortilin-related VPS10 domain containing receptor 2 [Source:MGI Symbol;Acc:MGI:1932289]	81840	protein_coding	3.68614	2.47785	4.01596	4.29849	-0.4882	7.14749e-05	0.00458346	-0.548127	-0.120974	0.307346	0.999967	-0.165643	-0.217336	0.13443	0.999701	-0.297861	-0.352811	0.0235834	0.135659	-0.385969	-0.077182	0.548853	0.999939	-0.136585	0.238206	0.186304	0.446341	0.266396
ENSMUSG00000031788	Kifc3	8	kinesin family member C3 [Source:MGI Symbol;Acc:MGI:109202]	16582	protein_coding	2.907	0.835147	2.71629	1.93783	-0.689108	7.13227e-05	0.00458346	-0.963227	0.163765	0.222195	0.999967	0.372609	0.134633	0.354905	0.999701	0.503373	-1.03203	4.1127e-06	0.000522313	-1.33874	0.0186855	0.839554	0.999939	0.126493	1.12478	2.89445e-06	0.000888474	1.48037
ENSMUSG00000008140	Emc10	7	ER membrane protein complex subunit 10 [Source:MGI Symbol;Acc:MGI:1916933]	69683	protein_coding	14.8617	5.3432	13.3264	10.3103	-0.576147	7.44806e-05	0.00475302	-0.698705	0.139089	0.304622	0.999967	0.266738	0.146431	0.340977	0.999701	0.453693	-0.811448	3.72975e-05	0.00242956	-0.968248	0.0334926	0.739212	0.999939	0.182359	0.731227	0.0072425	0.0929962	1.16787
ENSMUSG00000024560	Cxxc1	18	CXXC finger 1 (PHD domain) [Source:MGI Symbol;Acc:MGI:1921572]	74322	protein_coding	2.83122	1.22174	3.0238	2.69923	-0.663299	7.62388e-05	0.00479538	-0.893698	0.0507391	0.707473	0.999967	0.0839876	0.00384915	0.980819	0.999701	-0.00323703	-0.809624	6.43655e-05	0.00344292	-0.980097	-0.0419284	0.745771	0.999939	-0.0915414	0.750323	0.000414625	0.018713	0.904672
ENSMUSG00000025132	Arhgdia	11	Rho GDP dissociation inhibitor (GDI) alpha [Source:MGI Symbol;Acc:MGI:2178103]	192662	protein_coding	19.7851	10.5189	20.6682	18.3246	-0.488803	7.62146e-05	0.00479538	-0.551087	0.0805333	0.501614	0.999967	0.107614	0.0248597	0.867822	0.999701	0.0336431	-0.607794	4.3775e-05	0.0027072	-0.661931	-0.0435539	0.735748	0.999939	-0.0783745	0.532058	0.00319952	0.057094	0.600203
ENSMUSG00000034216	Vps18	2	VPS18 CORVET/HOPS core subunit [Source:MGI Symbol;Acc:MGI:2443626]	228545	protein_coding	3.2939	1.12429	2.74617	2.32336	-0.62432	7.71551e-05	0.00482991	-0.797824	0.0823936	0.543019	0.999967	0.151694	0.230768	0.15901	0.999701	0.420565	-0.789946	8.86131e-05	0.00406655	-0.952526	0.098	0.434746	0.999939	0.264874	0.984936	1.29415e-05	0.00268563	1.23226
ENSMUSG00000036644	Tbc1d9b	11	TBC1 domain family, member 9B [Source:MGI Symbol;Acc:MGI:1924045]	76795	protein_coding	15.7129	8.95017	16.3074	14.9016	-0.442401	7.84607e-05	0.00487447	-0.486958	0.0473531	0.690011	0.999967	0.0627632	0.000393625	0.997835	0.99997	-0.000220914	-0.509539	0.000413734	0.0112094	-0.552689	-0.0383679	0.765395	0.999939	-0.0672543	0.451788	0.00782407	0.0968738	0.501866
ENSMUSG00000029602	Rasal1	5	RAS protein activator like 1 (GAP1 like) [Source:MGI Symbol;Acc:MGI:1330842]	19415	protein_coding	7.31801	2.66326	6.56473	5.18932	-0.583123	7.88697e-05	0.00487447	-0.708175	0.131874	0.328838	0.999967	0.238698	0.239719	0.140412	0.999701	0.41437	-0.793748	6.5534e-05	0.00344431	-0.949599	0.0333946	0.745521	0.999939	0.17156	0.69762	0.010919	0.114506	1.13693
ENSMUSG00000024212	Mllt1	17	myeloid/lymphoid or mixed-lineage leukemia; translocated to, 1 [Source:MGI Symbol;Acc:MGI:1927238]	64144	protein_coding	3.4481	1.36115	3.37864	2.60776	-0.572918	7.89793e-05	0.00487447	-0.694357	0.13918	0.304247	0.999967	0.264462	0.20161	0.205362	0.999701	0.318886	-0.781258	0.000185015	0.00661667	-0.96229	0.0191785	0.879729	0.999939	0.0503801	0.857084	4.42191e-05	0.0058659	1.02759
ENSMUSG00000074923	Pak6	2	p21 (RAC1) activated kinase 6 [Source:MGI Symbol;Acc:MGI:2679420]	214230	protein_coding	2.70426	1.4961	3.09186	2.71537	-0.52835	7.96745e-05	0.0048944	-0.614044	0.0615537	0.641612	0.999967	0.0961761	-0.0597037	0.696112	0.999701	-0.088881	-0.614894	0.000974961	0.0195322	-0.713389	-0.0893202	0.49072	0.999939	-0.18894	0.465986	0.016292	0.141323	0.538897
ENSMUSG00000039033	Tasp1	2	taspase, threonine aspartase 1 [Source:MGI Symbol;Acc:MGI:1923062]	75812	protein_coding	22.1242	24.804	22.6316	21.1847	0.425445	8.1286e-05	0.00497017	0.465316	0.0561207	0.654841	0.999967	0.0826338	0.0102156	0.942547	0.999701	0.0143303	0.347504	0.0205112	0.12556	0.379766	-0.0418679	0.744596	0.999939	-0.0734029	-0.395877	0.0121788	0.120674	-0.432638
ENSMUSG00000030088	Aldh1l1	6	aldehyde dehydrogenase 1 family, member L1 [Source:MGI Symbol;Acc:MGI:1340024]	107747	protein_coding	8.30884	4.91187	9.56342	8.38026	-0.467363	8.17072e-05	0.00497279	-0.523613	0.0915815	0.455067	0.999967	0.126076	-0.0597323	0.676128	0.999701	-0.0822071	-0.600025	4.20602e-05	0.00262397	-0.652687	-0.125646	0.325179	0.999939	-0.212863	0.41621	0.0108881	0.114363	0.457301
ENSMUSG00000053693	Mast1	8	microtubule associated serine/threonine kinase 1 [Source:MGI Symbol;Acc:MGI:1861901]	56527	protein_coding	2.81498	1.03702	2.07126	2.13767	-0.623322	8.41784e-05	0.00509958	-0.792981	-0.0639402	0.633154	0.999967	-0.118254	0.173535	0.288638	0.999701	0.310376	-0.58267	0.00204924	0.0314438	-0.678227	0.170723	0.180249	0.999939	0.424676	0.895851	6.92439e-05	0.00739304	1.11707
ENSMUSG00000034930	Rtkn	6	rhotekin [Source:MGI Symbol;Acc:MGI:107371]	20166	protein_coding	4.02655	1.90617	4.03962	3.74003	-0.587303	8.49923e-05	0.00512527	-0.72228	0.0173954	0.896731	0.999967	0.0229499	0.0184493	0.908443	0.999701	0.0256742	-0.642384	0.000646641	0.0150291	-0.748111	-0.00105882	0.993439	0.999939	-0.00145516	0.638159	0.00226916	0.046663	0.761841
ENSMUSG00000053046	Brsk2	7	BR serine/threonine kinase 2 [Source:MGI Symbol;Acc:MGI:1923020]	75770	protein_coding	9.50862	5.38024	9.93689	9.01657	-0.449992	8.58751e-05	0.00515486	-0.497795	0.0411273	0.745794	0.999967	0.0589537	0.0045312	0.973732	0.999701	0.00417187	-0.503116	0.00203814	0.0313975	-0.56006	-0.0335766	0.794321	0.999939	-0.0592197	0.474167	0.00290893	0.0535083	0.517886
ENSMUSG00000064341	mt-Nd1	MT	mitochondrially encoded NADH dehydrogenase 1 [Source:MGI Symbol;Acc:MGI:101787]	17716	protein_coding	2467.19	2705.81	2309.08	2430.13	0.372369	8.63571e-05	0.00516023	0.397566	-0.0485243	0.705956	0.999967	-0.0737458	-0.0241411	0.850547	0.999701	-0.029675	0.419305	0.0100716	0.0843306	0.468307	0.0220564	0.863983	0.999939	0.0389893	-0.381328	0.00673853	0.089527	-0.408681
ENSMUSG00000002803	Btbd6	12	BTB (POZ) domain containing 6 [Source:MGI Symbol;Acc:MGI:3026623]	399566	protein_coding	6.38193	4.90546	7.50583	8.38116	-0.473342	8.73188e-05	0.00519408	-0.528297	-0.1605	0.156308	0.999967	-0.209024	-0.377581	0.00229576	0.450978	-0.457293	-0.299094	0.0407787	0.181375	-0.322471	-0.174613	0.146087	0.999939	-0.253006	0.0837029	0.584285	0.789328	0.0878862
ENSMUSG00000031906	Smpd3	8	sphingomyelin phosphodiesterase 3, neutral [Source:MGI Symbol;Acc:MGI:1927578]	58994	protein_coding	4.95862	2.62746	4.62001	4.5159	-0.476989	8.82822e-05	0.00520429	-0.535775	-0.0228359	0.851061	0.999967	-0.0342498	0.0389117	0.798179	0.999701	0.0548083	-0.46449	0.00180975	0.0291859	-0.505015	0.0451595	0.727495	0.999939	0.0846969	0.533108	0.00396683	0.0650137	0.605997
ENSMUSG00000024851	Pitpnm1	19	phosphatidylinositol transfer protein, membrane-associated 1 [Source:MGI Symbol;Acc:MGI:1197524]	18739	protein_coding	7.38605	2.72882	6.27252	5.28961	-0.577956	8.79303e-05	0.00520429	-0.704561	0.0759914	0.57497	0.999967	0.145939	0.143105	0.363061	0.999701	0.403475	-0.724486	0.00015278	0.00573389	-0.85335	0.102481	0.421646	0.999939	0.253305	0.956422	1.70481e-06	0.000584155	1.1218
ENSMUSG00000039656	Rxrb	17	retinoid X receptor beta [Source:MGI Symbol;Acc:MGI:98215]	20182	protein_coding	5.31758	2.43848	5.32208	4.79338	-0.589619	8.90375e-05	0.00522539	-0.722269	0.0352017	0.79379	0.999967	0.0576756	0.0496091	0.751859	0.999701	0.0719395	-0.657148	0.000932841	0.0189825	-0.783135	0.00404503	0.97499	0.999939	0.00997011	0.689247	0.000674388	0.0242352	0.809053
ENSMUSG00000015095	Fbxw5	2	F-box and WD-40 domain protein 5 [Source:MGI Symbol;Acc:MGI:1354731]	30839	protein_coding	7.46524	3.91314	7.50147	7.12605	-0.531731	9.03324e-05	0.00523845	-0.617104	0.00302002	0.980618	0.999967	0.000555629	-0.00588194	0.967345	0.999701	-0.00997978	-0.554003	0.00111087	0.0213751	-0.620867	-0.00875997	0.945736	0.999939	-0.0145877	0.552778	0.00228016	0.0467259	0.622502
ENSMUSG00000053166	Cdh22	2	cadherin 22 [Source:MGI Symbol;Acc:MGI:1341843]	104010	protein_coding	1.56432	0.578535	1.79234	1.34649	-0.686968	9.04555e-05	0.00523845	-0.966152	0.149742	0.268372	0.999967	0.307707	0.0660363	0.687929	0.999701	0.128313	-0.987517	1.069e-05	0.0010205	-1.27702	-0.0595637	0.623728	0.999939	-0.18342	0.813654	0.00111133	0.0320422	1.10802
ENSMUSG00000056938	Acbd4	11	acyl-Coenzyme A binding domain containing 4 [Source:MGI Symbol;Acc:MGI:1914381]	67131	protein_coding	4.59616	1.71816	4.14417	3.5516	-0.623932	9.00851e-05	0.00523845	-0.797657	0.0733447	0.586706	0.999967	0.125174	0.181252	0.256357	0.999701	0.288065	-0.755515	0.000286111	0.00873313	-0.925465	0.0652598	0.61031	0.999939	0.158954	0.899122	3.69401e-05	0.00544275	1.09891
ENSMUSG00000039615	Stub1	17	STIP1 homology and U-Box containing protein 1 [Source:MGI Symbol;Acc:MGI:1891731]	56424	protein_coding	13.8664	6.93466	14.4372	12.3761	-0.51064	9.29352e-05	0.00533505	-0.586646	0.10903	0.377846	0.999967	0.151684	0.0569814	0.71396	0.999701	0.0839275	-0.663634	5.89851e-05	0.00325305	-0.741193	-0.0353752	0.785309	0.999939	-0.0719689	0.585936	0.00339417	0.0591132	0.685595
ENSMUSG00000024012	Mtch1	17	mitochondrial carrier 1 [Source:MGI Symbol;Acc:MGI:1929261]	56462	protein_coding	52.6878	30.4777	57.1717	50.6775	-0.440682	9.25541e-05	0.00533505	-0.485919	0.0962575	0.391524	0.999967	0.122733	-0.0124623	0.929679	0.999701	-0.0170702	-0.573666	8.89148e-06	0.000909874	-0.611625	-0.0901562	0.473298	0.999939	-0.144283	0.441421	0.00606034	0.084925	0.484347
ENSMUSG00000027624	Epb41l1	2	erythrocyte membrane protein band 4.1 like 1 [Source:MGI Symbol;Acc:MGI:103010]	13821	protein_coding	16.4832	10.3367	17.076	15.5747	-0.332723	9.49764e-05	0.00542852	-0.350755	0.0416328	0.723716	0.999967	0.0552918	0.00727512	0.951256	0.999701	0.00855457	-0.379544	0.00638141	0.0650205	-0.409439	-0.0332412	0.78893	0.999939	-0.0511672	0.354533	0.0053564	0.0782949	0.374813
ENSMUSG00000052296	Ppp6r1	7	protein phosphatase 6, regulatory subunit 1 [Source:MGI Symbol;Acc:MGI:2442163]	243819	protein_coding	13.5406	7.02351	13.8132	11.7764	-0.449563	9.65768e-05	0.0054961	-0.499427	0.0983486	0.443363	0.999967	0.147025	0.0926157	0.529744	0.999701	0.126951	-0.586973	0.000216875	0.00737997	-0.649815	-0.0131911	0.918927	0.999939	-0.0246151	0.579458	0.000570766	0.0220148	0.642066
ENSMUSG00000048249	Crebrf	17	CREB3 regulatory factor [Source:MGI Symbol;Acc:MGI:1924378]	77128	protein_coding	25.1305	27.9738	24.2754	25.0406	0.371179	9.86321e-05	0.00558887	0.397137	-0.0407024	0.742035	0.999967	-0.0573212	-0.0399661	0.755568	0.999701	-0.0488757	0.413598	0.00504271	0.055819	0.451162	0.00211703	0.986659	0.999939	0.00333191	-0.400218	0.00379435	0.0630992	-0.42768
ENSMUSG00000064345	mt-Nd2	MT	mitochondrially encoded NADH dehydrogenase 2 [Source:MGI Symbol;Acc:MGI:102500]	17717	protein_coding	610.166	655.082	541.728	583.914	0.380615	9.92185e-05	0.00559797	0.408286	-0.0748779	0.557103	0.999967	-0.111803	0.014069	0.922582	0.999701	0.0190687	0.465289	0.0035981	0.0456145	0.517055	0.0655352	0.613489	0.999939	0.125483	-0.333111	0.0473109	0.227259	-0.369596
ENSMUSG00000056692	Ilrun	17	inflammation and lipid regulator with UBA-like and NBR1-like domains [Source:MGI Symbol;Acc:MGI:106281]	224647	protein_coding	19.9928	13.3322	22.9456	20.3619	-0.348833	0.000102897	0.00578073	-0.370114	0.0743027	0.522496	0.999967	0.0974896	-0.0825973	0.482472	0.999701	-0.0975607	-0.437003	0.00158292	0.0267722	-0.470845	-0.131723	0.28463	0.999939	-0.199576	0.272593	0.0353775	0.1988	0.288579
ENSMUSG00000025867	Cplx2	13	complexin 2 [Source:MGI Symbol;Acc:MGI:104726]	12890	protein_coding	51.9101	32.6242	54.2627	52.5418	-0.406199	0.000106881	0.00597898	-0.440711	-0.00712579	0.946595	0.999967	-0.00906684	-0.0741151	0.554404	0.999701	-0.0901605	-0.409862	0.00103356	0.020362	-0.434931	-0.0599207	0.614866	0.999939	-0.0856412	0.342465	0.0140435	0.130189	0.366206
ENSMUSG00000029869	Ephb6	6	Eph receptor B6 [Source:MGI Symbol;Acc:MGI:1096338]	13848	protein_coding	8.07412	3.37882	7.87064	6.54157	-0.57387	0.000107612	0.00599436	-0.69989	0.0853218	0.529013	0.999967	0.165923	0.0728003	0.636439	0.999701	0.223447	-0.728373	0.000218275	0.00740988	-0.868766	0.00997828	0.921577	0.999939	0.0533744	0.778692	0.000237404	0.0135981	0.937382
ENSMUSG00000019505	Ubb	11	ubiquitin B [Source:MGI Symbol;Acc:MGI:98888]	22187	protein_coding	162.199	109.532	166.304	180.301	-0.428502	0.000111387	0.00613819	-0.470218	-0.123261	0.262221	0.999967	-0.155679	-0.16968	0.227632	0.999701	-0.223791	-0.294655	0.0328896	0.162551	-0.317508	-0.0439683	0.728915	0.999939	-0.0725918	0.23754	0.154834	0.405961	0.262818
ENSMUSG00000028854	Slc9a1	4	solute carrier family 9 (sodium/hydrogen exchanger), member 1 [Source:MGI Symbol;Acc:MGI:102462]	20544	protein_coding	1.83525	0.785935	1.34917	1.51379	-0.577921	0.000111088	0.00613819	-0.706438	-0.154236	0.232893	0.999967	-0.240456	0.12223	0.437621	0.999701	0.18967	-0.402577	0.0321185	0.160732	-0.469392	0.198554	0.125538	0.999939	0.426232	0.75478	0.000361493	0.0173895	0.910184
ENSMUSG00000003863	Ppfia3	7	protein tyrosine phosphatase, receptor type, f polypeptide (PTPRF), interacting protein (liprin), alpha 3 [Source:MGI Symbol;Acc:MGI:1924037]	76787	protein_coding	6.40073	3.01754	5.82954	5.44142	-0.515555	0.000111595	0.00613819	-0.600335	0.010456	0.937238	0.999967	0.0139928	0.105414	0.496494	0.999701	0.155748	-0.543008	0.0019103	0.0301243	-0.617046	0.0656904	0.612685	0.999939	0.137696	0.676762	0.000244786	0.0137136	0.76988
ENSMUSG00000039323	Igfbp2	1	insulin-like growth factor binding protein 2 [Source:MGI Symbol;Acc:MGI:96437]	16008	protein_coding	8.35407	2.9892	8.87339	5.94948	-0.595282	0.000113129	0.00618318	-0.748005	0.262169	0.0529893	0.999967	0.506333	0.104493	0.47085	0.999701	0.396162	-1.01545	1.29046e-06	0.000218519	-1.25763	-0.0162634	0.858248	0.999939	-0.113556	0.598805	0.0333448	0.195816	1.15752
ENSMUSG00000023019	Gpd1	15	glycerol-3-phosphate dehydrogenase 1 (soluble) [Source:MGI Symbol;Acc:MGI:95679]	14555	protein_coding	8.47094	3.99559	8.62654	7.76955	-0.578263	0.000113354	0.00618318	-0.705099	0.058613	0.645071	0.999967	0.0835704	0.0336498	0.828311	0.999701	0.0479957	-0.7006	5.06534e-05	0.00297724	-0.791707	-0.0210127	0.871301	0.999939	-0.0400877	0.657514	0.00100036	0.0298366	0.768223
ENSMUSG00000031833	Mast3	8	microtubule associated serine/threonine kinase 3 [Source:MGI Symbol;Acc:MGI:2683541]	546071	protein_coding	6.45789	2.92183	5.38557	5.31349	-0.528518	0.000113857	0.006185	-0.615524	-0.0269155	0.82667	0.999967	-0.0389816	0.134853	0.3778	0.999701	0.196533	-0.526544	0.000874705	0.0181632	-0.580582	0.125102	0.333791	0.999939	0.231355	0.720927	0.000143708	0.0112628	0.827004
ENSMUSG00000036966	Spryd3	15	SPRY domain containing 3 [Source:MGI Symbol;Acc:MGI:2446175]	223918	protein_coding	20.0268	10.6348	20.6059	18.1715	-0.46667	0.000114755	0.0062081	-0.524261	0.0903954	0.446695	0.999967	0.120139	0.0493887	0.734852	0.999701	0.0662043	-0.600475	1.76821e-05	0.00140508	-0.647403	-0.0345974	0.786304	0.999939	-0.0584416	0.545994	0.00126097	0.0342157	0.605815
ENSMUSG00000064354	mt-Co2	MT	mitochondrially encoded cytochrome c oxidase II [Source:MGI Symbol;Acc:MGI:102503]	17709	protein_coding	154.065	135.44	130.015	115.99	0.42631	0.000115531	0.00622445	0.465476	0.106192	0.410154	0.999967	0.162219	0.295156	0.0127655	0.999701	0.347405	0.269787	0.0975221	0.28863	0.300467	0.11042	0.3835	0.999939	0.180659	-0.0974603	0.428341	0.678784	-0.102238
ENSMUSG00000051375	Pcdh1	18	protocadherin 1 [Source:MGI Symbol;Acc:MGI:104692]	75599	protein_coding	8.99336	4.51714	7.69069	7.33469	-0.419607	0.000116484	0.0062502	-0.459626	0.0119882	0.914668	0.999967	0.0148078	0.151894	0.305349	0.999701	0.211402	-0.446079	0.000815117	0.0175139	-0.478196	0.108947	0.397451	0.999939	0.192436	0.611161	0.000524102	0.020984	0.686347
ENSMUSG00000008855	Hdac5	11	histone deacetylase 5 [Source:MGI Symbol;Acc:MGI:1333784]	15184	protein_coding	5.77232	2.06927	5.25877	3.90425	-0.552879	0.000119347	0.00637778	-0.663044	0.0806532	0.494952	0.999967	0.315477	0.152367	0.319755	0.999701	0.480141	-0.590272	0.0234626	0.135224	-0.981475	0.0254944	0.788387	0.999939	0.160566	0.695283	0.0116535	0.118171	1.15717
ENSMUSG00000029121	Crmp1	5	collapsin response mediator protein 1 [Source:MGI Symbol;Acc:MGI:107793]	12933	protein_coding	15.6344	10.8477	16.0142	16.9138	-0.37375	0.000121899	0.00648778	-0.399229	-0.108697	0.292196	0.999967	-0.131956	-0.157357	0.17652	0.999701	-0.184564	-0.256299	0.0372891	0.173902	-0.270744	-0.041121	0.724141	0.999939	-0.0570658	0.218531	0.097107	0.322667	0.231069
ENSMUSG00000033955	Tnks1bp1	2	tankyrase 1 binding protein 1 [Source:MGI Symbol;Acc:MGI:2446193]	228140	protein_coding	3.62872	1.69594	4.02562	3.199	-0.554071	0.000123393	0.00648851	-0.665816	0.13037	0.333918	0.999967	0.234376	0.073055	0.639467	0.999701	0.107547	-0.771812	4.63484e-05	0.00278894	-0.903699	-0.0605749	0.639796	0.999939	-0.131452	0.69165	0.000217906	0.013175	0.788818
ENSMUSG00000003199	Mpnd	17	MPN domain containing [Source:MGI Symbol;Acc:MGI:1915297]	68047	protein_coding	10.0726	3.65009	9.39437	7.30859	-0.595591	0.000122956	0.00648851	-0.749451	0.148164	0.27285	0.999967	0.268261	0.111923	0.456666	0.999701	0.375664	-0.860927	9.78559e-06	0.000980213	-1.02031	0.0379431	0.762091	0.999939	0.103506	0.664504	0.0166127	0.14214	1.13782
ENSMUSG00000001729	Akt1	12	thymoma viral proto-oncogene 1 [Source:MGI Symbol;Acc:MGI:87986]	11651	protein_coding	15.6278	7.23252	15.8681	13.2608	-0.529952	0.00012317	0.00648851	-0.62225	0.128699	0.313557	0.999967	0.19041	0.103674	0.508757	0.999701	0.157973	-0.735528	4.45976e-06	0.000556453	-0.815681	-0.018474	0.886884	0.999939	-0.036787	0.68597	0.000425926	0.0189024	0.794888
ENSMUSG00000024220	Zfp523	17	zinc finger protein 523 [Source:MGI Symbol;Acc:MGI:2687278]	224656	protein_coding	2.46373	0.855957	2.46919	2.01145	-0.681319	0.000124224	0.00650615	-0.974834	0.0342579	0.747291	0.999967	0.177773	0.0544847	0.701729	0.999701	0.216582	-0.888533	8.13752e-05	0.00384108	-1.15572	0.00495173	0.956962	0.999939	0.034195	0.938007	6.525e-05	0.00721714	1.20583
ENSMUSG00000036634	Mag	7	myelin-associated glycoprotein [Source:MGI Symbol;Acc:MGI:96912]	17136	protein_coding	19.8657	12.5436	23.0432	20.9265	-0.441824	0.000124773	0.00650897	-0.490822	0.0359459	0.781224	0.999967	0.053767	-0.104148	0.495861	0.999701	-0.153502	-0.490792	0.00267104	0.0377662	-0.547296	-0.103473	0.425513	0.999939	-0.2113	0.311356	0.086536	0.304519	0.352064
ENSMUSG00000046719	Nxph3	11	neurexophilin 3 [Source:MGI Symbol;Acc:MGI:1336188]	104079	protein_coding	3.20924	1.16857	2.47602	2.47157	-0.633124	0.00012717	0.00659958	-0.834469	-0.0414575	0.758649	0.999967	-0.0861074	0.153787	0.349202	0.999701	0.288815	-0.607181	0.00427944	0.0505597	-0.751447	0.130047	0.294334	0.999939	0.371081	0.859282	0.000397133	0.018517	1.13758
ENSMUSG00000020238	Ncln	10	nicalin [Source:MGI Symbol;Acc:MGI:1926081]	103425	protein_coding	2.50976	0.63664	2.25332	1.56868	-0.698053	0.000127513	0.00659958	-1.04736	0.0745791	0.480141	0.999967	0.396716	0.111712	0.386553	0.999701	0.590167	-1.03734	1.55053e-05	0.00130501	-1.4473	0.0190709	0.8075	0.999939	0.189312	0.718488	0.0102486	0.11087	1.6511
ENSMUSG00000024213	Nudt3	17	nudix (nucleotide diphosphate linked moiety X)-type motif 3 [Source:MGI Symbol;Acc:MGI:1928484]	56409	protein_coding	30.5089	19.6147	34.4791	30.6072	-0.37087	0.000131363	0.0067457	-0.398373	0.0881558	0.423809	0.999967	0.110328	-0.0559409	0.654386	0.999701	-0.0689267	-0.481833	0.000133346	0.00521076	-0.511813	-0.125168	0.301414	0.999939	-0.184072	0.324782	0.018551	0.150013	0.346325
ENSMUSG00000001229	Dpp9	17	dipeptidylpeptidase 9 [Source:MGI Symbol;Acc:MGI:2443967]	224897	protein_coding	2.70668	1.251	2.44794	2.26642	-0.522715	0.000131312	0.0067457	-0.613097	0.035097	0.778423	0.999967	0.0455258	0.110229	0.486641	0.999701	0.171322	-0.593252	0.00033812	0.00973568	-0.662154	0.0578994	0.655341	0.999939	0.121774	0.671606	0.00119941	0.0331561	0.799158
ENSMUSG00000039834	Zfp335	2	zinc finger protein 335 [Source:MGI Symbol;Acc:MGI:2682313]	329559	protein_coding	1.60406	0.538287	1.38685	1.23505	-0.669542	0.000132714	0.00678853	-0.947553	0.028392	0.832284	0.999967	0.0549177	0.154865	0.346151	0.999701	0.293563	-0.765356	0.000793849	0.0173186	-1.00554	0.0767397	0.53	0.999939	0.234529	0.969476	3.99567e-05	0.00564412	1.25425
ENSMUSG00000024773	Atg2a	19	autophagy related 2A [Source:MGI Symbol;Acc:MGI:1916291]	329015	protein_coding	1.44457	0.548198	1.33293	1.08971	-0.59404	0.000137426	0.00700233	-0.743363	0.118349	0.377619	0.999967	0.199668	0.194261	0.228306	0.999701	0.320794	-0.785477	0.000106893	0.00459348	-0.946351	0.0472671	0.711089	0.999939	0.11721	0.871812	9.20847e-05	0.00858719	1.07854
ENSMUSG00000002489	Tiam1	16	T cell lymphoma invasion and metastasis 1 [Source:MGI Symbol;Acc:MGI:103306]	21844	protein_coding	7.55684	4.93097	7.53774	7.61714	-0.360079	0.000138209	0.00701505	-0.385373	-0.0637364	0.588172	0.999967	-0.0863108	-0.0669152	0.59023	0.999701	-0.0818103	-0.280247	0.0458862	0.193229	-0.302308	-9.90312e-05	0.999366	0.999939	6.995e-06	0.300048	0.0285009	0.181084	0.319718
ENSMUSG00000020235	Fzr1	10	fizzy and cell division cycle 20 related 1 [Source:MGI Symbol;Acc:MGI:1926790]	56371	protein_coding	3.868	1.34469	3.5707	2.99212	-0.654886	0.000139575	0.00705713	-0.895581	0.0828061	0.541196	0.999967	0.159699	0.0760074	0.60072	0.999701	0.284963	-0.862599	3.74068e-05	0.00242956	-1.05829	0.0419377	0.734727	0.999939	0.121126	0.91286	0.000139987	0.0112628	1.1939
ENSMUSG00000017344	Vtn	11	vitronectin [Source:MGI Symbol;Acc:MGI:98940]	22370	protein_coding	17.7149	13.7869	20.8912	21.8538	-0.390872	0.000140649	0.00705716	-0.421087	-0.0935755	0.365962	0.999967	-0.114178	-0.289693	0.0347134	0.999701	-0.374676	-0.29315	0.0198721	0.123324	-0.310104	-0.167671	0.180087	0.999939	-0.265029	0.0592777	0.712785	0.863311	0.0631941
ENSMUSG00000040390	Map3k10	7	mitogen-activated protein kinase kinase kinase 10 [Source:MGI Symbol;Acc:MGI:1346879]	269881	protein_coding	5.58315	2.02162	5.98131	4.10869	-0.603577	0.000140138	0.00705716	-0.76818	0.114244	0.338153	0.999967	0.434735	0.100343	0.495997	0.999701	0.36018	-0.986196	1.77561e-06	0.000277541	-1.20595	-0.0126326	0.8945	0.999939	-0.0787641	0.657996	0.0180181	0.147488	1.14236
ENSMUSG00000038976	Ppp1r9b	11	protein phosphatase 1, regulatory subunit 9B [Source:MGI Symbol;Acc:MGI:2387581]	217124	protein_coding	37.5577	18.3482	41.3024	31.4892	-0.468889	0.000141791	0.00708742	-0.529382	0.17733	0.182678	0.999967	0.297511	0.119856	0.436284	0.999701	0.176898	-0.732419	1.96327e-05	0.00149335	-0.829786	-0.0594812	0.646574	0.999939	-0.124927	0.641197	0.000281651	0.0149814	0.720563
ENSMUSG00000061451	Tmem151a	19	transmembrane protein 151A [Source:MGI Symbol;Acc:MGI:2147713]	381199	protein_coding	5.9411	2.61365	5.31566	4.55451	-0.483973	0.000146142	0.00724974	-0.553704	0.106437	0.397791	0.999967	0.150968	0.193561	0.220887	0.999701	0.301344	-0.639309	6.69676e-05	0.00347645	-0.707747	0.0690551	0.59435	0.999939	0.146314	0.740377	0.000237645	0.0135981	0.869796
ENSMUSG00000026360	Rgs2	1	regulator of G-protein signaling 2 [Source:MGI Symbol;Acc:MGI:1098271]	19735	protein_coding	16.7851	18.5158	17.3616	15.9519	0.415901	0.000146105	0.00724974	0.456257	0.0747501	0.532221	0.999967	0.102898	0.0157276	0.903292	0.999701	0.0198378	0.322381	0.0260147	0.143479	0.349972	-0.0563252	0.651155	0.999939	-0.0883901	-0.387221	0.00853049	0.101653	-0.418197
ENSMUSG00000054252	Fgfr3	5	fibroblast growth factor receptor 3 [Source:MGI Symbol;Acc:MGI:95524]	14184	protein_coding	6.67604	4.3253	6.81937	7.28444	-0.451519	0.000149397	0.00738338	-0.504642	-0.117296	0.370632	0.999967	-0.189239	-0.143949	0.3259	0.999701	-0.199995	-0.281477	0.108503	0.305404	-0.318652	-0.00795142	0.95118	0.999939	-0.0153575	0.287984	0.0984416	0.325142	0.320498
ENSMUSG00000024392	Bag6	17	BCL2-associated athanogene 6 [Source:MGI Symbol;Acc:MGI:1919439]	224727	protein_coding	7.70422	3.9287	7.239	6.72659	-0.469273	0.000150339	0.00740208	-0.531248	0.0217061	0.863138	0.999967	0.0288017	0.0779936	0.611363	0.999701	0.113244	-0.505102	0.00215294	0.0326128	-0.563553	0.0397954	0.759284	0.999939	0.0804157	0.572721	0.00274321	0.0519517	0.659334
ENSMUSG00000024163	Mapk8ip3	17	mitogen-activated protein kinase 8 interacting protein 3 [Source:MGI Symbol;Acc:MGI:1353598]	30957	protein_coding	18.4373	10.0101	17.3238	15.8601	-0.386829	0.000151679	0.00744017	-0.418706	0.0388241	0.752836	0.999967	0.0541439	0.105692	0.455755	0.999701	0.139773	-0.437486	0.00273357	0.0383834	-0.476068	0.0462748	0.719057	0.999939	0.0814751	0.524864	0.000822053	0.0262167	0.573229
ENSMUSG00000067629	Syngap1	17	synaptic Ras GTPase activating protein 1 homolog (rat) [Source:MGI Symbol;Acc:MGI:3039785]	240057	protein_coding	8.82827	5.09875	8.24986	8.4984	-0.445047	0.000153026	0.00747837	-0.495712	-0.0744038	0.516037	0.999967	-0.0977789	-0.018583	0.895721	0.999701	-0.0252119	-0.368351	0.0126161	0.0963241	-0.401727	0.0405102	0.751033	0.999939	0.0684704	0.43628	0.0106876	0.11378	0.48575
ENSMUSG00000022565	Plec	15	plectin [Source:MGI Symbol;Acc:MGI:1277961]	18810	protein_coding	3.18557	1.16334	2.62422	2.25771	-0.57257	0.000156374	0.0076137	-0.704761	0.0618246	0.648163	0.999967	0.118021	0.130428	0.393692	0.999701	0.413109	-0.530553	0.0375782	0.174563	-0.826405	0.0530861	0.596979	0.999939	0.290976	0.67827	0.0139361	0.12963	1.13216
ENSMUSG00000038147	Cd84	1	CD84 antigen [Source:MGI Symbol;Acc:MGI:1336885]	12523	protein_coding	1.23481	1.42094	0.910894	0.977105	0.607257	0.000157844	0.00765688	0.784557	-0.0758594	0.572452	0.999967	-0.128572	0.18053	0.247881	0.999701	0.280674	0.76481	8.22598e-05	0.00384889	0.910033	0.199449	0.124582	0.999939	0.404368	-0.414178	0.0379065	0.206857	-0.486602
ENSMUSG00000040462	Os9	10	amplified in osteosarcoma [Source:MGI Symbol;Acc:MGI:1924301]	216440	protein_coding	20.6739	11.2483	20.4868	18.2528	-0.412569	0.000162544	0.00785592	-0.451646	0.072546	0.54369	0.999967	0.0970819	0.0717334	0.628353	0.999701	0.099235	-0.508446	0.000478735	0.0124035	-0.551943	-0.00113391	0.993004	0.999939	-0.00202179	0.504784	0.00409838	0.066285	0.565817
ENSMUSG00000040479	Dgkz	2	diacylglycerol kinase zeta [Source:MGI Symbol;Acc:MGI:1278339]	104418	protein_coding	23.4744	11.5232	25.5357	20.273	-0.491269	0.000163194	0.0078584	-0.564517	0.142209	0.286361	0.999967	0.240543	0.0942721	0.53779	0.999701	0.137073	-0.708322	5.61789e-05	0.00315372	-0.808355	-0.052222	0.68745	0.999939	-0.107912	0.638343	0.000298235	0.0153709	0.716814
ENSMUSG00000037843	Vstm2l	2	V-set and transmembrane domain containing 2-like [Source:MGI Symbol;Acc:MGI:2685537]	277432	protein_coding	3.77216	0.778537	3.08695	2.42434	-0.731042	0.000164754	0.00787585	-1.37476	0.0908259	0.48164	0.999967	0.242344	0.105577	0.411397	0.999701	0.560387	-1.12013	5.43968e-06	0.000639455	-1.62018	0.0848927	0.462716	0.999939	0.3135	1.2829	1.48677e-06	0.000537945	1.94939
ENSMUSG00000021194	Chga	12	chromogranin A [Source:MGI Symbol;Acc:MGI:88394]	12652	protein_coding	19.8365	9.96479	20.7917	16.9621	-0.461652	0.000164545	0.00787585	-0.519968	0.165331	0.168689	0.999967	0.223842	0.10202	0.50033	0.999701	0.145425	-0.678592	1.18982e-05	0.00109043	-0.746747	-0.0436938	0.736123	0.999939	-0.0826484	0.59454	0.00155569	0.0379497	0.680207
ENSMUSG00000028964	Park7	4	Parkinson disease (autosomal recessive, early onset) 7 [Source:MGI Symbol;Acc:MGI:2135637]	57320	protein_coding	34.4433	19.9081	35.4201	33.4272	-0.448601	0.000167934	0.00796991	-0.500696	0.0353635	0.744323	0.999967	0.0429126	-0.0231361	0.868922	0.999701	-0.0318658	-0.508765	0.00021532	0.00736179	-0.546644	-0.0495008	0.69307	0.999939	-0.0792254	0.437936	0.00929941	0.106073	0.48437
ENSMUSG00000028137	Celf3	3	CUGBP, Elav-like family member 3 [Source:MGI Symbol;Acc:MGI:1926034]	78784	protein_coding	4.94188	2.15551	5.13373	4.26254	-0.582732	0.000167351	0.00796991	-0.731501	0.0909669	0.502069	0.999967	0.173461	0.0863698	0.590783	0.999701	0.137563	-0.759726	0.000127487	0.00503852	-0.908045	-0.0171388	0.893632	0.999939	-0.0402108	0.753341	0.000179153	0.0119441	0.883503
ENSMUSG00000030519	Apba2	7	amyloid beta (A4) precursor protein-binding, family A, member 2 [Source:MGI Symbol;Acc:MGI:1261791]	11784	protein_coding	25.3836	13.86	25.0562	22.4176	-0.408228	0.000168985	0.0079909	-0.447164	0.0613285	0.61954	0.999967	0.0856881	0.0772037	0.591952	0.999701	0.103336	-0.493218	0.000703912	0.0158928	-0.536022	0.00746523	0.953738	0.999939	0.013274	0.515176	0.00139987	0.0361854	0.565601
ENSMUSG00000026259	Ngef	1	neuronal guanine nucleotide exchange factor [Source:MGI Symbol;Acc:MGI:1858414]	53972	protein_coding	25.1232	17.2483	27.0051	27.3268	-0.392028	0.000171231	0.00806812	-0.423181	-0.0622297	0.56303	0.999967	-0.0769619	-0.161856	0.203378	0.999701	-0.197943	-0.328553	0.0114403	0.0908582	-0.349992	-0.0847811	0.485206	0.999939	-0.1253	0.225309	0.120221	0.356765	0.241803
ENSMUSG00000024429	Gnl1	17	guanine nucleotide binding protein-like 1 [Source:MGI Symbol;Acc:MGI:95764]	14670	protein_coding	11.2756	6.4546	12.1438	10.4625	-0.413928	0.000173972	0.00816797	-0.454942	0.101601	0.405165	0.999967	0.140387	0.019767	0.891444	0.999701	0.0261978	-0.541774	0.000540672	0.0133727	-0.598383	-0.0645428	0.617793	0.999939	-0.118218	0.442784	0.0111643	0.114862	0.495755
ENSMUSG00000045752	Tssc4	7	tumor-suppressing subchromosomal transferable fragment 4 [Source:MGI Symbol;Acc:MGI:1861712]	56844	protein_coding	4.60592	1.54677	4.07622	3.51916	-0.660499	0.000179554	0.00833109	-0.935325	0.0766153	0.569467	0.999967	0.127494	0.17049	0.297703	0.999701	0.305625	-0.849687	7.71219e-05	0.00371696	-1.06535	0.0685032	0.589632	0.999939	0.173722	0.950869	8.2149e-05	0.00812338	1.25479
ENSMUSG00000018974	Sart3	5	squamous cell carcinoma antigen recognized by T cells 3 [Source:MGI Symbol;Acc:MGI:1858230]	53890	protein_coding	3.25424	1.57826	3.52816	2.95595	-0.544618	0.000180225	0.00833109	-0.653286	0.116809	0.369602	0.999967	0.177526	0.0467124	0.759572	0.999701	0.0637294	-0.725293	7.19784e-05	0.00361774	-0.833921	-0.0595986	0.6463	0.999939	-0.118166	0.632331	0.00133645	0.0353522	0.73259
ENSMUSG00000035781	R3hdm4	10	R3H domain containing 4 [Source:MGI Symbol;Acc:MGI:1924814]	109284	protein_coding	9.71144	5.68119	10.2261	9.52758	-0.447062	0.000180016	0.00833109	-0.497555	0.0329398	0.769047	0.999967	0.0401539	-0.0371661	0.784803	0.999701	-0.0487027	-0.498785	0.000688332	0.0156653	-0.540889	-0.0585746	0.640969	0.999939	-0.0931391	0.421893	0.010809	0.114363	0.464225
ENSMUSG00000020932	Gfap	11	glial fibrillary acidic protein [Source:MGI Symbol;Acc:MGI:95697]	14580	protein_coding	32.4968	23.7462	21.8988	20.2013	0.433393	0.000180615	0.00833109	0.479006	0.0359774	0.778754	0.999967	0.0529563	0.456953	0.00130385	0.302741	0.607613	0.37861	0.0195712	0.122425	0.423065	0.301486	0.0196691	0.999939	0.550194	0.129807	0.419411	0.671242	0.142526
ENSMUSG00000059213	Ddn	15	dendrin [Source:MGI Symbol;Acc:MGI:108101]	13199	protein_coding	47.3205	28.785	52.2888	43.4114	-0.331139	0.00018392	0.00845389	-0.350874	0.142479	0.229795	0.999967	0.191707	0.0397027	0.767841	0.999701	0.050108	-0.504871	0.000326185	0.00951043	-0.545787	-0.0872699	0.493286	0.999939	-0.146048	0.385112	0.0100444	0.110197	0.416794
ENSMUSG00000060240	Cend1	7	cell cycle exit and neuronal differentiation 1 [Source:MGI Symbol;Acc:MGI:1929898]	57754	protein_coding	46.9305	21.6583	44.5491	39.1725	-0.513132	0.000184713	0.00846077	-0.600903	0.0850881	0.497101	0.999967	0.121594	0.118765	0.448236	0.999701	0.181108	-0.660209	1.69952e-05	0.00135809	-0.725253	0.0285324	0.826019	0.999939	0.0552798	0.688708	0.000357772	0.0173402	0.796103
ENSMUSG00000064370	mt-Cytb	MT	mitochondrially encoded cytochrome b [Source:MGI Symbol;Acc:MGI:102501]	17711	protein_coding	1837.31	1946.94	1736.46	1800.17	0.336946	0.000191685	0.00874963	0.35735	-0.0342244	0.788119	0.999967	-0.0509689	-0.0187583	0.878589	0.999701	-0.0225406	0.363405	0.0250093	0.140265	0.405346	0.0134307	0.916679	0.999939	0.0233137	-0.338043	0.0149697	0.134819	-0.36159
ENSMUSG00000041164	Zmiz2	11	zinc finger, MIZ-type containing 2 [Source:MGI Symbol;Acc:MGI:106374]	52915	protein_coding	3.55087	1.35213	2.79142	2.62919	-0.570343	0.000193733	0.00875193	-0.708739	-0.00547043	0.967801	0.999967	-0.0169874	0.102276	0.495498	0.999701	0.34555	-0.568527	0.00629052	0.0646469	-0.695136	0.0584875	0.542805	0.999939	0.358616	0.604292	0.0303554	0.186683	1.06821
ENSMUSG00000014602	Kif1a	1	kinesin family member 1A [Source:MGI Symbol;Acc:MGI:108391]	16560	protein_coding	71.1763	45.2055	69.1076	68.6089	-0.337849	0.000193489	0.00875193	-0.35848	-0.0370396	0.725092	0.999967	-0.045576	-0.0186813	0.885713	0.999701	-0.0232156	-0.301111	0.00846253	0.0766694	-0.316351	0.0120711	0.921292	0.999939	0.0180466	0.327652	0.01842	0.149468	0.350434
ENSMUSG00000003873	Bax	7	BCL2-associated X protein [Source:MGI Symbol;Acc:MGI:99702]	12028	protein_coding	4.86213	1.80002	5.33038	4.13573	-0.663675	0.000192496	0.00875193	-0.945395	0.170362	0.205123	0.999967	0.288626	0.0858835	0.600286	0.999701	0.150447	-0.997703	3.01012e-06	0.000418634	-1.23716	-0.0567127	0.655439	0.999939	-0.142281	0.836007	0.000635294	0.0235186	1.11044
ENSMUSG00000013033	Adgrl1	8	adhesion G protein-coupled receptor L1 [Source:MGI Symbol;Acc:MGI:1929461]	330814	protein_coding	19.1658	11.6167	17.9074	18.2138	-0.380886	0.000194568	0.00875957	-0.41054	-0.062731	0.560053	0.999967	-0.0775858	-0.00626753	0.962352	0.999701	-0.00765144	-0.317056	0.0117725	0.09264	-0.336888	0.0431741	0.726452	0.999939	0.0657959	0.387545	0.0091189	0.104722	0.418869
ENSMUSG00000024958	Gpr137	19	G protein-coupled receptor 137 [Source:MGI Symbol;Acc:MGI:2147529]	107173	protein_coding	7.54653	3.02405	7.30044	6.06235	-0.589836	0.000196148	0.00880054	-0.749394	0.0775411	0.566748	0.999967	0.158002	0.0651233	0.659004	0.999701	0.231879	-0.723237	0.000839533	0.0176911	-0.91032	0.0102583	0.911327	0.999939	0.0696672	0.540595	0.0539653	0.24353	0.995567
ENSMUSG00000028833	Ncdn	4	neurochondrin [Source:MGI Symbol;Acc:MGI:1347351]	26562	protein_coding	54.2502	14.5007	42.8308	37.2293	-0.698637	0.00019749	0.00883061	-1.10579	0.0290507	0.81425	0.999967	0.0981885	0.0991082	0.46573	0.999701	0.455712	-0.782915	0.00204342	0.0313975	-1.20715	0.0458517	0.599874	0.999939	0.353379	0.752002	0.00755275	0.0949507	1.57534
ENSMUSG00000089715	Cbx6	15	chromobox 6 [Source:MGI Symbol;Acc:MGI:3512628]	494448	protein_coding	8.72204	5.54781	9.10174	8.43959	-0.343761	0.000204215	0.00903908	-0.365032	0.0277346	0.810319	0.999967	0.0360442	-0.0216835	0.853667	0.999701	-0.0253891	-0.376175	0.0061983	0.0639802	-0.404531	-0.0440581	0.719105	0.999939	-0.0657965	0.336271	0.00907034	0.104445	0.355684
ENSMUSG00000046378	Asphd1	7	aspartate beta-hydroxylase domain containing 1 [Source:MGI Symbol;Acc:MGI:2685014]	233879	protein_coding	2.19623	0.820555	2.15928	2.00859	-0.684208	0.000204089	0.00903908	-1.03899	0.00943046	0.944392	0.999967	0.00507417	0.0346706	0.831394	0.999701	0.0503964	-0.769245	0.00119352	0.022367	-1.04725	0.0138521	0.912177	0.999939	0.04109	0.831118	0.000685531	0.024242	1.10408
ENSMUSG00000025318	Jph3	8	junctophilin 3 [Source:MGI Symbol;Acc:MGI:1891497]	57340	protein_coding	8.94528	3.77001	8.4584	6.37268	-0.452942	0.000205251	0.00905444	-0.509914	0.166644	0.216165	0.999967	0.298271	0.253721	0.11284	0.999701	0.410686	-0.684055	0.000449186	0.0118571	-0.811496	0.0213764	0.836444	0.999939	0.107964	0.785722	0.000157462	0.0115435	0.936731
ENSMUSG00000060212	Pcnx2	8	pecanex homolog 2 [Source:MGI Symbol;Acc:MGI:2445010]	270109	protein_coding	5.6308	3.06393	5.37615	5.08068	-0.435208	0.000212931	0.00936184	-0.485141	0.0126026	0.917839	0.999967	0.01585	0.0570754	0.677865	0.999701	0.0724643	-0.457994	0.00326171	0.0428786	-0.504461	0.0308709	0.808951	0.999939	0.0524757	0.521995	0.0012154	0.0333477	0.572829
ENSMUSG00000056629	Fkbp2	19	FK506 binding protein 2 [Source:MGI Symbol;Acc:MGI:95542]	14227	protein_coding	11.4583	5.70224	10.6236	10.1895	-0.502501	0.000214917	0.00941767	-0.589031	0.0176077	0.883707	0.999967	0.0194156	0.0678276	0.656416	0.999701	0.0947892	-0.56218	0.000135296	0.00527245	-0.611348	0.0406396	0.752421	0.999939	0.0709556	0.612669	0.0010863	0.0313833	0.699096
ENSMUSG00000030682	Cdipt	7	CDP-diacylglycerol--inositol 3-phosphatidyltransferase (phosphatidylinositol synthase) [Source:MGI Symbol;Acc:MGI:105491]	52858	protein_coding	19.8458	11.0808	19.4486	18.8638	-0.457702	0.000216724	0.00946529	-0.517633	-0.0156991	0.898227	0.999967	-0.0248069	0.00302692	0.983868	0.999701	0.0022724	-0.454559	0.00251771	0.0363204	-0.49574	0.0124559	0.923193	0.999939	0.0224528	0.476433	0.00780474	0.0968738	0.535954
ENSMUSG00000037098	Rab11fip3	17	RAB11 family interacting protein 3 (class II) [Source:MGI Symbol;Acc:MGI:2444431]	215445	protein_coding	4.22361	2.26395	4.15341	3.85106	-0.458477	0.000218941	0.00953047	-0.522671	0.0326101	0.792539	0.999967	0.0425788	0.0480561	0.732423	0.999701	0.0603434	-0.517758	0.000730445	0.0162088	-0.568526	0.00773974	0.951532	0.999939	0.0134167	0.544916	0.000724078	0.0245744	0.598259
ENSMUSG00000029345	Tfip11	5	tuftelin interacting protein 11 [Source:MGI Symbol;Acc:MGI:1930075]	54723	protein_coding	2.8273	1.26422	2.24132	2.40489	-0.552307	0.000221068	0.00959129	-0.680491	-0.100429	0.430386	0.999967	-0.158521	0.101545	0.519408	0.999701	0.152989	-0.464418	0.00737091	0.0711771	-0.524731	0.153064	0.238572	0.999939	0.307479	0.713922	0.00053903	0.0213497	0.847553
ENSMUSG00000029101	Rgs12	5	regulator of G-protein signaling 12 [Source:MGI Symbol;Acc:MGI:1918979]	71729	protein_coding	4.07285	2.33717	4.38263	4.08393	-0.481806	0.00022367	0.0096628	-0.558087	0.0217285	0.865306	0.999967	0.0284933	-0.0519102	0.729433	0.999701	-0.0769457	-0.534427	0.000675247	0.0154555	-0.589548	-0.0604504	0.64003	0.999939	-0.109955	0.444053	0.0109441	0.114605	0.496215
ENSMUSG00000009739	Pou6f1	15	POU domain, class 6, transcription factor 1 [Source:MGI Symbol;Acc:MGI:102935]	19009	protein_coding	6.61803	4.1322	7.33598	6.587	-0.393178	0.000224473	0.0096628	-0.429036	0.0665936	0.57063	0.999967	0.087	-0.0500779	0.68933	0.999701	-0.0623546	-0.480945	0.000675852	0.0154555	-0.519302	-0.101358	0.411035	0.999939	-0.153987	0.358319	0.0109815	0.114671	0.382855
ENSMUSG00000033065	Pfkm	15	phosphofructokinase, muscle [Source:MGI Symbol;Acc:MGI:97548]	18642	protein_coding	66.1135	41.5552	69.9859	65.7435	-0.383423	0.000224921	0.0096628	-0.415452	0.0283877	0.786682	0.999967	0.034379	-0.0525663	0.679673	0.999701	-0.0646582	-0.425667	0.000824302	0.0176277	-0.452874	-0.0706378	0.559097	0.999939	-0.103515	0.340479	0.018989	0.151689	0.36638
ENSMUSG00000009035	Tmem184b	15	transmembrane protein 184b [Source:MGI Symbol;Acc:MGI:2445179]	223693	protein_coding	2.76367	1.43872	2.65411	2.67851	-0.540039	0.000227894	0.00966834	-0.649365	-0.0585364	0.660839	0.999967	-0.104998	-0.0221768	0.88772	0.999701	-0.0374335	-0.464958	0.0177474	0.1166	-0.548025	0.0274718	0.831335	0.999939	0.0633513	0.528479	0.0111477	0.11486	0.627069
ENSMUSG00000058569	Tmed9	13	transmembrane p24 trafficking protein 9 [Source:MGI Symbol;Acc:MGI:1914761]	67511	protein_coding	13.0435	8.03284	14.435	13.3777	-0.438758	0.000226207	0.00966834	-0.490996	0.0583068	0.586655	0.999967	0.0712747	-0.0837654	0.550841	0.999701	-0.111789	-0.522547	0.000199538	0.00697354	-0.565036	-0.115931	0.357458	0.999939	-0.187375	0.354623	0.0388383	0.208815	0.3945
ENSMUSG00000063802	Hspbp1	7	HSPA (heat shock 70kDa) binding protein, cytoplasmic cochaperone 1 [Source:MGI Symbol;Acc:MGI:1913495]	66245	protein_coding	8.22247	2.15864	7.08978	5.15902	-0.670134	0.000228346	0.00966834	-0.994175	0.170767	0.205693	0.999967	0.368207	0.102238	0.411856	0.999701	0.59195	-1.09343	3.27449e-07	7.05703e-05	-1.36502	0.0261887	0.755958	0.999939	0.21928	0.641647	0.0205328	0.156346	1.60049
ENSMUSG00000036882	Arhgap33	7	Rho GTPase activating protein 33 [Source:MGI Symbol;Acc:MGI:2673998]	233071	protein_coding	2.64742	1.14411	2.40554	2.35033	-0.602632	0.000228349	0.00966834	-0.787986	-0.0241752	0.857888	0.999967	-0.0533822	0.060868	0.704858	0.999701	0.0944025	-0.618552	0.00187756	0.0298063	-0.737792	0.0629078	0.625817	0.999939	0.143645	0.745849	0.000435291	0.0192023	0.896718
ENSMUSG00000019470	Xab2	8	XPA binding protein 2 [Source:MGI Symbol;Acc:MGI:1914689]	67439	protein_coding	4.08495	2.03957	4.31672	3.76689	-0.527941	0.00023012	0.00967594	-0.634721	0.0818329	0.531845	0.999967	0.124129	0.0289756	0.854037	0.999701	0.0410034	-0.684095	3.09172e-05	0.00212448	-0.761829	-0.0439575	0.735015	0.999939	-0.0875002	0.598775	0.0019095	0.0425636	0.690376
ENSMUSG00000002524	Puf60	15	poly-U binding splicing factor 60 [Source:MGI Symbol;Acc:MGI:1915209]	67959	protein_coding	23.9727	15.5198	26.7361	24.9615	-0.402117	0.000230379	0.00967594	-0.439869	0.0369662	0.732829	0.999967	0.0451103	-0.103974	0.414972	0.999701	-0.128669	-0.455206	0.000753064	0.0165739	-0.487982	-0.120029	0.324118	0.999939	-0.178298	0.303261	0.0432189	0.21861	0.327232
ENSMUSG00000026479	Lamc2	1	laminin, gamma 2 [Source:MGI Symbol;Acc:MGI:99913]	16782	protein_coding	1.84243	1.2684	2.35192	2.30335	-0.518157	0.000232011	0.00971342	-0.618028	-0.00910649	0.939214	0.999967	-0.0157787	-0.288906	0.0379618	0.999701	-0.381776	-0.543113	0.000673818	0.0154555	-0.604659	-0.239705	0.0530606	0.999939	-0.370707	0.22511	0.205563	0.4706	0.252999
ENSMUSG00000038740	Mvb12b	2	multivesicular body subunit 12B [Source:MGI Symbol;Acc:MGI:1919793]	72543	protein_coding	6.68815	3.75622	6.62373	6.24522	-0.437116	0.000233053	0.00972607	-0.486857	0.0143224	0.904344	0.999967	0.0173748	0.0174577	0.900208	0.999701	0.0218336	-0.468022	0.00144366	0.0251034	-0.507616	-0.000319834	0.997985	0.999939	-7.66236e-06	0.477874	0.00313769	0.0566421	0.523871
ENSMUSG00000022415	Syngr1	15	synaptogyrin 1 [Source:MGI Symbol;Acc:MGI:1328323]	20972	protein_coding	41.5183	26.925	44.1486	40.2491	-0.31966	0.000239494	0.00986955	-0.337199	0.062863	0.537313	0.999967	0.0755222	-0.0234852	0.845773	0.999701	-0.0281389	-0.39532	0.000703311	0.0158928	-0.415987	-0.0755638	0.525816	0.999939	-0.108038	0.306443	0.0200614	0.155326	0.325043
ENSMUSG00000070802	Pnmal2	7	PNMA-like 2 [Source:MGI Symbol;Acc:MGI:3645856]	434128	protein_coding	19.7508	11.2069	17.256	17.8179	-0.395279	0.00023934	0.00986955	-0.432572	-0.0779444	0.442894	0.999967	-0.0937459	0.0546667	0.683968	0.999701	0.0692805	-0.320035	0.0125852	0.0961915	-0.342177	0.104031	0.399427	0.999939	0.158738	0.472471	0.00261109	0.0505587	0.516814
ENSMUSG00000017670	Elmo2	2	engulfment and cell motility 2 [Source:MGI Symbol;Acc:MGI:2153045]	140579	protein_coding	13.8563	8.42178	14.1826	13.6565	-0.410301	0.000237628	0.00986955	-0.450185	-0.00309393	0.978233	0.999967	-0.00485831	-0.0417191	0.759268	0.999701	-0.054167	-0.416776	0.00281864	0.0390975	-0.448759	-0.0336987	0.788357	0.999939	-0.0537124	0.377362	0.0171623	0.144534	0.411865
ENSMUSG00000026437	Cdk18	1	cyclin-dependent kinase 18 [Source:MGI Symbol;Acc:MGI:97518]	18557	protein_coding	1.8354	0.961793	1.84211	1.78033	-0.538861	0.000238965	0.00986955	-0.652181	-0.00165926	0.989323	0.999967	3.04503e-05	-0.0266886	0.858694	0.999701	-0.0373917	-0.572693	0.00100962	0.0200037	-0.655811	-0.0223666	0.862541	0.999939	-0.0414734	0.539027	0.00624181	0.0863539	0.630134
ENSMUSG00000015396	Cd83	13	CD83 antigen [Source:MGI Symbol;Acc:MGI:1328316]		protein_coding	4.4538	5.07811	3.94601	3.83057	0.532942	0.000247488	0.0101671	0.640116	0.00653185	0.958652	0.999967	0.0146745	0.117796	0.433044	0.999701	0.170356	0.548586	0.00178551	0.0290531	0.622538	0.0823889	0.524122	0.999939	0.150293	-0.39105	0.0442463	0.220842	-0.45125
ENSMUSG00000002210	Smg9	7	smg-9 homolog, nonsense mediated mRNA decay factor (C. elegans) [Source:MGI Symbol;Acc:MGI:1919247]	71997	protein_coding	2.72833	1.07871	2.55525	2.36517	-0.635983	0.000250943	0.010277	-0.879358	0.0180181	0.894143	0.999967	0.0218835	0.0722094	0.658917	0.999701	0.123268	-0.723022	0.000862214	0.0179826	-0.904552	0.0366906	0.771384	0.999939	0.097268	0.786441	0.000936794	0.0284592	1.01703
ENSMUSG00000006215	Zbtb17	4	zinc finger and BTB domain containing 17 [Source:MGI Symbol;Acc:MGI:107410]	22642	protein_coding	2.74431	0.937119	2.52967	2.12308	-0.647221	0.000252356	0.0103027	-0.921365	0.0671276	0.617261	0.999967	0.144536	0.0713238	0.613466	0.999701	0.2906	-0.835638	0.000164631	0.00600439	-1.06867	0.0210504	0.819919	0.999939	0.141726	0.919528	0.000170162	0.0116072	1.22604
ENSMUSG00000010045	Tmem115	9	transmembrane protein 115 [Source:MGI Symbol;Acc:MGI:1930765]	56395	protein_coding	4.35845	1.9568	4.26963	3.89372	-0.582089	0.000259397	0.0103583	-0.739096	0.0405673	0.757188	0.999967	0.0561539	0.0591893	0.709276	0.999701	0.0876747	-0.679581	0.000457217	0.0119678	-0.798049	0.0126497	0.922229	0.999939	0.0270345	0.692826	0.00149271	0.037365	0.842327
ENSMUSG00000022414	Tab1	15	TGF-beta activated kinase 1/MAP3K7 binding protein 1 [Source:MGI Symbol;Acc:MGI:1913763]	66513	protein_coding	2.45748	1.28437	2.58026	2.5828	-0.589592	0.000259396	0.0103583	-0.755567	-0.0500458	0.711588	0.999967	-0.104002	-0.0864707	0.595023	0.999701	-0.15605	-0.529993	0.0131499	0.0985248	-0.654359	-0.0214932	0.864206	0.999939	-0.0558692	0.487728	0.0346455	0.198379	0.613895
ENSMUSG00000061306	Slc38a10	11	solute carrier family 38, member 10 [Source:MGI Symbol;Acc:MGI:1919305]	72055	protein_coding	5.43401	3.01129	5.98148	5.03068	-0.440047	0.000257545	0.0103583	-0.494561	0.124948	0.312772	0.999967	0.174596	0.0240015	0.87522	0.999701	0.0330342	-0.609019	0.000110352	0.00464393	-0.672219	-0.0745058	0.566094	0.999939	-0.145931	0.473978	0.0122786	0.121093	0.542981
ENSMUSG00000022391	Rangap1	15	RAN GTPase activating protein 1 [Source:MGI Symbol;Acc:MGI:103071]	19387	protein_coding	37.6755	23.0039	39.9454	36.1711	-0.375989	0.000259506	0.0103583	-0.407543	0.0721346	0.507783	0.999967	0.089627	-0.00790283	0.951927	0.999701	-0.0105634	-0.47286	0.000100603	0.00441661	-0.500146	-0.0706465	0.561462	0.999939	-0.104777	0.384424	0.00743582	0.0941636	0.412892
ENSMUSG00000064351	mt-Co1	MT	mitochondrially encoded cytochrome c oxidase I [Source:MGI Symbol;Acc:MGI:102504]	17708	protein_coding	8384.01	8921.42	7904.39	8281.92	0.330014	0.000260683	0.0103583	0.350003	-0.0513505	0.67925	0.999967	-0.0733212	-0.0292262	0.811302	0.999701	-0.0350474	0.381505	0.0132435	0.0987717	0.420256	0.0199663	0.875214	0.999939	0.0331642	-0.343325	0.0127033	0.123139	-0.366767
ENSMUSG00000019139	Isyna1	8	myo-inositol 1-phosphate synthase A1 [Source:MGI Symbol;Acc:MGI:1919030]	71780	protein_coding	2.94667	0.92618	2.92563	2.17169	-0.661863	0.000258083	0.0103583	-0.973953	0.143602	0.285088	0.999967	0.32005	0.176545	0.282821	0.999701	0.355737	-0.946619	6.6589e-05	0.00346946	-1.29679	0.00931865	0.937796	0.999939	0.0316058	0.964201	0.00014833	0.0114627	1.34387
ENSMUSG00000042535	Gtpbp1	15	GTP binding protein 1 [Source:MGI Symbol;Acc:MGI:109443]	14904	protein_coding	4.99035	3.07114	5.27875	5.10985	-0.436842	0.00025816	0.0103583	-0.492089	-0.00667933	0.954451	0.999967	-0.0122871	-0.0825378	0.54125	0.999701	-0.107229	-0.444956	0.00207932	0.0318025	-0.482773	-0.0636479	0.610159	0.999939	-0.0991712	0.365804	0.020608	0.156526	0.40005
ENSMUSG00000032087	Dscaml1	9	DS cell adhesion molecule like 1 [Source:MGI Symbol;Acc:MGI:2150309]	114873	protein_coding	2.20501	1.00022	1.78901	1.888	-0.544494	0.000255021	0.0103583	-0.668342	-0.0890127	0.502684	0.999967	-0.15538	0.104999	0.493595	0.999701	0.149444	-0.450761	0.0128032	0.0970231	-0.516238	0.153691	0.236476	0.999939	0.300539	0.730562	8.46494e-05	0.00815179	0.832404
ENSMUSG00000024411	Aqp4	18	aquaporin 4 [Source:MGI Symbol;Acc:MGI:107387]	11829	protein_coding	17.3006	23.9433	15.1667	21.6945	0.352985	0.000260808	0.0103583	0.378836	-0.368177	0.00322514	0.695434	-0.53048	-0.302799	0.0222125	0.999701	-0.379807	0.828093	3.07997e-08	1.21693e-05	0.905944	0.0864587	0.498053	0.999939	0.145476	-0.688592	1.48367e-06	0.000537945	-0.739848
ENSMUSG00000001552	Jup	11	junction plakoglobin [Source:MGI Symbol;Acc:MGI:96650]	16480	protein_coding	2.50451	1.07964	2.16523	2.10088	-0.570193	0.000268692	0.0106392	-0.715169	-0.0197785	0.881806	0.999967	-0.0400766	0.104047	0.51691	0.999701	0.167709	-0.571253	0.00394971	0.0481927	-0.678166	0.0867509	0.499634	0.999939	0.204104	0.730231	0.000939496	0.0284826	0.897342
ENSMUSG00000034586	Hid1	11	HID1 domain containing [Source:MGI Symbol;Acc:MGI:2445087]	217310	protein_coding	7.84822	4.30403	7.55083	7.15944	-0.436842	0.000270534	0.01068	-0.487697	0.000253365	0.998392	0.999967	-0.00211108	0.0357344	0.812639	0.999701	0.0498303	-0.440466	0.00698506	0.068521	-0.489008	0.0242567	0.8518	0.999939	0.0478075	0.486306	0.00847831	0.101643	0.552331
ENSMUSG00000020827	Mink1	11	misshapen-like kinase 1 (zebrafish) [Source:MGI Symbol;Acc:MGI:1355329]	50932	protein_coding	17.3024	11.1778	17.8241	17.287	-0.363977	0.000272929	0.0107423	-0.38995	-0.0149504	0.892013	0.999967	-0.018409	-0.0611245	0.621765	0.999701	-0.0733998	-0.35334	0.00528861	0.0575556	-0.375348	-0.0409753	0.733056	0.999939	-0.0594295	0.313449	0.0207396	0.157028	0.333395
ENSMUSG00000020926	Adam11	11	a disintegrin and metallopeptidase domain 11 [Source:MGI Symbol;Acc:MGI:1098667]	11488	protein_coding	3.95595	1.35324	3.35293	2.65152	-0.567908	0.00027572	0.0108198	-0.716961	0.121681	0.369324	0.999967	0.238134	0.298832	0.0640971	0.999701	0.497764	-0.78896	0.000110746	0.00464507	-0.957804	0.101856	0.423501	0.999939	0.25544	1.03067	6.82126e-07	0.000335862	1.22826
ENSMUSG00000022336	Eif3e	15	eukaryotic translation initiation factor 3, subunit E [Source:MGI Symbol;Acc:MGI:99257]	16341	protein_coding	19.5369	21.2947	19.2216	19.8229	0.323865	0.000280655	0.010948	0.343288	-0.0393344	0.747812	0.999967	-0.054311	-0.0683537	0.542542	0.999701	-0.0786748	0.36133	0.0151127	0.106279	0.394458	-0.0184503	0.882448	0.999939	-0.0292813	-0.383965	0.001908	0.0425636	-0.404441
ENSMUSG00000033707	Lrrc24	15	leucine rich repeat containing 24 [Source:MGI Symbol;Acc:MGI:3605040]	378937	protein_coding	3.0955	0.850736	2.68898	2.22616	-0.686241	0.000283893	0.0110416	-1.12706	0.0829361	0.534729	0.999967	0.181933	0.0684887	0.581706	0.999701	0.394603	-0.997583	1.26853e-05	0.00112772	-1.31103	0.025014	0.766976	0.999939	0.208587	0.631395	0.0230995	0.164261	1.53519
ENSMUSG00000026004	Kansl1l	1	KAT8 regulatory NSL complex subunit 1-like [Source:MGI Symbol;Acc:MGI:1915941]	68691	protein_coding	7.02038	6.8139	5.82435	6.0867	0.370397	0.000288481	0.01118	0.400375	-0.0662196	0.571844	0.999967	-0.0861308	0.113027	0.388293	0.999701	0.142684	0.449253	0.00125634	0.0230882	0.483246	0.141901	0.257019	0.999939	0.224218	-0.225456	0.122931	0.3599	-0.241457
ENSMUSG00000026959	Grin1	2	glutamate receptor, ionotropic, NMDA1 (zeta 1) [Source:MGI Symbol;Acc:MGI:95819]	14810	protein_coding	28.4429	16.427	26.2282	25.9766	-0.383291	0.000289152	0.01118	-0.416576	-0.0387526	0.736351	0.999967	-0.0513164	0.0429047	0.752847	0.999701	0.0546077	-0.341827	0.0147111	0.104887	-0.368839	0.0622687	0.622586	0.999939	0.101615	0.446348	0.00434285	0.0690265	0.486935
ENSMUSG00000035969	Rusc2	4	RUN and SH3 domain containing 2 [Source:MGI Symbol;Acc:MGI:2140371]	100213	protein_coding	4.05183	1.558	3.25969	2.7585	-0.492309	0.000290112	0.0111842	-0.578836	0.0858013	0.523138	0.999967	0.147604	0.281553	0.081358	0.999701	0.471915	-0.621405	0.00112539	0.0214826	-0.72988	0.126925	0.31795	0.999939	0.320137	0.883035	3.30367e-05	0.00512383	1.06574
ENSMUSG00000031750	Il34	8	interleukin 34 [Source:MGI Symbol;Acc:MGI:1923777]	76527	protein_coding	8.32768	4.40793	8.99043	8.01641	-0.512346	0.000298264	0.0114106	-0.613138	0.0681763	0.597227	0.999967	0.0982276	-0.00787374	0.958942	0.999701	-0.0166314	-0.639502	0.000112757	0.00465869	-0.71411	-0.0638383	0.622147	0.999939	-0.119301	0.537545	0.00396231	0.0650119	0.611714
ENSMUSG00000003534	Ddr1	17	discoidin domain receptor family, member 1 [Source:MGI Symbol;Acc:MGI:99216]	12305	protein_coding	2.23855	0.947151	2.22051	1.87319	-0.574465	0.000298386	0.0114106	-0.734489	0.0750468	0.579791	0.999967	0.143035	0.105628	0.513352	0.999701	0.173026	-0.706007	0.000974223	0.0195322	-0.880629	0.0092161	0.941741	0.999939	0.0259919	0.751021	0.000626512	0.0232519	0.921085
ENSMUSG00000038545	Cul7	17	cullin 7 [Source:MGI Symbol;Acc:MGI:1913765]	66515	protein_coding	2.04495	0.782104	1.80364	1.57685	-0.585277	0.000298588	0.0114106	-0.760962	0.0439443	0.74488	0.999967	0.0887827	0.180344	0.265331	0.999701	0.300156	-0.674885	0.00194457	0.0304621	-0.852965	0.0767827	0.540963	0.999939	0.206954	0.892953	2.73792e-05	0.00480245	1.07616
ENSMUSG00000059534	Uqcr10	11	ubiquinol-cytochrome c reductase, complex III subunit X [Source:MGI Symbol;Acc:MGI:1913402]	66152	protein_coding	56.9847	18.6097	47.13	37.9141	-0.590618	0.000306342	0.0116057	-0.770683	0.112134	0.408062	0.999967	0.219841	0.138165	0.345032	0.999701	0.509489	-0.839373	1.4778e-05	0.00126628	-0.993187	0.0532488	0.599141	0.999939	0.285135	0.753913	0.00659378	0.089131	1.2941
ENSMUSG00000030816	Rnf40	7	ring finger protein 40 [Source:MGI Symbol;Acc:MGI:2142048]	233900	protein_coding	4.06612	2.04801	4.47195	3.57153	-0.477773	0.000304966	0.0116057	-0.553198	0.142713	0.281835	0.999967	0.232737	0.0754395	0.624168	0.999701	0.108816	-0.686838	0.000146939	0.00558841	-0.789119	-0.0607271	0.639545	0.999939	-0.128231	0.591279	0.00178126	0.0408167	0.676916
ENSMUSG00000022562	Oplah	15	5-oxoprolinase (ATP-hydrolysing) [Source:MGI Symbol;Acc:MGI:1922725]	75475	protein_coding	1.97855	0.758465	1.96982	1.61503	-0.61583	0.000306339	0.0116057	-0.835061	0.114418	0.397375	0.999967	0.202721	0.126266	0.439352	0.999701	0.217448	-0.855616	3.51189e-05	0.0023234	-1.04083	0.00418255	0.973825	0.999939	0.0102846	0.846168	0.000241626	0.0136699	1.06792
ENSMUSG00000026641	Usf1	1	upstream transcription factor 1 [Source:MGI Symbol;Acc:MGI:99542]	22278	protein_coding	7.15545	3.80453	7.65713	6.68288	-0.484858	0.000310656	0.0116982	-0.564044	0.0977126	0.425592	0.999967	0.131551	0.0222248	0.876847	0.999701	0.0258652	-0.633103	7.22785e-05	0.00362003	-0.698547	-0.0657926	0.605853	0.999939	-0.110141	0.542554	0.0019803	0.0435489	0.605265
ENSMUSG00000032850	Rnft2	5	ring finger protein, transmembrane 2 [Source:MGI Symbol;Acc:MGI:2442859]	269695	protein_coding	5.99616	3.90501	6.43754	6.21201	-0.391269	0.000309781	0.0116982	-0.429618	-0.0033555	0.975647	0.999967	-0.00598484	-0.0987258	0.421899	0.999701	-0.12012	-0.398237	0.00296494	0.0403803	-0.426957	-0.0821875	0.493005	0.999939	-0.118639	0.303733	0.0329936	0.195067	0.325834
ENSMUSG00000034254	Agpat1	17	1-acylglycerol-3-phosphate O-acyltransferase 1 (lysophosphatidic acid acyltransferase, alpha) [Source:MGI Symbol;Acc:MGI:1932075]	55979	protein_coding	12.3049	6.57516	13.6191	11.2967	-0.463356	0.000311453	0.0116982	-0.531923	0.118321	0.365901	0.999967	0.184642	0.0325843	0.832974	0.999701	0.0461264	-0.632936	0.00028944	0.00877824	-0.719334	-0.0680777	0.599747	0.999939	-0.142778	0.515398	0.00708088	0.0922228	0.592923
ENSMUSG00000021957	Tkt	14	transketolase [Source:MGI Symbol;Acc:MGI:105992]	21881	protein_coding	22.5728	7.86632	21.3723	14.2408	-0.50805	0.00031369	0.0117486	-0.603157	0.319906	0.0151121	0.999967	0.515487	0.198699	0.202471	0.999701	0.584836	-1.0089	3.41261e-10	1.94164e-07	-1.12148	0.0288794	0.822909	0.999939	0.0650827	0.775087	0.00400312	0.0653178	1.20228
ENSMUSG00000028789	Azin2	4	antizyme inhibitor 2 [Source:MGI Symbol;Acc:MGI:2442093]	242669	protein_coding	4.8072	1.33786	3.69063	3.34443	-0.671885	0.000320602	0.011956	-1.05908	0.00900724	0.933765	0.999967	0.0406029	0.085387	0.512495	0.999701	0.437044	-0.858552	0.000119097	0.0048126	-1.10242	0.0552146	0.541931	0.999939	0.392354	0.748186	0.00789465	0.0975659	1.50762
ENSMUSG00000022443	Myh9	15	myosin, heavy polypeptide 9, non-muscle [Source:MGI Symbol;Acc:MGI:107717]	17886	protein_coding	4.78254	2.47477	5.12954	4.32638	-0.479838	0.000322272	0.0119678	-0.557517	0.0920704	0.489617	0.999967	0.153111	0.0507533	0.738647	0.999701	0.0713601	-0.627413	0.000347161	0.00987604	-0.714095	-0.043154	0.739678	0.999939	-0.0864036	0.576337	0.000972534	0.0291246	0.644435
ENSMUSG00000040365	Trim41	11	tripartite motif-containing 41 [Source:MGI Symbol;Acc:MGI:2384814]	211007	protein_coding	4.13035	2.00573	3.86548	3.50048	-0.4806	0.000325363	0.0120001	-0.558585	0.0329986	0.803148	0.999967	0.0493544	0.116557	0.434485	0.999701	0.16093	-0.528703	0.00436884	0.0512725	-0.611369	0.0518417	0.689712	0.999939	0.107187	0.647486	0.000439568	0.0192958	0.734784
ENSMUSG00000028458	Tesk1	4	testis specific protein kinase 1 [Source:MGI Symbol;Acc:MGI:1201675]	21754	protein_coding	3.11421	1.33676	3.00863	2.52353	-0.540847	0.000325098	0.0120001	-0.668675	0.0941482	0.483852	0.999967	0.160403	0.142326	0.371555	0.999701	0.223291	-0.70327	0.000298172	0.00891007	-0.832072	0.0250366	0.845846	0.999939	0.0585888	0.76145	0.00023811	0.0135981	0.906176
ENSMUSG00000027602	Map1lc3a	2	microtubule-associated protein 1 light chain 3 alpha [Source:MGI Symbol;Acc:MGI:1915661]	66734	protein_coding	29.3869	13.6562	28.9732	24.3344	-0.494209	0.000325881	0.0120001	-0.582528	0.119415	0.359744	0.999967	0.184203	0.132429	0.396212	0.999701	0.198749	-0.69284	1.6388e-05	0.00133806	-0.769419	0.00524415	0.967787	0.999939	0.0101795	0.697181	0.000190677	0.0123221	0.79613
ENSMUSG00000028670	Lypla2	4	lysophospholipase 2 [Source:MGI Symbol;Acc:MGI:1347000]	26394	protein_coding	5.13057	1.68571	3.95373	3.66056	-0.623668	0.000327195	0.0120148	-0.86335	0.00455427	0.973047	0.999967	-0.00113699	0.217358	0.185742	0.999701	0.407098	-0.660826	0.00389322	0.0477801	-0.865344	0.133603	0.274925	0.999939	0.403955	0.986758	3.63079e-05	0.00544275	1.2853
ENSMUSG00000062591	Tubb4a	17	tubulin, beta 4A class IVA [Source:MGI Symbol;Acc:MGI:107848]	22153	protein_coding	57.9274	29.2652	49.0544	47.739	-0.412712	0.000331322	0.0121315	-0.456918	-0.0127373	0.912538	0.999967	-0.0176422	0.137871	0.36502	0.999701	0.199523	-0.413404	0.00197822	0.0308195	-0.442476	0.11581	0.370703	0.999939	0.212915	0.593022	0.00108198	0.0313778	0.671527
ENSMUSG00000048537	Phldb1	9	pleckstrin homology like domain, family B, member 1 [Source:MGI Symbol;Acc:MGI:2143230]	102693	protein_coding	2.96823	1.3622	3.29434	2.58043	-0.541786	0.000332914	0.0121315	-0.672016	0.0467988	0.670576	0.999967	0.223667	0.0710216	0.663248	0.999701	0.121982	-0.493737	0.0622355	0.226519	-0.89876	-0.016035	0.863064	0.999939	-0.106003	0.666562	0.0019177	0.0426819	0.808135
ENSMUSG00000038437	Mllt6	11	myeloid/lymphoid or mixed-lineage leukemia; translocated to, 6 [Source:MGI Symbol;Acc:MGI:1935145]	246198	protein_coding	6.58864	3.83043	7.15163	5.97282	-0.366195	0.000333141	0.0121315	-0.396797	0.11507	0.368442	0.999967	0.171589	0.0607419	0.621006	0.999701	0.0717266	-0.512634	0.00168731	0.0278946	-0.571629	-0.0615558	0.630349	0.999939	-0.104381	0.455827	0.000671617	0.0241946	0.484297
ENSMUSG00000024393	Prrc2a	17	proline-rich coiled-coil 2A [Source:MGI Symbol;Acc:MGI:1915467]	53761	protein_coding	4.33671	1.68818	3.76074	3.25187	-0.554708	0.000336159	0.0122076	-0.693108	0.0740813	0.581384	0.999967	0.126751	0.111868	0.470863	0.999701	0.334296	-0.710774	0.00011856	0.00480455	-0.823199	0.0849288	0.50741	0.999939	0.203413	0.652419	0.0165946	0.14214	1.04173
ENSMUSG00000025468	Caly	7	calcyon neuron-specific vesicular protein [Source:MGI Symbol;Acc:MGI:1915816]	68566	protein_coding	29.2255	11.0736	23.7715	20.6622	-0.531613	0.000338576	0.0122615	-0.64837	0.0824358	0.530212	0.999967	0.128527	0.128091	0.397904	0.999701	0.419387	-0.694476	3.44726e-05	0.00231291	-0.779681	0.118777	0.353341	0.999939	0.286401	0.632666	0.0225675	0.162835	1.08224
ENSMUSG00000037224	Zfyve28	5	zinc finger, FYVE domain containing 28 [Source:MGI Symbol;Acc:MGI:2684992]	231125	protein_coding	4.70164	2.6511	5.16552	4.70277	-0.492882	0.000340397	0.0122936	-0.576143	0.029795	0.821233	0.999967	0.0445144	-0.0531458	0.714369	0.999701	-0.075404	-0.537903	0.00400061	0.048595	-0.623802	-0.0636267	0.624145	0.999939	-0.124117	0.458278	0.011867	0.119025	0.516067
ENSMUSG00000039701	Usp53	3	ubiquitin specific peptidase 53 [Source:MGI Symbol;Acc:MGI:2139607]	99526	protein_coding	6.10316	6.87638	5.52523	5.99078	0.398842	0.000341596	0.0123031	0.440463	-0.106695	0.367339	0.999967	-0.141718	-0.0219865	0.867492	0.999701	-0.0261431	0.530886	0.000316996	0.0093353	0.579095	0.0694651	0.580013	0.999939	0.110392	-0.411986	0.0076567	0.0955422	-0.44866
ENSMUSG00000036565	Ttyh3	5	tweety family member 3 [Source:MGI Symbol;Acc:MGI:1925589]	78339	protein_coding	3.96969	1.56789	3.42631	3.20743	-0.590997	0.000345872	0.0123294	-0.780212	0.0046565	0.972581	0.999967	0.00372027	0.0633068	0.667027	0.999701	0.227591	-0.667139	0.00054846	0.0134505	-0.787102	0.0830519	0.509928	0.999939	0.219527	0.829647	0.000166851	0.0115435	1.02148
ENSMUSG00000042303	Sgsm3	15	small G protein signaling modulator 3 [Source:MGI Symbol;Acc:MGI:1916329]	105835	protein_coding	7.20793	3.41929	7.52594	6.10365	-0.495159	0.000346078	0.0123294	-0.585186	0.13565	0.30405	0.999967	0.216186	0.113982	0.458792	0.999701	0.164849	-0.705129	6.8124e-05	0.00352173	-0.803991	-0.0276798	0.831209	0.999939	-0.0556448	0.669132	0.000370158	0.017607	0.76468
ENSMUSG00000040276	Pacsin1	17	protein kinase C and casein kinase substrate in neurons 1 [Source:MGI Symbol;Acc:MGI:1345181]	23969	protein_coding	19.6343	11.8201	19.1847	18.1438	-0.348613	0.000345521	0.0123294	-0.373777	0.0165699	0.880061	0.999967	0.0200965	0.0320587	0.8065	0.999701	0.0394208	-0.37449	0.00287384	0.03961	-0.397218	0.00974946	0.937037	0.999939	0.0149203	0.399126	0.00564762	0.0811033	0.428815
ENSMUSG00000048826	Dact2	17	dishevelled-binding antagonist of beta-catenin 2 [Source:MGI Symbol;Acc:MGI:1920347]	240025	protein_coding	3.82809	1.35292	3.44271	2.68878	-0.572898	0.000348378	0.0123444	-0.73932	0.108219	0.420974	0.999967	0.240496	0.114023	0.43458	0.999701	0.422673	-0.76125	0.000656568	0.0151607	-0.982605	0.0238235	0.787676	0.999939	0.178436	0.902232	0.00015189	0.0114627	1.17531
ENSMUSG00000026842	Abl1	2	c-abl oncogene 1, non-receptor tyrosine kinase [Source:MGI Symbol;Acc:MGI:87859]	11350	protein_coding	2.45363	1.47616	2.608	2.47621	-0.446079	0.000348177	0.0123444	-0.50584	0.00584691	0.961642	0.999967	0.00561082	-0.0687257	0.623547	0.999701	-0.0910348	-0.464558	0.00374612	0.0468232	-0.514931	-0.059365	0.642888	0.999939	-0.100735	0.385811	0.0247953	0.169529	0.430067
ENSMUSG00000042066	Tmcc2	1	transmembrane and coiled-coil domains 2 [Source:MGI Symbol;Acc:MGI:1916125]	68875	protein_coding	8.20088	5.23476	9.60808	8.29374	-0.384496	0.000354325	0.0125214	-0.422725	0.0688712	0.60211	0.999967	0.110814	-0.0672195	0.641445	0.999701	-0.0923381	-0.466649	0.00953777	0.0820283	-0.53655	-0.101061	0.436312	0.999939	-0.207466	0.310748	0.0691252	0.274674	0.345862
ENSMUSG00000044583	Tlr7	X	toll-like receptor 7 [Source:MGI Symbol;Acc:MGI:2176882]	170743	protein_coding	1.42099	1.24787	1.02634	0.815417	0.618595	0.00035623	0.012555	0.862363	0.166584	0.216892	0.999967	0.313109	0.45271	0.00487798	0.71998	0.75227	0.442349	0.032498	0.161761	0.54574	0.201619	0.119422	0.999939	0.433423	-0.0678854	0.759077	0.889743	-0.0903315
ENSMUSG00000079056	Kcnip3	2	Kv channel interacting protein 3, calsenilin [Source:MGI Symbol;Acc:MGI:1929258]	56461	protein_coding	19.4122	13.2287	24.721	21.8702	-0.426807	0.000357452	0.0125643	-0.476424	0.107561	0.325073	0.999967	0.134263	-0.201965	0.0785369	0.999701	-0.236453	-0.567874	6.04776e-05	0.00329591	-0.613698	-0.27811	0.014565	0.999939	-0.375584	0.239883	0.0931613	0.316165	0.256302
ENSMUSG00000030284	Creld1	6	cysteine-rich with EGF-like domains 1 [Source:MGI Symbol;Acc:MGI:2152539]	171508	protein_coding	7.15319	3.29623	7.04137	5.96344	-0.506662	0.000364344	0.0127724	-0.604251	0.0933824	0.482106	0.999967	0.150351	0.136332	0.371611	0.999701	0.193571	-0.652351	0.000484334	0.0125257	-0.757436	0.0185519	0.886359	0.999939	0.0385829	0.708938	0.000215657	0.0131301	0.813982
ENSMUSG00000027977	Ndst3	3	N-deacetylase/N-sulfotransferase (heparan glucosaminyl) 3 [Source:MGI Symbol;Acc:MGI:1932544]	83398	protein_coding	7.14977	7.56898	6.42974	6.76351	0.369369	0.000371134	0.0129415	0.401153	-0.0792892	0.482782	0.999967	-0.100891	0.0211519	0.865069	0.999701	0.0261786	0.463787	0.00067573	0.0154555	0.498518	0.0819045	0.502691	0.999939	0.121965	-0.331832	0.0205632	0.156497	-0.356599
ENSMUSG00000058709	Egln2	7	egl-9 family hypoxia-inducible factor 2 [Source:MGI Symbol;Acc:MGI:1932287]	112406	protein_coding	6.4103	1.91025	6.0821	4.09021	-0.612246	0.000374833	0.0130015	-0.842272	0.235435	0.0822823	0.999967	0.475649	0.139159	0.325104	0.999701	0.569773	-1.08351	1.36971e-07	3.67598e-05	-1.32066	0.0145351	0.879414	0.999939	0.089522	0.748347	0.00777759	0.0967047	1.42665
ENSMUSG00000041199	Rpusd1	17	RNA pseudouridylate synthase domain containing 1 [Source:MGI Symbol;Acc:MGI:1919186]	106707	protein_coding	4.79256	1.77377	4.34525	3.98876	-0.633563	0.000380581	0.0131661	-0.910514	0.0287984	0.83174	0.999967	0.0458465	0.0989635	0.547322	0.999701	0.189459	-0.793124	0.000113323	0.00465869	-0.959463	0.0532669	0.673038	0.999939	0.139049	0.8592	0.000312176	0.0157521	1.11503
ENSMUSG00000001260	Gabrg1	5	gamma-aminobutyric acid (GABA) A receptor, subunit gamma 1 [Source:MGI Symbol;Acc:MGI:103156]	14405	protein_coding	8.19453	10.3799	7.19374	8.95712	0.404496	0.000382266	0.0131897	0.447911	-0.208023	0.108646	0.999967	-0.320376	-0.145126	0.278567	0.999701	-0.18231	0.679383	5.6885e-05	0.00317307	0.764807	0.0745547	0.563243	0.999939	0.132769	-0.563281	0.000237177	0.0135981	-0.611917
ENSMUSG00000007036	Abhd16a	17	abhydrolase domain containing 16A [Source:MGI Symbol;Acc:MGI:99476]	193742	protein_coding	10.8963	4.29768	9.85773	8.19677	-0.544271	0.000384722	0.0132397	-0.676475	0.108547	0.417362	0.999967	0.182069	0.190403	0.242191	0.999701	0.330433	-0.740251	7.72795e-05	0.00371696	-0.861172	0.0590633	0.643889	0.999939	0.14415	0.831882	0.000152987	0.0114627	1.02111
ENSMUSG00000035206	Sppl2b	10	signal peptide peptidase like 2B [Source:MGI Symbol;Acc:MGI:1920468]	73218	protein_coding	1.58572	0.522659	1.47392	1.21327	-0.645057	0.000385845	0.0132437	-0.959785	0.0967482	0.474469	0.999967	0.192046	0.149375	0.363497	0.999701	0.29953	-0.896901	6.12438e-05	0.00332493	-1.1549	0.0346767	0.778084	0.999939	0.103623	0.937461	0.000162416	0.0115435	1.27227
ENSMUSG00000031818	Cox4i1	8	cytochrome c oxidase subunit 4I1 [Source:MGI Symbol;Acc:MGI:88473]	12857	protein_coding	229.043	123.947	238.82	216.663	-0.476377	0.000390636	0.0133732	-0.553071	0.0601981	0.625638	0.999967	0.0844873	0.00444651	0.976967	0.999701	0.0061157	-0.589471	4.41462e-05	0.00271834	-0.640203	-0.0458199	0.72271	0.999939	-0.0828514	0.504915	0.00597438	0.0841851	0.574034
ENSMUSG00000000305	Cdh4	2	cadherin 4 [Source:MGI Symbol;Acc:MGI:99218]	12561	protein_coding	1.76416	0.988994	1.65808	1.69963	-0.469276	0.000391773	0.0133773	-0.540897	-0.0618474	0.599896	0.999967	-0.0821776	-0.0110209	0.940093	0.999701	-0.0174404	-0.419185	0.00671024	0.0668393	-0.462163	0.0364146	0.776045	0.999939	0.060026	0.476972	0.00962019	0.107872	0.540523
ENSMUSG00000055681	Cope	8	coatomer protein complex, subunit epsilon [Source:MGI Symbol;Acc:MGI:1891702]	59042	protein_coding	8.56673	3.60787	7.78825	6.87483	-0.54322	0.000397456	0.0135012	-0.674785	0.0671731	0.612409	0.999967	0.10627	0.143212	0.37537	0.999701	0.238278	-0.690651	8.15528e-05	0.00384108	-0.783856	0.0578895	0.654399	0.999939	0.127699	0.77415	0.000231326	0.0135248	0.927231
ENSMUSG00000028541	B4galt2	4	UDP-Gal:betaGlcNAc beta 1,4- galactosyltransferase, polypeptide 2 [Source:MGI Symbol;Acc:MGI:1858493]	53418	protein_coding	4.46405	2.6026	5.50293	4.82228	-0.524932	0.000397231	0.0135012	-0.637275	0.0771807	0.554586	0.999967	0.117692	-0.118666	0.441359	0.999701	-0.179799	-0.676972	5.93979e-05	0.00325305	-0.758439	-0.163412	0.20677	0.999939	-0.30242	0.417392	0.0263521	0.174191	0.474042
ENSMUSG00000000915	Hip1r	5	huntingtin interacting protein 1 related [Source:MGI Symbol;Acc:MGI:1352504]	29816	protein_coding	4.11086	2.0547	3.91694	3.48288	-0.448582	0.000407769	0.0138158	-0.512779	0.0514994	0.695547	0.999967	0.0795514	0.108493	0.483831	0.999701	0.160234	-0.525116	0.00261257	0.037124	-0.595421	0.0357909	0.78252	0.999939	0.0763962	0.599934	0.00153979	0.0377238	0.687815
ENSMUSG00000079641	Rpl39	X	ribosomal protein L39 [Source:MGI Symbol;Acc:MGI:1914498]		protein_coding	102.223	105.681	101.276	94.4565	0.370995	0.000412005	0.0139101	0.403078	0.0655018	0.6055	0.999967	0.0976852	0.0498472	0.680242	0.999701	0.0597252	0.270873	0.0994828	0.291617	0.302547	-0.0250799	0.844284	0.999939	-0.0429277	-0.303265	0.0339155	0.197225	-0.325729
ENSMUSG00000037979	Ccdc92	5	coiled-coil domain containing 92 [Source:MGI Symbol;Acc:MGI:106485]	215707	protein_coding	4.66883	2.10047	4.49738	3.84186	-0.514494	0.000412668	0.0139101	-0.624749	0.108677	0.398897	0.999967	0.157984	0.118264	0.466718	0.999701	0.20039	-0.695667	5.5125e-05	0.0031239	-0.785906	0.0165786	0.897331	0.999939	0.0381829	0.680967	0.00216039	0.0455819	0.840447
ENSMUSG00000040945	Rcc2	4	regulator of chromosome condensation 2 [Source:MGI Symbol;Acc:MGI:1919784]	108911	protein_coding	4.4321	2.30696	4.95047	3.92272	-0.452316	0.000415521	0.0139704	-0.521634	0.138825	0.300233	0.999967	0.237648	0.0744977	0.613722	0.999701	0.100037	-0.650389	0.000607134	0.0144413	-0.762486	-0.0675653	0.602375	0.999939	-0.141832	0.567301	0.00130851	0.0350796	0.636636
ENSMUSG00000029376	Mthfd2l	5	methylenetetrahydrofolate dehydrogenase (NADP+ dependent) 2-like [Source:MGI Symbol;Acc:MGI:1915871]	665563	protein_coding	2.13441	2.40377	2.12999	1.94622	0.465249	0.000418542	0.0140004	0.54035	0.0669911	0.597624	0.999967	0.106189	0.0552735	0.702893	0.999701	0.0794199	0.390759	0.0149311	0.105742	0.430487	-0.0175401	0.891205	0.999939	-0.0319811	-0.39884	0.0194462	0.153301	-0.442442
ENSMUSG00000035314	Gdpd5	7	glycerophosphodiester phosphodiesterase domain containing 5 [Source:MGI Symbol;Acc:MGI:2686926]	233552	protein_coding	1.35977	0.564768	1.32017	1.22463	-0.615874	0.000417581	0.0140004	-0.860962	0.0122963	0.92766	0.999967	0.0132075	0.0407183	0.804123	0.999701	0.0686763	-0.68961	0.00180582	0.0291859	-0.876536	0.0179061	0.885596	0.999939	0.0516737	0.725854	0.00236315	0.0476167	0.943014
ENSMUSG00000049422	Chchd10	10	coiled-coil-helix-coiled-coil-helix domain containing 10 [Source:MGI Symbol;Acc:MGI:2143558]	103172	protein_coding	18.7578	7.99764	16.7204	13.9036	-0.472176	0.000419718	0.0140041	-0.547846	0.154881	0.200851	0.999967	0.21044	0.214262	0.181975	0.999701	0.350213	-0.68996	1.16264e-05	0.00108088	-0.761148	0.0624492	0.629449	0.999939	0.135608	0.757451	0.000367085	0.0175605	0.913066
ENSMUSG00000040875	Osbpl10	9	oxysterol binding protein-like 10 [Source:MGI Symbol;Acc:MGI:1921736]	74486	protein_coding	3.13979	1.59364	2.86666	2.9666	-0.527904	0.000426044	0.0140723	-0.654771	-0.0693281	0.601133	0.999967	-0.121712	0.00799357	0.958304	0.999701	0.00590432	-0.453933	0.0181591	0.117889	-0.536256	0.0598868	0.644606	0.999939	0.123517	0.577691	0.00355745	0.0606661	0.675673
ENSMUSG00000022208	Jph4	14	junctophilin 4 [Source:MGI Symbol;Acc:MGI:2443113]	319984	protein_coding	7.67127	4.98942	8.45465	7.72765	-0.35883	0.000425205	0.0140723	-0.388666	0.0512668	0.653723	0.999967	0.0651723	-0.067647	0.588857	0.999701	-0.0829523	-0.425449	0.0018509	0.029538	-0.456954	-0.100926	0.411979	0.999939	-0.152446	0.300275	0.0324103	0.193021	0.321219
ENSMUSG00000019370	Calm3	7	calmodulin 3 [Source:MGI Symbol;Acc:MGI:103249]	12315	protein_coding	257.491	147.06	259.819	233.558	-0.383156	0.000422925	0.0140723	-0.418789	0.0764805	0.481337	0.999967	0.0955273	0.0505795	0.719586	0.999701	0.066618	-0.483842	0.000226751	0.00749474	-0.517295	-0.0204981	0.8712	0.999939	-0.0333775	0.454531	0.00550342	0.0797993	0.501104
ENSMUSG00000035478	Mbd3	10	methyl-CpG binding domain protein 3 [Source:MGI Symbol;Acc:MGI:1333812]	17192	protein_coding	4.18711	1.28408	4.49669	3.08471	-0.652621	0.000430583	0.0141045	-1.01071	0.202784	0.13139	0.999967	0.456372	0.166033	0.310637	0.999701	0.358501	-1.16977	5.70764e-08	2.0391e-05	-1.4706	-0.0354675	0.774074	0.999939	-0.102449	1.03075	2.73651e-05	0.00480245	1.38338
ENSMUSG00000039850	Endov	11	endonuclease V [Source:MGI Symbol;Acc:MGI:2444688]	338371	protein_coding	1.84417	1.02127	1.97424	1.89333	-0.524972	0.000431311	0.0141045	-0.64416	-0.00267339	0.983708	0.999967	-0.0114491	-0.0706602	0.645367	0.999701	-0.109762	-0.561482	0.00134387	0.024097	-0.63604	-0.0550045	0.671318	0.999939	-0.10313	0.480106	0.0120067	0.120052	0.5502
ENSMUSG00000041375	Ccdc9	7	coiled-coil domain containing 9 [Source:MGI Symbol;Acc:MGI:1921443]	243846	protein_coding	1.90117	0.928941	2.04607	1.90368	-0.588834	0.000429888	0.0141045	-0.787496	0.019347	0.885722	0.999967	0.0229757	-0.0388793	0.802801	0.999701	-0.069312	-0.670802	0.00108113	0.0210657	-0.813632	-0.0478998	0.712153	0.999939	-0.0970205	0.616074	0.00329288	0.058035	0.734121
ENSMUSG00000004892	Bcan	3	brevican [Source:MGI Symbol;Acc:MGI:1096385]	12032	protein_coding	8.4115	5.25603	8.32514	8.70397	-0.42895	0.000431268	0.0141045	-0.48081	-0.0979126	0.465533	0.999967	-0.173876	-0.0866259	0.567199	0.999701	-0.126455	-0.263521	0.176028	0.394675	-0.310434	0.0185444	0.885527	0.999939	0.0430244	0.324346	0.0874473	0.306409	0.370589
ENSMUSG00000001120	Pcbp3	10	poly(rC) binding protein 3 [Source:MGI Symbol;Acc:MGI:1890470]	59093	protein_coding	4.28211	2.78444	4.55444	4.97678	-0.497685	0.000435447	0.0142044	-0.595352	-0.125771	0.336771	0.999967	-0.204976	-0.206365	0.163185	0.999701	-0.290786	-0.348315	0.0448824	0.190911	-0.394094	-0.0505293	0.695801	0.999939	-0.0903887	0.285086	0.105295	0.335297	0.319896
ENSMUSG00000006676	Usp19	9	ubiquitin specific peptidase 19 [Source:MGI Symbol;Acc:MGI:1918722]	71472	protein_coding	6.79255	3.93029	6.48126	6.28611	-0.394995	0.000438643	0.0142672	-0.437416	-0.016664	0.887132	0.999967	-0.0244059	0.0301551	0.822324	0.999701	0.0369327	-0.382425	0.00931551	0.0811911	-0.416499	0.0349945	0.781557	0.999939	0.0570101	0.448303	0.00438227	0.0693404	0.489986
ENSMUSG00000036199	Ndufa13	8	NADH:ubiquinone oxidoreductase subunit A13 [Source:MGI Symbol;Acc:MGI:1914434]	67184	protein_coding	37.2794	16.1608	33.7997	30.3611	-0.531825	0.000439542	0.0142672	-0.652927	0.067703	0.590494	0.999967	0.0960807	0.0776348	0.622497	0.999701	0.216332	-0.66688	8.94848e-05	0.00406655	-0.751659	0.0536096	0.678863	0.999939	0.115935	0.526886	0.0565183	0.248951	0.88389
ENSMUSG00000026443	Lrrn2	1	leucine rich repeat protein 2, neuronal [Source:MGI Symbol;Acc:MGI:106037]	16980	protein_coding	3.59565	1.50782	2.59394	2.68592	-0.496518	0.000444437	0.0143906	-0.588191	-0.0736695	0.559135	0.999967	-0.111018	0.216073	0.171239	0.999701	0.335708	-0.425264	0.0143725	0.103354	-0.480474	0.210516	0.104622	0.999939	0.442716	0.787657	0.000153165	0.0114627	0.938586
ENSMUSG00000028467	Gba2	4	glucosidase beta 2 [Source:MGI Symbol;Acc:MGI:2654325]	230101	protein_coding	7.7802	4.3101	7.27025	6.96305	-0.402541	0.000450985	0.0145362	-0.447245	0.00575184	0.960124	0.999967	0.0044941	0.0652237	0.639421	0.999701	0.0838131	-0.424915	0.00178092	0.0290502	-0.45499	0.0465677	0.711016	0.999939	0.075048	0.498812	0.00169828	0.0398447	0.54577
ENSMUSG00000037373	Ctbp1	5	C-terminal binding protein 1 [Source:MGI Symbol;Acc:MGI:1201685]	13016	protein_coding	11.9368	5.81217	11.5749	9.79207	-0.441602	0.000451145	0.0145362	-0.504694	0.0845794	0.527499	0.999967	0.143845	0.140814	0.365454	0.999701	0.210823	-0.566823	0.00163996	0.0274756	-0.651459	0.0282042	0.827322	0.999939	0.062535	0.64109	0.000542823	0.0213849	0.730598
ENSMUSG00000022420	Dnal4	15	dynein, axonemal, light chain 4 [Source:MGI Symbol;Acc:MGI:1859217]	54152	protein_coding	7.23063	3.20064	7.29399	6.3941	-0.572282	0.000455445	0.0146388	-0.74283	0.0644533	0.630228	0.999967	0.103076	0.0653795	0.685118	0.999701	0.103012	-0.704725	0.000509415	0.0129161	-0.848359	-0.00195292	0.987869	0.999939	-0.00454747	0.694131	0.00201779	0.0439145	0.86109
ENSMUSG00000061086	Myl4	11	myosin, light polypeptide 4 [Source:MGI Symbol;Acc:MGI:97267]	17896	protein_coding	2.41749	1.25784	2.64483	2.47516	-0.563716	0.000457858	0.014657	-0.723036	0.0368272	0.774198	0.999967	0.0462573	-0.0595619	0.706256	0.999701	-0.101702	-0.679042	0.000147877	0.00560908	-0.772188	-0.078415	0.545627	0.999939	-0.152755	0.534216	0.012054	0.120246	0.637755
ENSMUSG00000036686	Cc2d1a	8	coiled-coil and C2 domain containing 1A [Source:MGI Symbol;Acc:MGI:2384831]	212139	protein_coding	2.40648	0.958135	2.28693	1.90509	-0.568907	0.000458239	0.014657	-0.746873	0.0929461	0.49266	0.999967	0.171061	0.131088	0.425318	0.999701	0.252093	-0.747515	0.000343	0.00981655	-0.921155	0.0262105	0.831456	0.999939	0.0769612	0.771413	0.00132197	0.0350939	1.01331
ENSMUSG00000041889	Shisa4	1	shisa family member 4 [Source:MGI Symbol;Acc:MGI:1924802]	77552	protein_coding	15.8556	10.6009	17.5899	16.7308	-0.3792	0.000466105	0.0148724	-0.414989	0.0105467	0.925387	0.999967	0.0114164	-0.115584	0.414505	0.999701	-0.154708	-0.400961	0.00329445	0.043229	-0.429713	-0.101976	0.423122	0.999939	-0.170353	0.25037	0.132685	0.373515	0.275829
ENSMUSG00000020346	Mgat1	11	mannoside acetylglucosaminyltransferase 1 [Source:MGI Symbol;Acc:MGI:96973]	17308	protein_coding	5.42298	2.72325	5.78583	4.6805	-0.460035	0.000468418	0.014874	-0.536653	0.134147	0.310618	0.999967	0.21547	0.0905183	0.561615	0.999701	0.133883	-0.657806	0.000253309	0.00818877	-0.755132	-0.0397457	0.758847	0.999939	-0.0858012	0.591097	0.00241631	0.048241	0.685361
ENSMUSG00000030092	Cntn6	6	contactin 6 [Source:MGI Symbol;Acc:MGI:1858223]	53870	protein_coding	7.35671	7.98154	6.63502	7.03307	0.38215	0.000467918	0.014874	0.41985	-0.0770366	0.52698	0.999967	-0.104547	0.00651558	0.961373	0.999701	0.0103954	0.479054	0.00117066	0.0220841	0.521264	0.06739	0.594485	0.999939	0.109936	-0.362043	0.0172863	0.144534	-0.391866
ENSMUSG00000059316	Slc27a4	2	solute carrier family 27 (fatty acid transporter), member 4 [Source:MGI Symbol;Acc:MGI:1347347]	26569	protein_coding	7.60163	4.32102	7.39943	6.79776	-0.376284	0.000472235	0.0148873	-0.409998	0.027407	0.827083	0.999967	0.0378042	0.0651694	0.637144	0.999701	0.0835651	-0.407315	0.0114124	0.0908582	-0.451156	0.0227997	0.859695	0.999939	0.0414967	0.464503	0.00391515	0.0644534	0.508934
ENSMUSG00000026204	Ptprn	1	protein tyrosine phosphatase, receptor type, N [Source:MGI Symbol;Acc:MGI:102765]	19275	protein_coding	24.3155	11.6081	21.2844	18.9955	-0.415045	0.000471587	0.0148873	-0.462732	0.066575	0.58922	0.999967	0.0930533	0.197093	0.187075	0.999701	0.277306	-0.506953	0.00120377	0.0224704	-0.559336	0.0954568	0.461517	0.999939	0.180003	0.668904	0.000206755	0.0129082	0.755652
ENSMUSG00000038388	Mpp6	6	membrane protein, palmitoylated 6 (MAGUK p55 subfamily member 6) [Source:MGI Symbol;Acc:MGI:1927340]	56524	protein_coding	16.7497	18.2316	15.8075	16.3862	0.359448	0.000472222	0.0148873	0.390347	-0.058125	0.62211	0.999967	-0.0762704	-0.0201536	0.876082	0.999701	-0.0238918	0.431886	0.00141688	0.0247852	0.463256	0.0312195	0.800437	0.999939	0.0472863	-0.369817	0.00844193	0.101455	-0.395928
ENSMUSG00000039637	Coro7	16	coronin 7 [Source:MGI Symbol;Acc:MGI:1926135]		protein_coding	3.0455	1.62079	2.68536	3.01941	-0.526685	0.000475727	0.0149615	-0.646894	-0.145983	0.251802	0.999967	-0.224498	-0.0400613	0.798465	0.999701	-0.0659564	-0.382449	0.0237412	0.136057	-0.42583	0.0802576	0.536278	0.999939	0.154287	0.508896	0.0117571	0.118569	0.595844
ENSMUSG00000035898	Uba6	5	ubiquitin-like modifier activating enzyme 6 [Source:MGI Symbol;Acc:MGI:1913894]		protein_coding	6.99148	7.13813	6.58104	6.37734	0.366292	0.000478034	0.0149982	0.398123	0.016105	0.891542	0.999967	0.0232919	0.0626206	0.622347	0.999701	0.0777272	0.344512	0.0144278	0.103491	0.371291	0.0323284	0.794007	0.999939	0.0492127	-0.282203	0.0482212	0.228943	-0.302337
ENSMUSG00000031840	Rab3a	8	RAB3A, member RAS oncogene family [Source:MGI Symbol;Acc:MGI:97843]	19339	protein_coding	100.156	57.2894	102.509	89.4928	-0.366138	0.000485555	0.0151763	-0.397347	0.123047	0.2328	0.999967	0.148937	0.063721	0.653081	0.999701	0.0842922	-0.51692	4.17046e-05	0.00261325	-0.549371	-0.0421104	0.739375	0.999939	-0.068932	0.449658	0.00669522	0.0892811	0.496955
ENSMUSG00000022474	Pmm1	15	phosphomannomutase 1 [Source:MGI Symbol;Acc:MGI:1353418]	29858	protein_coding	28.3909	14.87	28.0711	27.5025	-0.519217	0.000486021	0.0151763	-0.633153	-0.0156559	0.90384	0.999967	-0.027112	-0.0156016	0.921946	0.999701	-0.0270279	-0.557346	0.000224609	0.00748204	-0.608884	-0.00229442	0.985891	0.999939	-0.00467817	0.536168	0.00597649	0.0841851	0.621253
ENSMUSG00000027257	Pacsin3	2	protein kinase C and casein kinase substrate in neurons 3 [Source:MGI Symbol;Acc:MGI:1891410]	80708	protein_coding	3.76839	1.45055	3.91985	3.28744	-0.628089	0.000491885	0.015323	-0.921384	0.0702415	0.600752	0.999967	0.1517	0.0658437	0.688824	0.999701	0.120287	-0.842944	0.000139426	0.00540378	-1.07585	-0.0134767	0.913926	0.999939	-0.0358081	0.829392	0.00036233	0.0173895	1.05528
ENSMUSG00000060166	Zdhhc8	16	zinc finger, DHHC domain containing 8 [Source:MGI Symbol;Acc:MGI:1338012]	27801	protein_coding	2.83147	1.21775	2.62275	2.37861	-0.558541	0.000495609	0.0154026	-0.713839	0.0210216	0.876728	0.999967	0.0352188	0.0936994	0.566251	0.999701	0.164511	-0.604081	0.00482924	0.0544303	-0.752704	0.0446743	0.71999	0.999939	0.125368	0.705276	0.00221552	0.046168	0.892522
ENSMUSG00000038020	Rapgefl1	11	Rap guanine nucleotide exchange factor (GEF)-like 1 [Source:MGI Symbol;Acc:MGI:3611446]	268480	protein_coding	6.29238	3.3989	5.44924	5.44983	-0.396144	0.000498256	0.0154299	-0.437513	-0.0431907	0.710468	0.999967	-0.0588165	0.101967	0.456747	0.999701	0.130429	-0.353172	0.0141395	0.102508	-0.381902	0.114003	0.366702	0.999939	0.185248	0.532905	0.000818572	0.0261623	0.583012
ENSMUSG00000024862	Klc2	19	kinesin light chain 2 [Source:MGI Symbol;Acc:MGI:107953]	16594	protein_coding	17.1545	8.64208	16.3341	14.8403	-0.459224	0.000498836	0.0154299	-0.528179	0.0537934	0.655559	0.999967	0.0721596	0.0868459	0.572563	0.999701	0.127499	-0.546746	0.000544118	0.0133902	-0.603641	0.0266232	0.837441	0.999939	0.0511093	0.579826	0.00278706	0.0523902	0.670684
ENSMUSG00000031749	St3gal2	8	ST3 beta-galactoside alpha-2,3-sialyltransferase 2 [Source:MGI Symbol;Acc:MGI:99427]	20444	protein_coding	4.83637	2.79149	4.98462	4.61029	-0.423849	0.000502831	0.0155169	-0.480185	0.0258955	0.837673	0.999967	0.0341028	-0.000347857	0.997993	0.99997	-0.00334154	-0.46604	0.00399215	0.0485336	-0.517433	-0.0247323	0.847062	0.999939	-0.041772	0.449513	0.00500334	0.0754521	0.492285
ENSMUSG00000026854	Usp20	2	ubiquitin specific peptidase 20 [Source:MGI Symbol;Acc:MGI:1921520]	74270	protein_coding	5.5817	2.68155	5.06153	4.5656	-0.451962	0.000507136	0.0155973	-0.519717	0.0514799	0.686936	0.999967	0.0736103	0.137777	0.379516	0.999701	0.20954	-0.535738	0.00111734	0.0213904	-0.596716	0.0633417	0.625505	0.999939	0.131728	0.640093	0.00114142	0.0325924	0.744386
ENSMUSG00000029033	Acap3	4	ArfGAP with coiled-coil, ankyrin repeat and PH domains 3 [Source:MGI Symbol;Acc:MGI:2153589]	140500	protein_coding	8.77139	4.25735	8.24877	7.19181	-0.444986	0.000507809	0.0155973	-0.508965	0.079629	0.536436	0.999967	0.118889	0.158977	0.272144	0.999701	0.213662	-0.570276	0.000357263	0.0101431	-0.631389	0.051052	0.691464	0.999939	0.0901563	0.672912	3.15141e-05	0.00501	0.738266
ENSMUSG00000039838	Slc45a1	4	solute carrier family 45, member 1 [Source:MGI Symbol;Acc:MGI:2653235]	242773	protein_coding	3.93174	2.01291	4.13913	3.68748	-0.513401	0.000510199	0.0156009	-0.620909	0.0711965	0.573953	0.999967	0.0992776	0.00701636	0.964355	0.999701	0.00810501	-0.635017	0.000370405	0.0104096	-0.723014	-0.0466567	0.719329	0.999939	-0.0950407	0.539402	0.00990099	0.109356	0.642574
ENSMUSG00000025240	Sacm1l	9	SAC1 suppressor of actin mutations 1-like (yeast) [Source:MGI Symbol;Acc:MGI:1933169]	83493	protein_coding	25.7133	26.5278	23.7488	23.7956	0.362097	0.000510298	0.0156009	0.39358	-0.0176512	0.882724	0.999967	-0.0229386	0.0446334	0.722455	0.999701	0.0549772	0.382132	0.00696884	0.0684998	0.413246	0.0478326	0.698797	0.999939	0.072878	-0.300018	0.0299427	0.18568	-0.320494
ENSMUSG00000019179	Mdh2	5	malate dehydrogenase 2, NAD (mitochondrial) [Source:MGI Symbol;Acc:MGI:97050]		protein_coding	45.1843	28.4724	45.8531	45.0127	-0.379033	0.000511691	0.0156072	-0.414573	-0.00596147	0.957515	0.999967	-0.00797164	-0.0524563	0.691499	0.999701	-0.0665294	-0.385854	0.00224636	0.0337049	-0.409946	-0.0422727	0.728404	0.999939	-0.0631026	0.338898	0.0194039	0.153262	0.363978
ENSMUSG00000059498	Fcgr3	1	Fc receptor, IgG, low affinity III [Source:MGI Symbol;Acc:MGI:95500]	14131	protein_coding	9.3439	8.00588	8.83548	6.24312	0.49544	0.000516718	0.015724	0.600379	0.300687	0.020362	0.999967	0.47197	0.36503	0.0160164	0.999701	0.529973	0.109189	0.518538	0.719434	0.124639	0.0292086	0.821339	0.999939	0.0523268	-0.0424494	0.818092	0.919854	-0.0507959
ENSMUSG00000034220	Gpc1	1	glypican 1 [Source:MGI Symbol;Acc:MGI:1194891]	14733	protein_coding	4.33408	1.94636	4.2461	3.42289	-0.479111	0.000525535	0.0159554	-0.568908	0.114805	0.395322	0.999967	0.207246	0.162758	0.308395	0.999701	0.259967	-0.657109	0.000747624	0.0165305	-0.779452	0.0194995	0.87862	0.999939	0.048387	0.71361	0.000467596	0.0198727	0.843597
ENSMUSG00000034854	Mfsd12	10	major facilitator superfamily domain containing 12 [Source:MGI Symbol;Acc:MGI:3604804]	73822	protein_coding	1.70635	0.621962	1.571	1.29926	-0.593544	0.000530277	0.0160253	-0.815115	0.0904913	0.504246	0.999967	0.174713	0.170689	0.298032	0.999701	0.311101	-0.787067	0.000293443	0.00883953	-0.993165	0.0474929	0.703727	0.999939	0.132037	0.886362	0.000161859	0.0115435	1.14077
ENSMUSG00000074656	Eif2s2	2	eukaryotic translation initiation factor 2, subunit 2 (beta) [Source:MGI Symbol;Acc:MGI:1914454]	67204	protein_coding	12.0261	12.1267	11.1381	11.1274	0.338746	0.00052965	0.0160253	0.36454	-0.00729575	0.952861	0.999967	-0.00901667	0.0465253	0.705083	0.999701	0.0562758	0.338274	0.0256617	0.142139	0.370467	0.0377622	0.764746	0.999939	0.0603071	-0.271536	0.0481005	0.228793	-0.290227
ENSMUSG00000028430	Nol6	4	nucleolar protein family 6 (RNA-associated) [Source:MGI Symbol;Acc:MGI:2140151]	230082	protein_coding	7.17485	3.9267	6.38179	6.45179	-0.42122	0.000542253	0.0163123	-0.472438	-0.0535122	0.648199	0.999967	-0.0725615	0.0510434	0.735921	0.999701	0.0722637	-0.371042	0.0124287	0.0958706	-0.403698	0.0760331	0.557023	0.999939	0.140574	0.49146	0.00849016	0.101653	0.56054
ENSMUSG00000030096	Slc6a6	6	solute carrier family 6 (neurotransmitter transporter, taurine), member 6 [Source:MGI Symbol;Acc:MGI:98488]	21366	protein_coding	8.11344	5.65077	8.34443	8.71026	-0.355811	0.000549693	0.0164983	-0.382748	-0.100229	0.363044	0.999967	-0.126775	-0.146077	0.245284	0.999701	-0.176779	-0.243157	0.0701217	0.240818	-0.259548	-0.0366872	0.764246	0.999939	-0.0542453	0.206556	0.149548	0.399897	0.221627
ENSMUSG00000041073	Nacad	11	NAC alpha domain containing [Source:MGI Symbol;Acc:MGI:3603030]	192950	protein_coding	1.7174	0.767629	1.89236	1.42047	-0.523032	0.000551873	0.016526	-0.645227	0.199131	0.134179	0.999967	0.327958	0.112833	0.484539	0.999701	0.186323	-0.822887	2.53225e-05	0.00182836	-0.976723	-0.060244	0.637534	0.999939	-0.145513	0.682674	0.00222474	0.046168	0.846099
ENSMUSG00000037916	Ndufv1	19	NADH:ubiquinone oxidoreductase core subunit V1 [Source:MGI Symbol;Acc:MGI:107851]	17995	protein_coding	42.3819	23.7681	43.746	41.0524	-0.4625	0.00055446	0.0165658	-0.536815	0.0234248	0.84752	0.999967	0.0309824	-0.0169959	0.908864	0.999701	-0.0249815	-0.52064	0.000587929	0.0142223	-0.570417	-0.0353714	0.782245	0.999939	-0.0605699	0.468682	0.00842744	0.101363	0.527146
ENSMUSG00000003421	Nosip	7	nitric oxide synthase interacting protein [Source:MGI Symbol;Acc:MGI:1913644]	66394	protein_coding	7.34073	2.91102	6.68522	5.60763	-0.544408	0.000563925	0.0166592	-0.696519	0.117966	0.373301	0.999967	0.186729	0.177435	0.276231	0.999701	0.307958	-0.772652	1.51681e-05	0.00128423	-0.885868	0.0507133	0.693509	0.999939	0.117031	0.825492	0.000187346	0.0122622	1.01829
ENSMUSG00000033595	Lgi3	14	leucine-rich repeat LGI family, member 3 [Source:MGI Symbol;Acc:MGI:2182619]	213469	protein_coding	11.6067	6.40802	11.2329	10.1762	-0.383615	0.000559138	0.0166592	-0.422568	0.0487477	0.689052	0.999967	0.0655835	0.0772791	0.610988	0.999701	0.110498	-0.447095	0.00377056	0.046916	-0.49107	0.0207136	0.873256	0.999939	0.0406232	0.480301	0.0101523	0.110733	0.548402
ENSMUSG00000003410	Elavl3	9	ELAV like RNA binding protein 3 [Source:MGI Symbol;Acc:MGI:109157]	15571	protein_coding	7.62142	4.65289	7.43291	7.14075	-0.348327	0.000562652	0.0166592	-0.376839	0.00534858	0.959348	0.999967	0.00560789	0.0174339	0.889604	0.999701	0.0205712	-0.363439	0.00347186	0.0447316	-0.385649	0.00724098	0.951962	0.999939	0.0105627	0.385027	0.00661468	0.0892497	0.412972
ENSMUSG00000020741	Cluh	11	clustered mitochondria (cluA/CLU1) homolog [Source:MGI Symbol;Acc:MGI:1921398]	74148	protein_coding	4.66651	2.89981	4.38609	4.5999	-0.388702	0.000561814	0.0166592	-0.424887	-0.0996553	0.379461	0.999967	-0.128276	-0.0462366	0.723291	0.999701	-0.0567575	-0.278418	0.0514093	0.203574	-0.300293	0.0434056	0.726544	0.999939	0.0673583	0.353976	0.021372	0.159521	0.383991
ENSMUSG00000066306	Numa1	7	nuclear mitotic apparatus protein 1 [Source:MGI Symbol;Acc:MGI:2443665]	101706	protein_coding	5.36221	3.12682	5.91117	5.12517	-0.414645	0.000571366	0.0168412	-0.46783	0.0908492	0.473207	0.999967	0.131455	-0.00590355	0.967927	0.999701	-0.00997115	-0.549511	0.000300008	0.00894615	-0.602509	-0.0815296	0.527344	0.999939	-0.145752	0.428104	0.00970106	0.10833	0.472751
ENSMUSG00000006678	Pola1	X	polymerase (DNA directed), alpha 1 [Source:MGI Symbol;Acc:MGI:99660]	18968	protein_coding	2.77749	3.05525	2.73394	2.67131	0.397801	0.000574936	0.0169085	0.436142	0.0064204	0.95743	0.999967	0.00732482	0.00180586	0.989039	0.999701	0.000917666	0.393057	0.00639023	0.0650205	0.425736	-0.00743368	0.952265	0.999939	-0.0114188	-0.388971	0.00818678	0.0996893	-0.418399
ENSMUSG00000112117	Rmst	10	rhabdomyosarcoma 2 associated transcript (non-coding RNA) [Source:MGI Symbol;Acc:MGI:1099806]		lncRNA	3.57737	5.13565	3.21518	4.21657	0.450037	0.000578566	0.0169773	0.516325	-0.247499	0.06252	0.999967	-0.411359	-0.190835	0.213856	0.999701	-0.279006	0.792689	2.27358e-05	0.00168479	0.924121	0.0570407	0.658921	0.999939	0.12652	-0.670107	0.000578106	0.0221841	-0.775745
ENSMUSG00000020120	Plek	11	pleckstrin [Source:MGI Symbol;Acc:MGI:1860485]	56193	protein_coding	4.73187	4.3996	3.44698	3.78715	0.405391	0.000581266	0.0170185	0.457308	-0.116946	0.339247	0.999967	-0.159308	0.209813	0.0966846	0.999701	0.259282	0.559935	0.000200218	0.00697645	0.613199	0.27151	0.0279203	0.999939	0.413818	-0.167388	0.238526	0.504295	-0.180578
ENSMUSG00000003435	Supt5	7	suppressor of Ty 5, DSIF elongation factor subunit [Source:MGI Symbol;Acc:MGI:1202400]	20924	protein_coding	17.1552	11.0856	18.9965	17.2051	-0.357746	0.000583042	0.0170326	-0.387691	0.0629101	0.574285	0.999967	0.0792838	-0.0619911	0.631355	0.999701	-0.0773919	-0.439018	0.00109666	0.0211553	-0.470046	-0.105612	0.392304	0.999939	-0.161052	0.302907	0.038555	0.208271	0.32578
ENSMUSG00000025290	Rps24	14	ribosomal protein S24 [Source:MGI Symbol;Acc:MGI:98147]	20088	protein_coding	48.5735	49.9611	46.0268	45.2501	0.355568	0.000590023	0.0171885	0.384819	0.0107741	0.929444	0.999967	0.0151388	0.0427138	0.735628	0.999701	0.0521352	0.334687	0.0271182	0.146944	0.367081	0.0198161	0.875271	0.999939	0.0319785	-0.292395	0.0452254	0.222785	-0.315138
ENSMUSG00000064357	mt-Atp6	MT	mitochondrially encoded ATP synthase 6 [Source:MGI Symbol;Acc:MGI:99927]	17705	protein_coding	63.8821	59.878	59.3131	52.6991	0.391616	0.000590994	0.0171885	0.42945	0.106341	0.420606	0.999967	0.173406	0.179338	0.152865	0.999701	0.215205	0.223546	0.195715	0.417554	0.252891	0.0216342	0.866584	0.999939	0.0372608	-0.186194	0.146777	0.395649	-0.197779
ENSMUSG00000040415	Dtx3	10	deltex 3, E3 ubiquitin ligase [Source:MGI Symbol;Acc:MGI:2135752]	80904	protein_coding	17.3329	10.1524	17.8723	16.1036	-0.380445	0.000610676	0.0176827	-0.420954	0.0428811	0.739004	0.999967	0.0628142	0.0335767	0.795049	0.999701	0.0390191	-0.435987	0.00809891	0.075097	-0.486787	-0.0168957	0.89513	0.999939	-0.0284357	0.444536	0.00168959	0.0397451	0.475943
ENSMUSG00000037622	Wdtc1	4	WD and tetratricopeptide repeats 1 [Source:MGI Symbol;Acc:MGI:2685541]	230796	protein_coding	2.96	1.36518	2.88781	2.58497	-0.53219	0.000613418	0.0177231	-0.667595	0.0510074	0.702869	0.999967	0.0800287	0.0801412	0.610409	0.999701	0.118642	-0.645764	0.000614988	0.0145715	-0.750614	0.0159649	0.902086	0.999939	0.0344174	0.685726	0.000608553	0.0228735	0.800482
ENSMUSG00000024261	Syt4	18	synaptotagmin IV [Source:MGI Symbol;Acc:MGI:101759]	20983	protein_coding	62.1535	62.8197	61.212	57.3934	0.344161	0.000618722	0.0178371	0.370984	0.0576387	0.628689	0.999967	0.0783691	0.049504	0.664231	0.999701	0.0576749	0.265338	0.0730202	0.245436	0.28965	-0.016759	0.891948	0.999939	-0.0256782	-0.277746	0.0388818	0.208815	-0.295705
ENSMUSG00000045039	Megf8	7	multiple EGF-like-domains 8 [Source:MGI Symbol;Acc:MGI:2446294]	269878	protein_coding	3.30376	1.28915	2.42937	2.12725	-0.422838	0.000628506	0.01804	-0.481572	0.0654386	0.617959	0.999967	0.10176	0.354702	0.0244218	0.999701	0.550755	-0.513438	0.00375542	0.0468865	-0.586933	0.197007	0.126862	0.999939	0.444893	0.893026	7.66546e-06	0.00182166	1.04715
ENSMUSG00000032294	Pkm	9	pyruvate kinase, muscle [Source:MGI Symbol;Acc:MGI:97591]	18746	protein_coding	233.563	132.654	248.581	221.684	-0.430545	0.000632765	0.0181227	-0.488572	0.0868754	0.45104	0.999967	0.113661	0.000725041	0.996044	0.999715	0.000859948	-0.560763	5.48174e-05	0.0031239	-0.605136	-0.0710929	0.575312	0.999939	-0.11725	0.452262	0.00853433	0.101653	0.504618
ENSMUSG00000025145	Lrrc45	11	leucine rich repeat containing 45 [Source:MGI Symbol;Acc:MGI:2387183]	217366	protein_coding	2.92228	0.98991	3.02294	2.19907	-0.61312	0.000634448	0.0181314	-0.89866	0.172554	0.201258	0.999967	0.365684	0.175644	0.285125	0.999701	0.329323	-1.00681	3.19543e-06	0.00042879	-1.26737	-0.0160524	0.8985	0.999939	-0.0403985	0.97445	2.56082e-05	0.00460135	1.24083
ENSMUSG00000051022	Hs3st1	5	heparan sulfate (glucosamine) 3-O-sulfotransferase 1 [Source:MGI Symbol;Acc:MGI:1201606]	15476	protein_coding	3.83427	2.35301	4.16085	4.27865	-0.512007	0.000644179	0.0183696	-0.619405	-0.0725302	0.569223	0.999967	-0.109779	-0.164752	0.284934	0.999701	-0.242853	-0.448607	0.0139522	0.102102	-0.512781	-0.0707513	0.585857	0.999939	-0.136939	0.33113	0.108293	0.339848	0.390991
ENSMUSG00000049739	Zfp646	7	zinc finger protein 646 [Source:MGI Symbol;Acc:MGI:3665412]	233905	protein_coding	2.53847	1.5715	2.73709	2.54337	-0.404871	0.00065842	0.0185131	-0.45268	0.0341237	0.770757	0.999967	0.0428987	-0.0598519	0.649492	0.999701	-0.0753693	-0.45986	0.00166912	0.0277534	-0.499063	-0.0802845	0.517721	0.999939	-0.122707	0.360849	0.0195969	0.153557	0.392831
ENSMUSG00000027298	Tyro3	2	TYRO3 protein tyrosine kinase 3 [Source:MGI Symbol;Acc:MGI:104294]	22174	protein_coding	19.7181	11.7381	20.633	17.7162	-0.329242	0.000661888	0.0185131	-0.351423	0.112887	0.329274	0.999967	0.148124	0.0624579	0.63433	0.999701	0.0778008	-0.467121	0.000761088	0.0166806	-0.5032	-0.0466538	0.710815	0.999939	-0.0747074	0.412777	0.00523441	0.0770468	0.445277
ENSMUSG00000042766	Trim46	3	tripartite motif-containing 46 [Source:MGI Symbol;Acc:MGI:2673000]	360213	protein_coding	4.09011	1.75433	4.22787	3.37292	-0.540472	0.00065672	0.0185131	-0.688426	0.145985	0.27557	0.999967	0.244816	0.120399	0.456704	0.999701	0.198979	-0.807357	1.50652e-05	0.00128316	-0.936069	-0.0223844	0.862229	0.999939	-0.0501297	0.746035	0.00050548	0.0208034	0.901526
ENSMUSG00000001424	Snd1	6	staphylococcal nuclease and tudor domain containing 1 [Source:MGI Symbol;Acc:MGI:1929266]	56463	protein_coding	11.2889	7.58384	11.7184	11.4911	-0.333109	0.000654715	0.0185131	-0.357175	-0.0192907	0.86373	0.999967	-0.0250531	-0.0812066	0.495786	0.999701	-0.0966862	-0.313024	0.0193747	0.121833	-0.335399	-0.0517428	0.66898	0.999939	-0.07604	0.260609	0.0508296	0.236258	0.276462
ENSMUSG00000040356	Skiv2l	17	superkiller viralicidic activity 2-like (S. cerevisiae) [Source:MGI Symbol;Acc:MGI:1099835]		protein_coding	3.75581	1.65765	3.42268	2.82403	-0.450171	0.00066154	0.0185131	-0.522752	0.117405	0.37424	0.999967	0.187133	0.209724	0.184312	0.999701	0.325867	-0.618457	0.000727275	0.0162088	-0.713002	0.0589976	0.647291	0.999939	0.134869	0.731497	0.000313869	0.0157684	0.862567
ENSMUSG00000037541	Shank2	7	SH3 and multiple ankyrin repeat domains 2 [Source:MGI Symbol;Acc:MGI:2671987]	210274	protein_coding	5.08547	2.92902	4.66734	4.56954	-0.367189	0.000658001	0.0185131	-0.400924	-0.0277944	0.808707	0.999967	-0.0374931	0.068153	0.583377	0.999701	0.0817477	-0.339737	0.0168447	0.113292	-0.367139	0.0756107	0.538546	0.999939	0.114742	0.464404	0.00123877	0.0338556	0.498858
ENSMUSG00000030432	Rpl28	7	ribosomal protein L28 [Source:MGI Symbol;Acc:MGI:101839]	19943	protein_coding	28.113	12.4315	26.0266	23.7291	-0.535402	0.000661109	0.0185131	-0.674765	0.0494049	0.704979	0.999967	0.0738259	0.0599621	0.703853	0.999701	0.166324	-0.670584	6.46106e-05	0.00344292	-0.751307	0.0421201	0.745443	0.999939	0.0881	0.54687	0.0431504	0.218556	0.855331
ENSMUSG00000034781	Gna11	10	guanine nucleotide binding protein, alpha 11 [Source:MGI Symbol;Acc:MGI:95766]	14672	protein_coding	8.7331	4.95501	8.97315	7.98398	-0.397075	0.000656325	0.0185131	-0.441948	0.0629382	0.617196	0.999967	0.0891921	0.042718	0.768218	0.999701	0.0558733	-0.483526	0.00241153	0.0352214	-0.534456	-0.0207637	0.872425	0.999939	-0.0378276	0.463175	0.00662411	0.089251	0.513839
ENSMUSG00000052374	Actn2	13	actinin alpha 2 [Source:MGI Symbol;Acc:MGI:109192]	11472	protein_coding	2.37465	1.44552	2.73729	2.65818	-0.514173	0.000659343	0.0185131	-0.630817	0.000240407	0.998466	0.999967	-0.00566198	-0.161992	0.287556	0.999701	-0.239806	-0.559041	0.00114739	0.0217607	-0.62844	-0.132597	0.304135	0.999939	-0.238435	0.350227	0.0792343	0.292079	0.405956
ENSMUSG00000070000	Fcho1	8	FCH domain only 1 [Source:MGI Symbol;Acc:MGI:1921265]	74015	protein_coding	4.15492	1.60119	3.68733	3.00135	-0.528019	0.00066339	0.0185158	-0.657485	0.111975	0.406004	0.999967	0.196299	0.229411	0.155094	0.999701	0.381695	-0.700915	0.000753412	0.0165739	-0.85729	0.0706323	0.577423	0.999939	0.181659	0.848976	0.000148864	0.0114627	1.05349
ENSMUSG00000045996	Polr2k	15	polymerase (RNA) II (DNA directed) polypeptide K [Source:MGI Symbol;Acc:MGI:102725]	17749	protein_coding	13.1455	15.0641	13.3103	12.1656	0.467987	0.000669685	0.0186453	0.549239	0.0722884	0.576146	0.999967	0.115817	0.0420841	0.76746	0.999701	0.0564829	0.380335	0.0298046	0.154288	0.430454	-0.0343638	0.789771	0.999939	-0.0644315	-0.422963	0.0158084	0.139307	-0.474958
ENSMUSG00000028756	Pink1	4	PTEN induced putative kinase 1 [Source:MGI Symbol;Acc:MGI:1916193]	68943	protein_coding	52.4665	27.7826	59.6488	45.4537	-0.411396	0.000670867	0.0186453	-0.461986	0.214121	0.0904175	0.999967	0.314163	0.0964983	0.512579	0.999701	0.133047	-0.708745	3.67123e-06	0.000484193	-0.779169	-0.103009	0.42492	0.999939	-0.185717	0.550337	0.00106251	0.0310764	0.610292
ENSMUSG00000024952	Rps6ka4	19	ribosomal protein S6 kinase, polypeptide 4 [Source:MGI Symbol;Acc:MGI:1930076]	56613	protein_coding	1.56073	0.511466	1.5922	1.24231	-0.63735	0.000681154	0.0187337	-1.02084	0.113068	0.396977	0.999967	0.257313	0.0434391	0.727761	0.999701	0.245993	-0.939534	7.06056e-05	0.003574	-1.28029	-0.00163326	0.983792	0.999939	-0.0153576	0.500469	0.0692782	0.274846	1.28078
ENSMUSG00000010086	Rnf112	11	ring finger protein 112 [Source:MGI Symbol;Acc:MGI:106611]	22671	protein_coding	23.9859	13.4182	23.2394	21.0186	-0.366514	0.000681172	0.0187337	-0.400766	0.0371408	0.774346	0.999967	0.0562695	0.0938047	0.48517	0.999701	0.118003	-0.410117	0.0140789	0.102277	-0.460147	0.0315323	0.807148	0.999939	0.0574324	0.494944	0.000849451	0.0266905	0.53423
ENSMUSG00000034472	Rasd2	8	RASD family, member 2 [Source:MGI Symbol;Acc:MGI:1922391]	75141	protein_coding	9.33645	6.06987	11.1646	10.0473	-0.431885	0.000680023	0.0187337	-0.484985	0.0752682	0.509951	0.999967	0.100543	-0.142654	0.280864	0.999701	-0.177579	-0.546744	0.000117031	0.00475614	-0.589213	-0.195779	0.101841	0.999939	-0.282752	0.300783	0.0546291	0.245202	0.325096
ENSMUSG00000003500	Impdh1	6	inosine monophosphate dehydrogenase 1 [Source:MGI Symbol;Acc:MGI:96567]	23917	protein_coding	3.92773	1.90582	4.09878	3.43235	-0.49545	0.000677243	0.0187337	-0.606091	0.112344	0.394643	0.999967	0.176155	0.077421	0.621634	0.999701	0.114404	-0.675829	0.000257145	0.00821939	-0.785364	-0.0311328	0.810165	0.999939	-0.0658813	0.621428	0.00226956	0.046663	0.734944
ENSMUSG00000001467	Cyp51	5	cytochrome P450, family 51 [Source:MGI Symbol;Acc:MGI:106040]		protein_coding	12.8349	14.5949	13.3551	13.4751	0.335641	0.000678618	0.0187337	0.358134	-0.0266388	0.8154	0.999967	-0.0350458	-0.0946052	0.46569	0.999701	-0.117977	0.367099	0.00404813	0.0488119	0.390195	-0.0580661	0.636691	0.999939	-0.0881575	-0.427714	0.00245862	0.0487555	-0.45834
ENSMUSG00000059995	Atxn7l3	11	ataxin 7-like 3 [Source:MGI Symbol;Acc:MGI:3036270]	217218	protein_coding	15.9572	10.2234	16.4463	15.3623	-0.32228	0.000682696	0.0187364	-0.344794	0.0265184	0.813019	0.999967	0.0328863	-0.0132852	0.916219	0.999701	-0.0169982	-0.357027	0.00630186	0.0646469	-0.380782	-0.0358369	0.771021	0.999939	-0.0542811	0.321755	0.0210805	0.158389	0.343724
ENSMUSG00000053646	Plxnb1	9	plexin B1 [Source:MGI Symbol;Acc:MGI:2154238]	235611	protein_coding	2.16003	1.42824	2.23107	2.31524	-0.409135	0.000685951	0.0187865	-0.458585	-0.0917104	0.491197	0.999967	-0.156806	-0.12484	0.400467	0.999701	-0.176208	-0.261038	0.17102	0.388051	-0.305602	-0.011113	0.931572	0.999939	-0.0238571	0.263338	0.156911	0.40919	0.299278
ENSMUSG00000031505	Naxd	8	NAD(P)HX dehydratase [Source:MGI Symbol;Acc:MGI:1913353]	69225	protein_coding	5.45228	3.16446	6.1249	5.29155	-0.432795	0.00069297	0.0189393	-0.495495	0.12179	0.301527	0.999967	0.159072	-0.018895	0.892064	0.999701	-0.0283878	-0.603926	4.64692e-05	0.00278894	-0.657508	-0.120404	0.337195	0.999939	-0.19182	0.43806	0.00869104	0.102487	0.482655
ENSMUSG00000040229	Gpr34	X	G protein-coupled receptor 34 [Source:MGI Symbol;Acc:MGI:1346334]	23890	protein_coding	8.62053	7.51341	6.27539	6.27884	0.430599	0.000698193	0.0190424	0.498765	-0.011809	0.927713	0.999967	-0.0123926	0.299715	0.0309011	0.999701	0.395885	0.451945	0.00714817	0.0695932	0.507535	0.231599	0.0714833	0.999939	0.403491	-0.0779359	0.617691	0.80683	-0.0852861
ENSMUSG00000025575	Cant1	11	calcium activated nucleotidase 1 [Source:MGI Symbol;Acc:MGI:1923275]	76025	protein_coding	2.95713	1.47766	2.86932	2.55123	-0.46394	0.000713357	0.0193867	-0.54198	0.0507452	0.700923	0.999967	0.0783795	0.103155	0.479342	0.999701	0.137827	-0.537406	0.00418131	0.0498115	-0.623705	0.0271423	0.834449	0.999939	0.055006	0.615855	0.000747238	0.0248804	0.695501
ENSMUSG00000034377	Tulp4	17	tubby like protein 4 [Source:MGI Symbol;Acc:MGI:1916092]	68842	protein_coding	32.3183	34.2312	31.4231	32.2449	0.306014	0.000725218	0.0196572	0.324946	-0.0423503	0.718801	0.999967	-0.0563308	-0.0425873	0.731471	0.999701	-0.0512874	0.352236	0.00887209	0.0789222	0.378058	5.70451e-05	0.999632	0.999939	1.28354e-06	-0.336883	0.0111379	0.11486	-0.357994
ENSMUSG00000026771	Spopl	2	speckle-type BTB/POZ protein-like [Source:MGI Symbol;Acc:MGI:1924107]	76857	protein_coding	7.1806	7.11279	6.94309	6.58622	0.325156	0.00072872	0.0196998	0.348562	0.0346802	0.754455	0.999967	0.0452595	0.0552396	0.630498	0.999701	0.0651708	0.282703	0.0256135	0.142135	0.299972	0.0110131	0.925177	0.999939	0.0150184	-0.25233	0.0434612	0.219048	-0.265795
ENSMUSG00000041571	Selenow	7	selenoprotein W [Source:MGI Symbol;Acc:MGI:1100878]	20364	protein_coding	198.232	107.586	202.684	186.093	-0.461429	0.000729787	0.0196998	-0.539623	0.0449412	0.720994	0.999967	0.0647038	0.00991466	0.949466	0.999701	0.0146335	-0.560619	7.76964e-05	0.00371696	-0.606985	-0.0293047	0.820985	0.999939	-0.0545419	0.497858	0.00744499	0.0941636	0.568471
ENSMUSG00000013858	Tmem259	10	transmembrane protein 259 [Source:MGI Symbol;Acc:MGI:2177957]	216157	protein_coding	3.08048	1.23335	3.04012	2.30063	-0.525034	0.000749778	0.0200553	-0.653579	0.149663	0.269509	0.999967	0.29424	0.228145	0.143545	0.999701	0.342566	-0.747183	0.000685801	0.0156327	-0.951474	0.0171119	0.892773	0.999939	0.0442343	0.841737	7.69699e-05	0.0078212	1.01239
ENSMUSG00000018677	Slc25a39	11	solute carrier family 25, member 39 [Source:MGI Symbol;Acc:MGI:1196386]	68066	protein_coding	7.87359	3.3941	7.19868	6.41246	-0.525944	0.000755163	0.0200553	-0.665352	0.0519197	0.699528	0.999967	0.085078	0.122142	0.454591	0.999701	0.214189	-0.639253	0.000920651	0.0188028	-0.752907	0.0494222	0.697196	0.999939	0.125112	0.71876	0.00134585	0.0354737	0.893198
ENSMUSG00000064346	mt-Tw	MT	mitochondrially encoded tRNA tryptophan [Source:MGI Symbol;Acc:MGI:102471]		Mt_tRNA	225.275	212.294	174.829	174.128	0.451932	0.000747765	0.0200553	0.52727	0.00160068	0.990435	0.999967	0.00604346	0.20713	0.192817	0.999701	0.330299	0.452363	0.0115725	0.0914992	0.518328	0.141554	0.272428	0.999939	0.318906	-0.149398	0.454188	0.698134	-0.17661
ENSMUSG00000064340	mt-Tl1	MT	mitochondrially encoded tRNA leucine 1 [Source:MGI Symbol;Acc:MGI:102482]		Mt_tRNA	28.5713	44.6382	30.9957	25.1645	0.637291	0.000746011	0.0200553	1.06188	0.0963946	0.463258	0.999967	0.281303	0.0485769	0.762773	0.999701	0.138234	0.595522	0.00789029	0.0742674	0.776135	-0.0458744	0.704592	0.999939	-0.148688	-0.651972	0.00921691	0.105518	-0.900903
ENSMUSG00000003299	Mrpl4	9	mitochondrial ribosomal protein L4 [Source:MGI Symbol;Acc:MGI:2137210]	66163	protein_coding	3.71921	1.63422	3.86284	3.18565	-0.546213	0.000751541	0.0200553	-0.713043	0.0997731	0.461444	0.999967	0.184823	0.0847596	0.60406	0.999701	0.145677	-0.728954	0.000525255	0.0132	-0.900337	-0.0161045	0.897889	0.999939	-0.0433553	0.690097	0.00273834	0.0519263	0.873359
ENSMUSG00000013833	Med16	10	mediator complex subunit 16 [Source:MGI Symbol;Acc:MGI:2158394]	216154	protein_coding	1.98328	0.678083	1.66643	1.51943	-0.610731	0.000755091	0.0200553	-0.911781	0.0190394	0.887065	0.999967	0.0300303	0.143233	0.382073	0.999701	0.303636	-0.726204	0.00132603	0.0239056	-0.944882	0.0838131	0.486485	0.999939	0.269222	0.902931	0.000287334	0.0152287	1.22948
ENSMUSG00000024030	Abcg1	17	ATP binding cassette subfamily G member 1 [Source:MGI Symbol;Acc:MGI:107704]	11307	protein_coding	7.06463	4.57301	7.43005	6.99667	-0.345763	0.000751288	0.0200553	-0.371177	0.014453	0.898916	0.999967	0.0185106	-0.0501087	0.701762	0.999701	-0.0624519	-0.366364	0.0078946	0.0742674	-0.393215	-0.0545241	0.662266	0.999939	-0.0853454	0.301234	0.0443042	0.220844	0.324834
ENSMUSG00000072214	2005-09-01	16	septin 5 [Source:MGI Symbol;Acc:MGI:1195461]	18951	protein_coding	5.72482	3.0665	5.98666	5.06776	-0.420642	0.000754482	0.0200553	-0.478245	0.111038	0.381211	0.999967	0.160184	0.0724267	0.623541	0.999701	0.0980704	-0.574651	0.000512799	0.0129788	-0.64143	-0.0357821	0.78245	0.999939	-0.0664316	0.525508	0.00328554	0.058035	0.59113
ENSMUSG00000042613	Pbxip1	3	pre B cell leukemia transcription factor interacting protein 1 [Source:MGI Symbol;Acc:MGI:2441670]	229534	protein_coding	2.57939	1.96112	2.92663	3.20999	-0.418763	0.000766242	0.0203085	-0.47045	-0.142342	0.278385	0.999967	-0.230416	-0.301441	0.0282321	0.999701	-0.38939	-0.213445	0.242552	0.468759	-0.243341	-0.0865548	0.504623	0.999939	-0.163504	0.0897186	0.594557	0.793775	0.0973891
ENSMUSG00000020400	Tnip1	11	TNFAIP3 interacting protein 1 [Source:MGI Symbol;Acc:MGI:1926194]	57783	protein_coding	2.08151	0.929518	2.06793	1.86334	-0.5644	0.000768215	0.0203198	-0.753413	0.0519644	0.697413	0.999967	0.0773175	0.0463017	0.776377	0.999701	0.0754628	-0.702636	0.000394898	0.0108712	-0.834024	-0.00302856	0.981166	0.999939	-0.00605084	0.667258	0.00380313	0.063174	0.842952
ENSMUSG00000001119	Col6a1	10	collagen, type VI, alpha 1 [Source:MGI Symbol;Acc:MGI:88459]	12833	protein_coding	3.44662	1.37606	4.12209	2.87819	-0.582284	0.000770481	0.0203389	-0.807166	0.0651326	0.520157	0.999967	0.387794	0.11852	0.46592	0.999701	0.198406	-0.609933	0.0218858	0.130198	-1.19763	-0.0344107	0.728501	0.999939	-0.194245	0.879977	7.58504e-06	0.00182166	1.02099
ENSMUSG00000030731	Syt3	7	synaptotagmin III [Source:MGI Symbol;Acc:MGI:99665]	20981	protein_coding	3.85724	1.77148	3.30213	3.23739	-0.504415	0.000776289	0.0203869	-0.62162	-0.0275822	0.835688	0.999967	-0.0549166	0.11453	0.469146	0.999701	0.17437	-0.48978	0.00985504	0.0837885	-0.569766	0.102095	0.42999	0.999939	0.225011	0.683323	0.000962499	0.0289417	0.810841
ENSMUSG00000024976	Shoc2	19	Shoc2, leucine rich repeat scaffold protein [Source:MGI Symbol;Acc:MGI:1927197]	56392	protein_coding	16.0601	17.0563	15.5921	15.5362	0.343049	0.000777056	0.0203869	0.37212	-0.0103687	0.93205	0.999967	-0.0130551	-0.00923762	0.940863	0.999701	-0.0102198	0.353345	0.0125732	0.0961915	0.381939	-0.00106154	0.993154	0.999939	-0.00208091	-0.343603	0.00863322	0.102252	-0.364352
ENSMUSG00000026098	Pms1	1	PMS1 homolog 1, mismatch repair system component [Source:MGI Symbol;Acc:MGI:1202302]	227099	protein_coding	8.36483	9.08257	7.58198	8.04208	0.372961	0.000775381	0.0203869	0.412634	-0.0677582	0.593741	0.999967	-0.0975523	-0.000237213	0.998599	0.99997	0.00191866	0.461168	0.0029076	0.0398908	0.506929	0.0564579	0.658255	0.999939	0.094504	-0.36458	0.0127623	0.123339	-0.392546
ENSMUSG00000035390	Brsk1	7	BR serine/threonine kinase 1 [Source:MGI Symbol;Acc:MGI:2685946]	381979	protein_coding	19.0928	10.3631	20.5477	16.9812	-0.410111	0.000778503	0.0203869	-0.462443	0.122876	0.345064	0.999967	0.19031	0.0708159	0.628453	0.999701	0.095766	-0.585917	0.000396663	0.0108712	-0.655639	-0.0527849	0.683798	0.999939	-0.0989162	0.519349	0.00173117	0.0402321	0.573235
ENSMUSG00000035329	Fbxo33	12	F-box protein 33 [Source:MGI Symbol;Acc:MGI:1917861]	70611	protein_coding	12.1176	12.7918	11.5544	11.5027	0.35545	0.00078754	0.0205825	0.388973	-0.016671	0.888107	0.999967	-0.0200778	0.0133303	0.918984	0.999701	0.0184168	0.379068	0.00468657	0.0534148	0.405516	0.0222282	0.856929	0.999939	0.033474	-0.329524	0.0191213	0.152289	-0.352463
ENSMUSG00000032485	Scap	9	SREBF chaperone [Source:MGI Symbol;Acc:MGI:2135958]	235623	protein_coding	4.84325	2.52134	4.46194	4.22986	-0.435809	0.000792138	0.0206616	-0.504926	0.0059814	0.962339	0.999967	0.00486308	0.0829167	0.581873	0.999701	0.115875	-0.45897	0.00532544	0.0577355	-0.513318	0.0560283	0.665728	0.999939	0.106835	0.558428	0.00242001	0.0482496	0.635633
ENSMUSG00000046182	Gsg1l	7	GSG1-like [Source:MGI Symbol;Acc:MGI:2685483]	269994	protein_coding	5.50845	3.25704	5.94268	5.24931	-0.403437	0.000795724	0.0206905	-0.446098	0.0948279	0.394736	0.999967	0.121606	-0.00524398	0.96879	0.999701	-0.00636199	-0.529843	0.000213214	0.00734322	-0.571356	-0.0861008	0.486729	0.999939	-0.132395	0.417524	0.0099836	0.109775	0.456296
ENSMUSG00000011832	Evi5l	8	ecotropic viral integration site 5 like [Source:MGI Symbol;Acc:MGI:2442167]	213027	protein_coding	8.04015	4.83807	8.75116	7.51605	-0.358925	0.000796393	0.0206905	-0.392842	0.102845	0.401371	0.999967	0.14201	0.0236688	0.849804	0.999701	0.0271222	-0.49179	0.00116841	0.022071	-0.538237	-0.0753374	0.548637	0.999939	-0.119438	0.40793	0.00350533	0.0602655	0.435926
ENSMUSG00000061111	Mcrip1	11	MAPK regulated corepressor interacting protein 1 [Source:MGI Symbol;Acc:MGI:2384752]	192173	protein_coding	8.37947	3.54039	8.33816	6.87742	-0.544042	0.000800017	0.0207436	-0.704766	0.132169	0.319992	0.999967	0.212692	0.122485	0.450747	0.999701	0.205954	-0.800369	1.21125e-05	0.00109043	-0.920552	-0.00476359	0.970587	0.999939	-0.0110944	0.755979	0.000579363	0.0221841	0.92539
ENSMUSG00000029054	Gabrd	4	gamma-aminobutyric acid (GABA) A receptor, subunit delta [Source:MGI Symbol;Acc:MGI:95622]	14403	protein_coding	10.8968	7.73103	11.9053	12.275	-0.385309	0.000801649	0.020745	-0.422786	-0.0815271	0.467633	0.999967	-0.104088	-0.197692	0.131649	0.999701	-0.246671	-0.298461	0.037642	0.174668	-0.321892	-0.0953244	0.441587	0.999939	-0.146878	0.178003	0.257854	0.52519	0.192377
ENSMUSG00000005442	Cic	7	capicua transcriptional repressor [Source:MGI Symbol;Acc:MGI:1918972]	71722	protein_coding	2.38742	0.940966	1.88843	1.69928	-0.495626	0.000811169	0.0209502	-0.600969	0.0337459	0.801957	0.999967	0.0552141	0.233747	0.15027	0.999701	0.40278	-0.557224	0.00452399	0.0522315	-0.659649	0.133798	0.291086	0.999939	0.343544	0.828713	0.000165013	0.0115435	1.01773
ENSMUSG00000024941	Scyl1	19	SCY1-like 1 (S. cerevisiae) [Source:MGI Symbol;Acc:MGI:1931787]	78891	protein_coding	8.19278	4.08536	8.14978	7.20346	-0.474885	0.000824837	0.0212198	-0.565887	0.065749	0.615121	0.999967	0.099751	0.0682949	0.666638	0.999701	0.105187	-0.589462	0.000748428	0.0165305	-0.668484	0.000471039	0.9971	0.999939	0.00123508	0.582121	0.00413804	0.0667797	0.685307
ENSMUSG00000054874	Pcnx3	19	pecanex homolog 3 [Source:MGI Symbol;Acc:MGI:1861733]	104401	protein_coding	1.51821	0.508671	1.26184	1.00729	-0.55603	0.000827789	0.0212397	-0.738126	0.100212	0.458359	0.999967	0.209178	0.277859	0.0898656	0.999701	0.506484	-0.736168	0.00101369	0.0200261	-0.951089	0.0990635	0.420725	0.999939	0.293175	0.985094	2.31168e-05	0.00431143	1.25905
ENSMUSG00000021288	Klc1	12	kinesin light chain 1 [Source:MGI Symbol;Acc:MGI:107978]	16593	protein_coding	52.2993	32.3569	53.103	48.8887	-0.325841	0.000828844	0.0212397	-0.349387	0.0500036	0.639037	0.999967	0.0613997	0.016655	0.902835	0.999701	0.0211262	-0.391058	0.00140126	0.0246337	-0.413871	-0.0282939	0.821033	0.999939	-0.044581	0.355025	0.0203981	0.156047	0.385769
ENSMUSG00000041168	Lonp1	17	lon peptidase 1, mitochondrial [Source:MGI Symbol;Acc:MGI:1921392]	74142	protein_coding	5.98442	3.46411	7.02045	5.71283	-0.416703	0.000837381	0.0213337	-0.473904	0.176044	0.142318	0.999967	0.23711	0.00133749	0.991995	0.999701	-0.00138823	-0.653695	1.21963e-05	0.00109107	-0.713727	-0.157639	0.203616	0.999939	-0.242969	0.449027	0.00383739	0.0635997	0.487955
ENSMUSG00000040747	Cd53	3	CD53 antigen [Source:MGI Symbol;Acc:MGI:88341]		protein_coding	5.26618	4.78776	4.11274	3.84722	0.46325	0.000835859	0.0213337	0.552106	0.0478322	0.72126	0.999967	0.0910539	0.280592	0.0561425	0.999701	0.394705	0.395695	0.0336291	0.164303	0.457657	0.151847	0.242292	0.999939	0.298685	-0.127492	0.458643	0.701438	-0.139803
ENSMUSG00000029484	Anxa3	5	annexin A3 [Source:MGI Symbol;Acc:MGI:1201378]	11745	protein_coding	5.07862	4.58222	4.085	3.42532	0.521371	0.000836327	0.0213337	0.661643	0.131121	0.305556	0.999967	0.205433	0.35466	0.0190591	0.999701	0.515856	0.393099	0.0279217	0.149251	0.453124	0.175006	0.173114	0.999939	0.305196	-0.108755	0.577806	0.786073	-0.127402
ENSMUSG00000071379	Hpcal1	12	hippocalcin-like 1 [Source:MGI Symbol;Acc:MGI:1855689]	53602	protein_coding	8.54087	5.14555	8.46254	8.59698	-0.431125	0.000845686	0.0215037	-0.49805	-0.0388279	0.743753	0.999967	-0.0537771	-0.0592618	0.666688	0.999701	-0.0801029	-0.405099	0.00778103	0.0735069	-0.447341	-0.0183263	0.883534	0.999939	-0.0308255	0.39224	0.0185607	0.150013	0.43368
ENSMUSG00000044628	Rnf208	2	ring finger protein 208 [Source:MGI Symbol;Acc:MGI:1916096]	68846	protein_coding	6.86111	1.79943	5.78079	4.12859	-0.61441	0.000847885	0.021518	-0.939556	0.179627	0.181954	0.999967	0.395352	0.133307	0.316448	0.999701	0.649407	-1.06629	7.79155e-07	0.000142416	-1.33789	0.0365485	0.690775	0.999939	0.249814	0.775674	0.00587676	0.0834183	1.60241
ENSMUSG00000011751	Sptbn4	7	spectrin beta, non-erythrocytic 4 [Source:MGI Symbol;Acc:MGI:1890574]	80297	protein_coding	2.4703	0.891659	2.09384	1.75004	-0.547276	0.000851494	0.021543	-0.716679	0.0337602	0.766415	0.999967	0.146539	0.123555	0.41006	0.999701	0.418586	-0.696427	0.0010636	0.0208097	-0.866226	0.0447556	0.644557	0.999939	0.267773	0.936935	1.92719e-05	0.0036877	1.14921
ENSMUSG00000040857	Erf	7	Ets2 repressor factor [Source:MGI Symbol;Acc:MGI:109637]	13875	protein_coding	1.81999	0.781989	1.9862	1.60555	-0.571976	0.000855428	0.021543	-0.787355	0.114874	0.396702	0.999967	0.21907	0.0554862	0.735513	0.999701	0.0979298	-0.815517	0.000115747	0.0047196	-1.00964	-0.0462011	0.712071	0.999939	-0.125236	0.69677	0.00320074	0.057094	0.899227
ENSMUSG00000042109	Csdc2	15	cold shock domain containing C2, RNA binding [Source:MGI Symbol;Acc:MGI:2146027]	105859	protein_coding	5.13528	3.36905	5.39403	5.36088	-0.384418	0.000854314	0.021543	-0.426983	-0.0372487	0.746374	0.999967	-0.051713	-0.104485	0.414236	0.999701	-0.130739	-0.351268	0.0135692	0.100264	-0.378538	-0.0558947	0.648181	0.999939	-0.0836312	0.290311	0.0522791	0.239888	0.312529
ENSMUSG00000053395	Cacng8	7	calcium channel, voltage-dependent, gamma subunit 8 [Source:MGI Symbol;Acc:MGI:1932376]	81905	protein_coding	3.7837	1.21607	3.34672	2.79537	-0.614864	0.000853368	0.021543	-0.944763	0.0755216	0.573755	0.999967	0.16239	0.179191	0.275709	0.999701	0.359158	-0.854703	0.000146246	0.00557695	-1.10973	0.0669489	0.589011	0.999939	0.192215	0.996053	3.90206e-05	0.00564412	1.31748
ENSMUSG00000051403	Ppp1r37	7	protein phosphatase 1, regulatory subunit 37 [Source:MGI Symbol;Acc:MGI:2687042]		protein_coding	5.30181	1.82888	5.20913	3.4452	-0.52167	0.000860743	0.0215941	-0.662267	0.103626	0.35258	0.999967	0.481257	0.152925	0.301815	0.999701	0.542004	-0.673416	0.0101272	0.0843873	-1.14655	0.00809657	0.929196	0.999939	0.0564686	0.720938	0.00915765	0.105003	1.21863
ENSMUSG00000006731	B4galnt1	10	beta-1,4-N-acetyl-galactosaminyl transferase 1 [Source:MGI Symbol;Acc:MGI:1342057]	14421	protein_coding	9.02405	5.03378	8.70049	8.25926	-0.417251	0.000859529	0.0215941	-0.468198	0.00235384	0.984551	0.999967	0.00144825	0.0398149	0.782682	0.999701	0.0522854	-0.426873	0.00913397	0.0800996	-0.473076	0.0259264	0.840774	0.999939	0.0464822	0.477492	0.00834531	0.100869	0.537086
ENSMUSG00000033128	Gga1	15	golgi associated, gamma adaptin ear containing, ARF binding protein 1 [Source:MGI Symbol;Acc:MGI:2146207]	106039	protein_coding	2.79373	1.02486	2.47325	1.99659	-0.544296	0.000864169	0.0216388	-0.714202	0.121953	0.367263	0.999967	0.219118	0.228413	0.161553	0.999701	0.400201	-0.765561	0.000224536	0.00748204	-0.936418	0.0677582	0.591855	0.999939	0.177211	0.896129	8.64783e-05	0.00822046	1.12832
ENSMUSG00000038296	Galnt18	7	polypeptide N-acetylgalactosaminyltransferase 18 [Source:MGI Symbol;Acc:MGI:2446239]	233733	protein_coding	5.34547	2.07385	4.88044	3.94304	-0.527427	0.000876262	0.0218583	-0.673685	0.114345	0.398462	0.999967	0.211893	0.0992552	0.500946	0.999701	0.355084	-0.740461	0.000222906	0.00748204	-0.888388	0.0238003	0.807884	0.999939	0.139063	0.582859	0.0370773	0.203944	1.04271
ENSMUSG00000033124	Atg9a	1	autophagy related 9A [Source:MGI Symbol;Acc:MGI:2138446]	245860	protein_coding	4.9109	3.06582	4.89839	4.99329	-0.408419	0.000874873	0.0218583	-0.462046	-0.0670853	0.592486	0.999967	-0.0997442	-0.0742566	0.604554	0.999701	-0.101453	-0.329333	0.0424437	0.185438	-0.366009	-0.00357406	0.977895	0.999939	-0.00599996	0.337915	0.0489128	0.231112	0.37605
ENSMUSG00000066621	Tecpr1	5	tectonin beta-propeller repeat containing 1 [Source:MGI Symbol;Acc:MGI:1917631]	70381	protein_coding	5.20843	2.49184	4.55132	4.0681	-0.407821	0.00088111	0.0219376	-0.462782	0.0564178	0.661464	0.999967	0.0827438	0.181834	0.24228	0.999701	0.272659	-0.490008	0.00330481	0.0433249	-0.548894	0.0884406	0.495425	0.999939	0.185938	0.649552	0.000724709	0.0245744	0.749705
ENSMUSG00000032187	Smarca4	9	SWI/SNF related, matrix associated, actin dependent regulator of chromatin, subfamily a, member 4 [Source:MGI Symbol;Acc:MGI:88192]	20586	protein_coding	7.44109	4.15729	7.0302	6.64051	-0.385875	0.000889341	0.022059	-0.429374	0.0174851	0.885082	0.999967	0.0223043	0.0714104	0.60456	0.999701	0.0909771	-0.420391	0.00337382	0.0438906	-0.455058	0.0397432	0.752745	0.999939	0.0643156	0.493596	0.00128326	0.0346292	0.535763
ENSMUSG00000036606	Plxnb2	15	plexin B2 [Source:MGI Symbol;Acc:MGI:2154239]	140570	protein_coding	2.59131	1.23577	2.362	2.06764	-0.439447	0.000888298	0.022059	-0.503233	0.0630098	0.631476	0.999967	0.0998618	0.167991	0.26792	0.999701	0.241995	-0.524507	0.00455923	0.0524681	-0.607159	0.0655757	0.613257	0.999939	0.137943	0.660202	0.000601042	0.022707	0.761206
ENSMUSG00000035357	Pdzrn3	6	PDZ domain containing RING finger 3 [Source:MGI Symbol;Acc:MGI:1933157]	55983	protein_coding	4.64098	3.095	4.68696	4.95984	-0.394673	0.000894235	0.0221386	-0.439289	-0.105162	0.384794	0.999967	-0.145781	-0.133493	0.29695	0.999701	-0.164721	-0.2722	0.070826	0.241648	-0.296701	-0.0152269	0.902175	0.999939	-0.0232559	0.271368	0.0648239	0.267023	0.291179
ENSMUSG00000011589	Fsd1	17	fibronectin type 3 and SPRY domain-containing protein [Source:MGI Symbol;Acc:MGI:1934858]	240121	protein_coding	5.53091	2.22938	5.24063	4.15456	-0.516828	0.000905522	0.0223759	-0.652341	0.154732	0.246324	0.999967	0.255917	0.181165	0.268106	0.999701	0.324634	-0.772125	6.58642e-05	0.00344431	-0.911731	0.0251071	0.842823	0.999939	0.0648432	0.781618	0.000696666	0.024242	0.991044
ENSMUSG00000029088	Kcnip4	5	Kv channel interacting protein 4 [Source:MGI Symbol;Acc:MGI:1933131]	80334	protein_coding	23.5778	23.8075	20.8364	21.9894	0.328229	0.000913507	0.0225309	0.354263	-0.0698366	0.563893	0.999967	-0.0950493	0.0363188	0.769136	0.999701	0.0444462	0.410938	0.00449879	0.0519828	0.44618	0.0863085	0.488962	0.999939	0.134467	-0.2735	0.0441721	0.220808	-0.291748
ENSMUSG00000026930	Gpsm1	2	G-protein signalling modulator 1 (AGS3-like, C. elegans) [Source:MGI Symbol;Acc:MGI:1915089]	67839	protein_coding	3.34763	1.56151	3.69322	2.9397	-0.520719	0.000944344	0.0232044	-0.665058	0.122098	0.367517	0.999967	0.231225	0.0775884	0.622673	0.999701	0.114736	-0.751292	0.000155464	0.00579062	-0.899514	-0.0555577	0.667451	0.999939	-0.121157	0.690118	0.000305737	0.015534	0.794561
ENSMUSG00000004937	Sgta	10	small glutamine-rich tetratricopeptide repeat (TPR)-containing, alpha [Source:MGI Symbol;Acc:MGI:1098703]	52551	protein_coding	15.0058	8.07853	13.5018	13.0227	-0.393587	0.000955324	0.0234304	-0.441696	-0.00761092	0.949819	0.999967	-0.0141056	0.0872015	0.570982	0.999701	0.126851	-0.397717	0.00653039	0.0658315	-0.430625	0.0709747	0.584465	0.999939	0.136663	0.510563	0.0067019	0.0892811	0.583924
ENSMUSG00000037536	Fbxo34	14	F-box protein 34 [Source:MGI Symbol;Acc:MGI:1926188]	78938	protein_coding	9.8791	7.44874	10.6241	11.4959	-0.353976	0.000963715	0.0235483	-0.383839	-0.125198	0.245262	0.999967	-0.155098	-0.241507	0.0517265	0.999701	-0.291441	-0.219287	0.0776089	0.252142	-0.231849	-0.100122	0.393846	0.999939	-0.140556	0.102669	0.45309	0.697288	0.108391
ENSMUSG00000037416	Dmxl1	18	Dmx-like 1 [Source:MGI Symbol;Acc:MGI:2443926]	240283	protein_coding	14.3922	14.9262	14.015	14.1575	0.295778	0.000962317	0.0235483	0.313771	-0.0348287	0.753324	0.999967	-0.0437943	-0.0290944	0.80468	0.999701	-0.0339137	0.334292	0.00630521	0.0646469	0.353884	0.00339271	0.977158	0.999939	0.00475294	-0.313096	0.0116365	0.118105	-0.329825
ENSMUSG00000028917	Plekhm2	4	pleckstrin homology domain containing, family M (with RUN domain) member 2 [Source:MGI Symbol;Acc:MGI:1916832]	69582	protein_coding	5.56935	2.48363	5.70797	4.32937	-0.463622	0.000967807	0.0236044	-0.549195	0.161808	0.230566	0.999967	0.292535	0.168918	0.295157	0.999701	0.280623	-0.705344	0.000398581	0.0109027	-0.844551	-0.00637204	0.959832	0.999939	-0.016013	0.696783	0.00119038	0.0331551	0.844239
ENSMUSG00000019578	Ubxn6	17	UBX domain protein 6 [Source:MGI Symbol;Acc:MGI:1913780]	66530	protein_coding	5.92143	3.0717	6.40755	5.46004	-0.477958	0.000977969	0.0237203	-0.578409	0.106967	0.413795	0.999967	0.164491	0.0294182	0.853417	0.999701	0.0432054	-0.676639	1.67078e-05	0.00134267	-0.745731	-0.0624649	0.630538	0.999939	-0.125719	0.549562	0.00488658	0.0746103	0.636506
ENSMUSG00000025950	Idh1	1	isocitrate dehydrogenase 1 (NADP+), soluble [Source:MGI Symbol;Acc:MGI:96413]	15926	protein_coding	16.1651	17.6865	13.9278	16.2466	0.333193	0.000976323	0.0237203	0.361161	-0.159929	0.203774	0.999967	-0.23134	-0.0615053	0.602282	0.999701	-0.0706437	0.534384	0.000624348	0.0146547	0.589299	0.0969297	0.442303	0.999939	0.156013	-0.393097	0.00204523	0.044211	-0.414972
ENSMUSG00000035964	Tmem59l	8	transmembrane protein 59-like [Source:MGI Symbol;Acc:MGI:1915187]	67937	protein_coding	53.6748	35.6171	63.1915	54.6015	-0.341811	0.000993896	0.0237786	-0.370658	0.134362	0.191388	0.999967	0.161924	-0.0684896	0.632216	0.999701	-0.0925887	-0.504781	5.12548e-05	0.0029879	-0.53545	-0.156646	0.217255	0.999939	-0.259187	0.266112	0.115682	0.350512	0.294982
ENSMUSG00000024378	Stard4	18	StAR-related lipid transfer (START) domain containing 4 [Source:MGI Symbol;Acc:MGI:2156764]	170459	protein_coding	4.02238	4.20873	3.14676	3.65895	0.394316	0.000991408	0.0237786	0.437458	-0.18119	0.12427	0.999967	-0.241361	0.0642703	0.626752	0.999701	0.0814186	0.619493	3.83791e-05	0.00245903	0.675603	0.202326	0.105452	0.999939	0.317949	-0.312367	0.047927	0.22828	-0.339021
ENSMUSG00000025583	Rptor	11	regulatory associated protein of MTOR, complex 1 [Source:MGI Symbol;Acc:MGI:1921620]	74370	protein_coding	4.8747	2.84927	4.60984	4.34102	-0.340854	0.000999853	0.0237786	-0.368259	0.0259153	0.809446	0.999967	0.0326368	0.0748886	0.55971	0.999701	0.0922433	-0.3798	0.00293679	0.0401276	-0.404365	0.0374024	0.758515	0.999939	0.055251	0.442656	0.00238439	0.0477331	0.476565
ENSMUSG00000062115	Rai1	11	retinoic acid induced 1 [Source:MGI Symbol;Acc:MGI:103291]	19377	protein_coding	1.41409	0.454438	1.23716	1.03463	-0.607125	0.000989962	0.0237786	-0.927998	0.0730059	0.58533	0.999967	0.163506	0.0888378	0.525049	0.999701	0.373968	-0.879378	3.9343e-05	0.00250948	-1.09487	0.0726569	0.558742	0.999939	0.205832	1.01469	1.91485e-05	0.0036877	1.31611
ENSMUSG00000022517	Mgrn1	16	mahogunin, ring finger 1 [Source:MGI Symbol;Acc:MGI:2447670]	17237	protein_coding	19.3168	11.9852	18.9331	18.3283	-0.339333	0.000991178	0.0237786	-0.367218	-0.0131605	0.907808	0.999967	-0.0184134	0.00242393	0.985257	0.999701	0.00213899	-0.328915	0.0151154	0.106279	-0.352049	0.0102813	0.934192	0.999939	0.0161827	0.357353	0.0155038	0.137362	0.384996
ENSMUSG00000037679	Inf2	12	inverted formin, FH2 and WH2 domain containing [Source:MGI Symbol;Acc:MGI:1917685]	70435	protein_coding	4.49588	1.83788	3.98403	3.4929	-0.526316	0.00100027	0.0237786	-0.672173	0.0742555	0.578736	0.999967	0.122263	0.0899112	0.556994	0.999701	0.28223	-0.685631	0.0002661	0.00839162	-0.797904	0.0630727	0.620697	0.999939	0.155833	0.569561	0.0399011	0.211424	0.969252
ENSMUSG00000047013	Fbxo41	6	F-box protein 41 [Source:MGI Symbol;Acc:MGI:1261912]	330369	protein_coding	4.48614	2.56068	3.76398	3.95802	-0.35311	0.000986	0.0237786	-0.385806	-0.098604	0.392799	0.999967	-0.130814	0.0840242	0.531218	0.999701	0.105343	-0.239711	0.0882409	0.271669	-0.25821	0.14491	0.249221	0.999939	0.231971	0.466245	0.00248427	0.0491318	0.506654
ENSMUSG00000033712	Ccar2	14	cell cycle activator and apoptosis regulator 2 [Source:MGI Symbol;Acc:MGI:2444228]	219158	protein_coding	9.40848	5.94618	9.81295	9.22659	-0.357557	0.000999516	0.0237786	-0.394717	0.0217636	0.850459	0.999967	0.0270151	-0.0340068	0.782503	0.999701	-0.0421555	-0.391437	0.00577544	0.0608125	-0.424755	-0.0492775	0.687087	0.999939	-0.0735084	0.34217	0.0157291	0.138731	0.368103
ENSMUSG00000041225	Arhgap12	18	Rho GTPase activating protein 12 [Source:MGI Symbol;Acc:MGI:1922665]	75415	protein_coding	14.6763	13.7577	13.2822	12.3554	0.356591	0.000992024	0.0237786	0.390272	0.0625742	0.609022	0.999967	0.0889529	0.156798	0.216245	0.999701	0.192645	0.272815	0.0704853	0.241261	0.298054	0.0623576	0.619155	0.999939	0.0986552	-0.167518	0.245317	0.511027	-0.179649
ENSMUSG00000005986	Ankrd13d	19	ankyrin repeat domain 13 family, member D [Source:MGI Symbol;Acc:MGI:1915673]	68423	protein_coding	7.04486	3.50225	7.30419	5.92589	-0.440624	0.000997006	0.0237786	-0.511715	0.140419	0.282171	0.999967	0.216618	0.119089	0.436019	0.999701	0.170709	-0.639918	0.000359787	0.0101944	-0.731519	-0.0245826	0.849811	0.999939	-0.0500759	0.605828	0.00168041	0.0397451	0.697621
ENSMUSG00000025158	Rfng	11	RFNG O-fucosylpeptide 3-beta-N-acetylglucosaminyltransferase [Source:MGI Symbol;Acc:MGI:894275]	19719	protein_coding	2.90269	1.30786	2.82433	2.4504	-0.521155	0.00100397	0.0238233	-0.659196	0.101308	0.434256	0.999967	0.151768	0.108666	0.488329	0.999701	0.162944	-0.69985	0.000193872	0.0068391	-0.814366	0.00378836	0.976729	0.999939	0.00715156	0.697529	0.00100329	0.029853	0.836888
ENSMUSG00000020312	Shc2	10	SHC (Src homology 2 domain containing) transforming protein 2 [Source:MGI Symbol;Acc:MGI:106180]		protein_coding	3.0709	1.61669	3.13037	2.74644	-0.446248	0.00101744	0.024013	-0.521141	0.0573706	0.668019	0.999967	0.0950163	0.057189	0.705726	0.999701	0.0800533	-0.525222	0.00670351	0.0668393	-0.619636	-0.009351	0.942411	0.999939	-0.0191175	0.535968	0.00507624	0.0757784	0.616129
ENSMUSG00000040351	Ankib1	5	ankyrin repeat and IBR domain containing 1 [Source:MGI Symbol;Acc:MGI:1918047]	70797	protein_coding	20.0084	21.5073	19.8068	20.38	0.297387	0.00101735	0.024013	0.316393	-0.049819	0.664312	0.999967	-0.0643751	-0.0658029	0.606907	0.999701	-0.0805363	0.353807	0.00630649	0.0646469	0.377363	-0.0137302	0.911608	0.999939	-0.0212848	-0.353571	0.0109674	0.114671	-0.378284
ENSMUSG00000042632	Pla2g6	15	phospholipase A2, group VI [Source:MGI Symbol;Acc:MGI:1859152]	53357	protein_coding	1.50827	0.494732	1.22572	1.20469	-0.62134	0.00103473	0.0243774	-1.02297	-0.0205394	0.877114	0.999967	-0.0703105	0.0479718	0.714458	0.999701	0.238563	-0.713684	0.00234367	0.0345454	-0.95548	0.0846144	0.46795	0.999939	0.304709	0.862864	0.00106733	0.0311406	1.2744
ENSMUSG00000030435	U2af2	7	U2 small nuclear ribonucleoprotein auxiliary factor (U2AF) 2 [Source:MGI Symbol;Acc:MGI:98886]	22185	protein_coding	17.0768	10.6443	18.3062	16.5579	-0.357415	0.00104396	0.0245509	-0.392628	0.0565041	0.638762	0.999967	0.0754798	-0.0194838	0.891615	0.999701	-0.0276783	-0.436688	0.00199153	0.0309252	-0.471388	-0.0628824	0.623301	0.999939	-0.107756	0.347024	0.0331742	0.195281	0.381062
ENSMUSG00000066839	Ecsit	9	ECSIT signalling integrator [Source:MGI Symbol;Acc:MGI:1349469]	26940	protein_coding	8.68229	4.38681	8.52283	7.73065	-0.471209	0.00104672	0.0245717	-0.566634	0.0443302	0.734815	0.999967	0.0635368	0.0690154	0.648343	0.999701	0.0941234	-0.559816	0.0013677	0.0243178	-0.633087	0.0133832	0.917781	0.999939	0.0261857	0.596644	0.00119604	0.0331561	0.675668
ENSMUSG00000013419	Zfp651	9	zinc finger protein 651 [Source:MGI Symbol;Acc:MGI:2670992]	270210	protein_coding	2.78669	1.02377	2.72555	1.96865	-0.532013	0.00105899	0.0247272	-0.688561	0.188572	0.164135	0.999967	0.369061	0.24792	0.127311	0.999701	0.427073	-0.881436	1.20104e-05	0.00109043	-1.06094	0.0214482	0.866444	0.999939	0.0532051	0.937131	1.16026e-05	0.00247758	1.13124
ENSMUSG00000089774	Slc5a3	16	solute carrier family 5 (inositol transporters), member 3 [Source:MGI Symbol;Acc:MGI:1858226]	53881	protein_coding	6.61972	6.29403	5.91653	5.5047	0.381556	0.00105815	0.0247272	0.424234	0.0529898	0.646145	0.999967	0.071099	0.16829	0.179189	0.999701	0.205747	0.324601	0.0200286	0.123872	0.349539	0.0903823	0.449077	0.999939	0.129677	-0.187945	0.188986	0.449334	-0.200943
ENSMUSG00000033768	Nrxn2	19	neurexin II [Source:MGI Symbol;Acc:MGI:1096362]	18190	protein_coding	5.67065	2.12494	4.2632	3.77463	-0.478493	0.00105838	0.0247272	-0.577691	0.0646524	0.625605	0.999967	0.103757	0.153822	0.310135	0.999701	0.50391	-0.604196	0.000514046	0.0129872	-0.685022	0.159418	0.210844	0.999939	0.395944	0.640914	0.0208722	0.157547	1.0966
ENSMUSG00000028909	Ptpru	4	protein tyrosine phosphatase, receptor type, U [Source:MGI Symbol;Acc:MGI:1321151]	19273	protein_coding	1.81555	0.569187	1.33113	1.12043	-0.545984	0.00107079	0.0248838	-0.734123	0.094171	0.485446	0.999967	0.162339	0.359942	0.0263914	0.999701	0.611612	-0.739592	0.000294407	0.00883953	-0.90003	0.185641	0.147541	0.999939	0.445238	1.09747	7.13382e-07	0.000339064	1.35923
ENSMUSG00000035268	Pkig	2	protein kinase inhibitor, gamma [Source:MGI Symbol;Acc:MGI:1343086]	18769	protein_coding	5.32627	2.48763	5.5149	4.73552	-0.525341	0.00107314	0.0248838	-0.682226	0.0705604	0.602213	0.999967	0.127851	0.0643618	0.687895	0.999701	0.0994245	-0.686791	0.000370575	0.0104096	-0.812838	-0.0154581	0.904871	0.999939	-0.0332386	0.678877	0.00066252	0.0240236	0.796322
ENSMUSG00000043683	Fem1a	17	fem 1 homolog a [Source:MGI Symbol;Acc:MGI:1335089]	14154	protein_coding	4.36745	2.99558	4.6014	4.58767	-0.342949	0.00106933	0.0248838	-0.371935	-0.0493647	0.677391	0.999967	-0.0682923	-0.113271	0.394431	0.999701	-0.143981	-0.28348	0.0531356	0.207186	-0.307027	-0.0490592	0.69849	0.999939	-0.0801364	0.225878	0.141945	0.38773	0.244193
ENSMUSG00000043460	Elfn2	15	leucine rich repeat and fibronectin type III, extracellular 2 [Source:MGI Symbol;Acc:MGI:3608416]	207393	protein_coding	5.03957	2.43234	4.62976	3.94757	-0.400764	0.00107326	0.0248838	-0.451752	0.113181	0.359394	0.999967	0.15798	0.207453	0.151913	0.999701	0.279699	-0.561033	0.000200602	0.00697645	-0.613015	0.0677913	0.597013	0.999939	0.117024	0.675085	5.93771e-05	0.00694335	0.747456
ENSMUSG00000026817	Ak1	2	adenylate kinase 1 [Source:MGI Symbol;Acc:MGI:87977]	11636	protein_coding	18.2454	10.641	18.4922	17.341	-0.404578	0.00107575	0.0248976	-0.45974	0.0171135	0.888377	0.999967	0.0212495	-0.00165457	0.9909	0.999701	-0.00377618	-0.438162	0.00502312	0.0556455	-0.483648	-0.0167834	0.896233	0.999939	-0.0292675	0.419669	0.0162962	0.141323	0.470247
ENSMUSG00000022537	Tmem44	16	transmembrane protein 44 [Source:MGI Symbol;Acc:MGI:1924489]	224090	protein_coding	5.54377	3.45964	6.10944	5.47366	-0.380573	0.00111551	0.0257725	-0.420298	0.0644888	0.594526	0.999967	0.0886703	-0.0429613	0.737529	0.999701	-0.052749	-0.471286	0.00137674	0.0243722	-0.512123	-0.0954886	0.439706	0.999939	-0.145668	0.359284	0.011749	0.118569	0.38397
ENSMUSG00000052373	Mpp3	11	membrane protein, palmitoylated 3 (MAGUK p55 subfamily member 3) [Source:MGI Symbol;Acc:MGI:1328354]	13384	protein_coding	5.35084	2.8285	5.19918	4.58505	-0.398281	0.00112424	0.0259285	-0.452042	0.076835	0.539405	0.999967	0.10695	0.11149	0.438677	0.999701	0.147605	-0.510409	0.00111646	0.0213904	-0.562136	0.0202443	0.874958	0.999939	0.0362709	0.555394	0.000917334	0.0279834	0.614695
ENSMUSG00000054808	Actn4	7	actinin alpha 4 [Source:MGI Symbol;Acc:MGI:1890773]	60595	protein_coding	8.60356	5.06045	8.30076	8.3019	-0.412015	0.00113005	0.0260009	-0.466273	-0.0410655	0.727673	0.999967	-0.0562991	-0.0175611	0.900374	0.999701	-0.0243332	-0.378446	0.013375	0.0994492	-0.413652	0.016942	0.893644	0.999939	0.0275677	0.413613	0.0150653	0.135349	0.457938
ENSMUSG00000027466	Rbck1	2	RanBP-type and C3HC4-type zinc finger containing 1 [Source:MGI Symbol;Acc:MGI:1344372]	24105	protein_coding	7.15411	3.16081	7.241	6.02848	-0.525097	0.00114324	0.0262287	-0.673329	0.104076	0.437454	0.999967	0.175249	0.103307	0.520645	0.999701	0.16711	-0.714978	0.000312706	0.00924726	-0.851513	-0.00571057	0.964631	0.999939	-0.012487	0.701095	0.00131715	0.0350939	0.854857
ENSMUSG00000071074	Yipf3	17	Yip1 domain family, member 3 [Source:MGI Symbol;Acc:MGI:106280]	28064	protein_coding	3.75976	2.55731	3.99196	4.47553	-0.466918	0.00114884	0.0262655	-0.561203	-0.147251	0.261903	0.999967	-0.24398	-0.21475	0.16195	0.999701	-0.322962	-0.280611	0.129485	0.334385	-0.320188	-0.040838	0.753091	0.999939	-0.0835118	0.221407	0.266129	0.532038	0.254413
ENSMUSG00000039474	Wfs1	5	wolframin ER transmembrane glycoprotein [Source:MGI Symbol;Acc:MGI:1328355]	22393	protein_coding	7.06336	3.44867	6.02481	5.38179	-0.3644	0.00114715	0.0262655	-0.400592	0.0653826	0.587633	0.999967	0.0879209	0.200341	0.205343	0.999701	0.313404	-0.449932	0.00302393	0.0408863	-0.491869	0.103489	0.424568	0.999939	0.220991	0.619655	0.00228348	0.0467289	0.730679
ENSMUSG00000027603	Ggt7	2	gamma-glutamyltransferase 7 [Source:MGI Symbol;Acc:MGI:1913385]	207182	protein_coding	10.485	4.97298	9.78951	8.07315	-0.399854	0.00115982	0.0264706	-0.453789	0.109917	0.408326	0.999967	0.180793	0.204226	0.181438	0.999701	0.296336	-0.554957	0.0021608	0.032697	-0.637982	0.0514697	0.691181	0.999939	0.111298	0.672947	0.000253456	0.0139866	0.764792
ENSMUSG00000074896	Ifit3	19	interferon-induced protein with tetratricopeptide repeats 3 [Source:MGI Symbol;Acc:MGI:1101055]	15959	protein_coding	7.34408	5.99169	7.94218	4.85552	0.454838	0.00116835	0.026619	0.544044	0.421682	0.0014636	0.373325	0.703796	0.312449	0.0555525	0.999701	0.557603	-0.140893	0.429787	0.649672	-0.163422	-0.0603797	0.6354	0.999939	-0.152287	0.0293117	0.894694	0.954279	0.0347904
ENSMUSG00000026821	Ralgds	2	ral guanine nucleotide dissociation stimulator [Source:MGI Symbol;Acc:MGI:107485]	19730	protein_coding	6.54351	3.44107	7.09396	6.01931	-0.463901	0.00117697	0.0267229	-0.553887	0.0944153	0.476444	0.999967	0.153239	0.0336776	0.828089	0.999701	0.0478563	-0.626412	0.000326286	0.00951043	-0.710359	-0.0552419	0.670581	0.999939	-0.110062	0.542508	0.00359065	0.0609501	0.617338
ENSMUSG00000019890	Nts	10	neurotensin [Source:MGI Symbol;Acc:MGI:1328351]	67405	protein_coding	4.33863	5.35077	4.4161	3.70616	0.551934	0.00117901	0.0267229	0.763082	0.106245	0.431907	0.999967	0.2451	0.0895257	0.581229	0.999701	0.167448	0.429197	0.0320759	0.160659	0.51356	-0.0354589	0.783756	0.999939	-0.0830431	-0.492657	0.0122913	0.121096	-0.575769
ENSMUSG00000041556	Fbxo2	4	F-box protein 2 [Source:MGI Symbol;Acc:MGI:2446216]	230904	protein_coding	21.0009	4.10341	18.2595	8.28226	-0.554297	0.00117793	0.0267229	-0.757494	0.542472	6.25885e-05	0.027273	1.06734	0.275669	0.0450279	0.999701	1.25564	-1.57455	1.30754e-17	2.06649e-14	-1.8277	0.0308571	0.750419	0.999939	0.184325	1.05532	0.000174027	0.0118162	2.02561
ENSMUSG00000078485	Plekhn1	4	pleckstrin homology domain containing, family N member 1 [Source:MGI Symbol;Acc:MGI:2387630]	231002	protein_coding	2.47055	1.02967	2.49206	1.94605	-0.517516	0.00118698	0.0268572	-0.667088	0.143126	0.290351	0.999967	0.263536	0.188273	0.225149	0.999701	0.274957	-0.782082	8.01975e-05	0.00380243	-0.933318	0.00244014	0.984995	0.999939	0.00707119	0.839403	6.92987e-06	0.00170174	0.956722
ENSMUSG00000039313	Minar1	9	membrane integral NOTCH2 associated receptor 1 [Source:MGI Symbol;Acc:MGI:2667167]	209743	protein_coding	1.37947	1.60906	1.37129	1.377	0.406976	0.00119048	0.0268621	0.462306	-0.0079631	0.95209	0.999967	-0.00928057	-0.0370295	0.796574	0.999701	-0.0485822	0.408497	0.0244877	0.138454	0.468444	-0.0214049	0.869086	0.999939	-0.0446135	-0.441853	0.01014	0.110733	-0.492355
ENSMUSG00000025040	Fundc1	X	FUN14 domain containing 1 [Source:MGI Symbol;Acc:MGI:1919268]		protein_coding	20.993	21.369	19.4764	19.1975	0.355592	0.00119128	0.0268621	0.392038	0.000289691	0.998124	0.999967	0.00276785	0.0553885	0.659557	0.999701	0.0693359	0.354702	0.016246	0.111136	0.385993	0.0403516	0.745208	0.999939	0.0617396	-0.286597	0.0342295	0.197446	-0.305025
ENSMUSG00000022763	Aifm3	16	apoptosis-inducing factor, mitochondrion-associated 3 [Source:MGI Symbol;Acc:MGI:1919418]	72168	protein_coding	5.76567	2.9098	5.47645	5.01214	-0.451859	0.00119879	0.0269851	-0.533739	0.0247071	0.852788	0.999967	0.0370936	0.10873	0.427716	0.999701	0.13612	-0.494851	0.00812566	0.0751491	-0.573874	0.0503621	0.697122	0.999939	0.0945929	0.627154	9.39578e-05	0.00869435	0.685301
ENSMUSG00000028975	Pex14	4	peroxisomal biogenesis factor 14 [Source:MGI Symbol;Acc:MGI:1927868]	56273	protein_coding	2.55687	0.928284	2.295	1.82255	-0.540203	0.00120393	0.0269861	-0.721154	0.109921	0.416455	0.999967	0.225105	0.105173	0.466394	0.999701	0.40235	-0.754723	0.000502796	0.0127939	-0.949408	0.0256741	0.781115	0.999939	0.173159	0.856028	0.000440028	0.0192958	1.13743
ENSMUSG00000028803	Nipal3	4	NIPA-like domain containing 3 [Source:MGI Symbol;Acc:MGI:1921802]	74552	protein_coding	9.80729	6.63476	9.77382	9.91137	-0.317836	0.00120242	0.0269861	-0.341089	-0.0599524	0.565085	0.999967	-0.0729295	-0.0747362	0.541896	0.999701	-0.0893931	-0.256967	0.0309169	0.157282	-0.271458	-0.014784	0.900297	0.999939	-0.020743	0.251237	0.0610262	0.258538	0.267555
ENSMUSG00000053929	Cyhr1	15	cysteine and histidine rich 1 [Source:MGI Symbol;Acc:MGI:1859320]	54151	protein_coding	11.3323	6.53256	12.0613	10.53	-0.391643	0.00120499	0.0269861	-0.441879	0.088101	0.478212	0.999967	0.123472	0.028751	0.841479	0.999701	0.0367316	-0.519115	0.000576499	0.01403	-0.568127	-0.0531979	0.678014	0.999939	-0.0914191	0.448367	0.00651016	0.0882435	0.4943
ENSMUSG00000035754	Wdr18	10	WD repeat domain 18 [Source:MGI Symbol;Acc:MGI:2158400]		protein_coding	5.1763	2.26449	4.79443	4.11258	-0.49068	0.00120936	0.0269987	-0.60843	0.0783113	0.560008	0.999967	0.132833	0.15957	0.319543	0.999701	0.256911	-0.640236	0.000591464	0.0142401	-0.743847	0.052986	0.681423	0.999939	0.119594	0.743829	0.000278512	0.0148681	0.879854
ENSMUSG00000000149	Gna12	5	guanine nucleotide binding protein, alpha 12 [Source:MGI Symbol;Acc:MGI:95767]	14673	protein_coding	5.94074	3.0831	6.25322	5.05985	-0.410492	0.00120966	0.0269987	-0.473476	0.113583	0.398488	0.999967	0.199304	0.101838	0.513925	0.999701	0.152237	-0.568025	0.00366629	0.0461907	-0.675889	-0.0217686	0.865162	0.999939	-0.0513904	0.547994	0.00576552	0.0821613	0.640856
ENSMUSG00000057561	Eif1a	18	eukaryotic translation initiation factor 1A [Source:MGI Symbol;Acc:MGI:95298]	13664	protein_coding	12.6891	13.2252	11.6853	12.0338	0.344489	0.00121413	0.0270067	0.376381	-0.0357928	0.776256	0.999967	-0.0505878	0.0186221	0.885789	0.999701	0.0238779	0.381682	0.0177098	0.116461	0.423818	0.040912	0.749254	0.999939	0.0692248	-0.308414	0.0409303	0.214538	-0.334334
ENSMUSG00000064293	Cntn4	6	contactin 4 [Source:MGI Symbol;Acc:MGI:1095737]	269784	protein_coding	12.1329	13.4145	11.5818	12.4492	0.319233	0.00121361	0.0270067	0.344495	-0.0927184	0.437989	0.999967	-0.124701	-0.07365	0.573861	0.999701	-0.090886	0.433038	0.00159809	0.0269647	0.465693	0.0183908	0.883163	0.999939	0.0287192	-0.388843	0.00602919	0.0846845	-0.41687
ENSMUSG00000003308	Keap1	9	kelch-like ECH-associated protein 1 [Source:MGI Symbol;Acc:MGI:1858732]	50868	protein_coding	4.81455	2.37283	4.60269	3.96051	-0.425359	0.00121881	0.0270649	-0.494862	0.0968514	0.453643	0.999967	0.145381	0.146006	0.332352	0.999701	0.20512	-0.564281	0.00128084	0.0234185	-0.64314	0.0281521	0.828382	0.999939	0.0555179	0.62474	0.000885577	0.0274091	0.715059
ENSMUSG00000026895	Ndufa8	2	NADH:ubiquinone oxidoreductase subunit A8 [Source:MGI Symbol;Acc:MGI:1915625]	68375	protein_coding	22.3461	12.8289	21.9603	21.9217	-0.446001	0.00122304	0.0270999	-0.521512	-0.0324484	0.776486	0.999967	-0.0460069	-0.0328035	0.825527	0.999701	-0.0487919	-0.434398	0.00644	0.065244	-0.478288	-0.00365182	0.97732	0.999939	-0.00707282	0.425728	0.0264422	0.174708	0.487993
ENSMUSG00000024423	Impact	18	impact, RWD domain protein [Source:MGI Symbol;Acc:MGI:1098233]	16210	protein_coding	86.6275	91.4007	81.2847	82.4139	0.351365	0.00122451	0.0270999	0.384275	-0.0220438	0.860329	0.999967	-0.0316291	0.0148134	0.9115	0.999701	0.0188794	0.373452	0.0167415	0.11289	0.412482	0.0267837	0.83383	0.999939	0.0451815	-0.319695	0.0348762	0.19838	-0.346859
ENSMUSG00000039841	Zfp800	6	zinc finger protein 800 [Source:MGI Symbol;Acc:MGI:1889334]	627049	protein_coding	4.55318	4.66155	4.52096	4.17133	0.360786	0.00123125	0.0272035	0.396823	0.0626589	0.58402	0.999967	0.0841348	0.0583395	0.675696	0.999701	0.0774693	0.28912	0.0350869	0.16812	0.309112	-0.00719326	0.954514	0.999939	-0.0120424	-0.273979	0.0928928	0.315583	-0.300645
ENSMUSG00000040738	Ints8	4	integrator complex subunit 8 [Source:MGI Symbol;Acc:MGI:1919906]	72656	protein_coding	9.26153	8.73145	8.55694	7.99212	0.336441	0.00125742	0.0277351	0.365215	0.0565937	0.636193	0.999967	0.0789225	0.128847	0.304503	0.999701	0.157385	0.261812	0.0702518	0.24096	0.282903	0.047721	0.701222	0.999939	0.0732783	-0.177504	0.210875	0.476102	-0.189831
ENSMUSG00000047996	Prrg1	X	proline rich Gla (G-carboxyglutamic acid) 1 [Source:MGI Symbol;Acc:MGI:1917364]	546336	protein_coding	3.34264	3.5331	3.2026	2.97734	0.420337	0.00126103	0.0277679	0.488383	0.0568848	0.65818	0.999967	0.0914093	0.0786792	0.5503	0.999701	0.103002	0.349993	0.0387784	0.177281	0.393934	0.00504996	0.968312	0.999939	0.00690948	-0.337407	0.029538	0.184569	-0.368452
ENSMUSG00000063430	Wscd2	5	WSC domain containing 2 [Source:MGI Symbol;Acc:MGI:2445030]	320916	protein_coding	2.80442	1.63014	2.82559	2.67673	-0.41111	0.00126858	0.0278286	-0.472085	0.00895189	0.942099	0.999967	0.00794938	0.00360241	0.979985	0.999701	0.000778699	-0.437751	0.00585013	0.0614567	-0.483358	-0.00676437	0.957951	0.999939	-0.011884	0.439298	0.0117232	0.118511	0.489887
ENSMUSG00000023018	Smarcd1	15	SWI/SNF related, matrix associated, actin dependent regulator of chromatin, subfamily d, member 1 [Source:MGI Symbol;Acc:MGI:1933623]	83797	protein_coding	10.26	7.16441	11.0222	10.8403	-0.329705	0.00127013	0.0278286	-0.354537	-0.0246225	0.819782	0.999967	-0.0309564	-0.127587	0.287787	0.999701	-0.151485	-0.307229	0.0186657	0.11966	-0.326957	-0.0873974	0.463522	0.999939	-0.124923	0.206133	0.132657	0.373509	0.218963
ENSMUSG00000041708	Mpped1	15	metallophosphoesterase domain containing 1 [Source:MGI Symbol;Acc:MGI:106316]	223726	protein_coding	20.5045	12.9762	19.3731	19.2209	-0.304258	0.0012683	0.0278286	-0.324399	-0.0345049	0.73604	0.999967	-0.0423526	0.0131245	0.91991	0.999701	0.0161524	-0.271047	0.0228314	0.133431	-0.285321	0.03599	0.769192	0.999939	0.0543521	0.33047	0.0231388	0.164382	0.355704
ENSMUSG00000037771	Slc32a1	2	solute carrier family 32 (GABA vesicular transporter), member 1 [Source:MGI Symbol;Acc:MGI:1194488]	22348	protein_coding	3.42394	1.12492	2.41739	2.19477	-0.536921	0.00127265	0.0278375	-0.715668	0.0584864	0.657413	0.999967	0.0861899	0.290747	0.0769059	0.999701	0.558387	-0.687842	0.000270203	0.00839162	-0.804778	0.182034	0.150476	0.999939	0.467909	0.984316	3.94194e-05	0.00564412	1.28872
ENSMUSG00000030469	Zfp719	7	zinc finger protein 719 [Source:MGI Symbol;Acc:MGI:2444708]	210105	protein_coding	4.41359	4.59831	4.37099	4.1282	0.358355	0.00128029	0.027958	0.394607	0.042213	0.724783	0.999967	0.0602024	0.0317502	0.804659	0.999701	0.0398741	0.306991	0.0328586	0.162551	0.331362	-0.0155001	0.900363	0.999939	-0.0252133	-0.313444	0.0294596	0.184444	-0.336952
ENSMUSG00000040867	Begain	12	brain-enriched guanylate kinase-associated [Source:MGI Symbol;Acc:MGI:3044626]	380785	protein_coding	4.06855	1.85478	4.28105	3.38623	-0.495847	0.00128298	0.0279702	-0.614992	0.187094	0.144417	0.999967	0.275706	0.124367	0.426939	0.999701	0.185999	-0.789351	6.84812e-06	0.000759524	-0.893895	-0.0485735	0.70825	0.999939	-0.093945	0.692841	0.000696226	0.024242	0.815691
ENSMUSG00000031093	Dock11	X	dedicator of cytokinesis 11 [Source:MGI Symbol;Acc:MGI:1923224]	75974	protein_coding	1.96706	2.29697	2.13949	1.94496	0.411068	0.00129308	0.0281437	0.472693	0.0717705	0.56611	0.999967	0.109401	-0.0313813	0.828476	0.999701	-0.0378338	0.33017	0.0301514	0.155125	0.359446	-0.0902448	0.47952	0.999939	-0.152561	-0.446368	0.00762944	0.0954263	-0.492076
ENSMUSG00000022994	Adcy6	15	adenylate cyclase 6 [Source:MGI Symbol;Acc:MGI:87917]	11512	protein_coding	2.37294	1.23797	2.34884	2.027	-0.410285	0.00129769	0.0281975	-0.471079	0.0899043	0.485153	0.999967	0.134342	0.117089	0.39868	0.999701	0.151489	-0.534929	0.00217629	0.0328964	-0.60864	0.00638773	0.960559	0.999939	0.0130288	0.573606	0.000646015	0.0237177	0.637532
ENSMUSG00000039205	Ciz1	2	CDKN1A interacting zinc finger protein 1 [Source:MGI Symbol;Acc:MGI:1920234]	68379	protein_coding	2.23065	1.06796	2.24441	1.92011	-0.484944	0.00130909	0.0283981	-0.598195	0.0664015	0.624015	0.999967	0.122085	0.104286	0.486162	0.999701	0.14231	-0.588241	0.00507683	0.0561095	-0.723463	0.00603582	0.962692	0.999939	0.0161095	0.660574	0.000468021	0.0198727	0.755259
ENSMUSG00000020923	Ubtf	11	upstream binding transcription factor, RNA polymerase I [Source:MGI Symbol;Acc:MGI:98512]	21429	protein_coding	10.7793	6.57384	11.5649	10.3146	-0.364532	0.00132992	0.0286221	-0.403188	0.0844763	0.461018	0.999967	0.108461	-0.00548304	0.967892	0.999701	-0.00833522	-0.483646	0.00018514	0.00661667	-0.514839	-0.0796111	0.518761	0.999939	-0.121381	0.37976	0.0116013	0.118105	0.410478
ENSMUSG00000036989	Trim3	7	tripartite motif-containing 3 [Source:MGI Symbol;Acc:MGI:1860040]	55992	protein_coding	10.6535	5.28469	9.89546	8.74795	-0.415463	0.00133191	0.0286221	-0.478377	0.0566582	0.667589	0.999967	0.088778	0.148902	0.322393	0.999701	0.209674	-0.504575	0.00348228	0.0447848	-0.57037	0.0586637	0.651461	0.999939	0.116421	0.628744	0.000324575	0.0161564	0.703205
ENSMUSG00000002428	Hltf	3	helicase-like transcription factor [Source:MGI Symbol;Acc:MGI:1196437]	20585	protein_coding	7.63498	7.60885	6.88031	6.82831	0.355319	0.00132483	0.0286221	0.391484	-0.0124568	0.917047	0.999967	-0.0145978	0.0806221	0.514387	0.999701	0.0988252	0.376007	0.00575552	0.0607763	0.402844	0.0760407	0.525254	0.999939	0.108736	-0.260694	0.0415933	0.215586	-0.27513
ENSMUSG00000078517	Emc1	4	ER membrane protein complex subunit 1 [Source:MGI Symbol;Acc:MGI:2443696]	230866	protein_coding	8.40199	5.94421	8.7888	8.73841	-0.296572	0.00132279	0.0286221	-0.315504	-0.0352615	0.728696	0.999967	-0.0426108	-0.107115	0.345316	0.999701	-0.124681	-0.262521	0.0242677	0.137798	-0.276292	-0.0638822	0.575865	0.999939	-0.0867107	0.197065	0.115584	0.350413	0.207472
ENSMUSG00000023973	Cnpy3	17	canopy FGF signaling regulator 3 [Source:MGI Symbol;Acc:MGI:1919279]	72029	protein_coding	10.5425	5.82176	11.1389	9.80544	-0.430927	0.00132659	0.0286221	-0.504012	0.0922046	0.449457	0.999967	0.123173	0.0310986	0.827585	0.999701	0.0372462	-0.573022	0.000209502	0.00726817	-0.62965	-0.0555108	0.660615	0.999939	-0.0905085	0.501036	0.00348797	0.0601073	0.556885
ENSMUSG00000034958	Atcay	10	ataxia, cerebellar, Cayman type [Source:MGI Symbol;Acc:MGI:2448730]	16467	protein_coding	24.1863	15.7421	26.1587	23.1154	-0.293541	0.00133247	0.0286221	-0.311665	0.0934376	0.385254	0.999967	0.115749	-0.0074218	0.954124	0.999701	-0.00948792	-0.406308	0.00109294	0.0211223	-0.430726	-0.0852872	0.488935	0.999939	-0.129666	0.296335	0.0385982	0.208317	0.318005
ENSMUSG00000037119	Fam91a1	15	family with sequence similarity 91, member A1 [Source:MGI Symbol;Acc:MGI:1277178]	210998	protein_coding	13.6311	13.9772	13.4323	13.0416	0.31371	0.00135067	0.0289184	0.33751	0.0173069	0.885808	0.999967	0.0247481	0.00581482	0.962515	0.999701	0.00774518	0.28572	0.0454592	0.192286	0.309283	-0.014085	0.909874	0.999939	-0.0222019	-0.292862	0.0300959	0.186103	-0.311709
ENSMUSG00000000326	Comt	16	catechol-O-methyltransferase [Source:MGI Symbol;Acc:MGI:88470]	12846	protein_coding	14.6198	8.68923	15.5685	14.1618	-0.402183	0.00134977	0.0289184	-0.456708	0.0616609	0.596439	0.999967	0.0787443	-0.0182512	0.900644	0.999701	-0.0271999	-0.497056	0.000603074	0.0143687	-0.538433	-0.0651696	0.609744	0.999939	-0.110541	0.397818	0.0242334	0.167834	0.445253
ENSMUSG00000002372	Ranbp3	17	RAN binding protein 3 [Source:MGI Symbol;Acc:MGI:1919060]	71810	protein_coding	5.35613	2.66507	5.38588	4.46102	-0.42527	0.00135673	0.0289619	-0.492481	0.136582	0.28141	0.999967	0.197915	0.121843	0.436859	0.999701	0.184659	-0.625743	0.000105032	0.00452722	-0.69343	-0.0086794	0.946711	0.999939	-0.0175748	0.595757	0.00243726	0.0485278	0.692062
ENSMUSG00000040712	Camta2	11	calmodulin binding transcription activator 2 [Source:MGI Symbol;Acc:MGI:2135957]	216874	protein_coding	6.19729	3.17964	5.28146	5.12497	-0.397216	0.00135711	0.0289619	-0.447899	-0.0143984	0.903419	0.999967	-0.0205191	0.137709	0.350961	0.999701	0.190638	-0.39004	0.0139298	0.102073	-0.431254	0.113365	0.38056	0.999939	0.20715	0.574954	0.00180862	0.041251	0.653818
ENSMUSG00000040813	Tex264	9	testis expressed gene 264 [Source:MGI Symbol;Acc:MGI:1096570]	21767	protein_coding	9.68761	4.90105	10.1574	8.28959	-0.435428	0.00136353	0.0290518	-0.507798	0.150628	0.23699	0.999967	0.220124	0.0963653	0.538663	0.999701	0.144954	-0.64869	0.000155654	0.00579062	-0.730806	-0.0378949	0.770255	0.999939	-0.07926	0.568583	0.00500061	0.0754521	0.667746
ENSMUSG00000021279	Cdc42bpb	12	CDC42 binding protein kinase beta [Source:MGI Symbol;Acc:MGI:2136459]	217866	protein_coding	7.1721	4.16505	7.2456	6.61826	-0.378924	0.00136778	0.0290953	-0.423467	0.0383507	0.760313	0.999967	0.0541664	0.0312853	0.824991	0.999701	0.0401672	-0.432626	0.00752392	0.072116	-0.481143	-0.0103032	0.936339	0.999939	-0.0182452	0.433565	0.00924936	0.105808	0.479153
ENSMUSG00000042873	Lhfpl4	6	lipoma HMGIC fusion partner-like protein 4 [Source:MGI Symbol;Acc:MGI:3057108]	269788	protein_coding	6.49121	4.16499	6.39479	6.33135	-0.333746	0.00137576	0.0292176	-0.362867	-0.03077	0.782571	0.999967	-0.0407482	-0.0271129	0.818947	0.999701	-0.0327673	-0.305007	0.0210278	0.127034	-0.325533	0.00191489	0.987125	0.999939	0.00329603	0.326184	0.0138408	0.12907	0.346268
ENSMUSG00000028937	Acot7	4	acyl-CoA thioesterase 7 [Source:MGI Symbol;Acc:MGI:1917275]	70025	protein_coding	40.9901	21.3063	37.7034	33.8182	-0.375192	0.0013832	0.0292811	-0.418939	0.076035	0.515207	0.999967	0.0989683	0.13671	0.37106	0.999701	0.198641	-0.486726	0.000264818	0.00839162	-0.520816	0.0518482	0.688641	0.999939	0.0953861	0.557232	0.00230837	0.0470423	0.632331
ENSMUSG00000022477	Aco2	15	aconitase 2, mitochondrial [Source:MGI Symbol;Acc:MGI:87880]	11429	protein_coding	79.3302	56.3691	83.1212	85.3069	-0.324867	0.00138207	0.0292811	-0.350762	-0.0752797	0.484827	0.999967	-0.0941373	-0.140382	0.266405	0.999701	-0.171527	-0.244971	0.0479172	0.196024	-0.259554	-0.0565725	0.637851	0.999939	-0.082084	0.183022	0.189725	0.450582	0.195577
ENSMUSG00000020882	Cacnb1	11	calcium channel, voltage-dependent, beta 1 subunit [Source:MGI Symbol;Acc:MGI:102522]	12295	protein_coding	6.53336	3.14729	6.22636	5.38428	-0.4444	0.0014006	0.0295542	-0.524677	0.0899191	0.488639	0.999967	0.135452	0.139041	0.366699	0.999701	0.202824	-0.593472	0.000384863	0.0106711	-0.663503	0.0324168	0.802787	0.999939	0.0629368	0.651548	0.00049492	0.0205634	0.742759
ENSMUSG00000021273	Fdft1	14	farnesyl diphosphate farnesyl transferase 1 [Source:MGI Symbol;Acc:MGI:102706]	14137	protein_coding	16.844	17.5468	16.2531	16.4765	0.312735	0.00141678	0.0298477	0.334031	-0.0437617	0.687327	0.999967	-0.0555536	-0.0181663	0.877142	0.999701	-0.0222644	0.364794	0.00313903	0.0417847	0.386793	0.0203904	0.861394	0.999939	0.0282417	-0.32027	0.0127572	0.123339	-0.339013
ENSMUSG00000028211	Trp53inp1	4	transformation related protein 53 inducible nuclear protein 1 [Source:MGI Symbol;Acc:MGI:1926609]	60599	protein_coding	5.34819	4.65087	5.09789	4.10042	0.380025	0.00145668	0.0305481	0.423991	0.213907	0.0799187	0.999967	0.299686	0.250127	0.0814526	0.999701	0.335507	0.110741	0.482246	0.692806	0.121297	0.0178336	0.889831	0.999939	0.0303207	-0.0618152	0.723989	0.870291	-0.0697212
ENSMUSG00000022452	Smdt1	15	single-pass membrane protein with aspartate rich tail 1 [Source:MGI Symbol;Acc:MGI:1916279]		protein_coding	30.5821	15.0417	30.9777	25.7808	-0.444865	0.001457	0.0305481	-0.528134	0.158136	0.208394	0.999967	0.227224	0.107137	0.499736	0.999701	0.167139	-0.685299	1.32008e-05	0.00115195	-0.75816	-0.0311243	0.810578	0.999939	-0.0642976	0.60246	0.00298472	0.0546297	0.709858
ENSMUSG00000031099	Smarca1	X	SWI/SNF related, matrix associated, actin dependent regulator of chromatin, subfamily a, member 1 [Source:MGI Symbol;Acc:MGI:1935127]	93761	protein_coding	21.397	24.1717	22.3782	22.8694	0.298026	0.00145552	0.0305481	0.318289	-0.0326286	0.788523	0.999967	-0.0445892	-0.117296	0.375489	0.999701	-0.146894	0.33105	0.0225114	0.132306	0.359683	-0.064601	0.611295	0.999939	-0.107464	-0.413748	0.00494553	0.0751983	-0.446606
ENSMUSG00000060636	Rpl35a	16	ribosomal protein L35A [Source:MGI Symbol;Acc:MGI:1928894]	57808	protein_coding	33.6542	37.1054	35.397	34.0545	0.334283	0.00147254	0.0308248	0.363655	0.0308183	0.80183	0.999967	0.0440031	-0.0435557	0.769298	0.999701	-0.0608091	0.287776	0.0618197	0.225583	0.316656	-0.0578077	0.655837	0.999939	-0.110354	-0.35835	0.046025	0.224473	-0.404916
ENSMUSG00000046329	Slc25a23	17	solute carrier family 25 (mitochondrial carrier; phosphate carrier), member 23 [Source:MGI Symbol;Acc:MGI:1914222]	66972	protein_coding	20.3294	13.4682	22.1148	21.1361	-0.363331	0.00148467	0.0309002	-0.401158	0.0100306	0.925948	0.999967	0.0111976	-0.103157	0.39713	0.999701	-0.124471	-0.388152	0.00404074	0.0487907	-0.415461	-0.100142	0.393553	0.999939	-0.140193	0.273691	0.0557069	0.247302	0.292745
ENSMUSG00000025743	Sdc3	4	syndecan 3 [Source:MGI Symbol;Acc:MGI:1349163]	20970	protein_coding	7.62022	4.844	8.02416	7.2469	-0.317842	0.00147954	0.0309002	-0.341735	0.063503	0.578759	0.999967	0.0823501	-0.00208037	0.987154	0.999701	-0.00281258	-0.397394	0.00385888	0.0475639	-0.427636	-0.0573254	0.645613	0.999939	-0.089492	0.329587	0.0244799	0.168761	0.354994
ENSMUSG00000037966	Ninj1	13	ninjurin 1 [Source:MGI Symbol;Acc:MGI:1196617]	18081	protein_coding	2.53952	0.671846	2.15183	1.77818	-0.615767	0.00148126	0.0309002	-1.15959	0.0771486	0.55819	0.999967	0.17703	0.187946	0.24613	0.999701	0.436938	-0.907259	0.000254111	0.00819608	-1.33981	0.0739765	0.530746	0.999939	0.255372	1.05066	8.39371e-05	0.00815179	1.61113
ENSMUSG00000026796	Fam129b	2	family with sequence similarity 129, member B [Source:MGI Symbol;Acc:MGI:2442910]	227737	protein_coding	2.27021	0.926559	2.39798	1.78028	-0.526094	0.00148554	0.0309002	-0.690624	0.209521	0.11637	0.999967	0.348269	0.147647	0.367391	0.999701	0.266258	-0.875076	1.00141e-05	0.000989173	-1.04197	-0.034153	0.788054	0.999939	-0.0863163	0.754783	0.0013708	0.0357444	0.971469
ENSMUSG00000002341	Ncan	8	neurocan [Source:MGI Symbol;Acc:MGI:104694]	13004	protein_coding	10.2118	6.83014	9.59134	10.5087	-0.351026	0.00150513	0.0312089	-0.383691	-0.155534	0.174455	0.999967	-0.202511	-0.09698	0.440053	0.999701	-0.117481	-0.17177	0.225048	0.448898	-0.185287	0.0535299	0.662168	0.999939	0.0805581	0.263201	0.0697468	0.274846	0.282964
ENSMUSG00000002833	Hdgfl2	17	HDGF like 2 [Source:MGI Symbol;Acc:MGI:1194492]	15193	protein_coding	5.22165	2.57961	5.34997	4.37138	-0.43535	0.00150463	0.0312089	-0.510697	0.132595	0.311278	0.999967	0.205707	0.124076	0.417317	0.999701	0.178094	-0.629061	0.000463357	0.012071	-0.719278	-0.015927	0.902377	0.999939	-0.0317705	0.612011	0.001423	0.0365269	0.703467
ENSMUSG00000029600	Rita1	5	RBPJ interacting and tubulin associated 1 [Source:MGI Symbol;Acc:MGI:1922021]	100764	protein_coding	3.67137	1.14208	3.21459	2.47219	-0.575905	0.00151085	0.0312781	-0.859981	0.138298	0.30613	0.999967	0.28455	0.237469	0.148434	0.999701	0.48555	-0.883215	8.91753e-05	0.00406655	-1.14701	0.0648	0.59604	0.999939	0.197093	0.996506	6.3382e-05	0.00714051	1.35846
ENSMUSG00000028758	Kif17	4	kinesin family member 17 [Source:MGI Symbol;Acc:MGI:1098229]	16559	protein_coding	2.14601	1.15482	2.45442	2.14683	-0.504587	0.00151511	0.031317	-0.650988	0.070439	0.598592	0.999967	0.112219	-0.0392187	0.809854	0.999701	-0.0761788	-0.653748	0.000578007	0.01403	-0.766708	-0.080119	0.5315	0.999939	-0.193101	0.474552	0.0352312	0.198631	0.590828
ENSMUSG00000052949	Rnf157	11	ring finger protein 157 [Source:MGI Symbol;Acc:MGI:2442484]	217340	protein_coding	15.1664	10.1264	15.7625	14.7936	-0.288532	0.00152349	0.0313224	-0.30554	0.0279842	0.788221	0.999967	0.0339353	-0.0304996	0.791084	0.999701	-0.0356253	-0.324932	0.00703345	0.0688532	-0.342896	-0.0532097	0.648937	0.999939	-0.0740036	0.271355	0.0318915	0.191624	0.286104
ENSMUSG00000022912	Pros1	16	protein S (alpha) [Source:MGI Symbol;Acc:MGI:1095733]	19128	protein_coding	4.04424	4.12937	3.2998	3.47235	0.418458	0.00152059	0.0313224	0.486338	-0.0785072	0.528416	0.999967	-0.106946	0.11949	0.380824	0.999701	0.157757	0.539398	0.000380567	0.0105734	0.589574	0.172223	0.161428	0.999939	0.259591	-0.287389	0.0602629	0.256845	-0.311069
ENSMUSG00000020153	Ndufs7	10	NADH:ubiquinone oxidoreductase core subunit S7 [Source:MGI Symbol;Acc:MGI:1922656]	75406	protein_coding	15.3172	4.7685	11.8569	9.87353	-0.558587	0.00152431	0.0313224	-0.791664	0.0864395	0.522828	0.999967	0.176001	0.100131	0.429907	0.999701	0.553097	-0.807636	5.94624e-05	0.00325305	-0.970365	0.0480732	0.581452	0.999939	0.372545	0.591729	0.0343654	0.197789	1.35901
ENSMUSG00000056493	Foxk1	5	forkhead box K1 [Source:MGI Symbol;Acc:MGI:1347488]	17425	protein_coding	1.39328	0.742537	1.25512	1.30086	-0.464345	0.0015249	0.0313224	-0.563103	-0.0677044	0.590172	0.999967	-0.104791	0.0193565	0.898028	0.999701	0.0232579	-0.415131	0.0121724	0.0947058	-0.461853	0.0702994	0.584761	0.999939	0.123629	0.526729	0.00527225	0.0774635	0.601673
ENSMUSG00000026207	Speg	1	SPEG complex locus [Source:MGI Symbol;Acc:MGI:109282]	11790	protein_coding	2.00682	0.960351	1.92776	1.61284	-0.426116	0.00154213	0.0315776	-0.499929	0.104453	0.432385	0.999967	0.170884	0.160941	0.298346	0.999701	0.237231	-0.588576	0.00100975	0.0200037	-0.673853	0.0292001	0.821876	0.999939	0.062215	0.658509	0.00041861	0.018713	0.751543
ENSMUSG00000002504	Slc9a3r2	17	solute carrier family 9 (sodium/hydrogen exchanger), member 3 regulator 2 [Source:MGI Symbol;Acc:MGI:1890662]	65962	protein_coding	3.68046	1.43863	3.69859	2.89149	-0.546357	0.00155803	0.0318536	-0.750821	0.128496	0.342783	0.999967	0.257542	0.135569	0.409694	0.999701	0.261706	-0.794138	0.000322604	0.00948082	-1.01129	-0.000197762	0.998714	0.999939	0.000174867	0.773829	0.00149778	0.037365	1.0261
ENSMUSG00000024287	Thoc1	18	THO complex 1 [Source:MGI Symbol;Acc:MGI:1919668]	225160	protein_coding	8.20625	8.38027	8.44797	7.80522	0.314898	0.00156469	0.0318948	0.340265	0.057782	0.588215	0.999967	0.0731469	0.0124981	0.920319	0.999701	0.016537	0.249761	0.038457	0.176456	0.263527	-0.0433728	0.715098	0.999939	-0.0617227	-0.286641	0.0381618	0.207559	-0.305742
ENSMUSG00000040543	Pitpnm3	11	PITPNM family member 3 [Source:MGI Symbol;Acc:MGI:2685726]	327958	protein_coding	3.7178	2.0297	3.74908	3.49619	-0.448163	0.00156705	0.0318948	-0.535222	0.0131433	0.921432	0.999967	0.0184115	0.0176126	0.904127	0.999701	0.0205773	-0.489926	0.00532054	0.0577355	-0.557021	-0.00185411	0.988549	0.999939	-0.00245152	0.522923	0.00102424	0.0302428	0.571169
ENSMUSG00000029436	Mmp17	5	matrix metallopeptidase 17 [Source:MGI Symbol;Acc:MGI:1346076]	23948	protein_coding	6.19105	3.68803	5.82633	5.65586	-0.344163	0.00156732	0.0318948	-0.374795	-0.0190119	0.868807	0.999967	-0.0258108	0.0408017	0.768609	0.999701	0.0525104	-0.325953	0.0243349	0.138026	-0.352686	0.0442349	0.728313	0.999939	0.0740086	0.402945	0.0141978	0.13068	0.443407
ENSMUSG00000027804	Ppid	3	peptidylprolyl isomerase D (cyclophilin D) [Source:MGI Symbol;Acc:MGI:1914988]	67738	protein_coding	12.8868	13.7744	13.308	12.7694	0.321022	0.0015736	0.031973	0.347725	0.0217072	0.84515	0.999967	0.0292343	-0.0384098	0.751375	0.999701	-0.0451212	0.296166	0.0220956	0.130756	0.315294	-0.0550692	0.643685	0.999939	-0.0793081	-0.351838	0.00938897	0.106495	-0.374975
ENSMUSG00000034757	Tmub2	11	transmembrane and ubiquitin-like domain containing 2 [Source:MGI Symbol;Acc:MGI:1919303]	72053	protein_coding	10.8842	6.44733	11.605	10.4075	-0.392184	0.00157739	0.0320007	-0.443401	0.0628395	0.608179	0.999967	0.0851648	-0.00516072	0.97119	0.999701	-0.00918557	-0.482487	0.00221107	0.0333159	-0.53164	-0.0570726	0.656526	0.999939	-0.0988633	0.40487	0.0188228	0.151192	0.449861
ENSMUSG00000078784	Rbis	3	ribosomal biogenesis factor [Source:MGI Symbol;Acc:MGI:1916376]	69126	protein_coding	13.4432	13.893	12.5532	12.3281	0.367675	0.00158298	0.0320645	0.410248	0.00194291	0.987349	0.999967	0.00638843	0.0509149	0.683251	0.999701	0.0636154	0.366291	0.0164263	0.11174	0.400318	0.0349728	0.778279	0.999939	0.0524151	-0.306446	0.0323211	0.192875	-0.32904
ENSMUSG00000051703	Tmem198	1	transmembrane protein 198 [Source:MGI Symbol;Acc:MGI:2443133]	319998	protein_coding	2.90518	0.902354	2.36682	2.00855	-0.581959	0.00161345	0.032333	-0.895082	0.0595702	0.65446	0.999967	0.132947	0.106774	0.444239	0.999701	0.451508	-0.779108	0.000729434	0.0162088	-1.03071	0.0951155	0.425995	0.999939	0.314316	0.990367	7.94923e-05	0.00798393	1.36006
ENSMUSG00000020919	Stat5b	11	signal transducer and activator of transcription 5B [Source:MGI Symbol;Acc:MGI:103035]	20851	protein_coding	2.56479	1.29949	2.37159	2.14816	-0.418748	0.00160566	0.032333	-0.483743	0.0375123	0.773042	0.999967	0.0547988	0.131245	0.373341	0.999701	0.179605	-0.475209	0.00789979	0.0742674	-0.54224	0.0615047	0.635648	0.999939	0.120262	0.599995	0.00105714	0.0310764	0.679609
ENSMUSG00000077714	Snord17	2	small nucleolar RNA, C/D box 17 [Source:MGI Symbol;Acc:MGI:3819523]		snoRNA	147.895	136.612	132.913	125.001	0.342908	0.00160791	0.032333	0.370689	0.0606142	0.651744	0.999967	0.107226	0.149433	0.222015	0.999701	0.176956	0.224436	0.230735	0.456084	0.260803	0.033969	0.793616	0.999939	0.065406	-0.168655	0.188863	0.449231	-0.178093
ENSMUSG00000045287	Rtn4rl1	11	reticulon 4 receptor-like 1 [Source:MGI Symbol;Acc:MGI:2661375]	237847	protein_coding	4.60653	2.55849	4.47156	4.17671	-0.411697	0.00159893	0.032333	-0.465024	0.0284759	0.810953	0.999967	0.0407622	0.0421257	0.782399	0.999701	0.060957	-0.465854	0.00255076	0.0365369	-0.509689	0.00917434	0.943525	0.999939	0.0158023	0.472629	0.014231	0.130886	0.542923
ENSMUSG00000020098	Pcbd1	10	pterin 4 alpha carbinolamine dehydratase/dimerization cofactor of hepatocyte nuclear factor 1 alpha (TCF1) 1 [Source:MGI Symbol;Acc:MGI:94873]	13180	protein_coding	2.80543	3.22496	2.30587	2.02511	0.583484	0.00161145	0.032333	0.902816	0.0612988	0.643325	0.999967	0.174293	0.197117	0.230323	0.999701	0.420458	0.546427	0.0184889	0.11916	0.724941	0.0816128	0.504522	0.999939	0.240374	-0.350347	0.148233	0.397914	-0.462457
ENSMUSG00000032475	Nck1	9	non-catalytic region of tyrosine kinase adaptor protein 1 [Source:MGI Symbol;Acc:MGI:109601]	17973	protein_coding	4.62593	4.56017	4.09159	3.99097	0.378847	0.00160895	0.032333	0.428342	0.0104576	0.934329	0.999967	0.0200613	0.118312	0.40923	0.999701	0.161564	0.367693	0.0198565	0.123282	0.404907	0.0780068	0.544365	0.999939	0.136257	-0.224997	0.173475	0.431097	-0.247961
ENSMUSG00000003617	Cp	3	ceruloplasmin [Source:MGI Symbol;Acc:MGI:88476]	12870	protein_coding	3.91719	4.3877	4.22361	3.76571	0.39593	0.00160612	0.032333	0.453148	0.0938155	0.458986	0.999967	0.143373	-0.00674304	0.960734	0.999701	-0.00506156	0.28184	0.0617144	0.22543	0.30622	-0.0962362	0.441636	0.999939	-0.15327	-0.408845	0.00510562	0.0759094	-0.439974
ENSMUSG00000020198	Ap3d1	10	adaptor-related protein complex 3, delta 1 subunit [Source:MGI Symbol;Acc:MGI:107734]	11776	protein_coding	15.9196	10.9531	16.4987	16.0205	-0.288313	0.00164099	0.0328347	-0.305711	-0.0127353	0.904183	0.999967	-0.0160515	-0.0684775	0.576866	0.999701	-0.0825186	-0.276923	0.0250211	0.140265	-0.292965	-0.0484901	0.68792	0.999939	-0.070837	0.22485	0.0986243	0.325522	0.239144
ENSMUSG00000031808	Slc27a1	8	solute carrier family 27 (fatty acid transporter), member 1 [Source:MGI Symbol;Acc:MGI:1347098]	26457	protein_coding	6.07558	3.12145	5.5152	5.04359	-0.39302	0.00165121	0.0329891	-0.446299	0.0167841	0.900309	0.999967	0.0254398	0.132629	0.387551	0.999701	0.192317	-0.405172	0.0345625	0.166537	-0.474851	0.0712551	0.580506	0.999939	0.162561	0.569386	0.00296884	0.0544065	0.654528
ENSMUSG00000028195	Ccn1	3	cellular communication network factor 1 [Source:MGI Symbol;Acc:MGI:88613]	16007	protein_coding	1.07162	0.584293	1.08701	1.68977	-0.612637	0.00165484	0.0330115	-1.27893	-0.191735	0.118186	0.999967	-0.680821	-0.246748	0.114799	0.999701	-0.722977	-0.410908	0.0953265	0.284978	-0.598199	-0.0144653	0.902226	0.999939	-0.0446629	0.376285	0.154644	0.405792	0.566833
ENSMUSG00000045348	Nyap1	5	neuronal tyrosine-phosphorylated phosphoinositide 3-kinase adaptor 1 [Source:MGI Symbol;Acc:MGI:2443880]	243300	protein_coding	2.06944	0.670346	1.98551	1.35966	-0.547937	0.00166558	0.0331754	-0.762581	0.199225	0.139787	0.999967	0.431152	0.107164	0.422447	0.999701	0.515175	-0.914111	5.82897e-05	0.00323872	-1.19623	0.00926964	0.911267	0.999939	0.0801823	0.552784	0.0476581	0.227837	1.29078
ENSMUSG00000020747	Tmem94	11	transmembrane protein 94 [Source:MGI Symbol;Acc:MGI:1919197]	71947	protein_coding	2.2977	0.821753	2.02918	1.6705	-0.548672	0.00167229	0.0332568	-0.770695	0.0401422	0.722403	0.999967	0.176296	0.103728	0.478768	0.999701	0.379281	-0.750578	0.000577658	0.01403	-0.950332	0.0330587	0.7328	0.999939	0.198752	0.9181	6.64576e-05	0.00725323	1.1636
ENSMUSG00000053137	Mapk11	15	mitogen-activated protein kinase 11 [Source:MGI Symbol;Acc:MGI:1338024]	19094	protein_coding	4.65035	2.8135	5.01677	4.56109	-0.401462	0.00167473	0.0332568	-0.455577	0.05441	0.650221	0.999967	0.072892	-0.0280023	0.834439	0.999701	-0.0331687	-0.483484	0.00203283	0.0313952	-0.531869	-0.0716541	0.567344	0.999939	-0.110792	0.397257	0.0156614	0.138343	0.43908
ENSMUSG00000096146	Kcnj11	7	potassium inwardly rectifying channel, subfamily J, member 11 [Source:MGI Symbol;Acc:MGI:107501]	16514	protein_coding	2.63389	1.38355	2.70357	2.49476	-0.481172	0.0016849	0.0334084	-0.603762	0.02602	0.845592	0.999967	0.0360309	-0.00268456	0.986735	0.999701	-0.00826091	-0.548677	0.00402805	0.0487617	-0.642865	-0.0212791	0.868374	0.999939	-0.048099	0.497946	0.0219192	0.161317	0.608236
ENSMUSG00000038838	Vars2	17	valyl-tRNA synthetase 2, mitochondrial [Source:MGI Symbol;Acc:MGI:1916165]	68915	protein_coding	1.4016	0.579906	1.32205	1.10828	-0.520411	0.00168877	0.0334121	-0.68864	0.111594	0.403144	0.999967	0.180375	0.154429	0.338933	0.999701	0.254268	-0.72434	0.000334645	0.00966204	-0.872145	0.0296478	0.81766	0.999939	0.0700831	0.765217	0.000721941	0.0245744	0.956952
ENSMUSG00000031442	Mcf2l	8	mcf.2 transforming sequence-like [Source:MGI Symbol;Acc:MGI:103263]	17207	protein_coding	11.6973	5.68168	12.4977	9.50683	-0.421969	0.00169017	0.0334121	-0.491518	0.175091	0.191242	0.999967	0.302588	0.171149	0.244928	0.999701	0.235026	-0.702745	4.73028e-05	0.00282704	-0.79713	-0.0388314	0.764413	0.999939	-0.0724607	0.686157	4.98672e-06	0.00136258	0.742409
ENSMUSG00000031451	Gas6	8	growth arrest specific 6 [Source:MGI Symbol;Acc:MGI:95660]	14456	protein_coding	8.7276	5.0552	9.48151	8.07703	-0.38197	0.00169648	0.0334362	-0.42893	0.113382	0.363025	0.999967	0.160081	0.0260508	0.857789	0.999701	0.0335616	-0.534075	0.000935476	0.0190089	-0.592013	-0.0716666	0.579329	0.999939	-0.130544	0.427519	0.0148494	0.134318	0.477458
ENSMUSG00000022193	Psmb5	14	proteasome (prosome, macropain) subunit, beta type 5 [Source:MGI Symbol;Acc:MGI:1194513]	19173	protein_coding	16.5624	8.82146	18.4456	16.2668	-0.495898	0.00170046	0.0334644	-0.627538	0.0830885	0.518133	0.999967	0.11994	-0.0234171	0.882875	0.999701	-0.0421771	-0.659475	0.00019649	0.00688394	-0.750126	-0.0836853	0.519331	0.999939	-0.167049	0.50241	0.0177879	0.146581	0.601549
ENSMUSG00000035919	Bbs9	9	Bardet-Biedl syndrome 9 (human) [Source:MGI Symbol;Acc:MGI:2442833]	319845	protein_coding	11.5147	12.5556	11.9608	11.8422	0.303344	0.00172236	0.0338447	0.324833	-0.00136643	0.990949	0.999967	-0.000998501	-0.0721874	0.58369	0.999701	-0.0900993	0.29836	0.0369813	0.173091	0.322818	-0.0574981	0.649464	0.999939	-0.0942281	-0.367899	0.0121475	0.120541	-0.396713
ENSMUSG00000022801	Lrch3	16	leucine-rich repeats and calponin homology (CH) domain containing 3 [Source:MGI Symbol;Acc:MGI:1917394]	70144	protein_coding	8.23924	8.43986	7.56596	7.9062	0.307437	0.0017335	0.0340127	0.331037	-0.075602	0.498223	0.999967	-0.0948906	0.00479086	0.970627	0.999701	0.00681903	0.398005	0.00168111	0.0278932	0.42254	0.064092	0.601953	0.999939	0.0965477	-0.28455	0.0489235	0.231112	-0.305799
ENSMUSG00000022390	Zc3h7b	15	zinc finger CCCH type containing 7B [Source:MGI Symbol;Acc:MGI:1328310]	20286	protein_coding	8.82173	5.9111	10.2238	8.82101	-0.311735	0.00174199	0.0341285	-0.337027	0.0947289	0.438291	0.999967	0.131187	-0.0592436	0.61756	0.999701	-0.0706333	-0.429276	0.00487014	0.0546313	-0.471343	-0.129867	0.300957	0.999939	-0.206329	0.264646	0.0496144	0.232512	0.282071
ENSMUSG00000039221	Rpl22l1	3	ribosomal protein L22 like 1 [Source:MGI Symbol;Acc:MGI:1915278]	68028	protein_coding	19.4486	20.4719	18.203	18.2153	0.364628	0.00175036	0.0341906	0.404715	-0.00981247	0.9369	0.999967	-0.0121006	0.0328327	0.80045	0.999701	0.0414076	0.372508	0.0216449	0.129197	0.413799	0.0295274	0.816572	0.999939	0.0483911	-0.316049	0.0458322	0.224173	-0.34527
ENSMUSG00000024847	Aip	19	aryl-hydrocarbon receptor-interacting protein [Source:MGI Symbol;Acc:MGI:109622]	11632	protein_coding	10.709	4.42611	9.49981	8.38422	-0.510565	0.00174779	0.0341906	-0.665539	0.0640515	0.633853	0.999967	0.105673	0.159102	0.329353	0.999701	0.277082	-0.669613	0.00031069	0.00920679	-0.773872	0.071802	0.576705	0.999939	0.166817	0.783064	0.000342338	0.0168696	0.957142
ENSMUSG00000016664	Pacsin2	15	protein kinase C and casein kinase substrate in neurons 2 [Source:MGI Symbol;Acc:MGI:1345153]	23970	protein_coding	6.52296	4.10457	6.91869	6.3852	-0.35564	0.00176314	0.034389	-0.393553	0.0378638	0.752097	0.999967	0.0496475	-0.0326859	0.800106	0.999701	-0.0415581	-0.409451	0.00608867	0.0631233	-0.446417	-0.061224	0.62419	0.999939	-0.09562	0.340455	0.0221587	0.161929	0.367392
ENSMUSG00000029455	Aldh2	5	aldehyde dehydrogenase 2, mitochondrial [Source:MGI Symbol;Acc:MGI:99600]	11669	protein_coding	3.89763	1.72027	4.14589	2.98013	-0.451423	0.00177657	0.0345996	-0.54454	0.299211	0.0162245	0.999967	0.423956	0.225046	0.131224	0.999701	0.312213	-0.864225	2.44759e-07	5.7073e-05	-0.970903	-0.0651819	0.612669	0.999939	-0.115811	0.760958	5.50469e-05	0.00661576	0.871348
ENSMUSG00000030747	Dgat2	7	diacylglycerol O-acyltransferase 2 [Source:MGI Symbol;Acc:MGI:1915050]	67800	protein_coding	9.82446	6.2071	11.4714	10.2834	-0.413519	0.00178518	0.0347159	-0.479402	0.0653808	0.601424	0.999967	0.0908806	-0.0952104	0.52415	0.999701	-0.137456	-0.522323	0.000726828	0.0162088	-0.573293	-0.131392	0.307605	0.999939	-0.232992	0.319295	0.0733777	0.281517	0.357629
ENSMUSG00000034714	Ttyh2	11	tweety family member 2 [Source:MGI Symbol;Acc:MGI:2157091]	117160	protein_coding	3.27537	2.5075	4.26656	4.0847	-0.409317	0.00179811	0.0349157	-0.464427	-0.0198997	0.879811	0.999967	-0.0328409	-0.298953	0.0345921	0.999701	-0.39476	-0.38242	0.0323743	0.161449	-0.435022	-0.197113	0.12807	0.999939	-0.366226	0.0805332	0.630843	0.815543	0.086189
ENSMUSG00000039059	Hrh3	2	histamine receptor H3 [Source:MGI Symbol;Acc:MGI:2139279]	99296	protein_coding	4.09887	1.61796	4.03668	2.99119	-0.496435	0.00183845	0.0356463	-0.635346	0.176704	0.191775	0.999967	0.328917	0.20984	0.199327	0.999701	0.373861	-0.788048	0.00015853	0.00586891	-0.967075	0.0147647	0.906221	0.999939	0.0405279	0.808771	0.000449158	0.0194644	1.02401
ENSMUSG00000036026	Tmem63b	17	transmembrane protein 63b [Source:MGI Symbol;Acc:MGI:2387609]	224807	protein_coding	9.20686	5.53319	8.78498	8.41394	-0.336803	0.00184432	0.0356932	-0.364508	-0.000483511	0.996667	0.999967	-1.05912e-05	0.0423155	0.743912	0.999701	0.0531795	-0.341618	0.0149703	0.105886	-0.368016	0.0316178	0.798846	0.999939	0.0490125	0.402771	0.00614559	0.0857473	0.433621
ENSMUSG00000040495	Chrm4	2	cholinergic receptor, muscarinic 4 [Source:MGI Symbol;Acc:MGI:88399]		protein_coding	4.97175	2.56173	5.58373	4.89127	-0.514431	0.00185477	0.0358043	-0.680043	0.0758446	0.572333	0.999967	0.123415	-0.0249075	0.876019	0.999701	-0.0493008	-0.686353	0.000378128	0.0105461	-0.806383	-0.0846681	0.514048	0.999939	-0.177065	0.542862	0.00975149	0.108411	0.645574
ENSMUSG00000053329	Gatd3a	10	glutamine amidotransferase like class 1 domain containing 3A [Source:MGI Symbol;Acc:MGI:1351861]	28295	protein_coding	13.0917	6.76311	13.0298	11.6212	-0.442708	0.00185822	0.0358184	-0.530129	0.0706338	0.580033	0.999967	0.100581	0.0636382	0.686701	0.999701	0.0958971	-0.572795	0.000331117	0.00959352	-0.633425	-0.00447548	0.972509	0.999939	-0.00910162	0.549797	0.00553243	0.0799165	0.640763
ENSMUSG00000003363	Pld3	7	phospholipase D family, member 3 [Source:MGI Symbol;Acc:MGI:1333782]	18807	protein_coding	66.261	22.7204	64.0382	53.1722	-0.590694	0.00187663	0.0360856	-0.970731	0.0525719	0.674118	0.999967	0.171102	0.0654659	0.656327	0.999701	0.236762	-0.77221	0.0019443	0.0304621	-1.14494	0.0104866	0.914607	0.999939	0.0613453	0.699187	0.0120455	0.120242	1.22194
ENSMUSG00000033510	Otud7a	7	OTU domain containing 7A [Source:MGI Symbol;Acc:MGI:2158505]	170711	protein_coding	3.68027	2.2469	3.79504	3.65828	-0.403106	0.00187757	0.0360856	-0.459357	-0.0158471	0.900781	0.999967	-0.0267248	-0.0471168	0.743347	0.999701	-0.0660091	-0.387546	0.0253562	0.141393	-0.436084	-0.0237984	0.854137	0.999939	-0.0436423	0.365688	0.0425264	0.217419	0.409707
ENSMUSG00000004207	Psap	10	prosaposin [Source:MGI Symbol;Acc:MGI:97783]	19156	protein_coding	232.347	156.366	236.224	225.519	-0.27058	0.00188521	0.0361267	-0.285481	0.0119876	0.902754	0.999967	0.0141921	-0.0255623	0.841402	0.999701	-0.0314061	-0.28829	0.0118631	0.0931239	-0.302952	-0.033779	0.781104	0.999939	-0.0499946	0.2519	0.0766261	0.288086	0.270314
ENSMUSG00000017754	Pltp	2	phospholipid transfer protein [Source:MGI Symbol;Acc:MGI:103151]	18830	protein_coding	5.46759	3.27374	6.21809	5.77635	-0.463798	0.00188514	0.0361267	-0.569704	0.0291758	0.824621	0.999967	0.0408293	-0.0913053	0.566167	0.999701	-0.151516	-0.539838	0.00222294	0.0334593	-0.613773	-0.0927027	0.474732	0.999939	-0.196767	0.368646	0.0732195	0.281308	0.434189
ENSMUSG00000024039	Cbs	17	cystathionine beta-synthase [Source:MGI Symbol;Acc:MGI:88285]	12411	protein_coding	1.0275	0.768855	1.16702	1.34714	-0.462444	0.00192351	0.0367745	-0.560313	-0.180258	0.146634	0.999967	-0.262779	-0.322151	0.032413	0.999701	-0.465068	-0.267479	0.134609	0.341419	-0.300515	-0.111795	0.387508	0.999939	-0.206689	0.099493	0.624135	0.811435	0.110993
ENSMUSG00000029438	Bcl7a	5	B cell CLL/lymphoma 7A [Source:MGI Symbol;Acc:MGI:1924295]		protein_coding	5.48598	3.21174	5.42299	4.98468	-0.354278	0.0019246	0.0367745	-0.390922	0.0383797	0.748935	0.999967	0.0503325	0.0526262	0.686294	0.999701	0.0647209	-0.40876	0.00602749	0.0625803	-0.444396	0.00583364	0.962837	0.999939	0.0102007	0.436617	0.00340132	0.0591205	0.471152
ENSMUSG00000059714	Flot1	17	flotillin 1 [Source:MGI Symbol;Acc:MGI:1100500]	14251	protein_coding	12.7172	6.05034	11.2828	9.84058	-0.398765	0.00194184	0.0369964	-0.455464	0.0887361	0.479454	0.999967	0.12573	0.184627	0.243738	0.999701	0.28901	-0.530272	0.000836929	0.0176887	-0.584753	0.0755147	0.560428	0.999939	0.158881	0.646672	0.00138455	0.0358523	0.76027
ENSMUSG00000028282	Casp8ap2	4	caspase 8 associated protein 2 [Source:MGI Symbol;Acc:MGI:1349399]	26885	protein_coding	4.34814	4.63398	4.38502	4.31801	0.316624	0.00194803	0.0370605	0.341838	0.000112153	0.999236	0.999967	0.00160938	-0.0365637	0.769555	0.999701	-0.0438428	0.312802	0.026631	0.145134	0.337001	-0.0325169	0.792653	0.999939	-0.0505789	-0.343304	0.0157337	0.138731	-0.367948
ENSMUSG00000030685	Kctd13	7	potassium channel tetramerisation domain containing 13 [Source:MGI Symbol;Acc:MGI:1923739]	233877	protein_coding	7.362	3.89429	7.2979	6.65889	-0.44243	0.00196263	0.0372734	-0.524724	0.0410503	0.748587	0.999967	0.0564284	0.0545981	0.706406	0.999701	0.0703333	-0.51422	0.00411508	0.0492287	-0.584531	0.0046878	0.971051	0.999939	0.00952226	0.54005	0.00354985	0.0606065	0.610708
ENSMUSG00000014226	Cacybp	1	calcyclin binding protein [Source:MGI Symbol;Acc:MGI:1270839]	12301	protein_coding	25.7557	26.0542	23.4043	23.8743	0.330712	0.00196489	0.0372734	0.361979	-0.0214732	0.868505	0.999967	-0.0316904	0.0425759	0.746543	0.999701	0.0544047	0.348387	0.0363452	0.171183	0.390272	0.0458941	0.721723	0.999939	0.0809718	-0.268439	0.0660647	0.269341	-0.289117
ENSMUSG00000030688	Stard10	7	START domain containing 10 [Source:MGI Symbol;Acc:MGI:1860093]	56018	protein_coding	8.90244	3.99086	7.63831	6.95228	-0.453724	0.00197457	0.037403	-0.550544	0.0402166	0.759171	0.999967	0.0579705	0.174645	0.274966	0.999701	0.279469	-0.535491	0.00287106	0.03961	-0.611473	0.0983224	0.446987	0.999939	0.217032	0.706165	0.000792203	0.0257967	0.845311
ENSMUSG00000025503	Taldo1	7	transaldolase 1 [Source:MGI Symbol;Acc:MGI:1274789]	21351	protein_coding	27.4159	12.0211	26.0533	21.1158	-0.459097	0.00198346	0.0375174	-0.561171	0.156908	0.234148	0.999967	0.252109	0.181568	0.259351	0.999701	0.299365	-0.7473	5.16811e-07	0.000103537	-0.816192	0.0213195	0.869599	0.999939	0.0428977	0.752781	0.000118649	0.010218	0.874639
ENSMUSG00000032333	Stoml1	9	stomatin-like 1 [Source:MGI Symbol;Acc:MGI:1916356]	69106	protein_coding	9.58722	4.36014	8.70978	7.36438	-0.42862	0.00200176	0.0377678	-0.506326	0.126271	0.311008	0.999967	0.176111	0.20737	0.177597	0.999701	0.303195	-0.617185	0.000143636	0.00550693	-0.685204	0.0648446	0.617006	0.999939	0.122753	0.713938	0.000219424	0.0131959	0.824241
ENSMUSG00000032898	Fbxo21	5	F-box protein 21 [Source:MGI Symbol;Acc:MGI:1924223]	231670	protein_coding	14.7814	9.96407	15.7318	14.723	-0.298219	0.00200245	0.0377678	-0.319372	0.0276412	0.802376	0.999967	0.0339865	-0.0518846	0.669633	0.999701	-0.0629929	-0.335204	0.00939227	0.0814111	-0.356615	-0.0694415	0.565314	0.999939	-0.101558	0.257096	0.0565746	0.248976	0.272808
ENSMUSG00000040688	Tbl3	17	transducin (beta)-like 3 [Source:MGI Symbol;Acc:MGI:2384863]		protein_coding	1.99207	1.11044	2.21876	2.08532	-0.504261	0.00200777	0.037814	-0.652001	0.0176374	0.892172	0.999967	0.0195628	-0.0814753	0.612988	0.999701	-0.141204	-0.576556	0.00274857	0.0384818	-0.674285	-0.0749347	0.562391	0.999939	-0.165323	0.425052	0.0600204	0.256628	0.526342
ENSMUSG00000095567	Noc2l	4	NOC2 like nucleolar associated transcriptional repressor [Source:MGI Symbol;Acc:MGI:1931051]	57741	protein_coding	9.75724	6.68976	11.2194	10.2861	-0.344814	0.00201928	0.0379221	-0.376553	0.0497692	0.65892	0.999967	0.0632526	-0.114393	0.377709	0.999701	-0.142856	-0.413037	0.0029752	0.0404196	-0.443405	-0.139117	0.257948	0.999939	-0.210953	0.233545	0.125722	0.362928	0.251165
ENSMUSG00000038784	Cnot4	6	CCR4-NOT transcription complex, subunit 4 [Source:MGI Symbol;Acc:MGI:1859026]	53621	protein_coding	10.9867	11.4081	10.9056	10.8594	0.292867	0.00201696	0.0379221	0.312866	-0.0140325	0.904018	0.999967	-0.0182025	-0.0305429	0.801422	0.999701	-0.0364902	0.30409	0.0278539	0.149251	0.327731	-0.0152519	0.901599	0.999939	-0.0234915	-0.310652	0.0224516	0.16252	-0.331373
ENSMUSG00000056665	Them6	15	thioesterase superfamily member 6 [Source:MGI Symbol;Acc:MGI:1925301]		protein_coding	3.55345	1.18013	3.32148	2.65672	-0.576283	0.00202346	0.0379463	-0.907694	0.093534	0.481627	0.999967	0.218763	0.0773636	0.572622	0.999701	0.342331	-0.830984	0.000434425	0.0115934	-1.12862	0.0161014	0.856069	0.999939	0.11934	0.886324	0.000606109	0.0228399	1.26425
ENSMUSG00000036676	Tmtc3	10	transmembrane and tetratricopeptide repeat containing 3 [Source:MGI Symbol;Acc:MGI:3036255]	237500	protein_coding	3.78446	3.61189	3.59832	3.33189	0.327532	0.00204135	0.038173	0.357726	0.067935	0.585713	0.999967	0.0994361	0.104998	0.408196	0.999701	0.12923	0.232159	0.135538	0.342527	0.254994	0.015574	0.902254	0.999939	0.0246775	-0.195976	0.173146	0.430571	-0.210696
ENSMUSG00000003068	Stk11	10	serine/threonine kinase 11 [Source:MGI Symbol;Acc:MGI:1341870]	20869	protein_coding	3.19746	1.38977	2.83649	2.53873	-0.484696	0.00204003	0.038173	-0.61761	0.0444922	0.741239	0.999967	0.0710572	0.16378	0.305275	0.999701	0.258127	-0.585541	0.00265358	0.0375942	-0.691212	0.0808103	0.531296	0.999939	0.182672	0.749312	0.000297093	0.0153709	0.890224
ENSMUSG00000062997	Rpl35	2	ribosomal protein L35 [Source:MGI Symbol;Acc:MGI:1913739]		protein_coding	38.8789	20.3393	39.5989	35.606	-0.456094	0.00204943	0.0381875	-0.553677	0.0820885	0.507748	0.999967	0.114379	0.037671	0.806361	0.999701	0.0534791	-0.610283	7.80368e-05	0.00371696	-0.670816	-0.0378545	0.767545	0.999939	-0.0655012	0.543303	0.00404474	0.0658511	0.622122
ENSMUSG00000028559	Osbpl9	4	oxysterol binding protein-like 9 [Source:MGI Symbol;Acc:MGI:1923784]	100273	protein_coding	16.434	16.5105	15.8829	15.5398	0.302529	0.00205665	0.0381875	0.326613	0.000891056	0.993679	0.999967	0.00277425	0.020095	0.873174	0.999701	0.0255575	0.301131	0.0191464	0.121217	0.32052	0.0121584	0.920324	0.999939	0.0177234	-0.264927	0.0557981	0.247389	-0.283056
ENSMUSG00000037579	Kcnh3	15	potassium voltage-gated channel, subfamily H (eag-related), member 3 [Source:MGI Symbol;Acc:MGI:1341723]	16512	protein_coding	5.40885	2.02746	5.05745	3.84256	-0.507953	0.00205478	0.0381875	-0.665905	0.0712233	0.54279	0.999967	0.285904	0.236552	0.146817	0.999701	0.414499	-0.56081	0.0323263	0.16128	-0.955023	0.0227762	0.820831	0.999939	0.124401	0.893529	4.59393e-05	0.00593746	1.09481
ENSMUSG00000034926	Dhcr24	4	24-dehydrocholesterol reductase [Source:MGI Symbol;Acc:MGI:1922004]	74754	protein_coding	7.03748	4.03802	6.41557	6.4508	-0.379219	0.00204552	0.0381875	-0.43089	-0.0496392	0.692829	0.999967	-0.0754259	0.0401624	0.778188	0.999701	0.0512505	-0.325776	0.0372159	0.173725	-0.358707	0.0704196	0.583164	0.999939	0.122476	0.451894	0.00559262	0.0804704	0.497118
ENSMUSG00000025508	Rplp2	7	ribosomal protein, large P2 [Source:MGI Symbol;Acc:MGI:1914436]		protein_coding	27.7982	6.73636	20.227	13.1745	-0.52499	0.00207119	0.0382952	-0.717417	0.094686	0.376142	0.999967	0.491409	0.162187	0.185462	0.999701	0.996674	-0.623667	0.0190368	0.121046	-1.21141	0.0462559	0.539966	0.999939	0.500583	0.651477	0.0176013	0.14579	1.72868
ENSMUSG00000063576	Klhdc3	17	kelch domain containing 3 [Source:MGI Symbol;Acc:MGI:2651568]	71765	protein_coding	12.3517	7.04269	10.7324	10.985	-0.359612	0.00206956	0.0382952	-0.398232	-0.0691117	0.554611	0.999967	-0.0925876	0.0747725	0.577568	0.999701	0.0942191	-0.287042	0.0430369	0.186635	-0.309167	0.11754	0.344337	0.999939	0.182314	0.468582	0.00227793	0.0467259	0.508252
ENSMUSG00000040774	Cept1	3	choline/ethanolaminephosphotransferase 1 [Source:MGI Symbol;Acc:MGI:2139793]	99712	protein_coding	14.7226	16.4085	14.4046	15.0595	0.329341	0.00206982	0.0382952	0.36016	-0.0538345	0.667698	0.999967	-0.0763198	-0.0741901	0.557896	0.999701	-0.08935	0.393518	0.0114403	0.0908582	0.433291	-0.0106283	0.933116	0.999939	-0.0180593	-0.402932	0.00427939	0.0683772	-0.431517
ENSMUSG00000029408	Abcb9	5	ATP-binding cassette, sub-family B (MDR/TAP), member 9 [Source:MGI Symbol;Acc:MGI:1861729]	56325	protein_coding	2.64691	1.07804	2.32956	1.95345	-0.483911	0.00211259	0.0390058	-0.60787	0.087781	0.515834	0.999967	0.155119	0.19979	0.220785	0.999701	0.351314	-0.623743	0.00307052	0.0411253	-0.76632	0.0703642	0.574207	0.999939	0.192337	0.766779	0.000946571	0.0285544	0.973876
ENSMUSG00000017715	Pgs1	11	phosphatidylglycerophosphate synthase 1 [Source:MGI Symbol;Acc:MGI:1921701]		protein_coding	5.62819	2.86263	5.47203	4.69724	-0.40562	0.00211777	0.0390262	-0.466793	0.090057	0.48622	0.999967	0.134582	0.142525	0.311991	0.999701	0.185715	-0.532699	0.00253188	0.0364508	-0.604609	0.0248624	0.847481	0.999939	0.0467061	0.601051	0.000475125	0.0201107	0.667725
ENSMUSG00000034738	Nostrin	2	nitric oxide synthase trafficker [Source:MGI Symbol;Acc:MGI:3606242]	329416	protein_coding	2.21846	2.17808	2.31468	1.55222	0.53485	0.00214008	0.039226	0.739455	0.312201	0.0201919	0.999967	0.550508	0.228551	0.163402	0.999701	0.491512	0.151665	0.447365	0.66401	0.185888	-0.0224429	0.856488	0.999939	-0.0655267	-0.164006	0.510887	0.740523	-0.226915
ENSMUSG00000056268	Dennd1b	1	DENN/MADD domain containing 1B [Source:MGI Symbol;Acc:MGI:2447812]	329260	protein_coding	5.37137	5.90469	5.21816	5.51499	0.31016	0.00214067	0.039226	0.335262	-0.078696	0.502468	0.999967	-0.103665	-0.072425	0.584362	0.999701	-0.090188	0.406417	0.00263261	0.0373714	0.435759	0.00551032	0.964795	0.999939	0.00836823	-0.377992	0.00968093	0.108306	-0.407145
ENSMUSG00000019039	Dalrd3	9	DALR anticodon binding domain containing 3 [Source:MGI Symbol;Acc:MGI:1915039]	67789	protein_coding	5.39887	2.47875	5.41789	4.38178	-0.463911	0.00214242	0.039226	-0.578277	0.11673	0.387917	0.999967	0.211528	0.157213	0.305793	0.999701	0.225652	-0.652937	0.00137025	0.0243317	-0.793093	0.00373784	0.976914	0.999939	0.0097561	0.705312	0.000298363	0.0153709	0.81893
ENSMUSG00000040631	Dok4	8	docking protein 4 [Source:MGI Symbol;Acc:MGI:2148865]	114255	protein_coding	2.21506	1.12785	2.50995	2.18358	-0.519043	0.00215485	0.0393987	-0.707583	0.0761169	0.572177	0.999967	0.126963	-0.0291178	0.854606	0.999701	-0.0537572	-0.69784	0.000450627	0.0118699	-0.837692	-0.0914896	0.481024	0.999939	-0.185193	0.555249	0.00820409	0.0998176	0.667924
ENSMUSG00000038807	Rap1gap2	11	RAP1 GTPase activating protein 2 [Source:MGI Symbol;Acc:MGI:3028623]	380711	protein_coding	18.8473	12.6384	19.7842	18.1498	-0.265779	0.00215788	0.0393993	-0.280657	0.0536528	0.614505	0.999967	0.0659951	-0.0137269	0.905149	0.999701	-0.0162603	-0.331149	0.0059689	0.0622059	-0.349854	-0.061482	0.602152	0.999939	-0.0866226	0.266481	0.0303959	0.186683	0.280394
ENSMUSG00000002984	Tomm40	7	translocase of outer mitochondrial membrane 40 [Source:MGI Symbol;Acc:MGI:1858259]	53333	protein_coding	4.13611	1.66073	4.09465	3.07365	-0.492399	0.00216784	0.0394656	-0.638562	0.174959	0.196325	0.999967	0.327444	0.198804	0.222609	0.999701	0.345871	-0.812622	3.79742e-05	0.0024441	-0.969179	0.00545399	0.965851	0.999939	0.0143158	0.817823	0.000166878	0.0115435	0.998027
ENSMUSG00000045349	Sh2d5	4	SH2 domain containing 5 [Source:MGI Symbol;Acc:MGI:2446215]		protein_coding	6.6456	4.19701	7.55273	6.42651	-0.341883	0.00217315	0.0394656	-0.37412	0.105205	0.399271	0.999967	0.149848	-0.0163284	0.90666	0.999701	-0.0225844	-0.476096	0.00307882	0.0411977	-0.527608	-0.0995057	0.440142	0.999939	-0.177186	0.335191	0.0436459	0.219294	0.36884
ENSMUSG00000050711	Scg2	1	secretogranin II [Source:MGI Symbol;Acc:MGI:103033]		protein_coding	80.7814	96.1717	85.934	86.3126	0.35325	0.00217352	0.0394656	0.391697	-0.0125331	0.921414	0.999967	-0.0181296	-0.117604	0.388479	0.999701	-0.150564	0.367415	0.0194292	0.122004	0.406443	-0.0811315	0.525368	0.999939	-0.137636	-0.482248	0.00149876	0.037365	-0.523549
ENSMUSG00000019699	Akt3	1	thymoma viral proto-oncogene 3 [Source:MGI Symbol;Acc:MGI:1345147]	23797	protein_coding	46.26	47.085	47.3986	45.6939	0.266704	0.00216734	0.0394656	0.281774	0.024379	0.831764	0.999967	0.0321243	-0.0299468	0.807492	0.999701	-0.0358324	0.23056	0.0795047	0.255392	0.246441	-0.0481555	0.695469	0.999939	-0.0730343	-0.281573	0.0351759	0.198631	-0.299458
ENSMUSG00000026514	Cnih3	1	cornichon family AMPA receptor auxiliary protein 3 [Source:MGI Symbol;Acc:MGI:1920228]	72978	protein_coding	11.6993	7.89917	12.4051	12.131	-0.341222	0.00220201	0.0399278	-0.374659	-0.00638555	0.953724	0.999967	-0.00851206	-0.10049	0.431103	0.999701	-0.124115	-0.347414	0.00675839	0.0669439	-0.369519	-0.0837363	0.482087	0.999939	-0.120164	0.249191	0.0808482	0.294108	0.266367
ENSMUSG00000064367	mt-Nd5	MT	mitochondrially encoded NADH dehydrogenase 5 [Source:MGI Symbol;Acc:MGI:102496]	17721	protein_coding	261.295	297.473	256.461	283.474	0.292104	0.00220647	0.0399535	0.312337	-0.100581	0.426185	0.999967	-0.147698	-0.137454	0.287317	0.999701	-0.169822	0.411056	0.0101154	0.0843571	0.456786	-0.015581	0.903483	0.999939	-0.0272785	-0.429058	0.00353688	0.060551	-0.463242
ENSMUSG00000040563	Plppr2	9	phospholipid phosphatase related 2 [Source:MGI Symbol;Acc:MGI:2384575]	235044	protein_coding	6.88932	2.97482	5.40135	4.88552	-0.405816	0.00224072	0.0403752	-0.470561	0.0457195	0.723166	0.999967	0.0653515	0.267783	0.0886024	0.999701	0.41205	-0.476445	0.00643131	0.065244	-0.53935	0.158511	0.221038	0.999939	0.342671	0.762795	0.000161466	0.0115435	0.897442
ENSMUSG00000021670	Hmgcr	13	3-hydroxy-3-methylglutaryl-Coenzyme A reductase [Source:MGI Symbol;Acc:MGI:96159]	15357	protein_coding	25.9681	27.7311	26.7681	26.9505	0.268876	0.00223769	0.0403752	0.283319	-0.0317403	0.763792	0.999967	-0.0391577	-0.0921909	0.420631	0.999701	-0.107619	0.303702	0.0088586	0.0788949	0.319364	-0.053344	0.644657	0.999939	-0.073457	-0.355291	0.00360772	0.0611422	-0.37362
ENSMUSG00000034659	Tmem109	19	transmembrane protein 109 [Source:MGI Symbol;Acc:MGI:1915789]	68539	protein_coding	5.04209	2.45116	4.94591	4.34331	-0.465608	0.00224881	0.0404417	-0.573071	0.082958	0.518121	0.999967	0.11773	0.107458	0.47127	0.999701	0.144835	-0.607852	0.000810933	0.0174768	-0.693864	0.0123228	0.923967	0.999939	0.0225586	0.63895	0.000989437	0.0295707	0.733907
ENSMUSG00000025613	Cct8	16	chaperonin containing Tcp1, subunit 8 (theta) [Source:MGI Symbol;Acc:MGI:107183]	12469	protein_coding	54.4821	56.8363	51.1284	53.6042	0.300565	0.00225274	0.040457	0.322957	-0.0648091	0.581001	0.999967	-0.085861	-0.0255506	0.836109	0.999701	-0.0305279	0.374584	0.00858417	0.0774754	0.40572	0.032604	0.792968	0.999939	0.0502418	-0.312868	0.026926	0.176421	-0.335446
ENSMUSG00000050600	Zfp831	2	zinc finger protein 831 [Source:MGI Symbol;Acc:MGI:3641861]	100043757	protein_coding	1.95082	1.27639	1.82668	2.01645	-0.378277	0.00226176	0.0405635	-0.424142	-0.152741	0.180056	0.999967	-0.195448	-0.100526	0.434126	0.999701	-0.120486	-0.214187	0.134458	0.341268	-0.232507	0.048439	0.685461	0.999939	0.0705898	0.294056	0.0524972	0.240365	0.320089
ENSMUSG00000024743	Syt7	19	synaptotagmin VII [Source:MGI Symbol;Acc:MGI:1859545]	54525	protein_coding	10.9906	7.34903	11.2942	10.7156	-0.284607	0.0022654	0.0405735	-0.303491	0.011044	0.919685	0.999967	0.0133195	-0.0291542	0.804218	0.999701	-0.0342866	-0.30082	0.0191538	0.121217	-0.320298	-0.0362698	0.762308	0.999939	-0.0520143	0.268885	0.0375272	0.205396	0.284924
ENSMUSG00000031652	N4bp1	8	NEDD4 binding protein 1 [Source:MGI Symbol;Acc:MGI:2136825]	80750	protein_coding	7.52734	7.90846	7.60819	7.41736	0.304515	0.00228396	0.0408503	0.3291	0.00752179	0.948896	0.999967	0.0115706	-0.0296133	0.813654	0.999701	-0.0348172	0.292775	0.0315137	0.15918	0.314	-0.0338152	0.783512	0.999939	-0.0515796	-0.324378	0.0181185	0.148064	-0.345829
ENSMUSG00000067279	Ppp1r3c	19	protein phosphatase 1, regulatory subunit 3C [Source:MGI Symbol;Acc:MGI:1858229]	53412	protein_coding	19.6455	21.2294	20.023	20.0345	0.301769	0.00228791	0.0408652	0.324378	-0.0129683	0.915592	0.999967	-0.0175608	-0.0515118	0.723867	0.999701	-0.0703709	0.308796	0.0427022	0.185743	0.338852	-0.0312426	0.809408	0.999939	-0.058536	-0.335346	0.0543032	0.244306	-0.375537
ENSMUSG00000031820	Babam1	8	BRISC and BRCA1 A complex member 1 [Source:MGI Symbol;Acc:MGI:1915501]	68251	protein_coding	12.437	5.91053	11.6925	9.92455	-0.420807	0.00229872	0.0410026	-0.500658	0.101924	0.437626	0.999967	0.15736	0.16927	0.276021	0.999701	0.250699	-0.586278	0.00060217	0.0143687	-0.661016	0.0438456	0.735651	0.999939	0.0889627	0.668297	0.000417252	0.018713	0.7664
ENSMUSG00000033295	Ptprf	4	protein tyrosine phosphatase, receptor type, F [Source:MGI Symbol;Acc:MGI:102695]	19268	protein_coding	3.02442	1.35865	2.39693	2.27188	-0.422875	0.00230503	0.0410595	-0.500843	0.0093816	0.940544	0.999967	0.0100577	0.194844	0.227063	0.999701	0.324598	-0.460937	0.00491357	0.0547956	-0.514806	0.138493	0.283467	0.999939	0.310496	0.692969	0.00121506	0.0333477	0.839988
ENSMUSG00000020776	Fbf1	11	Fas (TNFRSF6) binding factor 1 [Source:MGI Symbol;Acc:MGI:1922033]	217335	protein_coding	3.50806	1.87014	3.79524	2.98731	-0.378123	0.00232071	0.0411217	-0.431684	0.176042	0.170639	0.999967	0.262986	0.117544	0.42061	0.999701	0.157637	-0.621494	0.000215389	0.00736179	-0.697821	-0.0588298	0.649823	0.999939	-0.109775	0.541282	0.00190888	0.0425636	0.604876
ENSMUSG00000038642	Ctss	3	cathepsin S [Source:MGI Symbol;Acc:MGI:107341]	13040	protein_coding	43.6638	40.2179	37.1733	35.59	0.373693	0.00232228	0.0411217	0.422593	0.0327662	0.783821	0.999967	0.0458195	0.200694	0.0761129	0.999701	0.23376	0.335699	0.0367552	0.172262	0.373719	0.122432	0.317216	0.999939	0.183116	-0.157954	0.292468	0.556306	-0.171758
ENSMUSG00000032312	Csk	9	c-src tyrosine kinase [Source:MGI Symbol;Acc:MGI:88537]	12988	protein_coding	1.43555	0.653041	1.31978	1.36416	-0.55141	0.00232319	0.0411217	-0.813357	-0.0556185	0.681549	0.999967	-0.124084	-0.000970797	0.995288	0.999705	-0.0104787	-0.547263	0.0131537	0.0985248	-0.692883	0.0404795	0.74727	0.999939	0.109336	0.611832	0.0128767	0.123768	0.817269
ENSMUSG00000052105	Mtcl1	17	microtubule crosslinking factor 1 [Source:MGI Symbol;Acc:MGI:1915867]	68617	protein_coding	3.37604	1.74374	3.17035	2.88674	-0.411479	0.00233461	0.0411957	-0.479049	0.0346396	0.789998	0.999967	0.0503453	0.117674	0.407903	0.999701	0.153536	-0.466844	0.00903834	0.0795306	-0.532865	0.0531757	0.681134	0.999939	0.098776	0.581644	0.000837083	0.026581	0.648488
ENSMUSG00000024008	Cpne5	17	copine V [Source:MGI Symbol;Acc:MGI:2385908]	240058	protein_coding	3.5539	2.51262	3.85882	3.84481	-0.340703	0.0023752	0.0418558	-0.371274	-0.0442324	0.690194	0.999967	-0.0563618	-0.150773	0.225912	0.999701	-0.182687	-0.297787	0.0317277	0.159732	-0.318628	-0.0896701	0.4575	0.999939	-0.131066	0.192918	0.19148	0.453005	0.205868
ENSMUSG00000031197	Vbp1	X	von Hippel-Lindau binding protein 1 [Source:MGI Symbol;Acc:MGI:1333804]	22327	protein_coding	27.265	26.2486	23.9389	23.4837	0.354105	0.00238058	0.0418944	0.395783	0.00320279	0.979346	0.999967	0.00716834	0.12354	0.326702	0.999701	0.152762	0.353507	0.0174075	0.115595	0.385135	0.0935196	0.446755	0.999939	0.140684	-0.211992	0.117572	0.353429	-0.22537
ENSMUSG00000024948	Map4k2	19	mitogen-activated protein kinase kinase kinase kinase 2 [Source:MGI Symbol;Acc:MGI:1346883]	26412	protein_coding	3.00404	1.57247	3.17732	2.5651	-0.397044	0.00239333	0.0420624	-0.46125	0.143376	0.273841	0.999967	0.223494	0.123047	0.376526	0.999701	0.156583	-0.603231	0.000652882	0.0151247	-0.687913	-0.0399614	0.757198	0.999939	-0.0713306	0.575646	0.000414639	0.018713	0.633105
ENSMUSG00000022791	Tnk2	16	tyrosine kinase, non-receptor, 2 [Source:MGI Symbol;Acc:MGI:1858308]	51789	protein_coding	5.70825	2.27569	5.5069	3.90683	-0.437461	0.0024014	0.0420917	-0.527648	0.207798	0.124839	0.999967	0.393346	0.287219	0.0733888	0.999701	0.467953	-0.773006	9.31738e-05	0.00416762	-0.923764	0.0281959	0.824854	0.999939	0.0704128	0.854451	2.80306e-05	0.00485885	1.00977
ENSMUSG00000030083	Abtb1	6	ankyrin repeat and BTB (POZ) domain containing 1 [Source:MGI Symbol;Acc:MGI:1933148]	80283	protein_coding	2.06397	0.832874	1.92671	1.62163	-0.517892	0.00239824	0.0420917	-0.705954	0.0719319	0.594648	0.999967	0.14518	0.14563	0.374895	0.999701	0.266921	-0.67803	0.00186154	0.0296513	-0.854001	0.0412713	0.739778	0.999939	0.117774	0.779205	0.000740322	0.0247732	0.986677
ENSMUSG00000027520	Zdbf2	1	zinc finger, DBF-type containing 2 [Source:MGI Symbol;Acc:MGI:1921134]	73884	protein_coding	3.78157	3.65391	3.37325	3.10471	0.400674	0.00241325	0.0422431	0.463676	0.0640541	0.620599	0.999967	0.1011	0.166891	0.25232	0.999701	0.230177	0.32354	0.0441065	0.18934	0.358503	0.0714087	0.577957	0.999939	0.123571	-0.195308	0.236118	0.502231	-0.214603
ENSMUSG00000032702	Kank1	19	KN motif and ankyrin repeat domains 1 [Source:MGI Symbol;Acc:MGI:2147707]	107351	protein_coding	1.4282	1.00845	1.4426	1.6925	-0.425606	0.00245047	0.0428376	-0.506938	-0.198756	0.117174	0.999967	-0.298964	-0.233218	0.105766	0.999701	-0.317844	-0.188442	0.272983	0.502576	-0.211654	-0.0143553	0.910987	0.999939	-0.0235156	0.181564	0.314409	0.575896	0.205045
ENSMUSG00000033792	Atp7a	X	ATPase, Cu++ transporting, alpha polypeptide [Source:MGI Symbol;Acc:MGI:99400]	11977	protein_coding	2.743	3.1883	2.91616	2.78172	0.378155	0.002457	0.0428948	0.430475	0.021316	0.86048	0.999967	0.0347426	-0.0565972	0.694127	0.999701	-0.0725591	0.3631	0.0128888	0.0972253	0.391883	-0.0681193	0.591397	0.999939	-0.112616	-0.439123	0.00888247	0.103869	-0.484555
ENSMUSG00000016554	Eif3d	15	eukaryotic translation initiation factor 3, subunit D [Source:MGI Symbol;Acc:MGI:1933181]	55944	protein_coding	14.6217	9.51015	16.7851	15.1821	-0.375889	0.00246804	0.0430303	-0.425862	0.0797143	0.482797	0.999967	0.101043	-0.0927091	0.518931	0.999701	-0.12667	-0.492783	0.000334884	0.00966204	-0.529715	-0.143941	0.253223	0.999939	-0.232197	0.284046	0.0947166	0.318039	0.314609
ENSMUSG00000029095	Ablim2	5	actin-binding LIM protein 2 [Source:MGI Symbol;Acc:MGI:2385758]	231148	protein_coding	12.4644	6.32736	12.4851	10.717	-0.426473	0.00249727	0.0434338	-0.505856	0.0840052	0.52559	0.999967	0.135621	0.102905	0.496268	0.999701	0.145677	-0.56731	0.00118229	0.0222152	-0.644497	0.00272888	0.983221	0.999939	0.00558371	0.594237	0.000794302	0.0257967	0.666623
ENSMUSG00000027221	Chst1	2	carbohydrate sulfotransferase 1 [Source:MGI Symbol;Acc:MGI:1924219]	76969	protein_coding	13.6799	7.45585	12.6945	11.5547	-0.34839	0.00251856	0.0436997	-0.388636	0.0528968	0.660864	0.999967	0.0701598	0.12544	0.38736	0.999701	0.168863	-0.428549	0.00225845	0.0337794	-0.462247	0.0550471	0.667201	0.999939	0.0942015	0.519083	0.00174099	0.0403892	0.573219
ENSMUSG00000020687	Cdc27	11	cell division cycle 27 [Source:MGI Symbol;Acc:MGI:102685]	217232	protein_coding	16.3939	17.0771	15.8241	16.1381	0.295007	0.00251973	0.0436997	0.317668	-0.0274507	0.826869	0.999967	-0.0388693	-0.0338501	0.773811	0.999701	-0.038976	0.322294	0.0330531	0.16272	0.352978	-0.00290809	0.981482	0.999939	-0.00499841	-0.322809	0.00709523	0.0922228	-0.338791
ENSMUSG00000030084	Plxna1	6	plexin A1 [Source:MGI Symbol;Acc:MGI:107685]	18844	protein_coding	4.11031	1.98921	3.42568	3.14067	-0.369617	0.0025265	0.0437154	-0.417189	0.0328167	0.79694	0.999967	0.0472454	0.209983	0.168308	0.999701	0.304471	-0.420975	0.00942869	0.0814828	-0.468325	0.128042	0.324143	0.999939	0.253046	0.647923	0.000419119	0.018713	0.736556
ENSMUSG00000031608	Galnt7	8	polypeptide N-acetylgalactosaminyltransferase 7 [Source:MGI Symbol;Acc:MGI:1349449]	108150	protein_coding	3.42569	3.42226	3.29983	2.90818	0.401084	0.00252728	0.0437154	0.472282	0.097086	0.451713	0.999967	0.154508	0.128565	0.365252	0.999701	0.176403	0.283583	0.0730852	0.245436	0.3139	0.0106162	0.933279	0.999939	0.0165992	-0.253787	0.102674	0.331899	-0.277378
ENSMUSG00000002957	Ap2a2	7	adaptor-related protein complex 2, alpha 2 subunit [Source:MGI Symbol;Acc:MGI:101920]	11772	protein_coding	26.3761	18.3286	26.4776	26.2777	-0.262842	0.00253512	0.0437933	-0.27741	-0.0341805	0.733076	0.999967	-0.0410701	-0.054416	0.647975	0.999701	-0.064751	-0.228353	0.0450139	0.1913	-0.239608	-0.0200386	0.864625	0.999939	-0.0282305	0.216432	0.0968764	0.322349	0.229062
ENSMUSG00000076432	Ywhaq	12	tyrosine 3-monooxygenase/tryptophan 5-monooxygenase activation protein theta [Source:MGI Symbol;Acc:MGI:891963]	22630	protein_coding	66.6268	75.9149	69.1515	71.7553	0.298071	0.00255906	0.0438539	0.320815	-0.0532111	0.65403	0.999967	-0.0712755	-0.129831	0.315895	0.999701	-0.160408	0.359281	0.0112934	0.0905002	0.388956	-0.0591519	0.637386	0.999939	-0.0942859	-0.429281	0.00322733	0.0574353	-0.462731
ENSMUSG00000024319	Vps52	17	VPS52 GARP complex subunit [Source:MGI Symbol;Acc:MGI:1330304]	224705	protein_coding	5.73032	3.2796	5.34003	5.09834	-0.354036	0.00260072	0.0438539	-0.396915	0.00278231	0.981269	0.999967	0.0014504	0.0608136	0.683005	0.999701	0.0847037	-0.367101	0.0145775	0.104253	-0.401716	0.0429593	0.739796	0.999939	0.0793602	0.437221	0.0162135	0.141188	0.496015
ENSMUSG00000020124	Usp15	10	ubiquitin specific peptidase 15 [Source:MGI Symbol;Acc:MGI:101857]	14479	protein_coding	10.4715	10.3274	9.82431	10.0026	0.267535	0.00260711	0.0438539	0.283898	-0.0380267	0.740518	0.999967	-0.0490177	0.00465986	0.966873	0.999701	0.00595759	0.308445	0.0185602	0.119364	0.329439	0.0348991	0.77049	0.999939	0.0500722	-0.248499	0.0356518	0.199731	-0.260375
ENSMUSG00000030579	Tyrobp	7	TYRO protein tyrosine kinase binding protein [Source:MGI Symbol;Acc:MGI:1277211]	22177	protein_coding	25.0373	15.1465	14.3744	12.4777	0.441852	0.00260868	0.0438539	0.530162	0.125013	0.322429	0.999967	0.179646	0.716583	3.24467e-07	0.000208171	0.937863	0.30693	0.0705488	0.241281	0.347992	0.473114	0.00016422	0.615805	0.75389	0.38141	0.0254914	0.171755	0.422629
ENSMUSG00000087679	Tmem250-ps	2	transmembrane protein 250, pseudogene [Source:MGI Symbol;Acc:MGI:1924939]	109299	protein_coding	6.86523	5.03928	8.56935	7.79002	-0.348553	0.00259266	0.0438539	-0.387072	0.06332	0.576677	0.999967	0.0806904	-0.205363	0.0924887	0.999701	-0.246839	-0.436797	0.00168253	0.0278932	-0.470743	-0.233735	0.0488196	0.999939	-0.332099	0.14644	0.305839	0.567499	0.156808
ENSMUSG00000022329	Stk3	15	serine/threonine kinase 3 [Source:MGI Symbol;Acc:MGI:1928487]	56274	protein_coding	9.37764	9.66642	8.24105	8.71945	0.34629	0.00257528	0.0438539	0.384642	-0.0657082	0.603248	0.999967	-0.0940601	0.0374686	0.775967	0.999701	0.0483909	0.432835	0.00530797	0.0576781	0.475659	0.0849147	0.502217	0.999939	0.137596	-0.29665	0.0390869	0.209268	-0.318294
ENSMUSG00000035049	Rrp12	19	ribosomal RNA processing 12 homolog (S. cerevisiae) [Source:MGI Symbol;Acc:MGI:2147437]	107094	protein_coding	3.9281	2.18601	3.84186	3.56396	-0.395822	0.00259128	0.0438539	-0.459391	0.03192	0.79877	0.999967	0.0409774	0.0469791	0.755471	0.999701	0.0638047	-0.458814	0.00326128	0.0428786	-0.503714	0.00996385	0.938569	0.999939	0.0184378	0.476762	0.00866885	0.102416	0.538413
ENSMUSG00000019173	Rab5c	11	RAB5C, member RAS oncogene family [Source:MGI Symbol;Acc:MGI:105306]	19345	protein_coding	18.7878	10.9489	19.0594	17.396	-0.371642	0.00255997	0.0438539	-0.419332	0.0480426	0.695211	0.999967	0.064913	0.0317319	0.822426	0.999701	0.0400771	-0.447703	0.00275388	0.0384818	-0.487464	-0.0179391	0.887732	0.999939	-0.0296064	0.433673	0.00762741	0.0954263	0.475412
ENSMUSG00000026395	Ptprc	1	protein tyrosine phosphatase, receptor type, C [Source:MGI Symbol;Acc:MGI:97810]	19264	protein_coding	1.16544	1.24888	0.888336	0.965842	0.473099	0.00256703	0.0438539	0.607162	-0.12011	0.364117	0.999967	-0.19075	0.128974	0.395832	0.999701	0.197317	0.681366	0.000189296	0.00673138	0.793733	0.211839	0.100507	0.999939	0.383765	-0.343247	0.0663728	0.269834	-0.39295
ENSMUSG00000016344	Ppdpf	2	pancreatic progenitor cell differentiation and proliferation factor [Source:MGI Symbol;Acc:MGI:1913746]		protein_coding	6.74865	3.71453	7.37689	6.71501	-0.47504	0.00256073	0.0438539	-0.603414	0.0587868	0.646422	0.999967	0.0785953	-0.0353271	0.820113	0.999701	-0.0616454	-0.599503	0.000844588	0.0177353	-0.684404	-0.0765258	0.554835	0.999939	-0.144784	0.472741	0.0220932	0.16179	0.557444
ENSMUSG00000037606	Osbpl5	7	oxysterol binding protein-like 5 [Source:MGI Symbol;Acc:MGI:1930265]	79196	protein_coding	2.1863	1.14668	2.22472	1.95431	-0.440201	0.00258176	0.0438539	-0.532681	0.0702762	0.588341	0.999967	0.10804	0.0628757	0.663555	0.999701	0.0855289	-0.552352	0.00289689	0.0398891	-0.64398	-0.0151423	0.906849	0.999939	-0.0267569	0.551865	0.00322767	0.0574353	0.633864
ENSMUSG00000006024	Napa	7	N-ethylmaleimide sensitive fusion protein attachment protein alpha [Source:MGI Symbol;Acc:MGI:104563]	108124	protein_coding	29.0345	20.1017	32.3777	29.8672	-0.302097	0.00259386	0.0438539	-0.325608	0.0497502	0.639575	0.999967	0.0603524	-0.0902991	0.484161	0.999701	-0.112322	-0.367277	0.00315329	0.041801	-0.388986	-0.119055	0.32877	0.999939	-0.177142	0.213539	0.140827	0.386468	0.229145
ENSMUSG00000055430	Nap1l5	6	nucleosome assembly protein 1-like 5 [Source:MGI Symbol;Acc:MGI:1923555]	58243	protein_coding	86.944	85.8289	80.7002	77.3688	0.347237	0.00260423	0.0438539	0.384855	0.0358523	0.776644	0.999967	0.0532368	0.0912303	0.435807	0.999701	0.107767	0.293609	0.074613	0.247735	0.328448	0.0308791	0.806583	0.999939	0.049653	-0.242562	0.0855623	0.302889	-0.25979
ENSMUSG00000032036	Kirrel3	9	kirre like nephrin family adhesion molecule 3 [Source:MGI Symbol;Acc:MGI:1914953]	67703	protein_coding	4.24789	2.69449	3.65016	4.25	-0.367967	0.00254512	0.0438539	-0.418581	-0.20407	0.0792773	0.999967	-0.271927	-0.0577764	0.689004	0.999701	-0.0796595	-0.1364	0.350409	0.580156	-0.150114	0.111178	0.383971	0.999939	0.188045	0.315618	0.0691603	0.274739	0.353879
ENSMUSG00000036427	Gpi1	7	glucose phosphate isomerase 1 [Source:MGI Symbol;Acc:MGI:95797]	14751	protein_coding	72.0443	45.5457	76.0527	68.2422	-0.310621	0.00260235	0.0438539	-0.336203	0.0855542	0.419178	0.999967	0.104976	0.00740726	0.952937	0.999701	0.00866603	-0.420331	0.00051531	0.0129961	-0.44429	-0.0710034	0.549277	0.999939	-0.100893	0.338096	0.0141525	0.13068	0.360849
ENSMUSG00000048232	Fbxo10	4	F-box protein 10 [Source:MGI Symbol;Acc:MGI:2686937]	269529	protein_coding	3.62868	2.01773	3.53559	3.18162	-0.367767	0.00258856	0.0438539	-0.415087	0.0723653	0.534936	0.999967	0.0938971	0.0930123	0.497569	0.999701	0.117643	-0.468934	0.00166011	0.0276828	-0.51209	0.0123499	0.921827	0.999939	0.0193035	0.497652	0.00265468	0.0509962	0.548811
ENSMUSG00000026740	Dnajc1	2	DnaJ heat shock protein family (Hsp40) member C1 [Source:MGI Symbol;Acc:MGI:103268]	13418	protein_coding	6.99622	7.27115	7.20969	6.90737	0.291144	0.00260448	0.0438539	0.312632	0.0187918	0.863634	0.999967	0.0245308	-0.0261332	0.84274	0.999701	-0.0321844	0.267975	0.033601	0.164241	0.284675	-0.0404077	0.743847	0.999939	-0.0620115	-0.301637	0.0430093	0.218556	-0.326181
ENSMUSG00000027165	B230118H07Rik	2	RIKEN cDNA B230118H07 gene [Source:MGI Symbol;Acc:MGI:1915420]	68170	protein_coding	8.36556	8.44455	7.98304	7.72199	0.333636	0.00256061	0.0438539	0.367467	0.0256773	0.841782	0.999967	0.0421834	0.047889	0.715738	0.999701	0.0614531	0.289133	0.0818587	0.259612	0.321952	0.00894196	0.944577	0.999939	0.0141975	-0.266462	0.076649	0.288098	-0.287983
ENSMUSG00000032131	Abcg4	9	ATP binding cassette subfamily G member 4 [Source:MGI Symbol;Acc:MGI:1890594]	192663	protein_coding	2.92878	1.65486	2.65282	2.71161	-0.404533	0.00255193	0.0438539	-0.469948	-0.061175	0.616883	0.999967	-0.0879316	0.0279945	0.849387	0.999701	0.0359678	-0.348334	0.0290521	0.152373	-0.385011	0.0687801	0.592752	0.999939	0.119771	0.461996	0.0113437	0.116021	0.521798
ENSMUSG00000017210	Med24	11	mediator complex subunit 24 [Source:MGI Symbol;Acc:MGI:1344385]	23989	protein_coding	8.82225	5.25814	8.78408	8.03506	-0.332971	0.00262252	0.0439114	-0.366299	0.0505765	0.66796	0.999967	0.0658415	0.0454713	0.749256	0.999701	0.0591666	-0.405002	0.00353479	0.0450931	-0.435495	-0.00655038	0.959026	0.999939	-0.0110484	0.401587	0.0136482	0.127869	0.441018
ENSMUSG00000025221	Kcnip2	19	Kv channel-interacting protein 2 [Source:MGI Symbol;Acc:MGI:2135916]	80906	protein_coding	10.0782	6.95835	11.2496	10.4733	-0.323666	0.00262461	0.0439114	-0.350199	0.0378056	0.730162	0.999967	0.0488532	-0.10819	0.399192	0.999701	-0.131953	-0.37994	0.0023857	0.0349556	-0.402732	-0.128471	0.283656	0.999939	-0.185238	0.218832	0.121701	0.358446	0.234121
ENSMUSG00000027680	Fxr1	3	fragile X mental retardation gene 1, autosomal homolog [Source:MGI Symbol;Acc:MGI:104860]	14359	protein_coding	23.7665	24.3264	23.6116	23.3146	0.282436	0.00261694	0.0439114	0.30111	-0.00142551	0.990223	0.999967	-0.00122988	-0.0212526	0.863373	0.999701	-0.0253933	0.278498	0.0411507	0.182308	0.299004	-0.0190614	0.877309	0.999939	-0.029417	-0.289195	0.0349129	0.19838	-0.308521
ENSMUSG00000037326	Capn15	17	calpain 15 [Source:MGI Symbol;Acc:MGI:1355075]	50817	protein_coding	1.60327	0.484863	1.44293	1.00061	-0.53967	0.0026288	0.0439114	-0.793715	0.185883	0.166065	0.999967	0.420555	0.139357	0.317136	0.999701	0.595916	-0.943997	2.23947e-05	0.00167654	-1.21713	0.0245995	0.787479	0.999939	0.171057	1.02794	3.65647e-05	0.00544275	1.40293
ENSMUSG00000055745	Rtl6	15	retrotransposon Gag like 6 [Source:MGI Symbol;Acc:MGI:2675858]	223732	protein_coding	3.82803	2.29807	3.85761	3.63623	-0.370582	0.00263776	0.0439466	-0.422446	0.00929869	0.940434	0.999967	0.0098225	-0.00460232	0.975413	0.999701	-0.00794851	-0.391103	0.0159883	0.110023	-0.435512	-0.0118624	0.92712	0.999939	-0.0216952	0.376818	0.0403627	0.212927	0.429023
ENSMUSG00000024914	Drap1	19	Dr1 associated protein 1 (negative cofactor 2 alpha) [Source:MGI Symbol;Acc:MGI:1913806]	66556	protein_coding	24.7289	13.295	27.1205	22.3173	-0.422157	0.00263859	0.0439466	-0.499909	0.161321	0.182571	0.999967	0.219854	0.0530769	0.724037	0.999701	0.0733224	-0.650218	5.49819e-05	0.0031239	-0.722699	-0.0853326	0.507398	0.999939	-0.151167	0.51281	0.00703747	0.0920053	0.588729
ENSMUSG00000031543	Ank1	8	ankyrin 1, erythroid [Source:MGI Symbol;Acc:MGI:88024]	11733	protein_coding	2.6813	1.65494	2.69986	2.55881	-0.348441	0.00264094	0.0439466	-0.384288	0.00985769	0.933289	0.999967	0.0114403	-0.00726128	0.957278	0.999701	-0.0097025	-0.367054	0.0146096	0.104426	-0.399165	-0.0159493	0.899741	0.999939	-0.0253208	0.356265	0.0272934	0.177624	0.389836
ENSMUSG00000031813	Mvb12a	8	multivesicular body subunit 12A [Source:MGI Symbol;Acc:MGI:1920961]	73711	protein_coding	3.41755	1.15972	2.83574	2.58393	-0.56223	0.00265712	0.0441372	-0.905962	0.0306199	0.819921	0.999967	0.0515445	0.181559	0.269108	0.999701	0.333249	-0.741276	0.000902644	0.0185597	-0.960154	0.11267	0.377806	0.999939	0.277029	0.978371	2.51374e-05	0.00457253	1.25312
ENSMUSG00000028059	Arhgef2	3	rho/rac guanine nucleotide exchange factor (GEF) 2 [Source:MGI Symbol;Acc:MGI:103264]	16800	protein_coding	11.3805	8.34817	11.9396	12.6418	-0.330006	0.00266247	0.0441372	-0.359841	-0.107566	0.320686	0.999967	-0.133538	-0.189225	0.107921	0.999701	-0.221906	-0.216512	0.0870274	0.269455	-0.229835	-0.0693406	0.539208	0.999939	-0.0926963	0.146246	0.260504	0.5272	0.154603
ENSMUSG00000027889	Ampd2	3	adenosine monophosphate deaminase 2 [Source:MGI Symbol;Acc:MGI:88016]	109674	protein_coding	3.45288	2.00119	3.36332	3.24954	-0.393655	0.00266193	0.0441372	-0.458051	-0.0103591	0.934041	0.999967	-0.0189172	0.0097712	0.947858	0.999701	0.0108818	-0.398405	0.0128193	0.0970422	-0.442494	0.0138844	0.914459	0.999939	0.0253388	0.427331	0.018897	0.151402	0.484301
ENSMUSG00000030016	Zfp638	6	zinc finger protein 638 [Source:MGI Symbol;Acc:MGI:1203484]	18139	protein_coding	23.9297	24.6551	23.2839	24.1195	0.255987	0.00267487	0.044287	0.269879	-0.0512555	0.662798	0.999967	-0.0681117	-0.0577378	0.622	0.999701	-0.0676083	0.310978	0.0232792	0.13481	0.334645	-0.00292107	0.981067	0.999939	-0.00453197	-0.302808	0.0165798	0.14214	-0.319697
ENSMUSG00000015599	Ttbk1	17	tau tubulin kinase 1 [Source:MGI Symbol;Acc:MGI:2147036]	106763	protein_coding	3.206	1.85605	3.3258	2.83682	-0.334415	0.00269537	0.0445142	-0.369809	0.106751	0.39092	0.999967	0.150436	0.0834272	0.532991	0.999701	0.103649	-0.474324	0.0025874	0.036877	-0.523636	-0.030479	0.811492	0.999939	-0.0512025	0.45035	0.00344266	0.0596053	0.489314
ENSMUSG00000026932	Nacc2	2	nucleus accumbens associated 2, BEN and BTB (POZ) domain containing [Source:MGI Symbol;Acc:MGI:1915241]	67991	protein_coding	7.61927	4.72916	7.73962	7.00265	-0.303862	0.00269352	0.0445142	-0.32729	0.0601082	0.590446	0.999967	0.0766208	0.0423428	0.717442	0.999701	0.0501238	-0.379689	0.00477473	0.0541515	-0.407228	-0.0218364	0.855053	0.999939	-0.0310611	0.370253	0.00539977	0.0786945	0.393608
ENSMUSG00000038736	Nudcd1	15	NudC domain containing 1 [Source:MGI Symbol;Acc:MGI:1914679]		protein_coding	5.9876	6.36449	5.53487	5.96674	0.304868	0.00272216	0.044844	0.331755	-0.0902507	0.461728	0.999967	-0.124242	-0.045593	0.71034	0.999701	-0.0533352	0.415889	0.00482451	0.0544201	0.452653	0.0426728	0.732585	0.999939	0.065963	-0.345125	0.00971983	0.10833	-0.367145
ENSMUSG00000078861	Zfp931	2	zinc finger protein 931 [Source:MGI Symbol;Acc:MGI:2441662]		protein_coding	8.79716	9.47948	8.77705	8.50798	0.354301	0.00274665	0.0449097	0.393844	0.0203802	0.871868	0.999967	0.0328585	-0.00399474	0.976478	0.999701	-0.0041618	0.323497	0.0468437	0.194485	0.357756	-0.0236222	0.85378	0.999939	-0.0422327	-0.347839	0.0295086	0.184541	-0.380002
ENSMUSG00000031708	Tecr	8	trans-2,3-enoyl-CoA reductase [Source:MGI Symbol;Acc:MGI:1915408]	106529	protein_coding	92.3819	59.1802	95.5253	90.5196	-0.332153	0.00273734	0.0449097	-0.364322	0.0231303	0.823687	0.999967	0.0274419	-0.0330619	0.807457	0.999701	-0.0427912	-0.370213	0.00454623	0.0523607	-0.39479	-0.0485152	0.695309	0.999939	-0.0747395	0.30868	0.0524049	0.240166	0.337564
ENSMUSG00000027534	Snx16	3	sorting nexin 16 [Source:MGI Symbol;Acc:MGI:1921968]	74718	protein_coding	12.3623	12.0807	11.3631	10.9786	0.337101	0.00274284	0.0449097	0.373463	0.0205946	0.867727	0.999967	0.0321652	0.0905755	0.490092	0.999701	0.11511	0.309853	0.04031	0.180022	0.337968	0.0490122	0.697101	0.999939	0.0778913	-0.223312	0.12897	0.367482	-0.240221
ENSMUSG00000025576	Rbfox3	11	RNA binding protein, fox-1 homolog (C. elegans) 3 [Source:MGI Symbol;Acc:MGI:106368]	52897	protein_coding	9.10962	4.59155	8.0829	7.39883	-0.384573	0.0027423	0.0449097	-0.441584	0.0297678	0.820161	0.999967	0.0440312	0.158631	0.292737	0.999701	0.224192	-0.431556	0.0132008	0.0985631	-0.489021	0.0877535	0.499244	0.999939	0.175844	0.602893	0.000880074	0.027299	0.681256
ENSMUSG00000024870	Rab1b	19	RAB1B, member RAS oncogene family [Source:MGI Symbol;Acc:MGI:1923558]	76308	protein_coding	16.8795	10.1652	17.21	15.4101	-0.325548	0.00273092	0.0449097	-0.355412	0.0679393	0.564227	0.999967	0.0889284	0.0459808	0.740939	0.999701	0.0583822	-0.413517	0.00442398	0.0516007	-0.447637	-0.0208548	0.870075	0.999939	-0.0350679	0.39222	0.0160702	0.140521	0.4301
ENSMUSG00000043670	Diras1	10	DIRAS family, GTP-binding RAS-like 1 [Source:MGI Symbol;Acc:MGI:2183442]	208666	protein_coding	8.06589	4.16483	7.46879	6.48613	-0.353512	0.00274488	0.0449097	-0.393991	0.0964719	0.428639	0.999967	0.130855	0.164639	0.27427	0.999701	0.233267	-0.48172	0.00188806	0.0299081	-0.527985	0.051533	0.691118	0.999939	0.098282	0.565496	0.00216839	0.0455819	0.642284
ENSMUSG00000034640	Tiparp	3	TCDD-inducible poly(ADP-ribose) polymerase [Source:MGI Symbol;Acc:MGI:2159210]	99929	protein_coding	6.94243	7.32787	8.32635	6.07056	0.437586	0.00276428	0.0450859	0.521527	0.274724	0.0374052	0.999967	0.445391	0.108791	0.481569	0.999701	0.159261	0.0681492	0.662308	0.818051	0.0738608	-0.16527	0.198982	0.999939	-0.291744	-0.308751	0.0741254	0.28329	-0.344671
ENSMUSG00000018334	Ksr1	11	kinase suppressor of ras 1 [Source:MGI Symbol;Acc:MGI:105051]	16706	protein_coding	2.47304	1.19617	2.22625	1.98324	-0.409916	0.00276339	0.0450859	-0.484649	0.0745278	0.554625	0.999967	0.103825	0.177862	0.22884	0.999701	0.243198	-0.529356	0.00134773	0.0241134	-0.591578	0.0755627	0.557843	0.999939	0.135056	0.657803	0.000269558	0.0144951	0.742912
ENSMUSG00000008668	Rps18	17	ribosomal protein S18 [Source:MGI Symbol;Acc:MGI:98146]	20084	protein_coding	59.3529	35.9523	63.1925	59.078	-0.400354	0.00278222	0.0453189	-0.463958	0.0431806	0.704205	0.999967	0.0545107	-0.0426621	0.767572	0.999701	-0.0589724	-0.476963	0.00145309	0.0252365	-0.521129	-0.0732371	0.56112	0.999939	-0.118369	0.37503	0.0352831	0.198648	0.421482
ENSMUSG00000022761	Lztr1	16	leucine-zipper-like transcriptional regulator, 1 [Source:MGI Symbol;Acc:MGI:1914113]	66863	protein_coding	16.481	10.5226	16.3396	15.1996	-0.273212	0.00278546	0.0453189	-0.290395	0.0310594	0.779826	0.999967	0.0390175	0.0377124	0.769495	0.999701	0.0459364	-0.312023	0.0161827	0.110861	-0.332718	0.00162422	0.989553	0.999939	0.00239728	0.32872	0.0224055	0.16252	0.353013
ENSMUSG00000058672	Tubb2a	13	tubulin, beta 2A class IIA [Source:MGI Symbol;Acc:MGI:107861]	22151	protein_coding	125.541	67.8057	118.19	110.192	-0.390658	0.00278912	0.0453223	-0.449149	0.0353139	0.776123	0.999967	0.0498287	0.0794553	0.603529	0.999701	0.115828	-0.47031	0.000295414	0.00884625	-0.501873	0.0354926	0.782086	0.999939	0.0614132	0.519346	0.00266514	0.051064	0.580151
ENSMUSG00000029712	Actl6b	5	actin-like 6B [Source:MGI Symbol;Acc:MGI:1933548]	83766	protein_coding	6.43301	3.88258	7.16662	6.30447	-0.392561	0.00283223	0.0459661	-0.449615	0.0934906	0.431809	0.999967	0.12334	-0.0330109	0.813807	0.999701	-0.0456834	-0.522173	0.00108423	0.0210973	-0.575948	-0.104505	0.410852	0.999939	-0.173192	0.37711	0.0315032	0.190623	0.419424
ENSMUSG00000052698	Tln2	9	talin 2 [Source:MGI Symbol;Acc:MGI:1917799]	70549	protein_coding	8.41816	6.10367	8.67706	8.77288	-0.267972	0.00283991	0.0460339	-0.284315	-0.0644999	0.549819	0.999967	-0.0807213	-0.112	0.313994	0.999701	-0.129164	-0.194984	0.121565	0.323339	-0.207092	-0.0378485	0.747633	0.999939	-0.0530059	0.162977	0.185343	0.445343	0.171573
ENSMUSG00000028838	Extl1	4	exostosin-like glycosyltransferase 1 [Source:MGI Symbol;Acc:MGI:1888742]	56219	protein_coding	3.86788	1.93093	3.72651	3.20613	-0.413052	0.00285622	0.0462412	-0.485587	0.0859527	0.511802	0.999967	0.13274	0.123059	0.431056	0.999701	0.186006	-0.550278	0.00156453	0.0266145	-0.621986	0.0231233	0.858606	0.999939	0.0490319	0.592256	0.00237036	0.0476465	0.68588
ENSMUSG00000035383	Pmch	10	pro-melanin-concentrating hormone [Source:MGI Symbol;Acc:MGI:97629]	110312	protein_coding	0.776343	21.9852	2.48751	0.246169	0.373705	0.00286384	0.0463076	6.68512	0.0560049			3.42496	0.23205	0.0560798	0.999701	1.55227	0.200779	0.16772	0.384533	3.25805	-0.0379044	0.328391	0.999939	-1.87627	-0.815915	0.000677953	0.024242	-5.12134
ENSMUSG00000036206	Sh3bp4	1	SH3-domain binding protein 4 [Source:MGI Symbol;Acc:MGI:2138297]	98402	protein_coding	2.51043	1.52854	2.53328	2.49683	-0.397259	0.00290951	0.046888	-0.465347	-0.024073	0.844514	0.999967	-0.0384201	-0.0460468	0.753904	0.999701	-0.0670608	-0.390145	0.0121016	0.0943195	-0.430185	-0.0192427	0.880571	0.999939	-0.0331134	0.367641	0.0390339	0.209213	0.413596
ENSMUSG00000030660	Pik3c2a	7	phosphatidylinositol-4-phosphate 3-kinase catalytic subunit type 2 alpha [Source:MGI Symbol;Acc:MGI:1203729]	18704	protein_coding	8.65217	8.56883	8.18236	8.2038	0.285252	0.00291043	0.046888	0.304525	-0.014848	0.899969	0.999967	-0.019507	0.0209539	0.865419	0.999701	0.0252245	0.296552	0.0374506	0.174305	0.320943	0.0254941	0.837925	0.999939	0.0394945	-0.244366	0.0813166	0.294813	-0.261549
ENSMUSG00000021901	Bap1	14	Brca1 associated protein 1 [Source:MGI Symbol;Acc:MGI:1206586]	104416	protein_coding	14.0712	9.33138	14.7595	13.8013	-0.297077	0.00290437	0.046888	-0.320267	0.0337387	0.753201	0.999967	0.0406899	-0.0318369	0.779448	0.999701	-0.038085	-0.343202	0.00638237	0.0650205	-0.363995	-0.0608245	0.598439	0.999939	-0.0833896	0.283167	0.0257483	0.172131	0.298431
ENSMUSG00000058291	Zfp68	5	zinc finger protein 68 [Source:MGI Symbol;Acc:MGI:1344427]	24135	protein_coding	10.5205	9.83299	9.6089	9.32603	0.294148	0.0029252	0.0470681	0.317132	0.0213651	0.861086	0.999967	0.0310877	0.0989348	0.408195	0.999701	0.118011	0.258836	0.0857872	0.267186	0.282901	0.0521188	0.677436	0.999939	0.0819104	-0.170155	0.210957	0.476136	-0.181413
ENSMUSG00000003575	Crtc1	8	CREB regulated transcription coactivator 1 [Source:MGI Symbol;Acc:MGI:2142523]	382056	protein_coding	1.81421	0.94647	1.54623	1.51545	-0.380393	0.00293171	0.0471152	-0.433619	-0.0253059	0.839587	0.999967	-0.0399298	0.129347	0.385507	0.999701	0.179678	-0.356918	0.0315625	0.159272	-0.397128	0.113983	0.379307	0.999939	0.215525	0.553615	0.00273537	0.0519263	0.6285
ENSMUSG00000035900	Gramd4	15	GRAM domain containing 4 [Source:MGI Symbol;Acc:MGI:2676308]	223752	protein_coding	2.8971	1.66126	3.12856	2.68721	-0.393096	0.00293911	0.0471764	-0.451776	0.0892019	0.489001	0.999967	0.133208	0.0277418	0.848924	0.999701	0.0355046	-0.519489	0.00304891	0.041029	-0.588863	-0.0548114	0.672349	0.999939	-0.102446	0.448258	0.0132467	0.125851	0.504274
ENSMUSG00000029594	Rbm19	5	RNA binding motif protein 19 [Source:MGI Symbol;Acc:MGI:1921361]	74111	protein_coding	1.48888	0.775458	1.59852	1.41574	-0.482582	0.0029634	0.0475084	-0.621407	0.0681197	0.604684	0.999967	0.100822	-0.00451776	0.977736	0.999701	-0.0125632	-0.614713	0.00178563	0.0290531	-0.725789	-0.0506457	0.693609	0.999939	-0.117457	0.496485	0.0307778	0.18805	0.623713
ENSMUSG00000026489	Coq8a	1	coenzyme Q8A [Source:MGI Symbol;Acc:MGI:1914676]	67426	protein_coding	3.56559	2.20494	3.56236	3.56051	-0.38718	0.002968	0.0475242	-0.444955	-0.0396901	0.741496	0.999967	-0.0580747	-0.0517295	0.716041	0.999701	-0.0719147	-0.356007	0.0224008	0.131883	-0.390012	-0.0109178	0.93158	0.999939	-0.0182765	0.34976	0.0441333	0.220802	0.388536
ENSMUSG00000021819	Zswim8	14	zinc finger SWIM-type containing 8 [Source:MGI Symbol;Acc:MGI:1919156]	268721	protein_coding	4.95572	2.4369	4.6433	3.99505	-0.399329	0.00298384	0.047691	-0.465815	0.083096	0.528859	0.999967	0.132098	0.165201	0.273498	0.999701	0.233909	-0.52489	0.00341572	0.0442488	-0.601376	0.048261	0.710187	0.999939	0.0975994	0.630957	0.000546388	0.0214109	0.714791
ENSMUSG00000030302	Atp2b2	6	ATPase, Ca++ transporting, plasma membrane 2 [Source:MGI Symbol;Acc:MGI:105368]	11941	protein_coding	31.2142	20.3438	29.0268	30.6691	-0.322786	0.00298568	0.047691	-0.352406	-0.112321	0.314743	0.999967	-0.143376	-0.0431467	0.72563	0.999701	-0.051725	-0.196857	0.165013	0.38169	-0.213044	0.0583767	0.633101	0.999939	0.0873945	0.294336	0.0425272	0.217419	0.316855
ENSMUSG00000036186	Dipk1b	2	divergent protein kinase domain 1B [Source:MGI Symbol;Acc:MGI:1927576]	56279	protein_coding	7.36291	2.32237	6.07635	4.50682	-0.508997	0.00300214	0.0478958	-0.703353	0.167202	0.216781	0.999967	0.342923	0.129461	0.33211	0.999701	0.625606	-0.852191	4.44454e-05	0.00272497	-1.04888	0.0370105	0.67488	0.999939	0.278486	0.62595	0.0260001	0.172927	1.34294
ENSMUSG00000034007	Scaper	9	S phase cyclin A-associated protein in the ER [Source:MGI Symbol;Acc:MGI:1925976]	244891	protein_coding	14.5376	15.9182	14.3674	15.1459	0.288697	0.00301291	0.0479054	0.310639	-0.0661978	0.587063	0.999967	-0.0911473	-0.0941259	0.45754	0.999701	-0.114479	0.367909	0.0100682	0.0843306	0.3986	-0.0176288	0.888076	0.999939	-0.0283091	-0.381699	0.00480282	0.0736994	-0.406816
ENSMUSG00000002963	Pnkp	7	polynucleotide kinase 3'- phosphatase [Source:MGI Symbol;Acc:MGI:1891698]	59047	protein_coding	3.08816	1.32302	2.89961	2.51723	-0.500042	0.00302097	0.0479054	-0.678736	0.0746998	0.58055	0.999967	0.127215	0.160838	0.301242	0.999701	0.230774	-0.669441	0.000985947	0.0197182	-0.808923	0.0486656	0.707873	0.999939	0.0988429	0.793058	6.73102e-05	0.00729227	0.92525
ENSMUSG00000036748	Cuedc2	19	CUE domain containing 2 [Source:MGI Symbol;Acc:MGI:1914366]	67116	protein_coding	14.7125	8.58008	14.791	14.0475	-0.396095	0.00301585	0.0479054	-0.459737	0.0207903	0.862958	0.999967	0.0251005	-0.00141676	0.992472	0.999701	-0.00476551	-0.451062	0.00185236	0.029538	-0.487769	-0.0197039	0.877709	0.999939	-0.0344204	0.418497	0.0201646	0.155552	0.470684
ENSMUSG00000091476	Catspere2	1	cation channel sperm associated auxiliary subunit epsilon 2 [Source:MGI Symbol;Acc:MGI:5589632]	545391	protein_coding	7.34499	6.39284	5.6809	5.76804	0.344954	0.00301439	0.0479054	0.383032	-0.0306603	0.80372	0.999967	-0.0408161	0.209633	0.13235	0.999701	0.276132	0.382513	0.0143175	0.103065	0.420384	0.181117	0.157778	0.999939	0.312678	-0.0851276	0.59956	0.796833	-0.0915575
ENSMUSG00000007097	Atp1a2	1	ATPase, Na+/K+ transporting, alpha 2 polypeptide [Source:MGI Symbol;Acc:MGI:88106]	98660	protein_coding	76.5967	66.3783	83.1496	95.3789	-0.26479	0.00302061	0.0479054	-0.280245	-0.21039	0.0610049	0.999967	-0.269824	-0.31945	0.00877845	0.959725	-0.382378	-0.0128725	0.923287	0.965011	-0.0136603	-0.0774647	0.529045	0.999939	-0.117409	-0.0792763	0.564368	0.777436	-0.0848029
ENSMUSG00000022756	Slc7a4	16	solute carrier family 7 (cationic amino acid transporter, y+ system), member 4 [Source:MGI Symbol;Acc:MGI:2146512]	224022	protein_coding	6.57369	4.50978	6.99535	6.90833	-0.341141	0.00305039	0.0481306	-0.373105	-0.0372908	0.749118	0.999967	-0.0498653	-0.115946	0.395035	0.999701	-0.148754	-0.302528	0.0404749	0.180532	-0.326867	-0.0636554	0.614603	0.999939	-0.103312	0.22091	0.174303	0.432135	0.240682
ENSMUSG00000032598	Nckipsd	9	NCK interacting protein with SH3 domain [Source:MGI Symbol;Acc:MGI:1931834]	80987	protein_coding	4.647	2.35677	4.49456	3.87385	-0.407482	0.00305347	0.0481306	-0.470701	0.0996649	0.423905	0.999967	0.141806	0.127128	0.403176	0.999701	0.182847	-0.550136	0.00122302	0.0227105	-0.616224	0.019297	0.881768	0.999939	0.0366163	0.580062	0.00300241	0.0548355	0.669928
ENSMUSG00000030291	Med21	6	mediator complex subunit 21 [Source:MGI Symbol;Acc:MGI:1347064]	108098	protein_coding	6.63044	7.05743	6.04923	6.05912	0.394415	0.0030438	0.0481306	0.459625	-0.0154546	0.9044	0.999967	-0.018638	0.055424	0.696924	0.999701	0.0771598	0.42155	0.0139308	0.102073	0.475367	0.0517324	0.688072	0.999939	0.0906818	-0.326999	0.0581352	0.25128	-0.364522
ENSMUSG00000040972	Igsf21	4	immunoglobulin superfamily, member 21 [Source:MGI Symbol;Acc:MGI:2681842]	230868	protein_coding	2.631	0.794759	2.04166	1.69126	-0.544861	0.00304411	0.0481306	-0.840498	0.0716718	0.590672	0.999967	0.158559	0.272582	0.0972065	0.999701	0.55505	-0.724437	0.00243952	0.0354802	-1.00169	0.119245	0.319275	0.999939	0.392453	1.02658	4.06052e-05	0.00564412	1.40918
ENSMUSG00000063952	Brpf3	17	bromodomain and PHD finger containing, 3 [Source:MGI Symbol;Acc:MGI:2146836]	268936	protein_coding	1.20604	0.5937	1.19606	1.04667	-0.454236	0.00304678	0.0481306	-0.571674	0.0680976	0.611795	0.999967	0.110749	0.0909597	0.555601	0.999701	0.128779	-0.579299	0.00291652	0.0399206	-0.685411	0.00574456	0.964685	0.999939	0.013919	0.615145	0.00168077	0.0397451	0.714752
ENSMUSG00000030584	Dpf1	7	D4, zinc and double PHD fingers family 1 [Source:MGI Symbol;Acc:MGI:1352748]	29861	protein_coding	3.27231	1.6763	3.62013	2.905	-0.443215	0.00306202	0.0482076	-0.546652	0.139178	0.297335	0.999967	0.230415	0.073072	0.631506	0.999701	0.099896	-0.671642	0.00033116	0.00959352	-0.780514	-0.0686661	0.596997	0.999939	-0.135158	0.580743	0.00197248	0.0435068	0.662193
ENSMUSG00000061979	Rcc1l	5	reculator of chromosome condensation 1 like [Source:MGI Symbol;Acc:MGI:2137600]	94254	protein_coding	1.81355	0.704429	1.60272	1.60619	-0.560925	0.00308381	0.0484394	-0.937925	-0.0310659	0.814144	0.999967	-0.0990925	0.0618199	0.706961	0.999701	0.108916	-0.62825	0.00695507	0.0684156	-0.841891	0.0748088	0.551726	0.999939	0.203023	0.820162	0.000512807	0.0208721	1.0616
ENSMUSG00000021587	Pcsk1	13	proprotein convertase subtilisin/kexin type 1 [Source:MGI Symbol;Acc:MGI:97511]	18548	protein_coding	15.4288	15.684	17.3907	14.1079	0.349163	0.0030878	0.0484394	0.389472	0.205175	0.0861431	0.999967	0.279978	0.058108	0.637837	0.999701	0.0709121	0.0973202	0.519257	0.719962	0.10614	-0.142587	0.244375	0.999939	-0.214243	-0.279376	0.0569806	0.249867	-0.301045
ENSMUSG00000028676	Srsf10	4	serine/arginine-rich splicing factor 10 [Source:MGI Symbol;Acc:MGI:1333805]	14105	protein_coding	16.3117	15.5755	15.8142	14.4978	0.310808	0.00309735	0.0485313	0.338984	0.0731669	0.537029	0.999967	0.100118	0.090616	0.485789	0.999701	0.113301	0.219633	0.105479	0.300555	0.235197	0.00550318	0.964442	0.999939	0.00791227	-0.193365	0.170782	0.427619	-0.207145
ENSMUSG00000051243	Islr2	9	immunoglobulin superfamily containing leucine-rich repeat 2 [Source:MGI Symbol;Acc:MGI:2444277]	320563	protein_coding	2.82576	0.968074	2.34336	1.84885	-0.502158	0.0031087	0.0486511	-0.677488	0.138658	0.305676	0.999967	0.254797	0.14167	0.330094	0.999701	0.53149	-0.779699	0.000112663	0.00465869	-0.935592	0.0966456	0.436869	0.999939	0.27219	0.655527	0.0195786	0.153557	1.22425
ENSMUSG00000032172	Olfm2	9	olfactomedin 2 [Source:MGI Symbol;Acc:MGI:3045350]	244723	protein_coding	10.3214	5.17185	9.2657	8.19966	-0.368283	0.00311405	0.0486769	-0.419616	0.0654806	0.610432	0.999967	0.0952153	0.17742	0.24173	0.999701	0.252996	-0.462092	0.00609731	0.0631668	-0.517889	0.0770114	0.553196	0.999939	0.1537	0.60457	0.00108398	0.0313778	0.6876
ENSMUSG00000042292	Mrtfa	15	myocardin related transcription factor A [Source:MGI Symbol;Acc:MGI:2384495]	223701	protein_coding	2.68983	1.15893	2.00504	2.07839	-0.467382	0.00312157	0.0487365	-0.595205	-0.0666518	0.613952	0.999967	-0.116787	0.190733	0.229591	0.999701	0.296809	-0.419636	0.0221791	0.131066	-0.482121	0.200188	0.123135	0.999939	0.409094	0.765492	0.000209654	0.0130204	0.907798
ENSMUSG00000024293	Esco1	18	establishment of sister chromatid cohesion N-acetyltransferase 1 [Source:MGI Symbol;Acc:MGI:1925055]	77805	protein_coding	9.83479	10.261	9.60256	9.9158	0.272645	0.00313385	0.0488702	0.289381	-0.0444947	0.710575	0.999967	-0.0598177	-0.0478818	0.717847	0.999701	-0.060021	0.319461	0.0266982	0.145296	0.346006	-0.00302279	0.98103	0.999939	-0.00548492	-0.30585	0.0418806	0.215909	-0.331062
ENSMUSG00000041378	Cldn5	16	claudin 5 [Source:MGI Symbol;Acc:MGI:1276112]	12741	protein_coding	2.85888	1.72264	3.05059	3.34998	-0.515486	0.00315558	0.0491508	-0.726982	-0.115891	0.389413	0.999967	-0.214049	-0.165234	0.314991	0.999701	-0.327267	-0.407463	0.0574431	0.218118	-0.515904	-0.0424528	0.732667	0.999939	-0.116106	0.295259	0.239206	0.504695	0.411596
ENSMUSG00000049606	Zfp644	5	zinc finger protein 644 [Source:MGI Symbol;Acc:MGI:1277212]	52397	protein_coding	35.2374	38.4818	35.8226	37.1797	0.270146	0.00317826	0.0494109	0.287339	-0.0507733	0.673323	0.999967	-0.069295	-0.107944	0.39231	0.999701	-0.13131	0.327371	0.0189534	0.120765	0.353389	-0.0424584	0.734305	0.999939	-0.0670162	-0.376473	0.00500916	0.0754521	-0.400551
ENSMUSG00000007944	Ttc9b	7	tetratricopeptide repeat domain 9B [Source:MGI Symbol;Acc:MGI:1920282]		protein_coding	7.36531	1.3183	6.63185	4.61255	-0.554327	0.00318732	0.0494109	-1.54567	0.0539991	0.560509	0.999967	0.398182	0.083914	0.465348	0.999701	0.593263	-0.971077	0.00026317	0.00837435	-1.94643	0.0174934	0.815794	0.999939	0.190465	0.823489	0.0028335	0.0527244	2.15158
ENSMUSG00000064363	mt-Nd4	MT	mitochondrially encoded NADH dehydrogenase 4 [Source:MGI Symbol;Acc:MGI:102498]	17719	protein_coding	298.499	302.814	286.285	292.397	0.277636	0.00318276	0.0494109	0.296008	-0.0188377	0.883127	0.999967	-0.0283832	-0.0172607	0.889739	0.999701	-0.0210179	0.287617	0.0782781	0.253221	0.321397	0.00128463	0.992026	0.999939	0.00216158	-0.279099	0.0450352	0.222135	-0.298732
ENSMUSG00000053716	Dusp7	9	dual specificity phosphatase 7 [Source:MGI Symbol;Acc:MGI:2387100]	235584	protein_coding	5.47649	3.50481	6.59819	5.46281	-0.35436	0.00318397	0.0494109	-0.401099	0.137495	0.269276	0.999967	0.193918	-0.048762	0.711674	0.999701	-0.0639422	-0.537823	0.000859752	0.0179576	-0.598475	-0.158301	0.213138	0.999939	-0.262575	0.323537	0.0404892	0.213288	0.353851
ENSMUSG00000074909	Ranbp6	19	RAN binding protein 6 [Source:MGI Symbol;Acc:MGI:2683212]	240614	protein_coding	14.3532	15.7179	14.3659	14.6015	0.314998	0.0031928	0.0494376	0.343956	-0.0227229	0.856676	0.999967	-0.0320476	-0.0649856	0.610887	0.999701	-0.0789807	0.33629	0.0351917	0.168359	0.372904	-0.0307159	0.809663	0.999939	-0.0520464	-0.375419	0.010624	0.113513	-0.404901
ENSMUSG00000019432	Ddx39b	17	DEAD (Asp-Glu-Ala-Asp) box polypeptide 39B [Source:MGI Symbol;Acc:MGI:99240]	53817	protein_coding	13.6017	8.77212	14.8081	13.2346	-0.319275	0.00321097	0.0496604	-0.348366	0.0868364	0.424318	0.999967	0.107512	-0.0270068	0.843692	0.999701	-0.0357869	-0.431692	0.000847115	0.0177458	-0.459167	-0.094403	0.448985	0.999939	-0.147756	0.301341	0.0564077	0.248823	0.328321
ENSMUSG00000028016	Ints12	3	integrator complex subunit 12 [Source:MGI Symbol;Acc:MGI:1919043]	71793	protein_coding	1.96069	2.16106	2.02124	1.90343	0.367828	0.00322409	0.0498047	0.42178	0.0409438	0.744903	0.999967	0.0652678	-0.0136631	0.921062	0.999701	-0.0144283	0.320827	0.0418803	0.184144	0.353136	-0.0499248	0.694393	0.999939	-0.0847193	-0.381379	0.016281	0.141323	-0.418049
ENSMUSG00000024906	Mus81	19	MUS81 structure-specific endonuclease subunit [Source:MGI Symbol;Acc:MGI:1918961]	71711	protein_coding	2.92188	1.16773	2.79483	2.34204	-0.522581	0.00323196	0.0498678	-0.751092	0.0885826	0.513325	0.999967	0.166742	0.136179	0.405109	0.999701	0.238413	-0.742343	0.000500065	0.0127701	-0.920861	0.02617	0.837517	0.999939	0.0674206	0.797923	0.000466602	0.0198727	1.00261
