# Supplementary material for: Reactive astrocytes acquire neuroprotective as well as deleterious signatures in response to Tau and Aß pathology
Source: Nat Commun. 2022 Jan 10;13:135. doi: 10.1038/s41467-021-27702-w (PMC8748982; doi:10.1038/s41467-021-27702-w)
Supplement: Supplementary file 13 — Supplementary Data 11 [file 41467_2021_27702_MOESM13_ESM.xlsx]

## Sheet: Data 11
gene	gene_name	chromosome	description	entrez_id	GFAP-Nrf2XAPP/PS1_HP_avg_fpkm	APP/PS1_HP_avg_fpkm	GFAP-Nrf2_HP_avg_fpkm	WT_HP_avg_fpkm	APP/PS1_vs_WT_hippo.l2fc	APP/PS1_vs_WT_hippo.pval	APP/PS1_vs_WT_hippo.padj	APP/PS1_vs_WT_hippo.raw_l2fc	GFAP-Nrf2_vs_WT_hippo.l2fc	GFAP-Nrf2_vs_WT_hippo.pval	GFAP-Nrf2_vs_WT_hippo.padj	GFAP-Nrf2_vs_WT_hippo.raw_l2fc	GFAP-Nrf2XAPP/PS1_vs_WT_hippo.l2fc	GFAP-Nrf2XAPP/PS1_vs_WT_hippo.pval	GFAP-Nrf2XAPP/PS1_vs_WT_hippo.padj	GFAP-Nrf2XAPP/PS1_vs_WT_hippo.raw_l2fc	APP/PS1_vs_GFAP-Nrf2_hippo.l2fc	APP/PS1_vs_GFAP-Nrf2_hippo.pval	APP/PS1_vs_GFAP-Nrf2_hippo.padj	APP/PS1_vs_GFAP-Nrf2_hippo.raw_l2fc	GFAP-Nrf2XAPP/PS1_vs_GFAP-Nrf2_hippo.l2fc	GFAP-Nrf2XAPP/PS1_vs_GFAP-Nrf2_hippo.pval	GFAP-Nrf2XAPP/PS1_vs_GFAP-Nrf2_hippo.padj	GFAP-Nrf2XAPP/PS1_vs_GFAP-Nrf2_hippo.raw_l2fc	GFAP-Nrf2XAPP/PS1_vs_APP/PS1_hippo.l2fc	GFAP-Nrf2XAPP/PS1_vs_APP/PS1_hippo.pval	GFAP-Nrf2XAPP/PS1_vs_APP/PS1_hippo.padj	GFAP-Nrf2XAPP/PS1_vs_APP/PS1_hippo.raw_l2fc
ENSMUSG00000025934	Gsta3	1	glutathione S-transferase, alpha 3 [Source:MGI Symbol;Acc:MGI:95856]	14859	4.28231	0.665977	4.14235	0.712092	0.0931292	0.752707	0.866575	0.126327	1.44984	1.44516e-10	3.10908e-07	2.62256	1.98886	8.97674e-25	8.32099e-21	2.71212	-2.04099	7.13265e-11	2.80316e-09	-2.49236	0.0549623	0.781086	0.999581	0.10111	2.23248	1.65867e-20	9.49423e-17	2.57743
ENSMUSG00000007721	Ccdc124	8	coiled-coil domain containing 124 [Source:MGI Symbol;Acc:MGI:1916403]	234388	3.56863	0.460568	5.01695	4.02902	-1.87451	1.19411e-08	8.89614e-06	-2.90417	0.207558	0.359967	0.875025	0.37676	0.0139265	0.949873	0.999943	0.0323386	-2.70022	5.09279e-19	1.00881e-16	-3.26877	-0.196024	0.312593	0.999581	-0.328871	2.14596	2.56182e-12	2.19958e-09	2.91724
ENSMUSG00000058135	Gstm1	3	glutathione S-transferase, mu 1 [Source:MGI Symbol;Acc:MGI:95860]	14862	176.879	37.1916	203.513	59.6947	-0.440984	0.00798975	0.049408	-0.469155	1.5022	9.87947e-18	8.21187e-14	1.83194	1.41472	6.20703e-15	1.64389e-11	1.80046	-2.18856	9.62278e-37	2.40954e-33	-2.29614	-0.0118544	0.947259	0.999581	-0.0163633	2.06951	2.07968e-26	1.78561e-22	2.25612
ENSMUSG00000031760	Mt3	8	metallothionein 3 [Source:MGI Symbol;Acc:MGI:97173]	17751	62.9097	11.4608	81.5262	63.3027	-1.00604	0.00373314	0.03083	-2.2413	0.117363	0.569423	0.942379	0.412567	0.0740416	0.68493	0.999943	0.343418	-2.47712	2.50816e-36	4.88478e-33	-2.64007	-0.0286761	0.884312	0.999581	-0.0499283	2.03136	9.45706e-13	9.55275e-10	2.55879
ENSMUSG00000040466	Blvrb	7	biliverdin reductase B (flavin reductase (NADPH)) [Source:MGI Symbol;Acc:MGI:2385271]	233016	2.97636	0.467473	3.47684	0.998335	-0.549314	0.103415		-0.877429	1.11408	5.89316e-07	0.000298315	1.87462	0.955171	1.5786e-05	0.00680598	1.87209	-2.22114	2.21718e-12	1.1532e-10	-2.74337	0.0030143	0.987827	0.999581	0.0142562	1.94607	6.64902e-10	1.84157e-07	2.73265
ENSMUSG00000028833	Ncdn	4	neurochondrin [Source:MGI Symbol;Acc:MGI:1347351]	26562	42.3925	9.601	59.9083	59.2017	-1.2674	0.000256862	0.0057488	-2.40282	0.0265006	0.904769	0.986414	0.0702109	-0.0690764	0.734279	0.999943	-0.228525	-2.36031	2.68116e-49	4.69954e-45	-2.45874	-0.204328	0.249202	0.999581	-0.282298	1.91504	3.7534e-18	1.61133e-14	2.15038
ENSMUSG00000002379	Ndufa11	17	NADH:ubiquinone oxidoreductase subunit A11 [Source:MGI Symbol;Acc:MGI:1917125]		11.4355	1.93526	13.575	9.74983	-1.43439	9.28621e-06	0.000724197	-2.11457	0.307639	0.171359	0.749817	0.527255	0.14209	0.451608	0.999943	0.602628	-2.33967	7.86534e-20	1.91477e-17	-2.63153	0.0441542	0.823628	0.999581	0.0948772	1.88281	4.81924e-09	8.80384e-07	2.69427
ENSMUSG00000041556	Fbxo2	4	F-box protein 2 [Source:MGI Symbol;Acc:MGI:2446216]	230904	9.25746	2.08011	12.1905	5.63453	-0.919736	0.00203992	0.0210767	-1.21408	0.757733	0.000497299	0.0398608	1.16921	0.534261	0.0154223	0.762351	0.986315	-2.21763	2.12001e-28	1.95576e-25	-2.37201	-0.117754	0.523999	0.999581	-0.166424	1.83037	9.32364e-13	9.55275e-10	2.17913
ENSMUSG00000047992	Dipk1c	18	divergent protein kinase domain 1C [Source:MGI Symbol;Acc:MGI:3041188]	240479	1.95672	0.378568	2.27766	0.691505	-0.477019	0.122933	0.281345	-0.654562	1.17304	5.22877e-08	3.74968e-05	1.78382	1.05275	5.24163e-07	0.000404894	1.60454	-2.07136	4.89436e-13	2.93795e-11	-2.43096	-0.10218	0.591411	0.999581	-0.167911	1.82661	2.45168e-11	1.31563e-08	2.24485
ENSMUSG00000006356	Crip2	12	cysteine rich protein 2 [Source:MGI Symbol;Acc:MGI:1915587]	68337	3.57304	0.810098	5.05933	3.22656	-1.25159	7.20617e-05	0.00257584	-1.76875	0.407557	0.0685314	0.578326	0.682692	0.18039	0.411451	0.999943	0.323203	-2.11969	1.57743e-14	1.22593e-12	-2.4434	-0.238937	0.193337	0.999581	-0.344947	1.70866	1.64081e-10	6.1252e-08	2.07245
ENSMUSG00000033307	Mif	10	macrophage migration inhibitory factor (glycosylation-inhibiting factor) [Source:MGI Symbol;Acc:MGI:96982]	17319	15.5333	3.51353	22.3201	18.155	-0.904343	0.00878487	0.0522918	-2.14031	0.0900446	0.657228	0.960508	0.334083	0.0145137	0.939231	0.999943	0.061031	-2.15199	2.44034e-15	2.22782e-13	-2.46392	-0.151004	0.440087	0.999581	-0.25507	1.70662	3.67884e-09	6.86663e-07	2.17833
ENSMUSG00000032085	Tagln	9	transgelin [Source:MGI Symbol;Acc:MGI:106012]	21345	2.69467	0.602374	1.80787	1.41003	-0.567643	0.100241		-1.01625	0.157543	0.483931	0.921916	0.380638	0.462481	0.0340618	0.999943	1.137	-1.13534	0.000445608	0.00264587	-1.40481	0.477532	0.0123424	0.999581	0.770448	1.69314	2.94785e-09	5.8861e-07	2.14871
ENSMUSG00000003344	Btbd2	10	BTB (POZ) domain containing 2 [Source:MGI Symbol;Acc:MGI:1933831]	208198	1.56578	0.361146	2.63611	2.16479	-1.59365	7.67273e-07	0.000137767	-2.34865	0.194208	0.388563	0.890124	0.336884	-0.146357	0.508367	0.999943	-0.274995	-2.34472	6.19119e-19	1.19252e-16	-2.67207	-0.447148	0.00965945	0.999581	-0.597357	1.65745	1.64972e-09	3.7275e-07	2.05114
ENSMUSG00000067818	Myl9	2	myosin, light polypeptide 9, regulatory [Source:MGI Symbol;Acc:MGI:2138915]	98932	5.64786	1.40857	5.23993	3.50748	-0.847863	0.00401187	0.0321927	-1.10495	0.403688	0.0606039	0.552613	0.601112	0.576985	0.00654207	0.47192	0.905976	-1.48165	1.44627e-07	2.63516e-06	-1.71131	0.200354	0.287486	0.999581	0.319916	1.64534	8.68362e-10	2.2256e-07	2.0032
ENSMUSG00000050708	Ftl1	7	ferritin light polypeptide 1 [Source:MGI Symbol;Acc:MGI:95589]	14325	48.6162	7.57819	50.061	26.715	-0.879687	0.0109379	0.0600029	-1.59866	0.428392	0.0594382	0.548815	0.958209	0.336339	0.0951432	0.999943	1.17393	-2.37544	1.24389e-30	1.55735e-27	-2.5476	0.138777	0.474819	0.999581	0.23348	1.64176	2.00649e-06	0.000121322	2.75179
ENSMUSG00000032014	Oaf	9	out at first homolog [Source:MGI Symbol;Acc:MGI:94852]	102644	1.90762	0.445717	2.20725	1.44128	-1.03963	0.000981342	0.0135857	-1.46579	0.404976	0.067804	0.575237	0.65791	0.323962	0.139363	0.999943	0.569521	-1.83082	5.13432e-11	2.05937e-09	-2.11561	-0.0514281	0.779972	0.999581	-0.0743663	1.63747	2.68209e-09	5.41845e-07	2.01737
ENSMUSG00000041199	Rpusd1	17	RNA pseudouridylate synthase domain containing 1 [Source:MGI Symbol;Acc:MGI:1919186]	106707	2.80632	0.673914	3.94166	3.04394	-1.31525	5.21318e-05	0.00209638	-1.95852	0.244142	0.279599	0.839712	0.42934	0.0539648	0.807509	0.999943	0.112403	-2.07543	9.90625e-15	8.07613e-13	-2.37529	-0.217734	0.228451	0.999581	-0.301306	1.6321	6.22126e-09	1.09012e-06	2.04869
ENSMUSG00000001729	Akt1	12	thymoma viral proto-oncogene 1 [Source:MGI Symbol;Acc:MGI:87986]	11651	9.56582	2.69226	13.1536	9.63641	-1.35811	1.13158e-07	4.43968e-05	-1.62053	0.36233	0.0737423	0.590938	0.497486	0.115721	0.580367	0.999943	0.175686	-2.02632	4.1225e-38	1.44518e-34	-2.10868	-0.257634	0.0783288	0.999581	-0.307286	1.63173	3.0658e-17	8.77433e-14	1.77756
ENSMUSG00000003072	Atp5d	10	ATP synthase, H+ transporting, mitochondrial F1 complex, delta subunit [Source:MGI Symbol;Acc:MGI:1913293]	66043	11.1242	3.0541	14.5465	10.5313	-1.23907	1.08604e-05	0.000780351	-1.5635	0.326336	0.133458	0.706099	0.501498	0.155061	0.473206	0.999943	0.256019	-1.91611	9.37449e-21	2.60819e-18	-2.05574	-0.176718	0.294143	0.999581	-0.230831	1.62705	4.30948e-15	9.25029e-12	1.79959
ENSMUSG00000020163	Uqcr11	10	ubiquinol-cytochrome c reductase, complex III subunit XI [Source:MGI Symbol;Acc:MGI:1913844]	66594	26.1862	6.28939	30.0819	27.3202	-0.904652	0.00927172	0.0539887	-1.90327	0.0694175	0.753405	0.97327	0.186673	0.0748011	0.705362	0.999943	0.273861	-1.85662	2.52727e-13	1.58774e-11	-2.08007	0.0584921	0.764966	0.999581	0.105882	1.62577	7.96497e-08	8.82416e-06	2.15472
ENSMUSG00000003970	Rpl8	15	ribosomal protein L8 [Source:MGI Symbol;Acc:MGI:1350927]	26961	48.3632	13.0109	60.3449	51.9376	-1.04342	0.002266	0.0224146	-1.77535	0.109799	0.627155	0.952799	0.256743	0.0676448	0.739012	0.999943	0.226216	-1.90711	1.93183e-23	7.69572e-21	-2.02316	-0.0079222	0.967638	0.999581	-0.0119115	1.60067	8.16587e-09	1.33536e-06	1.98009
ENSMUSG00000020219	Timm13	10	translocase of inner mitochondrial membrane 13 [Source:MGI Symbol;Acc:MGI:1353432]	30055	3.03444	0.691479	4.27391	4.58582	-1.57909	2.14228e-06	0.000278202	-2.50261	-0.0309398	0.892251	0.985682	-0.0588683	-0.135931	0.53563	0.999943	-0.306192	-2.03307	1.26042e-11	5.67933e-10	-2.43151	-0.138038	0.482515	0.999581	-0.229836	1.58934	2.70965e-07	2.31493e-05	2.17198
ENSMUSG00000029713	Gnb2	5	guanine nucleotide binding protein (G protein), beta 2 [Source:MGI Symbol;Acc:MGI:95784]	14693	9.24812	2.50634	14.2577	10.665	-1.06161	0.00202683	0.0210027	-1.8706	0.18239	0.414352	0.89899	0.46175	-0.0278579	0.899407	0.999943	-0.0499866	-2.1665	1.8083e-26	1.07201e-23	-2.32117	-0.365364	0.0360403	0.999581	-0.497631	1.57843	1.20289e-11	7.12278e-09	1.79989
ENSMUSG00000020238	Ncln	10	nicalin [Source:MGI Symbol;Acc:MGI:1926081]	103425	1.31931	0.292745	2.21804	1.62458	-1.33235	9.12781e-05	0.00300231	-2.25532	0.232736	0.307793	0.857531	0.490991	-0.0570859	0.794234	0.999943	-0.132536	-2.28466	2.56105e-14	1.91838e-12	-2.73364	-0.371811	0.0539069	0.999581	-0.609051	1.56738	2.99441e-07	2.52059e-05	2.09939
ENSMUSG00000042388	Dlgap3	4	DLG associated protein 3 [Source:MGI Symbol;Acc:MGI:3039563]	242667	1.38451	0.364505	2.19638	1.47611	-1.33664	9.55285e-06	0.000724197	-1.7926	0.404377	0.0635137	0.561946	0.629188	0.0257782	0.90591	0.999943	0.0448569	-2.17715	8.27989e-20	1.98808e-17	-2.41168	-0.421837	0.0135902	0.999581	-0.571539	1.5444	1.14746e-09	2.77524e-07	1.81931
ENSMUSG00000025876	Unc5a	13	unc-5 netrin receptor A [Source:MGI Symbol;Acc:MGI:894682]	107448	1.47318	0.374134	2.24265	1.53895	-1.31656	2.16509e-05	0.0011737	-1.82264	0.356631	0.107159	0.661047	0.576088	0.0489714	0.822858	0.999943	0.0856549	-2.08222	1.36933e-14	1.08605e-12	-2.38938	-0.325466	0.0760632	0.999581	-0.476483	1.54358	1.35672e-08	1.97437e-06	1.88891
ENSMUSG00000014846	Tppp3	8	tubulin polymerization-promoting protein family member 3 [Source:MGI Symbol;Acc:MGI:1915221]	67971	3.4107	0.872749	4.59202	3.31507	-1.0577	0.00165303	0.0183519	-1.69846	0.252134	0.269463	0.834483	0.52428	0.136998	0.530092	0.999943	0.339557	-1.91336	3.23283e-12	1.633e-10	-2.20878	-0.102994	0.598281	0.999581	-0.166883	1.53841	2.05806e-07	1.8718e-05	2.01426
ENSMUSG00000035478	Mbd3	10	methyl-CpG binding domain protein 3 [Source:MGI Symbol;Acc:MGI:1333812]	17192	1.73321	0.405989	3.69558	2.27513	-1.3656	5.42249e-05	0.00214278	-2.26485	0.393911	0.0841615	0.613776	0.755929	-0.0914014	0.679181	0.999943	-0.189954	-2.51556	1.5169e-17	2.25324e-15	-3.00651	-0.648732	0.000370021	0.506541	-0.930966	1.53619	3.75069e-07	3.02379e-05	2.05101
ENSMUSG00000006333	Rps9	7	ribosomal protein S9 [Source:MGI Symbol;Acc:MGI:1924096]	76846	35.7744	10.6496	41.7788	34.2863	-0.963235	0.00350636	0.0297914	-1.4683	0.150455	0.509464	0.92797	0.318688	0.199519	0.360982	0.999943	0.343237	-1.66673	6.87297e-17	8.79339e-15	-1.77951	0.0261668	0.890437	0.999581	0.0422295	1.5343	5.72074e-10	1.63728e-07	1.79201
ENSMUSG00000043811	Rtn4r	16	reticulon 4 receptor [Source:MGI Symbol;Acc:MGI:2136886]	65079	1.28447	0.268969	1.63483	1.46268	-1.21028	0.000453062	0.00832869	-2.21144	0.0871368	0.700797	0.968194	0.20566	0.00579418	0.978675	0.999943	0.0226581	-1.83953	6.80605e-08	1.36339e-06	-2.40212	-0.0925841	0.638943	0.999581	-0.167412	1.51707	2.85193e-06	0.000154979	2.21012
ENSMUSG00000038502	Ptov1	7	prostate tumor over expressed gene 1 [Source:MGI Symbol;Acc:MGI:1933946]	84113	3.28023	0.928577	5.35296	3.52992	-1.23921	6.11759e-05	0.00231536	-1.70451	0.373188	0.0973842	0.639331	0.641966	0.0421873	0.848885	0.999943	0.084028	-2.14983	1.33481e-22	4.77482e-20	-2.33495	-0.384499	0.0329188	0.999581	-0.542995	1.51605	6.95832e-10	1.89664e-07	1.76703
ENSMUSG00000056665	Them6	15	thioesterase superfamily member 6 [Source:MGI Symbol;Acc:MGI:1925301]		1.38206	0.313206	2.32255	1.6845	-1.2686	0.000206773	0.00496921	-2.19413	0.230877	0.310015	0.860314	0.520369	-0.0251165	0.908874	0.999943	-0.0470433	-2.0535	1.92986e-09	5.63423e-08	-2.69792	-0.282936	0.153078	0.999581	-0.551048	1.49455	2.65084e-06	0.00014812	2.123
ENSMUSG00000015839	Nfe2l2	2	nuclear factor, erythroid derived 2, like 2 [Source:MGI Symbol;Acc:MGI:108420]	18024	15.5197	5.02127	18.5687	4.46024	0.347575	0.0955114	0.239012	0.389386	1.61099	1.1924e-16	5.13059e-13	2.12329	1.59476	3.87269e-20	1.79489e-16	1.97364	-1.6175	9.78808e-16	1.00921e-13	-1.72949	-0.0998285	0.568969	0.999581	-0.136356	1.47117	2.65668e-17	8.77433e-14	1.57219
ENSMUSG00000018585	Atox1	11	antioxidant 1 copper chaperone [Source:MGI Symbol;Acc:MGI:1333855]	11927	12.395	3.59936	13.6733	11.2817	-1.03742	0.000830985	0.0121663	-1.43147	0.183113	0.414601	0.89899	0.312778	0.212177	0.336895	0.999943	0.403668	-1.51906	1.74626e-08	4.05948e-07	-1.73529	0.0617193	0.747691	0.999581	0.108026	1.4676	9.29324e-08	1.00367e-05	1.81386
ENSMUSG00000035640	Cbarp	10	calcium channel, voltage-dependent, beta subunit associated regulatory protein [Source:MGI Symbol;Acc:MGI:1354170]	100503659	2.99834	0.911689	5.55299	3.24202	-1.23659	2.25707e-05	0.00120825	-1.60418	0.544744	0.0120012	0.259815	0.833957	0.03787	0.862022	0.999943	0.0666428	-2.27273	3.01092e-31	4.39795e-28	-2.42571	-0.596544	0.000192679	0.339511	-0.753094	1.46317	5.51124e-11	2.86785e-08	1.65044
ENSMUSG00000021957	Tkt	14	transketolase [Source:MGI Symbol;Acc:MGI:105992]	21881	12.0321	3.89022	16.5988	11.1219	-1.08118	2.90007e-05	0.00147663	-1.29547	0.443425	0.0322255	0.431774	0.624823	0.200172	0.34778	0.999943	0.315897	-1.84782	1.5256e-36	3.34259e-33	-1.91091	-0.240172	0.118978	0.999581	-0.293857	1.46149	4.45243e-14	8.49524e-11	1.59212
ENSMUSG00000020277	Pfkl	10	phosphofructokinase, liver, B-type [Source:MGI Symbol;Acc:MGI:97547]	18641	14.982	4.78283	18.1631	17.7794	-1.12144	0.000595465	0.00990459	-1.67574	0.0499218	0.811924	0.978847	0.0721504	-0.0379823	0.859011	0.999943	-0.0597177	-1.66525	2.67742e-24	1.235e-21	-1.73834	-0.0922792	0.568803	0.999581	-0.116967	1.46061	1.32605e-13	1.94329e-10	1.59667
ENSMUSG00000056413	Adap1	5	ArfGAP with dual PH domains 1 [Source:MGI Symbol;Acc:MGI:2442201]	231821	9.31244	2.89407	12.8937	9.65498	-1.24902	2.51334e-06	0.000315047	-1.5178	0.321254	0.125867	0.695441	0.461808	0.0600554	0.778075	0.999943	0.0946861	-1.87883	1.20347e-27	9.17146e-25	-1.97049	-0.285658	0.0661389	0.999581	-0.353842	1.45907	1.358e-13	1.94329e-10	1.59333
ENSMUSG00000036186	Dipk1b	2	divergent protein kinase domain 1B [Source:MGI Symbol;Acc:MGI:1927576]	56279	3.21731	0.887858	4.87534	3.74022	-1.29311	4.77508e-05	0.00198215	-1.84919	0.252715	0.259354	0.828227	0.427464	-0.00973202	0.964893	0.999943	-0.0140447	-1.99233	8.07245e-14	5.54878e-12	-2.26739	-0.291105	0.115213	0.999581	-0.42607	1.45423	2.39143e-07	2.10593e-05	1.81589
ENSMUSG00000016349	Eef1a2	2	eukaryotic translation elongation factor 1 alpha 2 [Source:MGI Symbol;Acc:MGI:1096317]		42.0721	13.7985	60.6903	39.5261	-1.15534	1.59048e-07	5.11665e-05	-1.30276	0.533574	0.00329553	0.127466	0.664774	0.19679	0.310948	0.999943	0.266136	-1.90373	4.52273e-44	2.68366e-40	-1.96044	-0.338085	0.00884348	0.999581	-0.384433	1.44988	1.39517e-16	3.42255e-13	1.55224
ENSMUSG00000067925	Rtl8a	X	retrotransposon Gag like 8A [Source:MGI Symbol;Acc:MGI:1913408]	66158	2.99965	0.770569	4.6092	2.94702	-1.04679	0.00195409	0.0205042	-1.7099	0.357222	0.117788	0.681608	0.711864	0.0921243	0.675099	0.999943	0.215626	-2.06052	3.32365e-13	2.0441e-11	-2.40631	-0.308328	0.104163	0.999581	-0.481686	1.44825	1.31366e-06	8.64295e-05	1.90274
ENSMUSG00000037126	Psd	19	pleckstrin and Sec7 domain containing [Source:MGI Symbol;Acc:MGI:1920978]	73728	10.2423	3.35474	12.298	12.8453	-0.930765	0.00715055	0.0459864	-1.70867	-0.00711905	0.974139	0.997323	-0.0194415	-0.0453799	0.837281	0.999943	-0.0835057	-1.59324	2.3982e-19	5.25445e-17	-1.67642	-0.0378924	0.824913	0.999581	-0.0480343	1.44065	8.50695e-12	5.41042e-09	1.60112
ENSMUSG00000060601	Nr1h2	7	nuclear receptor subfamily 1, group H, member 2 [Source:MGI Symbol;Acc:MGI:1352463]	22260	1.9861	0.565601	2.77199	2.21664	-1.25028	6.35207e-05	0.00237239	-1.74621	0.225454	0.307945	0.857555	0.36565	0.0343259	0.87552	0.999943	0.0696748	-1.8163	8.17094e-11	3.1616e-09	-2.10372	-0.200315	0.275522	0.999581	-0.280227	1.43959	2.42566e-07	2.12518e-05	1.79644
ENSMUSG00000003363	Pld3	7	phospholipase D family, member 3 [Source:MGI Symbol;Acc:MGI:1333782]	18807	29.7242	9.57999	41.7008	38.6523	-1.10772	0.00103373	0.0139783	-1.79857	0.10323	0.620896	0.951615	0.147061	-0.105641	0.6193	0.999943	-0.164326	-1.8227	5.89883e-21	1.69499e-18	-1.93815	-0.235272	0.143693	0.999581	-0.295955	1.43654	8.58104e-11	3.93079e-08	1.61454
ENSMUSG00000048163	Selplg	5	selectin, platelet (p-selectin) ligand [Source:MGI Symbol;Acc:MGI:106689]	20345	3.29944	1.0161	2.92746	2.53364	-0.825938	0.00614095	0.0417508	-1.1006	0.150407	0.498681	0.925414	0.246664	0.359949	0.10181	0.999943	0.654218	-1.1936	3.36645e-06	4.21781e-05	-1.33915	0.264178	0.163788	0.999581	0.424173	1.43535	4.86281e-08	5.7989e-06	1.73354
ENSMUSG00000003346	Abhd17a	10	abhydrolase domain containing 17A [Source:MGI Symbol;Acc:MGI:106388]	216169	2.1805	0.575395	3.48985	2.84319	-1.29379	0.000114855	0.00343904	-2.07646	0.170481	0.455428	0.912625	0.343099	-0.0474166	0.828799	0.999943	-0.0998324	-2.03201	3.87498e-12	1.91866e-10	-2.4058	-0.257198	0.187964	0.999581	-0.425707	1.43341	3.25239e-06	0.000172377	1.95179
ENSMUSG00000035735	Dagla	19	diacylglycerol lipase, alpha [Source:MGI Symbol;Acc:MGI:2677061]	269060	2.49064	0.822195	3.60735	3.54713	-1.53546	1.28718e-08	9.11001e-06	-1.88518	0.0537217	0.805656	0.977401	0.0863199	-0.198015	0.355249	0.999943	-0.313039	-1.80867	4.89185e-17	6.59572e-15	-1.95972	-0.274493	0.124414	0.999581	-0.384753	1.42302	2.34686e-13	3.10002e-10	1.55284
ENSMUSG00000027602	Map1lc3a	2	microtubule-associated protein 1 light chain 3 alpha [Source:MGI Symbol;Acc:MGI:1915661]	66734	12.6129	4.06428	17.8991	12.464	-1.05445	0.000418246	0.00793918	-1.39674	0.21027	0.342953	0.867513	0.555603	0.141682	0.52128	0.999943	0.266831	-1.77821	4.85025e-15	4.18794e-13	-1.94212	-0.184777	0.32265	0.999581	-0.272206	1.40946	7.39868e-09	1.24559e-06	1.64099
ENSMUSG00000044628	Rnf208	2	ring finger protein 208 [Source:MGI Symbol;Acc:MGI:1916096]	68846	2.22966	0.561572	3.52786	2.08165	-1.05891	0.00149119	0.0174157	-1.66427	0.457456	0.0432101	0.484804	0.81281	0.147083	0.505736	0.999943	0.32414	-2.06218	4.81816e-12	2.34591e-10	-2.46628	-0.280107	0.151455	0.999581	-0.472799	1.409	8.1211e-06	0.00036893	1.96933
ENSMUSG00000003380	Rabac1	7	Rab acceptor 1 (prenylated) [Source:MGI Symbol;Acc:MGI:1201692]	14470	10.0898	2.94247	11.8094	9.361	-1.08495	0.000319713	0.00669459	-1.44757	0.238567	0.277988	0.839712	0.378267	0.200122	0.366229	0.999943	0.41614	-1.65936	1.01853e-12	5.75895e-11	-1.81726	0.0273508	0.889513	0.999581	0.0558673	1.40882	2.37094e-06	0.000138013	1.84343
ENSMUSG00000013858	Tmem259	10	transmembrane protein 259 [Source:MGI Symbol;Acc:MGI:2177957]	216157	1.85332	0.543924	2.34723	1.89665	-1.20006	5.52147e-05	0.00215307	-1.58453	0.229738	0.290004	0.845975	0.354199	0.057648	0.790998	0.999943	0.0969492	-1.74027	7.92999e-13	4.57227e-11	-1.93022	-0.17428	0.320838	0.999581	-0.244521	1.40848	3.64842e-08	4.67542e-06	1.66352
ENSMUSG00000063856	Gpx1	9	glutathione peroxidase 1 [Source:MGI Symbol;Acc:MGI:104887]	14775	10.6394	3.33899	10.1658	8.0075	-0.881232	0.000474753	0.00849137	-1.03987	0.295935	0.122973	0.690988	0.386704	0.416938	0.0516994	0.999943	0.672089	-1.32575	2.12738e-10	7.54831e-09	-1.42178	0.191197	0.312513	0.999581	0.30196	1.40779	9.72298e-08	1.03704e-05	1.69669
ENSMUSG00000005413	Hmox1	8	heme oxygenase 1 [Source:MGI Symbol;Acc:MGI:96163]	15368	2.65437	0.786979	2.73309	1.37808	-0.410029	0.199249	0.382692	-0.581495	0.60727	0.00706081	0.19664	1.06368	0.668654	0.00218816	0.245607	1.16283	-1.37069	3.94185e-06	4.82154e-05	-1.63331	0.0710139	0.710333	0.999581	0.113734	1.40688	2.0363e-07	1.86991e-05	1.72558
ENSMUSG00000033938	Ndufb7	8	NADH:ubiquinone oxidoreductase subunit B7 [Source:MGI Symbol;Acc:MGI:1914166]		1.84456	0.555791	2.51103	2.13322	-1.21313	0.000123872	0.00360042	-1.71833	0.0856606	0.687332	0.966996	0.270197	0.0431354	0.844879	0.999943	0.101214	-1.74658	2.18083e-11	9.43843e-10	-1.97682	-0.0834463	0.672933	0.999581	-0.150375	1.40372	1.24725e-06	8.26943e-05	1.79599
ENSMUSG00000022323	Rida	15	reactive intermediate imine deaminase A homolog [Source:MGI Symbol;Acc:MGI:1095401]	15473	26.6453	9.1877	25.6387	9.23185	0.198426	0.271622	0.465811	0.215225	1.31875	1.43139e-17	8.21187e-14	1.52054	1.30577	3.0499e-11	4.03872e-08	1.79364	-1.26343	1.83486e-19	4.12326e-17	-1.30176	0.209073	0.236653	0.999581	0.289354	1.40057	8.62666e-11	3.93079e-08	1.56408
ENSMUSG00000029547	Ints1	5	integrator complex subunit 1 [Source:MGI Symbol;Acc:MGI:1915760]	68510	1.29245	0.415027	2.08712	1.5094	-1.30344	3.58551e-06	0.00039007	-1.64316	0.335877	0.11822	0.682324	0.505799	-0.0318321	0.881916	0.999943	-0.0482641	-1.96746	5.12232e-19	1.00881e-16	-2.14004	-0.402942	0.0190339	0.999581	-0.539486	1.39576	5.02359e-10	1.48733e-07	1.57598
ENSMUSG00000057863	Rpl36	17	ribosomal protein L36 [Source:MGI Symbol;Acc:MGI:1860603]	54217	6.6137	1.20257	8.65178	7.91119	-1.09322	0.00161905	0.0181358	-2.49343	0.0311024	0.856915	0.982217	0.183921	0.024039	0.870332	0.999943	0.196072	-1.88694	2.58528e-07	4.41664e-06	-2.65899	0.00641391	0.972507	0.999581	0.0339518	1.39387	7.53932e-05	0.00212759	2.65769
ENSMUSG00000062683	Atp5g2	15	ATP synthase, H+ transporting, mitochondrial F0 complex, subunit C2 (subunit 9) [Source:MGI Symbol;Acc:MGI:1915192]		18.2988	5.87878	20.0776	18.8471	-1.17027	2.46322e-05	0.00128187	-1.45918	0.0872672	0.681772	0.965902	0.130115	0.138141	0.529416	0.999943	0.249122	-1.46732	6.74818e-12	3.20548e-10	-1.58182	0.0825941	0.665705	0.999581	0.136626	1.39345	1.79866e-07	1.66057e-05	1.68882
ENSMUSG00000025579	Gaa	11	glucosidase, alpha, acid [Source:MGI Symbol;Acc:MGI:95609]	14387	13.2637	4.36138	19.2746	14.5401	-1.31934	3.12777e-08	1.77095e-05	-1.52723	0.337731	0.0762141	0.598463	0.435762	0.0313409	0.873702	0.999943	0.0436398	-1.83873	4.79671e-21	1.40128e-18	-1.95784	-0.296937	0.0676864	0.999581	-0.377431	1.39049	1.52815e-10	5.87159e-08	1.5547
ENSMUSG00000028645	Slc2a1	4	solute carrier family 2 (facilitated glucose transporter), member 1 [Source:MGI Symbol;Acc:MGI:95755]	20525	7.60626	2.37019	7.90584	4.60905	-0.642622	0.00716672	0.0460486	-0.741769	0.639226	0.000762455	0.0514612	0.824694	0.561087	0.00665312	0.472576	0.82577	-1.49824	3.09063e-20	8.20797e-18	-1.5608	0.0130979	0.93797	0.999581	0.0130961	1.38966	2.30454e-10	8.07625e-08	1.55318
ENSMUSG00000024914	Drap1	19	Dr1 associated protein 1 (negative cofactor 2 alpha) [Source:MGI Symbol;Acc:MGI:1913806]	66556	18.3235	6.21034	20.7993	19.6942	-1.14845	3.66719e-05	0.00173505	-1.43603	0.0838458	0.69861	0.967827	0.128821	0.0629595	0.772524	0.999943	0.108623	-1.48612	4.40102e-19	9.08512e-17	-1.55353	-0.00666322	0.966782	0.999581	-0.00502686	1.38619	4.84411e-12	3.71532e-09	1.52364
ENSMUSG00000051403	Ppp1r37	7	protein phosphatase 1, regulatory subunit 37 [Source:MGI Symbol;Acc:MGI:2687042]		2.3595	0.723608	3.36403	2.46045	-1.16506	9.76487e-05	0.00314326	-1.54415	0.292672	0.189566	0.770212	0.484766	0.0412668	0.851301	0.999943	0.0744503	-1.83687	4.38662e-15	3.82531e-13	-2.01955	-0.270868	0.139402	0.999581	-0.396781	1.384	1.20143e-08	1.794e-06	1.5989
ENSMUSG00000063558	Aox1	1	aldehyde oxidase 1 [Source:MGI Symbol;Acc:MGI:88035]	11761	5.82225	1.86243	6.23876	1.91937	0.140054	0.576014	0.739545	0.166292	1.39215	1.11118e-14	3.82491e-11	1.7257	1.31092	4.43847e-12	7.48044e-09	1.72873	-1.46676	3.11621e-13	1.93007e-11	-1.56587	0.0143652	0.917822	0.999581	0.0158728	1.38294	7.2008e-10	1.90234e-07	1.55814
ENSMUSG00000040249	Lrp1	10	low density lipoprotein receptor-related protein 1 [Source:MGI Symbol;Acc:MGI:96828]	16971	7.93021	2.73662	10.9147	8.41178	-1.26	4.91819e-09	4.35106e-06	-1.41144	0.358113	0.0291646	0.410147	0.423051	0.113752	0.553095	0.999943	0.152435	-1.74797	5.56672e-25	2.63712e-22	-1.83005	-0.20262	0.20791	0.999581	-0.255094	1.38031	3.43928e-10	1.0738e-07	1.54864
ENSMUSG00000007944	Ttc9b	7	tetratricopeptide repeat domain 9B [Source:MGI Symbol;Acc:MGI:1920282]		1.2664	0.323225	1.92172	1.28889	-1.00427	0.00347654		-1.76156	0.277415	0.223306	0.806063	0.603465	0.0775864	0.725023	0.999943	0.179966	-1.79821	1.96976e-07	3.47343e-06	-2.35664	-0.230928	0.240924	0.999581	-0.407911	1.3769	1.35411e-05	0.000551015	1.91941
ENSMUSG00000003199	Mpnd	17	MPN domain containing [Source:MGI Symbol;Acc:MGI:1915297]	68047	6.63947	2.22175	9.07311	7.21802	-1.1549	5.42252e-05	0.00214278	-1.47322	0.230972	0.293787	0.848747	0.366306	0.043516	0.841687	0.999943	0.0765348	-1.69818	8.41142e-16	8.88165e-14	-1.82976	-0.205649	0.235455	0.999581	-0.274617	1.37414	8.85478e-11	3.93079e-08	1.52915
ENSMUSG00000035783	Acta2	19	actin, alpha 2, smooth muscle, aorta [Source:MGI Symbol;Acc:MGI:87909]	11475	4.25719	1.38986	3.21272	2.45186	-0.407821	0.216008	0.40232	-0.618121	0.096691	0.616765	0.951425	0.414778	0.443828	0.0427399	0.999943	1.05753	-0.880207	0.00345956	0.0142714	-1.04484	0.323636	0.102332	0.999581	0.657961	1.37057	3.68129e-07	2.98184e-05	1.67467
ENSMUSG00000026796	Fam129b	2	family with sequence similarity 129, member B [Source:MGI Symbol;Acc:MGI:2442910]	227737	1.52502	0.421528	1.78967	1.16052	-0.934001	0.00210848	0.0215025	-1.25454	0.475112	0.019992	0.344082	0.664069	0.336376	0.10754	0.999943	0.500684	-1.63566	1.32354e-08	3.17795e-07	-1.91487	-0.094291	0.607693	0.999581	-0.15081	1.36584	2.87305e-06	0.000155634	1.74174
ENSMUSG00000030605	Mfge8	7	milk fat globule-EGF factor 8 protein [Source:MGI Symbol;Acc:MGI:102768]	17304	15.5108	5.04267	21.6717	10.3749	-0.732357	0.00163266	0.0182092	-0.840377	0.941233	1.09858e-09	1.35055e-06	1.08318	0.634726	1.99307e-05	0.00839764	0.728696	-1.77223	9.19031e-16	9.57503e-14	-1.92416	-0.280931	0.0630115	0.999581	-0.340712	1.36146	6.40949e-09	1.10104e-06	1.55754
ENSMUSG00000026860	Sh3glb2	2	SH3-domain GRB2-like endophilin B2 [Source:MGI Symbol;Acc:MGI:2385131]	227700	17.9139	6.23318	24.4002	22.9069	-1.07657	0.00115047	0.0149019	-1.65681	0.0909147	0.669831	0.963025	0.134543	-0.0890382	0.680785	0.999943	-0.145664	-1.71281	3.19438e-27	2.1535e-24	-1.78169	-0.210119	0.194345	0.999581	-0.264917	1.36056	8.29146e-12	5.41042e-09	1.49087
ENSMUSG00000022791	Tnk2	16	tyrosine kinase, non-receptor, 2 [Source:MGI Symbol;Acc:MGI:1858308]	51789	2.87595	0.954709	3.65598	3.01529	-1.18765	6.17496e-06	0.000562103	-1.43485	0.227307	0.270348	0.834483	0.319996	0.0459084	0.827014	0.999943	0.0701628	-1.65246	4.88217e-19	9.83618e-17	-1.74698	-0.189453	0.222493	0.999581	-0.236893	1.3558	2.06984e-11	1.14656e-08	1.48681
ENSMUSG00000057666	Gapdh	6	glyceraldehyde-3-phosphate dehydrogenase [Source:MGI Symbol;Acc:MGI:95640]	14433	119.83	41.7368	134.548	115.342	-1.10242	9.73633e-07	0.000156611	-1.25112	0.211705	0.242803	0.818368	0.263273	0.211171	0.311508	0.999943	0.316321	-1.4482	3.94211e-19	8.32497e-17	-1.50967	0.0499281	0.77897	0.999581	0.0696192	1.35489	8.24294e-09	1.33536e-06	1.55111
ENSMUSG00000020190	Mknk2	10	MAP kinase-interacting serine/threonine kinase 2 [Source:MGI Symbol;Acc:MGI:894279]	17347	1.96623	0.622752	2.62309	1.83132	-0.974595	0.00153817	0.0176013	-1.32909	0.338422	0.129603	0.700324	0.563406	0.138028	0.530961	0.999943	0.251304	-1.71596	1.66896e-13	1.07156e-11	-1.88207	-0.21965	0.201795	0.999581	-0.298584	1.35447	1.98471e-08	2.79356e-06	1.55986
ENSMUSG00000037570	Mcrs1	15	microspherule protein 1 [Source:MGI Symbol;Acc:MGI:1858420]	51812	6.93716	2.29624	9.15335	8.86915	-1.33221	4.87064e-06	0.000465114	-1.72619	0.0499372	0.82197	0.979981	0.0819483	-0.0275541	0.901003	0.999943	-0.0502766	-1.66648	9.69455e-15	7.94047e-13	-1.79934	-0.0714761	0.713014	0.999581	-0.114106	1.35206	6.41379e-07	4.64716e-05	1.65471
ENSMUSG00000019082	Slc25a22	7	solute carrier family 25 (mitochondrial carrier, glutamate), member 22 [Source:MGI Symbol;Acc:MGI:1915517]	68267	3.4936	1.18532	5.60306	3.81434	-1.24814	5.30463e-07	0.000113768	-1.46981	0.453221	0.0206125	0.348831	0.599812	0.0261941	0.898724	0.999943	0.0391834	-1.96813	6.70536e-31	9.04089e-28	-2.06216	-0.441857	0.00459247	0.999581	-0.546722	1.34748	1.1837e-10	4.83966e-08	1.49213
ENSMUSG00000041544	Disp3	4	dispatched RND transporter family member 3 [Source:MGI Symbol;Acc:MGI:2444403]	242748	1.53137	0.508595	1.98913	1.66515	-1.25595	8.20822e-07	0.000143335	-1.49313	0.217803	0.265323	0.831287	0.290851	0.0266443	0.894627	0.999943	0.0398045	-1.64809	1.58068e-14	1.22593e-12	-1.78038	-0.184946	0.256931	0.999581	-0.237163	1.34737	1.97021e-09	4.19491e-07	1.51924
ENSMUSG00000026895	Ndufa8	2	NADH:ubiquinone oxidoreductase subunit A8 [Source:MGI Symbol;Acc:MGI:1915625]	68375	16.094	5.44577	19.763	16.1246	-1.12067	2.05316e-05	0.00114734	-1.35487	0.25672	0.188425	0.768831	0.340039	0.139927	0.496361	0.999943	0.207575	-1.57458	1.65473e-14	1.27223e-12	-1.68827	-0.095689	0.555619	0.999581	-0.117314	1.34562	1.19238e-08	1.794e-06	1.54555
ENSMUSG00000004667	Polr2e	10	polymerase (RNA) II (DNA directed) polypeptide E [Source:MGI Symbol;Acc:MGI:1913670]		3.62268	1.06174	4.19257	4.12562	-1.19895	0.000192447	0.00478797	-1.74176	0.0445843	0.841525	0.981169	0.0768063	0.0623005	0.77844	0.999943	0.134931	-1.56175	2.94323e-08	6.42452e-07	-1.80906	0.0395087	0.840213	0.999581	0.0763355	1.34455	1.90245e-05	0.000716423	1.85541
ENSMUSG00000041120	Nbl1	4	NBL1, DAN family BMP antagonist [Source:MGI Symbol;Acc:MGI:104591]	17965	4.33039	1.39875	4.57545	4.46304	-1.04036	0.00082392	0.0121359	-1.43956	0.0434503	0.847375	0.981412	0.0792496	0.089233	0.687006	0.999943	0.178567	-1.36643	8.3201e-09	2.11621e-07	-1.50779	0.0754658	0.681726	0.999581	0.114903	1.34402	1.52487e-07	1.46286e-05	1.59772
ENSMUSG00000066607	Insyn1	9	inhibitory synaptic factor 1 [Source:MGI Symbol;Acc:MGI:2442108]	319477	4.16346	1.27968	5.32188	4.10768	-1.11278	0.000153071	0.00412707	-1.45309	0.288435	0.17515	0.757185	0.427536	0.0908608	0.673349	0.999943	0.147588	-1.70122	1.60986e-13	1.04558e-11	-1.8697	-0.198781	0.233646	0.999581	-0.267354	1.34295	1.16604e-07	1.17784e-05	1.58249
ENSMUSG00000002504	Slc9a3r2	17	solute carrier family 9 (sodium/hydrogen exchanger), member 3 regulator 2 [Source:MGI Symbol;Acc:MGI:1890662]	65962	2.06634	0.642852	3.23462	1.43688	-0.635702	0.0504612	0.157991	-0.932925	0.69763	0.00197279	0.0981319	1.21473	0.371723	0.0932173	0.999943	0.731577	-1.883	1.40393e-12	7.64229e-11	-2.13818	-0.319195	0.0864928	0.999581	-0.468085	1.33061	1.44966e-06	9.25411e-05	1.6441
ENSMUSG00000024953	Prdx5	19	peroxiredoxin 5 [Source:MGI Symbol;Acc:MGI:1859821]	54683	18.8881	6.51327	23.6717	21.2641	-0.977202	0.00304573	0.0270466	-1.48826	0.137915	0.50516	0.926419	0.194609	0.0411409	0.848923	0.999943	0.0686978	-1.57976	1.51868e-16	1.81084e-14	-1.67572	-0.0796404	0.656198	0.999581	-0.109556	1.32673	5.0043e-08	5.92266e-06	1.5387
ENSMUSG00000034220	Gpc1	1	glypican 1 [Source:MGI Symbol;Acc:MGI:1194891]	14733	4.3921	1.53996	5.47794	4.60544	-1.10193	4.93359e-05	0.00203211	-1.35667	0.211138	0.316726	0.863305	0.30767	0.0778367	0.715614	0.999943	0.125201	-1.56663	1.28095e-18	2.29107e-16	-1.65264	-0.137641	0.367724	0.999581	-0.168008	1.32581	7.56398e-11	3.71111e-08	1.46205
ENSMUSG00000004929	Thop1	10	thimet oligopeptidase 1 [Source:MGI Symbol;Acc:MGI:1354165]	50492	2.62463	0.832104	3.63101	3.29394	-1.37	2.2668e-06	0.000291696	-1.76508	0.109456	0.611483	0.949841	0.165774	-0.10419	0.624327	0.999943	-0.161349	-1.69297	2.88217e-10	1.00435e-08	-1.92661	-0.213377	0.247736	0.999581	-0.312527	1.32487	5.1349e-07	3.9289e-05	1.58734
ENSMUSG00000034974	Dapk3	10	death-associated protein kinase 3 [Source:MGI Symbol;Acc:MGI:1203520]	13144	2.13848	0.64335	2.48348	2.09114	-0.962792	0.00365954	0.030489	-1.48295	0.158631	0.486081	0.922328	0.300976	0.102536	0.643494	0.999943	0.210508	-1.4958	3.86498e-07	6.26112e-06	-1.77173	-0.0507917	0.783289	0.999581	-0.076194	1.32365	3.62286e-06	0.00018967	1.6716
ENSMUSG00000060240	Cend1	7	cell cycle exit and neuronal differentiation 1 [Source:MGI Symbol;Acc:MGI:1929898]	57754	26.9286	9.76267	36.1264	26.7523	-1.09124	9.36851e-07	0.000152427	-1.23337	0.373451	0.0471359	0.504552	0.477213	0.14773	0.465649	0.999943	0.211178	-1.65971	4.18167e-36	7.32962e-33	-1.70412	-0.203749	0.192581	0.999581	-0.251081	1.32086	1.1982e-12	1.08292e-09	1.428
ENSMUSG00000030410	Dmwd	7	dystrophia myotonica-containing WD repeat motif [Source:MGI Symbol;Acc:MGI:94907]	13401	4.44166	1.48295	6.72729	5.48859	-1.35144	6.96564e-07	0.000129735	-1.66784	0.239964	0.250113	0.823222	0.343452	-0.0987532	0.645493	0.999943	-0.158256	-1.88903	1.04751e-23	4.26994e-21	-2.00199	-0.373889	0.024438	0.999581	-0.488246	1.31628	9.21055e-09	1.45104e-06	1.4918
ENSMUSG00000038976	Ppp1r9b	11	protein phosphatase 1, regulatory subunit 9B [Source:MGI Symbol;Acc:MGI:2387581]	217124	27.5378	9.79638	30.8716	24.4289	-0.649177	0.056836	0.171004	-1.08578	0.17212	0.448961	0.911197	0.381902	0.241177	0.266684	0.999943	0.403082	-1.38486	3.87349e-15	3.42902e-13	-1.45621	0.0288416	0.855028	0.999581	0.036783	1.31424	1.12522e-09	2.76032e-07	1.46725
ENSMUSG00000044216	Kcnj4	15	potassium inwardly-rectifying channel, subfamily J, member 4 [Source:MGI Symbol;Acc:MGI:104743]	16520	2.49525	0.805072	4.18733	3.08108	-1.23085	7.47356e-05	0.00264471	-1.7056	0.283624	0.206477	0.78539	0.481556	-0.065542	0.766658	0.999943	-0.117962	-1.94309	1.36326e-14	1.08605e-12	-2.17673	-0.407834	0.0256113	0.999581	-0.584818	1.31183	4.27097e-07	3.37977e-05	1.56671
ENSMUSG00000060376	Bckdha	7	branched chain ketoacid dehydrogenase E1, alpha polypeptide [Source:MGI Symbol;Acc:MGI:107701]	12039	2.64553	0.760605	3.84779	3.33671	-1.22471	0.000230433	0.0053037	-1.91276	0.126913	0.578435	0.943776	0.25414	-0.00253419	0.988903	0.999943	-0.00859534	-1.87464	4.70218e-12	2.29582e-10	-2.15237	-0.123619	0.532506	0.999581	-0.244092	1.31012	4.81798e-05	0.00151487	1.87927
ENSMUSG00000027222	Pex16	2	peroxisomal biogenesis factor 16 [Source:MGI Symbol;Acc:MGI:1338829]	18633	3.66224	1.18179	4.30133	3.52475	-1.03486	0.000479788	0.00854264	-1.35774	0.206474	0.341554	0.867513	0.316616	0.142103	0.505613	0.999943	0.227542	-1.45434	1.33539e-07	2.46647e-06	-1.66966	-0.0533834	0.771437	0.999581	-0.0745139	1.30959	6.31123e-07	4.59223e-05	1.56881
ENSMUSG00000023277	Twf2	9	twinfilin actin binding protein 2 [Source:MGI Symbol;Acc:MGI:1346078]	23999	6.03778	2.09028	6.74361	5.89591	-1.03972	0.000129841	0.00369056	-1.27981	0.154862	0.46191	0.9141	0.225038	0.163112	0.444918	0.999943	0.263067	-1.37014	2.25512e-09	6.49061e-08	-1.49842	0.0327642	0.857763	0.999581	0.0540294	1.30884	8.03037e-08	8.83958e-06	1.52484
ENSMUSG00000033020	Polr2f	15	polymerase (RNA) II (DNA directed) polypeptide F [Source:MGI Symbol;Acc:MGI:1349393]		1.59995	0.490056	1.79896	1.72516	-0.985041	0.00345583	0.029522	-1.58873	0.0510514	0.823015	0.980229	0.113784	0.0555107	0.801152	0.999943	0.133639	-1.38448	8.93574e-06	9.72227e-05	-1.68863	0.0171634	0.929275	0.999581	0.0360509	1.30812	8.50998e-06	0.000381549	1.69836
ENSMUSG00000054452	Tle5	10	TLE family member 5, transcriptional modulator [Source:MGI Symbol;Acc:MGI:95806]	14797	29.8446	11.0054	38.3908	30.9703	-1.12815	4.31637e-07	9.59825e-05	-1.27673	0.271385	0.149476	0.725758	0.347157	0.105935	0.590994	0.999943	0.146274	-1.55789	5.23154e-24	2.23655e-21	-1.61764	-0.154238	0.303733	0.999581	-0.185732	1.3066	4.95099e-13	6.07275e-10	1.40603
ENSMUSG00000022565	Plec	15	plectin [Source:MGI Symbol;Acc:MGI:1277961]	18810	1.46185	0.523495	2.30783	1.66897	-1.27235	4.6125e-08	2.41814e-05	-1.45968	0.408089	0.0263335	0.392935	0.514248	-0.0195842	0.919064	0.999943	-0.0250041	-1.88079	1.08606e-29	1.1198e-26	-1.96731	-0.451868	0.000937109	0.999581	-0.525449	1.3053	9.6687e-12	5.92968e-09	1.41861
ENSMUSG00000049422	Chchd10	10	coiled-coil-helix-coiled-coil-helix domain containing 10 [Source:MGI Symbol;Acc:MGI:2143558]	103172	9.36315	3.35102	12.0963	7.08357	-0.70301	0.0088091	0.052326	-0.857395	0.54039	0.011747	0.257481	0.807838	0.382935	0.0695375	0.999943	0.589785	-1.53423	7.33987e-13	4.2742e-11	-1.65755	-0.148629	0.3962	0.999581	-0.202895	1.30477	5.91428e-11	2.98706e-08	1.42926
ENSMUSG00000034994	Eef2	10	eukaryotic translation elongation factor 2 [Source:MGI Symbol;Acc:MGI:95288]	13629	71.5189	26.4615	86.1272	77.3293	-0.955342	0.00225059	0.0223402	-1.33088	0.156272	0.419221	0.900551	0.204298	0.0784935	0.702951	0.999943	0.114889	-1.47248	3.28292e-22	1.12829e-19	-1.52709	-0.0595599	0.704838	0.999581	-0.0737511	1.30136	8.92737e-11	3.93079e-08	1.42754
ENSMUSG00000013419	Zfp651	9	zinc finger protein 651 [Source:MGI Symbol;Acc:MGI:2670992]	270210	1.71219	0.58018	2.18405	1.72876	-1.0733	0.000132956	0.00374619	-1.34904	0.25437	0.235873	0.812247	0.38225	0.0763319	0.723869	0.999943	0.125282	-1.61199	1.00621e-15	1.0314e-13	-1.72209	-0.182747	0.273627	0.999581	-0.243583	1.29948	4.99661e-09	9.03177e-07	1.45585
ENSMUSG00000018012	Rac3	11	Rac family small GTPase 3 [Source:MGI Symbol;Acc:MGI:2180784]	170758	2.32306	0.667481	3.59312	1.72011	-0.763007	0.0203607		-1.15368	0.670579	0.00257054	0.112013	1.09752	0.363949	0.0972681	0.999943	0.657631	-1.80185	2.72632e-08	6.00338e-07	-2.24788	-0.258558	0.18552	0.999581	-0.424454	1.29824	3.35942e-05	0.00114688	1.79566
ENSMUSG00000013787	Ehmt2	17	euchromatic histone lysine N-methyltransferase 2 [Source:MGI Symbol;Acc:MGI:2148922]	110147	5.87781	2.00947	8.06542	6.63089	-1.26345	8.32579e-07	0.000143335	-1.50856	0.240131	0.228471	0.809131	0.324232	-0.0299805	0.88529	0.999943	-0.0447252	-1.73035	8.26064e-22	2.68134e-19	-1.82503	-0.289	0.0578975	0.999581	-0.356081	1.29722	1.87254e-09	4.176e-07	1.44634
ENSMUSG00000020235	Fzr1	10	fizzy and cell division cycle 20 related 1 [Source:MGI Symbol;Acc:MGI:1926790]	56371	1.98613	0.61768	3.18931	2.18334	-1.11672	0.000460208	0.00840547	-1.60291	0.348578	0.120608	0.686059	0.593547	0.00497823	0.982057	0.999943	0.0103263	-1.94865	7.59991e-15	6.31333e-13	-2.18401	-0.401765	0.0250087	0.999581	-0.569588	1.29624	2.34693e-06	0.00013708	1.59203
ENSMUSG00000022193	Psmb5	14	proteasome (prosome, macropain) subunit, beta type 5 [Source:MGI Symbol;Acc:MGI:1194513]	19173	12.928	4.47014	15.1488	14.5569	-1.20718	8.60716e-06	0.00068833	-1.48497	0.0655211	0.755061	0.973292	0.0953304	0.0320628	0.882496	0.999943	0.0567182	-1.46495	2.58439e-12	1.32842e-10	-1.57341	-0.0186559	0.919511	0.999581	-0.0225883	1.29523	2.53368e-07	2.19739e-05	1.52403
ENSMUSG00000010045	Tmem115	9	transmembrane protein 115 [Source:MGI Symbol;Acc:MGI:1930765]	56395	2.99571	0.991702	3.62396	3.63457	-1.24923	2.93246e-05	0.00148246	-1.65578	0.0174934	0.936982	0.991783	0.0293006	-0.053674	0.806136	0.999943	-0.0892273	-1.48884	1.11928e-08	2.75158e-07	-1.67801	-0.0728508	0.694869	0.999581	-0.103555	1.29515	6.9862e-07	4.97789e-05	1.54782
ENSMUSG00000040813	Tex264	9	testis expressed gene 264 [Source:MGI Symbol;Acc:MGI:1096570]	21767	7.91347	2.8506	8.27792	7.456	-1.02584	1.05875e-05	0.000772506	-1.17563	0.154988	0.375305	0.882501	0.190784	0.232878	0.241411	0.999943	0.328803	-1.27999	6.99039e-11	2.75343e-09	-1.3625	0.109958	0.524016	0.999581	0.153982	1.29486	4.13764e-08	5.18624e-06	1.48913
ENSMUSG00000003299	Mrpl4	9	mitochondrial ribosomal protein L4 [Source:MGI Symbol;Acc:MGI:2137210]	66163	3.07341	1.03403	3.85552	3.50815	-1.20404	3.12602e-05	0.00155806	-1.55017	0.115639	0.587427	0.945351	0.171943	0.0120247	0.955472	0.999943	0.024851	-1.53702	7.37644e-10	2.3508e-08	-1.71526	-0.0970739	0.593193	0.999581	-0.131493	1.29449	8.19388e-07	5.6736e-05	1.55686
ENSMUSG00000008540	Mgst1	6	microsomal glutathione S-transferase 1 [Source:MGI Symbol;Acc:MGI:1913850]		14.1407	5.14145	13.5343	5.43645	0.115145	0.615286	0.770332	0.135795	1.09938	9.51252e-10	1.25939e-06	1.36762	1.11723	6.23126e-08	6.41785e-05	1.65516	-1.15444	2.26504e-09	6.49844e-08	-1.22765	0.201491	0.27831	0.999581	0.304024	1.29082	1.362e-07	1.32888e-05	1.50497
ENSMUSG00000026641	Usf1	1	upstream transcription factor 1 [Source:MGI Symbol;Acc:MGI:99542]	22278	6.98845	2.40236	8.81689	7.45464	-1.15684	1.64522e-05	0.000999488	-1.41493	0.191701	0.362339	0.876457	0.277678	0.025384	0.905039	0.999943	0.03974	-1.57899	1.56911e-15	1.47867e-13	-1.68477	-0.171523	0.301318	0.999581	-0.224796	1.29045	1.97873e-09	4.19491e-07	1.43645
ENSMUSG00000006299	Aamp	1	angio-associated migratory protein [Source:MGI Symbol;Acc:MGI:107809]	227290	12.6352	4.57636	15.6827	12.9359	-1.07918	1.99617e-05	0.00113781	-1.27965	0.22415	0.278426	0.839712	0.315535	0.100744	0.636201	0.999943	0.158952	-1.52127	1.72074e-20	4.71268e-18	-1.58719	-0.108593	0.519566	0.999581	-0.141534	1.2886	3.19946e-10	1.01743e-07	1.4203
ENSMUSG00000006589	Aprt	8	adenine phosphoribosyl transferase [Source:MGI Symbol;Acc:MGI:88061]	11821	5.62506	1.71151	6.32794	5.63533	-1.0621	0.000767892	0.0116626	-1.49885	0.11775	0.601134	0.947336	0.20582	0.133215	0.546028	0.999943	0.301294	-1.47207	1.09579e-07	2.06973e-06	-1.69591	0.052421	0.791305	0.999581	0.113694	1.28805	4.09446e-05	0.00133924	1.78002
ENSMUSG00000004933	Matk	10	megakaryocyte-associated tyrosine kinase [Source:MGI Symbol;Acc:MGI:99259]	17179	9.892	3.40057	13.4306	12.0602	-1.32302	6.53037e-07	0.000123354	-1.61002	0.129823	0.540365	0.935416	0.190141	-0.0954284	0.656297	0.999943	-0.152673	-1.68359	3.93747e-18	6.63616e-16	-1.79137	-0.245792	0.151539	0.999581	-0.329319	1.28704	3.53131e-09	6.73773e-07	1.43863
ENSMUSG00000001227	Sema6b	17	sema domain, transmembrane domain (TM), and cytoplasmic domain, (semaphorin) 6B [Source:MGI Symbol;Acc:MGI:1202889]	20359	2.10165	0.6971	3.61501	2.47121	-1.23933	2.38102e-05	0.00125291	-1.61486	0.408758	0.0526856	0.525708	0.594708	-0.0422498	0.84462	0.999943	-0.0666876	-2.0142	6.1008e-19	1.18817e-16	-2.20096	-0.494421	0.00320517	0.999581	-0.647359	1.28626	6.48273e-07	4.67737e-05	1.53004
ENSMUSG00000035835	Plppr3	10	phospholipid phosphatase related 3 [Source:MGI Symbol;Acc:MGI:2388640]	216152	1.24385	0.353035	1.86277	1.26449	-1.12898	0.000444108	0.00821139	-1.64638	0.415982	0.0459179	0.499869	0.590568	0.0902761	0.663965	0.999943	0.136869	-1.80359	1.74372e-08	4.05896e-07	-2.23396	-0.302454	0.101277	0.999581	-0.439882	1.28517	4.10892e-05	0.00134141	1.76852
ENSMUSG00000079598	Clec2l	6	C-type lectin domain family 2, member L [Source:MGI Symbol;Acc:MGI:2141402]	665180	4.51287	1.54483	5.62149	4.2762	-0.967153	0.000830056	0.0121663	-1.24339	0.288966	0.181336	0.761413	0.438821	0.15731	0.465776	0.999943	0.259658	-1.52195	1.38097e-10	5.08522e-09	-1.67435	-0.123306	0.483899	0.999581	-0.164789	1.28487	9.56221e-08	1.02626e-05	1.48506
ENSMUSG00000036199	Ndufa13	8	NADH:ubiquinone oxidoreductase subunit A13 [Source:MGI Symbol;Acc:MGI:1914434]	67184	25.5758	9.002	28.1599	24.1192	-0.772391	0.0205212	0.0888855	-1.20508	0.193604	0.333789	0.867513	0.262558	0.22518	0.294602	0.999943	0.364325	-1.34727	1.19667e-09	3.67374e-08	-1.46263	0.0792717	0.667842	0.999581	0.119125	1.28341	1.5494e-06	9.67499e-05	1.55231
ENSMUSG00000037499	Nenf	1	neuron derived neurotrophic factor [Source:MGI Symbol;Acc:MGI:1913458]	66208	15.699	5.75777	16.8165	12.6647	-0.723464	0.00991654	0.0562826	-0.907887	0.289342	0.18379	0.763808	0.445663	0.325185	0.132586	0.999943	0.539294	-1.25083	3.20895e-09	8.80226e-08	-1.34505	0.0742536	0.670962	0.999581	0.109322	1.27694	1.95511e-09	4.19491e-07	1.42661
ENSMUSG00000037326	Capn15	17	calpain 15 [Source:MGI Symbol;Acc:MGI:1355075]	50817	1.10108	0.360713	1.77488	1.25356	-1.13346	0.000285061	0.00620204	-1.57864	0.33202	0.137441	0.70877	0.556859	-0.0278113	0.899736	0.999943	-0.0503697	-1.91244	2.40286e-15	2.2051e-13	-2.1232	-0.431156	0.0130682	0.999581	-0.594278	1.2738	7.36206e-07	5.20252e-05	1.50707
ENSMUSG00000044857	Lemd2	17	LEM domain containing 2 [Source:MGI Symbol;Acc:MGI:2385045]	224640	1.88176	0.605303	2.59474	1.95286	-1.07221	0.000497437	0.00871805	-1.46895	0.286758	0.194032	0.773233	0.462286	0.0557187	0.799846	0.999943	0.0993113	-1.69928	3.52838e-11	1.46846e-09	-1.91997	-0.236139	0.196211	0.999581	-0.349042	1.27075	2.80501e-06	0.000153085	1.54994
ENSMUSG00000022562	Oplah	15	5-oxoprolinase (ATP-hydrolysing) [Source:MGI Symbol;Acc:MGI:1922725]	75475	2.06675	0.67007	2.63876	2.00451	-1.10608	5.0204e-05	0.00204841	-1.36362	0.316652	0.120074	0.686059	0.440157	0.0922214	0.666328	0.999943	0.143414	-1.66204	1.51371e-14	1.18447e-12	-1.79716	-0.197456	0.267488	0.999581	-0.284668	1.2707	5.75854e-07	4.33709e-05	1.49129
ENSMUSG00000038390	Gpr162	6	G protein-coupled receptor 162 [Source:MGI Symbol;Acc:MGI:1315214]	14788	6.46863	2.23052	9.87595	7.21686	-1.26476	1.63211e-07	5.13389e-05	-1.47098	0.360559	0.0718854	0.586916	0.487822	-0.030105	0.88621	0.999943	-0.0469049	-1.86571	2.26967e-28	1.98914e-25	-1.95205	-0.385483	0.0260939	0.999581	-0.522079	1.26751	3.07019e-09	6.05991e-07	1.40766
ENSMUSG00000025422	Agap2	10	ArfGAP with GTPase domain, ankyrin repeat and PH domain 2 [Source:MGI Symbol;Acc:MGI:3580016]	216439	12.0423	4.54579	15.4972	14.4529	-1.01826	0.0013239	0.0161353	-1.44682	0.106333	0.598521	0.94657	0.145575	-0.0458222	0.825356	0.999943	-0.067297	-1.52614	4.13065e-24	1.81005e-21	-1.58289	-0.17139	0.210146	0.999581	-0.198197	1.26659	1.13989e-12	1.08292e-09	1.36018
ENSMUSG00000019158	Tmem160	7	transmembrane protein 160 [Source:MGI Symbol;Acc:MGI:1916344]	69094	2.07741	0.511814	2.34555	2.16624	-0.923867	0.00789685		-1.85955	0.057444	0.795418	0.977123	0.164944	0.0769088	0.717089	0.999943	0.234273	-1.36012	0.000330484	0.00207848	-2.00957	0.0321112	0.869523	0.999581	0.0873632	1.26614	0.000209387	0.00470012	2.06857
ENSMUSG00000026879	Gsn	2	gelsolin [Source:MGI Symbol;Acc:MGI:95851]	227753	9.58716	3.43029	9.51528	6.22385	-0.557636	0.0169397	0.0787458	-0.63808	0.524453	0.00397024	0.141474	0.656736	0.564023	0.00418089	0.363894	0.774417	-1.22771	3.4428e-12	1.73406e-10	-1.28954	0.106853	0.501747	0.999581	0.131507	1.25955	3.47692e-09	6.70851e-07	1.39861
ENSMUSG00000030432	Rpl28	7	ribosomal protein L28 [Source:MGI Symbol;Acc:MGI:101839]	19943	17.0589	6.14791	20.3342	17.1764	-0.997159	0.000466604	0.00845399	-1.26719	0.204991	0.336456	0.867513	0.304046	0.16204	0.462645	0.999943	0.300389	-1.45	5.65846e-12	2.7173e-10	-1.56132	0.00634827	0.973524	0.999581	0.0139689	1.25358	5.63595e-06	0.000274166	1.54739
ENSMUSG00000074247	Dda1	8	DET1 and DDB1 associated 1 [Source:MGI Symbol;Acc:MGI:1913748]	66498	4.89918	1.76739	5.9943	4.84749	-0.98826	0.000442689	0.00821139	-1.24462	0.229532	0.278188	0.839712	0.336565	0.134094	0.524301	0.999943	0.209376	-1.43083	1.13261e-09	3.49514e-08	-1.57537	-0.089388	0.595266	0.999581	-0.112362	1.25353	7.76318e-08	8.75012e-06	1.4364
ENSMUSG00000024941	Scyl1	19	SCY1-like 1 (S. cerevisiae) [Source:MGI Symbol;Acc:MGI:1931787]	78891	5.53755	2.04633	7.587	5.8404	-1.07469	3.57873e-05	0.00171138	-1.2903	0.300687	0.143022	0.7187	0.420167	0.0658076	0.754853	0.999943	0.102251	-1.6223	1.82493e-20	4.92113e-18	-1.70264	-0.242554	0.126965	0.999581	-0.303396	1.24919	1.00019e-09	2.52576e-07	1.37485
ENSMUSG00000024201	Kdm4b	17	lysine (K)-specific demethylase 4B [Source:MGI Symbol;Acc:MGI:2442355]	193796	3.16424	1.13481	4.35359	4.17543	-1.37271	1.70015e-07	5.14238e-05	-1.65932	0.0745671	0.715827	0.971322	0.105701	-0.163975	0.436833	0.999943	-0.250715	-1.65816	2.78678e-19	6.03045e-17	-1.75579	-0.270784	0.0882372	0.999581	-0.342828	1.24526	9.49667e-09	1.48252e-06	1.39086
ENSMUSG00000061111	Mcrip1	11	MAPK regulated corepressor interacting protein 1 [Source:MGI Symbol;Acc:MGI:2384752]	192173	5.47397	1.94694	7.38419	5.75641	-1.01913	0.000648013	0.0105311	-1.34713	0.263641	0.223432	0.806063	0.403916	0.0731007	0.735497	0.999943	0.125534	-1.58029	4.0342e-11	1.656e-09	-1.74297	-0.206286	0.217803	0.999581	-0.263587	1.24117	6.30751e-07	4.59223e-05	1.45333
ENSMUSG00000047423	AI837181	19	expressed sequence AI837181 [Source:MGI Symbol;Acc:MGI:2147598]	107242	2.56897	0.824432	3.38283	3.15966	-1.1913	0.000198499	0.00488652	-1.72246	0.0870507	0.698943	0.967827	0.155394	-0.0808781	0.714638	0.999943	-0.15152	-1.61075	7.43992e-09	1.91212e-07	-1.86682	-0.194539	0.290628	0.999581	-0.293755	1.23783	1.32014e-05	0.000542333	1.55178
ENSMUSG00000000378	Ccm2	11	cerebral cavernous malformation 2 [Source:MGI Symbol;Acc:MGI:2384924]	216527	5.06234	1.86007	5.8718	4.93027	-1.0094	5.35326e-05	0.00213452	-1.1894	0.222536	0.248491	0.822845	0.292273	0.153611	0.443446	0.999943	0.218749	-1.37538	2.94635e-11	1.25045e-09	-1.47616	-0.0482235	0.76875	0.999581	-0.0590948	1.23734	2.37222e-08	3.28514e-06	1.39266
ENSMUSG00000020307	Cdc34	10	cell division cycle 34 [Source:MGI Symbol;Acc:MGI:102657]	216150	4.6684	1.45571	5.16496	4.40202	-0.936247	0.00411536	0.0325799	-1.39594	0.167125	0.449267	0.911197	0.26975	0.148553	0.495462	0.999943	0.255114	-1.36817	9.8309e-06	0.000105457	-1.65752	-0.000961531	0.995701	0.99983	-0.000364441	1.23687	4.18206e-05	0.00136012	1.63169
ENSMUSG00000054675	Tmem119	5	transmembrane protein 119 [Source:MGI Symbol;Acc:MGI:2385228]	231633	2.16744	0.751341	2.37784	2.0889	-0.839359	0.0101935	0.0571761	-1.2529	0.114119	0.617233	0.951425	0.22392	0.152826	0.489636	0.999943	0.333529	-1.25171	1.54679e-05	0.000156446	-1.46582	0.0644593	0.740975	0.999581	0.126644	1.23671	1.19913e-05	0.000498582	1.56204
ENSMUSG00000027646	Src	2	Rous sarcoma oncogene [Source:MGI Symbol;Acc:MGI:98397]	20779	5.41253	1.95638	7.76575	6.73715	-1.32239	1.7438e-07	5.14238e-05	-1.56923	0.179185	0.371873	0.881373	0.243596	-0.119915	0.565699	0.999943	-0.17981	-1.71628	4.53936e-22	1.50124e-19	-1.80614	-0.324849	0.0418183	0.999581	-0.410262	1.23455	7.97511e-09	1.31681e-06	1.37295
ENSMUSG00000024212	Mllt1	17	myeloid/lymphoid or mixed-lineage leukemia; translocated to, 1 [Source:MGI Symbol;Acc:MGI:1927238]	64144	1.82813	0.650114	2.73127	1.89322	-1.05397	0.00015437	0.00414631	-1.31938	0.391022	0.0608538	0.55266	0.558619	0.075556	0.716426	0.999943	0.116172	-1.69461	1.17032e-12	6.51217e-11	-1.87213	-0.325769	0.0554935	0.999581	-0.42842	1.23401	1.75517e-07	1.62918e-05	1.41853
ENSMUSG00000003534	Ddr1	17	discoidin domain receptor family, member 1 [Source:MGI Symbol;Acc:MGI:99216]	12305	1.72523	0.610881	2.16143	1.66239	-0.986236	0.000342049	0.00702714	-1.22253	0.293114	0.173441	0.754009	0.447692	0.130883	0.531135	0.999943	0.197558	-1.47738	4.65093e-09	1.25033e-07	-1.65967	-0.156435	0.394086	0.999581	-0.237244	1.23393	1.12575e-07	1.15757e-05	1.40292
ENSMUSG00000041420	Meis3	7	Meis homeobox 3 [Source:MGI Symbol;Acc:MGI:108519]	17537	3.1737	1.10814	4.14124	3.59006	-1.1445	7.81545e-05	0.00269167	-1.47669	0.161691	0.452451	0.911522	0.246589	-0.0169642	0.936746	0.999943	-0.0258352	-1.5343	5.99721e-10	1.95752e-08	-1.71441	-0.187263	0.28082	0.999581	-0.25861	1.23185	5.14793e-07	3.9289e-05	1.43232
ENSMUSG00000028782	Adgrb2	4	adhesion G protein-coupled receptor B2 [Source:MGI Symbol;Acc:MGI:2451244]	230775	6.19472	2.28708	8.70026	7.83599	-1.01939	0.00202887	0.0210085	-1.55893	0.129862	0.541473	0.935416	0.191345	-0.121083	0.573549	0.999943	-0.195301	-1.66277	7.85957e-23	2.93112e-20	-1.74118	-0.297086	0.0606248	0.999581	-0.373139	1.23109	4.93966e-10	1.48733e-07	1.34479
ENSMUSG00000002985	Apoe	7	apolipoprotein E [Source:MGI Symbol;Acc:MGI:88057]	11816	197.953	77.4709	193.662	173.559	-0.678722	0.0297878	0.112921	-0.943347	0.151737	0.442503	0.909567	0.202291	0.292258	0.174671	0.999943	0.473632	-1.1047	7.6267e-16	8.20128e-14	-1.13753	0.198707	0.278478	0.999581	0.288605	1.23104	7.85031e-08	8.75361e-06	1.39791
ENSMUSG00000028458	Tesk1	4	testis specific protein kinase 1 [Source:MGI Symbol;Acc:MGI:1201675]	21754	1.86107	0.645244	2.57486	1.79306	-1.05478	3.76716e-05	0.00173629	-1.25734	0.432317	0.0231588	0.369861	0.561803	0.121854	0.546808	0.999943	0.170464	-1.67281	1.33691e-14	1.07002e-12	-1.81398	-0.281683	0.0946046	0.999581	-0.378853	1.23085	2.76049e-07	2.34669e-05	1.41319
ENSMUSG00000022559	Fbxl6	15	F-box and leucine-rich repeat protein 6 [Source:MGI Symbol;Acc:MGI:1354705]	30840	1.06175	0.294651	1.75435	1.7511	-1.45094	1.54619e-05	0.000964157	-2.35528	0.0189023	0.933872	0.991062	0.0410482	-0.270538	0.221851	0.999943	-0.554449	-1.85717	2.71635e-08	5.98894e-07	-2.38495	-0.3389	0.0823125	0.999581	-0.581116	1.22651	0.000159642	0.00379167	1.78
ENSMUSG00000037820	Tgm2	2	transglutaminase 2, C polypeptide [Source:MGI Symbol;Acc:MGI:98731]	21817	2.01473	0.672679	2.06128	1.32107	-0.616893	0.0217741	0.0924254	-0.754606	0.479488	0.0191078	0.337268	0.662677	0.456871	0.0300463	0.981393	0.691854	-1.28422	1.06187e-07	2.01434e-06	-1.41946	0.0327206	0.858252	0.999581	0.0407001	1.22472	1.44749e-06	9.25411e-05	1.43843
ENSMUSG00000035203	Epn1	7	epsin 1 [Source:MGI Symbol;Acc:MGI:1333763]	13854	15.5495	6.01575	19.3879	17.8392	-1.24412	5.59018e-11	1.97823e-07	-1.35321	0.129867	0.423876	0.904081	0.153041	-0.0344779	0.842131	0.999943	-0.0420677	-1.45516	7.98865e-24	3.33393e-21	-1.50301	-0.157623	0.238779	0.999581	-0.181394	1.22402	7.60147e-14	1.30532e-10	1.29701
ENSMUSG00000037032	Apbb1	7	amyloid beta (A4) precursor protein-binding, family B, member 1 [Source:MGI Symbol;Acc:MGI:107765]	11785	24.8437	9.46362	36.3624	30.3	-0.945842	0.00435786	0.0337448	-1.45994	0.151271	0.507789	0.927378	0.30499	-0.0600919	0.779656	0.999943	-0.0961827	-1.69122	1.35509e-27	9.89667e-25	-1.7564	-0.303898	0.061517	0.999581	-0.386287	1.22346	1.60384e-09	3.67215e-07	1.34487
ENSMUSG00000025153	Fasn	11	fatty acid synthase [Source:MGI Symbol;Acc:MGI:95485]	14104	5.42635	2.12872	7.36558	6.5177	-1.25786	2.81033e-09	3.36419e-06	-1.40251	0.187216	0.28738	0.843901	0.229863	-0.0415272	0.825127	0.999943	-0.0529414	-1.55664	1.89674e-21	5.83265e-19	-1.62551	-0.218246	0.158406	0.999581	-0.267903	1.22299	2.98034e-10	9.842e-08	1.33355
ENSMUSG00000051703	Tmem198	1	transmembrane protein 198 [Source:MGI Symbol;Acc:MGI:2443133]	319998	0.99704	0.304294	1.4636	1.28179	-1.11507	0.00100933	0.01382	-1.8513	0.115454	0.613128	0.95048	0.246024	-0.0781478	0.723168	0.999943	-0.164513	-1.65453	3.65188e-07	5.98226e-06	-2.08212	-0.235338	0.225354	0.999581	-0.395503	1.22222	7.69321e-05	0.00216216	1.66316
ENSMUSG00000025503	Taldo1	7	transaldolase 1 [Source:MGI Symbol;Acc:MGI:1274789]	21351	18.4531	6.90761	23.1953	19.9283	-1.06512	8.86225e-05	0.00294518	-1.31138	0.185339	0.383311	0.888509	0.273156	0.100478	0.648922	0.999943	0.187246	-1.48817	8.0691e-16	8.57183e-14	-1.57404	-0.04373	0.8202	0.999581	-0.0682502	1.22182	4.65877e-06	0.000232559	1.4785
ENSMUSG00000063146	Clip2	5	CAP-GLY domain containing linker protein 2 [Source:MGI Symbol;Acc:MGI:1313136]	269713	3.40306	1.208	4.98798	3.93478	-1.27016	1.90618e-07	5.39641e-05	-1.48373	0.299793	0.117529	0.681561	0.390433	-0.0657558	0.749867	0.999943	-0.0978815	-1.77709	2.88622e-25	1.44542e-22	-1.8658	-0.368203	0.0238625	0.999581	-0.475926	1.22138	3.46692e-08	4.47624e-06	1.36944
ENSMUSG00000001750	Tcirg1	19	T cell, immune regulator 1, ATPase, H+ transporting, lysosomal V0 protein A3 [Source:MGI Symbol;Acc:MGI:1350931]	27060	1.29812	0.41568	1.37178	1.08733	-0.833709	0.0083367	0.0504923	-1.17903	0.209287	0.351747	0.8699	0.354491	0.242846	0.264415	0.999943	0.409774	-1.23708	0.000118861	0.000880557	-1.52942	0.0395932	0.839191	0.999581	0.069675	1.22134	3.22089e-05	0.00110397	1.57274
ENSMUSG00000023019	Gpd1	15	glycerol-3-phosphate dehydrogenase 1 (soluble) [Source:MGI Symbol;Acc:MGI:95679]	14555	8.15895	3.04777	10.6718	9.57685	-1.19985	2.95776e-06	0.000354805	-1.43298	0.138548	0.503531	0.926419	0.19624	-0.0548389	0.794725	0.999943	-0.0837004	-1.54283	8.3554e-19	1.57477e-16	-1.62064	-0.210833	0.184079	0.999581	-0.26619	1.22062	5.24016e-10	1.52515e-07	1.331
ENSMUSG00000025218	Poll	19	polymerase (DNA directed), lambda [Source:MGI Symbol;Acc:MGI:1889000]	56626	1.22929	0.382183	1.3482	1.17693	-0.962826	0.00277955	0.0254988	-1.39657	0.141421	0.523554	0.931644	0.236462	0.135469	0.533448	0.999943	0.233825	-1.31096	5.0834e-05	0.000430029	-1.62776	0.00875846	0.963437	0.999581	0.0116307	1.2203	5.80621e-05	0.00176468	1.61507
ENSMUSG00000071649	B3gat3	19	beta-1,3-glucuronyltransferase 3 (glucuronosyltransferase I) [Source:MGI Symbol;Acc:MGI:1919977]	72727	10.6853	4.06592	12.9255	11.0084	-0.988473	0.000266499	0.00590087	-1.21449	0.18798	0.3766	0.883014	0.276588	0.105622	0.626289	0.999943	0.178021	-1.41207	1.66366e-15	1.55939e-13	-1.48242	-0.0645888	0.709178	0.999581	-0.0830435	1.21952	3.89021e-08	4.94834e-06	1.37324
ENSMUSG00000040997	Abhd4	14	abhydrolase domain containing 4 [Source:MGI Symbol;Acc:MGI:1915938]	105501	17.726	6.90405	20.2744	10.8795	-0.392902	0.0701587	0.19423	-0.440053	0.761013	2.80844e-05	0.00562047	0.949255	0.659624	0.000534164	0.100029	0.874765	-1.33428	9.08981e-19	1.67712e-16	-1.38275	-0.0512044	0.724036	0.999581	-0.0606961	1.2143	3.7106e-12	3.03421e-09	1.29907
ENSMUSG00000028445	Enho	4	energy homeostasis associated [Source:MGI Symbol;Acc:MGI:1916888]	69638	3.06838	0.924444	4.29934	3.89628	-1.13463	0.000806203	0.0119746	-1.86611	0.105108	0.643432	0.958185	0.194152	-0.00940064	0.965938	0.999943	-0.00882526	-1.66619	1.67667e-07	3.01849e-06	-2.05048	-0.11019	0.57651	0.999581	-0.184657	1.20985	0.00028107	0.00586457	1.83418
ENSMUSG00000029723	Tsc22d4	5	TSC22 domain family, member 4 [Source:MGI Symbol;Acc:MGI:1926079]	78829	2.30074	0.824312	2.70759	2.81199	-1.1188	0.000296998	0.00636066	-1.53676	0.00130343	0.995339	0.999153	0.0049313	-0.0491817	0.823505	0.999943	-0.0872537	-1.38911	5.81565e-09	1.53519e-07	-1.53085	-0.0590993	0.727346	0.999581	-0.0772002	1.20948	2.25036e-06	0.00013234	1.42993
ENSMUSG00000032174	Icam5	9	intercellular adhesion molecule 5, telencephalin [Source:MGI Symbol;Acc:MGI:109430]	15898	6.34529	2.2648	8.11809	7.7645	-1.24214	9.7174e-06	0.000730451	-1.56454	0.0644667	0.761692	0.974718	0.0954587	-0.0936555	0.660584	0.999943	-0.147161	-1.50547	7.71182e-11	2.99718e-09	-1.65188	-0.172091	0.31184	0.999581	-0.228982	1.20643	7.21411e-07	5.11904e-05	1.39886
ENSMUSG00000007570	Fance	17	Fanconi anemia, complementation group E [Source:MGI Symbol;Acc:MGI:1920025]	72775	1.21183	0.381373	1.38494	1.22472	-1.00494	0.00170314	0.0187757	-1.45615	0.123896	0.57974	0.944073	0.210339	0.0909312	0.677793	0.999943	0.162025	-1.32839	4.19365e-05	0.000366432	-1.65957	-0.0212658	0.912562	0.999581	-0.0335158	1.20579	6.76703e-05	0.00197962	1.60174
ENSMUSG00000003345	Csnk1g2	10	casein kinase 1, gamma 2 [Source:MGI Symbol;Acc:MGI:1920014]	103236	2.54412	0.905068	3.32279	2.4743	-0.609625	0.0796667	0.211612	-1.22228	0.155071	0.469572	0.91776	0.475563	0.0944139	0.669897	0.999943	0.194789	-1.54681	2.05935e-12	1.08397e-10	-1.68256	-0.191451	0.27659	0.999581	-0.266863	1.20556	6.24503e-07	4.58289e-05	1.39352
ENSMUSG00000040811	Eml2	7	echinoderm microtubule associated protein like 2 [Source:MGI Symbol;Acc:MGI:1919455]	72205	8.47289	3.2594	12.0251	9.82839	-1.17904	1.09332e-06	0.000168216	-1.37182	0.25283	0.200625	0.780049	0.338568	-0.0434069	0.83189	0.999943	-0.0622297	-1.63956	2.33707e-27	1.63856e-24	-1.70173	-0.325324	0.0226558	0.999581	-0.387279	1.20435	1.77974e-11	1.01872e-08	1.29195
ENSMUSG00000050552	Lamtor4	5	late endosomal/lysosomal adaptor, MAPK and MTOR activator 4 [Source:MGI Symbol;Acc:MGI:1913346]	66096	7.47013	2.71421	7.8565	8.15128	-1.08855	0.000113691	0.00343134	-1.37136	-0.0187869	0.92901	0.989908	-0.0258399	0.0469957	0.822054	0.999943	0.0758204	-1.18446	8.44847e-06	9.27066e-05	-1.34179	0.0771245	0.671791	0.999581	0.117033	1.20332	3.167e-06	0.00016942	1.43089
ENSMUSG00000018677	Slc25a39	11	solute carrier family 25, member 39 [Source:MGI Symbol;Acc:MGI:1196386]	68066	5.13079	1.84548	6.89523	4.65318	-0.833508	0.00610085	0.041643	-1.1203	0.391961	0.073333	0.590938	0.613969	0.187005	0.393079	0.999943	0.327857	-1.56931	2.15528e-11	9.35094e-10	-1.72476	-0.201772	0.244045	0.999581	-0.271355	1.20285	3.11054e-06	0.000166919	1.4287
ENSMUSG00000056629	Fkbp2	19	FK506 binding protein 2 [Source:MGI Symbol;Acc:MGI:95542]	14227	7.09265	2.626	9.34818	6.36635	-0.863087	0.00164996	0.0183322	-1.06705	0.44846	0.027534	0.399232	0.621294	0.24018	0.23757	0.999943	0.347439	-1.52059	2.03032e-10	7.23322e-09	-1.68017	-0.192731	0.265033	0.999581	-0.259602	1.20277	9.19835e-07	6.31799e-05	1.3984
ENSMUSG00000055681	Cope	8	coatomer protein complex, subunit epsilon [Source:MGI Symbol;Acc:MGI:1891702]	59042	5.74733	2.19684	7.71196	6.91359	-1.17453	1.32282e-05	0.000879086	-1.43972	0.144796	0.481901	0.92182	0.203343	-0.00864945	0.968073	0.999943	-0.0106855	-1.53863	2.11358e-15	1.97057e-13	-1.63526	-0.144945	0.418392	0.999581	-0.197631	1.20209	1.39225e-06	9.00559e-05	1.41013
ENSMUSG00000028062	Lamtor2	3	late endosomal/lysosomal adaptor, MAPK and MTOR activator 2 [Source:MGI Symbol;Acc:MGI:1932697]		12.9853	4.99161	13.7884	14.1772	-1.09043	1.42096e-05	0.000921096	-1.28897	-0.000572979	0.997661	0.999312	0.0011457	0.0586315	0.771597	0.999943	0.0884591	-1.19018	2.89132e-08	6.32698e-07	-1.28572	0.0731597	0.662457	0.999581	0.102653	1.20184	8.70815e-08	9.46432e-06	1.36206
ENSMUSG00000050821	Fam131a	16	family with sequence similarity 131, member A [Source:MGI Symbol;Acc:MGI:1925658]	78408	28.3405	11.1373	39.8057	41.2449	-1.06241	0.00145275	0.0171205	-1.66567	-0.0083997	0.970403	0.997323	-0.0192536	-0.219016	0.311569	0.999943	-0.360743	-1.55488	2.87139e-18	4.98314e-16	-1.6368	-0.244611	0.154713	0.999581	-0.326638	1.20087	5.52854e-12	3.95567e-09	1.28423
ENSMUSG00000013236	Ptprs	17	protein tyrosine phosphatase, receptor type, S [Source:MGI Symbol;Acc:MGI:97815]	19280	12.887	4.86732	17.8601	14.2338	-1.18145	1.01039e-07	4.08629e-05	-1.33496	0.29571	0.0999855	0.64548	0.366256	-0.00800746	0.967127	0.999943	-0.0109008	-1.63109	9.39509e-26	4.84345e-23	-1.69514	-0.309719	0.0272698	0.999581	-0.364129	1.20054	7.18375e-10	1.90234e-07	1.30831
ENSMUSG00000040390	Map3k10	7	mitogen-activated protein kinase kinase kinase 10 [Source:MGI Symbol;Acc:MGI:1346879]	269881	2.45983	0.935393	3.37395	2.5159	-0.971653	0.0004162	0.00791913	-1.20535	0.31946	0.129567	0.700324	0.464571	0.0944699	0.655916	0.999943	0.149991	-1.54837	4.17013e-14	3.03295e-12	-1.66136	-0.240031	0.133664	0.999581	-0.300125	1.19917	1.86996e-08	2.6538e-06	1.33644
ENSMUSG00000027257	Pacsin3	2	protein kinase C and casein kinase substrate in neurons 3 [Source:MGI Symbol;Acc:MGI:1891410]	80708	1.98903	0.667737	2.86301	2.04012	-0.986032	0.00176351	0.0190845	-1.39003	0.320353	0.15095	0.727549	0.533602	0.0639175	0.772048	0.999943	0.118951	-1.66576	9.12585e-10	2.84623e-08	-1.91347	-0.265182	0.15371	0.999581	-0.40065	1.19787	1.97943e-05	0.000739814	1.49013
ENSMUSG00000029404	Arl6ip4	5	ADP-ribosylation factor-like 6 interacting protein 4 [Source:MGI Symbol;Acc:MGI:1929500]	65105	4.72169	1.71991	5.50326	4.85897	-1.03559	0.000170896	0.00440626	-1.28779	0.168573	0.401445	0.89694	0.234434	0.0970997	0.627894	0.999943	0.142037	-1.34117	1.97317e-07	3.47596e-06	-1.51526	-0.0590387	0.732735	0.999581	-0.078382	1.1973	2.04356e-06	0.00012313	1.41358
ENSMUSG00000059070	Rpl18	7	ribosomal protein L18 [Source:MGI Symbol;Acc:MGI:98003]	19899	7.47982	1.85741	7.98465	6.38228	-0.898812	0.00887668	0.052617	-1.5647	0.2364	0.2774	0.839279	0.364387	0.166817	0.404888	0.999943	0.587061	-1.76538	2.83717e-15	2.5634e-13	-1.92047	0.128297	0.516011	0.999581	0.241986	1.19708	0.000632413	0.0105537	2.13032
ENSMUSG00000041638	Gcn1	5	GCN1 activator of EIF2AK4 [Source:MGI Symbol;Acc:MGI:2444248]	231659	2.70928	1.04003	3.77048	3.21124	-1.22607	1.79143e-07	5.17504e-05	-1.41123	0.219328	0.242867	0.818368	0.281556	-0.0695623	0.724879	0.999943	-0.0955449	-1.61284	5.7076e-23	2.17484e-20	-1.68497	-0.305693	0.0316592	0.999581	-0.363738	1.19347	7.8924e-10	2.05346e-07	1.29922
ENSMUSG00000010064	Slc38a3	9	solute carrier family 38, member 3 [Source:MGI Symbol;Acc:MGI:1923507]	76257	8.85671	3.22146	8.27293	6.25723	-0.602695	0.0270711	0.105854	-0.74166	0.321277	0.110514	0.66699	0.438551	0.471352	0.0205035	0.855971	0.67688	-1.06286	1.08479e-05	0.000115029	-1.17534	0.190613	0.266092	0.999581	0.253165	1.19345	2.32655e-06	0.000136353	1.40314
ENSMUSG00000039656	Rxrb	17	retinoid X receptor beta [Source:MGI Symbol;Acc:MGI:98215]	20182	3.34575	1.16597	4.12387	3.66995	-1.15318	2.4961e-05	0.00129422	-1.4279	0.143289	0.488763	0.922328	0.20441	-0.00577473	0.97837	0.999943	-0.0107481	-1.48045	1.19685e-10	4.48256e-09	-1.62419	-0.138438	0.441832	0.999581	-0.201947	1.18979	2.80817e-06	0.000153085	1.40088
ENSMUSG00000015337	Endog	2	endonuclease G [Source:MGI Symbol;Acc:MGI:1261433]	13804	1.41172	0.350396	1.48842	1.32299	-0.883605	0.0109015		-1.6982	0.0941481	0.679127	0.965178	0.217412	0.111171	0.613354	0.999943	0.256998	-1.2719	0.000846429	0.0044939	-1.90356	0.0307068	0.876791	0.999581	0.0538186	1.18928	0.000501994	0.00889601	1.93533
ENSMUSG00000105827	H2bc18	3	H2B clustered histone 18 [Source:MGI Symbol;Acc:MGI:2448413]		4.56518	0.701284	4.458	4.07778	-0.950898	0.00582114		-2.31314	0.0435243	0.835385	0.981169	0.153294	0.0745283	0.577624	0.999943	0.754943	-1.44384	0.000300953	0.00192242	-2.45322	0.0610362	0.607421	0.999581	0.62693	1.18724	0.000707969	0.0115344	3.03673
ENSMUSG00000019055	Plod1	4	procollagen-lysine, 2-oxoglutarate 5-dioxygenase 1 [Source:MGI Symbol;Acc:MGI:99907]	18822	1.89359	0.676338	2.05471	1.9197	-1.0142	0.000343672	0.00704821	-1.28141	0.0990178	0.641355	0.957857	0.149374	0.0712598	0.741483	0.999943	0.116277	-1.30705	5.97537e-09	1.57262e-07	-1.42228	-0.00900204	0.959414	0.999581	-0.0199159	1.18664	1.87671e-06	0.00011428	1.38101
ENSMUSG00000025737	Wdr24	17	WD repeat domain 24 [Source:MGI Symbol;Acc:MGI:2446285]	268933	2.82941	1.06196	3.20369	2.76084	-0.962405	0.000271245	0.00598982	-1.16355	0.186755	0.348061	0.869016	0.251511	0.180871	0.39671	0.999943	0.292562	-1.29067	2.81509e-08	6.17559e-07	-1.41115	0.031449	0.867487	0.999581	0.0574828	1.1859	9.37701e-06	0.000407651	1.44017
ENSMUSG00000024847	Aip	19	aryl-hydrocarbon receptor-interacting protein [Source:MGI Symbol;Acc:MGI:109622]	11632	6.49891	2.51592	7.43324	6.89939	-1.02051	0.000104901	0.00327786	-1.23215	0.112991	0.580014	0.944146	0.160241	0.108276	0.61057	0.999943	0.176381	-1.27658	5.68955e-09	1.50417e-07	-1.38531	0.0175095	0.923985	0.999581	0.0325466	1.1852	1.73497e-06	0.000106785	1.39114
ENSMUSG00000032060	Cryab	9	crystallin, alpha B [Source:MGI Symbol;Acc:MGI:88516]	12955	22.7813	9.12456	22.8967	18.5724	-0.663004	0.0126139	0.0657157	-0.80488	0.238045	0.272735	0.837774	0.365482	0.324358	0.129442	0.999943	0.517073	-1.07586	2.62143e-07	4.46968e-06	-1.15917	0.118155	0.512777	0.999581	0.167122	1.18433	4.81211e-09	8.80384e-07	1.30293
ENSMUSG00000058301	Upf1	8	UPF1 regulator of nonsense transcripts homolog (yeast) [Source:MGI Symbol;Acc:MGI:107995]	19704	2.87688	1.10432	3.46711	2.71846	-0.922829	0.000205222	0.00495624	-1.08468	0.303893	0.113816	0.675712	0.397704	0.166137	0.40434	0.999943	0.23234	-1.39325	9.18605e-14	6.21672e-12	-1.47552	-0.124407	0.398732	0.999581	-0.152147	1.18141	7.88246e-09	1.31415e-06	1.29985
ENSMUSG00000063457	Rps15	10	ribosomal protein S15 [Source:MGI Symbol;Acc:MGI:98117]	20054	91.8142	19.5384	95.7776	88.8827	-1.10483	0.00134119	0.0162261	-1.96686	0.0652796	0.772306	0.976581	0.155045	0.102653	0.581545	0.999943	0.449885	-1.99521	2.08956e-26	1.18148e-23	-2.11178	0.0829641	0.634886	0.999581	0.314988	1.18041	0.000850728	0.0133657	2.39366
ENSMUSG00000024772	Ehd1	19	EH-domain containing 1 [Source:MGI Symbol;Acc:MGI:1341878]	13660	3.88033	1.51006	4.19441	3.88369	-0.970359	0.00011089	0.0033756	-1.14553	0.107319	0.593253	0.945591	0.148624	0.105539	0.604314	0.999943	0.152945	-1.21338	1.65126e-10	6.01732e-09	-1.28832	0.0168673	0.912457	0.999581	0.0179417	1.1764	1.91519e-09	4.19491e-07	1.28258
ENSMUSG00000068220	Lgals1	15	lectin, galactose binding, soluble 1 [Source:MGI Symbol;Acc:MGI:96777]	16852	12.1823	4.24857	9.89469	7.10807	-0.401763	0.182527	0.361748	-0.531485	0.353667	0.0845699	0.614111	0.491336	0.721903	0.000216225	0.051358	0.988091	-0.850493	0.00604002	0.0226168	-1.02472	0.337727	0.0704829	0.999581	0.512675	1.17601	5.86034e-05	0.00177394	1.50729
ENSMUSG00000002660	Clpp	17	caseinolytic mitochondrial matrix peptidase proteolytic subunit [Source:MGI Symbol;Acc:MGI:1858213]		8.16941	3.09175	9.61765	9.87402	-1.1747	1.99193e-05	0.00113781	-1.45866	-0.000162417	0.999382	0.999775	0.000676131	-0.0147523	0.94589	0.999943	-0.0187198	-1.33203	5.63041e-09	1.49304e-07	-1.45325	-0.00786201	0.9667	0.999581	-0.00281654	1.1753	9.51432e-06	0.000409473	1.42244
ENSMUSG00000011877	Git1	11	GIT ArfGAP 1 [Source:MGI Symbol;Acc:MGI:1927140]	216963	7.28603	2.90274	10.0308	8.60032	-1.11683	2.09841e-05	0.00115576	-1.34942	0.196546	0.334961	0.867513	0.272654	-0.0119167	0.954869	0.999943	-0.0158872	-1.52537	4.74319e-17	6.44486e-15	-1.61192	-0.224672	0.145322	0.999581	-0.273292	1.17332	5.82247e-08	6.67535e-06	1.31374
ENSMUSG00000035390	Brsk1	7	BR serine/threonine kinase 1 [Source:MGI Symbol;Acc:MGI:2685946]	381979	12.9653	5.30267	14.9537	12.1441	-0.864666	8.73671e-05	0.00293052	-0.974572	0.275652	0.13574	0.708746	0.348305	0.217067	0.264915	0.999943	0.295708	-1.27281	1.1896e-18	2.14963e-16	-1.31573	-0.0344924	0.807356	0.999581	-0.0381349	1.17234	7.6183e-12	5.23286e-09	1.25297
ENSMUSG00000023495	Pcbp4	9	poly(rC) binding protein 4 [Source:MGI Symbol;Acc:MGI:1890471]	59092	6.68061	2.62472	9.56052	7.04864	-0.955279	0.000750428	0.0114465	-1.20889	0.326138	0.128148	0.700293	0.487572	0.0803995	0.71029	0.999943	0.135604	-1.58226	7.69435e-16	8.22357e-14	-1.68647	-0.266398	0.102191	0.999581	-0.336642	1.17017	2.06016e-07	1.8718e-05	1.32425
ENSMUSG00000028917	Plekhm2	4	pleckstrin homology domain containing, family M (with RUN domain) member 2 [Source:MGI Symbol;Acc:MGI:1916832]	69582	2.48785	0.972647	3.49572	2.43109	-0.870681	0.00205374	0.0211577	-1.0984	0.375634	0.0812719	0.607616	0.567137	0.131261	0.543714	0.999943	0.218708	-1.55882	6.97383e-16	7.59238e-14	-1.65668	-0.268442	0.0925565	0.999581	-0.334091	1.1698	2.37147e-08	3.28514e-06	1.29793
ENSMUSG00000051851	Rtl8c	X	retrotransposon Gag like 8C [Source:MGI Symbol;Acc:MGI:1920115]		17.1126	6.4045	24.6311	17.4805	-0.952893	0.0010703	0.0142791	-1.23165	0.370559	0.0839194	0.613776	0.556019	0.109891	0.61509	0.999943	0.194127	-1.62343	1.34469e-12	7.38865e-11	-1.77787	-0.238488	0.196349	0.999581	-0.346385	1.16623	1.06537e-05	0.000451718	1.40794
ENSMUSG00000020868	Xylt2	11	xylosyltransferase II [Source:MGI Symbol;Acc:MGI:2444797]	217119	1.15752	0.407459	1.67128	1.2867	-1.07879	0.000373727	0.00748248	-1.44995	0.290636	0.170848	0.749398	0.433231	0.00493052	0.981392	0.999943	0.0120289	-1.61302	9.73043e-09	2.42956e-07	-1.87542	-0.286883	0.109046	0.999581	-0.407648	1.16512	2.96299e-05	0.00102997	1.44478
ENSMUSG00000020536	Llgl1	11	LLGL1 scribble cell polarity complex component [Source:MGI Symbol;Acc:MGI:102682]	16897	2.03736	0.755735	2.96005	2.25681	-1.09888	5.43813e-05	0.00214278	-1.3552	0.312026	0.132123	0.702989	0.443138	-0.00684461	0.974421	0.999943	-0.0114106	-1.67147	5.83183e-17	7.5162e-15	-1.78872	-0.330867	0.049519	0.999581	-0.441379	1.16468	6.09047e-07	4.508e-05	1.32656
ENSMUSG00000066357	Wdr6	9	WD repeat domain 6 [Source:MGI Symbol;Acc:MGI:1930140]		10.0103	3.72278	16.0854	9.32443	-0.995632	6.21075e-06	0.000562103	-1.12274	0.691721	1.3362e-05	0.00319407	0.804299	0.185104	0.257273	0.999943	0.219061	-1.57853	5.32342e-07	8.30889e-06	-1.92831	-0.4446	0.00691152	0.999581	-0.572263	1.16324	7.65425e-07	5.34304e-05	1.33097
ENSMUSG00000039834	Zfp335	2	zinc finger protein 335 [Source:MGI Symbol;Acc:MGI:2682313]	329559	1.76943	0.658157	2.3926	1.94275	-1.11761	1.74133e-05	0.00103565	-1.3427	0.251355	0.20727	0.785408	0.341729	-0.00627687	0.975825	0.999943	-0.0105756	-1.55962	7.1677e-14	4.98554e-12	-1.67794	-0.255157	0.125663	0.999581	-0.339547	1.16205	4.68343e-07	3.65563e-05	1.3162
ENSMUSG00000043857	Mgat5b	11	mannoside acetylglucosaminyltransferase 5, isoenzyme B [Source:MGI Symbol;Acc:MGI:3606200]	268510	1.06963	0.362065	1.96742	1.06201	-1.02377	0.000538256	0.00922399	-1.34399	0.651118	0.00173447	0.092788	0.924234	0.0753942	0.724357	0.999943	0.116056	-1.99401	3.99401e-14	2.91696e-12	-2.26447	-0.541604	0.00319378	0.999581	-0.796352	1.1617	3.74802e-05	0.0012473	1.44482
ENSMUSG00000036570	Fxyd1	7	FXYD domain-containing ion transport regulator 1 [Source:MGI Symbol;Acc:MGI:1889273]	56188	10.1191	3.21637	10.2177	7.75577	-0.637967	0.0608623	0.17774	-1.05649	0.219232	0.336895	0.867513	0.430043	0.315503	0.154143	0.999943	0.616335	-0.78428	0.0546796	0.133653	-1.47891	0.115421	0.55569	0.999581	0.203003	1.16003	0.000326356	0.00649744	1.65221
ENSMUSG00000026944	Abca2	2	ATP-binding cassette, sub-family A (ABC1), member 2 [Source:MGI Symbol;Acc:MGI:99606]	11305	7.23583	2.94144	9.55232	7.68708	-1.0221	1.06833e-05	0.000775498	-1.17145	0.286336	0.136557	0.70877	0.373086	0.0672608	0.733383	0.999943	0.0932512	-1.47166	9.19093e-20	2.17701e-17	-1.53523	-0.224507	0.116591	0.999581	-0.265852	1.15965	1.24116e-10	4.95656e-08	1.24701
ENSMUSG00000049760	Micos13	17	mitochondrial contact site and cristae organizing system subunit 13 [Source:MGI Symbol;Acc:MGI:2442174]	224904	20.4172	8.02668	20.7085	18.4891	-0.84649	0.000652937	0.0105524	-0.994074	0.153076	0.40543	0.898465	0.192045	0.277826	0.181214	0.999943	0.417898	-1.08809	1.51594e-06	2.12062e-05	-1.18426	0.157847	0.397459	0.999581	0.242929	1.15888	1.16578e-05	0.000489458	1.39668
ENSMUSG00000028843	Sh3bgrl3	4	SH3 domain binding glutamic acid-rich protein-like 3 [Source:MGI Symbol;Acc:MGI:1920973]	73723	27.2551	10.7694	28.196	30.4449	-1.09827	7.3631e-06	0.000623285	-1.28421	-0.0502758	0.796745	0.977123	-0.0651494	0.0540033	0.800853	0.999943	0.0886416	-1.15159	1.37088e-10	5.0587e-09	-1.21207	0.113512	0.538286	0.999581	0.17002	1.15875	2.94067e-06	0.000158796	1.3558
ENSMUSG00000003549	Ercc1	7	excision repair cross-complementing rodent repair deficiency, complementation group 1 [Source:MGI Symbol;Acc:MGI:95412]	13870	4.07011	1.50157	4.34213	4.50682	-1.06168	0.000246157	0.00561992	-1.36336	-0.0131968	0.950048	0.994664	-0.0164867	0.0573558	0.790798	0.999943	0.104085	-1.18322	1.02655e-05	0.000109316	-1.34228	0.0801942	0.672346	0.999581	0.136908	1.15831	3.95217e-05	0.00130262	1.45087
ENSMUSG00000029715	Pop7	5	processing of precursor 7, ribonuclease P family, (S. cerevisiae) [Source:MGI Symbol;Acc:MGI:1921347]		2.35233	0.758857	2.53673	3.03526	-1.21608	0.000157524	0.00419126	-1.77993	-0.130525	0.563118	0.941685	-0.224804	-0.073483	0.739825	0.999943	-0.126377	-1.21004	0.000329761	0.0020759	-1.54839	0.0516566	0.793908	0.999581	0.114758	1.15824	0.000270415	0.00569763	1.63569
ENSMUSG00000022474	Pmm1	15	phosphomannomutase 1 [Source:MGI Symbol;Acc:MGI:1353418]	29858	20.5842	8.4582	23.5135	23.0931	-1.07125	4.90805e-06	0.000465114	-1.23146	0.0516647	0.786794	0.977123	0.0679527	0.0492208	0.811039	0.999943	0.0743973	-1.24132	1.43058e-14	1.12951e-12	-1.29305	0.0146267	0.930138	0.999581	0.0224985	1.1579	4.53472e-08	5.60217e-06	1.28841
ENSMUSG00000031865	Dctn1	6	dynactin 1 [Source:MGI Symbol;Acc:MGI:107745]	13191	9.30357	3.55962	14.7568	11.4232	-1.26364	1.55987e-07	5.11665e-05	-1.46832	0.323892	0.0942595	0.631515	0.424378	-0.119248	0.560145	0.999943	-0.172864	-1.80302	5.58957e-28	4.66543e-25	-1.88364	-0.471953	0.00231988	0.999581	-0.584657	1.15779	2.55367e-08	3.48028e-06	1.27836
ENSMUSG00000046822	Slc39a3	10	solute carrier family 39 (zinc transporter), member 3 [Source:MGI Symbol;Acc:MGI:2147269]	106947	3.08016	1.14349	4.12969	3.61454	-1.11217	0.000144425	0.00395424	-1.44507	0.141197	0.522379	0.930796	0.225687	-0.0397543	0.856251	0.999943	-0.0692752	-1.5155	7.4997e-11	2.92772e-09	-1.66231	-0.191583	0.298417	0.999581	-0.280545	1.15724	4.03715e-06	0.000208117	1.35677
ENSMUSG00000035673	Sbno2	10	strawberry notch 2 [Source:MGI Symbol;Acc:MGI:2448490]	216161	1.18813	0.434756	1.37649	1.12255	-0.917052	0.00101367	0.0138499	-1.14756	0.228026	0.275069	0.839228	0.330745	0.138487	0.50975	0.999943	0.210002	-1.32255	6.74143e-08	1.35199e-06	-1.4728	-0.0726077	0.677973	0.999581	-0.10789	1.1567	2.57068e-06	0.000146171	1.34247
ENSMUSG00000020471	Pold2	11	polymerase (DNA directed), delta 2, regulatory subunit [Source:MGI Symbol;Acc:MGI:1097163]	18972	1.49671	0.489646	1.82308	1.36441	-0.862648	0.00755456		-1.2639	0.279852	0.20848	0.787435	0.468388	0.177416	0.416485	0.999943	0.310105	-1.37315	2.40368e-05	0.000229475	-1.72418	-0.0841656	0.663636	0.999581	-0.143926	1.15657	0.000164821	0.00388245	1.55803
ENSMUSG00000024773	Atg2a	19	autophagy related 2A [Source:MGI Symbol;Acc:MGI:1916291]	329015	1.05263	0.380611	1.55884	1.12318	-1.01253	0.000771803	0.0116719	-1.35282	0.354092	0.0944714	0.63192	0.519748	0.0387331	0.855647	0.999943	0.0621839	-1.65215	1.11962e-10	4.2418e-09	-1.86317	-0.341736	0.0374057	0.999581	-0.443877	1.15574	1.40917e-05	0.000569372	1.39598
ENSMUSG00000008855	Hdac5	11	histone deacetylase 5 [Source:MGI Symbol;Acc:MGI:1333784]	15184	2.93161	1.17735	3.96693	3.27423	-1.02562	0.000142533	0.00393287	-1.25675	0.226436	0.28056	0.840566	0.32661	0.0100549	0.962213	0.999943	0.0175394	-1.49873	6.74512e-18	1.09471e-15	-1.57366	-0.253606	0.0690042	0.999581	-0.295193	1.15399	1.47947e-09	3.43318e-07	1.25398
ENSMUSG00000062044	Lmtk3	7	lemur tyrosine kinase 3 [Source:MGI Symbol;Acc:MGI:3039582]	381983	1.38376	0.518579	2.19051	1.83334	-1.21494	4.2004e-05	0.00183011	-1.59932	0.186543	0.397925	0.895896	0.300314	-0.133694	0.542466	0.999943	-0.233438	-1.72381	4.31273e-14	3.1237e-12	-1.88862	-0.370567	0.037774	0.999581	-0.519246	1.1537	3.03055e-06	0.000163137	1.34599
ENSMUSG00000004846	Plod3	5	procollagen-lysine, 2-oxoglutarate 5-dioxygenase 3 [Source:MGI Symbol;Acc:MGI:1347008]	26433	2.8416	1.0761	3.19523	2.27409	-0.693482	0.0111022	0.0604897	-0.854	0.365755	0.0820174	0.609237	0.52981	0.292415	0.169339	0.999943	0.458227	-1.28105	7.78692e-10	2.46535e-08	-1.37623	-0.0410281	0.809006	0.999581	-0.058358	1.15332	2.45418e-07	2.13925e-05	1.29515
ENSMUSG00000059734	Ndufs8	19	NADH:ubiquinone oxidoreductase core subunit S8 [Source:MGI Symbol;Acc:MGI:2385079]	225887	16.4159	6.47996	18.7026	15.8673	-0.861172	0.00188345	0.0199553	-1.07225	0.194146	0.360312	0.875053	0.285475	0.193035	0.382154	0.999943	0.362288	-1.26853	8.34226e-11	3.22078e-09	-1.34949	0.0551064	0.775455	0.999581	0.0948663	1.15071	2.7182e-05	0.000962409	1.41526
ENSMUSG00000038351	Sgsm2	11	small G protein signaling modulator 2 [Source:MGI Symbol;Acc:MGI:2144695]	97761	4.19616	1.70539	5.58131	5.47713	-1.29863	4.19865e-09	4.04082e-06	-1.46536	0.0488006	0.791514	0.977123	0.0632063	-0.163042	0.394686	0.999943	-0.215714	-1.45837	4.40572e-19	9.08512e-17	-1.52318	-0.223221	0.121129	0.999581	-0.264823	1.15005	9.2137e-11	3.95544e-08	1.23412
ENSMUSG00000040490	Lrfn2	17	leucine rich repeat and fibronectin type III domain containing 2 [Source:MGI Symbol;Acc:MGI:1917780]	70530	2.20309	0.832609	2.81956	2.58487	-1.18854	3.26525e-06	0.000369757	-1.41842	0.116296	0.549032	0.937562	0.15231	-0.0593653	0.759051	0.999943	-0.078819	-1.41235	6.73496e-09	1.74889e-07	-1.56738	-0.164779	0.335675	0.999581	-0.217496	1.14808	1.67654e-06	0.000103933	1.32521
ENSMUSG00000040688	Tbl3	17	transducin (beta)-like 3 [Source:MGI Symbol;Acc:MGI:2384863]		1.79274	0.685211	2.32095	2.27642	-1.21424	1.1192e-05	0.000793428	-1.50998	0.0467085	0.821451	0.979696	0.0682264	-0.104128	0.622562	0.999943	-0.158258	-1.44117	2.64617e-10	9.31368e-09	-1.57201	-0.158669	0.356868	0.999581	-0.211568	1.14516	3.88578e-06	0.000201591	1.33533
ENSMUSG00000033955	Tnks1bp1	2	tankyrase 1 binding protein 1 [Source:MGI Symbol;Acc:MGI:2446193]	228140	4.47294	1.73344	5.53917	4.86893	-1.12489	4.88947e-07	0.000106478	-1.2736	0.1786	0.335565	0.867513	0.227543	-0.00359996	0.985547	0.999943	-0.0057738	-1.42975	3.00145e-18	5.15778e-16	-1.49444	-0.172238	0.281646	0.999581	-0.220772	1.14297	1.30976e-08	1.92233e-06	1.25162
ENSMUSG00000032294	Pkm	9	pyruvate kinase, muscle [Source:MGI Symbol;Acc:MGI:97591]	18746	175.874	73.8591	209.739	174.544	-0.921888	9.56728e-06	0.000724197	-1.02373	0.246005	0.170601	0.749398	0.304108	0.159404	0.414577	0.999943	0.216805	-1.28848	2.41846e-23	9.42018e-21	-1.3223	-0.0604196	0.681477	0.999581	-0.0721675	1.14243	9.61592e-11	4.02743e-08	1.22409
ENSMUSG00000036529	Sbf1	15	SET binding factor 1 [Source:MGI Symbol;Acc:MGI:1925230]	77980	7.10871	2.80489	8.50632	8.28181	-1.20234	2.07962e-08	1.33805e-05	-1.34535	0.0603112	0.742638	0.972247	0.076827	-0.0690391	0.724717	0.999943	-0.0945673	-1.36352	4.56339e-19	9.30082e-17	-1.41612	-0.126257	0.417243	0.999581	-0.158369	1.14192	1.43284e-09	3.3705e-07	1.23587
ENSMUSG00000023942	Slc29a1	17	solute carrier family 29 (nucleoside transporters), member 1 [Source:MGI Symbol;Acc:MGI:1927073]	63959	2.83897	1.09333	3.29072	2.82462	-0.955212	0.000262754	0.00584203	-1.1487	0.193649	0.328671	0.867513	0.263499	0.123677	0.545476	0.999943	0.182879	-1.28582	2.41507e-08	5.3994e-07	-1.4072	-0.0500323	0.772774	0.999581	-0.0664327	1.14108	2.12853e-06	0.000127356	1.31731
ENSMUSG00000059534	Uqcr10	11	ubiquinol-cytochrome c reductase, complex III subunit X [Source:MGI Symbol;Acc:MGI:1913402]	66152	29.6101	11.448	33.0994	32.5076	-1.04268	0.000148816	0.00405007	-1.29252	0.044356	0.831457	0.981169	0.0646432	0.105717	0.633001	0.999943	0.208249	-1.2467	1.16774e-08	2.85867e-07	-1.35015	0.0859657	0.66296	0.999581	0.162493	1.13956	0.000121838	0.00304906	1.48126
ENSMUSG00000047721	Bola2	7	bolA-like 2 (E. coli) [Source:MGI Symbol;Acc:MGI:1913412]		1.10604	0.399985	1.30818	1.19392	-0.925479	0.00406592	0.0323103	-1.34615	0.102264	0.653006	0.960095	0.194208	0.103315	0.637487	0.999943	0.253937	-1.3269	1.22258e-06	1.75826e-05	-1.52708	0.0323075	0.870452	0.999581	0.0786887	1.13918	0.000274582	0.00577126	1.57661
ENSMUSG00000034216	Vps18	2	VPS18 CORVET/HOPS core subunit [Source:MGI Symbol;Acc:MGI:2443626]	228545	1.68445	0.652308	2.45773	1.82618	-1.00639	0.00034548	0.00706685	-1.26557	0.324314	0.122056	0.687649	0.466478	0.0420332	0.843427	0.999943	0.0689615	-1.58104	5.62745e-12	2.70983e-10	-1.72627	-0.286827	0.0980154	0.999581	-0.382765	1.13501	3.5154e-06	0.000184607	1.31789
ENSMUSG00000024909	Efemp2	19	epidermal growth factor-containing fibulin-like extracellular matrix protein 2 [Source:MGI Symbol;Acc:MGI:1891209]	58859	1.59812	0.514731	1.86966	0.958013	-0.491263	0.121781	0.279566	-0.691938	0.662178	0.0019537	0.0977474	0.986477	0.509125	0.0183209	0.814509	0.824884	-1.38966	6.85359e-06	7.71051e-05	-1.67833	-0.0844238	0.661151	0.999581	-0.149385	1.13146	0.000230139	0.00505365	1.50542
ENSMUSG00000029570	Lfng	5	LFNG O-fucosylpeptide 3-beta-N-acetylglucosaminyltransferase [Source:MGI Symbol;Acc:MGI:1095413]	16848	1.67982	0.539671	1.72477	1.12906	-0.551906	0.0940001	0.236672	-0.835449	0.32104	0.159795	0.738648	0.635596	0.327125	0.139177	0.999943	0.694199	-1.18516	0.000205249	0.00140203	-1.46158	0.039914	0.84029	0.999581	0.0723736	1.13133	0.000228254	0.00501866	1.51134
ENSMUSG00000025145	Lrrc45	11	leucine rich repeat containing 45 [Source:MGI Symbol;Acc:MGI:2387183]	217366	4.23693	1.50768	6.09987	4.57189	-1.09049	0.000139286	0.00386587	-1.39232	0.318504	0.125456	0.694957	0.452143	-0.00282458	0.989517	0.999943	-0.00698108	-1.6639	3.07383e-12	1.56169e-10	-1.83745	-0.313417	0.0805281	0.999581	-0.446647	1.12961	2.81412e-05	0.000988222	1.36831
ENSMUSG00000019428	Fkbp8	8	FK506 binding protein 8 [Source:MGI Symbol;Acc:MGI:1341070]	14232	20.1398	8.35848	26.8167	24.9833	-0.899573	0.00621653	0.0421432	-1.36023	0.099589	0.637441	0.956596	0.14511	-0.0503632	0.816336	0.999943	-0.0823824	-1.43672	2.27818e-19	5.05468e-17	-1.49582	-0.159909	0.351621	0.999581	-0.211595	1.1271	1.56832e-07	1.47973e-05	1.25782
ENSMUSG00000034902	Pip5k1c	10	phosphatidylinositol-4-phosphate 5-kinase, type 1 gamma [Source:MGI Symbol;Acc:MGI:1298224]	18717	5.78076	2.28301	9.09175	7.05226	-1.20332	1.02808e-06	0.000161694	-1.41068	0.305678	0.122243	0.688079	0.408566	-0.106565	0.606649	0.999943	-0.157346	-1.73501	6.85562e-26	3.64137e-23	-1.81233	-0.448189	0.00364577	0.999581	-0.553168	1.12529	3.44436e-08	4.47624e-06	1.23684
ENSMUSG00000006517	Mvd	8	mevalonate (diphospho) decarboxylase [Source:MGI Symbol;Acc:MGI:2179327]	192156	1.33001	0.446709	2.22656	1.78671	-1.08948	0.00122035	0.0154371	-1.76494	0.185631	0.416384	0.899509	0.382229	-0.0607646	0.781121	0.999943	-0.131017	-1.73774	2.67151e-08	5.8975e-07	-2.13175	-0.266871	0.177354	0.999581	-0.495749	1.12526	0.000447046	0.00817537	1.61076
ENSMUSG00000007891	Ctsd	7	cathepsin D [Source:MGI Symbol;Acc:MGI:88562]	13033	55.3547	23.0421	47.4352	34.7698	-0.327364	0.152783	0.322783	-0.372931	0.365944	0.0563386	0.544197	0.474514	0.643609	0.00121426	0.18009	0.895101	-0.796379	2.79345e-05	0.000261278	-0.84407	0.327413	0.0559203	0.999581	0.436634	1.12523	1.33848e-07	1.32888e-05	1.25207
ENSMUSG00000036622	Atp13a2	4	ATPase type 13A2 [Source:MGI Symbol;Acc:MGI:1922022]	74772	2.2239	0.819941	3.25379	2.74592	-1.19342	3.05473e-05	0.00153332	-1.52392	0.189743	0.378599	0.88449	0.287788	-0.11443	0.600544	0.999943	-0.198042	-1.67296	1.21448e-15	1.22678e-13	-1.80195	-0.339034	0.0541719	0.999581	-0.473571	1.12347	5.94373e-06	0.000286702	1.30689
ENSMUSG00000024736	Tmem132a	19	transmembrane protein 132A [Source:MGI Symbol;Acc:MGI:2147810]	98170	2.36735	0.882146	3.92266	2.31718	-0.921818	0.00131206	0.0160659	-1.17716	0.532635	0.0129717	0.270286	0.795676	0.0883469	0.684641	0.999943	0.147685	-1.81487	5.05158e-17	6.70788e-15	-1.96482	-0.453498	0.0106754	0.999581	-0.635202	1.12241	6.31951e-06	0.000300606	1.30701
ENSMUSG00000017344	Vtn	11	vitronectin [Source:MGI Symbol;Acc:MGI:98940]	22370	23.4608	9.05661	17.2953	16.9312	-0.585705	0.0226917	0.0949736	-0.698884	0.0412829	0.836824	0.981169	0.0551537	0.410129	0.0517039	0.999943	0.627854	-0.70159	0.00145286	0.00698266	-0.759128	0.410494	0.0235775	0.999581	0.586435	1.12209	9.46943e-06	0.000409473	1.32121
ENSMUSG00000028931	Kcnab2	4	potassium voltage-gated channel, shaker-related subfamily, beta member 2 [Source:MGI Symbol;Acc:MGI:109239]	16498	26.8778	11.2851	32.2473	31.0255	-1.09062	1.12137e-06	0.000170677	-1.23575	0.0773575	0.686056	0.966341	0.100542	-0.0256522	0.898153	0.999943	-0.035685	-1.29687	4.68169e-26	2.5644e-23	-1.32822	-0.107066	0.409725	0.999581	-0.122197	1.12165	7.69396e-13	8.80804e-10	1.18287
ENSMUSG00000006575	Rundc3a	11	RUN domain containing 3A [Source:MGI Symbol;Acc:MGI:1858752]	51799	22.1314	9.1204	27.587	24.1826	-1.02783	1.20622e-05	0.000824831	-1.18293	0.165125	0.408709	0.89899	0.222807	0.0275336	0.892462	0.999943	0.0400206	-1.33706	2.30565e-15	2.12703e-13	-1.39895	-0.134628	0.399699	0.999581	-0.168622	1.12029	6.12221e-10	1.72345e-07	1.20546
ENSMUSG00000041073	Nacad	11	NAC alpha domain containing [Source:MGI Symbol;Acc:MGI:3603030]	192950	1.19999	0.431951	1.9918	1.39546	-1.14284	8.51586e-05	0.0028769	-1.48226	0.410148	0.0399305	0.473308	0.555662	-0.0575694	0.781849	0.999943	-0.0885496	-1.80054	1.86238e-12	9.86219e-11	-2.03067	-0.470773	0.00551911	0.999581	-0.631111	1.11924	4.97057e-05	0.00155473	1.37775
ENSMUSG00000084883	Ccdc85c	12	coiled-coil domain containing 85C [Source:MGI Symbol;Acc:MGI:3644008]	668158	1.27633	0.475003	1.67131	1.11342	-0.786144	0.00648576	0.0432639	-1.01095	0.443328	0.0306408	0.420454	0.620229	0.223527	0.282491	0.999943	0.333301	-1.44894	9.81349e-09	2.44681e-07	-1.62764	-0.20426	0.227962	0.999581	-0.274042	1.11915	1.44953e-05	0.000582937	1.33114
ENSMUSG00000020308	Tpgs1	10	tubulin polyglutamylase complex subunit 1 [Source:MGI Symbol;Acc:MGI:106618]	110012	1.23764	0.335267	1.81877	1.50765	-1.05668	0.0022493		-1.96231	0.137535	0.545228	0.936986	0.313769	-0.0155348	0.943696	0.999943	-0.0199475	-1.48685	0.000111939	0.000839565	-2.27113	-0.132566	0.496512	0.999581	-0.316114	1.11913	0.00125993	0.0185394	1.92792
ENSMUSG00000028378	Ptgr1	4	prostaglandin reductase 1 [Source:MGI Symbol;Acc:MGI:1914353]	67103	1.18765	0.419461	2.1946	0.881995	-0.615176	0.0508423		-0.867681	0.625749	0.00589382	0.176722	1.41903	0.370402	0.0930063	0.999943	0.690478	-1.64558	5.98016e-06	6.89153e-05	-2.28237	-0.263615	0.168275	0.999581	-0.713465	1.11756	0.000365414	0.00708226	1.55157
ENSMUSG00000003863	Ppfia3	7	protein tyrosine phosphatase, receptor type, f polypeptide (PTPRF), interacting protein (liprin), alpha 3 [Source:MGI Symbol;Acc:MGI:1924037]	76787	3.42873	1.38385	4.81475	3.63618	-1.03426	6.17305e-06	0.000562103	-1.17923	0.357632	0.0496256	0.513285	0.449353	0.0409486	0.831039	0.999943	0.0547041	-1.543	6.51913e-19	1.24204e-16	-1.62246	-0.314101	0.033195	0.999581	-0.381574	1.11692	1.44191e-08	2.06337e-06	1.21861
ENSMUSG00000053395	Cacng8	7	calcium channel, voltage-dependent, gamma subunit 8 [Source:MGI Symbol;Acc:MGI:1932376]	81905	4.04325	1.55049	6.86309	6.69974	-1.49262	1.16049e-07	4.43968e-05	-1.88649	0.0499535	0.82045	0.979442	0.083143	-0.346464	0.109033	0.999943	-0.568445	-1.74168	5.54229e-12	2.67618e-10	-1.95785	-0.409589	0.0303505	0.999581	-0.637257	1.11506	6.18095e-06	0.000295652	1.2996
ENSMUSG00000020150	Gamt	10	guanidinoacetate methyltransferase [Source:MGI Symbol;Acc:MGI:1098221]	14431	2.41763	0.821803	2.79542	2.41441	-0.904516	0.00539019		-1.33829	0.153958	0.494158	0.924027	0.26863	0.109165	0.621239	0.999943	0.213489	-1.27125	0.00011308	0.000846674	-1.59928	-0.0272036	0.88999	0.999581	-0.0401541	1.11149	0.000398398	0.00752618	1.53538
ENSMUSG00000035969	Rusc2	4	RUN and SH3 domain containing 2 [Source:MGI Symbol;Acc:MGI:2140371]	100213	1.90783	0.756111	2.66916	2.02324	-0.995155	0.000150442	0.00407952	-1.20162	0.328339	0.102544	0.651359	0.448503	0.037031	0.858073	0.999943	0.054887	-1.54041	3.39636e-15	3.03731e-13	-1.64188	-0.30414	0.0505634	0.999581	-0.380712	1.11083	3.03536e-07	2.54259e-05	1.23871
ENSMUSG00000003849	Nqo1	8	NAD(P)H dehydrogenase, quinone 1 [Source:MGI Symbol;Acc:MGI:103187]	18104	8.22879	3.1114	8.95665	2.28903	0.466735	0.131959	0.293876	0.64641	1.33035	7.19494e-10	1.03193e-06	2.03121	1.37723	2.04459e-11	2.91574e-08	2.02754	-0.951441	0.0119949	0.0394458	-1.38399	0.00783368	0.966101	0.999581	0.00996891	1.11077	6.47121e-05	0.00191593	1.37247
ENSMUSG00000006476	Nsmf	2	NMDA receptor synaptonuclear signaling and neuronal migration factor [Source:MGI Symbol;Acc:MGI:1861755]	56876	52.0478	22.5306	58.7634	63.9202	-1.15661	3.62746e-08	1.97487e-05	-1.28718	-0.0646869	0.713379	0.971322	-0.0787901	-0.0353847	0.859815	0.999943	-0.0490515	-1.16719	8.60783e-18	1.3842e-15	-1.20158	0.0353077	0.828055	0.999581	0.0457309	1.11027	3.9734e-08	5.01701e-06	1.22041
ENSMUSG00000022564	Grina	15	glutamate receptor, ionotropic, N-methyl D-aspartate-associated protein 1 (glutamate binding) [Source:MGI Symbol;Acc:MGI:1913418]	66168	43.3043	17.6643	58.3833	53.4497	-1.20748	1.48794e-07	5.11665e-05	-1.37935	0.130564	0.498622	0.925414	0.170587	-0.1065	0.605832	0.999943	-0.156183	-1.50125	5.87234e-30	6.43315e-27	-1.54243	-0.252757	0.104512	0.999581	-0.313132	1.11007	8.43905e-09	1.35435e-06	1.20679
ENSMUSG00000048537	Phldb1	9	pleckstrin homology like domain, family B, member 1 [Source:MGI Symbol;Acc:MGI:2143230]	102693	2.53	1.01162	3.86494	3.39681	-1.20014	2.37541e-05	0.00125291	-1.52304	0.0969798	0.661716	0.961175	0.257102	-0.158245	0.469169	0.999943	-0.272032	-1.60853	2.32748e-12	1.20342e-10	-1.76481	-0.341304	0.0673082	0.999581	-0.515529	1.11	1.54081e-07	1.46993e-05	1.2305
ENSMUSG00000031897	Psmb10	8	proteasome (prosome, macropain) subunit, beta type 10 [Source:MGI Symbol;Acc:MGI:1096380]	19171	3.39299	1.26206	4.71573	3.4322	-0.864035	0.00651045	0.0433469	-1.22638	0.290333	0.195373	0.774264	0.490224	0.127897	0.563616	0.999943	0.259801	-1.46642	3.37871e-07	5.57646e-06	-1.71044	-0.13057	0.504824	0.999581	-0.213017	1.10852	0.000236699	0.00513856	1.46692
ENSMUSG00000020538	Srebf1	11	sterol regulatory element binding transcription factor 1 [Source:MGI Symbol;Acc:MGI:107606]	20787	1.66414	0.632006	2.34937	1.85078	-1.08537	6.23457e-05	0.00235334	-1.33324	0.267613	0.19901	0.777566	0.384873	-0.0188573	0.928743	0.999943	-0.031216	-1.54987	6.63148e-11	2.62385e-09	-1.71115	-0.274569	0.130881	0.999581	-0.402892	1.10626	8.94354e-06	0.000395821	1.28644
ENSMUSG00000026209	Dnpep	1	aspartyl aminopeptidase [Source:MGI Symbol;Acc:MGI:1278328]	13437	2.84146	1.15951	3.5336	2.65741	-0.819612	0.00149038	0.0174157	-0.980049	0.34481	0.0782568	0.60236	0.459193	0.20291	0.318948	0.999943	0.296527	-1.32781	3.46586e-10	1.18884e-08	-1.4325	-0.1173	0.48217	0.999581	-0.147877	1.10585	1.4065e-06	9.04587e-05	1.26045
ENSMUSG00000063524	Eno1	4	enolase 1, alpha non-neuron [Source:MGI Symbol;Acc:MGI:95393]	13806	87.4204	37.2431	107.748	89.1393	-0.932252	1.57538e-05	0.000967907	-1.04493	0.260621	0.128419	0.700324	0.314035	0.146384	0.458398	0.999943	0.201779	-1.30268	1.14836e-16	1.40759e-14	-1.35439	-0.076523	0.635669	0.999581	-0.0964036	1.10478	2.6503e-07	2.27555e-05	1.23126
ENSMUSG00000041506	Rrp9	9	RRP9, small subunit (SSU) processome component, homolog (yeast) [Source:MGI Symbol;Acc:MGI:2384313]	27966	2.18896	0.754925	2.64166	2.30155	-0.900769	0.00677928	0.0445136	-1.40068	0.136613	0.546497	0.937011	0.248279	0.03766	0.864869	0.999943	0.0730635	-1.34651	1.54339e-05	0.000156193	-1.63869	-0.103382	0.576326	0.999581	-0.161814	1.10442	0.000257267	0.0055016	1.45313
ENSMUSG00000042570	Mier2	10	MIER family member 2 [Source:MGI Symbol;Acc:MGI:1917677]	70427	1.98134	0.774496	2.49931	2.21332	-0.998416	0.000659464	0.0106076	-1.29674	0.128598	0.558271	0.941086	0.20406	0.000470313	0.998255	0.999943	0.00433122	-1.32314	4.80989e-07	7.609e-06	-1.49514	-0.132358	0.465128	0.999581	-0.185712	1.10409	7.16324e-06	0.000332452	1.28298
ENSMUSG00000040631	Dok4	8	docking protein 4 [Source:MGI Symbol;Acc:MGI:2148865]	114255	2.05825	0.821915	2.44061	2.17953	-0.916533	0.00173768	0.0189721	-1.18932	0.127869	0.557864	0.941086	0.198142	0.073496	0.732444	0.999943	0.125319	-1.22719	2.34602e-06	3.10582e-05	-1.38122	-0.0489263	0.786552	0.999581	-0.0576776	1.1031	9.28495e-06	0.000405703	1.29592
ENSMUSG00000034930	Rtkn	6	rhotekin [Source:MGI Symbol;Acc:MGI:107371]	20166	3.19277	1.20904	4.19708	3.56802	-1.0423	0.000338477	0.00696387	-1.34517	0.187535	0.383731	0.888509	0.28534	-0.018451	0.932032	0.999943	-0.0310324	-1.47117	5.26263e-10	1.7339e-08	-1.62132	-0.213896	0.226093	0.999581	-0.303191	1.10177	1.60232e-05	0.000632531	1.29645
ENSMUSG00000028671	Gale	4	galactose-4-epimerase, UDP [Source:MGI Symbol;Acc:MGI:1921496]	74246	1.5013	0.498409	1.88405	1.44348	-0.783463	0.0215315		-1.31806	0.209528	0.358975	0.874992	0.426146	0.117309	0.595866	0.999943	0.257004	-1.33483	8.67623e-05	0.000681043	-1.73244	-0.0892216	0.648949	0.999581	-0.153694	1.10163	0.000541047	0.00946116	1.554
ENSMUSG00000003573	Homer3	8	homer scaffolding protein 3 [Source:MGI Symbol;Acc:MGI:1347359]	26558	2.42435	0.932412	2.53249	3.40372	-1.24467	2.61951e-05	0.00134833	-1.63617	-0.235202	0.290638	0.847087	-0.378644	-0.188587	0.388737	0.999943	-0.324244	-1.09888	2.23965e-05	0.000215341	-1.24568	0.0509932	0.782828	0.999581	0.0686586	1.10088	1.17521e-05	0.000492213	1.29268
ENSMUSG00000003873	Bax	7	BCL2-associated X protein [Source:MGI Symbol;Acc:MGI:99702]	12028	3.55365	1.3174	4.58274	4.08414	-0.965179	0.00285482	0.025993	-1.41753	0.112598	0.619857	0.951425	0.204318	0.0111027	0.960031	0.999943	0.0297669	-1.36534	3.53939e-06	4.39366e-05	-1.61233	-0.103496	0.592846	0.999581	-0.15858	1.10021	0.000183658	0.00422757	1.42621
ENSMUSG00000023353	Agap3	5	ArfGAP with GTPase domain, ankyrin repeat and PH domain 3 [Source:MGI Symbol;Acc:MGI:2183446]	213990	5.72714	2.38037	7.5752	5.96873	-0.940337	0.000166448	0.00433102	-1.10753	0.276682	0.173404	0.754009	0.382259	0.0622112	0.762356	0.999943	0.091646	-1.40962	1.27316e-15	1.26795e-13	-1.48251	-0.224302	0.143009	0.999581	-0.277017	1.09782	2.17364e-09	4.49709e-07	1.18123
ENSMUSG00000024873	Cnih2	19	cornichon family AMPA receptor auxiliary protein 2 [Source:MGI Symbol;Acc:MGI:1277225]	12794	23.417	10.077	22.9559	27.7945	-1.06283	1.49074e-05	0.000945062	-1.24413	-0.169469	0.397878	0.895896	-0.227494	-0.0161979	0.937932	0.999943	-0.0221569	-0.962129	5.54291e-09	1.47206e-07	-1.00716	0.174829	0.270739	0.999581	0.220791	1.09623	3.41754e-08	4.47624e-06	1.20283
ENSMUSG00000037204	Atg101	15	autophagy related 101 [Source:MGI Symbol;Acc:MGI:1915368]	68118	6.2175	2.48561	6.56657	6.24508	-0.889597	0.00155654	0.0177282	-1.11769	0.0796107	0.695692	0.967827	0.110381	0.148847	0.481942	0.999943	0.237296	-1.09599	1.55125e-05	0.000156806	-1.22393	0.0912483	0.618585	0.999581	0.143037	1.0961	5.12161e-05	0.00159039	1.33858
ENSMUSG00000033152	Podxl2	6	podocalyxin-like 2 [Source:MGI Symbol;Acc:MGI:2442488]	319655	7.81645	3.10081	11.2666	7.66407	-0.946168	5.74091e-05	0.00220822	-1.08899	0.472174	0.0108117	0.249952	0.597859	0.103186	0.609072	0.999943	0.144632	-1.6048	1.93741e-21	5.855e-19	-1.68047	-0.345763	0.0309402	0.999581	-0.440644	1.0961	3.37947e-07	2.80349e-05	1.21816
ENSMUSG00000037679	Inf2	12	inverted formin, FH2 and WH2 domain containing [Source:MGI Symbol;Acc:MGI:1917685]	70435	2.0362	0.838859	2.74933	2.54343	-0.988321	0.00145431	0.0171205	-1.36336	0.0560428	0.790565	0.977123	0.183552	-0.0472386	0.831121	0.999943	-0.0882297	-1.34747	2.62899e-07	4.47823e-06	-1.52976	-0.157094	0.415141	0.999581	-0.256057	1.09376	2.24087e-06	0.000132234	1.25133
ENSMUSG00000035863	Palm	10	paralemmin [Source:MGI Symbol;Acc:MGI:1261814]	18483	4.44749	1.70232	5.93222	4.18444	-0.865965	0.00178367	0.0192732	-1.07912	0.372954	0.077547	0.600928	0.54328	0.119196	0.582151	0.999943	0.196059	-1.5091	5.58764e-14	3.99756e-12	-1.61407	-0.240941	0.16932	0.999581	-0.334837	1.09234	5.93465e-06	0.000286702	1.25768
ENSMUSG00000039713	Plekhg5	4	pleckstrin homology domain containing, family G (with RhoGef domain) member 5 [Source:MGI Symbol;Acc:MGI:2652860]	269608	3.18479	1.27699	4.50873	4.87773	-1.38624	3.93107e-07	9.27405e-05	-1.7137	-0.0450093	0.83412	0.981169	-0.0645384	-0.292962	0.176028	0.999943	-0.484034	-1.54682	1.92134e-16	2.26022e-14	-1.64025	-0.305506	0.0692316	0.999581	-0.406526	1.09207	3.92208e-07	3.13255e-05	1.21244
ENSMUSG00000035206	Sppl2b	10	signal peptide peptidase like 2B [Source:MGI Symbol;Acc:MGI:1920468]	73218	1.16911	0.409987	1.76822	1.4491	-1.12332	0.000411071	0.00785251	-1.60546	0.182244	0.419852	0.900979	0.321292	-0.097808	0.658788	0.999943	-0.193859	-1.64573	6.46323e-09	1.69086e-07	-1.91721	-0.299133	0.121935	0.999581	-0.50192	1.09119	0.000194184	0.00441075	1.3925
ENSMUSG00000007207	Stx1a	5	syntaxin 1A (brain) [Source:MGI Symbol;Acc:MGI:109355]	20907	8.94971	3.72286	13.0289	8.37456	-0.820056	0.000761573	0.011579	-0.955911	0.504058	0.0107289	0.249198	0.671675	0.186472	0.349234	0.999943	0.260501	-1.52255	1.86752e-14	1.42321e-12	-1.62291	-0.30963	0.0606857	0.999581	-0.397238	1.0895	1.1012e-07	1.14002e-05	1.20016
ENSMUSG00000029151	Slc30a3	5	solute carrier family 30 (zinc transporter), member 3 [Source:MGI Symbol;Acc:MGI:1345280]	22784	5.3234	2.24559	6.09305	7.42735	-1.19744	1.98256e-05	0.00113781	-1.5058	-0.161202	0.459049	0.913216	-0.24542	-0.151052	0.487635	0.999943	-0.250682	-1.16283	3.03149e-08	6.60073e-07	-1.25108	0.00388337	0.982396	0.999581	0.0106426	1.08789	1.50647e-06	9.51069e-05	1.23455
ENSMUSG00000022540	Rogdi	16	rogdi homolog [Source:MGI Symbol;Acc:MGI:1913299]	66049	22.1898	9.5524	23.8874	28.6602	-1.20759	5.9772e-08	3.02169e-05	-1.36561	-0.175789	0.358668	0.874988	-0.227179	-0.135242	0.496312	0.999943	-0.18663	-1.0923	1.68022e-12	9.00638e-11	-1.13276	0.0435477	0.776094	0.999581	0.0550464	1.08642	4.75328e-10	1.45756e-07	1.16239
ENSMUSG00000027466	Rbck1	2	RanBP-type and C3HC4-type zinc finger containing 1 [Source:MGI Symbol;Acc:MGI:1344372]	24105	4.94838	1.99754	6.77048	6.11719	-1.20047	6.50187e-07	0.000123354	-1.39554	0.142621	0.457737	0.913087	0.186682	-0.111821	0.585218	0.999943	-0.162722	-1.49245	3.96541e-16	4.3991e-14	-1.57598	-0.255594	0.126072	0.999581	-0.335809	1.0863	9.23489e-07	6.31799e-05	1.21773
ENSMUSG00000017754	Pltp	2	phospholipid transfer protein [Source:MGI Symbol;Acc:MGI:103151]	18830	4.96171	1.75876	5.34677	3.05632	-0.478238	0.076158	0.205219	-0.58157	0.621462	0.0019132	0.0974205	0.845828	0.488793	0.022046	0.865301	0.767885	-1.27716	2.69535e-07	4.56899e-06	-1.42315	-0.0356746	0.852352	0.999581	-0.0662754	1.08614	9.69244e-05	0.00256059	1.33677
ENSMUSG00000034730	Adgrb1	15	adhesion G protein-coupled receptor B1 [Source:MGI Symbol;Acc:MGI:1933736]	107831	2.79686	1.08295	4.79969	3.82156	-1.30817	1.19857e-06	0.000171371	-1.60344	0.264872	0.204256	0.784724	0.378516	-0.208356	0.335192	0.999943	-0.343289	-1.8693	3.75783e-25	1.82964e-22	-1.97201	-0.526135	0.00221235	0.999581	-0.709408	1.08557	4.63015e-06	0.000231804	1.242
ENSMUSG00000037907	Ankrd13b	11	ankyrin repeat domain 13b [Source:MGI Symbol;Acc:MGI:2144501]	268445	1.61885	0.601914	2.11135	1.43909	-0.783519	0.00885087	0.0525199	-1.03607	0.385839	0.0782399	0.60236	0.610113	0.158791	0.46892	0.999943	0.275774	-1.46505	2.74199e-09	7.66532e-08	-1.63534	-0.208927	0.257809	0.999581	-0.322332	1.08464	3.90833e-05	0.00129523	1.293
ENSMUSG00000061306	Slc38a10	11	solute carrier family 38, member 10 [Source:MGI Symbol;Acc:MGI:1919305]	72055	3.85933	1.55721	5.02413	4.16074	-1.04883	6.36963e-06	0.000567057	-1.20162	0.24598	0.188665	0.768942	0.315241	0.00736431	0.970744	0.999943	0.00908781	-1.44131	1.97994e-17	2.82149e-15	-1.51038	-0.22866	0.152743	0.999581	-0.293511	1.0838	2.105e-07	1.90248e-05	1.19511
ENSMUSG00000028973	Abcb8	5	ATP-binding cassette, sub-family B (MDR/TAP), member 8 [Source:MGI Symbol;Acc:MGI:1351667]	74610	3.02985	1.23635	3.82134	3.4154	-1.01196	0.000203992	0.00495103	-1.24707	0.130858	0.539298	0.935106	0.194306	-0.00499627	0.981298	0.999943	-0.0062369	-1.32197	2.35519e-09	6.70158e-08	-1.43453	-0.135894	0.440573	0.999581	-0.186157	1.08248	1.79364e-06	0.00010961	1.22316
ENSMUSG00000030120	Mlf2	6	myeloid leukemia factor 2 [Source:MGI Symbol;Acc:MGI:1353554]	30853	16.725	6.98054	21.9036	18.4306	-1.03248	6.66111e-06	0.000574927	-1.17845	0.220971	0.252992	0.823709	0.288903	-0.00176921	0.993051	0.999943	-0.002579	-1.41538	3.63007e-24	1.63149e-21	-1.45957	-0.231477	0.114867	0.999581	-0.278208	1.08079	1.25777e-09	2.99978e-07	1.1586
ENSMUSG00000001910	Nacc1	8	nucleus accumbens associated 1, BEN and BTB (POZ) domain containing [Source:MGI Symbol;Acc:MGI:1914080]	66830	4.71555	1.89145	6.77555	5.12681	-1.0356	3.30148e-05	0.00162831	-1.22038	0.329588	0.0971117	0.639331	0.442769	-0.00140532	0.994632	0.999943	-0.00282644	-1.57884	3.26369e-20	8.53822e-18	-1.65559	-0.337674	0.03746	0.999581	-0.433006	1.07998	4.7937e-07	3.72477e-05	1.20047
ENSMUSG00000062753	AI413582	17	expressed sequence AI413582 [Source:MGI Symbol;Acc:MGI:2146839]	106672	6.67699	2.74349	7.12099	6.54474	-0.852939	0.00150932	0.0174546	-1.04076	0.109394	0.597582	0.946552	0.151394	0.169531	0.407579	0.999943	0.252195	-1.05815	5.43702e-05	0.000456418	-1.19033	0.0708366	0.702985	0.999581	0.11631	1.07981	2.17414e-05	0.00079945	1.27759
ENSMUSG00000029119	Man2b2	5	mannosidase 2, alpha B2 [Source:MGI Symbol;Acc:MGI:1195262]	17160	1.67342	0.601749	2.12207	1.41145	-0.765776	0.0113849	0.0614773	-1.02171	0.445075	0.0319582	0.429362	0.63693	0.231546	0.277428	0.999943	0.361324	-1.43071	2.86153e-07	4.80891e-06	-1.6534	-0.169321	0.360168	0.999581	-0.262901	1.07873	0.000212482	0.00475163	1.36964
ENSMUSG00000015605	Srf	17	serum response factor [Source:MGI Symbol;Acc:MGI:106658]	20807	1.47669	0.570927	1.70066	1.71433	-0.971519	0.00199473	0.0207608	-1.36312	0.00711794	0.975	0.997323	0.0142519	-0.01659	0.940004	0.999943	-0.0233682	-1.14938	0.000136183	0.000991699	-1.36968	-0.0196279	0.918927	0.999581	-0.0227277	1.07826	6.87367e-05	0.0019972	1.31959
ENSMUSG00000040482	Dxo	17	decapping exoribonuclease [Source:MGI Symbol;Acc:MGI:1890444]	112403	1.88932	0.671872	2.54202	2.23265	-1.01764	0.00175585	0.0190306	-1.50623	0.123778	0.58551	0.945053	0.231584	-0.0531949	0.809827	0.999943	-0.0980394	-1.41242	7.08528e-06	7.95075e-05	-1.72836	-0.186634	0.333165	0.999581	-0.316142	1.07818	0.000274382	0.00577126	1.38837
ENSMUSG00000022175	Lrp10	14	low-density lipoprotein receptor-related protein 10 [Source:MGI Symbol;Acc:MGI:1929480]		1.19283	0.448356	1.41331	1.08554	-0.831344	0.00352746	0.0298713	-1.05245	0.268915	0.212832	0.795085	0.413264	0.156818	0.462078	0.999943	0.244238	-1.27591	2.46723e-06	3.23453e-05	-1.46198	-0.0937206	0.619803	0.999581	-0.156593	1.07811	4.16996e-05	0.00135876	1.28297
ENSMUSG00000002233	Rhoc	3	ras homolog family member C [Source:MGI Symbol;Acc:MGI:106028]		2.36	0.861694	2.43741	1.82004	-0.630476	0.0409643		-0.857863	0.286717	0.1891	0.769956	0.450248	0.344537	0.102309	0.999943	0.529873	-1.06138	0.000876924	0.00463253	-1.30701	0.0616327	0.747964	0.999581	0.0936363	1.07744	0.000224585	0.00495704	1.37635
ENSMUSG00000002658	Gtf2f1	17	general transcription factor IIF, polypeptide 1 [Source:MGI Symbol;Acc:MGI:1923848]	98053	13.7835	6.04093	15.145	13.9231	-0.857947	0.000275295	0.00605093	-0.988081	0.122727	0.522478	0.930796	0.160249	0.162266	0.437453	0.999943	0.246774	-1.0923	1.0343e-10	3.95834e-09	-1.14267	0.0720721	0.682369	0.999581	0.103186	1.07436	1.92841e-06	0.000117013	1.21749
ENSMUSG00000028541	B4galt2	4	UDP-Gal:betaGlcNAc beta 1,4- galactosyltransferase, polypeptide 2 [Source:MGI Symbol;Acc:MGI:1858493]	53418	2.86235	1.20038	3.72735	2.84368	-0.857459	0.000932178	0.0131555	-1.02771	0.299089	0.148648	0.725587	0.421107	0.127266	0.53656	0.999943	0.188564	-1.33339	1.0469e-09	3.24207e-08	-1.44322	-0.165236	0.339141	0.999581	-0.218109	1.07402	5.84569e-07	4.36445e-05	1.19895
ENSMUSG00000024862	Klc2	19	kinesin light chain 2 [Source:MGI Symbol;Acc:MGI:107953]	16594	9.93709	4.18946	13.164	10.6423	-0.975446	4.6354e-05	0.00193552	-1.13065	0.275589	0.147546	0.72494	0.355891	0.0410237	0.836937	0.999943	0.057503	-1.41378	2.6265e-17	3.68298e-15	-1.47877	-0.242943	0.080958	0.999581	-0.284891	1.07272	4.78274e-08	5.7433e-06	1.17107
ENSMUSG00000052456	Asna1	8	arsA arsenite transporter, ATP-binding, homolog 1 (bacterial) [Source:MGI Symbol;Acc:MGI:1928379]	56495	18.082	7.81653	22.6602	19.9663	-0.971765	7.3412e-05	0.00261092	-1.13557	0.173021	0.369478	0.879299	0.226276	0.0691383	0.741763	0.999943	0.107589	-1.29292	1.43422e-13	9.39766e-12	-1.35587	-0.0789339	0.649985	0.999581	-0.102462	1.07264	3.97473e-06	0.000205584	1.22585
ENSMUSG00000020135	Apc2	10	adenomatosis polyposis coli 2 [Source:MGI Symbol;Acc:MGI:1346052]	23805	1.03358	0.432954	1.70383	1.35516	-1.21806	1.0158e-06	0.000161558	-1.43491	0.290945	0.120018	0.686059	0.373802	-0.150556	0.445163	0.999943	-0.202779	-1.68247	8.5275e-17	1.08312e-14	-1.80281	-0.454188	0.00378914	0.999581	-0.562058	1.07262	2.19531e-06	0.000129992	1.2165
ENSMUSG00000031451	Gas6	8	growth arrest specific 6 [Source:MGI Symbol;Acc:MGI:95660]	14456	10.3056	3.74721	12.6748	7.93901	-0.747887	0.00206147	0.0211611	-0.869377	0.565559	0.00183694	0.0953653	0.706074	0.293109	0.16199	0.999943	0.440526	-1.45202	3.09229e-11	1.30292e-09	-1.57277	-0.163645	0.385189	0.999581	-0.25405	1.07219	6.82726e-05	0.00198708	1.29719
ENSMUSG00000005514	Por	5	P450 (cytochrome) oxidoreductase [Source:MGI Symbol;Acc:MGI:97744]	18984	4.04869	1.70331	5.78078	4.35494	-0.902718	0.00119183	0.015225	-1.1286	0.30777	0.149114	0.725587	0.457345	0.0493137	0.818342	0.999943	0.08232	-1.47891	1.6676e-14	1.27641e-12	-1.57547	-0.290136	0.0650877	0.999581	-0.360565	1.07196	3.41384e-07	2.81442e-05	1.19147
ENSMUSG00000034932	Mrpl54	10	mitochondrial ribosomal protein L54 [Source:MGI Symbol;Acc:MGI:1913297]	66047	5.04216	1.81554	6.88412	4.87849	-0.777932	0.0197112	0.0864083	-1.21617	0.297321	0.190247	0.770377	0.542991	0.114608	0.60489	0.999943	0.231488	-1.4376	3.58534e-06	4.435e-05	-1.74849	-0.189867	0.317502	0.999581	-0.296762	1.07163	0.000433257	0.00800096	1.42721
ENSMUSG00000002395	Use1	8	unconventional SNARE in the ER 1 homolog (S. cerevisiae) [Source:MGI Symbol;Acc:MGI:1914273]	67023	13.246	5.69653	13.2664	13.0311	-0.796416	0.00297825	0.0266659	-0.970987	0.0446524	0.8321	0.981169	0.0667614	0.172811	0.424818	0.999943	0.289897	-0.963771	2.02419e-06	2.73765e-05	-1.03026	0.16125	0.379842	0.999581	0.240044	1.06947	1.02261e-05	0.00043574	1.24192
ENSMUSG00000024958	Gpr137	19	G protein-coupled receptor 137 [Source:MGI Symbol;Acc:MGI:2147529]	107173	4.5091	1.86015	6.08519	4.93676	-0.963837	0.000376994	0.00748529	-1.18325	0.239984	0.250278	0.823222	0.344308	0.0254487	0.904809	0.999943	0.0417573	-1.41971	3.83906e-12	1.90626e-10	-1.51996	-0.218901	0.195041	0.999581	-0.28816	1.06922	2.41113e-06	0.000139878	1.20792
ENSMUSG00000060803	Gstp1	19	glutathione S-transferase, pi 1 [Source:MGI Symbol;Acc:MGI:95865]	14870	27.2764	11.7983	34.2885	28.9699	-0.918255	0.000172516	0.00443347	-1.07281	0.202119	0.317625	0.863475	0.276776	0.0801578	0.699883	0.999943	0.121275	-1.2761	6.70193e-13	3.94199e-11	-1.34242	-0.109336	0.515865	0.999581	-0.140119	1.06893	1.10204e-07	1.14002e-05	1.17606
ENSMUSG00000033819	Ppp1r16a	15	protein phosphatase 1, regulatory subunit 16A [Source:MGI Symbol;Acc:MGI:1920312]	73062	1.90394	0.738073	2.63491	1.97083	-0.888831	0.00344329	0.0294678	-1.19498	0.286914	0.195006	0.773863	0.465837	0.0561925	0.798762	0.999943	0.103064	-1.48994	6.71057e-10	2.15033e-08	-1.65062	-0.235239	0.200505	0.999581	-0.348824	1.06815	5.28892e-05	0.00163348	1.27947
ENSMUSG00000006651	Aplp1	7	amyloid beta (A4) precursor-like protein 1 [Source:MGI Symbol;Acc:MGI:88046]	11803	55.6221	24.462	71.7818	64.6486	-1.03874	4.22359e-06	0.000430108	-1.17994	0.14375	0.462985	0.914651	0.189979	-0.0178509	0.930765	0.999943	-0.0257403	-1.33018	1.83479e-26	1.07201e-23	-1.36253	-0.164813	0.279951	0.999581	-0.200855	1.06767	2.40355e-10	8.25475e-08	1.13655
ENSMUSG00000055762	Eef1d	15	eukaryotic translation elongation factor 1 delta (guanine nucleotide exchange protein) [Source:MGI Symbol;Acc:MGI:1913906]	66656	9.62769	4.24019	10.0217	9.56745	-0.854792	7.62308e-05	0.00267753	-0.957119	0.0837165	0.637572	0.956596	0.103853	0.166575	0.388271	0.999943	0.226094	-1.01483	3.74788e-10	1.27807e-08	-1.05658	0.108116	0.490335	0.999581	0.137687	1.06735	5.64466e-08	6.54934e-06	1.16746
ENSMUSG00000020153	Ndufs7	10	NADH:ubiquinone oxidoreductase core subunit S7 [Source:MGI Symbol;Acc:MGI:1922656]	75406	7.10807	2.89413	10.2705	8.2779	-0.930227	0.00298318	0.0266921	-1.29711	0.203978	0.365257	0.877542	0.352938	0.00796079	0.971325	0.999943	0.0205673	-1.47811	1.71511e-09	5.06102e-08	-1.64016	-0.217293	0.242641	0.999581	-0.316025	1.06657	7.07397e-05	0.00202641	1.29622
ENSMUSG00000064023	Klk8	7	kallikrein related-peptidase 8 [Source:MGI Symbol;Acc:MGI:1343327]	259277	3.23126	1.25852	2.0187	3.41184	-0.917024	0.00234961	0.0230005	-1.22194	-0.420676	0.061836	0.555459	-0.713847	0.125361	0.571458	0.999943	0.269173	-0.404585	0.200338	0.35275	-0.499844	0.453708	0.0216239	0.999581	1.00206	1.06451	0.000673745	0.0110608	1.47148
ENSMUSG00000001552	Jup	11	junction plakoglobin [Source:MGI Symbol;Acc:MGI:96650]	16480	1.10894	0.416368	1.48108	1.06036	-0.824247	0.00743664	0.0470773	-1.12309	0.337527	0.124282	0.69288	0.533929	0.117588	0.589548	0.999943	0.198412	-1.42891	3.08895e-07	5.15158e-06	-1.64932	-0.212682	0.251737	0.999581	-0.322749	1.06228	0.000131842	0.00322967	1.30453
ENSMUSG00000029602	Rasal1	5	RAS protein activator like 1 (GAP1 like) [Source:MGI Symbol;Acc:MGI:1330842]	19415	4.38168	1.73327	5.52406	4.62882	-1.01914	4.92164e-05	0.00203211	-1.20415	0.179138	0.407467	0.898818	0.269875	0.0182945	0.929854	0.999943	0.0253067	-1.30949	3.72959e-07	6.0755e-06	-1.47173	-0.141624	0.463379	0.999581	-0.232128	1.06227	6.91939e-06	0.000325533	1.21398
ENSMUSG00000062591	Tubb4a	17	tubulin, beta 4A class IVA [Source:MGI Symbol;Acc:MGI:107848]	22153	31.9624	14.3718	36.8654	31.1056	-0.800243	0.000206107	0.00496165	-0.896502	0.237011	0.215078	0.796579	0.307286	0.198643	0.329655	0.999943	0.286438	-1.14931	1.12824e-13	7.51078e-12	-1.1948	-0.00422537	0.980657	0.999581	-0.00498917	1.0619	1.14415e-07	1.16256e-05	1.16559
ENSMUSG00000038776	Ephx1	1	epoxide hydrolase 1, microsomal [Source:MGI Symbol;Acc:MGI:95405]	13849	20.037	8.08028	19.0213	8.88339	0.0637445	0.805505	0.898993	0.0784507	0.982889	2.07909e-10	3.97592e-07	1.13562	1.12031	5.22495e-12	8.07212e-09	1.33588	-0.831885	0.0129334	0.0418261	-1.0562	0.185856	0.171484	0.999581	0.214226	1.06071	2.56861e-05	0.000928016	1.24547
ENSMUSG00000022469	Rapgef3	15	Rap guanine nucleotide exchange factor (GEF) 3 [Source:MGI Symbol;Acc:MGI:2441741]	223864	2.02515	0.794876	2.99293	1.93398	-0.850879	0.00221446	0.0220979	-1.05966	0.479557	0.0203295	0.346769	0.677544	0.114242	0.593515	0.999943	0.179962	-1.61029	1.30809e-14	1.05175e-12	-1.72965	-0.357543	0.0363918	0.999581	-0.485137	1.06017	1.51906e-05	0.000605228	1.22285
ENSMUSG00000037622	Wdtc1	4	WD and tetratricopeptide repeats 1 [Source:MGI Symbol;Acc:MGI:2685541]	230796	2.51699	1.07003	3.24579	2.88477	-1.03056	3.70081e-05	0.00173505	-1.21441	0.154187	0.433945	0.906977	0.208041	-0.0162397	0.93606	0.999943	-0.0202637	-1.32736	1.63456e-11	7.29022e-10	-1.41633	-0.170673	0.285434	0.999581	-0.213938	1.06012	5.26379e-07	3.99955e-05	1.17802
ENSMUSG00000031708	Tecr	8	trans-2,3-enoyl-CoA reductase [Source:MGI Symbol;Acc:MGI:1915408]	106529	70.3107	31.0273	74.6991	68.9785	-0.822265	0.000307267	0.00651102	-0.936375	0.126378	0.497933	0.925279	0.160401	0.191416	0.364954	0.999943	0.295109	-1.05048	1.87712e-11	8.24617e-10	-1.09116	0.105902	0.557804	0.999581	0.151339	1.0597	6.90641e-06	0.000325533	1.21472
ENSMUSG00000032333	Stoml1	9	stomatin-like 1 [Source:MGI Symbol;Acc:MGI:1916356]	69106	6.99316	2.95628	8.49965	8.43532	-1.10239	1.01531e-05	0.000752449	-1.2992	0.0389894	0.840442	0.981169	0.0527872	-0.0612329	0.764824	0.999943	-0.0868974	-1.26844	3.02637e-11	1.28131e-09	-1.34564	-0.0989854	0.542591	0.999581	-0.125027	1.05953	2.46104e-06	0.000141815	1.19614
ENSMUSG00000017664	Slc35c2	2	solute carrier family 35, member C2 [Source:MGI Symbol;Acc:MGI:2385166]	228875	4.4916	1.88937	4.99001	4.98071	-0.921586	0.00129186	0.0159302	-1.17429	0.02604	0.905467	0.986469	0.0432226	0.0195376	0.928515	0.999943	0.035685	-1.12062	1.82431e-07	3.25294e-06	-1.20847	0.00419046	0.980662	0.999581	0.00719895	1.05819	2.05367e-06	0.000123306	1.19046
ENSMUSG00000040867	Begain	12	brain-enriched guanylate kinase-associated [Source:MGI Symbol;Acc:MGI:3044626]	380785	2.21604	0.915058	3.69968	2.2904	-0.870421	0.00191958	0.0202321	-1.09374	0.517398	0.0132239	0.273708	0.740989	0.0751726	0.723157	0.999943	0.119277	-1.69749	1.99822e-16	2.33498e-14	-1.82511	-0.488321	0.00181361	0.999581	-0.607847	1.05761	2.56256e-06	0.000146171	1.19441
ENSMUSG00000041607	Mbp	18	myelin basic protein [Source:MGI Symbol;Acc:MGI:96925]	17196	99.3404	44.7962	107.939	91.4195	-0.476759	0.162212	0.336034	-0.79873	0.104598	0.624141	0.952134	0.325195	0.130629	0.52727	0.999943	0.40958	-0.942366	0.001208	0.00601815	-1.10714	0.0599723	0.758069	0.999581	0.101306	1.05711	1.54556e-06	9.67499e-05	1.18587
ENSMUSG00000025510	Cd151	7	CD151 antigen [Source:MGI Symbol;Acc:MGI:1096360]	12476	7.10997	3.01438	6.80294	4.29372	-0.262503	0.263088	0.456374	-0.298188	0.579989	0.00082302	0.054272	0.707069	0.693747	0.000193385	0.0495587	0.903538	-0.937452	4.30683e-06	5.2134e-05	-1.00284	0.166134	0.302745	0.999581	0.210636	1.05709	2.18946e-06	0.000129992	1.18986
ENSMUSG00000026841	Fibcd1	2	fibrinogen C domain containing 1 [Source:MGI Symbol;Acc:MGI:2138953]	98970	4.59991	1.92066	6.42756	5.84418	-1.21635	1.0058e-07	4.08629e-05	-1.38732	0.133913	0.470946	0.918349	0.169737	-0.147114	0.453609	0.999943	-0.201273	-1.46849	1.43621e-15	1.37562e-13	-1.55172	-0.281029	0.0826045	0.999581	-0.357444	1.05626	5.3216e-07	4.02566e-05	1.17087
ENSMUSG00000015092	Edf1	2	endothelial differentiation-related factor 1 [Source:MGI Symbol;Acc:MGI:1891227]	59022	9.50951	4.02345	13.8809	11.88	-1.03152	0.000435083	0.00813553	-1.34132	0.168665	0.443896	0.909944	0.269837	-0.0265301	0.904456	0.999943	-0.0439689	-1.47973	7.80375e-12	3.64758e-10	-1.60106	-0.195602	0.302437	0.999581	-0.296572	1.05595	6.51748e-05	0.0019263	1.27635
ENSMUSG00000020810	Cygb	11	cytoglobin [Source:MGI Symbol;Acc:MGI:2149481]	114886	3.19777	1.23883	4.95769	3.5828	-1.06985	7.78205e-05	0.00269167	-1.31434	0.362716	0.0765575	0.59892	0.506225	-0.0344664	0.872306	0.999943	-0.0580866	-1.67609	8.16991e-15	6.75482e-13	-1.81378	-0.383575	0.0334135	0.999581	-0.551803	1.05568	3.50394e-05	0.00118912	1.24054
ENSMUSG00000033365	Ipo13	4	importin 13 [Source:MGI Symbol;Acc:MGI:2385205]	230673	4.60314	2.02147	5.72898	5.17471	-0.99217	2.41382e-05	0.00126465	-1.14125	0.154247	0.41262	0.89899	0.199908	0.0215365	0.912478	0.999943	0.0326013	-1.26508	1.35723e-12	7.41106e-11	-1.3337	-0.126477	0.40809	0.999581	-0.152625	1.05467	1.08486e-07	1.13592e-05	1.15699
ENSMUSG00000011589	Fsd1	17	fibronectin type 3 and SPRY domain-containing protein [Source:MGI Symbol;Acc:MGI:1934858]	240121	3.19293	1.2822	5.13473	3.66334	-1.03812	0.000185684	0.00466021	-1.29502	0.360916	0.0849095	0.614111	0.51801	-0.0382439	0.855805	0.999943	-0.0586593	-1.63594	1.17669e-11	5.32946e-10	-1.80804	-0.406892	0.021263	0.999581	-0.563335	1.05382	1.72567e-05	0.000671956	1.21916
ENSMUSG00000022558	Mroh1	15	maestro heat-like repeat family member 1 [Source:MGI Symbol;Acc:MGI:2442558]	223658	1.67032	0.69542	2.41393	1.55009	-0.860521	1.17848e-05	0.000815628	-0.940969	0.57988	0.000231257	0.0242693	0.674706	0.174094	0.342513	0.999943	0.220637	-1.55118	1.17705e-22	4.29818e-20	-1.61344	-0.35427	0.0222013	0.999581	-0.441729	1.05335	1.36123e-07	1.32888e-05	1.14936
ENSMUSG00000018974	Sart3	5	squamous cell carcinoma antigen recognized by T cells 3 [Source:MGI Symbol;Acc:MGI:1858230]	53890	2.95183	1.25049	3.89566	3.43792	-1.04349	4.00503e-05	0.00181122	-1.23971	0.15889	0.432612	0.90651	0.21976	-0.0466964	0.820592	0.999943	-0.0674845	-1.36735	5.13373e-13	3.07113e-11	-1.45161	-0.217943	0.164013	0.999581	-0.273504	1.05309	1.72031e-07	1.61427e-05	1.15457
ENSMUSG00000029599	Ddx54	5	DEAD (Asp-Glu-Ala-Asp) box polypeptide 54 [Source:MGI Symbol;Acc:MGI:1919240]	71990	1.00082	0.392999	1.39914	1.27929	-1.13778	0.000101948	0.00323009	-1.48089	0.118668	0.580421	0.944283	0.18103	-0.126355	0.55682	0.999943	-0.202398	-1.46272	1.74903e-08	4.06053e-07	-1.65307	-0.259743	0.148806	0.999581	-0.370178	1.05009	7.0804e-05	0.00202641	1.26108
ENSMUSG00000040327	Cul9	17	cullin 9 [Source:MGI Symbol;Acc:MGI:1925559]	78309	1.61082	0.678994	2.30218	2.11904	-1.19691	2.86097e-06	0.000346128	-1.42657	0.121173	0.548069	0.937189	0.168042	-0.170999	0.406392	0.999943	-0.249671	-1.49171	5.68222e-15	4.83485e-13	-1.58599	-0.321929	0.0393943	0.999581	-0.404332	1.04994	4.86448e-07	3.76274e-05	1.15929
ENSMUSG00000025468	Caly	7	calcyon neuron-specific vesicular protein [Source:MGI Symbol;Acc:MGI:1915816]	68566	18.2725	8.05042	20.5396	21.8897	-1.06215	7.6595e-06	0.00063839	-1.2265	-0.0415375	0.831291	0.981169	-0.0531525	0.0256659	0.905885	0.999943	0.0460644	-1.11012	2.87035e-10	1.00297e-08	-1.16694	0.0709741	0.711194	0.999581	0.117155	1.04947	5.37445e-05	0.00165099	1.25452
ENSMUSG00000036067	Slc2a6	2	solute carrier family 2 (facilitated glucose transporter), member 6 [Source:MGI Symbol;Acc:MGI:2443286]	227659	2.68809	1.11762	3.24936	3.22185	-0.982708	0.00114439	0.0148614	-1.3146	0.0295214	0.893829	0.985682	0.0502422	-0.0198247	0.927992	0.999943	-0.0290942	-1.20741	2.34342e-06	3.10472e-05	-1.35604	-0.048201	0.79319	0.999581	-0.0632453	1.04713	7.75232e-05	0.00216813	1.26502
ENSMUSG00000028670	Lypla2	4	lysophospholipase 2 [Source:MGI Symbol;Acc:MGI:1347000]	26394	2.8193	1.11372	3.81476	3.68745	-1.13831	0.000139204	0.00386587	-1.51154	0.0614185	0.77352	0.976581	0.0948056	-0.101872	0.639717	0.999943	-0.164057	-1.39667	1.85176e-07	3.29185e-06	-1.5972	-0.16791	0.36809	0.999581	-0.243212	1.04638	0.000255223	0.0054647	1.32926
ENSMUSG00000045752	Tssc4	7	tumor-suppressing subchromosomal transferable fragment 4 [Source:MGI Symbol;Acc:MGI:1861712]	56844	2.50403	0.975865	3.45485	3.12786	-1.04147	0.000978801	0.0135833	-1.47195	0.116285	0.597027	0.946353	0.187005	-0.0775761	0.722271	0.999943	-0.127187	-1.41574	7.27049e-07	1.1024e-05	-1.65123	-0.216872	0.225835	0.999581	-0.299318	1.04619	0.000276768	0.005803	1.32592
ENSMUSG00000041351	Rap1gap	4	Rap1 GTPase-activating protein [Source:MGI Symbol;Acc:MGI:109338]	110351	7.2784	3.04888	11.3414	7.03003	-0.83136	0.00102411	0.013912	-0.986058	0.546195	0.00699373	0.196041	0.748746	0.117224	0.577736	0.999943	0.178625	-1.65773	1.33383e-26	8.34977e-24	-1.72416	-0.449872	0.00363075	0.999581	-0.557441	1.04578	2.18801e-07	1.94676e-05	1.14651
ENSMUSG00000026821	Ralgds	2	ral guanine nucleotide dissociation stimulator [Source:MGI Symbol;Acc:MGI:107485]	19730	7.01265	3.03432	8.32662	7.36286	-0.894394	0.000348353	0.00710232	-1.05508	0.158899	0.432928	0.906516	0.218683	0.0657769	0.752058	0.999943	0.0988552	-1.21119	1.13125e-13	7.51078e-12	-1.26483	-0.0871981	0.559574	0.999581	-0.105656	1.0457	4.17206e-08	5.1915e-06	1.13569
ENSMUSG00000039838	Slc45a1	4	solute carrier family 45, member 1 [Source:MGI Symbol;Acc:MGI:2653235]	242773	2.66502	1.11647	3.53082	2.77429	-0.94043	0.000114916	0.00343904	-1.09693	0.301207	0.108972	0.664322	0.387565	0.0589061	0.76422	0.999943	0.0806018	-1.38387	4.45955e-12	2.1957e-10	-1.47963	-0.233083	0.136835	0.999581	-0.293952	1.04406	1.35286e-06	8.79977e-05	1.16288
ENSMUSG00000019139	Isyna1	8	myo-inositol 1-phosphate synthase A1 [Source:MGI Symbol;Acc:MGI:1919030]	71780	1.5657	0.565117	2.32052	1.35135	-0.759917	0.0142573	0.0704897	-1.04127	0.494154	0.0253505	0.385161	0.78733	0.226147	0.290272	0.999943	0.355971	-1.46919	6.78502e-06	7.66287e-05	-1.83101	-0.23185	0.239061	0.999581	-0.417122	1.04386	0.000653593	0.0108126	1.38669
ENSMUSG00000022428	Cby1	15	chibby family member 1, beta catenin antagonist [Source:MGI Symbol;Acc:MGI:1920989]	73739	8.45791	3.71691	9.52176	8.94938	-0.893658	0.000297026	0.00636066	-1.04677	0.0989797	0.614444	0.950561	0.133224	0.102068	0.623018	0.999943	0.158144	-1.10391	1.92076e-08	4.41826e-07	-1.17388	0.0231152	0.894841	0.999581	0.0407192	1.04287	4.42182e-06	0.000222673	1.18783
ENSMUSG00000009075	Cabp7	11	calcium binding protein 7 [Source:MGI Symbol;Acc:MGI:2183437]		19.4714	8.57538	16.1581	20.1181	-0.664807	0.0425454	0.142122	-0.997679	-0.193133	0.350741	0.8699	-0.270454	0.116554	0.5851	0.999943	0.185178	-0.681805	9.06915e-05	0.000704628	-0.716962	0.368378	0.0238312	0.999581	0.471328	1.0422	1.22464e-06	8.1827e-05	1.16325
ENSMUSG00000041528	Rnf123	9	ring finger protein 123 [Source:MGI Symbol;Acc:MGI:2148796]	84585	3.68265	1.57246	4.57299	3.77137	-0.924983	4.06431e-05	0.00182525	-1.04975	0.258958	0.136782	0.70877	0.316448	0.0842118	0.650371	0.999943	0.109045	-1.29016	9.39122e-13	5.34446e-11	-1.36128	-0.16114	0.263693	0.999581	-0.19408	1.04079	3.1796e-07	2.65049e-05	1.14399
ENSMUSG00000039976	Tbc1d16	11	TBC1 domain family, member 16 [Source:MGI Symbol;Acc:MGI:2652878]	207592	1.365	0.569604	1.79617	1.5841	-1.06592	2.06565e-05	0.00114734	-1.25873	0.177473	0.370599	0.880265	0.242507	-0.0532051	0.788774	0.999943	-0.0737079	-1.37079	3.9485e-10	1.32585e-08	-1.49231	-0.22469	0.184664	0.999581	-0.303403	1.04061	2.80364e-06	0.000153085	1.16914
ENSMUSG00000042303	Sgsm3	15	small G protein signaling modulator 3 [Source:MGI Symbol;Acc:MGI:1916329]	105835	4.72902	2.03903	6.93198	6.04722	-1.16669	9.31527e-07	0.000152427	-1.34764	0.175724	0.368171	0.878827	0.232242	-0.142871	0.477026	0.999943	-0.200596	-1.49707	9.23259e-17	1.14772e-14	-1.5746	-0.335032	0.0344779	0.999581	-0.419101	1.03996	1.0016e-07	1.06169e-05	1.13094
ENSMUSG00000003378	Grik5	7	glutamate receptor, ionotropic, kainate 5 (gamma 2) [Source:MGI Symbol;Acc:MGI:95818]	14809	3.37278	1.47987	4.19092	4.2611	-1.15906	1.45051e-07	5.11665e-05	-1.306	0.00642735	0.97208	0.997323	0.00979336	-0.13186	0.485374	0.999943	-0.171443	-1.24769	1.42991e-12	7.75957e-11	-1.31129	-0.13988	0.345972	0.999581	-0.167279	1.03906	1.18234e-08	1.794e-06	1.1192
ENSMUSG00000061046	Haghl	17	hydroxyacylglutathione hydrolase-like [Source:MGI Symbol;Acc:MGI:1919877]	68977	7.34955	3.18791	11.5947	9.21028	-1.08195	4.34317e-05	0.00187432	-1.31248	0.268666	0.192335	0.771808	0.37736	-0.0944145	0.654793	0.999943	-0.143303	-1.59388	8.5892e-19	1.60161e-16	-1.68107	-0.412122	0.00758711	0.999581	-0.506104	1.03829	6.96178e-07	4.97789e-05	1.15084
ENSMUSG00000024137	E4f1	17	E4F transcription factor 1 [Source:MGI Symbol;Acc:MGI:109530]	13560	1.9297	0.773151	2.59493	1.85646	-0.769643	0.0120357	0.0637594	-1.04274	0.329527	0.137249	0.70877	0.538358	0.117374	0.593815	0.999943	0.212236	-1.41054	9.61403e-09	2.40689e-07	-1.57035	-0.213193	0.239896	0.999581	-0.312274	1.03754	7.44192e-05	0.00210879	1.23632
ENSMUSG00000036896	C1qc	4	complement component 1, q subcomponent, C chain [Source:MGI Symbol;Acc:MGI:88225]	12262	8.32607	3.6132	7.22917	7.61541	-0.727628	0.00346883	0.0295435	-0.853968	-0.0263649	0.893966	0.985682	-0.032178	0.231477	0.266379	0.999943	0.350441	-0.76213	0.000219033	0.00148175	-0.816049	0.282426	0.112746	0.999581	0.398261	1.03721	9.16815e-06	0.000401621	1.18877
ENSMUSG00000027215	Cd82	2	CD82 antigen [Source:MGI Symbol;Acc:MGI:104651]	12521	4.73908	1.90368	3.92171	3.15046	-0.358949	0.258318	0.451698	-0.505959	0.19453	0.39384	0.893782	0.377508	0.426439	0.0524097	0.999943	0.762929	-0.718792	0.0203032	0.060369	-0.872254	0.238108	0.222407	0.999581	0.40009	1.0354	0.000114291	0.00289469	1.2504
ENSMUSG00000048277	Syngr2	11	synaptogyrin 2 [Source:MGI Symbol;Acc:MGI:1328324]	20973	1.99926	0.723107	2.35259	1.30635	-0.418655	0.205646		-0.630533	0.501495	0.0265065	0.393704	0.890951	0.389252	0.078545	0.999943	0.744743	-1.24802	6.09517e-05	0.000500638	-1.51418	-0.0728059	0.706528	0.999581	-0.132889	1.03535	0.000643779	0.0106915	1.35883
ENSMUSG00000020475	Pgam2	11	phosphoglycerate mutase 2 [Source:MGI Symbol;Acc:MGI:1933118]	56012	1.86756	0.581538	1.94847	2.12203	-1.02272	0.00237955		-1.66057	-0.0533634	0.81453	0.979248	-0.0962607	-0.0274574	0.900988	0.999943	-0.0524726	-1.0819	0.00391241	0.0158011	-1.56019	0.030332	0.878311	0.999581	0.0568493	1.03516	0.00204921	0.0266475	1.59175
ENSMUSG00000029060	Mib2	4	mindbomb E3 ubiquitin protein ligase 2 [Source:MGI Symbol;Acc:MGI:2679684]	76580	2.8478	1.18653	4.75945	3.30959	-1.00826	0.000291919	0.00630857	-1.26101	0.384688	0.0694609	0.581465	0.563024	-0.0479187	0.822807	0.999943	-0.0758621	-1.68793	3.32149e-16	3.73199e-14	-1.81488	-0.483359	0.00328824	0.999581	-0.625456	1.03349	4.77235e-06	0.000237539	1.16604
ENSMUSG00000039154	Shd	17	src homology 2 domain-containing transforming protein D [Source:MGI Symbol;Acc:MGI:1099461]	20420	1.32143	0.482646	2.26939	1.6039	-0.979722	0.00305322		-1.51065	0.321039	0.154759	0.731992	0.562796	-0.0316848	0.88622	0.999943	-0.0478815	-1.66495	1.65748e-07	2.98891e-06	-2.06275	-0.366099	0.0589632	0.999581	-0.595287	1.03334	0.00103012	0.0156819	1.44362
ENSMUSG00000025132	Arhgdia	11	Rho GDP dissociation inhibitor (GDI) alpha [Source:MGI Symbol;Acc:MGI:2178103]	192662	11.4277	5.08829	14.6134	11.8137	-0.874411	0.000143804	0.00394724	-0.998304	0.271629	0.148726	0.725587	0.348149	0.0918157	0.639901	0.999943	0.126794	-1.28992	8.9314e-17	1.11821e-14	-1.33992	-0.178665	0.193927	0.999581	-0.207156	1.03316	5.97525e-09	1.0578e-06	1.10825
ENSMUSG00000032875	Arhgef17	7	Rho guanine nucleotide exchange factor (GEF) 17 [Source:MGI Symbol;Acc:MGI:2673002]	207212	4.04798	1.80671	5.21597	4.62863	-1.0297	5.6593e-07	0.000117064	-1.13996	0.172406	0.341264	0.867513	0.215822	-0.0255946	0.890777	0.999943	-0.0326071	-1.30112	4.40453e-18	7.35263e-16	-1.35027	-0.197054	0.170087	0.999581	-0.234708	1.03274	1.53868e-10	5.87159e-08	1.09318
ENSMUSG00000019505	Ubb	11	ubiquitin B [Source:MGI Symbol;Acc:MGI:98888]	22187	140.94	63.9151	161.48	150.681	-0.933253	1.88812e-06	0.000249779	-1.02179	0.127748	0.446788	0.910803	0.152562	0.0762715	0.672038	0.999943	0.0966727	-1.1311	4.22153e-15	3.71834e-13	-1.16862	-0.0350426	0.80619	0.999581	-0.0413213	1.0316	3.61457e-09	6.82081e-07	1.10373
ENSMUSG00000022760	Thap7	16	THAP domain containing 7 [Source:MGI Symbol;Acc:MGI:1916259]	69009	2.16032	0.811045	2.53377	2.22382	-0.892964	0.00408609	0.0324208	-1.23456	0.124498	0.578924	0.943952	0.209633	0.0592336	0.784725	0.999943	0.0988345	-1.1655	0.000295736	0.0018967	-1.44035	-0.0578034	0.766886	0.999581	-0.0972811	1.03141	0.000414588	0.00774679	1.31702
ENSMUSG00000022947	Cbr3	16	carbonyl reductase 3 [Source:MGI Symbol;Acc:MGI:1309992]	109857	3.57416	1.481	3.96101	1.98768	-0.164324	0.584235	0.74694	-0.212623	0.685895	0.00145435	0.0817998	1.03938	0.656114	0.00203101	0.235331	1.04108	-1.09183	5.82815e-05	0.000483923	-1.24902	0.00443438	0.9807	0.999581	0.0157145	1.02935	8.61245e-05	0.00234008	1.23943
ENSMUSG00000032598	Nckipsd	9	NCK interacting protein with SH3 domain [Source:MGI Symbol;Acc:MGI:1931834]	80987	3.8401	1.67128	4.88859	4.40941	-1.03345	9.00716e-06	0.00071227	-1.18374	0.149073	0.422968	0.90338	0.190183	-0.0312621	0.871974	0.999943	-0.0410186	-1.29736	2.79277e-12	1.43134e-10	-1.36941	-0.177	0.251855	0.999581	-0.217613	1.02808	4.02533e-07	3.20014e-05	1.12797
ENSMUSG00000028542	Slc6a9	4	solute carrier family 6 (neurotransmitter transporter, glycine), member 9 [Source:MGI Symbol;Acc:MGI:95760]	14664	1.93044	0.778287	2.92246	1.91459	-0.885245	0.00115634	0.0149206	-1.09051	0.498926	0.0115414	0.255296	0.670617	0.100365	0.617349	0.999943	0.138493	-1.57409	1.70272e-10	6.17916e-09	-1.75432	-0.372617	0.0337291	0.999581	-0.519651	1.02769	6.5852e-05	0.00194297	1.21435
ENSMUSG00000042558	Adprhl2	4	ADP-ribosylhydrolase like 2 [Source:MGI Symbol;Acc:MGI:2140364]		2.20131	0.831566	2.64717	2.48802	-0.938398	0.00369188	0.0306385	-1.3745	0.0675402	0.764775	0.975225	0.12188	-0.018413	0.933224	0.999943	-0.0323325	-1.21514	0.000116192	0.000864803	-1.48837	-0.0845314	0.657663	0.999581	-0.140248	1.02662	0.000510571	0.00902937	1.32299
ENSMUSG00000002372	Ranbp3	17	RAN binding protein 3 [Source:MGI Symbol;Acc:MGI:1919060]	71810	3.65342	1.62102	4.95896	4.32712	-1.05239	3.96344e-06	0.000418676	-1.19846	0.184377	0.325273	0.867274	0.235654	-0.0531453	0.787671	0.999943	-0.0719288	-1.37091	3.52907e-17	4.90933e-15	-1.42846	-0.242487	0.108152	0.999581	-0.293342	1.02451	6.51614e-08	7.41027e-06	1.11064
ENSMUSG00000054013	Tmem179	12	transmembrane protein 179 [Source:MGI Symbol;Acc:MGI:2144891]	104885	8.2894	3.35312	11.6527	9.78074	-1.11627	1.05852e-05	0.000772506	-1.3257	0.203587	0.31807	0.863582	0.280996	-0.0871355	0.678387	0.999943	-0.133755	-1.48387	2.80316e-12	1.43247e-10	-1.60039	-0.281951	0.118509	0.999581	-0.40223	1.02431	1.68934e-05	0.000662312	1.17533
ENSMUSG00000042978	Sbk1	7	SH3-binding kinase 1 [Source:MGI Symbol;Acc:MGI:2135937]	104175	3.08862	1.32902	4.3394	3.257	-0.899096	0.000441951	0.00820974	-1.07188	0.31835	0.120408	0.686059	0.442668	0.0529189	0.794689	0.999943	0.0769717	-1.39818	5.42644e-11	2.16662e-09	-1.50849	-0.271575	0.103653	0.999581	-0.352039	1.02406	7.45609e-07	5.24737e-05	1.13102
ENSMUSG00000049539	H1f1	13	H1.1 linker histone, cluster member [Source:MGI Symbol;Acc:MGI:1931523]	80838	2.86891	0.970974	2.87706	2.46883	-0.708513	0.0346356		-1.11968	0.150979	0.505579	0.926419	0.272419	0.233218	0.286818	0.999943	0.574046	-1.04759	0.00294929	0.0124476	-1.3874	0.121795	0.532294	0.999581	0.320404	1.02339	0.00284075	0.0336887	1.67773
ENSMUSG00000029059	Prxl2b	4	peroxiredoxin like 2B [Source:MGI Symbol;Acc:MGI:1913719]		17.9652	7.97773	17.7074	18.2558	-0.867974	0.000102527	0.00323799	-0.980356	-0.00854638	0.960276	0.996706	-0.0105355	0.165648	0.423017	0.999943	0.248898	-0.908119	7.33586e-06	8.20568e-05	-0.968014	0.179652	0.336335	0.999581	0.276282	1.02259	6.69405e-05	0.0019717	1.21508
ENSMUSG00000024160	Spsb3	17	splA/ryanodine receptor domain and SOCS box containing 3 [Source:MGI Symbol;Acc:MGI:1891471]	79043	3.64016	1.52125	5.48525	5.07953	-1.26746	9.29435e-07	0.000152427	-1.51651	0.110971	0.575226	0.943538	0.151231	-0.230822	0.263066	0.999943	-0.338782	-1.54511	2.54357e-13	1.59227e-11	-1.66209	-0.361484	0.0307887	0.999581	-0.476614	1.02157	1.36666e-05	0.000553496	1.16249
ENSMUSG00000050822	Slc29a4	5	solute carrier family 29 (nucleoside transporters), member 4 [Source:MGI Symbol;Acc:MGI:2385330]	243328	1.22092	0.485292	1.0575	1.44529	-0.970868	0.00203582	0.0210651	-1.36017	-0.24771	0.270881	0.835209	-0.412857	-0.0187771	0.931137	0.999943	-0.0180873	-0.74599	0.0242816	0.0697489	-0.941399	0.239447	0.219049	0.999581	0.410557	1.02103	0.000547441	0.00953414	1.32417
ENSMUSG00000029869	Ephb6	6	Eph receptor B6 [Source:MGI Symbol;Acc:MGI:1096338]	13848	3.46724	1.41195	5.4162	3.67208	-0.991093	7.11814e-05	0.0025638	-1.16782	0.462836	0.0143876	0.285612	0.595001	0.0194207	0.924689	0.999943	0.0257405	-1.64283	3.84086e-16	4.28806e-14	-1.75766	-0.409385	0.017984	0.999581	-0.556558	1.02054	2.79011e-05	0.000981798	1.17891
ENSMUSG00000003444	Med29	7	mediator complex subunit 29 [Source:MGI Symbol;Acc:MGI:1914474]		2.55485	1.0205	3.15091	2.43744	-0.766084	0.0122034	0.0643587	-1.04032	0.266151	0.218281	0.798986	0.404643	0.167204	0.436454	0.999943	0.27972	-1.21245	4.27379e-05	0.000372131	-1.4392	-0.0797716	0.672541	0.999581	-0.109513	1.02054	0.000384871	0.00734334	1.30348
ENSMUSG00000037014	Sstr4	2	somatostatin receptor 4 [Source:MGI Symbol;Acc:MGI:105372]	20608	4.25195	1.74923	5.50813	5.33272	-1.10546	8.19831e-05	0.00280986	-1.3888	0.0528197	0.80435	0.977123	0.080288	-0.0947172	0.661247	0.999943	-0.153406	-1.31988	6.93384e-08	1.3874e-06	-1.46299	-0.146299	0.433211	0.999581	-0.218958	1.01962	0.000102895	0.00267517	1.21923
ENSMUSG00000024892	Pcx	19	pyruvate carboxylase [Source:MGI Symbol;Acc:MGI:97520]	18563	3.48474	1.48147	5.41737	3.91129	-1.02268	1.84788e-05	0.00108086	-1.18245	0.399984	0.0365159	0.457764	0.520712	-0.0275791	0.891563	0.999943	-0.0403519	-1.61063	1.29594e-19	2.98886e-17	-1.6959	-0.423425	0.00962384	0.999581	-0.548179	1.01796	1.78401e-06	0.000109411	1.12685
ENSMUSG00000038650	Rnh1	7	ribonuclease/angiogenin inhibitor 1 [Source:MGI Symbol;Acc:MGI:1195456]	107702	6.68135	2.968	6.77882	6.06421	-0.692866	0.00538922	0.0384926	-0.813634	0.139911	0.488471	0.922328	0.19294	0.231441	0.260033	0.999943	0.340271	-0.935175	4.81399e-06	5.74011e-05	-1.00113	0.118867	0.492375	0.999581	0.162687	1.0172	2.64485e-06	0.00014812	1.13747
ENSMUSG00000029478	Ncor2	5	nuclear receptor co-repressor 2 [Source:MGI Symbol;Acc:MGI:1337080]	20602	0.926331	0.398961	1.56028	1.16005	-1.04365	0.000242033	0.00555264	-1.32511	0.324665	0.128846	0.700324	0.484917	-0.096107	0.652164	0.999943	-0.148461	-1.64756	1.77042e-13	1.12843e-11	-1.79894	-0.476308	0.00406749	0.999581	-0.619288	1.01662	9.80051e-06	0.000418643	1.1569
ENSMUSG00000040479	Dgkz	2	diacylglycerol kinase zeta [Source:MGI Symbol;Acc:MGI:1278339]	104418	16.1212	7.43175	21.9033	23.5051	-0.959272	0.00338698	0.0291445	-1.43832	-0.0245461	0.914415	0.988351	-0.0494462	-0.217129	0.309229	0.999943	-0.342396	-1.33451	1.78411e-21	5.58426e-19	-1.37734	-0.23364	0.108536	0.999581	-0.278146	1.01612	1.97733e-10	7.2244e-08	1.07501
ENSMUSG00000047675	Rps8	4	ribosomal protein S8 [Source:MGI Symbol;Acc:MGI:98166]		77.5136	25.8905	81.3321	70.5495	-0.814805	0.0131969	0.0670741	-1.23118	0.177064	0.375706	0.882501	0.238951	0.265572	0.225849	0.999943	0.466014	-1.22198	5.9391e-05	0.000490577	-1.46523	0.147206	0.447869	0.999581	0.245733	1.01564	0.00327262	0.0373902	1.67896
ENSMUSG00000025362	Rps26	10	ribosomal protein S26 [Source:MGI Symbol;Acc:MGI:1351628]		17.3666	7.56266	18.5687	17.9973	-0.84818	0.00166433	0.0184196	-1.03819	0.0671995	0.745686	0.972641	0.0983338	0.158224	0.472956	0.999943	0.292961	-1.01868	2.4791e-05	0.000235653	-1.12864	0.113935	0.563713	0.999581	0.213334	1.01457	0.000583247	0.0100255	1.3126
ENSMUSG00000037344	Slc12a9	5	solute carrier family 12 (potassium/chloride transporters), member 9 [Source:MGI Symbol;Acc:MGI:1933532]	83704	1.04148	0.402158	1.59999	1.16922	-0.947356	0.0024877	0.0237447	-1.31937	0.29751	0.181273	0.761413	0.493773	-0.0205518	0.925692	0.999943	-0.0376073	-1.56235	1.89494e-08	4.38198e-07	-1.80544	-0.332036	0.0773842	0.999581	-0.518236	1.01399	0.000373861	0.00720533	1.26483
ENSMUSG00000029554	Mad1l1	5	MAD1 mitotic arrest deficient 1-like 1 [Source:MGI Symbol;Acc:MGI:1341857]	17120	3.05019	1.33411	3.19601	3.25732	-0.90319	0.000437698	0.00817364	-1.0763	0.00332964	0.986364	0.997759	0.00904435	0.07024	0.718702	0.999943	0.101756	-0.979234	4.13169e-05	0.000361378	-1.08113	0.0790298	0.640218	0.999581	0.10759	1.0125	1.71543e-05	0.000671009	1.1623
ENSMUSG00000036887	C1qa	4	complement component 1, q subcomponent, alpha polypeptide [Source:MGI Symbol;Acc:MGI:88223]	12259	12.6579	5.7102	10.4359	8.41229	-0.277315	0.304112	0.502417	-0.33744	0.244249	0.250643	0.823222	0.361943	0.496063	0.0237312	0.880359	0.878242	-0.648727	0.000647231	0.0035935	-0.689881	0.339471	0.0736452	0.999581	0.533562	1.01078	6.41712e-05	0.00190775	1.19605
ENSMUSG00000003546	Klc4	17	kinesin light chain 4 [Source:MGI Symbol;Acc:MGI:1922014]	74764	1.71094	0.691738	2.54723	1.82453	-0.861777	0.00556717	0.0393034	-1.19088	0.327393	0.135555	0.708746	0.518818	0.0622319	0.774661	0.999943	0.112251	-1.44856	5.28524e-07	8.2714e-06	-1.702	-0.259571	0.167212	0.999581	-0.391063	1.01076	0.000441347	0.00809702	1.28503
ENSMUSG00000031970	Dbndd1	8	dysbindin (dystrobrevin binding protein 1) domain containing 1 [Source:MGI Symbol;Acc:MGI:1919435]	72185	1.50108	0.549077	2.22966	1.4706	-0.781557	0.018345	0.0826987	-1.20449	0.345986	0.129783	0.700324	0.688617	0.100509	0.649673	0.999943	0.214236	-1.48274	7.27052e-06	8.14298e-05	-1.88027	-0.224895	0.256242	0.999581	-0.460387	1.01012	0.00139443	0.0200714	1.40218
ENSMUSG00000030084	Plxna1	6	plexin A1 [Source:MGI Symbol;Acc:MGI:107685]	18844	4.65038	2.10054	5.84124	5.27005	-1.01281	4.14888e-07	9.59825e-05	-1.11411	0.16101	0.323279	0.866197	0.190812	-0.0108598	0.951098	0.999943	-0.0128109	-1.25157	2.52309e-16	2.89051e-14	-1.30006	-0.163425	0.22888	0.999581	-0.189674	1.00933	2.98867e-08	3.9478e-06	1.08746
ENSMUSG00000019303	Psmc3ip	11	proteasome (prosome, macropain) 26S subunit, ATPase 3, interacting protein [Source:MGI Symbol;Acc:MGI:1098610]	19183	1.76136	0.589112	1.00332	0.994867	-0.314174	0.359829		-0.531672	0.015662	0.944969	0.993199	0.0372066	0.424766	0.0436782	0.999943	1.28325	-0.396712	0.29402	0.465504	-0.56539	0.38596	0.0365666	0.999581	1.26769	1.00722	0.00397521	0.0434792	1.79464
ENSMUSG00000031818	Cox4i1	8	cytochrome c oxidase subunit 4I1 [Source:MGI Symbol;Acc:MGI:88473]	12857	147.961	66.42	170.332	160.301	-0.732249	0.0224126	0.0940617	-1.05694	0.0906828	0.635312	0.955798	0.117363	0.082451	0.68655	0.999943	0.11949	-0.978673	0.00123675	0.00612364	-1.17066	0.0130566	0.939951	0.999581	0.0183971	1.00693	2.60479e-05	0.000933772	1.16017
ENSMUSG00000037206	Islr	9	immunoglobulin superfamily containing leucine-rich repeat [Source:MGI Symbol;Acc:MGI:1349645]	26968	1.8955	0.71956	1.70673	1.49048	-0.575844	0.0759518	0.20478	-0.842054	0.111608	0.623189	0.951748	0.203553	0.240772	0.275907	0.999943	0.446582	-0.866295	0.00582506	0.0219715	-1.05049	0.161826	0.401371	0.999581	0.255572	1.00647	0.000604683	0.0102605	1.28129
ENSMUSG00000022452	Smdt1	15	single-pass membrane protein with aspartate rich tail 1 [Source:MGI Symbol;Acc:MGI:1916279]		21.4132	9.56307	27.2476	21.9932	-0.808134	0.00264652	0.0246647	-0.988594	0.243491	0.244591	0.819698	0.350003	0.108696	0.605083	0.999943	0.16782	-1.22916	1.00583e-08	2.49366e-07	-1.33008	-0.127618	0.451282	0.999581	-0.166712	1.00645	7.15989e-06	0.000332452	1.13787
ENSMUSG00000009076	Zmat5	11	zinc finger, matrin type 5 [Source:MGI Symbol;Acc:MGI:1914428]	67178	4.6746	1.89677	5.0013	5.87962	-1.07047	0.000347774	0.00710232	-1.41726	-0.135872	0.526147	0.932281	-0.198089	-0.0589589	0.785587	0.999943	-0.0855999	-1.02322	0.000647183	0.0035935	-1.21509	0.0705806	0.715178	0.999581	0.128948	1.00594	0.000734273	0.011884	1.31585
ENSMUSG00000022199	Slc22a17	14	solute carrier family 22 (organic cation transporter), member 17 [Source:MGI Symbol;Acc:MGI:1926225]	59049	11.7327	5.14551	15.5626	13.5809	-1.03976	5.54139e-06	0.000519459	-1.18571	0.18327	0.325384	0.867303	0.232803	-0.0509627	0.796522	0.999943	-0.0702825	-1.35366	2.52197e-16	2.89051e-14	-1.41317	-0.2388	0.110568	0.999581	-0.289613	1.00545	4.48299e-07	3.53128e-05	1.0997
ENSMUSG00000025020	Slit1	19	slit guidance ligand 1 [Source:MGI Symbol;Acc:MGI:1315203]	20562	9.88714	4.55983	12.249	14.2503	-1.27556	3.28477e-09	3.57661e-06	-1.42914	-0.146228	0.432418	0.90651	-0.184614	-0.251973	0.194571	0.999943	-0.339577	-1.19553	2.83119e-15	2.5634e-13	-1.23967	-0.117313	0.427717	0.999581	-0.140248	1.00478	6.41182e-09	1.10104e-06	1.07393
ENSMUSG00000062380	Tubb3	8	tubulin, beta 3 class III [Source:MGI Symbol;Acc:MGI:107813]	22152	28.166	12.9666	38.849	26.0057	-0.686457	0.00254125	0.0240092	-0.780949	0.478883	0.0133021	0.274373	0.625972	0.217145	0.293859	0.999943	0.320715	-1.37	1.57398e-30	1.83924e-27	-1.39942	-0.232776	0.142684	0.999581	-0.290199	1.00415	5.401e-08	6.30926e-06	1.08457
ENSMUSG00000039911	Spsb1	4	splA/ryanodine receptor domain and SOCS box containing 1 [Source:MGI Symbol;Acc:MGI:1921896]	74646	2.30913	0.872313	2.271	2.47911	-0.978606	0.000952866	0.0133411	-1.28186	-0.0479194	0.829908	0.981147	-0.0721171	-0.0134914	0.951367	0.999943	-0.0290979	-1.06242	3.72914e-05	0.000333491	-1.19908	0.0398832	0.838211	0.999581	0.0545033	1.00331	0.000344007	0.00673579	1.23529
ENSMUSG00000022414	Tab1	15	TGF-beta activated kinase 1/MAP3K7 binding protein 1 [Source:MGI Symbol;Acc:MGI:1913763]	66513	2.15494	0.918638	2.87056	2.59068	-1.03709	0.000159806	0.00421239	-1.28508	0.135135	0.501898	0.926419	0.185891	-0.0314212	0.882538	0.999943	-0.0426837	-1.32434	4.52122e-08	9.38957e-07	-1.46575	-0.150308	0.415205	0.999581	-0.212782	1.00318	0.000212814	0.0047522	1.22654
ENSMUSG00000062647	Rpl7a	2	ribosomal protein L7A [Source:MGI Symbol;Acc:MGI:1353472]	27176	95.6828	43.9554	92.8066	90.894	-0.742708	0.000736916	0.0113252	-0.836702	0.0611956	0.704412	0.9688	0.0717881	0.23973	0.23257	0.999943	0.33803	-0.859124	2.16222e-06	2.89751e-05	-0.905423	0.205202	0.243957	0.999581	0.282725	1.00169	3.60759e-05	0.00120995	1.15985
ENSMUSG00000029359	Tesc	5	tescalcin [Source:MGI Symbol;Acc:MGI:1930803]	57816	3.91334	1.50665	4.55793	4.59079	-1.06666	0.000278103	0.00607491	-1.38955	0.0158382	0.941383	0.992706	0.0304014	-0.0775474	0.721832	0.999943	-0.136467	-1.23189	5.68796e-06	6.58511e-05	-1.41389	-0.0897601	0.634959	0.999581	-0.155017	1.00146	0.000375555	0.00721467	1.2384
ENSMUSG00000048930	Tada3	6	transcriptional adaptor 3 [Source:MGI Symbol;Acc:MGI:1915724]		1.79215	0.754477	2.69036	1.93297	-0.949325	0.000285237	0.00620204	-1.14152	0.389039	0.0434615	0.486519	0.510402	0.0260004	0.89601	0.999943	0.035799	-1.49324	4.64346e-10	1.54149e-08	-1.6489	-0.340807	0.0478323	0.999581	-0.461058	1.00012	5.79253e-05	0.00176364	1.16393
ENSMUSG00000045136	Tubb2b	13	tubulin, beta 2B class IIB [Source:MGI Symbol;Acc:MGI:1920960]		22.6349	10.5734	25.7478	21.5842	-0.727535	0.000554537	0.00940056	-0.809786	0.233922	0.204022	0.784724	0.294166	0.218055	0.294896	0.999943	0.326487	-1.06827	6.11299e-15	5.17625e-13	-1.09859	0.0332955	0.852402	0.999581	0.0487792	0.999796	4.28654e-06	0.000217134	1.11972
ENSMUSG00000031833	Mast3	8	microtubule associated serine/threonine kinase 3 [Source:MGI Symbol;Acc:MGI:2683541]	546071	5.44274	2.535	7.26191	7.1363	-1.12012	6.46701e-07	0.000123354	-1.27075	0.0566027	0.769764	0.975745	0.0757731	-0.123338	0.541217	0.999943	-0.172568	-1.28651	5.32292e-17	6.9627e-15	-1.338	-0.185502	0.249677	0.999581	-0.233112	0.999725	4.73031e-08	5.74061e-06	1.08075
ENSMUSG00000028581	Laptm5	4	lysosomal-associated protein transmembrane 5 [Source:MGI Symbol;Acc:MGI:108046]	16792	2.64645	1.06911	2.71991	2.25199	-0.70146	0.0088855	0.0526472	-0.856611	0.233623	0.247281	0.822047	0.325718	0.225791	0.279822	0.999943	0.335181	-1.05612	1.15888e-05	0.000121865	-1.17427	0.0241212	0.894214	0.999581	0.0212838	0.998917	9.29982e-05	0.00247976	1.17602
ENSMUSG00000042462	Dctpp1	7	dCTP pyrophosphatase 1 [Source:MGI Symbol;Acc:MGI:1913672]	66422	2.75432	1.00519	2.93273	2.37014	-0.609745	0.0739147		-1.02593	0.168184	0.461519	0.913852	0.34342	0.218057	0.321514	0.999943	0.517049	-1.01446	0.00428804	0.0170471	-1.36275	0.0788094	0.690371	0.999581	0.1916	0.997968	0.00270632	0.0325669	1.52425
ENSMUSG00000032802	Srxn1	2	sulfiredoxin 1 homolog (S. cerevisiae) [Source:MGI Symbol;Acc:MGI:104971]	76650	28.1753	12.8035	35.5376	13.9285	0.0911182	0.526193	0.699959	0.0951565	1.1669	1.1226e-11	3.22019e-08	1.40808	1.02057	7.68531e-13	1.58309e-09	1.15557	-1.24551	1.51948e-12	8.16975e-11	-1.30972	-0.182453	0.279978	0.999581	-0.240079	0.994872	2.51176e-10	8.45724e-08	1.04938
ENSMUSG00000023913	Pla2g7	17	phospholipase A2, group VII (platelet-activating factor acetylhydrolase, plasma) [Source:MGI Symbol;Acc:MGI:1351327]	27226	109.698	52.1278	122.189	53.7714	0.169066	0.178626	0.357126	0.174819	1.05594	7.63186e-11	1.87646e-07	1.23984	1.0367	1.93434e-10	2.39072e-07	1.23627	-1.0262	3.53608e-12	1.77595e-10	-1.06208	0.00830849	0.960545	0.999581	0.011063	0.994621	3.17709e-10	1.01743e-07	1.05043
ENSMUSG00000030683	Sez6l2	7	seizure related 6 homolog like 2 [Source:MGI Symbol;Acc:MGI:2385295]	233878	12.8507	5.97133	19.1008	14.4964	-0.96184	3.10232e-06	0.000357019	-1.06514	0.367175	0.036125	0.456248	0.448683	0.0077518	0.96625	0.999943	0.0109893	-1.45321	3.99164e-22	1.34549e-19	-1.50696	-0.360755	0.0103589	0.999581	-0.423409	0.993607	5.90666e-09	1.05655e-06	1.06014
ENSMUSG00000019470	Xab2	8	XPA binding protein 2 [Source:MGI Symbol;Acc:MGI:1914689]	67439	3.50155	1.57838	4.32604	4.10378	-0.996104	4.09046e-05	0.00182525	-1.15997	0.086411	0.661048	0.960889	0.116709	-0.00845298	0.968109	0.999943	-0.0103739	-1.20825	5.97264e-12	2.86034e-10	-1.26986	-0.0815579	0.648074	0.999581	-0.111291	0.993064	1.76419e-05	0.000682311	1.1332
ENSMUSG00000030588	Yif1b	7	Yip1 interacting factor homolog B (S. cerevisiae) [Source:MGI Symbol;Acc:MGI:1924504]	77254	2.27382	0.851557	2.61029	1.96325	-0.62081	0.0646516		-0.982646	0.220391	0.334605	0.867513	0.448074	0.16632	0.451471	0.999943	0.364042	-1.1498	0.000364483	0.00224874	-1.42156	-0.0373376	0.849462	0.999581	-0.0700645	0.992469	0.00127812	0.0187269	1.32718
ENSMUSG00000048758	Rpl29	9	ribosomal protein L29 [Source:MGI Symbol;Acc:MGI:99687]	19944	18.9797	8.52343	22.7769	21.4304	-0.909703	0.000695562	0.0110131	-1.1102	0.0922124	0.658908	0.960508	0.133244	0.0489491	0.823149	0.999943	0.0883927	-1.16943	3.13041e-10	1.08012e-08	-1.2352	-0.0211757	0.910174	0.999581	-0.0280442	0.991806	0.000117333	0.00295865	1.17986
ENSMUSG00000032348	Gsta4	9	glutathione S-transferase, alpha 4 [Source:MGI Symbol;Acc:MGI:1309515]	14860	54.3774	25.7173	51.5288	25.3722	0.213806	0.218738	0.405255	0.228887	0.89312	1.1697e-07	7.18988e-05	1.06615	0.96985	1.36425e-06	0.000972761	1.36784	-0.801334	2.59369e-06	3.36508e-05	-0.839016	0.211574	0.256338	0.999581	0.317902	0.991644	1.75557e-05	0.00068205	1.13021
ENSMUSG00000042116	Vwa1	4	von Willebrand factor A domain containing 1 [Source:MGI Symbol;Acc:MGI:2179729]		1.35432	0.564221	1.6847	1.18245	-0.668588	0.0207076	0.0894843	-0.858196	0.378483	0.0693364	0.580817	0.541487	0.223975	0.284388	0.999943	0.338544	-1.23354	2.31922e-06	3.07731e-05	-1.39646	-0.13575	0.44087	0.999581	-0.18961	0.990922	0.000148017	0.00357489	1.18318
ENSMUSG00000054312	Mrps21	3	mitochondrial ribosomal protein S21 [Source:MGI Symbol;Acc:MGI:1913542]	66292	25.9092	11.5471	24.8919	25.431	-0.801861	0.000785446	0.0117605	-0.925566	0.00357792	0.983573	0.99767	0.0067667	0.190243	0.365624	0.999943	0.295126	-0.861896	6.66469e-05	0.000539578	-0.92975	0.194059	0.304895	0.999581	0.305246	0.990244	0.000243924	0.00526213	1.20695
ENSMUSG00000017715	Pgs1	11	phosphatidylglycerophosphate synthase 1 [Source:MGI Symbol;Acc:MGI:1921701]		4.18999	1.85362	5.25678	4.90132	-1.045	2.54176e-06	0.000315047	-1.18068	0.0936605	0.621733	0.951681	0.120941	-0.0651432	0.730996	0.999943	-0.0860049	-1.21582	1.66668e-09	4.93471e-08	-1.29995	-0.149097	0.368273	0.999581	-0.193435	0.990209	6.15413e-07	4.53557e-05	1.08197
ENSMUSG00000032562	Gnai2	9	guanine nucleotide binding protein (G protein), alpha inhibiting 2 [Source:MGI Symbol;Acc:MGI:95772]	14678	10.5129	4.66634	13.1042	10.3783	-0.837608	7.96985e-05	0.00273819	-0.934187	0.308726	0.0810174	0.607616	0.379292	0.112403	0.55895	0.999943	0.149396	-1.26236	4.28328e-17	5.86541e-15	-1.30783	-0.176507	0.241269	0.999581	-0.216945	0.98983	1.35072e-07	1.32888e-05	1.06883
ENSMUSG00000057963	Itpk1	12	inositol 1,3,4-triphosphate 5/6 kinase [Source:MGI Symbol;Acc:MGI:2446159]	217837	5.72687	2.49674	6.35675	4.97409	-0.63604	0.016929	0.0787253	-0.771491	0.280268	0.179415	0.760324	0.401972	0.217195	0.305725	0.999943	0.337187	-1.10186	3.06327e-09	8.47954e-08	-1.16491	-0.0364727	0.819857	0.999581	-0.0517055	0.989202	2.45004e-06	0.000141657	1.09091
ENSMUSG00000032231	Anxa2	9	annexin A2 [Source:MGI Symbol;Acc:MGI:88246]	12306	4.57773	1.88445	3.50742	2.36366	-0.0915704	0.768786	0.875969	-0.123302	0.399477	0.061205	0.553837	0.588324	0.71632	0.000793065	0.133338	1.13719	-0.616963	0.0336757	0.0901492	-0.719051	0.406117	0.021027	0.999581	0.56331	0.988375	0.000643758	0.0106915	1.25538
ENSMUSG00000055401	Fbxo6	4	F-box protein 6 [Source:MGI Symbol;Acc:MGI:1354743]	50762	3.25497	1.44373	3.7308	3.17163	-0.743019	0.00693067	0.0451258	-0.918926	0.194948	0.342612	0.867513	0.274316	0.159993	0.44088	0.999943	0.244252	-1.07914	5.99551e-06	6.90469e-05	-1.18794	-0.0176147	0.918214	0.999581	-0.0149586	0.988168	4.43516e-05	0.00142623	1.14646
ENSMUSG00000036966	Spryd3	15	SPRY domain containing 3 [Source:MGI Symbol;Acc:MGI:2446175]	223918	12.5771	5.66852	16.5449	13.9099	-0.950717	2.12731e-05	0.00116713	-1.0762	0.223434	0.238054	0.813572	0.287293	-4.11385e-05	0.999835	0.999943	-1.11032e-05	-1.31091	1.95084e-18	3.41944e-16	-1.35734	-0.224627	0.13713	0.999581	-0.273798	0.986994	4.71053e-08	5.74061e-06	1.05999
ENSMUSG00000003068	Stk11	10	serine/threonine kinase 11 [Source:MGI Symbol;Acc:MGI:1341870]	20869	2.07283	0.925841	2.94513	2.21737	-0.842501	0.0021287	0.0215998	-1.04269	0.322042	0.125348	0.694578	0.468857	0.0604432	0.772725	0.999943	0.0961921	-1.37094	1.19887e-09	3.67374e-08	-1.50107	-0.270172	0.112428	0.999581	-0.358247	0.986735	1.23614e-05	0.000511494	1.12011
ENSMUSG00000033434	Gtpbp6	5	GTP binding protein 6 (putative) [Source:MGI Symbol;Acc:MGI:1306825]	107999	1.33762	0.510064	1.99316	1.21779	-0.595675	0.0826181		-1.0229	0.344651	0.130226	0.700324	0.757417	0.133889	0.540579	0.999943	0.327059	-1.42902	8.04707e-06	8.88928e-05	-1.76711	-0.248061	0.202193	0.999581	-0.415516	0.986525	0.00134964	0.0196057	1.3265
ENSMUSG00000039771	Polr2j	5	polymerase (RNA) II (DNA directed) polypeptide J [Source:MGI Symbol;Acc:MGI:109582]	20022	11.0495	5.02264	11.8882	11.6297	-0.857724	0.000393451	0.00761874	-0.996067	0.0554503	0.765419	0.975225	0.070209	0.100935	0.608217	0.999943	0.144115	-0.988951	3.59322e-06	4.43985e-05	-1.06328	0.0611517	0.717932	0.999581	0.0892639	0.986261	1.92695e-05	0.000723798	1.12565
ENSMUSG00000031807	Pgls	8	6-phosphogluconolactonase [Source:MGI Symbol;Acc:MGI:1913421]	66171	1.52371	0.64025	1.6393	1.54799	-0.749751	0.0165135	0.0776313	-1.04101	0.0690501	0.759542	0.974322	0.123966	0.083179	0.70577	0.999943	0.15472	-1.00471	0.000278269	0.00179849	-1.15549	0.0306999	0.867881	0.999581	0.0453106	0.985415	0.000161926	0.00384059	1.17612
ENSMUSG00000023051	Tarbp2	15	TARBP2, RISC loading complex RNA binding subunit [Source:MGI Symbol;Acc:MGI:103027]	21357	1.52645	0.65694	1.61639	1.76612	-0.947951	0.000825136	0.0121412	-1.19906	-0.0644354	0.763001	0.974718	-0.0926206	-0.00068604	0.997432	0.999943	0.00878832	-0.964485	0.000373391	0.00229481	-1.10072	0.0700927	0.707481	0.999581	0.117019	0.985048	0.000188781	0.00432232	1.19118
ENSMUSG00000027333	Smox	2	spermine oxidase [Source:MGI Symbol;Acc:MGI:2445356]	228608	3.07933	1.34536	3.8191	2.8326	-0.656265	0.0241052	0.0989872	-0.8439	0.311999	0.150287	0.726871	0.479858	0.179427	0.409512	0.999943	0.306201	-1.21534	2.75873e-08	6.05952e-07	-1.31479	-0.120019	0.486203	0.999581	-0.159235	0.984533	3.66442e-05	0.00122662	1.13186
ENSMUSG00000044024	Rell2	18	RELT-like 2 [Source:MGI Symbol;Acc:MGI:1918044]	225392	5.82482	2.45789	7.97289	5.75171	-0.877968	0.000191734	0.00478658	-1.01098	0.391932	0.0372047	0.461998	0.501241	0.088228	0.664351	0.999943	0.123195	-1.41315	1.09354e-12	6.1043e-11	-1.50782	-0.26233	0.136686	0.999581	-0.365423	0.984203	2.60714e-05	0.000933772	1.1201
ENSMUSG00000017314	Mpp2	11	membrane protein, palmitoylated 2 (MAGUK p55 subfamily member 2) [Source:MGI Symbol;Acc:MGI:1858257]	50997	5.55909	2.49179	7.97452	6.08164	-0.967245	3.08757e-06	0.000357019	-1.07327	0.365457	0.0220605	0.361604	0.427126	0.0108409	0.950293	0.999943	0.0132159	-1.42761	4.95838e-17	6.63439e-15	-1.49639	-0.342691	0.0131465	0.999581	-0.400723	0.98352	4.67728e-07	3.65563e-05	1.07222
ENSMUSG00000073418	C4b	17	complement component 4B (Chido blood group) [Source:MGI Symbol;Acc:MGI:88228]	12268	7.86728	3.33302	7.42564	5.49999	-0.450757	0.0348426	0.125177	-0.502155	0.371478	0.0436401	0.487088	0.467249	0.42103	0.040194	0.999943	0.610977	-0.929742	6.70244e-09	1.74303e-07	-0.965796	0.113919	0.52023	0.999581	0.155812	0.982396	8.41228e-06	0.000379149	1.09985
ENSMUSG00000025318	Jph3	8	junctophilin 3 [Source:MGI Symbol;Acc:MGI:1891497]	57340	4.6008	1.97326	5.72822	5.62264	-1.07084	3.8344e-05	0.00175084	-1.28751	0.053877	0.789836	0.977123	0.0758583	-0.10825	0.60737	0.999943	-0.165926	-1.27821	4.69343e-12	2.29582e-10	-1.35415	-0.176837	0.271746	0.999581	-0.229158	0.980385	1.31751e-05	0.000542333	1.10471
ENSMUSG00000030048	Gkn3	6	gastrokine 3 [Source:MGI Symbol;Acc:MGI:1916138]	68888	2.65553	1.0431	1.86601	1.4936	-0.16835	0.627961		-0.313313	0.111424	0.609253	0.949033	0.315816	0.397112	0.0668362	0.999943	1.02498	-0.46632	0.20526	0.359232	-0.636764	0.347043	0.0798019	0.999581	0.723922	0.978611	0.00158513	0.0220404	1.32959
ENSMUSG00000026179	Pnkd	1	paroxysmal nonkinesiogenic dyskinesia [Source:MGI Symbol;Acc:MGI:1930773]	56695	7.18053	3.23824	9.04268	7.85048	-0.95326	6.59195e-06	0.000574927	-1.06213	0.197518	0.258789	0.828227	0.241738	0.00656274	0.972179	0.999943	0.00807223	-1.24942	1.22223e-15	1.22678e-13	-1.29881	-0.182427	0.210587	0.999581	-0.220367	0.978399	1.49508e-07	1.44233e-05	1.05534
ENSMUSG00000029581	Fscn1	5	fascin actin-bundling protein 1 [Source:MGI Symbol;Acc:MGI:1352745]	14086	3.58011	1.48314	5.84072	2.76097	-0.57593	0.0203394	0.0883143	-0.677423	0.899446	7.14471e-07	0.000341576	1.12252	0.331142	0.104096	0.999943	0.471571	-1.67487	1.29633e-16	1.56703e-14	-1.79451	-0.467	0.00722402	0.999581	-0.639205	0.978315	7.06861e-05	0.00202641	1.13427
ENSMUSG00000070000	Fcho1	8	FCH domain only 1 [Source:MGI Symbol;Acc:MGI:1921265]	74015	2.41664	1.04977	3.30896	2.44881	-0.818866	0.00252611	0.0239498	-1.0062	0.334812	0.105129	0.657957	0.471261	0.0826076	0.691528	0.999943	0.123965	-1.3495	2.34797e-09	6.69189e-08	-1.47144	-0.252844	0.135728	0.999581	-0.334153	0.977915	2.58646e-05	0.000931125	1.11355
ENSMUSG00000030816	Rnf40	7	ring finger protein 40 [Source:MGI Symbol;Acc:MGI:2142048]	233900	3.26938	1.43907	4.41532	3.70701	-1.00067	1.23062e-05	0.000833388	-1.14063	0.222357	0.243187	0.81864	0.287886	-0.0425081	0.832892	0.999943	-0.0610201	-1.36291	2.01414e-16	2.33801e-14	-1.42291	-0.263808	0.100171	0.999581	-0.336262	0.977155	7.63496e-07	5.34304e-05	1.06396
ENSMUSG00000036578	Fxyd7	7	FXYD domain-containing ion transport regulator 7 [Source:MGI Symbol;Acc:MGI:1889006]	57780	6.59563	2.79934	8.26301	5.79019	-0.578431	0.0682235	0.191039	-0.816473	0.304523	0.180896	0.761413	0.564597	0.181369	0.412122	0.999943	0.346311	-1.19422	1.63139e-05	0.000163693	-1.3708	-0.136039	0.471268	0.999581	-0.205329	0.976513	9.67814e-05	0.00256059	1.14155
ENSMUSG00000058886	Deaf1	7	DEAF1, transcription factor [Source:MGI Symbol;Acc:MGI:1858496]	54006	4.88659	2.23061	5.66684	5.99158	-1.08948	2.58966e-07	6.78827e-05	-1.21277	-0.0287712	0.870438	0.982625	-0.0338712	-0.109032	0.541567	0.999943	-0.1359	-1.10882	7.30702e-09	1.88073e-07	-1.17583	-0.0713761	0.649968	0.999581	-0.088727	0.976164	6.58413e-07	4.73066e-05	1.06413
ENSMUSG00000035637	Grhpr	4	glyoxylate reductase/hydroxypyruvate reductase [Source:MGI Symbol;Acc:MGI:1923488]	76238	2.76806	1.1633	3.31418	3.21515	-0.863996	0.00719264	0.0461732	-1.25258	0.0496121	0.826255	0.980552	0.0934606	0.0114344	0.958818	0.999943	0.0330933	-1.12999	0.000110996	0.00083321	-1.33491	-0.0341644	0.858735	0.999581	-0.0440259	0.975523	0.000874683	0.0136546	1.26436
ENSMUSG00000017221	Psmd3	11	proteasome (prosome, macropain) 26S subunit, non-ATPase, 3 [Source:MGI Symbol;Acc:MGI:98858]	22123	4.05995	1.71003	5.97464	4.28427	-0.917601	0.000443497	0.00821139	-1.10589	0.396274	0.0409628	0.476295	0.521724	0.0250551	0.903622	0.999943	0.0352514	-1.50813	1.65224e-13	1.06473e-11	-1.62004	-0.361813	0.0285509	0.999581	-0.474036	0.97436	5.85774e-05	0.00177394	1.12512
ENSMUSG00000035215	Lsm7	10	LSM7 homolog, U6 small nuclear RNA and mRNA degradation associated [Source:MGI Symbol;Acc:MGI:1913344]	66094	3.66924	1.5464	4.27834	4.12818	-0.838315	0.00861212	0.0515595	-1.19811	0.0522872	0.816873	0.97929	0.0944799	0.0580592	0.793067	0.999943	0.13322	-1.10866	9.0459e-05	0.000703445	-1.28378	0.0224556	0.909259	0.999581	0.0564915	0.973861	0.00146246	0.0206652	1.3101
ENSMUSG00000034449	Dhrs11	11	dehydrogenase/reductase (SDR family) member 11 [Source:MGI Symbol;Acc:MGI:2652816]		1.65222	0.516785	1.59631	1.22377	-0.660841	0.0478699		-1.03144	0.223562	0.323716	0.866564	0.399376	0.253109	0.25322	0.999943	0.478506	-1.0383	0.00444288	0.0175394	-1.43298	0.0517601	0.793066	0.999581	0.0903723	0.973675	0.00404096	0.04403	1.50104
ENSMUSG00000050751	Pgbd5	8	piggyBac transposable element derived 5 [Source:MGI Symbol;Acc:MGI:2429955]	209966	17.0962	7.95322	21.2833	22.2598	-1.10587	1.62927e-06	0.000219641	-1.26471	-0.0207319	0.916129	0.988351	-0.0270064	-0.150201	0.460643	0.999943	-0.215083	-1.19387	9.80024e-18	1.51886e-15	-1.23048	-0.146405	0.311336	0.999581	-0.174006	0.973366	3.16437e-09	6.17484e-07	1.03214
ENSMUSG00000008348	Ubc	5	ubiquitin C [Source:MGI Symbol;Acc:MGI:98889]	22190	17.5675	7.47983	19.5047	19.2765	-1.08173	1.14067e-10	2.86308e-07	-1.15288	0.0437706	0.758755	0.974237	0.0490072	-0.0386916	0.840852	0.999943	-0.0534927	-1.16182	1.32037e-15	1.29293e-13	-1.20015	-0.0658916	0.704545	0.999581	-0.091018	0.972429	9.12184e-06	0.000401621	1.08736
ENSMUSG00000062906	Hdac10	15	histone deacetylase 10 [Source:MGI Symbol;Acc:MGI:2158340]	170787	1.5909	0.668538	1.79839	2.01134	-1.0329	0.000553747	0.00940056	-1.36725	-0.0758869	0.731748	0.97195	-0.118349	-0.116727	0.593782	0.999943	-0.20174	-1.10318	2.08577e-05	0.000201874	-1.24094	-0.0451536	0.804261	0.999581	-0.0704077	0.972079	0.000167156	0.00393205	1.14748
ENSMUSG00000047921	Trappc9	15	trafficking protein particle complex 9 [Source:MGI Symbol;Acc:MGI:1923760]	76510	4.82041	2.25099	5.78919	5.69762	-1.02339	3.92376e-07	9.27405e-05	-1.12722	0.044554	0.793928	0.977123	0.0531512	-0.0523845	0.763145	0.999943	-0.0626285	-1.12035	3.86604e-10	1.30792e-08	-1.17797	-0.0862445	0.569614	0.999581	-0.101508	0.971795	1.47603e-07	1.432e-05	1.05031
ENSMUSG00000033707	Lrrc24	15	leucine rich repeat containing 24 [Source:MGI Symbol;Acc:MGI:3605040]	378937	1.25122	0.481267	2.32239	1.27754	-0.713987	0.0364349	0.128356	-1.19938	0.462051	0.042892	0.483586	0.896332	0.0810639	0.714347	0.999943	0.177298	-1.6536	5.30865e-07	8.30063e-06	-2.08711	-0.429393	0.0266099	0.999581	-0.703547	0.970847	0.0022175	0.0282858	1.35488
ENSMUSG00000045348	Nyap1	5	neuronal tyrosine-phosphorylated phosphoinositide 3-kinase adaptor 1 [Source:MGI Symbol;Acc:MGI:2443880]	243300	1.18374	0.457989	1.66185	1.118	-0.79543	0.00801679	0.0494798	-1.05723	0.409518	0.0566564	0.544406	0.615113	0.100573	0.646224	0.999943	0.170972	-1.47737	8.34267e-09	2.11621e-07	-1.66331	-0.278045	0.138704	0.999581	-0.432635	0.97067	0.000628903	0.0105361	1.21011
ENSMUSG00000029482	Aacs	5	acetoacetyl-CoA synthetase [Source:MGI Symbol;Acc:MGI:1926144]	78894	3.33146	1.49858	4.77272	3.86107	-0.973479	9.53193e-05	0.00311604	-1.14534	0.247403	0.220136	0.801831	0.337949	-0.0357342	0.862259	0.999943	-0.0510876	-1.38676	4.41932e-12	2.18202e-10	-1.47823	-0.282911	0.0976801	0.999581	-0.374936	0.970226	6.09452e-06	0.000293151	1.0783
ENSMUSG00000078570	1110065P20Rik	4	RIKEN cDNA 1110065P20 gene [Source:MGI Symbol;Acc:MGI:1916170]	68920	5.54577	2.5238	5.99994	5.38643	-0.740403	0.00355227	0.0300078	-0.87844	0.133996	0.505418	0.926419	0.182903	0.174513	0.388322	0.999943	0.255277	-0.960149	5.489e-05	0.000460561	-1.05775	0.0563118	0.753892	0.999581	0.0880057	0.969744	3.96656e-05	0.00130486	1.11831
ENSMUSG00000020926	Adam11	11	a disintegrin and metallopeptidase domain 11 [Source:MGI Symbol;Acc:MGI:1098667]	11488	2.94609	1.3234	4.98498	3.94319	-1.17552	7.68888e-07	0.000137767	-1.36009	0.293311	0.119015	0.683773	0.376685	-0.190949	0.328945	0.999943	-0.2594	-1.62068	1.51276e-16	1.81084e-14	-1.72997	-0.488244	0.00256409	0.999581	-0.621845	0.96969	8.43986e-06	0.000379396	1.08514
ENSMUSG00000068735	Trp53i11	2	transformation related protein 53 inducible protein 11 [Source:MGI Symbol;Acc:MGI:2670995]	277414	2.66315	1.1742	3.39523	3.18528	-0.967427	0.000705933	0.0110414	-1.23353	0.0826452	0.694289	0.967827	0.120276	-0.0585114	0.78141	0.999943	-0.086229	-1.21863	4.89201e-07	7.71802e-06	-1.3518	-0.156298	0.333659	0.999581	-0.19265	0.969075	8.60095e-05	0.00234008	1.13394
ENSMUSG00000040824	Snrpd2	7	small nuclear ribonucleoprotein D2 [Source:MGI Symbol;Acc:MGI:98345]	107686	10.3795	4.81201	9.40332	10.2328	-0.751608	0.00218155	0.0219323	-0.878616	-0.0676489	0.714924	0.971322	-0.0848044	0.184087	0.369511	0.999943	0.271996	-0.734827	0.00050727	0.00293287	-0.790222	0.263043	0.140067	0.999581	0.373204	0.968975	9.29421e-05	0.00247976	1.13531
ENSMUSG00000042524	Sun2	15	Sad1 and UNC84 domain containing 2 [Source:MGI Symbol;Acc:MGI:2443011]	223697	1.85036	0.787109	2.43143	1.96995	-0.89887	0.000948405	0.0133118	-1.10609	0.251422	0.224285	0.806724	0.357534	0.0153799	0.942573	0.999943	0.0223695	-1.35049	1.07887e-10	4.10205e-09	-1.45469	-0.232405	0.179194	0.999581	-0.322986	0.968294	5.86769e-05	0.00177394	1.11129
ENSMUSG00000024906	Mus81	19	MUS81 structure-specific endonuclease subunit [Source:MGI Symbol;Acc:MGI:1918961]	71711	2.54143	1.13423	3.21351	2.89343	-0.908901	0.00100358	0.0137785	-1.12785	0.120583	0.573663	0.943046	0.184768	-0.00295402	0.988745	0.999943	0.00235731	-1.16309	4.93225e-06	5.85324e-05	-1.30631	-0.118953	0.511807	0.999581	-0.167556	0.966781	4.54013e-05	0.00145183	1.11257
ENSMUSG00000025408	Ddit3	10	DNA-damage inducible transcript 3 [Source:MGI Symbol;Acc:MGI:109247]	13198	4.77512	2.07724	5.59165	4.82543	-0.779014	0.00665202	0.0439586	-0.991881	0.172257	0.417998	0.900183	0.256157	0.110993	0.605332	0.999943	0.185048	-1.10907	1.42361e-05	0.000145584	-1.24173	-0.0430744	0.81473	0.999581	-0.0561466	0.966615	0.000235466	0.00512474	1.16065
ENSMUSG00000037979	Ccdc92	5	coiled-coil domain containing 92 [Source:MGI Symbol;Acc:MGI:106485]	215707	2.76827	1.17382	4.20141	2.78323	-0.844495	0.00155896	0.017734	-1.02839	0.458629	0.025758	0.38828	0.646579	0.0738382	0.724665	0.999943	0.108776	-1.51266	7.25012e-11	2.84295e-09	-1.66623	-0.358623	0.0483929	0.999581	-0.525121	0.966039	9.74011e-05	0.00256565	1.12164
ENSMUSG00000051768	Xrcc1	7	X-ray repair complementing defective repair in Chinese hamster cells 1 [Source:MGI Symbol;Acc:MGI:99137]	22594	2.96443	1.25448	3.83499	3.12783	-0.937631	0.00014907	0.00405007	-1.099	0.2391	0.227829	0.809125	0.321179	0.0204205	0.921182	0.999943	0.0252374	-1.30087	7.54002e-09	1.93501e-07	-1.4164	-0.191571	0.293798	0.999581	-0.283358	0.965764	7.17231e-05	0.0020409	1.11015
ENSMUSG00000022174	Dad1	14	defender against cell death 1 [Source:MGI Symbol;Acc:MGI:101912]	13135	5.75962	2.69451	5.4111	5.2696	-0.65196	0.00506578	0.0370958	-0.745865	0.0622638	0.729646	0.971727	0.0786137	0.264668	0.205098	0.999943	0.400965	-0.776567	3.62995e-05	0.000326453	-0.82058	0.230733	0.208144	0.999581	0.339303	0.965668	0.000103269	0.00267875	1.13168
ENSMUSG00000003420	Fcgrt	7	Fc receptor, IgG, alpha chain transporter [Source:MGI Symbol;Acc:MGI:103017]	14132	3.35557	1.45708	3.27677	2.83077	-0.607205	0.0262527	0.104062	-0.744603	0.176331	0.379292	0.885511	0.240893	0.289865	0.160776	0.999943	0.431703	-0.875815	0.00078592	0.00422047	-0.984321	0.13759	0.454557	0.999581	0.205612	0.965488	0.000287889	0.00593999	1.16416
ENSMUSG00000024012	Mtch1	17	mitochondrial carrier 1 [Source:MGI Symbol;Acc:MGI:1929261]	56462	44.1271	20.778	52.8704	49.6722	-0.937006	7.66699e-06	0.00063839	-1.04183	0.102703	0.565337	0.941809	0.126775	0.00958192	0.960472	0.999943	0.0132215	-1.12759	1.53651e-15	1.46369e-13	-1.16321	-0.0826007	0.577441	0.999581	-0.0988803	0.96543	1.0661e-07	1.12313e-05	1.03929
ENSMUSG00000030835	Nomo1	7	nodal modulator 1 [Source:MGI Symbol;Acc:MGI:2385850]	211548	6.34723	2.98117	8.23136	6.59047	-0.860555	4.44076e-06	0.000445808	-0.933878	0.302539	0.049087	0.512333	0.348032	0.0969949	0.550584	0.999943	0.117142	-1.22723	8.52977e-14	5.84023e-12	-1.28089	-0.186623	0.184452	0.999581	-0.216754	0.965084	8.57991e-08	9.38435e-06	1.0386
ENSMUSG00000096146	Kcnj11	7	potassium inwardly rectifying channel, subfamily J, member 11 [Source:MGI Symbol;Acc:MGI:107501]	16514	1.74994	0.762456	2.61229	2.14011	-1.05998	4.44049e-05	0.00188388	-1.27254	0.242756	0.216416	0.797256	0.323603	-0.105666	0.599453	0.999943	-0.148697	-1.45203	3.87273e-10	1.30792e-08	-1.59246	-0.346613	0.0409432	0.999581	-0.45927	0.964928	5.6721e-05	0.00173004	1.10962
ENSMUSG00000086784	Isoc2a	7	isochorismatase domain containing 2a [Source:MGI Symbol;Acc:MGI:3609243]		1.47929	0.592524	2.12141	1.68117	-0.974946	0.00104633	0.014052	-1.28533	0.221531	0.315598	0.863142	0.357034	-0.0196358	0.928359	0.999943	-0.0335128	-1.3754	3.98697e-06	4.86943e-05	-1.63742	-0.211097	0.282154	0.999581	-0.376012	0.964045	0.0010332	0.0157149	1.23727
ENSMUSG00000037606	Osbpl5	7	oxysterol binding protein-like 5 [Source:MGI Symbol;Acc:MGI:1930265]	79196	1.40628	0.595707	2.01594	1.4522	-0.91243	0.000227711	0.00529269	-1.07206	0.409577	0.0263464	0.392935	0.5203	0.0517768	0.792152	0.999943	0.0644055	-1.44227	6.74916e-10	2.15875e-08	-1.58843	-0.314484	0.0743351	0.999581	-0.443793	0.963868	0.000121984	0.00304906	1.12425
ENSMUSG00000062115	Rai1	11	retinoic acid induced 1 [Source:MGI Symbol;Acc:MGI:103291]	19377	0.901585	0.396147	1.73862	1.08705	-0.97326	0.000629928	0.0102963	-1.23671	0.4962	0.0191493	0.337268	0.728408	-0.0737655	0.729761	0.999943	-0.114268	-1.79597	2.8234e-16	3.21354e-14	-1.95539	-0.637561	0.000114838	0.288216	-0.829215	0.963814	4.28442e-05	0.00138554	1.10434
ENSMUSG00000041164	Zmiz2	11	zinc finger, MIZ-type containing 2 [Source:MGI Symbol;Acc:MGI:106374]	52915	1.66848	0.7334	2.52696	2.27312	-1.17133	6.14884e-06	0.000562103	-1.4048	0.14292	0.474252	0.919623	0.196336	-0.209148	0.310222	0.999943	-0.306182	-1.48373	6.1105e-13	3.60622e-11	-1.59391	-0.380788	0.0184765	0.999581	-0.489428	0.962352	1.88839e-05	0.000714261	1.08221
ENSMUSG00000006215	Zbtb17	4	zinc finger and BTB domain containing 17 [Source:MGI Symbol;Acc:MGI:107410]	22642	1.34262	0.569268	2.02536	1.84061	-1.07835	0.000478531	0.00854175	-1.47954	0.112961	0.609849	0.949102	0.186306	-0.161171	0.463676	0.999943	-0.284911	-1.46911	1.07076e-08	2.63971e-07	-1.65564	-0.323727	0.0707107	0.999581	-0.457069	0.962106	0.000415705	0.00775081	1.17517
ENSMUSG00000024942	Capn1	19	calpain 1 [Source:MGI Symbol;Acc:MGI:88263]	12333	1.99103	0.892868	2.43914	2.05815	-0.794806	0.00414948	0.0327585	-0.987682	0.205324	0.328992	0.867513	0.300815	0.0845112	0.68841	0.999943	0.134381	-1.16603	6.36453e-07	9.76861e-06	-1.28109	-0.113887	0.511704	0.999581	-0.152493	0.962092	5.06211e-05	0.00157476	1.10565
ENSMUSG00000002393	Nr2f6	8	nuclear receptor subfamily 2, group F, member 6 [Source:MGI Symbol;Acc:MGI:1352453]	13864	1.51543	0.584579	1.48552	1.20555	-0.610767	0.0437131	0.144368	-0.821615	0.208831	0.344102	0.867571	0.325555	0.279063	0.191614	0.999943	0.435248	-0.926887	0.00406643	0.0163424	-1.14485	0.0690447	0.724947	0.999581	0.121609	0.96183	0.00117011	0.0174731	1.24224
ENSMUSG00000015846	Rxra	2	retinoid X receptor alpha [Source:MGI Symbol;Acc:MGI:98214]	20181	1.91228	0.784122	2.52858	1.58069	-0.7048	0.0017135	0.0188751	-0.797534	0.563179	0.00225503	0.106295	0.70745	0.230709	0.269687	0.999943	0.340293	-1.40244	2.03535e-11	8.87452e-10	-1.50524	-0.229478	0.222893	0.999581	-0.356422	0.959463	0.000177934	0.00411791	1.12725
ENSMUSG00000018459	Slc13a3	2	solute carrier family 13 (sodium-dependent dicarboxylate transporter), member 3 [Source:MGI Symbol;Acc:MGI:2149635]	114644	1.76735	0.697527	1.9632	1.55142	-0.61997	0.0618006	0.179387	-0.955269	0.0920588	0.642497	0.958185	0.365794	0.100635	0.645219	0.999943	0.237161	-1.13411	9.7723e-05	0.000750938	-1.32784	-0.0620334	0.753256	0.999581	-0.119033	0.959384	0.00068353	0.0112107	1.18811
ENSMUSG00000020775	Mrpl38	11	mitochondrial ribosomal protein L38 [Source:MGI Symbol;Acc:MGI:1926269]	60441	6.23245	2.84472	8.34216	6.78589	-0.86448	0.000892462	0.0127853	-1.03685	0.254293	0.208106	0.787188	0.349637	0.0303332	0.882298	0.999943	0.0465651	-1.28732	4.09718e-10	1.37052e-08	-1.37937	-0.229569	0.153598	0.999581	-0.289403	0.958023	8.39352e-06	0.000379149	1.06655
ENSMUSG00000002210	Smg9	7	smg-9 homolog, nonsense mediated mRNA decay factor (C. elegans) [Source:MGI Symbol;Acc:MGI:1919247]	71997	1.71916	0.71013	2.64549	1.84141	-0.844	0.00613139	0.0417058	-1.15003	0.355391	0.10814	0.662821	0.576635	0.0173536	0.937226	0.999943	0.0314726	-1.52556	2.90791e-09	8.09046e-08	-1.71839	-0.354195	0.055197	0.999581	-0.532504	0.957234	0.000483786	0.00865372	1.16567
ENSMUSG00000024393	Prrc2a	17	proline-rich coiled-coil 2A [Source:MGI Symbol;Acc:MGI:1915467]	53761	2.45251	1.11315	3.96739	2.68273	-0.885477	0.00047277	0.00849137	-1.0499	0.447228	0.0263766	0.393046	0.610294	0.0057101	0.978121	0.999943	0.00873736	-1.58177	2.4017e-22	8.41941e-20	-1.65153	-0.485799	0.00103107	0.999581	-0.588514	0.957164	8.7039e-07	6.00255e-05	1.04034
ENSMUSG00000014859	E2f4	8	E2F transcription factor 4 [Source:MGI Symbol;Acc:MGI:103012]	104394	3.87718	1.69654	4.19303	3.89019	-0.823917	0.00113267	0.0147724	-0.974425	0.104395	0.601255	0.947336	0.142798	0.0843279	0.680374	0.999943	0.119657	-1.02791	2.97241e-06	3.80573e-05	-1.11246	-0.00281406	0.987059	0.999581	-0.010106	0.957048	3.1285e-05	0.00107661	1.07924
ENSMUSG00000026197	Zfand2b	1	zinc finger, AN1 type domain 2B [Source:MGI Symbol;Acc:MGI:1916068]	68818	3.01779	1.29696	3.58028	3.7697	-0.996207	0.000893303	0.0127853	-1.32509	-0.0251195	0.908323	0.987077	-0.0325229	-0.0568666	0.794689	0.999943	-0.0879762	-1.10215	9.29995e-05	0.000719337	-1.284	-0.0295976	0.877235	0.999581	-0.0393316	0.956749	0.000852744	0.0133729	1.21893
ENSMUSG00000053398	Phgdh	3	3-phosphoglycerate dehydrogenase [Source:MGI Symbol;Acc:MGI:1355330]	236539	10.3291	4.87334	11.5027	13.3317	-1.04903	2.16152e-05	0.0011737	-1.23011	-0.130065	0.530247	0.934279	-0.182308	-0.0619529	0.77491	0.999943	-0.0995188	-0.983402	2.38692e-07	4.12197e-06	-1.04157	0.0617917	0.744806	0.999581	0.10001	0.956675	8.55362e-05	0.00234008	1.11239
ENSMUSG00000041130	Zfp598	17	zinc finger protein 598 [Source:MGI Symbol;Acc:MGI:2670965]	213753	1.90922	0.726904	2.83077	2.06623	-0.934168	0.00263072	0.0245632	-1.28975	0.307064	0.168301	0.748087	0.509483	-0.0218007	0.921584	0.999943	-0.0483144	-1.61798	6.69376e-12	3.18827e-10	-1.78671	-0.325772	0.0915936	0.999581	-0.546888	0.956481	0.00113754	0.017075	1.22152
ENSMUSG00000033174	Mgll	6	monoglyceride lipase [Source:MGI Symbol;Acc:MGI:1346042]	23945	12.8384	6.14807	14.2112	13.6937	-0.832124	9.70693e-05	0.00314326	-0.929489	0.0639347	0.737269	0.972025	0.0827831	0.0726252	0.709805	0.999943	0.0996452	-0.970939	2.68413e-10	9.41569e-09	-1.00715	0.0244505	0.874533	0.999581	0.0316814	0.956264	2.64117e-09	5.39932e-07	1.0126
ENSMUSG00000047085	Lrrc4b	7	leucine rich repeat containing 4B [Source:MGI Symbol;Acc:MGI:3027390]	272381	2.8287	1.15309	4.64658	3.18948	-0.931455	0.00211768	0.0215292	-1.24974	0.357527	0.110024	0.66637	0.600572	-0.0355648	0.872385	0.999943	-0.0705371	-1.66325	2.03163e-12	1.0726e-10	-1.83719	-0.405336	0.0344682	0.999581	-0.658565	0.956236	0.000445368	0.00815337	1.16016
ENSMUSG00000022756	Slc7a4	16	solute carrier family 7 (cationic amino acid transporter, y+ system), member 4 [Source:MGI Symbol;Acc:MGI:2146512]	224022	7.51176	3.40745	7.34104	7.11264	-0.779877	4.52114e-05	0.00190467	-0.848983	0.0574019	0.742806	0.972247	0.0686593	0.165198	0.358464	0.999943	0.207376	-0.867144	4.47468e-06	5.39052e-05	-0.916698	0.11507	0.498413	0.999581	0.151907	0.955848	1.58316e-06	9.85001e-05	1.0443
ENSMUSG00000019370	Calm3	7	calmodulin 3 [Source:MGI Symbol;Acc:MGI:103249]	12315	227.958	109.525	233.543	250.828	-0.894995	4.51807e-06	0.000450375	-0.979275	-0.0518628	0.756572	0.974143	-0.0616258	0.0420272	0.82171	0.999943	0.0546857	-0.890916	7.31604e-13	4.2742e-11	-0.912398	0.112121	0.420365	0.999581	0.1311	0.954396	2.87741e-08	3.86023e-06	1.01865
ENSMUSG00000002763	Pex6	17	peroxisomal biogenesis factor 6 [Source:MGI Symbol;Acc:MGI:2385054]	224824	1.29804	0.539443	1.63327	1.64653	-1.07705	0.000204267	0.00495103	-1.39143	0.0234839	0.912355	0.987695	0.0436834	-0.136941	0.518737	0.999943	-0.214308	-1.23196	7.35127e-06	8.21244e-05	-1.42551	-0.157414	0.393251	0.999581	-0.245282	0.953857	0.000442923	0.00811727	1.16057
ENSMUSG00000027327	1700037H04Rik	2	RIKEN cDNA 1700037H04 gene [Source:MGI Symbol;Acc:MGI:1914576]	67326	4.24118	1.91216	4.07297	3.78839	-0.664945	0.00616017	0.0418507	-0.771688	0.0937448	0.640912	0.957696	0.123754	0.242261	0.199175	0.999943	0.318878	-0.80463	0.00151482	0.00722298	-0.895303	0.143712	0.427121	0.999581	0.209111	0.95341	2.92766e-05	0.00102125	1.07776
ENSMUSG00000018865	Sult4a1	15	sulfotransferase family 4A, member 1 [Source:MGI Symbol;Acc:MGI:1888971]	29859	26.1721	12.0716	36.758	29.6282	-0.953895	1.57956e-05	0.000967907	-1.07627	0.271485	0.153112	0.728721	0.349452	-0.0252154	0.898855	0.999943	-0.0348548	-1.36655	1.66452e-18	2.94704e-16	-1.41965	-0.301283	0.0513843	0.999581	-0.371063	0.953025	1.55998e-07	1.47973e-05	1.02528
ENSMUSG00000037103	Dcaf15	8	DDB1 and CUL4 associated factor 15 [Source:MGI Symbol;Acc:MGI:2684420]	212123	1.62311	0.647001	1.99324	1.76892	-0.977675	0.000552457	0.00939908	-1.24053	0.134573	0.518285	0.929432	0.190046	-0.0124561	0.952466	0.999943	-0.0281234	-1.20857	4.10845e-05	0.000360136	-1.42938	-0.122916	0.521972	0.999581	-0.205873	0.952015	0.000960022	0.0147323	1.19994
ENSMUSG00000001082	Mfsd10	5	major facilitator superfamily domain containing 10 [Source:MGI Symbol;Acc:MGI:1915544]	68294	1.15295	0.415958	1.45865	1.16615	-0.777061	0.0216944		-1.26416	0.180648	0.42899	0.905516	0.368046	0.0401032	0.855379	0.999943	0.0880181	-1.29196	8.38685e-05	0.000661885	-1.62326	-0.134917	0.494092	0.999581	-0.267644	0.951193	0.00314502	0.0363251	1.33478
ENSMUSG00000026223	Itm2c	1	integral membrane protein 2C [Source:MGI Symbol;Acc:MGI:1927594]		105.961	50.402	115.229	115.175	-0.88612	9.75311e-06	0.000730451	-0.975066	0.0278272	0.875799	0.982721	0.0342918	0.0378233	0.841664	0.999943	0.0499044	-0.975656	8.3501e-13	4.79871e-11	-1.00423	0.0249841	0.863496	0.999581	0.0298926	0.95082	8.80375e-09	1.3998e-06	1.00928
ENSMUSG00000036565	Ttyh3	5	tweety family member 3 [Source:MGI Symbol;Acc:MGI:1925589]	78339	1.74692	0.736156	2.58251	1.81344	-0.876042	0.00129198	0.0159302	-1.07777	0.379322	0.0715748	0.5865	0.551488	0.0278859	0.897883	0.999943	0.0439739	-1.50742	3.50699e-13	2.14932e-11	-1.62118	-0.332111	0.0710554	0.999581	-0.495172	0.949948	0.000153354	0.00366767	1.10569
ENSMUSG00000003421	Nosip	7	nitric oxide synthase interacting protein [Source:MGI Symbol;Acc:MGI:1913644]	66394	4.1385	1.92965	5.67981	4.77388	-0.905463	0.000470173	0.00847809	-1.0855	0.202489	0.325146	0.867274	0.285253	0.0259615	0.903176	0.999943	0.0484898	-1.25678	9.1725e-09	2.30999e-07	-1.36447	-0.153468	0.40934	0.999581	-0.219982	0.949749	0.000119808	0.00300782	1.11683
ENSMUSG00000020400	Tnip1	11	TNFAIP3 interacting protein 1 [Source:MGI Symbol;Acc:MGI:1926194]	57783	1.28384	0.542203	1.95874	1.46176	-0.930634	0.00150601	0.0174448	-1.21136	0.321425	0.129987	0.700324	0.474905	-0.0280725	0.896067	0.999943	-0.0466643	-1.48536	9.39782e-09	2.35996e-07	-1.67818	-0.350814	0.0524714	0.999581	-0.508404	0.949565	0.000429803	0.00796179	1.14856
ENSMUSG00000025858	Get4	5	golgi to ER traffic protein 4 [Source:MGI Symbol;Acc:MGI:1914854]	67604	2.34098	1.04922	2.88413	2.26545	-0.71469	0.00970537	0.055462	-0.885212	0.275978	0.183989	0.763808	0.397739	0.15053	0.468606	0.999943	0.230172	-1.14794	2.58115e-06	3.35384e-05	-1.27589	-0.113123	0.516081	0.999581	-0.153338	0.949406	8.56034e-05	0.00234008	1.09916
ENSMUSG00000048707	Tprn	2	taperin [Source:MGI Symbol;Acc:MGI:2139535]	97031	1.38778	0.575005	1.78622	1.24181	-0.63806	0.0400536	0.136419	-0.879436	0.329039	0.147264	0.724367	0.603718	0.161416	0.462968	0.999943	0.285938	-1.22783	3.91932e-05	0.000346783	-1.46951	-0.167418	0.392048	0.999581	-0.305327	0.949259	0.000454367	0.00824778	1.14732
ENSMUSG00000073433	Arhgdig	17	Rho GDP dissociation inhibitor (GDI) gamma [Source:MGI Symbol;Acc:MGI:108430]	14570	8.12077	3.67715	9.05115	7.53467	-0.691661	0.00696362	0.0452571	-0.823619	0.227057	0.24969	0.823222	0.301201	0.19441	0.323199	0.999943	0.267582	-1.02402	1.20568e-05	0.00012578	-1.12128	-0.0171123	0.920095	0.999581	-0.0198726	0.946417	4.4273e-05	0.00142623	1.07656
ENSMUSG00000010362	Rdm1	11	RAD52 motif 1 [Source:MGI Symbol;Acc:MGI:1913849]	66599	2.15909	0.862183	2.04907	1.73953	-0.558828	0.0805538		-0.79748	0.173876	0.43273	0.90651	0.286112	0.29984	0.165732	0.999943	0.499782	-0.84629	0.0122119	0.0399684	-1.08127	0.130409	0.50566	0.999581	0.228234	0.946184	0.00237537	0.029724	1.28622
ENSMUSG00000047284	Neurl4	11	neuralized E3 ubiquitin protein ligase 4 [Source:MGI Symbol;Acc:MGI:1921092]	216860	4.54112	2.06927	6.40855	4.78359	-0.897997	1.25627e-05	0.000842774	-0.993392	0.388016	0.0220154	0.361208	0.46684	0.0354874	0.850524	0.999943	0.0454751	-1.40273	7.4439e-21	2.10446e-18	-1.45502	-0.334259	0.0257884	0.999581	-0.408909	0.945711	8.00201e-07	5.56318e-05	1.02484
ENSMUSG00000036606	Plxnb2	15	plexin B2 [Source:MGI Symbol;Acc:MGI:2154239]	140570	2.82932	1.26042	3.69277	2.36117	-0.602188	0.0118964	0.0631959	-0.695807	0.537203	0.00348403	0.131788	0.677467	0.291289	0.125722	0.999943	0.384327	-1.27348	1.19678e-09	3.67374e-08	-1.36999	-0.214677	0.191655	0.999581	-0.280088	0.945638	3.02813e-05	0.00104837	1.06636
ENSMUSG00000073411	H2-D1	17	histocompatibility 2, D region locus 1 [Source:MGI Symbol;Acc:MGI:95896]		5.13127	2.33165	4.7687	3.61007	-0.334615	0.196031	0.378385	-0.398487	0.328882	0.0996491	0.644517	0.447634	0.465952	0.0237327	0.880359	0.685615	-0.780939	0.000150784	0.00107875	-0.838693	0.193383	0.247764	0.999581	0.252256	0.945097	2.75369e-05	0.000972969	1.06848
ENSMUSG00000038517	Tbkbp1	11	TBK1 binding protein 1 [Source:MGI Symbol;Acc:MGI:1920424]	73174	2.82575	1.26168	3.46295	2.71528	-0.719956	0.00786093	0.0489105	-0.882577	0.271793	0.19731	0.775731	0.397029	0.117481	0.582404	0.999943	0.185702	-1.18989	1.55156e-09	4.63301e-08	-1.27057	-0.14604	0.381818	0.999581	-0.198456	0.944547	1.42604e-05	0.000574834	1.05034
ENSMUSG00000030086	Chchd6	6	coiled-coil-helix-coiled-coil-helix domain containing 6 [Source:MGI Symbol;Acc:MGI:1913348]	66098	5.08335	2.41208	5.90622	5.39229	-0.817222	0.000517529	0.00898023	-0.940002	0.129149	0.499934	0.925456	0.168641	0.0800135	0.686827	0.999943	0.114652	-1.04387	2.35024e-08	5.27016e-07	-1.10369	-0.0351118	0.826692	0.999581	-0.0389321	0.944006	2.59687e-06	0.000147173	1.03901
ENSMUSG00000035671	Zswim4	8	zinc finger SWIM-type containing 4 [Source:MGI Symbol;Acc:MGI:2443726]	212168	1.00203	0.42813	1.4217	1.22579	-0.950019	0.00199614	0.0207608	-1.2927	0.164768	0.458882	0.913216	0.274304	-0.0871459	0.692282	0.999943	-0.156751	-1.39697	1.89499e-08	4.38198e-07	-1.55615	-0.292885	0.0996509	0.999581	-0.41845	0.943261	0.00030095	0.00611587	1.11628
ENSMUSG00000020519	Sap30l	11	SAP30-like [Source:MGI Symbol;Acc:MGI:1354709]		3.72577	1.64991	4.32511	4.29103	-0.91474	0.00134439	0.0162509	-1.16406	0.0340664	0.872692	0.98264	0.0499382	-0.0156422	0.94079	0.999943	-0.0187258	-1.06038	8.71267e-05	0.000683068	-1.20867	-0.0433264	0.812378	0.999581	-0.0541872	0.943234	0.000292801	0.00599281	1.12901
ENSMUSG00000026768	Itga8	2	integrin alpha 8 [Source:MGI Symbol;Acc:MGI:109442]	241226	17.041	8.39086	17.7242	11.6715	-0.246801	0.106416	0.256346	-0.260336	0.52658	0.00304851	0.123745	0.646639	0.601029	0.000512895	0.0990475	0.740409	-0.872465	5.62992e-08	1.14879e-06	-0.908807	0.0814383	0.630714	0.999581	0.107908	0.942238	1.10879e-09	2.75945e-07	0.993144
ENSMUSG00000018042	Cyb5r3	15	cytochrome b5 reductase 3 [Source:MGI Symbol;Acc:MGI:94893]	109754	7.75043	3.63454	8.03076	6.67011	-0.593716	0.00440284	0.0340187	-0.657938	0.249635	0.153057	0.728703	0.305658	0.283057	0.130052	0.999943	0.369186	-0.922484	4.53565e-09	1.22121e-07	-0.959066	0.0652255	0.65993	0.999581	0.0771774	0.942009	2.33817e-07	2.06964e-05	1.01302
ENSMUSG00000026688	Mgst3	1	microsomal glutathione S-transferase 3 [Source:MGI Symbol;Acc:MGI:1913697]	66447	17.2282	8.19917	17.6618	15.5662	-0.607699	0.0130638	0.0668301	-0.708718	0.171783	0.382198	0.888201	0.226769	0.277005	0.182417	0.999943	0.415523	-0.859434	0.000130681	0.000956798	-0.932525	0.131745	0.48231	0.999581	0.205058	0.941686	0.000180532	0.00416679	1.10864
ENSMUSG00000024856	Cdk2ap2	19	CDK2-associated protein 2 [Source:MGI Symbol;Acc:MGI:1098779]	52004	1.99109	0.770492	2.52602	1.99746	-0.743384	0.0258348		-1.1562	0.21646	0.337542	0.867513	0.384633	0.0891466	0.68608	0.999943	0.168764	-1.1992	0.000383047	0.00233939	-1.5346	-0.118848	0.540147	0.999581	-0.201528	0.941511	0.00306956	0.0355912	1.30839
ENSMUSG00000040356	Skiv2l	17	superkiller viralicidic activity 2-like (S. cerevisiae) [Source:MGI Symbol;Acc:MGI:1099835]		3.1886	1.44645	4.4831	3.90528	-0.996584	0.00018264	0.00461656	-1.21249	0.165469	0.431449	0.906211	0.239908	-0.0965277	0.652209	0.999943	-0.153669	-1.37039	2.10454e-14	1.5969e-12	-1.44367	-0.295123	0.070484	0.999581	-0.38027	0.941144	7.8727e-06	0.000361471	1.04055
ENSMUSG00000001229	Dpp9	17	dipeptidylpeptidase 9 [Source:MGI Symbol;Acc:MGI:2443967]	224897	1.74558	0.818075	2.54941	2.27739	-1.08353	9.54521e-06	0.000724197	-1.26632	0.156435	0.398229	0.895913	0.200562	-0.13606	0.485211	0.999943	-0.178687	-1.3582	7.78841e-11	3.02025e-09	-1.46191	-0.292134	0.0703905	0.999581	-0.364185	0.941112	3.72367e-05	0.00124161	1.0717
ENSMUSG00000024560	Cxxc1	18	CXXC finger 1 (PHD domain) [Source:MGI Symbol;Acc:MGI:1921572]	74322	2.51555	1.07717	3.80864	3.21087	-1.09745	6.59996e-05	0.00242847	-1.36197	0.209922	0.303347	0.854767	0.293858	-0.15021	0.47996	0.999943	-0.237764	-1.5095	1.8846e-11	8.25834e-10	-1.64789	-0.371581	0.0340445	0.999581	-0.519057	0.939838	0.000258108	0.00551273	1.10789
ENSMUSG00000041354	Rgl2	17	ral guanine nucleotide dissociation stimulator-like 2 [Source:MGI Symbol;Acc:MGI:107483]	19732	2.35254	0.861076	3.40266	2.33201	-0.91701	0.00234316	0.0229553	-1.22244	0.366405	0.0959908	0.636064	0.5814	0.0273125	0.90172	0.999943	0.0533004	-1.6212	2.56188e-11	1.1006e-09	-1.79572	-0.267038	0.177091	0.999581	-0.517246	0.938774	0.0024506	0.0303829	1.25889
ENSMUSG00000041571	Selenow	7	selenoprotein W [Source:MGI Symbol;Acc:MGI:1100878]	20364	159.572	78.419	163.473	193.683	-0.97023	6.23455e-06	0.000562103	-1.08579	-0.16144	0.377692	0.883633	-0.201598	0.00324104	0.987782	0.999943	0.00567461	-0.850885	1.79996e-09	5.2847e-08	-0.877883	0.153524	0.403736	0.999581	0.22454	0.938672	6.23875e-05	0.00186641	1.07417
ENSMUSG00000027546	Atp9a	2	ATPase, class II, type 9A [Source:MGI Symbol;Acc:MGI:1330826]	11981	20.0695	9.5047	27.4537	22.0794	-0.884819	6.6589e-05	0.00244189	-0.999492	0.279313	0.133999	0.706499	0.354402	0.0147812	0.940181	0.999943	0.0205057	-1.3046	1.00689e-19	2.35316e-17	-1.34737	-0.274027	0.0487292	0.999581	-0.320186	0.936655	1.13297e-07	1.15806e-05	1.00342
ENSMUSG00000054793	Cadm4	7	cell adhesion molecule 4 [Source:MGI Symbol;Acc:MGI:2449088]	260299	8.39058	3.66866	12.6168	7.8081	-0.710741	0.00790229	0.0490766	-0.866617	0.519873	0.0125115	0.266175	0.738966	0.12778	0.554176	0.999943	0.208327	-1.52221	3.51685e-19	7.51748e-17	-1.59567	-0.390036	0.0211927	0.999581	-0.51857	0.935876	3.82114e-05	0.00126918	1.05609
ENSMUSG00000078532	Nkain1	4	Na+/K+ transporting ATPase interacting 1 [Source:MGI Symbol;Acc:MGI:1914399]	67149	3.75633	1.50584	3.63731	4.62857	-1.0048	0.00117734	0.0150953	-1.38181	-0.16998	0.449027	0.911197	-0.28019	-0.0873727	0.693137	0.999943	-0.170796	-0.93808	0.000839019	0.00445917	-1.08915	0.0791062	0.685202	0.999581	0.12247	0.935298	0.00144865	0.0205249	1.19405
ENSMUSG00000026204	Ptprn	1	protein tyrosine phosphatase, receptor type, N [Source:MGI Symbol;Acc:MGI:102765]	19275	13.2957	5.97002	19.4946	15.6159	-1.05395	5.46489e-07	0.000115456	-1.17372	0.300427	0.0662975	0.570658	0.354566	-0.0894683	0.636193	0.999943	-0.118541	-1.4554	4.81264e-18	7.95811e-16	-1.52351	-0.36927	0.0185068	0.999581	-0.46042	0.935279	1.33276e-05	0.000546207	1.04131
ENSMUSG00000033488	Cryzl2	1	crystallin zeta like 2 [Source:MGI Symbol;Acc:MGI:2448516]	226527	3.1875	1.43651	3.69634	1.65375	0.0103583	0.969283	0.986497	0.0132063	0.885362	8.76819e-06	0.00225238	1.19128	0.781818	0.000106607	0.0299452	1.11052	-1.06254	1.23527e-05	0.000128269	-1.1767	-0.0495591	0.77931	0.999581	-0.0665438	0.934911	0.00013269	0.00324117	1.08607
ENSMUSG00000036634	Mag	7	myelin-associated glycoprotein [Source:MGI Symbol;Acc:MGI:96912]	17136	15.6818	7.58164	22.6346	19.8526	-0.641429	0.063526	0.182551	-1.16032	0.082599	0.694318	0.967827	0.272121	-0.0375303	0.8567	0.999943	-0.114521	-1.30826	1.10197e-09	3.40658e-08	-1.4154	-0.236011	0.215556	0.999581	-0.371162	0.933935	2.66262e-06	0.00014812	1.02412
ENSMUSG00000040759	Cmtm5	14	CKLF-like MARVEL transmembrane domain containing 5 [Source:MGI Symbol;Acc:MGI:2447164]	67272	13.4975	6.4508	14.0477	14.3748	-0.767634	0.0040463	0.032286	-0.934451	0.0157072	0.941326	0.992706	0.0261598	0.117461	0.594849	0.999943	0.222012	-0.893445	2.6383e-06	3.4179e-05	-0.950327	0.12389	0.524812	0.999581	0.213721	0.933298	0.000522321	0.00919928	1.13707
ENSMUSG00000031765	Mt1	8	metallothionein 1 [Source:MGI Symbol;Acc:MGI:97171]	17748	29.6837	13.2697	29.498	33.4819	-0.557104	0.109237	0.260113	-1.11455	-0.0559984	0.802644	0.977123	-0.138562	0.0284468	0.8968	0.999943	0.0510187	-0.696005	0.0581822	0.139797	-0.967181	0.144037	0.426583	0.999581	0.205719	0.933272	0.000691187	0.0113146	1.14587
ENSMUSG00000028796	Phc2	4	polyhomeotic 2 [Source:MGI Symbol;Acc:MGI:1860454]	54383	2.89606	1.32655	3.75845	3.69848	-1.05809	3.88946e-05	0.00177027	-1.26497	0.0490097	0.804291	0.977123	0.0684455	-0.144225	0.478661	0.999943	-0.206092	-1.23961	4.76503e-10	1.57291e-08	-1.32633	-0.212583	0.155597	0.999581	-0.261415	0.932807	1.77374e-05	0.000683643	1.04236
ENSMUSG00000062012	Zfp13	17	zinc finger protein 13 [Source:MGI Symbol;Acc:MGI:99159]	22654	2.72008	1.21041	3.0387	2.76353	-0.790396	0.00365272	0.030468	-0.971241	0.122573	0.557732	0.941086	0.181456	0.0750296	0.72063	0.999943	0.114065	-1.03408	1.5313e-05	0.000155148	-1.14524	-0.0331458	0.851586	0.999581	-0.0544136	0.930787	0.000102217	0.00266354	1.06777
ENSMUSG00000034254	Agpat1	17	1-acylglycerol-3-phosphate O-acyltransferase 1 (lysophosphatidic acid acyltransferase, alpha) [Source:MGI Symbol;Acc:MGI:1932075]	55979	9.07931	4.17932	11.3299	9.5878	-0.858903	0.00020206	0.00493982	-0.982709	0.209015	0.27366	0.839147	0.270787	0.0390894	0.842124	0.999943	0.0527225	-1.17828	3.88495e-10	1.30953e-08	-1.24837	-0.159805	0.322799	0.999581	-0.20479	0.930323	4.09228e-06	0.000208595	1.01948
ENSMUSG00000019738	Polr2i	7	polymerase (RNA) II (DNA directed) polypeptide I [Source:MGI Symbol;Acc:MGI:1917170]		3.07348	1.26893	3.44684	3.04982	-0.676732	0.041873	0.14042	-1.04475	0.109947	0.63013	0.953812	0.223415	0.13881	0.525455	0.999943	0.350825	-1.01384	0.00163522	0.00767804	-1.25747	0.0586913	0.766331	0.999581	0.146173	0.930145	0.00449117	0.0477834	1.37342
ENSMUSG00000027952	Pmvk	3	phosphomevalonate kinase [Source:MGI Symbol;Acc:MGI:1915853]	68603	11.0189	5.17752	13.4614	10.4333	-0.649249	0.0165819	0.0777605	-0.79607	0.299054	0.141942	0.716804	0.413339	0.182625	0.380993	0.999943	0.275836	-1.12204	6.71915e-08	1.34906e-06	-1.20292	-0.102604	0.511642	0.999581	-0.122753	0.929318	4.78503e-05	0.00150873	1.05444
ENSMUSG00000036748	Cuedc2	19	CUE domain containing 2 [Source:MGI Symbol;Acc:MGI:1914366]	67116	9.47323	4.53729	12.3318	11.1515	-0.938566	5.91023e-05	0.00225497	-1.07762	0.147296	0.441233	0.909258	0.191382	-0.0474153	0.811845	0.999943	-0.065326	-1.21693	4.96189e-15	4.26333e-13	-1.2632	-0.207315	0.137874	0.999581	-0.242626	0.929246	2.13423e-07	1.9088e-05	0.996842
ENSMUSG00000029455	Aldh2	5	aldehyde dehydrogenase 2, mitochondrial [Source:MGI Symbol;Acc:MGI:99600]	11669	3.65189	1.49678	4.57377	3.0582	-0.731702	0.000818403	0.0121177	-0.820506	0.507621	0.00453069	0.151708	0.631	0.20647	0.326736	0.999943	0.310137	-1.34181	2.29317e-10	8.10378e-09	-1.44806	-0.188015	0.328118	0.999581	-0.310385	0.928489	0.000552548	0.0096036	1.11942
ENSMUSG00000024087	Cyp1b1	17	cytochrome P450, family 1, subfamily b, polypeptide 1 [Source:MGI Symbol;Acc:MGI:88590]	13078	1.69436	0.78757	1.63066	0.786093	0.153232	0.624852	0.778589	0.213815	0.596893	0.00846514	0.217778	1.06605	0.667779	0.00252251	0.263874	1.26302	-0.791997	0.000640327	0.00356193	-0.863439	0.15663	0.349615	0.999581	0.210374	0.928431	3.92901e-05	0.00129748	1.04904
ENSMUSG00000042766	Trim46	3	tripartite motif-containing 46 [Source:MGI Symbol;Acc:MGI:2673000]	360213	2.71193	1.21892	4.11905	3.52521	-1.07916	5.51845e-05	0.00215307	-1.3186	0.193384	0.329771	0.867513	0.260992	-0.153396	0.454475	0.999943	-0.221857	-1.43904	1.92388e-10	6.89605e-09	-1.57261	-0.361268	0.0293043	0.999581	-0.468904	0.928102	0.000157954	0.00376197	1.08018
ENSMUSG00000073838	Tufm	7	Tu translation elongation factor, mitochondrial [Source:MGI Symbol;Acc:MGI:1923686]	233870	8.77733	4.22424	10.8414	8.93384	-0.770205	0.000422586	0.00798626	-0.864935	0.262756	0.130284	0.700324	0.31979	0.125859	0.504274	0.999943	0.167573	-1.12778	4.84825e-11	1.95807e-09	-1.18096	-0.115349	0.448911	0.999581	-0.137411	0.92809	3.47005e-06	0.000182784	1.01854
ENSMUSG00000028789	Azin2	4	antizyme inhibitor 2 [Source:MGI Symbol;Acc:MGI:2442093]	242669	1.63628	0.71258	2.51136	2.18715	-0.970395	0.00232906	0.0228626	-1.39016	0.13029	0.565342	0.941809	0.236877	-0.0615352	0.78094	0.999943	-0.116013	-1.37952	1.46186e-06	2.0548e-05	-1.6158	-0.190429	0.334591	0.999581	-0.33492	0.92787	0.00234009	0.0294604	1.25165
ENSMUSG00000029507	Pus1	5	pseudouridine synthase 1 [Source:MGI Symbol;Acc:MGI:1929237]	56361	1.5465	0.639021	2.13246	1.33599	-0.618585	0.0447595	0.146443	-0.843245	0.451959	0.0382592	0.466827	0.702296	0.203032	0.349273	0.999943	0.335751	-1.31049	7.1131e-06	7.97687e-05	-1.54323	-0.225254	0.233048	0.999581	-0.353714	0.927867	0.0012289	0.0181405	1.16652
ENSMUSG00000028959	Fastk	5	Fas-activated serine/threonine kinase [Source:MGI Symbol;Acc:MGI:1913837]	66587	3.0127	1.4079	3.88801	3.78315	-1.02375	3.76684e-05	0.00173629	-1.20365	0.0576358	0.77301	0.976581	0.0797009	-0.12004	0.557484	0.999943	-0.172874	-1.20737	6.39661e-11	2.53665e-09	-1.27616	-0.191298	0.220153	0.999581	-0.238808	0.927727	3.19888e-06	0.000170594	1.01374
ENSMUSG00000031788	Kifc3	8	kinesin family member C3 [Source:MGI Symbol;Acc:MGI:109202]	16582	1.77423	0.794137	2.62411	2.06919	-0.845646	0.00642884	0.0430261	-1.16586	0.237433	0.286907	0.842942	0.394393	-0.027174	0.901856	0.999943	-0.0464999	-1.39645	6.69281e-09	1.74303e-07	-1.54826	-0.320911	0.0590926	0.999581	-0.426625	0.927582	0.000285623	0.00590929	1.09815
ENSMUSG00000040945	Rcc2	4	regulator of chromosome condensation 2 [Source:MGI Symbol;Acc:MGI:1919784]	108911	3.11944	1.37945	4.63644	3.54358	-0.944173	0.000373322	0.00748248	-1.14663	0.317934	0.115296	0.677231	0.436383	-0.0453929	0.829968	0.999943	-0.0711214	-1.477	2.8713e-14	2.12355e-12	-1.57408	-0.37828	0.0219305	0.999581	-0.495235	0.926902	8.21022e-05	0.00227396	1.05755
ENSMUSG00000027076	Timm10	2	translocase of inner mitochondrial membrane 10 [Source:MGI Symbol;Acc:MGI:1353429]	30059	12.8994	5.93365	12.0949	11.5105	-0.621685	0.0180136	0.0816988	-0.748872	0.0788608	0.671608	0.963364	0.0973254	0.278035	0.170591	0.999943	0.403844	-0.75415	0.00370609	0.0151071	-0.846485	0.20979	0.260012	0.999581	0.322801	0.926531	0.000738471	0.0119366	1.14021
ENSMUSG00000041375	Ccdc9	7	coiled-coil domain containing 9 [Source:MGI Symbol;Acc:MGI:1921443]	243846	1.9632	0.824375	2.44898	1.92612	-0.826846	0.00206934	0.0211921	-1.00585	0.285773	0.155867	0.733439	0.397253	0.0851502	0.684934	0.999943	0.123812	-1.24451	1.01739e-06	1.48979e-05	-1.39813	-0.163087	0.385389	0.999581	-0.261857	0.925444	0.000631675	0.0105517	1.11556
ENSMUSG00000070003	Ssbp4	8	single stranded DNA binding protein 4 [Source:MGI Symbol;Acc:MGI:1924150]	76900	1.60789	0.619708	2.74859	2.72657	-1.28526	8.33372e-05	0.00283567	-1.93324	0.027509	0.902443	0.985715	0.0522881	-0.342301	0.121131	0.999943	-0.636649	-1.60385	3.94677e-07	6.37008e-06	-1.97542	-0.421021	0.0272175	0.999581	-0.676046	0.925154	0.00339237	0.0384783	1.27558
ENSMUSG00000031785	Adgrg1	8	adhesion G protein-coupled receptor G1 [Source:MGI Symbol;Acc:MGI:1340051]	14766	2.70211	1.21582	3.35972	2.37893	-0.673392	0.00111976	0.0146761	-0.748343	0.45162	0.00598863	0.178271	0.532823	0.232384	0.21289	0.999943	0.296239	-1.20349	4.69245e-10	1.55187e-08	-1.28151	-0.167025	0.31918	0.999581	-0.224357	0.924707	2.99908e-05	0.00104041	1.03533
ENSMUSG00000031827	Cotl1	8	coactosin-like 1 (Dictyostelium) [Source:MGI Symbol;Acc:MGI:1919292]	72042	3.68788	1.65601	5.40261	5.32329	-1.0844	0.00034407	0.00704821	-1.45541	0.0399061	0.859651	0.982217	0.0741791	-0.208829	0.343852	0.999943	-0.382163	-1.35835	3.88313e-08	8.14156e-07	-1.51666	-0.295979	0.108247	0.999581	-0.442698	0.924497	8.66355e-05	0.00234284	1.05197
ENSMUSG00000039621	Prex1	2	phosphatidylinositol-3,4,5-trisphosphate-dependent Rac exchange factor 1 [Source:MGI Symbol;Acc:MGI:3040696]	277360	2.25553	1.03028	3.06173	2.44233	-0.900005	0.000115471	0.00343904	-1.034	0.297157	0.087829	0.619534	0.362669	0.0122402	0.948084	0.999943	0.015277	-1.30764	1.64884e-11	7.33523e-10	-1.39282	-0.274513	0.0653391	0.999581	-0.334668	0.92445	2.55499e-05	0.000925619	1.03538
ENSMUSG00000019659	Ccdc12	9	coiled-coil domain containing 12 [Source:MGI Symbol;Acc:MGI:1919904]	72654	4.86348	2.25729	4.77578	4.95813	-0.684128	0.0231641	0.0963392	-0.910392	-0.0136701	0.951493	0.994987	-0.0189685	0.107331	0.62548	0.999943	0.199281	-0.78085	0.00264332	0.0113894	-0.881784	0.149917	0.422855	0.999581	0.23414	0.924212	0.000197944	0.00449021	1.08878
ENSMUSG00000051243	Islr2	9	immunoglobulin superfamily containing leucine-rich repeat 2 [Source:MGI Symbol;Acc:MGI:2444277]	320563	2.151	0.971292	2.55668	2.53784	-0.908521	0.0016094	0.0180659	-1.16444	0.0284948	0.896516	0.985682	0.0472903	-0.0574829	0.791247	0.999943	-0.0952787	-1.09827	1.4192e-06	1.99966e-05	-1.20211	-0.0926382	0.592615	0.999581	-0.129021	0.92385	6.42138e-05	0.00190775	1.04968
ENSMUSG00000052087	Rgs14	13	regulator of G-protein signaling 14 [Source:MGI Symbol;Acc:MGI:1859709]	51791	8.6417	4.26659	8.8089	11.6923	-0.999813	0.000229418	0.00529758	-1.22997	-0.240139	0.268103	0.833446	-0.364201	-0.110372	0.613131	0.999943	-0.186082	-0.816597	1.25717e-06	1.80472e-05	-0.854991	0.14145	0.413401	0.999581	0.194412	0.921904	7.93684e-06	0.000363444	1.02201
ENSMUSG00000000631	Myo18a	11	myosin XVIIIA [Source:MGI Symbol;Acc:MGI:2667185]	360013	4.9519	2.23083	7.56784	5.84469	-1.06015	2.95317e-07	7.60039e-05	-1.17459	0.347304	0.0449801	0.495347	0.421984	-0.101038	0.612001	0.999943	-0.141665	-1.54082	1.14222e-27	9.10037e-25	-1.59053	-0.42496	0.0102648	0.999581	-0.551952	0.92169	1.08461e-05	0.000456492	1.01814
ENSMUSG00000033253	Szt2	4	SZT2 subunit of KICSTOR complex [Source:MGI Symbol;Acc:MGI:3033336]	230676	1.25182	0.570642	1.72262	1.56636	-1.08467	3.56013e-06	0.00039007	-1.24426	0.145543	0.39806	0.895896	0.178747	-0.147516	0.432685	0.999943	-0.194389	-1.33287	1.76217e-11	7.78018e-10	-1.42033	-0.288953	0.0599615	0.999581	-0.360287	0.920434	5.19721e-05	0.00160804	1.03761
ENSMUSG00000035027	Map2k2	10	mitogen-activated protein kinase kinase 2 [Source:MGI Symbol;Acc:MGI:1346867]	26396	2.84426	1.26453	3.70555	3.54472	-0.960814	0.00126186	0.0157648	-1.2677	0.0679604	0.758456	0.974236	0.111917	-0.0983096	0.655134	0.999943	-0.17621	-1.2568	1.99937e-08	4.5721e-07	-1.36905	-0.193832	0.275107	0.999581	-0.274805	0.918209	0.000248676	0.00534452	1.07216
ENSMUSG00000008668	Rps18	17	ribosomal protein S18 [Source:MGI Symbol;Acc:MGI:98146]	20084	46.0691	22.39	46.2194	49.249	-0.815306	0.000272842	0.00601571	-0.922982	-0.0473675	0.772352	0.976581	-0.055362	0.111155	0.579992	0.999943	0.157886	-0.817884	1.27937e-05	0.0001323	-0.864876	0.166026	0.345865	0.999581	0.229737	0.918035	0.000171452	0.00402104	1.0663
ENSMUSG00000024851	Pitpnm1	19	phosphatidylinositol transfer protein, membrane-associated 1 [Source:MGI Symbol;Acc:MGI:1197524]	18739	4.02419	1.8761	5.93646	4.1152	-0.826204	9.95679e-05	0.00316715	-0.921518	0.480663	0.00326463	0.127409	0.567962	0.0776	0.670891	0.999943	0.0982102	-1.4199	1.6047e-17	2.36363e-15	-1.48542	-0.380825	0.00861673	0.999581	-0.456865	0.917755	5.65917e-06	0.000274518	1.00625
ENSMUSG00000028854	Slc9a1	4	solute carrier family 9 (sodium/hydrogen exchanger), member 1 [Source:MGI Symbol;Acc:MGI:102462]	20544	1.44901	0.668917	1.99754	1.56129	-0.890668	6.27676e-05	0.0023567	-1.00801	0.323858	0.0559018	0.543408	0.388065	0.0292929	0.870374	0.999943	0.0337749	-1.29175	1.33302e-09	4.03542e-08	-1.39456	-0.265093	0.102815	0.999581	-0.340897	0.916259	4.27132e-05	0.00138391	1.03038
ENSMUSG00000027502	Rtf2	2	replication termination factor 2 [Source:MGI Symbol;Acc:MGI:1913654]	66404	14.5238	7.17663	15.4227	15.3044	-0.793446	9.66394e-05	0.00314326	-0.875225	0.0369016	0.833847	0.981169	0.0454072	0.099461	0.604545	0.999943	0.134727	-0.885279	6.67248e-09	1.743e-07	-0.916618	0.0806666	0.614785	0.999581	0.104618	0.915837	1.33662e-06	8.74839e-05	0.994698
ENSMUSG00000033880	Lgals3bp	11	lectin, galactoside-binding, soluble, 3 binding protein [Source:MGI Symbol;Acc:MGI:99554]	19039	2.97122	1.14263	2.57617	1.62373	-0.240495	0.390391	0.587246	-0.296244	0.465435	0.0278527	0.401229	0.675938	0.528955	0.0157149	0.766335	0.912542	-0.836718	0.00378739	0.0153776	-0.974331	0.133677	0.499385	0.999581	0.247821	0.914995	0.00259121	0.0315129	1.19967
ENSMUSG00000069744	Psmb3	11	proteasome (prosome, macropain) subunit, beta type 3 [Source:MGI Symbol;Acc:MGI:1347014]	26446	15.3521	7.51306	14.1141	15.3975	-0.713593	0.00244601	0.0236337	-0.820734	-0.062588	0.734376	0.972025	-0.0772794	0.173978	0.413176	0.999943	0.274847	-0.700016	0.000131521	0.000962545	-0.73784	0.243966	0.190952	0.999581	0.36902	0.911794	0.00034313	0.00672629	1.07929
ENSMUSG00000033099	Nol12	15	nucleolar protein 12 [Source:MGI Symbol;Acc:MGI:2146285]	97961	1.44412	0.679105	1.69136	1.48721	-0.76709	0.00249622	0.0237796	-0.908675	0.167334	0.405068	0.898285	0.235074	0.10993	0.584639	0.999943	0.16487	-1.02099	2.75283e-05	0.000257754	-1.13749	-0.0412374	0.820052	0.999581	-0.055379	0.911244	0.000139039	0.00338184	1.05763
ENSMUSG00000001418	Glmp	3	glycosylated lysosomal membrane protein [Source:MGI Symbol;Acc:MGI:1913318]		2.53493	1.13546	2.96523	2.52339	-0.796833	0.00180692	0.0194211	-0.947433	0.226838	0.170423	0.749398	0.271388	0.111441	0.542613	0.999943	0.140305	-1.10507	3.15205e-06	3.9891e-05	-1.21679	-0.0895319	0.57476	0.999581	-0.117882	0.910929	0.000386986	0.00735917	1.07589
ENSMUSG00000042109	Csdc2	15	cold shock domain containing C2, RNA binding [Source:MGI Symbol;Acc:MGI:2146027]	105859	3.8571	1.79705	4.53069	4.09364	-0.868055	5.44966e-05	0.00214278	-0.971773	0.156983	0.375981	0.882501	0.196286	0.0322684	0.862425	0.999943	0.0403876	-1.09591	4.15415e-09	1.12367e-07	-1.16304	-0.108923	0.496406	0.999581	-0.143421	0.910461	8.02541e-06	0.000366522	0.99936
ENSMUSG00000052934	Fbxo31	8	F-box protein 31 [Source:MGI Symbol;Acc:MGI:1354708]	76454	2.69672	1.21894	3.77024	3.74202	-1.20493	5.96879e-07	0.000120697	-1.40205	0.0374206	0.841701	0.981169	0.0488836	-0.254753	0.202731	0.999943	-0.358366	-1.35369	1.05479e-11	4.8147e-10	-1.44644	-0.305152	0.0615884	0.999581	-0.39502	0.910209	6.90331e-05	0.00200243	1.02972
ENSMUSG00000029055	Plch2	4	phospholipase C, eta 2 [Source:MGI Symbol;Acc:MGI:2443078]	269615	3.20796	1.4887	4.15466	3.38734	-0.860406	8.65908e-05	0.00291139	-0.968595	0.280381	0.110905	0.667873	0.345461	0.0357788	0.850303	0.999943	0.045941	-1.24112	1.28182e-12	7.06534e-11	-1.30705	-0.227726	0.143019	0.999581	-0.286989	0.90953	8.7225e-06	0.000389046	0.999509
ENSMUSG00000030108	Slc6a13	6	solute carrier family 6 (neurotransmitter transporter, GABA), member 13 [Source:MGI Symbol;Acc:MGI:95629]	14412	4.01984	1.74084	2.73377	3.35799	-0.272982	0.416245	0.608987	-0.742713	-0.0606566	0.74124	0.972247	-0.300459	0.0671771	0.702717	0.999943	0.34226	-0.404863	0.147555	0.281736	-0.458975	0.40403	0.0357123	0.999581	0.654224	0.909423	0.000638985	0.0106427	1.09015
ENSMUSG00000030720	Cln3	7	ceroid lipofuscinosis, neuronal 3, juvenile (Batten, Spielmeyer-Vogt disease) [Source:MGI Symbol;Acc:MGI:107537]	12752	1.55375	0.681045	2.15706	1.80343	-0.95096	0.0006681	0.01071	-1.1911	0.202587	0.330725	0.867513	0.291658	-0.0576605	0.786296	0.999943	-0.0925365	-1.3229	1.17991e-07	2.20719e-06	-1.47764	-0.251542	0.167946	0.999581	-0.371175	0.908914	0.000566397	0.00979418	1.0838
ENSMUSG00000028039	Efna3	3	ephrin A3 [Source:MGI Symbol;Acc:MGI:106644]	13638	5.3941	2.58395	7.14461	6.07396	-0.881768	0.00015621	0.00417198	-1.01107	0.187447	0.355769	0.872615	0.25706	-0.010536	0.957454	0.999943	-0.0136629	-1.17842	1.51533e-08	3.60879e-07	-1.26413	-0.191396	0.269533	0.999581	-0.256627	0.908875	1.19165e-06	7.99339e-05	0.981281
ENSMUSG00000005566	Trim28	7	tripartite motif-containing 28 [Source:MGI Symbol;Acc:MGI:109274]	21849	11.8396	5.71643	14.2045	13.1682	-0.895062	8.95028e-06	0.000711748	-0.985457	0.117373	0.506255	0.927168	0.14428	-0.00435614	0.981659	0.999943	-0.00561834	-1.09396	1.22482e-15	1.22678e-13	-1.12534	-0.113727	0.436053	0.999581	-0.136364	0.907998	7.79623e-08	8.75012e-06	0.965363
ENSMUSG00000002833	Hdgfl2	17	HDGF like 2 [Source:MGI Symbol;Acc:MGI:1194492]	15193	5.42307	2.39875	7.70843	6.03792	-0.950703	9.14161e-05	0.00300231	-1.1077	0.293064	0.14157	0.716215	0.3964	-0.0405258	0.849158	0.999943	-0.0654604	-1.42771	1.33991e-17	2.00734e-15	-1.49549	-0.317548	0.0756683	0.999581	-0.449919	0.906714	8.0655e-05	0.00223749	1.02569
ENSMUSG00000030695	Aldoa	7	aldolase A, fructose-bisphosphate [Source:MGI Symbol;Acc:MGI:87994]	11674	351.437	175.171	401.13	394.934	-0.89334	3.59621e-07	8.77661e-05	-0.95882	0.049018	0.744614	0.972408	0.0559612	0.0130883	0.937623	0.999943	0.0159012	-0.985213	7.11581e-14	4.96916e-12	-1.012	-0.0224061	0.864775	0.999581	-0.025478	0.906565	2.81977e-08	3.81269e-06	0.960797
ENSMUSG00000031762	Mt2	8	metallothionein 2 [Source:MGI Symbol;Acc:MGI:97172]	17750	21.7584	10.1752	21.6621	23.7963	-0.530638	0.126392	0.286231	-1.0025	-0.0359003	0.867384	0.982576	-0.107449	0.0572383	0.795431	0.999943	0.109361	-0.758534	0.00850559	0.029949	-0.886527	0.137368	0.480244	0.999581	0.233717	0.906499	0.000610656	0.0103312	1.09072
ENSMUSG00000041598	Cdc42ep4	11	CDC42 effector protein (Rho GTPase binding) 4 [Source:MGI Symbol;Acc:MGI:1929760]	56699	2.70807	1.28746	3.46418	2.81722	-0.728537	0.0084261	0.0508187	-0.90476	0.23454	0.272251	0.837332	0.350138	0.0740793	0.731303	0.999943	0.123474	-1.17413	5.28763e-10	1.73887e-08	-1.24486	-0.165467	0.313599	0.999581	-0.212392	0.906114	2.39718e-05	0.000875837	1.00937
ENSMUSG00000087408	Cers1	8	ceramide synthase 1 [Source:MGI Symbol;Acc:MGI:2136690]	14559	2.34579	1.04816	2.91469	2.60045	-0.915066	0.000389113	0.00757619	-1.09616	0.148671	0.445099	0.910203	0.196154	-0.0172547	0.931333	0.999943	-0.0274104	-1.16407	1.35771e-06	1.92541e-05	-1.28808	-0.150851	0.389078	0.999581	-0.210831	0.905755	0.000263169	0.00558608	1.054
ENSMUSG00000034586	Hid1	11	HID1 domain containing [Source:MGI Symbol;Acc:MGI:2445087]	217310	6.41462	3.0687	8.08926	8.26037	-1.05307	6.62527e-06	0.000574927	-1.21001	0.00729617	0.96926	0.997323	0.0104	-0.155087	0.430779	0.999943	-0.212168	-1.15862	7.84522e-12	3.65721e-10	-1.21354	-0.177328	0.208037	0.999581	-0.209115	0.905198	1.70014e-06	0.000105017	0.980807
ENSMUSG00000058672	Tubb2a	13	tubulin, beta 2A class IIA [Source:MGI Symbol;Acc:MGI:107861]	22151	122.216	62.0742	125.467	126.604	-0.736943	0.000219084	0.00515139	-0.809953	0.0150195	0.934551	0.991203	0.0187532	0.145424	0.479908	0.999943	0.212773	-0.799116	2.1598e-08	4.90375e-07	-0.82453	0.148896	0.408154	0.999581	0.210723	0.904858	2.05119e-05	0.000762404	1.00607
ENSMUSG00000026854	Usp20	2	ubiquitin specific peptidase 20 [Source:MGI Symbol;Acc:MGI:1921520]	74270	4.71114	2.23556	5.88412	5.58901	-0.967388	2.55675e-05	0.00132083	-1.10519	0.0883182	0.633922	0.955181	0.112506	-0.0775817	0.690412	0.999943	-0.105258	-1.15535	1.25755e-11	5.67933e-10	-1.21125	-0.170793	0.234921	0.999581	-0.20448	0.903492	3.29683e-06	0.000174194	0.98329
ENSMUSG00000036835	Psenen	7	presenilin enhancer gamma secretase subunit [Source:MGI Symbol;Acc:MGI:1913590]	66340	10.1754	4.92635	9.95749	8.76826	-0.53527	0.0257766	0.102664	-0.619195	0.177065	0.340972	0.867513	0.224695	0.316556	0.119704	0.999943	0.463843	-0.771527	0.000732188	0.00398194	-0.841255	0.166218	0.367388	0.999581	0.255193	0.903081	0.000329438	0.00653246	1.06933
ENSMUSG00000035228	Ccdc106	7	coiled-coil domain containing 106 [Source:MGI Symbol;Acc:MGI:2385900]	232821	2.71694	1.24661	3.66765	3.19408	-0.919251	0.000862633	0.012498	-1.14341	0.145707	0.497877	0.925279	0.219868	-0.047555	0.81919	0.999943	-0.0686721	-1.19142	8.04843e-06	8.88928e-05	-1.35769	-0.182648	0.328106	0.999581	-0.273885	0.90296	0.000292561	0.00599281	1.05791
ENSMUSG00000029714	Gigyf1	5	GRB10 interacting GYF protein 1 [Source:MGI Symbol;Acc:MGI:1888677]	57330	1.05159	0.451097	1.52175	1.108	-0.827669	0.00453811	0.0346616	-1.07112	0.315609	0.14941	0.725758	0.497993	0.0172193	0.937046	0.999943	0.0264806	-1.38033	7.64855e-08	1.51143e-06	-1.55947	-0.288704	0.127226	0.999581	-0.459065	0.902657	0.000672139	0.0110449	1.07991
ENSMUSG00000038880	Mrps34	17	mitochondrial ribosomal protein S34 [Source:MGI Symbol;Acc:MGI:1930188]	79044	2.16025	0.903447	2.92062	2.46632	-0.970823	0.000613378	0.010065	-1.23106	0.203192	0.324365	0.86675	0.287662	-0.0552582	0.79759	0.999943	-0.0982151	-1.33467	3.36218e-07	5.55966e-06	-1.51237	-0.233742	0.215427	0.999581	-0.373885	0.900593	0.0015107	0.021192	1.1185
ENSMUSG00000001270	Ckb	12	creatine kinase, brain [Source:MGI Symbol;Acc:MGI:88407]	12709	22.5635	10.7884	34.6766	33.9114	-0.758836	0.0287144	0.110115	-1.42625	0.0313222	0.885278	0.985032	0.0910795	-0.12731	0.53387	0.999943	-0.413607	-1.46199	1.87653e-28	1.82733e-25	-1.50262	-0.372446	0.0275916	0.999581	-0.490332	0.899723	1.07606e-05	0.000455124	0.990231
ENSMUSG00000009563	Tor2a	2	torsin family 2, member A [Source:MGI Symbol;Acc:MGI:1353596]	30933	2.15561	1.03161	2.45119	2.55264	-0.923627	0.000210657	0.00502601	-1.08569	-0.0220484	0.912888	0.987695	-0.0315416	-0.028099	0.888915	0.999943	-0.0311307	-0.952498	9.8545e-05	0.000755598	-1.05158	0.00237923	0.989589	0.99983	0.0157975	0.899488	0.000151722	0.0036435	1.03951
ENSMUSG00000032281	Acsbg1	9	acyl-CoA synthetase bubblegum family member 1 [Source:MGI Symbol;Acc:MGI:2385656]	94180	15.3455	7.69097	19.5149	17.668	-0.875989	4.15303e-05	0.00182525	-0.978834	0.149989	0.41466	0.89899	0.1889	-0.00600184	0.975688	0.999943	-0.00725809	-1.13576	3.85237e-21	1.14448e-18	-1.161	-0.155113	0.27546	0.999581	-0.181415	0.899154	4.74707e-08	5.74061e-06	0.955009
ENSMUSG00000003352	Cacnb3	15	calcium channel, voltage-dependent, beta 3 subunit [Source:MGI Symbol;Acc:MGI:103307]	12297	8.10806	3.86042	10.73	8.63733	-0.828354	0.000293385	0.00632096	-0.944463	0.285444	0.120738	0.686059	0.360434	0.0351555	0.856697	0.999943	0.0477817	-1.24259	2.53895e-14	1.90999e-12	-1.2981	-0.252011	0.0752143	0.999581	-0.299855	0.899137	2.77759e-06	0.000152874	0.976185
ENSMUSG00000067889	Sptbn2	19	spectrin beta, non-erythrocytic 2 [Source:MGI Symbol;Acc:MGI:1313261]	20743	37.7918	18.9012	44.449	46.2276	-0.947669	1.75722e-05	0.00103639	-1.06908	-0.0124659	0.947673	0.99349	-0.0159073	-0.0742885	0.708871	0.999943	-0.103054	-1.01919	1.37566e-15	1.32487e-13	-1.04538	-0.0635876	0.628735	0.999581	-0.0725944	0.898776	9.97384e-09	1.54298e-06	0.948051
ENSMUSG00000074738	Fndc10	4	fibronectin type III domain containing 10 [Source:MGI Symbol;Acc:MGI:2444790]	230991	1.8819	0.87048	2.18084	2.03679	-0.813688	0.0031459	0.0276414	-1.00841	0.0957731	0.643954	0.958185	0.135041	0.045881	0.823377	0.999943	0.0747274	-1.005	0.000169573	0.00119098	-1.13977	-0.0396418	0.82732	0.999581	-0.0459276	0.89789	0.000457073	0.00828813	1.06736
ENSMUSG00000090291	Lrrc10b	19	leucine rich repeat containing 10B [Source:MGI Symbol;Acc:MGI:2685551]		5.25339	2.52931	4.03263	5.90985	-0.748354	0.012858	0.0663769	-0.995913	-0.15982	0.454057	0.912526	-0.495776	0.025253	0.909059	0.999943	0.0509125	-0.423175	0.106907	0.221523	-0.485624	0.345485	0.0734161	0.999581	0.562374	0.897534	9.58079e-05	0.00253891	1.02517
ENSMUSG00000036644	Tbc1d9b	11	TBC1 domain family, member 9B [Source:MGI Symbol;Acc:MGI:1924045]	76795	11.8903	5.92133	13.718	11.5369	-0.681331	0.000463008	0.00843484	-0.744624	0.246774	0.142993	0.7187	0.295306	0.16767	0.352771	0.999943	0.212796	-1.00993	3.00331e-16	3.39626e-14	-1.03413	-0.0614225	0.618941	0.999581	-0.0686899	0.897348	2.12043e-09	4.44048e-07	0.941804
ENSMUSG00000003200	Sh3gl1	17	SH3-domain GRB2-like 1 [Source:MGI Symbol;Acc:MGI:700010]	20405	3.21162	1.48339	3.80392	3.34012	-0.789439	0.00286114	0.0259945	-0.954821	0.159694	0.437039	0.90732	0.225869	0.048652	0.81675	0.999943	0.0733175	-1.09268	1.78225e-07	3.19437e-06	-1.17453	-0.100919	0.551406	0.999581	-0.139417	0.897268	8.90953e-05	0.00239054	1.01214
ENSMUSG00000025875	Tspan17	13	tetraspanin 17 [Source:MGI Symbol;Acc:MGI:1921507]	74257	3.09842	1.4271	3.3099	3.12306	-0.729757	0.00906044	0.0531498	-0.915967	0.0964713	0.642785	0.958185	0.142864	0.118386	0.566533	0.999943	0.180546	-0.915925	0.000677196	0.00373032	-1.05069	0.0348295	0.849303	0.999581	0.0519875	0.897072	0.000630947	0.0105498	1.08078
ENSMUSG00000024220	Zfp523	17	zinc finger protein 523 [Source:MGI Symbol;Acc:MGI:2687278]	224656	1.78836	0.818147	2.51552	2.00388	-0.935112	5.91004e-05	0.00225497	-1.07225	0.28434	0.131455	0.702035	0.36924	-0.0321249	0.870688	0.999943	-0.0476912	-1.32855	2.90655e-10	1.01083e-08	-1.43591	-0.289751	0.0972239	0.999581	-0.404161	0.896311	9.00246e-05	0.00241171	1.01121
ENSMUSG00000022443	Myh9	15	myosin, heavy polypeptide 9, non-muscle [Source:MGI Symbol;Acc:MGI:107717]	17886	5.71862	2.75962	7.39788	6.10875	-0.837779	6.25307e-05	0.00235405	-0.930597	0.260414	0.147194	0.724367	0.323571	0.0319793	0.865624	0.999943	0.0419519	-1.20352	1.10998e-15	1.13115e-13	-1.2479	-0.2222	0.130399	0.999581	-0.26855	0.895929	3.42542e-07	2.81442e-05	0.957415
ENSMUSG00000030400	Ercc2	7	excision repair cross-complementing rodent repair deficiency, complementation group 2 [Source:MGI Symbol;Acc:MGI:95413]	13871	2.02935	0.934856	2.44179	2.07146	-0.747334	0.00772205	0.0482798	-0.937263	0.191404	0.35707	0.87312	0.273344	0.0773404	0.710429	0.999943	0.116679	-1.08952	6.66161e-06	7.53321e-05	-1.20481	-0.10821	0.51901	0.999581	-0.143311	0.895692	0.000246474	0.00530383	1.0365
ENSMUSG00000039686	Zer1	2	zyg-11 related, cell cycle regulator [Source:MGI Symbol;Acc:MGI:2442511]	227693	10.4	5.13188	13.3143	12.2374	-0.949265	8.19349e-07	0.000143335	-1.03549	0.129796	0.440304	0.90886	0.15546	-0.0588735	0.743008	0.999943	-0.0738187	-1.15131	9.87758e-17	1.21925e-14	-1.18649	-0.185438	0.176024	0.999581	-0.215342	0.894912	2.91095e-08	3.87495e-06	0.946939
ENSMUSG00000000149	Gna12	5	guanine nucleotide binding protein, alpha 12 [Source:MGI Symbol;Acc:MGI:95767]	14673	4.30294	1.95249	5.66492	4.49472	-0.781241	0.00478062	0.0357662	-0.97266	0.25134	0.242815	0.818368	0.379324	0.0317468	0.88389	0.999943	0.0527	-1.26024	4.54901e-11	1.8543e-09	-1.34088	-0.229403	0.183273	0.999581	-0.31396	0.894688	7.05543e-05	0.00202641	1.00615
ENSMUSG00000022843	Clcn2	16	chloride channel, voltage-sensitive 2 [Source:MGI Symbol;Acc:MGI:105061]	12724	5.16181	2.40024	6.74614	5.63163	-0.928599	1.43445e-06	0.000199065	-1.01301	0.240622	0.163062	0.743434	0.289995	-0.00911193	0.961671	0.999943	-0.0143984	-1.23846	2.40096e-12	1.23776e-10	-1.30054	-0.216434	0.208841	0.999581	-0.2918	0.89467	1.77559e-05	0.000683643	0.986197
ENSMUSG00000019359	Gdpd2	X	glycerophosphodiester phosphodiesterase domain containing 2 [Source:MGI Symbol;Acc:MGI:1918834]	71584	1.9076	0.875399	1.77533	0.808373	0.26768	0.34584	0.544837	0.333606	0.819282	8.66107e-05	0.0124221	1.15995	0.984568	1.05626e-06	0.000783281	1.39579	-0.728224	0.00650663	0.024079	-0.828138	0.17351	0.333876	0.999581	0.24971	0.893324	0.000399325	0.00753539	1.05425
ENSMUSG00000039953	Clstn1	4	calsyntenin 1 [Source:MGI Symbol;Acc:MGI:1929895]	65945	43.0621	20.6723	59.9178	42.6528	-0.757284	9.93964e-05	0.00316715	-0.82807	0.440732	0.00872801	0.222545	0.525679	0.11282	0.538531	0.999943	0.144496	-1.30648	7.49582e-20	1.85052e-17	-1.34918	-0.310088	0.0316072	0.999581	-0.368274	0.893306	5.00832e-07	3.85663e-05	0.957868
ENSMUSG00000022420	Dnal4	15	dynein, axonemal, light chain 4 [Source:MGI Symbol;Acc:MGI:1859217]	54152	4.8383	2.18967	6.22155	5.90829	-0.976184	0.000492466	0.00867422	-1.22536	0.0722162	0.725099	0.971322	0.102256	-0.0951007	0.643327	0.999943	-0.138411	-1.16818	9.38167e-06	0.00010132	-1.32343	-0.160767	0.368034	0.999581	-0.226614	0.893101	0.000744569	0.0120054	1.07154
ENSMUSG00000029029	Wrap73	4	WD repeat containing, antisense to Trp73 [Source:MGI Symbol;Acc:MGI:1891749]	59002	1.48193	0.661727	1.78602	1.93308	-1.00184	0.00092162	0.0130614	-1.34238	-0.0531565	0.801894	0.977123	-0.0754976	-0.120652	0.574048	0.999943	-0.18932	-1.08723	0.000116448	0.000865977	-1.26057	-0.0723437	0.691214	0.999581	-0.0988392	0.892668	0.00203568	0.0265366	1.13587
ENSMUSG00000032299	Commd4	9	COMM domain containing 4 [Source:MGI Symbol;Acc:MGI:1913449]	66199	4.47581	2.15227	5.43516	4.81975	-0.797641	0.00148887	0.0174157	-0.94213	0.159866	0.428078	0.905307	0.221649	0.0401709	0.843289	0.999943	0.0584957	-1.07556	1.38397e-07	2.53483e-06	-1.15647	-0.112567	0.494181	0.999581	-0.149048	0.892562	1.61399e-05	0.000635675	0.98495
ENSMUSG00000035342	Lzts2	19	leucine zipper, putative tumor suppressor 2 [Source:MGI Symbol;Acc:MGI:2385095]	226154	1.04447	0.438826	1.59613	0.964924	-0.616327	0.0576678	0.172577	-0.903968	0.431608	0.057425	0.545632	0.794571	0.115693	0.601525	0.999943	0.231105	-1.43908	4.24045e-07	6.80646e-06	-1.68435	-0.328959	0.087132	0.999581	-0.551191	0.892047	0.00187775	0.0249569	1.11475
ENSMUSG00000070002	Ell	8	elongation factor RNA polymerase II [Source:MGI Symbol;Acc:MGI:109377]	13716	1.21316	0.545383	1.42292	1.20085	-0.72396	0.0115575	0.0620155	-0.919546	0.197492	0.348297	0.869016	0.29155	0.106415	0.612495	0.999943	0.165006	-1.05476	0.000102873	0.000783984	-1.20625	-0.0762174	0.67664	0.999581	-0.113557	0.891409	0.000775617	0.0124012	1.06915
ENSMUSG00000020684	Rasl10b	11	RAS-like, family 10, member B [Source:MGI Symbol;Acc:MGI:2685575]	276952	10.1406	5.05652	10.2413	10.4431	-0.735056	0.000820832	0.0121283	-0.827715	0.0073065	0.968395	0.997323	0.00972495	0.106311	0.577722	0.999943	0.142547	-0.798916	5.67189e-07	8.82137e-06	-0.831514	0.123486	0.376342	0.999581	0.147106	0.89079	2.64163e-07	2.27555e-05	0.953233
ENSMUSG00000021948	Prkcd	14	protein kinase C, delta [Source:MGI Symbol;Acc:MGI:97598]	18753	3.8138	1.89335	8.53219	5.04926	-0.900188	0.00234337	0.0229553	-1.17961	0.175037	0.338782	0.867513	0.88688	-0.0618648	0.779907	0.999943	-0.114174	-1.07198	0.00864306	0.0303234	-2.04334	-0.186556	0.23306	0.999581	-0.985273	0.889865	0.000265372	0.00561202	1.04105
ENSMUSG00000029071	Dvl1	4	dishevelled segment polarity protein 1 [Source:MGI Symbol;Acc:MGI:94941]	13542	2.67841	1.2293	3.68347	2.76652	-0.778705	0.00339665	0.0291872	-0.945755	0.305823	0.149242	0.725758	0.446936	0.0422371	0.843526	0.999943	0.0663515	-1.29387	2.91574e-10	1.01202e-08	-1.38584	-0.265196	0.133635	0.999581	-0.368338	0.888914	5.91411e-05	0.00178484	0.994183
ENSMUSG00000009293	Ube2g2	10	ubiquitin-conjugating enzyme E2G 2 [Source:MGI Symbol;Acc:MGI:1343188]	22213	6.52222	3.07711	6.27564	6.27629	-0.703369	0.00312504	0.0275393	-0.81098	0.0280934	0.883155	0.984416	0.0367517	0.139165	0.486381	0.999943	0.193711	-0.79425	6.75364e-05	0.000546275	-0.843706	0.131441	0.434507	0.999581	0.170327	0.887701	5.29929e-05	0.00163374	0.990554
ENSMUSG00000005881	Ergic3	2	ERGIC and golgi 3 [Source:MGI Symbol;Acc:MGI:1913616]	66366	18.2053	9.00242	22.7386	18.8695	-0.747722	0.000984417	0.0135946	-0.849603	0.236472	0.213497	0.795522	0.305194	0.0898626	0.652548	0.999943	0.126459	-1.10518	3.58835e-12	1.79705e-10	-1.14916	-0.133598	0.391275	0.999581	-0.164178	0.886443	2.51345e-06	0.00014387	0.959997
ENSMUSG00000025648	Pfkfb4	9	6-phosphofructo-2-kinase/fructose-2,6-biphosphatase 4 [Source:MGI Symbol;Acc:MGI:2687284]	270198	2.13868	1.00194	2.1742	2.14032	-0.781556	0.000385128	0.00755053	-0.879574	0.0510064	0.771745	0.976581	0.0636585	0.101649	0.583901	0.999943	0.126544	-0.869984	6.20447e-05	0.000508424	-0.94099	0.0621789	0.715347	0.999581	0.0757627	0.886121	8.70475e-05	0.00235028	0.995083
ENSMUSG00000037579	Kcnh3	15	potassium voltage-gated channel, subfamily H (eag-related), member 3 [Source:MGI Symbol;Acc:MGI:1341723]	16512	2.12252	0.94648	2.86174	2.61851	-1.01732	0.000192466	0.00478797	-1.25735	0.112938	0.578317	0.943776	0.156212	-0.125773	0.543161	0.999943	-0.187498	-1.25926	5.04328e-07	7.93524e-06	-1.40817	-0.23414	0.189317	0.999581	-0.331106	0.885624	0.00065965	0.0108814	1.05298
ENSMUSG00000061589	Dot1l	10	DOT1-like, histone H3 methyltransferase (S. cerevisiae) [Source:MGI Symbol;Acc:MGI:2143886]	208266	1.20251	0.574606	1.85411	1.63075	-1.0649	5.14743e-05	0.00207584	-1.28544	0.167301	0.438077	0.908055	0.257444	-0.189319	0.366735	0.999943	-0.284454	-1.38872	3.68139e-09	1.0051e-07	-1.53264	-0.35692	0.053077	0.999581	-0.529117	0.884492	3.91465e-05	0.00129523	0.983417
ENSMUSG00000031834	Pik3r2	8	phosphoinositide-3-kinase regulatory subunit 2 [Source:MGI Symbol;Acc:MGI:1098772]	18709	3.19353	1.48679	4.68052	4.16662	-1.07268	2.4212e-05	0.00126465	-1.27496	0.161893	0.401338	0.89694	0.213811	-0.178721	0.378301	0.999943	-0.256016	-1.38235	1.06131e-11	4.83185e-10	-1.48263	-0.358701	0.0245757	0.999581	-0.457237	0.884396	0.000130439	0.00320902	1.00389
ENSMUSG00000029070	Mxra8	4	matrix-remodelling associated 8 [Source:MGI Symbol;Acc:MGI:1922011]	74761	1.78396	0.757419	1.28884	1.16709	-0.313437	0.299438	0.497015	-0.416093	0.10482	0.635731	0.955902	0.159751	0.430906	0.0467313	0.999943	0.702812	-0.489145	0.11529	0.234989	-0.582773	0.330108	0.0902789	0.999581	0.55518	0.883967	0.00238943	0.0298409	1.11532
ENSMUSG00000039148	Sart1	19	squamous cell carcinoma antigen recognized by T cells 1 [Source:MGI Symbol;Acc:MGI:1309453]	20227	2.92884	1.33222	3.85609	3.33662	-0.943412	0.000111162	0.00337661	-1.10166	0.183501	0.354588	0.872095	0.247938	-0.0563789	0.787265	0.999943	-0.0866624	-1.26131	3.83166e-11	1.58399e-09	-1.34168	-0.229685	0.192638	0.999581	-0.32217	0.883832	0.000114026	0.00289248	0.998805
ENSMUSG00000032977	Fam207a	10	family with sequence similarity 207, member A [Source:MGI Symbol;Acc:MGI:1916334]	108707	3.49364	1.62764	4.43377	3.51803	-0.702332	0.0142804	0.0705232	-0.894653	0.243734	0.260818	0.829861	0.37362	0.0751351	0.728551	0.999943	0.124312	-1.16267	1.12189e-07	2.11218e-06	-1.25972	-0.175091	0.302425	0.999581	-0.236235	0.883609	0.00012717	0.0031421	0.999598
ENSMUSG00000061689	Dlgap4	2	DLG associated protein 4 [Source:MGI Symbol;Acc:MGI:2138865]	228836	3.97546	1.8969	5.81445	4.38698	-0.913859	1.17741e-06	0.000171371	-0.991892	0.384739	0.0152415	0.297142	0.450277	-0.0170532	0.925035	0.999943	-0.0237085	-1.38498	4.12391e-20	1.063e-17	-1.43787	-0.370722	0.0163648	0.999581	-0.461447	0.882691	4.24976e-06	0.000215908	0.955758
ENSMUSG00000071176	Arhgef10	8	Rho guanine nucleotide exchange factor (GEF) 10 [Source:MGI Symbol;Acc:MGI:2444453]	234094	3.87815	1.86894	4.68713	3.94547	-0.717112	0.00482122	0.0358681	-0.851591	0.212704	0.318023	0.863582	0.315325	0.0722645	0.73309	0.999943	0.11189	-1.09035	2.63407e-09	7.38754e-08	-1.1546	-0.138455	0.422366	0.999581	-0.190512	0.881686	1.15227e-06	7.79009e-05	0.944857
ENSMUSG00000074064	Mlycd	8	malonyl-CoA decarboxylase [Source:MGI Symbol;Acc:MGI:1928485]	56690	1.68048	0.803602	2.02297	1.58861	-0.641212	0.0131248	0.0669243	-0.766971	0.286908	0.145941	0.722876	0.389299	0.195968	0.329622	0.999943	0.286145	-1.03055	2.97773e-05	0.000276303	-1.15193	-0.0658237	0.7149	0.999581	-0.088105	0.881616	0.000395305	0.00748421	1.03947
ENSMUSG00000020778	Ten1	11	TEN1 telomerase capping complex subunit [Source:MGI Symbol;Acc:MGI:1916785]	69535	2.73469	1.24905	2.81347	3.02077	-0.838868	0.00268825	0.0249359	-1.05507	-0.0432917	0.826567	0.980552	-0.0520174	0.0174284	0.929416	0.999943	0.0272373	-0.863203	0.00154664	0.00734078	-0.995362	0.0711302	0.679916	0.999581	0.0931534	0.880936	0.000920938	0.0142215	1.06679
ENSMUSG00000005354	Txn2	15	thioredoxin 2 [Source:MGI Symbol;Acc:MGI:1929468]	56551	8.45756	4.24544	10.3303	7.74913	-0.601285	0.00128306	0.0158706	-0.650476	0.379382	0.0229187	0.368188	0.454182	0.250077	0.13605	0.999943	0.305514	-1.04898	8.33474e-10	2.61812e-08	-1.1011	-0.109119	0.480194	0.999581	-0.134293	0.880676	3.78806e-07	3.03965e-05	0.942383
ENSMUSG00000016256	Ctsz	2	cathepsin Z [Source:MGI Symbol;Acc:MGI:1891190]	64138	10.9226	5.28158	9.67958	7.57615	-0.261153	0.283578	0.479232	-0.301865	0.297605	0.136399	0.70877	0.405867	0.474755	0.0182571	0.813625	0.670134	-0.65827	0.000472478	0.00276502	-0.699839	0.224713	0.162671	0.999581	0.277515	0.880641	6.11946e-06	0.000293529	0.955785
ENSMUSG00000024870	Rab1b	19	RAB1B, member RAS oncogene family [Source:MGI Symbol;Acc:MGI:1923558]	76308	10.9939	5.49407	12.5272	11.8649	-0.767249	0.00149278	0.0174199	-0.89158	0.0822033	0.681631	0.965902	0.111937	0.0609825	0.767471	0.999943	0.0916516	-0.949545	7.4836e-08	1.48385e-06	-0.997456	-0.00684023	0.966922	0.999581	-0.00529204	0.880299	9.49907e-06	0.000409473	0.966119
ENSMUSG00000038181	Chpf2	5	chondroitin polymerizing factor 2 [Source:MGI Symbol;Acc:MGI:1917522]	100910	2.99088	1.3808	3.82437	3.24477	-0.85809	0.000599745	0.00996407	-1.01171	0.203016	0.311358	0.861542	0.276547	-0.0053925	0.97962	0.999943	-0.00959807	-1.21732	4.69773e-12	2.29582e-10	-1.28057	-0.202371	0.235417	0.999581	-0.273702	0.879246	7.92012e-05	0.00220786	0.985466
ENSMUSG00000042870	Tom1	8	target of myb1 trafficking protein [Source:MGI Symbol;Acc:MGI:1338026]	21968	3.50375	1.69866	4.00193	3.94067	-0.86355	0.000289843	0.00627329	-0.996771	0.0564663	0.77114	0.976581	0.0789997	-0.00125696	0.994889	0.999943	0.00114188	-0.987762	4.36131e-06	5.2648e-05	-1.0693	-0.0465762	0.786121	0.999581	-0.0641294	0.879075	5.61597e-05	0.00171597	0.983568
ENSMUSG00000022623	Shank3	15	SH3 and multiple ankyrin repeat domains 3 [Source:MGI Symbol;Acc:MGI:1930016]	58234	1.79501	0.840204	2.23492	2.04649	-0.895917	0.000483889	0.0085618	-1.07062	0.138306	0.481856	0.92182	0.187452	-0.0371851	0.851094	0.999943	-0.051095	-1.14147	4.25535e-07	6.81789e-06	-1.24934	-0.170357	0.30493	0.999581	-0.226046	0.877899	0.000174419	0.00406395	1.0033
ENSMUSG00000032180	Tmed1	9	transmembrane p24 trafficking protein 1 [Source:MGI Symbol;Acc:MGI:106201]		2.11366	0.946789	2.34712	1.66455	-0.448361	0.141065	0.306254	-0.600154	0.323985	0.142206	0.717173	0.520523	0.316416	0.147247	0.999943	0.551548	-0.931678	0.00224821	0.00996625	-1.11744	0.0225661	0.908328	0.999581	0.04679	0.876835	0.00298516	0.0348017	1.13753
ENSMUSG00000024570	Rbfa	18	ribosome binding factor A [Source:MGI Symbol;Acc:MGI:1915981]	68731	3.16023	1.45645	4.01452	3.39727	-0.805259	0.00386008	0.0315288	-1.00801	0.195287	0.341473	0.867513	0.275577	0.0432576	0.835857	0.999943	0.0679744	-1.12604	1.86963e-05	0.000183883	-1.27835	-0.133339	0.466873	0.999581	-0.193072	0.876572	0.00102898	0.0156785	1.06125
ENSMUSG00000020811	Wscd1	11	WSC domain containing 1 [Source:MGI Symbol;Acc:MGI:2448493]	216881	8.30909	4.02429	10.1634	11.5015	-1.12652	1.14649e-06	0.000171371	-1.28999	-0.106221	0.585917	0.945301	-0.13819	-0.234568	0.246327	0.999943	-0.333595	-1.09954	1.77302e-12	9.41744e-11	-1.14415	-0.14725	0.329615	0.999581	-0.182252	0.875642	1.2722e-06	8.40241e-05	0.939425
ENSMUSG00000006442	Srm	4	spermidine synthase [Source:MGI Symbol;Acc:MGI:102690]	20810	4.06448	1.91475	5.41347	4.37561	-0.752512	0.00959366	0.0550435	-0.970713	0.237505	0.27156	0.835999	0.362612	0.0459683	0.832601	0.999943	0.0807513	-1.20218	2.73615e-07	4.62927e-06	-1.32343	-0.191076	0.28671	0.999581	-0.267355	0.875385	0.000543763	0.00948131	1.03364
ENSMUSG00000007950	Abhd8	8	abhydrolase domain containing 8 [Source:MGI Symbol;Acc:MGI:1918946]	64296	4.04544	1.89423	5.80954	4.88596	-0.927263	0.00070927	0.0110691	-1.14636	0.200195	0.345946	0.869016	0.295477	-0.0783724	0.718276	0.999943	-0.131238	-1.35104	7.0386e-13	4.12617e-11	-1.43225	-0.298802	0.0885925	0.999581	-0.413122	0.875086	0.000193755	0.00440696	0.997346
ENSMUSG00000034659	Tmem109	19	transmembrane protein 109 [Source:MGI Symbol;Acc:MGI:1915789]	68539	3.60495	1.74077	5.01308	4.24993	-0.919333	0.000185611	0.00466021	-1.07623	0.214941	0.246632	0.821738	0.273425	-0.0568151	0.766322	0.999943	-0.073983	-1.24433	8.6216e-09	2.17751e-07	-1.3458	-0.266444	0.0934485	0.999581	-0.333372	0.874501	0.000106987	0.00274615	0.987555
ENSMUSG00000035754	Wdr18	10	WD repeat domain 18 [Source:MGI Symbol;Acc:MGI:2158400]		3.51292	1.75559	4.40731	3.70067	-0.718519	0.00513565	0.0374139	-0.856937	0.20568	0.317929	0.863582	0.28895	0.0831291	0.691596	0.999943	0.128679	-1.07486	1.11067e-08	2.73424e-07	-1.13839	-0.115663	0.483699	0.999581	-0.145059	0.874277	2.12262e-05	0.000782182	0.967239
ENSMUSG00000034194	R3hcc1	14	R3H domain and coiled-coil containing 1 [Source:MGI Symbol;Acc:MGI:1919093]	71843	1.79537	0.823887	2.29536	1.7495	-0.661738	0.0255672	0.102233	-0.866838	0.291268	0.176711	0.757185	0.445112	0.12312	0.564704	0.999943	0.198647	-1.13726	2.72007e-05	0.000255506	-1.30398	-0.159678	0.379853	0.999581	-0.232962	0.872091	0.00098833	0.0151532	1.04829
ENSMUSG00000019054	Fis1	5	fission, mitochondrial 1 [Source:MGI Symbol;Acc:MGI:1913687]	66437	34.6361	17.9387	33.9218	34.6768	-0.670582	0.000647557	0.0105311	-0.733735	0.0047836	0.977039	0.997323	0.00638228	0.181808	0.360235	0.999943	0.254954	-0.713567	9.72107e-07	1.43186e-05	-0.736258	0.194181	0.261923	0.999581	0.264917	0.871673	4.58862e-05	0.00146461	0.973109
ENSMUSG00000025738	Fbxl16	17	F-box and leucine-rich repeat protein 16 [Source:MGI Symbol;Acc:MGI:2448488]	214931	21.6262	11.1185	26.9951	26.2833	-0.912122	1.97321e-05	0.00113781	-1.01953	0.0629231	0.731715	0.97195	0.0793064	-0.0567513	0.772098	0.999943	-0.0765403	-1.06563	5.30214e-17	6.9627e-15	-1.09287	-0.122558	0.374586	0.999581	-0.141155	0.871628	1.25447e-07	1.25976e-05	0.926303
ENSMUSG00000026278	Bok	1	BCL2-related ovarian killer [Source:MGI Symbol;Acc:MGI:1858494]	51800	8.37449	4.2432	7.11966	10.2335	-0.893363	0.000257082	0.0057488	-1.04195	-0.340286	0.10261	0.651384	-0.47871	-0.0235522	0.911303	0.999943	-0.0305696	-0.51014	0.0177242	0.0540012	-0.554974	0.305176	0.10352	0.999581	0.464778	0.870206	0.000139726	0.00339374	0.993364
ENSMUSG00000034412	Tbc1d10a	11	TBC1 domain family, member 10a [Source:MGI Symbol;Acc:MGI:2144164]	103724	2.24184	0.941063	2.73065	2.80052	-1.09252	7.26639e-05	0.00259083	-1.35654	-0.00396087	0.984731	0.99767	-0.00258542	-0.141841	0.514492	0.999943	-0.248386	-1.19154	5.79283e-06	6.69594e-05	-1.34906	-0.131743	0.497101	0.999581	-0.234097	0.870052	0.00272244	0.032715	1.09451
ENSMUSG00000023973	Cnpy3	17	canopy FGF signaling regulator 3 [Source:MGI Symbol;Acc:MGI:1919279]	72029	8.67698	4.22301	9.95802	9.77521	-0.892522	3.29905e-05	0.00162831	-0.999462	0.048761	0.773858	0.976581	0.0584028	-0.0206364	0.908668	0.999943	-0.0268887	-0.994969	1.58364e-07	2.8646e-06	-1.05474	-0.0577475	0.706528	0.999581	-0.0716917	0.869909	2.54835e-05	0.000925166	0.959061
ENSMUSG00000039936	Pik3cd	4	phosphatidylinositol-4,5-bisphosphate 3-kinase catalytic subunit delta [Source:MGI Symbol;Acc:MGI:1098211]	18707	1.19939	0.558485	1.50629	1.36652	-0.914298	0.000203086	0.00495103	-1.06937	0.14046	0.466128	0.91557	0.186256	-0.0452797	0.820275	0.999943	-0.0661463	-1.14585	4.65752e-07	7.40136e-06	-1.25107	-0.171219	0.3259	0.999581	-0.240074	0.869279	0.000234856	0.00511795	0.989587
ENSMUSG00000020893	Per1	11	period circadian clock 1 [Source:MGI Symbol;Acc:MGI:1098283]	18626	2.29575	1.09247	3.72327	2.40342	-0.705396	0.0165275	0.0776459	-0.917957	0.447381	0.0397408	0.472035	0.689869	0.0517843	0.812017	0.999943	0.0884518	-1.48586	1.0764e-12	6.04717e-11	-1.59704	-0.466834	0.00306475	0.999581	-0.587901	0.869112	0.000186453	0.00428044	0.986603
ENSMUSG00000011751	Sptbn4	7	spectrin beta, non-erythrocytic 4 [Source:MGI Symbol;Acc:MGI:1890574]	80297	1.79125	0.830015	2.66901	2.02259	-0.894638	0.000400416	0.00772191	-1.0604	0.328793	0.100172	0.646198	0.446027	-0.0429618	0.838407	0.999943	-0.0670589	-1.41977	1.35538e-15	1.31255e-13	-1.49715	-0.376641	0.0254673	0.999581	-0.500705	0.868717	0.00010753	0.00275597	0.975936
ENSMUSG00000030678	Maz	7	MYC-associated zinc finger protein (purine-binding transcription factor) [Source:MGI Symbol;Acc:MGI:1338823]	17188	6.59081	3.20833	6.91081	6.22809	-0.662165	0.00157855	0.0178898	-0.735872	0.148815	0.394698	0.894733	0.182624	0.17011	0.353905	0.999943	0.217555	-0.869998	6.13604e-07	9.46764e-06	-0.914097	0.0416839	0.783338	0.999581	0.0481276	0.868414	4.09367e-06	0.000208595	0.938781
ENSMUSG00000026883	Dab2ip	2	disabled 2 interacting protein [Source:MGI Symbol;Acc:MGI:1916851]	69601	2.2374	1.06259	3.38849	2.5449	-0.908732	0.000107636	0.00331936	-1.04462	0.354022	0.0593049	0.548798	0.453691	-0.0493597	0.807404	0.999943	-0.0713702	-1.42695	9.87846e-18	1.51886e-15	-1.49303	-0.406061	0.0101926	0.999581	-0.512825	0.86835	3.53338e-05	0.001195	0.958171
ENSMUSG00000030035	Wbp1	6	WW domain binding protein 1 [Source:MGI Symbol;Acc:MGI:104710]	22377	3.65087	1.76281	4.27234	3.78508	-0.715457	0.00848375	0.0510576	-0.878287	0.1398	0.511821	0.928803	0.208471	0.069247	0.742922	0.999943	0.108701	-0.992141	1.10362e-05	0.000116672	-1.07997	-0.0639106	0.710879	0.999581	-0.0857717	0.868213	7.0954e-05	0.00202732	0.969264
ENSMUSG00000033256	Shf	2	Src homology 2 domain containing F [Source:MGI Symbol;Acc:MGI:3613669]	435684	2.19471	0.993514	2.89519	2.09132	-0.644996	0.0305827	0.114979	-0.847118	0.306675	0.167286	0.747142	0.495724	0.133264	0.534668	0.999943	0.215162	-1.14048	0.000109287	0.00082355	-1.33923	-0.168601	0.380418	0.999581	-0.267234	0.867007	0.00129236	0.0189032	1.04588
ENSMUSG00000028538	St3gal3	4	ST3 beta-galactoside alpha-2,3-sialyltransferase 3 [Source:MGI Symbol;Acc:MGI:1316659]	20441	3.44262	1.64098	4.41619	4.20837	-0.954024	0.000180824	0.00457882	-1.13567	0.0857512	0.65856	0.960508	0.115514	-0.097771	0.627547	0.999943	-0.137497	-1.15298	3.84609e-08	8.11243e-07	-1.24355	-0.18728	0.242614	0.999581	-0.239528	0.86666	0.000144449	0.00349856	0.98213
ENSMUSG00000022594	Lynx1	15	Ly6/neurotoxin 1 [Source:MGI Symbol;Acc:MGI:1345180]	23936	36.4301	18.4589	39.1328	34.8968	-0.658002	5.42758e-05	0.00214278	-0.698605	0.178891	0.220271	0.801831	0.202443	0.18636	0.261203	0.999943	0.224303	-0.879983	4.43319e-15	3.84678e-13	-0.897181	0.0313837	0.807416	0.999581	0.0357404	0.866635	7.34195e-09	1.24559e-06	0.909459
ENSMUSG00000039660	Spout1	2	SPOUT domain containing methyltransferase 1 [Source:MGI Symbol;Acc:MGI:106544]	227695	2.76952	1.30401	3.94636	3.05279	-0.849339	0.000906479	0.0129364	-1.01005	0.300207	0.129651	0.700324	0.404861	-0.00701421	0.972624	0.999943	-0.0118081	-1.30045	3.06711e-09	8.47954e-08	-1.4101	-0.296085	0.0852537	0.999581	-0.40354	0.866244	0.000220268	0.00487429	0.983376
ENSMUSG00000020108	Ddit4	10	DNA-damage-inducible transcript 4 [Source:MGI Symbol;Acc:MGI:1921997]	74747	5.47045	2.28056	4.72795	3.76055	-0.399541	0.15834	0.330869	-0.501185	0.252904	0.240129	0.816612	0.385532	0.312739	0.157555	0.999943	0.593334	-0.807465	0.000245623	0.00162771	-0.877326	0.133265	0.495365	0.999581	0.218443	0.865996	0.00235315	0.0295337	1.07805
ENSMUSG00000053693	Mast1	8	microtubule associated serine/threonine kinase 1 [Source:MGI Symbol;Acc:MGI:1861901]	56527	1.27284	0.624514	2.25613	1.45939	-0.846165	0.0011588	0.0149389	-1.01752	0.535125	0.00348347	0.131788	0.671068	0.024339	0.904513	0.999943	0.0456875	-1.53628	3.74026e-11	1.54986e-09	-1.6852	-0.44631	0.0124374	0.999581	-0.609664	0.864232	0.00108255	0.0163353	1.04794
ENSMUSG00000115987	Vps28	15	vacuolar protein sorting 28 [Source:MGI Symbol;Acc:MGI:1914164]	66914	13.2398	6.81039	14.256	13.3421	-0.663195	0.00315591	0.0276949	-0.750732	0.109143	0.54496	0.93662	0.135538	0.177287	0.399669	0.999943	0.273194	-0.843729	1.01465e-06	1.48702e-05	-0.882383	0.102447	0.579549	0.999581	0.154716	0.863806	0.000448467	0.00817872	1.00788
ENSMUSG00000029465	Arpc3	5	actin related protein 2/3 complex, subunit 3 [Source:MGI Symbol;Acc:MGI:1928375]	56378	70.5677	37.0424	71.0314	80.8688	-0.817769	7.72665e-05	0.00268724	-0.906308	-0.122318	0.5051	0.926419	-0.153128	0.0490919	0.812714	0.999943	0.0737374	-0.727738	1.0598e-07	2.01258e-06	-0.748645	0.17371	0.330056	0.999581	0.243856	0.863798	5.47676e-05	0.00167941	0.963457
ENSMUSG00000028430	Nol6	4	nucleolar protein family 6 (RNA-associated) [Source:MGI Symbol;Acc:MGI:2140151]	230082	5.63907	2.88495	7.01042	6.81697	-0.917131	1.95876e-05	0.00113632	-1.02646	0.0643315	0.710411	0.971092	0.0788732	-0.0484745	0.798911	0.999943	-0.0614294	-1.05366	1.38855e-10	5.10242e-09	-1.10022	-0.105659	0.488935	0.999581	-0.125188	0.863711	1.49694e-05	0.000597803	0.949097
ENSMUSG00000038274	Fau	19	Finkel-Biskis-Reilly murine sarcoma virus (FBR-MuSV) ubiquitously expressed (fox derived) [Source:MGI Symbol;Acc:MGI:102547]	14109	33.0775	17.0596	29.5844	30.4014	-0.523594	0.0317826	0.117863	-0.609528	0.00839736	0.966482	0.997323	0.0135711	0.254311	0.247116	0.999943	0.454607	-0.589976	0.000243287	0.00161406	-0.61471	0.273467	0.158783	0.999581	0.459187	0.863019	0.0012045	0.0178615	1.04487
ENSMUSG00000039849	Pcif1	2	PDX1 C-terminal inhibiting factor 1 [Source:MGI Symbol;Acc:MGI:2443858]	228866	1.90813	0.91331	2.41084	2.23582	-0.958382	1.13759e-05	0.000798983	-1.07638	0.12525	0.484085	0.921942	0.156326	-0.0735385	0.703834	0.999943	-0.101219	-1.15686	1.69429e-09	5.00801e-08	-1.22804	-0.181618	0.285501	0.999581	-0.244825	0.862635	8.56469e-05	0.00234008	0.96227
ENSMUSG00000031879	Ciao2b	8	cytosolic iron-sulfur assembly component 2B [Source:MGI Symbol;Acc:MGI:1915773]		2.70949	1.19989	3.52336	2.71712	-0.660581	0.0410257	0.138627	-0.959078	0.25584	0.251258	0.823275	0.428132	0.105521	0.629938	0.999943	0.195653	-1.132	0.000336486	0.00210907	-1.38072	-0.143754	0.451274	0.999581	-0.218053	0.862593	0.0043075	0.0461437	1.13741
ENSMUSG00000031750	Il34	8	interleukin 34 [Source:MGI Symbol;Acc:MGI:1923777]	76527	4.85828	2.33773	6.06285	5.4586	-0.851142	0.000703283	0.0110414	-1.0065	0.135426	0.504797	0.926419	0.184146	-3.00793e-05	0.999885	0.999943	0.000364128	-1.09479	7.95637e-07	1.19913e-05	-1.18661	-0.119263	0.513981	0.999581	-0.16939	0.862441	0.000306033	0.00618258	0.992737
ENSMUSG00000037993	Dhx38	8	DEAH (Asp-Glu-Ala-His) box polypeptide 38 [Source:MGI Symbol;Acc:MGI:1927617]	64340	2.26361	1.06331	3.41559	2.7731	-0.985444	0.000103699	0.00324746	-1.17072	0.261523	0.170723	0.749398	0.34088	-0.116116	0.56797	0.999943	-0.167921	-1.40022	1.07654e-11	4.88851e-10	-1.50513	-0.379681	0.0212736	0.999581	-0.495857	0.861518	0.000299346	0.00609772	0.987416
ENSMUSG00000038520	Tbc1d17	7	TBC1 domain family, member 17 [Source:MGI Symbol;Acc:MGI:2449973]		1.07485	0.494556	1.42323	1.21175	-0.880521	0.00103656	0.0139783	-1.07539	0.196977	0.340372	0.867513	0.28012	-0.0430661	0.84106	0.999943	-0.071205	-1.26032	2.01677e-10	7.19959e-09	-1.34714	-0.242765	0.163757	0.999581	-0.339383	0.86081	0.000353342	0.00690282	0.987357
ENSMUSG00000018040	Rrp7a	15	ribosomal RNA processing 7 homolog A (S. cerevisiae) [Source:MGI Symbol;Acc:MGI:1922028]		5.98076	2.84297	8.63571	6.57678	-0.883996	6.3105e-05	0.0023631	-0.997125	0.34122	0.0595536	0.548997	0.424441	-0.0164894	0.933355	0.999943	-0.0240027	-1.34689	4.54782e-14	3.26698e-12	-1.41736	-0.332629	0.0468486	0.999581	-0.435746	0.860749	7.02641e-05	0.00202587	0.958697
ENSMUSG00000025533	Asl	5	argininosuccinate lyase [Source:MGI Symbol;Acc:MGI:88084]	109900	2.41553	1.15019	2.70739	1.88819	-0.424162	0.08646	0.223614	-0.494941	0.397821	0.0485858	0.510507	0.539463	0.366392	0.0586811	0.999943	0.491617	-0.931722	0.000185686	0.00128543	-1.0339	-0.0246137	0.892009	0.999581	-0.0344327	0.860555	0.000201342	0.00454927	0.973951
ENSMUSG00000002343	Armc6	8	armadillo repeat containing 6 [Source:MGI Symbol;Acc:MGI:1924063]	76813	2.2244	1.07263	3.04932	2.72959	-0.897718	0.00151475	0.0174809	-1.1369	0.124112	0.561017	0.941246	0.183164	-0.0594555	0.777587	0.999943	-0.0838142	-1.15173	2.04096e-05	0.000198303	-1.31606	-0.175216	0.346278	0.999581	-0.251218	0.860139	0.00102596	0.0156464	1.03665
ENSMUSG00000008140	Emc10	7	ER membrane protein complex subunit 10 [Source:MGI Symbol;Acc:MGI:1916933]	69683	7.28003	3.32468	10.2119	9.2694	-1.04705	5.66545e-05	0.0021911	-1.25816	0.121642	0.559275	0.941086	0.174211	-0.153418	0.47793	0.999943	-0.253803	-1.34073	2.89911e-12	1.4772e-10	-1.42469	-0.284401	0.119408	0.999581	-0.41574	0.859707	0.000363962	0.0070621	0.987644
ENSMUSG00000030029	Lrig1	6	leucine-rich repeats and immunoglobulin-like domains 1 [Source:MGI Symbol;Acc:MGI:107935]	16206	3.62894	1.76821	4.5208	2.58374	-0.307508	0.085498	0.221897	-0.3305	0.739292	7.50969e-07	0.000341796	0.842173	0.498762	0.00373733	0.339639	0.609304	-1.12594	1.21006e-12	6.6908e-11	-1.17097	-0.17711	0.249103	0.999581	-0.220404	0.859569	5.29003e-06	0.000259544	0.927938
ENSMUSG00000040907	Atp1a3	7	ATPase, Na+/K+ transporting, alpha 3 polypeptide [Source:MGI Symbol;Acc:MGI:88107]	232975	46.5567	24.175	69.7873	58.0813	-0.964425	6.53588e-07	0.000123354	-1.05385	0.271067	0.0863189	0.615935	0.315137	-0.075163	0.681357	0.999943	-0.095715	-1.31251	2.17194e-17	3.07014e-15	-1.36338	-0.317562	0.0441856	0.999581	-0.395465	0.859514	1.87593e-05	0.000711115	0.943271
ENSMUSG00000025142	Aspscr1	11	alveolar soft part sarcoma chromosome region, candidate 1 (human) [Source:MGI Symbol;Acc:MGI:1916188]	68938	3.08298	1.49619	4.32812	3.22315	-0.733095	0.00556288	0.0392927	-0.88512	0.336067	0.0972484	0.639331	0.463845	0.064446	0.75354	0.999943	0.0961996	-1.2415	1.29791e-08	3.13357e-07	-1.34323	-0.274373	0.0956856	0.999581	-0.353839	0.858961	0.000125242	0.00310442	0.96478
ENSMUSG00000022817	Itgb5	16	integrin beta 5 [Source:MGI Symbol;Acc:MGI:96614]	16419	4.64923	2.31383	4.77654	3.83409	-0.448942	0.0456074	0.148253	-0.506175	0.259968	0.183392	0.763514	0.345282	0.319236	0.100367	0.999943	0.432646	-0.799269	2.55635e-05	0.000242335	-0.84729	0.0796382	0.63117	0.999581	0.101417	0.858911	3.25089e-06	0.000172377	0.924196
ENSMUSG00000060166	Zdhhc8	16	zinc finger, DHHC domain containing 8 [Source:MGI Symbol;Acc:MGI:1338012]	27801	1.20624	0.54934	2.07717	1.50889	-0.956088	0.00111475	0.014676	-1.24639	0.356942	0.084162	0.613776	0.505282	-0.11717	0.580318	0.999943	-0.182002	-1.55308	6.52813e-10	2.09954e-08	-1.74276	-0.503798	0.00301475	0.999581	-0.673875	0.858596	0.00158444	0.0220404	1.0468
ENSMUSG00000037916	Ndufv1	19	NADH:ubiquinone oxidoreductase core subunit V1 [Source:MGI Symbol;Acc:MGI:107851]	17995	30.27	15.5653	36.0885	35.7279	-0.861134	0.000159394	0.00421239	-0.980578	0.0393513	0.831813	0.981169	0.0498461	-0.000637383	0.997502	0.999943	0.000415701	-0.98012	1.21902e-08	2.97177e-07	-1.02625	-0.0267704	0.875222	0.999581	-0.0333273	0.858073	0.000104458	0.00269332	0.964715
ENSMUSG00000040659	Efhd2	4	EF hand domain containing 2 [Source:MGI Symbol;Acc:MGI:106504]	27984	6.9701	3.32139	10.0868	6.00541	-0.515138	0.0581031	0.173439	-0.633653	0.55209	0.00864613	0.221112	0.797027	0.210151	0.3284	0.999943	0.338443	-1.34892	1.65489e-14	1.27223e-12	-1.4202	-0.350329	0.0280485	0.999581	-0.445833	0.857399	6.71396e-05	0.00197418	0.952768
ENSMUSG00000028975	Pex14	4	peroxisomal biogenesis factor 14 [Source:MGI Symbol;Acc:MGI:1927868]	56273	1.38191	0.617469	2.11006	1.71675	-1.01999	0.000178391	0.00454158	-1.25771	0.24709	0.220649	0.801857	0.340717	-0.131692	0.537745	0.999943	-0.214131	-1.44686	5.40811e-10	1.77516e-08	-1.59147	-0.36606	0.0453392	0.999581	-0.54269	0.856492	0.00141288	0.020254	1.02842
ENSMUSG00000008690	Ncaph2	15	non-SMC condensin II complex, subunit H2 [Source:MGI Symbol;Acc:MGI:1289164]	52683	11.6451	6.0926	12.7724	12.2747	-0.721185	0.000312371	0.00656999	-0.792542	0.0798427	0.643214	0.958185	0.0972119	0.111206	0.566972	0.999943	0.152239	-0.86143	8.92274e-11	3.42977e-09	-0.884668	0.0540832	0.733805	0.999581	0.0706311	0.855367	5.57723e-06	0.00027208	0.928732
ENSMUSG00000029594	Rbm19	5	RNA binding motif protein 19 [Source:MGI Symbol;Acc:MGI:1921361]	74111	1.31122	0.610429	1.74881	1.49184	-0.831851	0.0042315	0.0331288	-1.07102	0.176869	0.406739	0.89855	0.262802	-0.0280309	0.894869	0.999943	-0.0437718	-1.17972	6.23999e-06	7.144e-05	-1.32899	-0.208802	0.23905	0.999581	-0.293039	0.854392	0.0010174	0.0155296	1.01057
ENSMUSG00000026411	Tmem9	1	transmembrane protein 9 [Source:MGI Symbol;Acc:MGI:1913491]		6.23899	3.14749	6.60178	5.80317	-0.574462	0.0181133	0.0818889	-0.668159	0.151476	0.456029	0.912625	0.20919	0.212914	0.281854	0.999943	0.29758	-0.802362	0.000361489	0.00223341	-0.873477	0.072728	0.680154	0.999581	0.103654	0.853929	5.1428e-05	0.00159408	0.949802
ENSMUSG00000031503	Col4a2	8	collagen, type IV, alpha 2 [Source:MGI Symbol;Acc:MGI:88455]	12827	1.7178	0.817519	2.4015	1.91655	-0.887948	0.000105538	0.0032905	-1.0117	0.287862	0.118647	0.68341	0.365806	-0.0316305	0.874304	0.999943	-0.0470742	-1.2975	1.43964e-12	7.78829e-11	-1.37189	-0.30032	0.0731947	0.999581	-0.400359	0.853626	9.8963e-05	0.00259846	0.950059
ENSMUSG00000022551	Cyc1	15	cytochrome c-1 [Source:MGI Symbol;Acc:MGI:1913695]	66445	15.0192	7.42527	17.2402	13.8664	-0.631437	0.00100953	0.01382	-0.688206	0.286853	0.088737	0.620925	0.34185	0.201807	0.24373	0.999943	0.247629	-0.978099	4.31396e-08	8.98041e-07	-1.02822	-0.0645409	0.685048	0.999581	-0.0811463	0.852811	6.64037e-06	0.000314128	0.922871
ENSMUSG00000038150	Ormdl3	11	ORM1-like 3 (S. cerevisiae) [Source:MGI Symbol;Acc:MGI:1913862]	66612	7.37579	3.59195	9.03034	7.475	-0.710045	0.004791	0.035778	-0.838395	0.22649	0.264694	0.83128	0.313071	0.07418	0.722789	0.999943	0.111304	-1.09008	3.66393e-10	1.25188e-08	-1.14407	-0.145513	0.366469	0.999581	-0.188661	0.852072	2.78234e-05	0.000981075	0.932619
ENSMUSG00000041346	Wrap53	11	WD repeat containing, antisense to Trp53 [Source:MGI Symbol;Acc:MGI:2384933]	216853	2.62526	1.27015	3.01536	3.06559	-0.839769	0.00296055	0.0266242	-1.05918	0.0103722	0.960269	0.996706	0.0196597	-0.0153889	0.941854	0.999943	-0.0163871	-0.951223	0.000236445	0.00157822	-1.07268	-0.0185474	0.918316	0.999581	-0.020796	0.851579	0.0012436	0.0183305	1.02649
ENSMUSG00000058756	Thra	11	thyroid hormone receptor alpha [Source:MGI Symbol;Acc:MGI:98742]	21833	68.7977	34.7692	79.3293	72.8041	-0.775294	6.53856e-05	0.00241654	-0.847461	0.122755	0.481137	0.92182	0.149099	0.0606251	0.728573	0.999943	0.0752057	-0.951062	8.33175e-09	2.11621e-07	-0.993164	-0.0499451	0.738147	0.999581	-0.0600747	0.851487	6.02957e-07	4.48224e-05	0.907815
ENSMUSG00000027223	Mapk8ip1	2	mitogen-activated protein kinase 8 interacting protein 1 [Source:MGI Symbol;Acc:MGI:1309464]	19099	9.43723	4.67309	13.8511	10.7727	-0.846584	0.000441295	0.00820833	-0.983234	0.309983	0.115787	0.67867	0.413417	-0.0338082	0.869334	0.999943	-0.0490544	-1.33975	5.44391e-20	1.36316e-17	-1.38764	-0.377945	0.00807503	0.999581	-0.449402	0.850742	4.04793e-06	0.000208117	0.916996
ENSMUSG00000028798	Eif3i	4	eukaryotic translation initiation factor 3, subunit I [Source:MGI Symbol;Acc:MGI:1860763]	54709	15.9742	8.31038	15.9645	16.8574	-0.715872	0.00106587	0.0142468	-0.804425	-0.0328944	0.848497	0.981654	-0.0391178	0.128978	0.529842	0.999943	0.189708	-0.728767	1.66678e-05	0.000166754	-0.761475	0.173548	0.331679	0.999581	0.245547	0.850628	0.000337566	0.00662479	0.97856
ENSMUSG00000040097	Flywch1	17	FLYWCH-type zinc finger 1 [Source:MGI Symbol;Acc:MGI:2442638]	224613	21.1714	10.2719	30.251	25.0446	-0.970149	1.33698e-06	0.000187376	-1.06752	0.256691	0.142917	0.7187	0.313158	-0.0943166	0.63325	0.999943	-0.130499	-1.34331	4.63411e-27	3.0084e-24	-1.37537	-0.342083	0.032135	0.999581	-0.431216	0.850592	9.08383e-06	0.000400996	0.922554
ENSMUSG00000021061	Sptb	12	spectrin beta, erythrocytic [Source:MGI Symbol;Acc:MGI:98387]	20741	6.96764	3.44442	8.76893	9.91437	-1.21021	4.8245e-11	1.97823e-07	-1.30935	-0.117873	0.465769	0.91557	-0.137387	-0.305079	0.0920094	0.999943	-0.38754	-1.13552	9.60836e-18	1.50371e-15	-1.16806	-0.199133	0.165981	0.999581	-0.237627	0.850421	1.11456e-06	7.56494e-05	0.908819
ENSMUSG00000035828	Pim3	15	proviral integration site 3 [Source:MGI Symbol;Acc:MGI:1355297]	223775	2.36393	1.0537	2.79714	2.20977	-0.648427	0.0266144	0.104792	-0.838081	0.249033	0.253237	0.824025	0.38965	0.108217	0.622569	0.999943	0.189593	-1.10788	2.0322e-06	2.74425e-05	-1.21785	-0.11655	0.531672	0.999581	-0.188365	0.850075	0.00127547	0.0187053	1.00927
ENSMUSG00000019362	D8Ertd738e	8	DNA segment, Chr 8, ERATO Doi 738, expressed [Source:MGI Symbol;Acc:MGI:1289231]	101966	14.2413	7.17821	16.143	16.0724	-0.77331	0.00420027	0.0329938	-0.946895	0.0320261	0.877273	0.983033	0.0475971	0.0292975	0.89009	0.999943	0.0508525	-0.914268	2.44945e-05	0.000233591	-0.987799	0.0085544	0.960661	0.999581	0.0189782	0.849866	0.000336438	0.00661937	0.979932
ENSMUSG00000012126	Ubxn11	4	UBX domain protein 11 [Source:MGI Symbol;Acc:MGI:1914836]	67586	1.75342	0.764475	2.66179	1.64445	-0.628802	0.0480226	0.153099	-0.893316	0.424749	0.0590311	0.548292	0.731974	0.112265	0.611055	0.999943	0.202773	-1.36563	3.56712e-06	4.41869e-05	-1.61729	-0.302772	0.118153	0.999581	-0.516056	0.849459	0.00373968	0.0414843	1.07887
ENSMUSG00000032120	C2cd2l	9	C2 calcium-dependent domain containing 2-like [Source:MGI Symbol;Acc:MGI:1919014]	71764	4.50829	2.27423	7.12369	5.18842	-0.860259	0.00010271	0.00323799	-0.971	0.374489	0.0492012	0.512503	0.483024	-0.0329281	0.861887	0.999943	-0.0421904	-1.37084	1.70239e-13	1.08903e-11	-1.44975	-0.408375	0.0103897	0.999581	-0.511307	0.848232	2.61581e-06	0.000147759	0.912463
ENSMUSG00000005823	Gpr108	17	G protein-coupled receptor 108 [Source:MGI Symbol;Acc:MGI:1925558]	78308	3.59741	1.7695	3.93725	3.29068	-0.574415	0.0234294	0.0971992	-0.677525	0.228732	0.235714	0.812247	0.300182	0.212895	0.282341	0.999943	0.296743	-0.901754	4.10927e-05	0.000360136	-0.97381	0.00679412	0.967245	0.999581	0.0104992	0.847787	0.000220075	0.00487429	0.95994
ENSMUSG00000028677	Rnf220	4	ring finger protein 220 [Source:MGI Symbol;Acc:MGI:1913993]	66743	8.07628	3.9388	11.4121	9.10437	-0.896583	1.81688e-05	0.00106713	-0.996276	0.312814	0.060056	0.550972	0.372888	-0.0361683	0.847974	0.999943	-0.0486835	-1.30724	7.3863e-16	7.9918e-14	-1.36384	-0.327799	0.0353402	0.999581	-0.408878	0.847638	4.30752e-05	0.00139039	0.934027
ENSMUSG00000031787	Katnb1	8	katanin p80 (WD40-containing) subunit B 1 [Source:MGI Symbol;Acc:MGI:1921437]	74187	1.68603	0.840298	2.41248	2.23455	-0.949099	0.000678693	0.0108308	-1.1875	0.103535	0.628514	0.953218	0.155558	-0.140224	0.513398	0.999943	-0.221344	-1.2465	1.79027e-09	5.26872e-08	-1.33484	-0.289189	0.0736084	0.999581	-0.362531	0.847592	9.74147e-05	0.00256565	0.946975
ENSMUSG00000033128	Gga1	15	golgi associated, gamma adaptin ear containing, ARF binding protein 1 [Source:MGI Symbol;Acc:MGI:2146207]	106039	1.65922	0.732578	2.45344	1.81803	-0.804937	0.00936476	0.0542826	-1.106	0.310849	0.149408	0.725758	0.473678	-0.00798262	0.970609	0.999943	-0.0154667	-1.3543	1.47869e-06	2.07681e-05	-1.57213	-0.321325	0.0785955	0.999581	-0.476386	0.84531	0.00371813	0.041272	1.07288
ENSMUSG00000032583	Mon1a	9	MON1 homolog A, secretory traffciking associated [Source:MGI Symbol;Acc:MGI:1920075]	72825	1.29641	0.608422	1.82963	1.49081	-0.752463	0.0184949	0.0830568	-1.07664	0.19873	0.3781	0.883927	0.349636	-0.00717136	0.974156	0.999943	-0.00721167	-1.2386	4.17428e-06	5.07751e-05	-1.41519	-0.234021	0.205218	0.999581	-0.342248	0.844845	0.00246271	0.030468	1.04912
ENSMUSG00000022098	Bmp1	14	bone morphogenetic protein 1 [Source:MGI Symbol;Acc:MGI:88176]	12153	2.47895	1.16451	2.86848	3.38184	-1.1184	6.32798e-06	0.000566915	-1.31314	-0.139127	0.498858	0.925414	-0.190481	-0.212735	0.320472	0.999943	-0.34044	-1.04923	2.10187e-08	4.77842e-07	-1.11405	-0.0897955	0.623986	0.999581	-0.137301	0.844147	0.000291037	0.00598525	0.957506
ENSMUSG00000024858	Grk2	19	G protein-coupled receptor kinase 2 [Source:MGI Symbol;Acc:MGI:87940]	110355	10.4449	5.37087	13.6406	10.6805	-0.703819	0.000374759	0.00748529	-0.771737	0.315667	0.0741265	0.592917	0.3868	0.101881	0.573733	0.999943	0.130208	-1.1152	1.61061e-13	1.04558e-11	-1.15507	-0.206625	0.149067	0.999581	-0.243032	0.84232	5.03557e-08	5.92266e-06	0.887238
ENSMUSG00000040263	Klhdc4	8	kelch domain containing 4 [Source:MGI Symbol;Acc:MGI:2384569]	234825	2.64467	1.24795	3.33377	3.24034	-0.989992	5.04956e-05	0.00205392	-1.15543	0.0597874	0.756707	0.974169	0.0813403	-0.123558	0.547656	0.999943	-0.18402	-1.14519	3.22597e-08	6.98084e-07	-1.23086	-0.178512	0.306732	0.999581	-0.252888	0.842045	0.000357552	0.00696923	0.956702
ENSMUSG00000003402	Prkcsh	9	protein kinase C substrate 80K-H [Source:MGI Symbol;Acc:MGI:107877]	19089	7.70441	3.63146	10.0998	7.85625	-0.779446	0.000919013	0.0130478	-0.895713	0.311366	0.103901	0.65442	0.405887	0.044255	0.832242	0.999943	0.0644633	-1.23853	8.83995e-14	6.00569e-12	-1.29501	-0.238589	0.170645	0.999581	-0.32958	0.840601	0.000199357	0.00451632	0.944523
ENSMUSG00000025375	Aatk	11	apoptosis-associated tyrosine kinase [Source:MGI Symbol;Acc:MGI:1197518]	11302	3.04605	1.46635	4.90254	3.65191	-0.886908	0.00115067	0.0149019	-1.09511	0.341732	0.0988632	0.642445	0.482879	-0.0806088	0.703646	0.999943	-0.124699	-1.46607	1.04004e-13	7.01149e-12	-1.56607	-0.484749	0.00137313	0.999581	-0.594774	0.83995	0.000225267	0.00496572	0.950939
ENSMUSG00000029674	Limk1	5	LIM-domain containing, protein kinase [Source:MGI Symbol;Acc:MGI:104572]	16885	2.02616	0.939709	2.83867	1.62828	-0.485525	0.0507764	0.158662	-0.569659	0.647358	0.000936492	0.0592572	0.859423	0.284924	0.16735	0.999943	0.412654	-1.3077	2.98613e-09	8.28177e-08	-1.42223	-0.294329	0.107245	0.999581	-0.435327	0.839891	0.000613495	0.0103588	0.967907
ENSMUSG00000016344	Ppdpf	2	pancreatic progenitor cell differentiation and proliferation factor [Source:MGI Symbol;Acc:MGI:1913746]		5.53799	2.75923	6.05111	6.4451	-0.87083	0.000310152	0.00654413	-1.01155	-0.0482815	0.798347	0.977123	-0.0614905	-0.0158127	0.936636	0.999943	-0.0159108	-0.862505	0.0002581	0.00169412	-0.947631	0.0376966	0.834751	0.999581	0.0609068	0.839303	0.000666042	0.0109552	0.982292
ENSMUSG00000060950	Trmt61a	12	tRNA methyltransferase 61A [Source:MGI Symbol;Acc:MGI:2443487]	328162	1.74787	0.847898	2.06288	2.19491	-0.866571	0.00398674	0.0320175	-1.15534	-0.0349979	0.874592	0.98264	-0.0522448	-0.0810828	0.709119	0.999943	-0.129244	-0.950765	0.000525957	0.00302659	-1.09439	-0.0463631	0.800553	0.999581	-0.0618714	0.838708	0.00124883	0.0183919	1.00627
ENSMUSG00000020736	Nt5c	11	5',3'-nucleotidase, cytosolic [Source:MGI Symbol;Acc:MGI:1354954]	50773	7.95568	3.86692	8.40919	7.93379	-0.669689	0.0146067	0.0715919	-0.826055	0.0864072	0.65669	0.960508	0.116267	0.13867	0.478523	0.999943	0.193073	-0.830383	0.00172254	0.00800629	-0.940403	0.0658958	0.705071	0.999581	0.0918485	0.837998	0.00151178	0.021192	1.00589
ENSMUSG00000024187	Fam234a	17	family with sequence similarity 234, member A [Source:MGI Symbol;Acc:MGI:2146854]	106581	1.50675	0.705939	1.75035	1.37226	-0.571702	0.0486679	0.154426	-0.732862	0.25523	0.246905	0.821792	0.413197	0.149501	0.492591	0.999943	0.251777	-1.01442	3.8927e-05	0.000344951	-1.13464	-0.089745	0.629837	0.999581	-0.149051	0.837178	0.000716288	0.0116148	0.966406
ENSMUSG00000027163	Commd9	2	COMM domain containing 9 [Source:MGI Symbol;Acc:MGI:1923751]	76501	4.52946	2.27136	5.27289	5.31649	-0.836165	0.00136996	0.0163915	-1.00468	0.0169754	0.933239	0.990947	0.0265281	-0.00707474	0.973046	0.999943	-0.00147703	-0.933223	7.75361e-05	0.000618066	-1.02612	-0.0156089	0.931851	0.999581	-0.0121285	0.837003	0.000793384	0.0126265	0.987419
ENSMUSG00000017167	Cntnap1	11	contactin associated protein-like 1 [Source:MGI Symbol;Acc:MGI:1858201]	53321	7.98582	4.19881	10.0277	8.849	-0.792276	3.778e-05	0.00173629	-0.863759	0.194747	0.213498	0.795522	0.226577	0.0426349	0.807858	0.999943	0.0548079	-1.04801	2.24913e-12	1.16635e-10	-1.08588	-0.134415	0.348268	0.999581	-0.157151	0.836659	5.34334e-06	0.000261413	0.903909
ENSMUSG00000028937	Acot7	4	acyl-CoA thioesterase 7 [Source:MGI Symbol;Acc:MGI:1917275]	70025	27.1301	14.1145	37.0411	29.9444	-0.782952	0.000197559	0.00487537	-0.871341	0.295203	0.0909141	0.625889	0.359962	0.0341103	0.854309	0.999943	0.0451825	-1.17955	1.51208e-14	1.18447e-12	-1.22484	-0.255165	0.0733407	0.999581	-0.300467	0.836503	4.06321e-06	0.000208279	0.901084
ENSMUSG00000034247	Plekhm1	11	pleckstrin homology domain containing, family M (with RUN domain) member 1 [Source:MGI Symbol;Acc:MGI:2443207]	353047	1.22947	0.607708	1.61503	1.16667	-0.610444	0.0157754	0.0750592	-0.721661	0.38238	0.0603592	0.552576	0.532867	0.160666	0.4222	0.999943	0.227133	-1.13965	3.8158e-07	6.19864e-06	-1.24616	-0.212061	0.223077	0.999581	-0.292886	0.83641	0.000112681	0.00287085	0.932928
ENSMUSG00000058709	Egln2	7	egl-9 family hypoxia-inducible factor 2 [Source:MGI Symbol;Acc:MGI:1932287]	112406	3.08854	1.43978	4.67405	3.21557	-0.730542	0.0123305	0.0647879	-0.942363	0.393002	0.0649436	0.566233	0.581462	0.040322	0.852663	0.999943	0.0664156	-1.38686	2.392e-09	6.78431e-08	-1.51759	-0.356967	0.04425	0.999581	-0.502198	0.83633	0.00144279	0.0204927	0.992731
ENSMUSG00000002984	Tomm40	7	translocase of outer mitochondrial membrane 40 [Source:MGI Symbol;Acc:MGI:1858259]	53333	2.93747	1.3883	4.72979	3.9285	-1.02832	0.000205532	0.00495624	-1.28165	0.210381	0.320312	0.86604	0.308233	-0.182447	0.39886	0.999943	-0.301475	-1.47045	1.73574e-12	9.24742e-11	-1.58136	-0.432049	0.0136912	0.999581	-0.596986	0.835851	0.000586473	0.0100508	0.962271
ENSMUSG00000049892	Rasd1	11	RAS, dexamethasone-induced 1 [Source:MGI Symbol;Acc:MGI:1270848]	19416	2.29946	1.12584	4.47964	2.9502	-0.829005	0.00877398	0.0522709	-1.16906	0.358206	0.114714	0.676653	0.656043	-0.0574437	0.795346	0.999943	-0.0999884	-1.55762	3.30069e-08	7.10743e-07	-1.81301	-0.439146	0.0242247	0.999581	-0.739456	0.835691	0.00274677	0.0328923	1.04701
ENSMUSG00000018774	Cd68	11	CD68 antigen [Source:MGI Symbol;Acc:MGI:88342]	12514	3.19789	1.51331	2.40119	1.76416	-0.000114051	0.999697	0.999771	0.00496256	0.285265	0.201562	0.780772	0.474393	0.636243	0.00286837	0.282855	1.01341	-0.39826	0.175055	0.31992	-0.464864	0.356197	0.0591082	0.999581	0.552501	0.835143	0.00121261	0.0179508	0.991922
ENSMUSG00000034793	G6pc3	11	glucose 6 phosphatase, catalytic, 3 [Source:MGI Symbol;Acc:MGI:1915651]	68401	4.92633	2.41591	6.78629	4.81531	-0.679376	0.00348181	0.0296362	-0.77846	0.412496	0.0269893	0.394803	0.522687	0.130695	0.496442	0.999943	0.172764	-1.20254	2.53482e-08	5.63836e-07	-1.29858	-0.25062	0.145184	0.999581	-0.336418	0.834348	0.000204357	0.00459924	0.938159
ENSMUSG00000035242	Oaz1	10	ornithine decarboxylase antizyme 1 [Source:MGI Symbol;Acc:MGI:109433]	18245	11.7618	6.17753	13.1818	12.9947	-0.773516	0.000159136	0.00421239	-0.855049	0.0444788	0.801885	0.977123	0.0552281	0.0480522	0.804011	0.999943	0.0665591	-0.874317	5.22996e-09	1.39742e-07	-0.905513	0.0192192	0.904507	0.999581	0.0267802	0.833926	1.04881e-05	0.000445795	0.906231
ENSMUSG00000059291	Rpl11	4	ribosomal protein L11 [Source:MGI Symbol;Acc:MGI:1914275]	67025	81.5752	43.7672	73.247	73.3516	-0.490387	0.00894771	0.0527949	-0.531981	0.0303822	0.84224	0.981169	0.0353997	0.302278	0.152988	0.999943	0.467433	-0.545887	0.000166952	0.00117618	-0.564036	0.287147	0.130969	0.999581	0.449938	0.833851	0.00101383	0.0154889	0.984063
ENSMUSG00000059316	Slc27a4	2	solute carrier family 27 (fatty acid transporter), member 4 [Source:MGI Symbol;Acc:MGI:1347347]	26569	5.15754	2.54026	6.93243	5.88243	-0.858708	0.000388866	0.00757619	-0.999281	0.220294	0.240479	0.816612	0.28215	-0.0400803	0.840441	0.999943	-0.0559924	-1.20642	4.62504e-11	1.88092e-09	-1.27473	-0.266802	0.0741515	0.999581	-0.325311	0.833226	0.000106155	0.00272888	0.927309
ENSMUSG00000028655	Mfsd2a	4	major facilitator superfamily domain containing 2A [Source:MGI Symbol;Acc:MGI:1923824]	76574	3.92016	1.88034	4.31078	3.35814	-0.512696	0.0474026	0.151806	-0.609746	0.273431	0.187442	0.768112	0.383626	0.255284	0.199224	0.999943	0.353366	-0.890618	0.000474434	0.00277288	-0.992045	-0.0127484	0.944629	0.999581	-0.0172774	0.832793	0.000449434	0.00818417	0.949055
ENSMUSG00000025575	Cant1	11	calcium activated nucleotidase 1 [Source:MGI Symbol;Acc:MGI:1923275]	76025	2.72089	1.28012	3.57155	2.57973	-0.697836	0.00241188	0.0234479	-0.796987	0.395962	0.0311853	0.423973	0.49709	0.124129	0.53643	0.999943	0.170586	-1.20237	7.10436e-09	1.83125e-07	-1.29102	-0.221488	0.215525	0.999581	-0.314602	0.832575	0.000494442	0.0087894	0.953381
ENSMUSG00000029622	Arpc1b	5	actin related protein 2/3 complex, subunit 1B [Source:MGI Symbol;Acc:MGI:1343142]		1.42586	0.697224	1.26019	0.957912	-0.168654	0.588025	0.749846	-0.22731	0.241954	0.285804	0.842591	0.440662	0.422996	0.0549472	0.999943	0.779417	-0.569502	0.0377553	0.0988314	-0.657221	0.230319	0.221839	0.999581	0.354037	0.832396	0.00105331	0.0160066	0.986672
ENSMUSG00000030401	Rtn2	7	reticulon 2 (Z-band associated protein) [Source:MGI Symbol;Acc:MGI:107612]	20167	2.75957	1.38849	3.0331	2.74421	-0.657706	0.0073743	0.0468354	-0.768278	0.146457	0.45524	0.912625	0.196961	0.123123	0.53224	0.999943	0.171546	-0.88989	2.30091e-05	0.000220747	-0.958761	-0.00886993	0.956902	0.999581	-0.0119963	0.832157	8.6447e-05	0.00234143	0.92451
ENSMUSG00000026728	Vim	2	vimentin [Source:MGI Symbol;Acc:MGI:98932]		10.21	5.31055	8.02426	5.90191	0.0561821	0.791187	0.890127	0.0643583	0.378434	0.0457064	0.498858	0.487278	0.709134	0.00029404	0.0641319	0.96888	-0.405598	0.0103328	0.0350519	-0.422429	0.391715	0.0150549	0.999581	0.495544	0.832103	4.32769e-06	0.000218574	0.895631
ENSMUSG00000061979	Rcc1l	5	reculator of chromosome condensation 1 like [Source:MGI Symbol;Acc:MGI:2137600]	94254	1.23314	0.556239	2.08609	1.46047	-0.88267	0.00310732	0.0274557	-1.16531	0.369756	0.083122	0.612158	0.550538	-0.0636825	0.768261	0.999943	-0.106946	-1.47884	1.16832e-07	2.19255e-06	-1.71027	-0.415607	0.0272755	0.999581	-0.643969	0.831095	0.0038895	0.0428348	1.04361
ENSMUSG00000028949	Smarcd3	5	SWI/SNF related, matrix associated, actin dependent regulator of chromatin, subfamily d, member 3 [Source:MGI Symbol;Acc:MGI:1914243]	66993	3.60667	1.81812	4.22774	3.55812	-0.642995	0.00827846	0.0502494	-0.750166	0.228348	0.225854	0.807939	0.293458	0.144884	0.452261	0.999943	0.197043	-0.96413	4.0287e-06	4.91064e-05	-1.03787	-0.0681101	0.668931	0.999581	-0.0825282	0.829164	0.000158269	0.00376427	0.93218
ENSMUSG00000066191	Anks6	4	ankyrin repeat and sterile alpha motif domain containing 6 [Source:MGI Symbol;Acc:MGI:1922941]	75691	1.03475	0.485366	1.43126	1.25623	-0.93032	0.000778908	0.0117158	-1.15889	0.153051	0.457502	0.912905	0.217222	-0.10138	0.625762	0.999943	-0.152458	-1.21003	4.3296e-06	5.23736e-05	-1.37243	-0.244404	0.179221	0.999581	-0.356793	0.829117	0.00170829	0.0232816	0.991505
ENSMUSG00000024835	Coro1b	19	coronin, actin binding protein 1B [Source:MGI Symbol;Acc:MGI:1345963]	23789	4.84902	2.51955	5.93129	5.088	-0.705979	0.00109115	0.0144754	-0.789509	0.213754	0.232221	0.810529	0.266792	0.0946252	0.623021	0.999943	0.130661	-1.00597	9.90865e-10	3.07941e-08	-1.05059	-0.1005	0.521389	0.999581	-0.121349	0.828772	1.81608e-05	0.000694558	0.905103
ENSMUSG00000020886	Dlg4	11	discs large MAGUK scaffold protein 4 [Source:MGI Symbol;Acc:MGI:1277959]	13385	12.576	6.53107	16.4409	13.1692	-0.727475	0.000156125	0.00417198	-0.793474	0.307496	0.0668503	0.572352	0.36725	0.0741517	0.677679	0.999943	0.0934641	-1.12363	3.65942e-18	6.22741e-16	-1.15425	-0.229351	0.0709828	0.999581	-0.260247	0.828522	5.83102e-08	6.67535e-06	0.871307
ENSMUSG00000042066	Tmcc2	1	transmembrane and coiled-coil domains 2 [Source:MGI Symbol;Acc:MGI:1916125]	68875	7.611	3.75612	9.05339	7.43153	-0.667815	0.00403966	0.0322669	-0.765731	0.255624	0.153783	0.730139	0.316639	0.1255	0.511329	0.999943	0.166641	-1.01956	3.28232e-08	7.07656e-07	-1.07853	-0.114873	0.419204	0.999581	-0.137176	0.828113	8.52914e-05	0.00234008	0.918283
ENSMUSG00000037509	Arhgef4	1	Rho guanine nucleotide exchange factor (GEF) 4 [Source:MGI Symbol;Acc:MGI:2442507]	226970	12.0461	6.32559	13.2704	15.1622	-0.962431	2.01349e-07	5.58842e-05	-1.04211	-0.128963	0.436809	0.907085	-0.152558	-0.119235	0.515587	0.999943	-0.152292	-0.866721	1.19203e-13	7.8845e-12	-0.884703	0.0118494	0.933062	0.999581	0.0145708	0.827778	2.12299e-07	1.90869e-05	0.875097
ENSMUSG00000038463	Olfml2b	1	olfactomedin-like 2B [Source:MGI Symbol;Acc:MGI:2443310]	320078	6.67621	3.41308	5.50792	7.1669	-0.740508	0.00149779	0.0174208	-0.848088	-0.25658	0.192894	0.771959	-0.3379	0.040269	0.838949	0.999943	0.0566275	-0.476738	0.00891444	0.0310888	-0.503909	0.331903	0.0339309	0.999581	0.408416	0.826958	6.47931e-06	0.000307355	0.888912
ENSMUSG00000032737	Inppl1	7	inositol polyphosphate phosphatase-like 1 [Source:MGI Symbol;Acc:MGI:1333787]	16332	1.56088	0.747943	1.79588	1.28455	-0.496567	0.0325919	0.119717	-0.567259	0.418185	0.0227159	0.367288	0.527576	0.283063	0.151108	0.999943	0.383979	-1.01092	2.37428e-06	3.13377e-05	-1.09202	-0.0899458	0.609305	0.999581	-0.131883	0.82688	0.000433869	0.00800258	0.939066
ENSMUSG00000028923	Necap2	4	NECAP endocytosis associated 2 [Source:MGI Symbol;Acc:MGI:1913397]	66147	3.13069	1.51327	3.6097	2.8844	-0.584634	0.0278696	0.107903	-0.706991	0.265192	0.195308	0.774264	0.373633	0.16548	0.42684	0.999943	0.245972	-0.983963	1.29083e-05	0.000133406	-1.07355	-0.0782721	0.651292	0.999581	-0.115122	0.826442	0.000415151	0.00774889	0.936858
ENSMUSG00000060279	Ap2a1	7	adaptor-related protein complex 2, alpha 1 subunit [Source:MGI Symbol;Acc:MGI:101921]	11771	7.49714	3.86494	10.2625	8.20915	-0.759849	0.000906327	0.0129364	-0.86631	0.286311	0.131862	0.702562	0.369865	0.0244222	0.902887	0.999943	0.0349765	-1.19019	1.6395e-17	2.39477e-15	-1.2282	-0.272305	0.0534938	0.999581	-0.320979	0.826176	2.66533e-06	0.00014812	0.884437
ENSMUSG00000041881	Ndufa7	17	NADH:ubiquinone oxidoreductase subunit A7 [Source:MGI Symbol;Acc:MGI:1913666]	66416	21.0263	10.8206	22.096	23.3324	-0.733709	0.00574339	0.0399891	-0.889234	-0.0294456	0.884472	0.984729	-0.0391978	0.0681	0.751093	0.999943	0.114027	-0.784237	0.000299182	0.00191249	-0.844723	0.111042	0.547355	0.999581	0.169886	0.826087	0.00141845	0.0202811	0.985711
ENSMUSG00000059714	Flot1	17	flotillin 1 [Source:MGI Symbol;Acc:MGI:1100500]	14251	6.92666	3.4215	10.9801	7.51568	-0.821736	0.000116108	0.00343904	-0.916017	0.481058	0.00588994	0.176722	0.586921	0.00145638	0.993961	0.999943	-0.000263521	-1.43505	9.2345e-18	1.45822e-15	-1.49883	-0.453567	0.00446212	0.999581	-0.574809	0.825911	4.61647e-05	0.00146804	0.901726
ENSMUSG00000038740	Mvb12b	2	multivesicular body subunit 12B [Source:MGI Symbol;Acc:MGI:1919793]	72543	6.59856	3.34319	8.18794	7.10956	-0.817576	2.81077e-06	0.000342987	-0.875728	0.217983	0.120305	0.686059	0.245189	0.0192328	0.906391	0.999943	0.0218347	-1.08223	6.88907e-14	4.86902e-12	-1.11821	-0.177743	0.201266	0.999581	-0.21057	0.825881	4.45817e-06	0.000223847	0.885284
ENSMUSG00000002968	Med25	7	mediator complex subunit 25 [Source:MGI Symbol;Acc:MGI:1922863]	75613	2.59566	1.24096	3.38634	2.82126	-0.784908	0.00352826	0.0298713	-0.958983	0.219277	0.297063	0.851179	0.31909	-0.00659197	0.975649	0.999943	-0.0123365	-1.19724	1.31946e-10	4.88952e-09	-1.26797	-0.230402	0.18307	0.999581	-0.31952	0.82571	0.000292498	0.00599281	0.928006
ENSMUSG00000059336	Slc14a1	18	solute carrier family 14 (urea transporter), member 1 [Source:MGI Symbol;Acc:MGI:1351654]	108052	6.27519	3.3229	6.49255	3.82887	0.0112041	0.944545	0.973286	0.0127892	0.710866	4.27619e-07	0.000245325	0.794002	0.752663	6.62977e-06	0.0035117	0.911772	-0.757474	2.67324e-07	4.54477e-06	-0.781554	0.104723	0.496461	0.999581	0.132649	0.824021	5.17618e-06	0.000254686	0.888688
ENSMUSG00000039157	Fam102a	2	family with sequence similarity 102, member A [Source:MGI Symbol;Acc:MGI:2138935]	98952	3.00404	1.53484	3.56117	3.29783	-0.799739	0.000143891	0.00394724	-0.890243	0.127477	0.437431	0.907795	0.152475	0.0159424	0.92756	0.999943	0.0204527	-0.987405	1.28946e-08	3.11747e-07	-1.03791	-0.100473	0.466301	0.999581	-0.118515	0.823849	1.87069e-05	0.000710698	0.896014
ENSMUSG00000004892	Bcan	3	brevican [Source:MGI Symbol;Acc:MGI:1096385]	12032	7.65579	3.75638	10.2555	10.8513	-1.108	1.14019e-05	0.000798983	-1.31295	-0.0291896	0.885696	0.985032	-0.0387138	-0.249085	0.238513	0.999943	-0.383793	-1.20912	4.81371e-13	2.90948e-11	-1.26569	-0.260023	0.105839	0.999581	-0.332392	0.823203	0.000101806	0.00266009	0.911633
ENSMUSG00000022571	Pycrl	15	pyrroline-5-carboxylate reductase-like [Source:MGI Symbol;Acc:MGI:1913444]	66194	2.40649	1.11462	2.92819	2.64716	-0.795184	0.00575875	0.0400566	-1.02069	0.126189	0.55331	0.939153	0.18094	0.00560587	0.978914	0.999943	0.00297047	-1.0315	0.000312421	0.00198554	-1.19927	-0.105242	0.578396	0.999581	-0.164484	0.822148	0.00316777	0.036508	1.01205
ENSMUSG00000020932	Gfap	11	glial fibrillary acidic protein [Source:MGI Symbol;Acc:MGI:95697]	14580	78.4735	42.1593	60.2536	48.4452	0.021938	0.90543	0.953569	0.0240735	0.282475	0.107384	0.661482	0.344555	0.680799	0.000489793	0.0955819	0.925888	-0.308651	0.0168637	0.0518664	-0.316276	0.456201	0.00663888	0.999581	0.597266	0.821891	7.05305e-06	0.000330606	0.886125
ENSMUSG00000035686	Thrsp	7	thyroid hormone responsive [Source:MGI Symbol;Acc:MGI:109126]		9.34837	4.82371	8.61501	10.8657	-0.846413	0.00010913	0.0033436	-0.950274	-0.226675	0.269261	0.834483	-0.312631	-0.0168674	0.931706	0.999943	-0.0204573	-0.576292	0.0139317	0.0443909	-0.634319	0.201309	0.285261	0.999581	0.307999	0.820986	0.000133012	0.00324443	0.916049
ENSMUSG00000021253	Tgfb3	12	transforming growth factor, beta 3 [Source:MGI Symbol;Acc:MGI:98727]	21809	1.55593	0.715818	1.61529	1.21658	-0.468703	0.059309	0.175448	-0.549557	0.339618	0.0856085	0.614525	0.458084	0.301621	0.144944	0.999943	0.433013	-0.896842	0.000353065	0.00219296	-1.00557	0.00142794	0.994002	0.99983	-0.0139076	0.820955	0.00186722	0.0248557	0.973242
ENSMUSG00000003469	Phyhip	14	phytanoyl-CoA hydroxylase interacting protein [Source:MGI Symbol;Acc:MGI:1860417]	105653	19.3712	10.2009	24.3692	26.9544	-1.06509	4.32866e-07	9.59825e-05	-1.18639	-0.0947448	0.601969	0.947336	-0.117463	-0.221166	0.23614	0.999943	-0.286599	-1.01586	2.24563e-09	6.4789e-08	-1.06445	-0.127194	0.404041	0.999581	-0.154286	0.819551	7.36706e-06	0.000340073	0.884238
ENSMUSG00000040462	Os9	10	amplified in osteosarcoma [Source:MGI Symbol;Acc:MGI:1924301]	216440	15.2349	7.76565	19.0768	15.3486	-0.673248	0.0029092	0.0262793	-0.764084	0.283238	0.129753	0.700324	0.360782	0.0948705	0.633157	0.999943	0.131653	-1.08512	1.20856e-14	9.80722e-13	-1.11818	-0.182857	0.190932	0.999581	-0.21594	0.819328	6.23084e-06	0.000297211	0.879555
ENSMUSG00000042608	Stk40	4	serine/threonine kinase 40 [Source:MGI Symbol;Acc:MGI:1921428]	74178	1.86046	0.931456	2.49654	1.79702	-0.582334	0.0347264	0.125048	-0.720948	0.357449	0.0919514	0.627259	0.524226	0.132984	0.533006	0.999943	0.211895	-1.15344	3.03539e-08	6.60103e-07	-1.23687	-0.231222	0.164906	0.999581	-0.299001	0.819052	0.000164343	0.00387954	0.913589
ENSMUSG00000044496	2510039O18Rik	4	RIKEN cDNA 2510039O18 gene [Source:MGI Symbol;Acc:MGI:1924284]	77034	1.18303	0.567946	1.78169	1.36671	-0.695815	0.0331264	0.121101	-1.03375	0.222522	0.329236	0.867513	0.427999	-0.00700677	0.974755	0.999943	-0.00747283	-1.2612	4.40172e-06	5.30628e-05	-1.44938	-0.282393	0.131194	0.999581	-0.420412	0.819003	0.00264727	0.0319683	1.00359
ENSMUSG00000025137	Pcyt2	11	phosphate cytidylyltransferase 2, ethanolamine [Source:MGI Symbol;Acc:MGI:1915921]	68671	8.27299	4.16917	10.528	9.16918	-0.75974	0.00404163	0.0322669	-0.919752	0.171605	0.408512	0.89899	0.2442	-0.000779665	0.997061	0.999943	-0.000844457	-1.09634	1.00145e-09	3.10679e-08	-1.1551	-0.186052	0.225816	0.999581	-0.231538	0.818632	7.03133e-05	0.00202587	0.900399
ENSMUSG00000090841	Myl6	10	myosin, light polypeptide 6, alkali, smooth muscle and non-muscle [Source:MGI Symbol;Acc:MGI:109318]	17904	35.043	18.8295	31.5868	31.7102	-0.496867	0.00694953	0.0452071	-0.537096	0.0237821	0.869621	0.982576	0.026855	0.295465	0.11862	0.999943	0.38989	-0.542749	0.000387591	0.00235951	-0.562403	0.286808	0.090694	0.999581	0.379255	0.81822	0.000148302	0.00357675	0.913418
ENSMUSG00000034271	Jdp2	12	Jun dimerization protein 2 [Source:MGI Symbol;Acc:MGI:1932093]	81703	3.68018	1.83255	4.06043	4.26556	-0.787204	0.0057714	0.0401051	-0.99825	-0.0193743	0.928881	0.989908	-0.0240386	-0.0348644	0.871025	0.999943	-0.0535715	-0.876147	0.000201027	0.00137641	-0.96528	-0.00754825	0.964934	0.999581	-0.0157969	0.818091	0.000379609	0.00726715	0.92576
ENSMUSG00000006731	B4galnt1	10	beta-1,4-N-acetyl-galactosaminyl transferase 1 [Source:MGI Symbol;Acc:MGI:1342057]	14421	7.27213	3.45677	9.53692	8.27415	-0.924881	2.34781e-05	0.00124469	-1.03934	0.191347	0.29984	0.852002	0.241753	-0.0671879	0.746349	0.999943	-0.102375	-1.22467	7.10186e-14	4.96916e-12	-1.27623	-0.234139	0.190732	0.999581	-0.332523	0.817543	0.000362825	0.007048	0.922665
ENSMUSG00000053898	Ech1	7	enoyl coenzyme A hydratase 1, peroxisomal [Source:MGI Symbol;Acc:MGI:1858208]	51798	16.1575	8.56892	14.4067	15.79	-0.595049	0.00643694	0.043052	-0.667312	-0.0773711	0.651067	0.959541	-0.0907959	0.199822	0.319878	0.999943	0.285201	-0.543443	0.00281106	0.012	-0.572557	0.281328	0.111753	0.999581	0.392317	0.817466	0.000486213	0.00867004	0.937652
ENSMUSG00000022602	Arc	15	activity regulated cytoskeletal-associated protein [Source:MGI Symbol;Acc:MGI:88067]	11838	7.07121	3.70724	12.9086	10.0016	-0.508483	0.139526	0.304125	-1.20326	0.110793	0.576184	0.943538	0.442346	-0.0626289	0.743034	0.999943	-0.253453	-1.52285	2.8068e-14	2.08465e-12	-1.6277	-0.476159	0.00879789	0.999581	-0.680242	0.817329	0.000234807	0.00511795	0.921479
ENSMUSG00000020133	2310011J03Rik	10	RIKEN cDNA 2310011J03 gene [Source:MGI Symbol;Acc:MGI:1913624]	66374	2.66962	1.30522	3.87801	3.51863	-0.932039	0.00150425	0.0174448	-1.21198	0.116164	0.592478	0.945581	0.179716	-0.135791	0.530888	0.999943	-0.221367	-1.23872	1.04054e-06	1.52115e-05	-1.38477	-0.274234	0.129234	0.999581	-0.386639	0.817166	0.00170303	0.0232468	0.972918
ENSMUSG00000039615	Stub1	17	STIP1 homology and U-Box containing protein 1 [Source:MGI Symbol;Acc:MGI:1891731]	56424	8.91116	4.41808	12.9079	9.92354	-0.808192	0.0014553	0.0171205	-0.959225	0.330795	0.0747791	0.59612	0.420266	-0.0102826	0.958135	0.999943	-0.0142753	-1.27915	6.37698e-10	2.06609e-08	-1.37382	-0.347199	0.0189265	0.999581	-0.421208	0.816674	0.000439894	0.00808764	0.929095
ENSMUSG00000001525	Tubb5	17	tubulin, beta 5 class I [Source:MGI Symbol;Acc:MGI:107812]	22154	58.8541	31.5143	59.6428	56.018	-0.581547	0.000418413	0.00793918	-0.618266	0.113268	0.39158	0.891594	0.124513	0.232091	0.154736	0.999943	0.277359	-0.718114	9.58214e-07	1.41258e-05	-0.742233	0.137727	0.36093	0.999581	0.167873	0.816665	1.25798e-05	0.00051928	0.883696
ENSMUSG00000006057	Atp5g1	11	ATP synthase, H+ transporting, mitochondrial F0 complex, subunit C1 (subunit 9) [Source:MGI Symbol;Acc:MGI:107653]	11951	9.35598	4.99036	11.6329	9.31843	-0.600262	0.00782769	0.0487466	-0.680884	0.267236	0.171326	0.749817	0.352286	0.157573	0.442063	0.999943	0.229868	-0.987551	1.24361e-09	3.79757e-08	-1.0282	-0.0819663	0.631414	0.999581	-0.106678	0.816558	3.54427e-05	0.001195	0.893689
ENSMUSG00000026458	Ppfia4	1	protein tyrosine phosphatase, receptor type, f polypeptide (PTPRF), interacting protein (liprin), alpha 4 [Source:MGI Symbol;Acc:MGI:1915757]	68507	3.10474	1.54733	4.19373	3.71782	-0.93833	9.87728e-06	0.000735857	-1.04684	0.174861	0.33299	0.867513	0.22014	-0.105728	0.580645	0.999943	-0.14188	-1.19715	7.04584e-12	3.32883e-10	-1.26103	-0.26998	0.0972742	0.999581	-0.349624	0.815162	4.64799e-05	0.00147266	0.890811
ENSMUSG00000063445	Nmral1	16	NmrA-like family domain containing 1 [Source:MGI Symbol;Acc:MGI:1915074]	67824	3.27703	1.71947	3.21028	3.11692	-0.530038	0.0431444	0.143191	-0.635987	0.0565024	0.788299	0.977123	0.0872381	0.203118	0.340577	0.999943	0.327937	-0.654825	0.00349386	0.0143926	-0.715604	0.169078	0.362264	0.999581	0.25717	0.815062	0.00062497	0.010501	0.945672
ENSMUSG00000019039	Dalrd3	9	DALR anticodon binding domain containing 3 [Source:MGI Symbol;Acc:MGI:1915039]	67789	6.019	2.89316	8.77843	7.4081	-0.942822	0.000350899	0.00712621	-1.14102	0.195395	0.346518	0.869016	0.27675	-0.116978	0.583262	0.999943	-0.185957	-1.30682	1.23727e-09	3.78478e-08	-1.41138	-0.313192	0.0835227	0.999581	-0.449871	0.814555	0.000810768	0.0128318	0.938599
ENSMUSG00000051864	Tbc1d22a	15	TBC1 domain family, member 22a [Source:MGI Symbol;Acc:MGI:1289265]	223754	4.93966	2.59957	5.40735	5.27019	-0.723921	0.000572333	0.00957246	-0.804112	0.0566232	0.754799	0.97327	0.0703779	0.0701082	0.706886	0.999943	0.0942362	-0.829742	4.34881e-06	5.25334e-05	-0.871628	0.02648	0.868714	0.999581	0.0382813	0.814498	1.48997e-05	0.000596405	0.884104
ENSMUSG00000024219	Anks1	17	ankyrin repeat and SAM domain containing 1 [Source:MGI Symbol;Acc:MGI:2446180]	224650	1.26975	0.594364	1.72984	1.31083	-0.757232	0.00467248	0.0352365	-0.921072	0.313295	0.130575	0.700721	0.44601	0.0286867	0.894714	0.999943	0.0443537	-1.269	4.21015e-10	1.40563e-08	-1.35938	-0.258968	0.159768	0.999581	-0.389667	0.813727	0.0013518	0.0196057	0.949808
ENSMUSG00000015095	Fbxw5	2	F-box and WD-40 domain protein 5 [Source:MGI Symbol;Acc:MGI:1354731]	30839	6.72344	3.34787	8.92847	8.4059	-0.993991	4.14743e-06	0.000428517	-1.11292	0.100119	0.572154	0.942379	0.123836	-0.145292	0.458703	0.999943	-0.199979	-1.17881	3.8291e-12	1.90626e-10	-1.23274	-0.239378	0.14525	0.999581	-0.310972	0.81371	0.000124013	0.00308184	0.899475
ENSMUSG00000051510	Mafg	11	v-maf musculoaponeurotic fibrosarcoma oncogene family, protein G (avian) [Source:MGI Symbol;Acc:MGI:96911]	17134	4.58846	2.36505	6.0458	3.89203	-0.456716	0.0187561	0.0836987	-0.498246	0.561824	0.000819131	0.0542233	0.670385	0.30341	0.0878755	0.999943	0.380052	-1.12414	1.62116e-13	1.04855e-11	-1.16486	-0.232617	0.107891	0.999581	-0.277128	0.8135	1.395e-06	9.00559e-05	0.863934
ENSMUSG00000007036	Abhd16a	17	abhydrolase domain containing 16A [Source:MGI Symbol;Acc:MGI:99476]	193742	6.0435	3.13092	7.30469	6.67336	-0.739789	0.0032929	0.0285083	-0.873988	0.129274	0.517577	0.929432	0.17633	0.0288611	0.88915	0.999943	0.0451572	-0.988321	6.52629e-08	1.31184e-06	-1.0429	-0.0940991	0.558617	0.999581	-0.116574	0.812393	0.000114035	0.00289248	0.902137
ENSMUSG00000035049	Rrp12	19	ribosomal RNA processing 12 homolog (S. cerevisiae) [Source:MGI Symbol;Acc:MGI:2147437]	107094	3.65654	1.9117	4.27659	4.15362	-0.7723	0.00173681	0.0189721	-0.904752	0.0588717	0.76534	0.975225	0.0796477	0.000955679	0.996216	0.999943	0.00378574	-0.924389	7.99902e-07	1.20453e-05	-0.977992	-0.0530401	0.726831	0.999581	-0.0612604	0.811721	4.8255e-05	0.00151487	0.890952
ENSMUSG00000030284	Creld1	6	cysteine-rich with EGF-like domains 1 [Source:MGI Symbol;Acc:MGI:2152539]	171508	4.90825	2.40737	6.45878	5.39243	-0.798056	0.0012511	0.0156904	-0.935755	0.225512	0.252824	0.823709	0.302354	-0.0112307	0.956846	0.999943	-0.0178257	-1.16682	1.22058e-10	4.56168e-09	-1.23072	-0.233888	0.157222	0.999581	-0.307806	0.811341	0.000175085	0.00407393	0.900547
ENSMUSG00000038845	Phb	11	prohibitin [Source:MGI Symbol;Acc:MGI:97572]	18673	17.1805	9.25069	17.466	16.0528	-0.523657	0.0110979	0.0604897	-0.579261	0.124409	0.477486	0.921249	0.151354	0.24429	0.213171	0.999943	0.336086	-0.698848	2.59493e-05	0.000245726	-0.728451	0.148624	0.38423	0.999581	0.200941	0.810812	0.000115266	0.00291509	0.901016
ENSMUSG00000002332	Dhrs1	14	dehydrogenase/reductase (SDR family) member 1 [Source:MGI Symbol;Acc:MGI:1196314]	52585	10.0596	5.41535	10.8483	9.27179	-0.51734	0.00474509	0.0356323	-0.557929	0.225728	0.156528	0.733439	0.263188	0.261113	0.161868	0.999943	0.342683	-0.79307	7.21219e-08	1.43491e-06	-0.818314	0.070754	0.666362	0.999581	0.0950416	0.810624	3.19373e-05	0.00109686	0.88671
ENSMUSG00000008090	Fgfrl1	5	fibroblast growth factor receptor-like 1 [Source:MGI Symbol;Acc:MGI:2150920]	116701	1.41967	0.664394	1.9081	1.12616	-0.419006	0.15303	0.322919	-0.545569	0.52142	0.0153096	0.297396	0.778234	0.315245	0.130019	0.999943	0.467638	-1.11832	0.000157376	0.00111861	-1.3225	-0.189379	0.320763	0.999581	-0.297326	0.810366	0.00354038	0.0397871	0.999712
ENSMUSG00000020496	Rnf187	11	ring finger protein 187 [Source:MGI Symbol;Acc:MGI:1914224]	108660	31.4584	16.7321	37.447	33.9775	-0.737802	0.000127632	0.00367203	-0.805061	0.138342	0.419172	0.900551	0.166494	0.0602829	0.728747	0.999943	0.0754273	-0.927239	2.03355e-08	4.63512e-07	-0.968254	-0.0642326	0.670092	0.999581	-0.0764396	0.809407	2.68608e-06	0.000148791	0.865306
ENSMUSG00000029009	Mthfr	4	methylenetetrahydrofolate reductase [Source:MGI Symbol;Acc:MGI:106639]	17769	2.24153	1.15491	2.65333	2.38819	-0.714655	0.00296301	0.0266295	-0.828308	0.145021	0.461101	0.913804	0.195433	0.0480735	0.81266	0.999943	0.0696422	-0.96537	3.8184e-08	8.06373e-07	-1.01626	-0.0874479	0.579275	0.999581	-0.111789	0.809392	3.49246e-05	0.00118757	0.881509
ENSMUSG00000022557	Bop1	15	block of proliferation 1 [Source:MGI Symbol;Acc:MGI:1334460]	12181	5.12155	2.68745	6.32201	6.4667	-0.891508	0.000378932	0.00749212	-1.05225	0.00109608	0.995617	0.999153	0.00246892	-0.092793	0.650158	0.999943	-0.130802	-0.983861	8.24509e-07	1.23627e-05	-1.04904	-0.0960529	0.559264	0.999581	-0.118032	0.808159	0.000177644	0.00411674	0.904202
ENSMUSG00000020776	Fbf1	11	Fas (TNFRSF6) binding factor 1 [Source:MGI Symbol;Acc:MGI:1922033]	217335	4.03873	1.97493	4.8155	4.06589	-0.761	4.40217e-05	0.00188388	-0.824058	0.232758	0.152137	0.727744	0.274249	0.0622705	0.748136	0.999943	0.0811344	-1.0551	1.3439e-11	6.00916e-10	-1.0957	-0.132853	0.438356	0.999581	-0.181177	0.807301	0.000144346	0.00349856	0.892608
ENSMUSG00000004187	Kifc2	15	kinesin family member C2 [Source:MGI Symbol;Acc:MGI:109187]	16581	18.1194	9.14652	24.2408	19.0654	-0.733963	0.0013493	0.0162727	-0.837234	0.289758	0.136446	0.70877	0.380715	0.0360832	0.858837	0.999943	0.0513498	-1.16488	1.43689e-13	9.39766e-12	-1.21144	-0.254647	0.103752	0.999581	-0.316643	0.806809	1.54387e-05	0.000613689	0.871412
ENSMUSG00000029033	Acap3	4	ArfGAP with coiled-coil, ankyrin repeat and PH domains 3 [Source:MGI Symbol;Acc:MGI:2153589]	140500	5.92991	3.03791	7.70129	6.67337	-0.804707	0.000336996	0.00695808	-0.911711	0.189346	0.317747	0.863475	0.243911	-0.0218145	0.912611	0.999943	-0.0302739	-1.10808	4.87401e-13	2.93579e-11	-1.14942	-0.214169	0.154487	0.999581	-0.260956	0.806221	8.3986e-06	0.000379149	0.8654
ENSMUSG00000025158	Rfng	11	RFNG O-fucosylpeptide 3-beta-N-acetylglucosaminyltransferase [Source:MGI Symbol;Acc:MGI:894275]	19719	2.92007	1.30916	4.41948	3.43451	-0.946467	0.000524131	0.00902564	-1.16705	0.259732	0.226044	0.807939	0.389538	-0.0928585	0.673149	0.999943	-0.171769	-1.41751	6.41246e-10	2.07376e-08	-1.55101	-0.32165	0.0980829	0.999581	-0.549877	0.805897	0.00344108	0.0389778	0.980243
ENSMUSG00000025870	Arl10	13	ADP-ribosylation factor-like 10 [Source:MGI Symbol;Acc:MGI:1930788]	56795	2.86401	1.34854	3.28867	2.96292	-0.705149	0.0166415	0.0778972	-0.917599	0.118138	0.585935	0.945301	0.180754	0.0612029	0.774888	0.999943	0.0963055	-0.928946	0.00168124	0.00786463	-1.09482	-0.0432951	0.821226	0.999581	-0.070752	0.805406	0.00435262	0.04654	0.999796
ENSMUSG00000038000	Acd	8	adrenocortical dysplasia [Source:MGI Symbol;Acc:MGI:87873]	497652	1.8181	0.875826	2.22384	1.75155	-0.64765	0.0160251	0.0758395	-0.791413	0.261479	0.20437	0.784724	0.364685	0.121223	0.551551	0.999943	0.170705	-1.02093	0.000106005	0.000802062	-1.15458	-0.121989	0.508112	0.999581	-0.181278	0.804732	0.00172537	0.0234304	0.948428
ENSMUSG00000032807	Alox12b	11	arachidonate 12-lipoxygenase, 12R type [Source:MGI Symbol;Acc:MGI:1274782]	11686	1.37975	0.639968	1.55672	1.16305	-0.497126	0.0908866	0.231219	-0.643897	0.281261	0.200841	0.780049	0.452747	0.222835	0.301447	0.999943	0.357716	-0.921168	0.00171185	0.00796955	-1.09196	-0.0397278	0.837738	0.999581	-0.0821072	0.804452	0.00407033	0.0441819	0.988366
ENSMUSG00000041617	Ccdc74a	16	coiled-coil domain containing 74A [Source:MGI Symbol;Acc:MGI:1919565]	72315	4.45593	2.30515	5.26712	4.12253	-0.504154	0.0629517	0.181742	-0.617747	0.266581	0.20688	0.78539	0.392872	0.215701	0.305279	0.999943	0.338961	-0.900851	0.000209116	0.00142455	-1.00317	-0.0309667	0.865617	0.999581	-0.0381153	0.804263	0.000834207	0.0131181	0.938889
ENSMUSG00000004891	Nes	3	nestin [Source:MGI Symbol;Acc:MGI:101784]	18008	1.27108	0.598305	1.29863	0.856209	-0.249894	0.340384	0.539424	-0.300944	0.45848	0.0256756	0.387974	0.640321	0.416515	0.0502414	0.999943	0.646394	-0.85931	0.000169616	0.00119098	-0.940773	0.0177695	0.923595	0.999581	0.016911	0.804158	0.00143277	0.020401	0.938396
ENSMUSG00000027187	Cat	2	catalase [Source:MGI Symbol;Acc:MGI:88271]	12359	16.2675	8.72617	19.6267	10.5361	-0.0467937	0.788732	0.888595	-0.0488479	0.792043	4.12132e-06	0.00128967	0.957476	0.655902	0.000197818	0.0495587	0.818722	-0.962898	3.20288e-10	1.10295e-08	-1.00012	-0.0974513	0.551221	0.999581	-0.124453	0.802768	1.48453e-06	9.42057e-05	0.854036
ENSMUSG00000049295	Zfp219	14	zinc finger protein 219 [Source:MGI Symbol;Acc:MGI:1917140]	69890	1.11013	0.521866	1.34331	1.27761	-0.818312	0.0057746	0.0401077	-1.07353	0.060225	0.785329	0.977123	0.103442	-0.0455063	0.833129	0.999943	-0.0764373	-0.988757	0.000758761	0.00410101	-1.17037	-0.096059	0.61743	0.999581	-0.1666	0.802588	0.00365028	0.0407559	0.9804
ENSMUSG00000017400	Stac2	11	SH3 and cysteine rich domain 2 [Source:MGI Symbol;Acc:MGI:2144518]	217154	2.04061	1.02469	2.62884	2.14908	-0.71099	0.00494925	0.0365259	-0.841802	0.247605	0.216802	0.797256	0.342673	0.0619355	0.757139	0.999943	0.0908324	-1.06587	4.96363e-06	5.88395e-05	-1.17679	-0.169489	0.338754	0.999581	-0.238277	0.802456	0.000533607	0.00935526	0.91611
ENSMUSG00000007041	Clic1	17	chloride intracellular channel 1 [Source:MGI Symbol;Acc:MGI:2148924]		3.40495	1.69998	3.12048	2.23149	-0.150296	0.574104	0.738164	-0.178813	0.361413	0.0784917	0.602821	0.505975	0.554436	0.00476127	0.388851	0.759531	-0.605444	0.0227159	0.0659978	-0.686269	0.191285	0.287653	0.999581	0.267369	0.802353	0.00107317	0.0162423	0.928495
ENSMUSG00000067288	Rps28	17	ribosomal protein S28 [Source:MGI Symbol;Acc:MGI:1859516]	54127	23.8138	13.0132	23.5418	24.9668	-0.646837	0.00218829	0.0219527	-0.719758	-0.0442667	0.81017	0.978479	-0.0550257	0.154082	0.474326	0.999943	0.252075	-0.631566	0.000236872	0.00158047	-0.661217	0.196976	0.307937	0.999581	0.325486	0.801829	0.00191603	0.0253093	0.95541
ENSMUSG00000116165	Pdxp	15	pyridoxal (pyridoxine, vitamin B6) phosphatase [Source:MGI Symbol;Acc:MGI:1919282]	57028	7.33665	3.74763	8.76923	6.47389	-0.484618	0.0498607	0.15684	-0.567829	0.334584	0.102679	0.651384	0.464369	0.234752	0.241228	0.999943	0.330222	-0.951793	1.19078e-05	0.000124757	-1.02846	-0.0915655	0.595739	0.999581	-0.120777	0.801827	8.74059e-05	0.00235626	0.882658
ENSMUSG00000045039	Megf8	7	multiple EGF-like-domains 8 [Source:MGI Symbol;Acc:MGI:2446294]	269878	1.62284	0.816398	2.29444	1.78444	-0.801292	0.000450472	0.00829185	-0.912616	0.315141	0.0888766	0.621053	0.399449	-0.0138894	0.944484	0.999943	-0.0204949	-1.25189	3.24536e-14	2.39011e-12	-1.30796	-0.326192	0.0358098	0.999581	-0.407576	0.801539	8.24688e-05	0.00228044	0.878191
ENSMUSG00000002768	Mea1	17	male enhanced antigen 1 [Source:MGI Symbol;Acc:MGI:96957]	17256	17.4163	9.35843	20.6768	18.0646	-0.656433	0.0024043	0.0233903	-0.734437	0.193738	0.259288	0.828227	0.233521	0.13057	0.494908	0.999943	0.178493	-0.916536	6.30314e-07	9.68286e-06	-0.965205	-0.0357276	0.830569	0.999581	-0.0395015	0.800559	0.000223616	0.004942	0.898073
ENSMUSG00000030579	Tyrobp	7	TYRO protein tyrosine kinase binding protein [Source:MGI Symbol;Acc:MGI:1277211]	22177	18.5163	9.7857	10.9959	11.8502	-0.0457259	0.857304	0.928402	-0.0508647	-0.0523174	0.792581	0.977123	-0.0673606	0.577201	0.0071419	0.490384	0.933944	0.0166761	0.941376	0.968507	0.0207486	0.6357	0.000882386	0.999581	1.01863	0.800472	0.00254364	0.0311374	0.969007
ENSMUSG00000022548	Apod	16	apolipoprotein D [Source:MGI Symbol;Acc:MGI:88056]	11815	72.0312	38.1841	55.8622	50.4867	-0.171224	0.359199	0.557445	-0.185213	0.167799	0.309565	0.860313	0.199215	0.538375	0.00545871	0.425206	0.725847	-0.364469	0.0313142	0.0850178	-0.381732	0.386838	0.0306482	0.999581	0.541694	0.800092	0.000330986	0.00654804	0.900812
ENSMUSG00000035198	Tubg1	11	tubulin, gamma 1 [Source:MGI Symbol;Acc:MGI:101834]	103733	3.71358	1.83446	5.86377	4.02956	-0.727742	0.0095926	0.0550435	-0.914614	0.401011	0.0570208	0.545214	0.582539	0.0148983	0.944617	0.999943	0.0241129	-1.37267	2.96356e-10	1.02659e-08	-1.48863	-0.405735	0.0176969	0.999581	-0.545031	0.799878	0.000924017	0.0142435	0.920993
ENSMUSG00000060260	Pwwp2b	7	PWWP domain containing 2B [Source:MGI Symbol;Acc:MGI:2142008]	101631	1.46158	0.738092	1.82734	1.68686	-0.780174	0.00488532	0.0362051	-0.968428	0.0971456	0.649202	0.958845	0.148091	-0.024796	0.907019	0.999943	-0.0348808	-1.00649	2.8644e-05	0.000266776	-1.11124	-0.120271	0.500556	0.999581	-0.168535	0.799608	0.000823799	0.0129902	0.917761
ENSMUSG00000024181	Mrpl28	17	mitochondrial ribosomal protein L28 [Source:MGI Symbol;Acc:MGI:1915861]	68611	7.52935	3.93326	8.36046	8.84796	-0.782137	0.00380483	0.0312579	-0.958173	-0.0352932	0.864089	0.982417	-0.0466629	-0.00820291	0.96881	0.999943	-0.00590956	-0.825286	0.000409313	0.00247054	-0.905555	0.0353025	0.841411	0.999581	0.056535	0.799413	0.0011221	0.016858	0.934431
ENSMUSG00000014470	Rnf166	8	ring finger protein 166 [Source:MGI Symbol;Acc:MGI:1915968]	68718	2.777	1.34705	3.66456	2.80572	-0.630567	0.0383211	0.132625	-0.84711	0.258852	0.241461	0.817584	0.416704	0.0838795	0.701044	0.999943	0.146429	-1.09912	5.39434e-05	0.000453052	-1.25708	-0.169415	0.365613	0.999581	-0.256002	0.799314	0.00347944	0.0392827	0.975795
ENSMUSG00000041841	Rpl37	15	ribosomal protein L37 [Source:MGI Symbol;Acc:MGI:1914531]	67281	60.4379	33.0877	56.4964	60.3507	-0.579753	0.00627601	0.0424424	-0.646032	-0.0499888	0.782501	0.977123	-0.0617579	0.199339	0.361885	0.999943	0.344752	-0.559334	0.000345002	0.00215203	-0.580137	0.246048	0.208111	0.999581	0.425279	0.798536	0.00321153	0.0368147	0.973684
ENSMUSG00000074649	BC029722	2	cDNA sequence BC029722 [Source:MGI Symbol;Acc:MGI:3584273]		5.68037	2.87978	7.58284	5.54412	-0.627273	0.00915508	0.0535866	-0.727646	0.387591	0.0427072	0.482939	0.503887	0.123152	0.534297	0.999943	0.168515	-1.14907	4.68746e-09	1.2563e-07	-1.22516	-0.24848	0.126657	0.999581	-0.322632	0.797313	0.000169126	0.00397296	0.881062
ENSMUSG00000017774	Myo1c	11	myosin IC [Source:MGI Symbol;Acc:MGI:106612]		1.67279	0.788122	2.23602	1.38379	-0.511943	0.039136	0.134524	-0.599711	0.569249	0.00248476	0.110693	0.72977	0.234529	0.265548	0.999943	0.352277	-1.2312	5.87651e-09	1.54892e-07	-1.32613	-0.243094	0.18751	0.999581	-0.366055	0.796583	0.00214047	0.027574	0.939812
ENSMUSG00000059518	Znhit1	5	zinc finger, HIT domain containing 1 [Source:MGI Symbol;Acc:MGI:1917353]	70103	3.89321	1.92015	5.40793	4.34784	-0.76922	0.00532841	0.0382279	-0.955191	0.252577	0.224375	0.806878	0.361896	-0.00370889	0.986098	0.999943	-0.00597065	-1.18775	4.95162e-07	7.80503e-06	-1.30979	-0.24745	0.168091	0.999581	-0.354053	0.796117	0.00167542	0.0229245	0.933961
ENSMUSG00000021194	Chga	12	chromogranin A [Source:MGI Symbol;Acc:MGI:88394]	12652	10.3305	4.91284	14.4447	9.79905	-0.685571	0.00220943	0.0220905	-0.77579	0.48031	0.00890768	0.224466	0.605294	0.100111	0.635183	0.999943	0.151091	-1.32039	1.68409e-17	2.43957e-15	-1.37403	-0.306477	0.0911019	0.999581	-0.442953	0.796089	0.000855938	0.013394	0.911637
ENSMUSG00000043670	Diras1	10	DIRAS family, GTP-binding RAS-like 1 [Source:MGI Symbol;Acc:MGI:2183442]	208666	4.03866	2.10376	4.52089	3.92345	-0.61127	0.00369621	0.0306502	-0.679068	0.20532	0.259955	0.828667	0.259579	0.151251	0.405833	0.999943	0.193269	-0.879483	2.69122e-06	3.47875e-05	-0.932682	-0.0397454	0.804305	0.999581	-0.0532321	0.795917	1.84385e-05	0.000702051	0.858078
ENSMUSG00000042078	Svop	5	SV2 related protein [Source:MGI Symbol;Acc:MGI:1915916]	68666	11.4589	5.76473	15.0671	14.4143	-0.97941	1.12106e-05	0.000793428	-1.10843	0.0758122	0.674385	0.963643	0.0941211	-0.154625	0.422003	0.999943	-0.207614	-1.13178	1.38073e-09	4.17265e-08	-1.19793	-0.226896	0.160548	0.999581	-0.288803	0.79571	0.000213436	0.0047599	0.885931
ENSMUSG00000026489	Coq8a	1	coenzyme Q8A [Source:MGI Symbol;Acc:MGI:1914676]	67426	3.96817	2.10155	4.05532	4.70959	-0.881564	6.48621e-07	0.000123354	-0.946457	-0.159254	0.297461	0.851279	-0.18166	-0.0653974	0.700546	0.999943	-0.0787388	-0.731968	6.32322e-06	7.22512e-05	-0.762578	0.0955554	0.530451	0.999581	0.117176	0.793671	1.57219e-05	0.000623502	0.855778
ENSMUSG00000030824	Nucb1	7	nucleobindin 1 [Source:MGI Symbol;Acc:MGI:97388]	18220	3.50681	1.65916	3.93842	2.90198	-0.537047	0.00836326	0.0505474	-0.591199	0.382601	0.0287334	0.40702	0.467144	0.228121	0.274329	0.999943	0.338196	-1.00696	8.10777e-09	2.0686e-07	-1.05641	-0.0754364	0.686036	0.999581	-0.117821	0.793544	0.00120577	0.0178649	0.916737
ENSMUSG00000026956	Uap1l1	2	UDP-N-acteylglucosamine pyrophosphorylase 1-like 1 [Source:MGI Symbol;Acc:MGI:2443318]		1.55011	0.775932	1.73384	1.33376	-0.484285	0.0536739	0.164663	-0.569273	0.304826	0.119005	0.683773	0.400823	0.263224	0.177162	0.999943	0.354619	-0.874661	0.000433001	0.00258415	-0.970964	-0.0226272	0.899154	0.999581	-0.0327837	0.793426	0.00109638	0.0165004	0.913625
ENSMUSG00000068740	Celsr2	3	cadherin, EGF LAG seven-pass G-type receptor 2 [Source:MGI Symbol;Acc:MGI:1858235]	53883	2.56776	1.38396	4.13191	3.43385	-0.977272	8.14277e-06	0.000662419	-1.09983	0.25376	0.136295	0.70877	0.305592	-0.144118	0.460369	0.999943	-0.193188	-1.33764	2.24459e-15	2.08165e-13	-1.40038	-0.382745	0.0183267	0.999581	-0.483152	0.793025	0.000292641	0.00599281	0.890855
ENSMUSG00000075705	Msrb1	17	methionine sulfoxide reductase B1 [Source:MGI Symbol;Acc:MGI:1351642]	27361	5.40436	2.83454	5.406	5.3188	-0.577885	0.0238414	0.0981316	-0.685885	0.0537653	0.792353	0.977123	0.0795968	0.15984	0.444579	0.999943	0.248249	-0.694254	0.00203447	0.00920263	-0.758053	0.123916	0.496367	0.999581	0.183976	0.792829	0.000856427	0.013394	0.918081
ENSMUSG00000029712	Actl6b	5	actin-like 6B [Source:MGI Symbol;Acc:MGI:1933548]	83766	6.54153	3.26352	7.96917	7.76629	-0.909669	5.62061e-05	0.00217972	-1.03381	0.0572956	0.750423	0.97327	0.0707646	-0.0941446	0.625367	0.999943	-0.127713	-1.03099	2.12117e-07	3.71609e-06	-1.10001	-0.14111	0.399176	0.999581	-0.18577	0.792495	0.000406681	0.00763842	0.891893
ENSMUSG00000022994	Adcy6	15	adenylate cyclase 6 [Source:MGI Symbol;Acc:MGI:87917]	11512	2.84696	1.34514	3.50166	2.32251	-0.525666	0.00737521	0.0468354	-0.574727	0.477147	0.0114798	0.254847	0.608849	0.245942	0.233394	0.999943	0.356819	-1.10167	1.84256e-07	3.28215e-06	-1.18409	-0.14864	0.438767	0.999581	-0.240972	0.792485	0.00137538	0.0198638	0.919676
ENSMUSG00000026856	Dolpp1	2	dolichyl pyrophosphate phosphatase 1 [Source:MGI Symbol;Acc:MGI:1914093]	57170	1.95773	0.965584	2.55805	2.66195	-0.979321	0.000532419	0.00913501	-1.23907	-0.0112325	0.958206	0.996491	-0.0167346	-0.188379	0.37302	0.999943	-0.289015	-1.07477	4.38102e-05	0.000380315	-1.21527	-0.182461	0.31572	0.999581	-0.2589	0.792341	0.00174881	0.0236461	0.932472
ENSMUSG00000025484	Bet1l	7	Bet1 golgi vesicular membrane trafficking protein like [Source:MGI Symbol;Acc:MGI:1913128]	54399	4.21052	2.19005	4.40699	4.63784	-0.743428	0.00247021	0.0237107	-0.867213	-0.0379789	0.851127	0.981753	-0.0546152	0.0383563	0.843015	0.999943	0.0560169	-0.731381	0.00377652	0.0153438	-0.812384	0.0809683	0.66022	0.999581	0.125735	0.792207	0.000821331	0.0129751	0.909334
ENSMUSG00000020802	Ube2o	11	ubiquitin-conjugating enzyme E2O [Source:MGI Symbol;Acc:MGI:2444266]	217342	4.3529	2.23082	6.08882	4.84498	-0.822636	4.14626e-05	0.00182525	-0.905241	0.302743	0.0679934	0.575687	0.359381	-0.0231423	0.898237	0.999943	-0.0304948	-1.20613	7.6527e-13	4.42695e-11	-1.26182	-0.306494	0.0452098	0.999581	-0.377132	0.791464	5.01926e-05	0.0015671	0.86097
ENSMUSG00000020821	Kif1c	11	kinesin family member 1C [Source:MGI Symbol;Acc:MGI:1098260]	16562	3.69883	1.81744	4.27358	4.08599	-0.833425	0.000213089	0.00505239	-0.94492	0.0810152	0.683064	0.966015	0.110907	-0.0327534	0.87492	0.999943	-0.0500679	-0.992782	2.26313e-08	5.11847e-07	-1.04757	-0.101752	0.573499	0.999581	-0.149063	0.791451	0.000233332	0.00510063	0.878637
ENSMUSG00000022091	Sorbs3	14	sorbin and SH3 domain containing 3 [Source:MGI Symbol;Acc:MGI:700013]	20410	2.25292	1.03386	2.47214	1.67462	-0.387393	0.156432	0.327814	-0.472867	0.388887	0.0736754	0.590938	0.604083	0.297263	0.172235	0.999943	0.497393	-0.94286	0.000325072	0.00205254	-1.07034	-0.0471845	0.809703	0.999581	-0.095167	0.791175	0.00378416	0.0418464	0.955762
ENSMUSG00000000489	Pdgfb	15	platelet derived growth factor, B polypeptide [Source:MGI Symbol;Acc:MGI:97528]	18591	1.48624	0.719464	1.95144	1.3005	-0.496289	0.0858916	0.222632	-0.632943	0.368737	0.10005	0.645657	0.617898	0.193464	0.369927	0.999943	0.315336	-1.07054	0.000217673	0.0014742	-1.24707	-0.170239	0.383797	0.999581	-0.290542	0.7909	0.00216177	0.0277908	0.931041
ENSMUSG00000001025	S100a6	3	S100 calcium binding protein A6 (calcyclin) [Source:MGI Symbol;Acc:MGI:1339467]	20200	8.19436	4.35133	6.1042	5.62751	-0.132704	0.59162	0.752223	-0.151975	0.113866	0.564201	0.941809	0.153547	0.522291	0.0136781	0.719806	0.822521	-0.276944	0.249195	0.41445	-0.303201	0.418361	0.0292777	0.999581	0.685868	0.790554	0.00272567	0.0327309	0.959901
ENSMUSG00000010057	Nprl2	9	NPR2 like, GATOR1 complex subunit [Source:MGI Symbol;Acc:MGI:1914482]	56032	10.1437	5.49103	9.68108	10.5849	-0.666848	0.000960373	0.0134304	-0.733586	-0.0779163	0.660702	0.960661	-0.0979833	0.124474	0.511215	0.999943	0.168357	-0.598089	0.00283331	0.0120763	-0.634668	0.197755	0.267302	0.999581	0.281968	0.790391	0.000302689	0.00614394	0.888459
ENSMUSG00000027889	Ampd2	3	adenosine monophosphate deaminase 2 [Source:MGI Symbol;Acc:MGI:88016]	109674	3.44766	1.83487	4.41475	4.39622	-0.922295	3.79599e-05	0.00173891	-1.04383	0.0418194	0.820434	0.979442	0.0556298	-0.133129	0.48543	0.999943	-0.174278	-1.04142	7.9099e-10	2.49361e-08	-1.09254	-0.181048	0.212907	0.999581	-0.215932	0.790368	1.58167e-05	0.000625816	0.853052
ENSMUSG00000004056	Akt2	7	thymoma viral proto-oncogene 2 [Source:MGI Symbol;Acc:MGI:104874]	11652	6.62349	3.53581	7.81745	7.29534	-0.759507	7.77051e-05	0.00269167	-0.827468	0.113059	0.497158	0.925262	0.135212	0.0177287	0.920407	0.999943	0.022795	-0.929619	5.36107e-11	2.14541e-09	-0.958657	-0.0847553	0.535127	0.999581	-0.0984324	0.790262	1.06495e-06	7.25685e-05	0.835833
ENSMUSG00000003273	Car11	7	carbonic anhydrase 11 [Source:MGI Symbol;Acc:MGI:1336193]	12348	13.7192	7.3511	16.0164	14.3087	-0.649332	0.00480205	0.0357941	-0.741479	0.157823	0.41128	0.89899	0.205612	0.0879576	0.657348	0.999943	0.123379	-0.904078	1.55399e-08	3.68926e-07	-0.940376	-0.0592369	0.685611	0.999581	-0.0679231	0.790216	7.06571e-06	0.000330606	0.847698
ENSMUSG00000003360	Ddx23	15	DEAD (Asp-Glu-Ala-Asp) box polypeptide 23 [Source:MGI Symbol;Acc:MGI:1921601]	74351	8.57322	4.5469	9.81768	9.07421	-0.719882	0.000175281	0.00447046	-0.78459	0.135807	0.384148	0.888509	0.159205	0.0645101	0.699072	0.999943	0.0784639	-0.900458	1.50015e-08	3.5775e-07	-0.939032	-0.0561883	0.683607	0.999581	-0.0670266	0.790038	1.19795e-05	0.000498582	0.849438
ENSMUSG00000043460	Elfn2	15	leucine rich repeat and fibronectin type III, extracellular 2 [Source:MGI Symbol;Acc:MGI:3608416]	207393	4.16905	2.13281	5.55416	4.9348	-0.884105	7.15092e-05	0.00256907	-0.999674	0.164116	0.35627	0.872899	0.202284	-0.0867829	0.647591	0.999943	-0.115028	-1.13763	2.11384e-10	7.51548e-09	-1.198	-0.249296	0.0988866	0.999581	-0.3044	0.789582	0.000128882	0.00317982	0.869934
ENSMUSG00000018286	Psmb6	11	proteasome (prosome, macropain) subunit, beta type 6 [Source:MGI Symbol;Acc:MGI:104880]	19175	34.8322	19.1387	37.4871	35.6501	-0.611204	0.00387066	0.0315312	-0.680491	0.0834132	0.646448	0.95871	0.104395	0.158547	0.44891	0.999943	0.241374	-0.75063	3.16586e-06	4.00369e-05	-0.78083	0.102642	0.57888	0.999581	0.154123	0.788763	0.00080606	0.0127809	0.905663
ENSMUSG00000005625	Psmd4	3	proteasome (prosome, macropain) 26S subunit, non-ATPase, 4 [Source:MGI Symbol;Acc:MGI:1201670]	19185	20.5418	11.1367	22.6977	20.3759	-0.59854	0.00248556	0.0237447	-0.65586	0.162855	0.317042	0.863334	0.191974	0.164582	0.362783	0.999943	0.210098	-0.816263	5.2117e-08	1.06997e-06	-0.844463	0.0260583	0.857592	0.999581	0.0330536	0.788194	2.00589e-05	0.000747181	0.851495
ENSMUSG00000002280	Ciao3	17	cytosolic iron-sulfur assembly component 3 [Source:MGI Symbol;Acc:MGI:1914813]	67563	3.15766	1.63485	3.54243	3.20142	-0.623284	0.0179313	0.0814822	-0.752471	0.128661	0.533271	0.934279	0.183025	0.0948034	0.647158	0.999943	0.141841	-0.861159	4.58196e-05	0.00039524	-0.928268	-0.0207136	0.89875	0.999581	-0.0271931	0.787951	0.000230871	0.00506324	0.876641
ENSMUSG00000041168	Lonp1	17	lon peptidase 1, mitochondrial [Source:MGI Symbol;Acc:MGI:1921392]	74142	5.46933	2.72446	7.37744	6.12503	-0.862562	2.98052e-05	0.0015014	-0.955078	0.245237	0.158928	0.736819	0.299049	-0.0460467	0.815074	0.999943	-0.0651886	-1.19509	1.20375e-12	6.67702e-11	-1.25044	-0.261857	0.125571	0.999581	-0.351874	0.787704	0.000283942	0.00590144	0.876474
ENSMUSG00000027551	Zfp64	2	zinc finger protein 64 [Source:MGI Symbol;Acc:MGI:107342]	22722	1.1962	0.580452	1.29272	1.23263	-0.70936	0.00876222	0.0522228	-0.869707	0.0699918	0.740543	0.972247	0.1103	0.0676348	0.739649	0.999943	0.090784	-0.827215	0.0046146	0.0181112	-0.979185	0.00472866	0.980343	0.999581	-0.00623694	0.787673	0.00367109	0.0408819	0.952467
ENSMUSG00000026930	Gpsm1	2	G-protein signalling modulator 1 (AGS3-like, C. elegans) [Source:MGI Symbol;Acc:MGI:1915089]	67839	2.28942	1.05757	3.60257	2.31871	-0.78116	0.0021187	0.0215292	-0.927787	0.557434	0.00112053	0.0675793	0.673061	0.040576	0.845202	0.999943	0.0522822	-1.46245	1.35052e-10	4.99408e-09	-1.59821	-0.408119	0.0269399	0.999581	-0.609504	0.787662	0.00476653	0.0499396	0.968145
ENSMUSG00000020747	Tmem94	11	transmembrane protein 94 [Source:MGI Symbol;Acc:MGI:1919197]	71947	1.01327	0.485887	1.70612	1.19517	-0.896232	0.000752621	0.0114675	-1.088	0.417479	0.0318777	0.428966	0.549007	-0.0856942	0.679133	0.999943	-0.132646	-1.48014	7.49918e-10	2.38558e-08	-1.63377	-0.463495	0.0105225	0.999581	-0.669362	0.787623	0.00318257	0.0366294	0.941855
ENSMUSG00000034022	Cpsf1	15	cleavage and polyadenylation specific factor 1 [Source:MGI Symbol;Acc:MGI:2679722]	94230	3.20524	1.62734	4.35268	3.44091	-0.77591	0.000375935	0.00748529	-0.872078	0.31846	0.0510779	0.518644	0.37521	0.0194138	0.914342	0.999943	0.0221913	-1.16902	2.45544e-09	6.95297e-08	-1.24476	-0.269351	0.0895923	0.999581	-0.340292	0.78634	0.000404367	0.0076055	0.881878
ENSMUSG00000040276	Pacsin1	17	protein kinase C and casein kinase substrate in neurons 1 [Source:MGI Symbol;Acc:MGI:1345181]	23969	11.8187	6.14299	15.6657	12.575	-0.754477	7.17143e-05	0.00256991	-0.821098	0.306794	0.0422791	0.482519	0.351051	0.0344259	0.840561	0.999943	0.0417426	-1.12589	2.43318e-13	1.53967e-11	-1.16896	-0.253715	0.0659194	0.999581	-0.296477	0.785512	2.64034e-05	0.000942617	0.849019
ENSMUSG00000028756	Pink1	4	PTEN induced putative kinase 1 [Source:MGI Symbol;Acc:MGI:1916193]	68943	33.7755	18.3938	43.2691	36.2874	-0.66388	0.00309182	0.0273872	-0.752272	0.228749	0.235699	0.812247	0.298399	0.0660432	0.744945	0.999943	0.0949421	-1.02275	1.6341e-19	3.7198e-17	-1.0427	-0.162017	0.246762	0.999581	-0.188723	0.785453	5.78396e-07	4.33721e-05	0.829232
ENSMUSG00000032171	Pin1	9	protein (peptidyl-prolyl cis/trans isomerase) NIMA-interacting 1 [Source:MGI Symbol;Acc:MGI:1346036]		3.72236	2.00247	4.4007	4.03742	-0.709068	0.000948894	0.0133118	-0.792274	0.127026	0.481869	0.92182	0.158954	0.0595434	0.758105	0.999943	0.0836004	-0.903913	1.28008e-07	2.3718e-06	-0.946607	-0.0509381	0.753316	0.999581	-0.0602652	0.784538	6.94706e-05	0.00201172	0.860735
ENSMUSG00000031328	Flna	X	filamin, alpha [Source:MGI Symbol;Acc:MGI:95556]	192176	9.89165	4.91908	11.2314	8.90817	-0.585529	0.00320956	0.0280441	-0.642388	0.311667	0.0559475	0.543408	0.367042	0.176743	0.367391	0.999943	0.240581	-0.975772	2.65724e-11	1.136e-09	-1.00831	-0.0880186	0.593855	0.999581	-0.114682	0.784501	0.000244659	0.00527138	0.871849
ENSMUSG00000049556	Lingo1	9	leucine rich repeat and Ig domain containing 1 [Source:MGI Symbol;Acc:MGI:1915522]	235402	3.773	1.96016	6.22181	4.29132	-0.819661	0.000109664	0.00334545	-0.913803	0.485317	0.0037113	0.136195	0.580124	-0.0325566	0.860208	0.999943	-0.0426321	-1.42296	8.92372e-18	1.42195e-15	-1.48867	-0.501152	0.000804319	0.968947	-0.609478	0.784111	8.79621e-05	0.00236753	0.857355
ENSMUSG00000032590	Apeh	9	acylpeptide hydrolase [Source:MGI Symbol;Acc:MGI:88041]	235606	1.64083	0.874289	1.99845	1.71163	-0.658669	0.00479863	0.0357875	-0.753734	0.203211	0.273801	0.839228	0.262489	0.110758	0.571677	0.999943	0.160805	-0.933291	1.77115e-05	0.000175891	-1.01244	-0.0682235	0.69797	0.999581	-0.0861641	0.783754	0.000712663	0.0115999	0.900244
ENSMUSG00000048832	Vps37c	19	vacuolar protein sorting 37C [Source:MGI Symbol;Acc:MGI:2147661]	107305	1.66539	0.827536	1.82965	1.8331	-0.768292	0.00406903	0.0323103	-0.933925	0.0274636	0.891947	0.985682	0.0400239	-0.000151032	0.999404	0.999943	-0.000906997	-0.861766	0.000940561	0.00490513	-0.970245	-0.017423	0.922789	0.999581	-0.0281636	0.7837	0.00205418	0.0266826	0.918606
ENSMUSG00000031955	Bcar1	8	breast cancer anti-estrogen resistance 1 [Source:MGI Symbol;Acc:MGI:108091]	12927	2.24826	1.11	2.94816	2.6363	-0.869373	0.000572792	0.00957246	-1.02753	0.156297	0.436979	0.90732	0.218162	-0.0783267	0.707965	0.999943	-0.121235	-1.14372	8.55197e-08	1.67183e-06	-1.23793	-0.223783	0.212811	0.999581	-0.32732	0.782585	0.00105937	0.0160702	0.891619
ENSMUSG00000087679	Tmem250-ps	2	transmembrane protein 250, pseudogene [Source:MGI Symbol;Acc:MGI:1924939]	109299	6.21051	3.24085	6.90013	5.61961	-0.494847	0.0387271	0.133491	-0.572975	0.257638	0.170215	0.749398	0.329911	0.227044	0.236564	0.999943	0.304574	-0.842532	1.77944e-05	0.000176576	-0.897889	-0.0109386	0.941319	0.999581	-0.0116629	0.781401	0.000137369	0.00334596	0.862095
ENSMUSG00000023827	Agpat4	17	1-acylglycerol-3-phosphate O-acyltransferase 4 (lysophosphatidic acid acyltransferase, delta) [Source:MGI Symbol;Acc:MGI:1915512]	68262	12.8931	6.81152	13.9956	13.121	-0.642611	0.00476825	0.0357422	-0.731038	0.108832	0.555767	0.940635	0.13881	0.0999265	0.612044	0.999943	0.137696	-0.827149	3.44353e-07	5.67277e-06	-0.863211	0.0118432	0.937141	0.999581	0.0128973	0.781341	7.55921e-05	0.00212798	0.85323
ENSMUSG00000015363	Trabd	15	TraB domain containing [Source:MGI Symbol;Acc:MGI:1915226]	67976	0.995292	0.489951	1.60365	1.2487	-0.856221	0.00385238	0.0314841	-1.12294	0.256328	0.242707	0.818368	0.406457	-0.099793	0.649377	0.999943	-0.175458	-1.37104	1.23839e-08	3.01062e-07	-1.51953	-0.383218	0.0374259	0.999581	-0.56794	0.780902	0.00289451	0.0341377	0.929608
ENSMUSG00000024101	Washc1	17	WASH complex subunit 1 [Source:MGI Symbol;Acc:MGI:1916017]	68767	2.22651	1.11296	2.90199	2.56208	-0.828475	0.00110189	0.0145769	-0.984288	0.167541	0.388953	0.89043	0.222149	-0.0443658	0.82928	0.999943	-0.0671862	-1.10493	5.2704e-07	8.25554e-06	-1.2005	-0.197196	0.261953	0.999581	-0.276049	0.780658	0.00143936	0.0204779	0.902952
ENSMUSG00000020476	Dbnl	11	drebrin-like [Source:MGI Symbol;Acc:MGI:700006]	13169	6.40417	3.24137	8.52363	6.54357	-0.705948	0.00184512	0.0196612	-0.802504	0.345353	0.0454592	0.49773	0.418489	0.0676898	0.723591	0.999943	0.0876961	-1.14677	1.79151e-09	5.26872e-08	-1.21684	-0.247959	0.123969	0.999581	-0.318101	0.780455	0.000490314	0.00872505	0.876433
ENSMUSG00000062006	Rpl34	3	ribosomal protein L34 [Source:MGI Symbol;Acc:MGI:1915686]	68436	29.7258	16.3794	31.8831	29.5385	-0.567185	0.00882231	0.0523825	-0.63555	0.118726	0.502775	0.926419	0.14623	0.183742	0.371277	0.999943	0.269649	-0.746052	5.2744e-06	6.20052e-05	-0.777824	0.0986301	0.580478	0.999581	0.140189	0.780429	0.000718905	0.0116463	0.889747
ENSMUSG00000053310	Nrgn	9	neurogranin [Source:MGI Symbol;Acc:MGI:1927184]		22.572	11.3426	26.0525	30.2414	-0.771759	0.0200808	0.0876552	-1.19156	-0.112246	0.600707	0.947336	-0.165572	-0.18558	0.389123	0.999943	-0.301551	-0.949283	1.40042e-06	1.98116e-05	-1.01398	-0.088203	0.61332	0.999581	-0.12312	0.780148	0.000332556	0.00656397	0.870659
ENSMUSG00000031622	Sin3b	8	transcriptional regulator, SIN3B (yeast) [Source:MGI Symbol;Acc:MGI:107158]	20467	12.6228	6.79667	14.1959	13.2888	-0.692793	0.000284334	0.00620147	-0.753895	0.103717	0.52404	0.931644	0.121989	0.0822439	0.63107	0.999943	0.101367	-0.837627	4.50415e-07	7.19023e-06	-0.874169	-0.0058202	0.969232	0.999581	-0.00608181	0.780043	2.45428e-05	0.000894796	0.841936
ENSMUSG00000034891	Sncb	13	synuclein, beta [Source:MGI Symbol;Acc:MGI:1889011]	104069	7.36581	3.77106	13.7796	8.28327	-0.80118	0.000568684	0.00953759	-0.918353	0.618558	0.00102071	0.0625178	0.793348	-0.0297886	0.879008	0.999943	-0.0425768	-1.59985	1.74011e-16	2.06085e-14	-1.70442	-0.624907	0.000199353	0.339511	-0.823628	0.776427	0.000291021	0.00598525	0.86047
ENSMUSG00000039745	Htatip2	7	HIV-1 Tat interactive protein 2 [Source:MGI Symbol;Acc:MGI:1859271]	53415	2.55544	1.25915	2.92344	2.08709	-0.415202	0.130049	0.291642	-0.513274	0.380991	0.0622028	0.556617	0.527629	0.298303	0.143108	0.999943	0.421367	-0.909499	0.000775516	0.0041774	-1.03926	-0.0582807	0.751415	0.999581	-0.0934482	0.776315	0.00319292	0.0366762	0.923684
ENSMUSG00000034757	Tmub2	11	transmembrane and ubiquitin-like domain containing 2 [Source:MGI Symbol;Acc:MGI:1919303]	72053	8.41288	4.52334	11.0423	10.0374	-0.840621	4.41892e-05	0.00188388	-0.929917	0.141102	0.430217	0.906211	0.174296	-0.0601162	0.750443	0.999943	-0.0773537	-1.0556	1.16266e-10	4.38259e-09	-1.09987	-0.192048	0.225038	0.999581	-0.237419	0.775458	2.66666e-05	0.00095004	0.837938
ENSMUSG00000029449	Rhof	5	ras homolog family member F (in filopodia) [Source:MGI Symbol;Acc:MGI:1345629]	23912	2.56924	1.3637	3.01945	2.76653	-0.716782	0.0013628	0.0163595	-0.810772	0.126163	0.492501	0.923596	0.155588	0.054315	0.76233	0.999943	0.0710974	-0.891578	6.14012e-05	0.000503622	-0.96541	-0.0570089	0.739166	0.999581	-0.0701988	0.775202	0.000394793	0.00748276	0.868862
ENSMUSG00000024121	Atp6v0c	17	ATPase, H+ transporting, lysosomal V0 subunit C [Source:MGI Symbol;Acc:MGI:88116]	11984	5.33509	2.78378	8.08771	7.361	-0.938681	0.000871688	0.0125649	-1.1832	0.119568	0.582526	0.944606	0.185586	-0.164919	0.450493	0.999943	-0.282202	-1.27336	1.12047e-10	4.2418e-09	-1.35815	-0.330677	0.0593796	0.999581	-0.453011	0.775006	0.000826973	0.0130282	0.881691
ENSMUSG00000024038	Ndufv3	17	NADH:ubiquinone oxidoreductase core subunit V3 [Source:MGI Symbol;Acc:MGI:1890894]	78330	10.134	5.54231	10.6809	11.0426	-0.713813	0.000289661	0.00627329	-0.781321	-0.0117564	0.940878	0.992706	-0.0118422	0.0819883	0.67439	0.999943	0.114701	-0.729778	3.44606e-05	0.000312481	-0.767225	0.100863	0.569546	0.999581	0.142801	0.774952	0.000753712	0.0121073	0.883438
ENSMUSG00000031837	Necab2	8	N-terminal EF-hand calcium binding protein 2 [Source:MGI Symbol;Acc:MGI:2152211]	117148	7.89296	4.18395	13.33	8.48003	-0.707983	0.00134095	0.0162261	-0.798735	0.54438	0.00284606	0.118604	0.680003	0.050454	0.784773	0.999943	0.0666959	-1.38831	5.59666e-13	3.31413e-11	-1.47488	-0.47643	0.00303042	0.999581	-0.599062	0.774875	0.00010408	0.00268761	0.850477
ENSMUSG00000033768	Nrxn2	19	neurexin II [Source:MGI Symbol;Acc:MGI:1096362]	18190	1.62037	0.839416	2.78797	2.00753	-0.884236	0.000488626	0.00863483	-1.04927	0.405244	0.0290719	0.409948	0.515381	-0.112517	0.566528	0.999943	-0.152745	-1.45247	1.35616e-12	7.41106e-11	-1.55879	-0.538292	0.000335791	0.481572	-0.654429	0.774096	0.000828292	0.0130371	0.88089
ENSMUSG00000059361	Nrsn2	2	neurensin 2 [Source:MGI Symbol;Acc:MGI:2684969]	228777	4.69979	2.38958	7.23794	4.40286	-0.576995	0.0142339	0.0704231	-0.664442	0.608457	0.000947805	0.0597534	0.767419	0.170125	0.378202	0.999943	0.224455	-1.31917	7.79214e-10	2.46535e-08	-1.42706	-0.389793	0.0240169	0.999581	-0.53023	0.773743	0.000823333	0.0129902	0.876404
ENSMUSG00000032867	Fbxw8	5	F-box and WD-40 domain protein 8 [Source:MGI Symbol;Acc:MGI:1923041]	231672	3.42569	1.81224	3.89164	3.65801	-0.710712	0.00106994	0.0142791	-0.796142	0.10496	0.556402	0.941061	0.130531	0.0435075	0.819295	0.999943	0.0578659	-0.884059	1.25379e-07	2.33048e-06	-0.922132	-0.0476075	0.754098	0.999581	-0.0590844	0.773695	6.43311e-05	0.00190793	0.839668
ENSMUSG00000019173	Rab5c	11	RAB5C, member RAS oncogene family [Source:MGI Symbol;Acc:MGI:105306]	19345	13.7723	7.42692	16.4896	15.1876	-0.725416	0.000787148	0.0117605	-0.813108	0.130266	0.466708	0.915909	0.161488	0.0262428	0.889666	0.999943	0.0357529	-0.931333	2.77222e-09	7.7375e-08	-0.968356	-0.0963708	0.493921	0.999581	-0.111598	0.773687	1.76214e-05	0.000682311	0.832837
ENSMUSG00000053565	Eif3k	7	eukaryotic translation initiation factor 3, subunit K [Source:MGI Symbol;Acc:MGI:1921080]	73830	15.3669	8.37375	15.3549	16.3568	-0.657811	0.00394748	0.0317952	-0.748164	-0.0423569	0.813341	0.978847	-0.0519081	0.112512	0.589555	0.999943	0.170934	-0.65787	0.000357953	0.00221625	-0.692506	0.162621	0.374927	0.999581	0.239382	0.773488	0.00176069	0.0237484	0.903742
ENSMUSG00000005442	Cic	7	capicua transcriptional repressor [Source:MGI Symbol;Acc:MGI:1918972]	71722	1.14221	0.589507	1.63863	1.44959	-0.927694	0.000134099	0.00376621	-1.08018	0.167008	0.387003	0.889322	0.22102	-0.143428	0.481051	0.999943	-0.20612	-1.22317	4.8201e-11	1.95119e-09	-1.29548	-0.321263	0.0477341	0.999581	-0.414094	0.773129	0.000358924	0.00698803	0.859861
ENSMUSG00000003438	Timm50	7	translocase of inner mitochondrial membrane 50 [Source:MGI Symbol;Acc:MGI:1913775]	66525	2.89366	1.4499	3.983	3.26112	-0.715649	0.0172421	0.0795768	-0.949208	0.203511	0.358903	0.874992	0.331406	-0.0129519	0.952849	0.999943	-0.0204984	-1.13628	8.74744e-06	9.55297e-05	-1.27243	-0.232695	0.204643	0.999581	-0.338512	0.772399	0.00260294	0.0315885	0.910129
ENSMUSG00000006024	Napa	7	N-ethylmaleimide sensitive fusion protein attachment protein alpha [Source:MGI Symbol;Acc:MGI:104563]	108124	27.0033	15.1076	30.3493	33.5749	-0.843292	3.74324e-05	0.00173629	-0.931994	-0.0811061	0.653843	0.960121	-0.0999337	-0.0561099	0.779733	0.999943	-0.0777229	-0.806043	2.29677e-11	9.89136e-10	-0.825034	0.0288263	0.860384	0.999581	0.0380809	0.771969	4.05688e-05	0.00132948	0.837311
ENSMUSG00000003575	Crtc1	8	CREB regulated transcription coactivator 1 [Source:MGI Symbol;Acc:MGI:2142523]	382056	1.66715	0.880433	1.79245	2.13977	-0.951641	8.08481e-06	0.000661506	-1.06254	-0.174221	0.334875	0.867513	-0.21394	-0.167695	0.3777	0.999943	-0.221767	-0.808965	4.58082e-07	7.30597e-06	-0.844503	0.00768472	0.957729	0.999581	0.0050774	0.771937	1.8068e-05	0.000692554	0.827566
ENSMUSG00000024112	Cacna1h	17	calcium channel, voltage-dependent, T type, alpha 1H subunit [Source:MGI Symbol;Acc:MGI:1928842]	58226	1.80292	0.946095	2.36677	2.66699	-1.07547	2.02678e-05	0.00114734	-1.27403	-0.0950184	0.644659	0.958185	-0.130193	-0.282018	0.17341	0.999943	-0.416133	-1.06615	2.41097e-08	5.39711e-07	-1.13486	-0.212324	0.18691	0.999581	-0.272367	0.77101	8.02203e-05	0.00222903	0.839628
ENSMUSG00000002319	Ipo4	14	importin 4 [Source:MGI Symbol;Acc:MGI:1923001]	75751	1.45544	0.734386	1.91348	1.45822	-0.619063	0.0245675	0.100159	-0.765444	0.301171	0.151689	0.727549	0.436311	0.0828345	0.69654	0.999943	0.12863	-1.09634	1.27339e-06	1.82353e-05	-1.19442	-0.213923	0.217792	0.999581	-0.294958	0.770855	0.00110748	0.0166529	0.876747
ENSMUSG00000036427	Gpi1	7	glucose phosphate isomerase 1 [Source:MGI Symbol;Acc:MGI:95797]	14751	69.3632	38.379	83.2372	74.3279	-0.698658	7.37226e-06	0.000623285	-0.73755	0.18242	0.185564	0.764432	0.203162	0.0716533	0.659069	0.999943	0.0855789	-0.921539	5.53474e-18	9.06663e-16	-0.937586	-0.090704	0.48654	0.999581	-0.103169	0.770758	3.63819e-07	2.9609e-05	0.809909
ENSMUSG00000035781	R3hdm4	10	R3H domain containing 4 [Source:MGI Symbol;Acc:MGI:1924814]	109284	8.9528	4.82935	9.87023	10.8726	-0.881546	2.55955e-06	0.000315047	-0.956279	-0.0865521	0.581871	0.944606	-0.099385	-0.101814	0.550126	0.999943	-0.123828	-0.826065	8.68775e-09	2.19106e-07	-0.85293	-0.00915011	0.943913	0.999581	-0.0108767	0.770661	3.85258e-06	0.000200474	0.818398
ENSMUSG00000000743	Chmp1a	8	charged multivesicular body protein 1A [Source:MGI Symbol;Acc:MGI:1920159]	234852	12.5964	6.90557	13.5454	14.1331	-0.736203	0.000335654	0.00695808	-0.813667	-0.022511	0.902176	0.985715	-0.0283106	0.0274007	0.888646	0.999943	0.0391782	-0.753196	2.17876e-06	2.91744e-05	-0.781344	0.0611521	0.714191	0.999581	0.0826856	0.770527	5.04948e-05	0.00157368	0.837618
ENSMUSG00000039041	Adrm1	2	adhesion regulating molecule 1 [Source:MGI Symbol;Acc:MGI:1929289]	56436	1.83152	0.913567	2.19594	1.90575	-0.697599	0.00779492	0.0486281	-0.842417	0.180597	0.350696	0.8699	0.23969	0.0496429	0.804196	0.999943	0.0677045	-0.974939	3.50401e-05	0.00031659	-1.07621	-0.115338	0.495164	0.999581	-0.159113	0.769136	0.00187433	0.0249311	0.894809
ENSMUSG00000020435	Osbp2	11	oxysterol binding protein 2 [Source:MGI Symbol;Acc:MGI:1921559]	74309	7.00562	3.77607	9.09392	9.34088	-0.964828	1.49554e-05	0.000945062	-1.09069	0.0031238	0.986593	0.997759	0.00547912	-0.190203	0.328198	0.999943	-0.256717	-1.05261	1.03733e-12	5.8464e-11	-1.08987	-0.214311	0.109677	0.999581	-0.248572	0.767134	8.59175e-06	0.000384212	0.817889
ENSMUSG00000022658	Tagln3	16	transgelin 3 [Source:MGI Symbol;Acc:MGI:1926784]	56370	50.6321	28.1041	51.3917	49.5741	-0.573499	8.90867e-05	0.00294631	-0.601022	0.0750357	0.580517	0.944283	0.0833835	0.184914	0.235977	0.999943	0.217494	-0.668048	2.31415e-08	5.22038e-07	-0.682514	0.12707	0.349659	0.999581	0.14867	0.767082	2.77795e-07	2.3499e-05	0.805843
ENSMUSG00000034201	Gas2l1	11	growth arrest-specific 2 like 1 [Source:MGI Symbol;Acc:MGI:1926176]	78926	1.35448	0.676098	1.38964	1.28504	-0.551812	0.0582778	0.173741	-0.711162	0.0975707	0.653574	0.960121	0.154943	0.122349	0.57114	0.999943	0.200083	-0.766078	0.00252973	0.0109973	-0.860463	0.0478352	0.789748	0.999581	0.0575836	0.766433	0.00242943	0.0301635	0.896153
ENSMUSG00000008153	Clstn3	6	calsyntenin 3 [Source:MGI Symbol;Acc:MGI:2178323]	232370	24.5943	13.4137	35.2921	28.4838	-0.803619	1.69933e-05	0.00101924	-0.871629	0.294532	0.0718708	0.586916	0.347046	-0.0392874	0.820357	0.999943	-0.0481541	-1.17933	1.7565e-17	2.5236e-15	-1.21481	-0.332893	0.0119324	0.999581	-0.381433	0.76638	1.19054e-06	7.99339e-05	0.808698
ENSMUSG00000032187	Smarca4	9	SWI/SNF related, matrix associated, actin dependent regulator of chromatin, subfamily a, member 4 [Source:MGI Symbol;Acc:MGI:88192]	20586	7.13248	3.76217	10.1267	8.21839	-0.843984	4.69328e-06	0.000459841	-0.912614	0.291823	0.0652525	0.567781	0.340258	-0.0643971	0.721549	0.999943	-0.0822249	-1.21834	8.54205e-22	2.72228e-19	-1.24939	-0.345861	0.0147616	0.999581	-0.409855	0.765765	1.20767e-05	0.000500919	0.817314
ENSMUSG00000039640	Mrpl12	11	mitochondrial ribosomal protein L12 [Source:MGI Symbol;Acc:MGI:1926273]		4.42031	2.28865	5.63088	4.27632	-0.55673	0.0387507	0.133513	-0.679417	0.311869	0.138681	0.710855	0.457697	0.134275	0.519395	0.999943	0.202996	-1.02123	1.20928e-05	0.000126018	-1.12752	-0.16971	0.336772	0.999581	-0.241487	0.765217	0.000764826	0.0122515	0.864752
ENSMUSG00000016554	Eif3d	15	eukaryotic translation initiation factor 3, subunit D [Source:MGI Symbol;Acc:MGI:1933181]	55944	12.3371	6.71335	14.9522	14.1033	-0.761658	0.00043083	0.00807736	-0.853435	0.0935697	0.613211	0.95048	0.118473	-0.0122312	0.949774	0.999943	-0.0156192	-0.931917	2.3717e-09	6.73763e-08	-0.96709	-0.0990307	0.515424	0.999581	-0.119586	0.76512	2.12261e-05	0.000782182	0.82213
ENSMUSG00000000325	Arvcf	16	armadillo repeat gene deleted in velocardiofacial syndrome [Source:MGI Symbol;Acc:MGI:109620]	11877	1.30669	0.653058	1.99823	1.55194	-0.834861	0.00217078	0.02187	-1.02745	0.286879	0.167222	0.747142	0.408998	-0.0814111	0.703841	0.999943	-0.13179	-1.32352	6.19597e-10	2.0149e-08	-1.42907	-0.379755	0.0303838	0.999581	-0.528364	0.765023	0.00172603	0.0234304	0.879355
ENSMUSG00000022840	Adcy5	16	adenylate cyclase 5 [Source:MGI Symbol;Acc:MGI:99673]	224129	3.65157	1.92949	4.78064	4.08736	-0.798705	3.56752e-05	0.00171138	-0.872332	0.221281	0.153365	0.729049	0.254733	-0.0217177	0.895174	0.999943	-0.0269699	-1.07064	1.43976e-09	4.32124e-08	-1.12567	-0.223014	0.132116	0.999581	-0.268621	0.764635	9.14091e-05	0.00244498	0.833163
ENSMUSG00000027649	Ctnnbl1	2	catenin, beta like 1 [Source:MGI Symbol;Acc:MGI:1913892]	66642	5.96677	3.26674	6.83979	7.2229	-0.820415	0.00021973	0.00515381	-0.92537	-0.0308441	0.867153	0.982576	-0.0363367	-0.0451597	0.821781	0.999943	-0.059807	-0.843636	6.62643e-07	1.01174e-05	-0.883445	-0.00870776	0.958775	0.999581	-0.00796663	0.764071	0.000284941	0.00590769	0.85019
ENSMUSG00000053046	Brsk2	7	BR serine/threonine kinase 2 [Source:MGI Symbol;Acc:MGI:1923020]	75770	6.81158	3.6262	9.714	7.81511	-0.794238	0.000194864	0.00483912	-0.887074	0.293399	0.0912643	0.626546	0.357066	-0.0383428	0.837446	0.999943	-0.0496545	-1.19257	4.99958e-15	4.27476e-13	-1.23806	-0.338666	0.0125882	0.999581	-0.393438	0.763242	3.11449e-05	0.00107394	0.822278
ENSMUSG00000075467	Dnlz	2	DNL-type zinc finger [Source:MGI Symbol;Acc:MGI:106559]	52838	3.20867	1.70108	3.78304	3.4332	-0.665104	0.0114446	0.0616404	-0.802873	0.131521	0.508954	0.927502	0.177449	0.0565951	0.777836	0.999943	0.0828086	-0.895072	7.75026e-05	0.000618066	-0.975006	-0.0676682	0.674593	0.999581	-0.0803482	0.763047	0.000914219	0.0141688	0.868788
ENSMUSG00000071655	Ubxn1	19	UBX domain protein 1 [Source:MGI Symbol;Acc:MGI:1289301]	225896	5.22666	2.80149	6.49936	5.5266	-0.680865	0.00152069	0.0175192	-0.760608	0.22614	0.209262	0.788944	0.283089	0.0577916	0.762121	0.999943	0.0771114	-0.993388	9.39696e-10	2.92558e-08	-1.03749	-0.154191	0.315516	0.999581	-0.192242	0.762616	4.74765e-05	0.00150141	0.823289
ENSMUSG00000023004	Tuba1b	15	tubulin, alpha 1B [Source:MGI Symbol;Acc:MGI:107804]		61.4824	34.6546	67.707	57.7186	-0.489511	0.00269246	0.0249586	-0.519543	0.212996	0.203576	0.784464	0.253237	0.249577	0.191798	0.999943	0.332455	-0.743769	1.86865e-06	2.56089e-05	-0.772048	0.06769	0.704453	0.999581	0.095488	0.762573	0.000162248	0.00384294	0.838491
ENSMUSG00000023272	Creld2	15	cysteine-rich with EGF-like domains 2 [Source:MGI Symbol;Acc:MGI:1923987]	76737	4.50439	2.23516	5.28666	3.23906	-0.261986	0.337579	0.537143	-0.318276	0.514493	0.0138001	0.278772	0.73681	0.373416	0.0800263	0.999943	0.585827	-0.956462	6.02274e-05	0.000495618	-1.05122	-0.0887875	0.631808	0.999581	-0.138282	0.762295	0.00276411	0.0330539	0.89006
ENSMUSG00000030744	Rps3	7	ribosomal protein S3 [Source:MGI Symbol;Acc:MGI:1350917]	27050	50.3472	28.6457	44.6914	47.3701	-0.472328	0.00941818	0.0544281	-0.509695	-0.0424421	0.778563	0.976581	-0.0484324	0.259769	0.207241	0.999943	0.38036	-0.445879	0.00118074	0.00591313	-0.458728	0.303921	0.0993643	0.999581	0.446132	0.761727	0.00132662	0.0193384	0.875213
ENSMUSG00000003526	Prodh	16	proline dehydrogenase [Source:MGI Symbol;Acc:MGI:97770]	19125	3.45291	1.73726	3.18599	2.82683	-0.412019	0.100779	0.247801	-0.483904	0.159608	0.372967	0.88166	0.199368	0.320648	0.0863684	0.999943	0.416194	-0.620908	0.00905819	0.0315149	-0.682653	0.17846	0.289416	0.999581	0.230204	0.761679	0.00235368	0.0295337	0.888855
ENSMUSG00000024299	Adamts10	17	a disintegrin-like and metallopeptidase (reprolysin type) with thrombospondin type 1 motif, 10 [Source:MGI Symbol;Acc:MGI:2449112]	224697	2.13898	1.01035	2.73012	2.1013	-0.725724	0.00255988	0.0241085	-0.840205	0.313104	0.107993	0.662192	0.412598	0.050875	0.814143	0.999943	0.0778973	-1.17413	4.7014e-09	1.25811e-07	-1.25164	-0.199073	0.297789	0.999581	-0.32429	0.761002	0.0042369	0.0455294	0.907742
ENSMUSG00000009640	Dmap1	4	DNA methyltransferase 1-associated protein 1 [Source:MGI Symbol;Acc:MGI:1913483]	66233	6.34598	3.48961	6.69101	7.11324	-0.731004	0.000514203	0.0089417	-0.813196	-0.0458479	0.794384	0.977123	-0.0541513	0.0319386	0.864553	0.999943	0.0461587	-0.711385	0.000215173	0.00146297	-0.756547	0.0855177	0.609058	0.999581	0.115818	0.760776	0.000269242	0.00568687	0.846256
ENSMUSG00000000915	Hip1r	5	huntingtin interacting protein 1 related [Source:MGI Symbol;Acc:MGI:1352504]	29816	2.15948	1.12399	3.15537	2.20317	-0.639255	0.0101945	0.0571761	-0.751273	0.418271	0.0354291	0.45063	0.563476	0.0661089	0.750168	0.999943	0.097456	-1.24861	6.23627e-14	4.44347e-12	-1.30652	-0.361053	0.0207749	0.999581	-0.453235	0.759957	0.000180028	0.00416076	0.83117
ENSMUSG00000024970	Spindoc	19	spindlin interactor and repressor of chromatin binding [Source:MGI Symbol;Acc:MGI:2147611]	68229	2.17472	1.14659	3.05228	2.53229	-0.794778	0.001112	0.0146695	-0.925491	0.231206	0.229443	0.809131	0.303379	-0.0486926	0.80605	0.999943	-0.0656273	-1.14236	3.18415e-08	6.90739e-07	-1.22568	-0.278463	0.0868617	0.999581	-0.355451	0.759057	0.000467668	0.0084092	0.846411
ENSMUSG00000025138	Sirt7	11	sirtuin 7 [Source:MGI Symbol;Acc:MGI:2385849]	209011	3.0153	1.48524	4.23339	3.6907	-0.916331	0.000348991	0.00710232	-1.09263	0.173255	0.390769	0.891269	0.238383	-0.120894	0.573933	0.999943	-0.198114	-1.24521	9.62411e-11	3.69128e-09	-1.32349	-0.289073	0.113135	0.999581	-0.424342	0.757254	0.0023766	0.029724	0.878778
ENSMUSG00000030435	U2af2	7	U2 small nuclear ribonucleoprotein auxiliary factor (U2AF) 2 [Source:MGI Symbol;Acc:MGI:98886]	22185	12.3842	6.66327	15.3233	14.0231	-0.768982	0.000255984	0.0057488	-0.855455	0.129879	0.474902	0.919743	0.162232	-0.0242168	0.899056	0.999943	-0.0321675	-0.977186	1.46514e-10	5.35021e-09	-1.01272	-0.149589	0.314442	0.999581	-0.180811	0.757112	1.35329e-05	0.000551015	0.807881
ENSMUSG00000075706	Gpx4	10	glutathione peroxidase 4 [Source:MGI Symbol;Acc:MGI:104767]	625249	54.7577	30.8701	52.3052	49.1144	-0.408069	0.0542532	0.165716	-0.454484	0.109628	0.516391	0.929432	0.131615	0.292883	0.148549	0.999943	0.419113	-0.560297	0.000394406	0.00239279	-0.582099	0.221857	0.204703	0.999581	0.304062	0.755897	0.000920244	0.0142215	0.858112
ENSMUSG00000059248	2009-09-01	11	septin 9 [Source:MGI Symbol;Acc:MGI:1858222]	53860	5.71125	3.03067	6.81871	5.74366	-0.645776	0.00110937	0.0146621	-0.708163	0.219888	0.220528	0.801831	0.271333	0.093803	0.606115	0.999943	0.118754	-0.930291	1.95859e-07	3.45722e-06	-0.978019	-0.109398	0.501641	0.999581	-0.139721	0.755727	4.26717e-05	0.00138391	0.81374
ENSMUSG00000006435	Neurl1a	19	neuralized E3 ubiquitin protein ligase 1A [Source:MGI Symbol;Acc:MGI:1334263]	18011	5.02874	2.72665	5.67193	5.34069	-0.687561	0.000577789	0.00962783	-0.755383	0.0882135	0.625759	0.952763	0.108919	0.0479877	0.791655	0.999943	0.0616284	-0.825778	1.91224e-06	2.61268e-05	-0.864494	-0.0291074	0.850956	0.999581	-0.0340007	0.75569	8.79531e-06	0.000390979	0.804887
ENSMUSG00000039546	Ajap1	4	adherens junction associated protein 1 [Source:MGI Symbol;Acc:MGI:2685419]	230959	2.90175	1.53693	3.58362	3.54398	-0.863843	0.000228718	0.00529758	-0.993936	0.0439864	0.802404	0.977123	0.0557796	-0.0999733	0.586638	0.999943	-0.126728	-0.967861	5.38194e-06	6.30158e-05	-1.04537	-0.13633	0.383471	0.999581	-0.168759	0.755601	0.000748422	0.0120562	0.853073
ENSMUSG00000002012	Pnck	X	pregnancy upregulated non-ubiquitously expressed CaM kinase [Source:MGI Symbol;Acc:MGI:1347357]	93843	17.1337	9.49167	19.1478	17.4886	-0.630973	0.000129102	0.00368436	-0.67174	0.130017	0.444368	0.910153	0.153005	0.131004	0.384168	0.999943	0.152922	-0.779634	5.64218e-05	0.000470486	-0.826659	0.00806663	0.961899	0.999581	0.0142678	0.754877	3.0431e-05	0.00105143	0.81407
ENSMUSG00000007029	Vars	17	valyl-tRNA synthetase [Source:MGI Symbol;Acc:MGI:90675]	22321	1.43854	0.748196	1.94574	1.85126	-0.903485	0.000696597	0.0110141	-1.09871	0.0749698	0.70516	0.968808	0.10325	-0.148833	0.455141	0.999943	-0.204497	-1.07789	1.14771e-05	0.000120825	-1.19806	-0.22322	0.187519	0.999581	-0.293925	0.754467	0.00224674	0.0285362	0.878649
ENSMUSG00000025348	Itga7	10	integrin alpha 7 [Source:MGI Symbol;Acc:MGI:102700]	16404	2.11348	1.14616	2.52084	3.31081	-1.04447	0.000172578	0.00443347	-1.30431	-0.203766	0.361167	0.875757	-0.33091	-0.272322	0.209129	0.999943	-0.448725	-0.862288	0.000359723	0.00222328	-0.960354	-0.0658718	0.725806	0.999581	-0.102958	0.752899	0.000300678	0.00611587	0.835427
ENSMUSG00000024429	Gnl1	17	guanine nucleotide binding protein-like 1 [Source:MGI Symbol;Acc:MGI:95764]	14670	6.77905	3.38851	9.05611	6.58564	-0.620855	0.0127684	0.0661577	-0.730913	0.368939	0.061516	0.554411	0.491803	0.0927977	0.657433	0.999943	0.138446	-1.14748	1.93186e-09	5.63423e-08	-1.21784	-0.252761	0.141841	0.999581	-0.341591	0.752633	0.00116593	0.0174402	0.854438
ENSMUSG00000022211	Carmil3	14	capping protein regulator and myosin 1 linker 3 [Source:MGI Symbol;Acc:MGI:2448573]	268747	1.44005	0.7021	2.20577	1.30155	-0.552909	0.0396315	0.135641	-0.675942	0.575723	0.00445334	0.150287	0.789151	0.15597	0.46283	0.999943	0.238017	-1.32515	2.02744e-08	4.62722e-07	-1.45997	-0.356749	0.0550928	0.999581	-0.538876	0.752631	0.00451674	0.0479366	0.898971
ENSMUSG00000033287	Kctd17	15	potassium channel tetramerisation domain containing 17 [Source:MGI Symbol;Acc:MGI:1920094]	72844	11.7147	6.27118	15.7293	13.9469	-0.820691	0.000385775	0.00755275	-0.938601	0.17391	0.348256	0.869016	0.221784	-0.0779139	0.689384	0.999943	-0.105499	-1.1023	3.53544e-11	1.46846e-09	-1.15332	-0.263909	0.0614863	0.999581	-0.314058	0.752495	9.46986e-05	0.00251722	0.816619
ENSMUSG00000040842	Szrd1	4	SUZ RNA binding domain containing 1 [Source:MGI Symbol;Acc:MGI:1098672]	213491	3.20601	1.7353	3.799	3.11348	-0.532388	0.0307105	0.115317	-0.621094	0.243179	0.224261	0.806724	0.332865	0.148106	0.465829	0.999943	0.214551	-0.893221	1.60538e-06	2.2315e-05	-0.946673	-0.0815748	0.607257	0.999581	-0.104178	0.752434	0.000110914	0.00283425	0.819146
ENSMUSG00000049339	Retreg2	1	reticulophagy regulator family member 2 [Source:MGI Symbol;Acc:MGI:2388278]	227298	17.1947	9.03844	21.8309	18.3875	-0.727305	0.000378571	0.00749212	-0.804096	0.224134	0.208819	0.787636	0.275889	0.0210153	0.910274	0.999943	0.026782	-1.02654	2.54514e-09	7.16071e-08	-1.07615	-0.187374	0.241305	0.999581	-0.236345	0.752423	8.27973e-05	0.00228584	0.81608
ENSMUSG00000036120	Rfxank	8	regulatory factor X-associated ankyrin-containing protein [Source:MGI Symbol;Acc:MGI:1333865]	19727	1.37515	0.72644	1.82811	1.29461	-0.516554	0.0470866	0.151136	-0.619196	0.375779	0.0646748	0.566184	0.519564	0.192471	0.345421	0.999943	0.285152	-1.01384	6.15438e-05	0.000504556	-1.13639	-0.152517	0.410842	0.999581	-0.219067	0.752416	0.00283729	0.0336887	0.890808
ENSMUSG00000029703	Lrwd1	5	leucine-rich repeats and WD repeat domain containing 1 [Source:MGI Symbol;Acc:MGI:1918985]		1.47123	0.755801	1.91386	1.45112	-0.593864	0.0278459	0.1079	-0.725103	0.320422	0.112387	0.670306	0.442632	0.112057	0.584217	0.999943	0.161786	-1.04668	1.80742e-05	0.000178683	-1.16246	-0.190643	0.275912	0.999581	-0.267598	0.751959	0.00242497	0.0301635	0.871978
ENSMUSG00000096847	Tmem151b	17	transmembrane protein 151B [Source:MGI Symbol;Acc:MGI:2685169]	210573	6.49951	3.51573	7.41896	5.78642	-0.456196	0.0215947	0.0919039	-0.500276	0.325907	0.0561713	0.543737	0.392303	0.247487	0.168982	0.999943	0.312985	-0.858001	1.27025e-08	3.07952e-07	-0.888771	-0.0562858	0.686472	0.999581	-0.0660833	0.751685	7.52867e-06	0.000346601	0.798767
ENSMUSG00000022354	Ndufb9	15	NADH:ubiquinone oxidoreductase subunit B9 [Source:MGI Symbol;Acc:MGI:1913468]	66218	48.4594	27.6193	54.3361	50.0175	-0.573062	0.0072528	0.0464046	-0.639972	0.127834	0.482413	0.92182	0.159095	0.149185	0.470079	0.999943	0.221256	-0.769658	3.05378e-07	5.10751e-06	-0.795615	0.0541972	0.760248	0.999581	0.078746	0.751054	0.000663322	0.0109314	0.845773
ENSMUSG00000002803	Btbd6	12	BTB (POZ) domain containing 6 [Source:MGI Symbol;Acc:MGI:3026623]	399566	6.28663	3.37036	7.74247	6.83594	-0.723585	0.000461804	0.00842376	-0.799501	0.172672	0.328985	0.867513	0.211032	0.0178845	0.921248	0.999943	0.0220476	-0.95858	1.85964e-07	3.3025e-06	-1.00821	-0.140825	0.372668	0.999581	-0.175671	0.749681	7.17858e-05	0.0020409	0.807911
ENSMUSG00000024767	Otub1	19	OTU domain, ubiquitin aldehyde binding 1 [Source:MGI Symbol;Acc:MGI:2147616]	107260	38.0191	21.3595	39.8386	44.5148	-0.78492	1.02802e-05	0.0007579	-0.843761	-0.109287	0.489321	0.922328	-0.126831	-0.0282206	0.870942	0.999943	-0.0338204	-0.695072	2.68511e-07	4.55611e-06	-0.714077	0.0898321	0.529129	0.999581	0.107724	0.749664	4.90156e-06	0.000242564	0.7957
ENSMUSG00000026966	Ssna1	2	SS nuclear autoantigen 1 [Source:MGI Symbol;Acc:MGI:1915725]	68475	8.13853	4.4838	6.92598	8.62959	-0.630318	0.00917822	0.0536628	-0.732904	-0.218972	0.270862	0.835209	-0.293453	0.101844	0.613199	0.999943	0.151072	-0.397187	0.097308	0.20704	-0.437825	0.309217	0.093058	0.999581	0.460892	0.749004	0.00174761	0.0236461	0.869826
ENSMUSG00000024948	Map4k2	19	mitogen-activated protein kinase kinase kinase kinase 2 [Source:MGI Symbol;Acc:MGI:1346883]	26412	3.50575	1.69074	4.61728	3.1805	-0.607569	0.00824227	0.0501646	-0.693818	0.464707	0.00952357	0.23186	0.575787	0.133186	0.530909	0.999943	0.204688	-1.19969	1.66093e-11	7.37031e-10	-1.26395	-0.237937	0.201188	0.999581	-0.359991	0.748832	0.00366012	0.0408127	0.88453
ENSMUSG00000034781	Gna11	10	guanine nucleotide binding protein, alpha 11 [Source:MGI Symbol;Acc:MGI:95766]	14672	5.88658	3.10294	7.34913	6.32805	-0.699491	0.0034866	0.0296592	-0.809834	0.185943	0.350704	0.8699	0.250515	0.0158212	0.938662	0.999943	0.022697	-1.00515	1.00581e-08	2.49366e-07	-1.05473	-0.166391	0.310234	0.999581	-0.215004	0.748307	0.000173731	0.00405342	0.816542
ENSMUSG00000030088	Aldh1l1	6	aldehyde dehydrogenase 1 family, member L1 [Source:MGI Symbol;Acc:MGI:1340024]	107747	5.70384	3.00981	7.28766	5.82099	-0.657735	0.00207055	0.0211921	-0.733569	0.291242	0.0995808	0.644517	0.35721	0.0737985	0.701202	0.999943	0.0974504	-1.04244	4.30357e-10	1.43409e-08	-1.08749	-0.19462	0.222135	0.999581	-0.246597	0.747542	0.00021769	0.00484218	0.817456
ENSMUSG00000038264	Sema7a	9	sema domain, immunoglobulin domain (Ig), and GPI membrane anchor, (semaphorin) 7A [Source:MGI Symbol;Acc:MGI:1306826]	20361	6.7678	3.68506	8.81255	8.04003	-0.815069	8.79369e-05	0.00294129	-0.903509	0.149726	0.442549	0.909567	0.199707	-0.0730676	0.700019	0.999943	-0.0959869	-1.03441	1.26358e-08	3.0676e-07	-1.09406	-0.210843	0.216148	0.999581	-0.282536	0.747505	7.13669e-06	0.000332452	0.792255
ENSMUSG00000013646	Sh3bp5l	11	SH3 binding domain protein 5 like [Source:MGI Symbol;Acc:MGI:1933124]	79566	1.73763	0.93063	2.09986	1.84218	-0.677857	0.00244267	0.0236174	-0.765326	0.174922	0.345392	0.868323	0.223297	0.0458879	0.811241	0.999943	0.0612084	-0.931901	4.84664e-07	7.65333e-06	-0.984252	-0.116041	0.465341	0.999581	-0.148505	0.746956	0.000151918	0.0036435	0.812035
ENSMUSG00000035278	Plekhj1	10	pleckstrin homology domain containing, family J member 1 [Source:MGI Symbol;Acc:MGI:1925920]	78670	4.3458	2.29656	4.52506	4.60466	-0.667344	0.00889931	0.0526815	-0.794213	0.0153996	0.937722	0.992133	0.0205212	0.0661138	0.732427	0.999943	0.0931161	-0.721489	0.00512601	0.0196821	-0.810996	0.0580338	0.746576	0.999581	0.0865268	0.746942	0.00252512	0.031054	0.873842
ENSMUSG00000033510	Otud7a	7	OTU domain containing 7A [Source:MGI Symbol;Acc:MGI:2158505]	170711	3.64153	1.88493	4.48591	4.24063	-0.859457	3.70842e-05	0.00173505	-0.952771	0.0911079	0.612169	0.950171	0.112457	-0.0833814	0.668524	0.999943	-0.116203	-1.00835	5.2131e-08	1.06997e-06	-1.06283	-0.158809	0.35642	0.999581	-0.21659	0.746137	0.000463862	0.00838466	0.823357
ENSMUSG00000029577	Ube3b	5	ubiquitin protein ligase E3B [Source:MGI Symbol;Acc:MGI:1891295]	117146	4.08658	2.17372	5.34086	5.17839	-0.929756	1.34924e-05	0.000892456	-1.03819	0.0593725	0.743342	0.972247	0.0743076	-0.161668	0.396609	0.999943	-0.21508	-1.05921	8.12253e-10	2.55605e-08	-1.1093	-0.220704	0.161035	0.999581	-0.276571	0.745922	0.000110358	0.00282425	0.808303
ENSMUSG00000039515	Ptpa	2	protein phosphatase 2 protein activator [Source:MGI Symbol;Acc:MGI:1346006]	110854	10.5406	5.60643	12.5205	11.4144	-0.743414	0.00011601	0.00343904	-0.810783	0.150157	0.356217	0.872899	0.1772	0.00941168	0.959789	0.999943	0.011436	-0.953598	1.69859e-11	7.51841e-10	-0.983451	-0.122853	0.425666	0.999581	-0.152924	0.74591	0.000104079	0.00268761	0.808945
ENSMUSG00000038279	Nop2	6	NOP2 nucleolar protein [Source:MGI Symbol;Acc:MGI:107891]	110109	5.49835	3.00747	5.6953	5.5369	-0.597611	0.00375121	0.0309611	-0.660679	0.0597379	0.737052	0.972025	0.0737181	0.120529	0.513729	0.999943	0.156495	-0.698282	5.99344e-05	0.000493903	-0.730795	0.076854	0.621761	0.999581	0.0969234	0.745332	4.78837e-05	0.00150873	0.803106
ENSMUSG00000033594	Spata2l	8	spermatogenesis associated 2-like [Source:MGI Symbol;Acc:MGI:1926029]	78779	2.82382	1.4926	3.5678	3.25876	-0.766772	0.00218811	0.0219527	-0.903047	0.12365	0.538717	0.935106	0.172415	-0.0440558	0.828985	0.999943	-0.0629106	-0.992845	1.566e-06	2.18369e-05	-1.06837	-0.165784	0.321465	0.999581	-0.222022	0.744299	0.000458099	0.00829797	0.823073
ENSMUSG00000034708	Grn	11	granulin [Source:MGI Symbol;Acc:MGI:95832]	14824	4.75005	2.35502	5.09569	4.76292	-0.72578	0.000430604	0.00807736	-0.8029	0.104469	0.5501	0.937739	0.126213	0.0467296	0.820242	0.999943	0.062072	-0.877464	4.83054e-06	5.75202e-05	-0.929398	-0.0314467	0.865124	0.999581	-0.0531579	0.741843	0.00254401	0.0311374	0.855349
ENSMUSG00000025372	Baiap2	11	brain-specific angiogenesis inhibitor 1-associated protein 2 [Source:MGI Symbol;Acc:MGI:2137336]	108100	12.6789	7.04218	15.4322	16.3428	-0.875853	0.000116785	0.00345112	-0.996682	-0.0381731	0.845832	0.981412	-0.0500027	-0.135121	0.501034	0.999943	-0.18941	-0.904578	7.75518e-09	1.98442e-07	-0.940323	-0.102648	0.501071	0.999581	-0.124904	0.741645	1.19147e-05	0.000497808	0.790027
ENSMUSG00000026858	Miga2	2	mitoguardin 2 [Source:MGI Symbol;Acc:MGI:1922035]	108958	6.4164	3.38576	8.97972	7.43109	-0.808114	0.000370724	0.00745433	-0.91871	0.245226	0.190302	0.770377	0.312713	-0.0654172	0.743538	0.999943	-0.0922836	-1.17482	9.64627e-13	5.47184e-11	-1.22589	-0.311953	0.0487873	0.999581	-0.392522	0.741242	0.000237703	0.00515384	0.810823
ENSMUSG00000029598	Plbd2	5	phospholipase B domain containing 2 [Source:MGI Symbol;Acc:MGI:1919022]		1.80872	0.938017	2.7211	2.33739	-0.902023	0.000798942	0.0118915	-1.10328	0.187268	0.359394	0.875025	0.261927	-0.158517	0.451276	0.999943	-0.242426	-1.26121	1.62464e-09	4.82656e-08	-1.35756	-0.377534	0.0214193	0.999581	-0.491586	0.740916	0.00161324	0.0222511	0.843074
ENSMUSG00000040447	Spns2	11	spinster homolog 2 [Source:MGI Symbol;Acc:MGI:2384936]	216892	6.73263	3.6098	8.03777	8.19945	-0.854508	0.00012845	0.00368058	-0.965639	0.00466738	0.980278	0.997345	0.00763374	-0.111829	0.572633	0.999943	-0.155021	-0.931509	3.07271e-09	8.48166e-08	-0.968174	-0.119641	0.432638	0.999581	-0.149692	0.740485	6.0101e-05	0.00181062	0.795241
ENSMUSG00000026519	Tmem63a	1	transmembrane protein 63a [Source:MGI Symbol;Acc:MGI:2384789]	208795	3.50187	1.9052	4.01782	4.2231	-0.760103	0.00414267	0.0327229	-0.922315	-0.00245265	0.991013	0.998092	0.000610681	-0.06362	0.763107	0.999943	-0.0958737	-0.828013	0.00025841	0.00169514	-0.909624	-0.0549605	0.761097	0.999581	-0.0826085	0.738343	0.000173418	0.00405342	0.80741
ENSMUSG00000022391	Rangap1	15	RAN GTPase activating protein 1 [Source:MGI Symbol;Acc:MGI:103071]	19387	22.8096	12.0605	30.9378	24.1805	-0.726227	0.000119109	0.00349791	-0.789074	0.330938	0.0420826	0.481283	0.389204	0.0205945	0.912518	0.999943	0.0261719	-1.13831	1.34267e-15	1.30746e-13	-1.17464	-0.280576	0.0748693	0.999581	-0.350526	0.737876	0.000131661	0.00322967	0.801483
ENSMUSG00000046329	Slc25a23	17	solute carrier family 25 (mitochondrial carrier; phosphate carrier), member 23 [Source:MGI Symbol;Acc:MGI:1914222]	66972	23.025	13.1071	25.6126	24.0206	-0.622664	4.11387e-05	0.00182525	-0.65536	0.11307	0.408219	0.89899	0.1257	0.113269	0.477544	0.999943	0.134903	-0.761381	3.93924e-10	1.32528e-08	-0.778789	0.0191049	0.889519	0.999581	0.0238363	0.736198	2.16497e-06	0.000129086	0.776926
ENSMUSG00000071074	Yipf3	17	Yip1 domain family, member 3 [Source:MGI Symbol;Acc:MGI:106280]	28064	3.29021	1.70525	4.72823	3.93255	-0.837624	0.00102329	0.013912	-0.995588	0.237304	0.206755	0.78539	0.306118	-0.0936863	0.637989	0.999943	-0.132712	-1.19162	1.00459e-07	1.92923e-06	-1.2973	-0.321626	0.0541339	0.999581	-0.426212	0.735428	0.00263134	0.0318207	0.848156
ENSMUSG00000025083	Afap1l2	19	actin filament associated protein 1-like 2 [Source:MGI Symbol;Acc:MGI:2147658]	226250	1.62028	0.830522	1.80123	1.32855	-0.388689	0.113642	0.266987	-0.455471	0.373314	0.0456847	0.498858	0.479439	0.303449	0.116882	0.999943	0.402698	-0.841893	0.000368725	0.00226932	-0.931732	-0.0389545	0.823958	0.999581	-0.0643308	0.734897	0.00250915	0.0308869	0.84665
ENSMUSG00000061479	Snrpa	7	small nuclear ribonucleoprotein polypeptide A [Source:MGI Symbol;Acc:MGI:1855690]	53607	6.17528	3.33004	8.00772	6.92556	-0.749961	0.000612649	0.010065	-0.843864	0.193484	0.273908	0.839228	0.239384	-0.00932001	0.959447	0.999943	-0.012235	-1.00595	8.59814e-07	1.28153e-05	-1.07996	-0.182092	0.27128	0.999581	-0.237535	0.734503	0.00066479	0.0109451	0.818637
ENSMUSG00000028041	Adam15	3	a disintegrin and metallopeptidase domain 15 (metargidin) [Source:MGI Symbol;Acc:MGI:1333882]	11490	2.6472	1.33851	3.91993	3.30304	-0.898049	0.000681562	0.0108643	-1.08751	0.199499	0.338004	0.867513	0.283978	-0.137145	0.524617	0.999943	-0.225286	-1.27622	4.01215e-10	1.34464e-08	-1.36542	-0.343713	0.0584689	0.999581	-0.497459	0.73443	0.00269504	0.0324539	0.846069
ENSMUSG00000029726	Mepce	5	methylphosphate capping enzyme [Source:MGI Symbol;Acc:MGI:106477]	231803	2.9386	1.5484	3.70546	3.20665	-0.719869	0.00288796	0.0261375	-0.834539	0.195063	0.310138	0.860369	0.255443	-0.000901883	0.996403	0.999943	-0.00307846	-1.01589	5.42407e-07	8.45845e-06	-1.0848	-0.184377	0.271399	0.999581	-0.24616	0.733011	0.000917686	0.0142097	0.816429
ENSMUSG00000055553	Kxd1	8	KxDL motif containing 1 [Source:MGI Symbol;Acc:MGI:1922870]	75620	7.01891	3.8384	7.39764	7.53689	-0.666206	0.00273264	0.025199	-0.750183	0.00394938	0.982744	0.99746	0.00606441	0.0747031	0.713875	0.999943	0.112586	-0.706049	0.000543611	0.00310574	-0.75327	0.0800693	0.662092	0.999581	0.122154	0.732975	0.00233092	0.029453	0.849677
ENSMUSG00000041870	Ankrd13a	5	ankyrin repeat domain 13a [Source:MGI Symbol;Acc:MGI:1915670]	68420	4.99617	2.61645	6.10871	5.21809	-0.652407	0.00932609	0.0541249	-0.76968	0.201485	0.32792	0.867513	0.284237	0.0328074	0.877247	0.999943	0.0503605	-0.997325	7.8722e-10	2.4862e-08	-1.04327	-0.164496	0.327777	0.999581	-0.221645	0.732936	0.000324864	0.00648669	0.802011
ENSMUSG00000022272	Myo10	15	myosin X [Source:MGI Symbol;Acc:MGI:107716]	17909	2.62739	1.41858	3.45752	2.65301	-0.641674	0.000266467	0.00590087	-0.687491	0.360651	0.0269992	0.394803	0.427493	0.09231	0.589626	0.999943	0.111173	-1.06153	1.41427e-10	5.18603e-09	-1.11103	-0.236851	0.140695	0.999581	-0.303608	0.732768	6.13586e-05	0.00183883	0.785931
ENSMUSG00000033735	Spr	6	sepiapterin reductase [Source:MGI Symbol;Acc:MGI:103078]	20751	1.53942	0.807354	1.66295	1.59808	-0.629916	0.0203296	0.0883143	-0.773079	0.0637294	0.757248	0.974186	0.0947884	0.0635089	0.756528	0.999943	0.0925817	-0.768351	0.00233252	0.0102802	-0.862174	0.0130961	0.940862	0.999581	0.0114142	0.732676	0.00296278	0.0346635	0.849994
ENSMUSG00000018167	Stard3	11	START domain containing 3 [Source:MGI Symbol;Acc:MGI:1929618]	59045	4.16715	2.20761	4.58515	4.39695	-0.649092	0.0137278	0.0687442	-0.783482	0.0801146	0.687151	0.966933	0.11147	0.0452246	0.823584	0.999943	0.0649943	-0.816535	0.000224195	0.00150968	-0.887866	-0.0220653	0.890657	0.999581	-0.0335338	0.732641	0.0015892	0.0220612	0.831948
ENSMUSG00000031169	Porcn	X	porcupine O-acyltransferase [Source:MGI Symbol;Acc:MGI:1890212]	53627	7.1902	3.94025	7.84503	8.73386	-0.852636	1.43159e-05	0.000921096	-0.933727	-0.103771	0.530665	0.934279	-0.122491	-0.105061	0.549605	0.999943	-0.13055	-0.772894	4.81197e-06	5.74011e-05	-0.808123	0.00484608	0.973932	0.999581	0.00554985	0.732521	7.43745e-05	0.00210879	0.789647
ENSMUSG00000023328	Ache	5	acetylcholinesterase [Source:MGI Symbol;Acc:MGI:87876]	11423	1.57417	0.817136	2.3719	1.96364	-0.897042	0.000197701	0.00487537	-1.04252	0.24409	0.180742	0.761413	0.309396	-0.140052	0.469234	0.999943	-0.191685	-1.23732	2.31724e-08	5.22065e-07	-1.34799	-0.365066	0.0304338	0.999581	-0.488227	0.732297	0.00213102	0.0274729	0.837987
ENSMUSG00000025736	Jmjd8	17	jumonji domain containing 8 [Source:MGI Symbol;Acc:MGI:1919356]	72106	5.87451	3.07779	7.10067	5.49667	-0.557038	0.00833162	0.0504855	-0.617877	0.333186	0.0551189	0.539927	0.404972	0.154733	0.428615	0.999943	0.207396	-0.972916	4.16695e-08	8.69504e-07	-1.01997	-0.136161	0.424004	0.999581	-0.184996	0.732132	0.000800566	0.0127055	0.812972
ENSMUSG00000061232	H2-K1	17	histocompatibility 2, K1, K region [Source:MGI Symbol;Acc:MGI:95904]	14972	4.86202	2.50746	4.14467	4.15348	-0.450118	0.0461896	0.149337	-0.508032	0.0225889	0.905687	0.986469	0.0291736	0.233713	0.253779	0.999943	0.334613	-0.502542	0.0163177	0.0505206	-0.536097	0.222859	0.223559	0.999581	0.317886	0.731708	0.00204289	0.0265963	0.832906
ENSMUSG00000030842	Lamtor1	7	late endosomal/lysosomal adaptor, MAPK and MTOR activator 1 [Source:MGI Symbol;Acc:MGI:1913758]	66508	9.86652	5.55593	11.0475	10.4948	-0.638107	0.00133091	0.0161569	-0.699613	0.0950426	0.574307	0.943046	0.114138	0.0799474	0.664572	0.999943	0.105342	-0.781318	6.42612e-07	9.84589e-06	-0.8101	0.00181215	0.990604	0.99983	0.00592645	0.730923	7.91687e-05	0.00220786	0.790939
ENSMUSG00000003872	Lin7b	7	lin-7 homolog B (C. elegans) [Source:MGI Symbol;Acc:MGI:1330858]	22342	8.50755	4.65494	9.63661	11.7296	-0.824017	0.00675697	0.0444446	-1.1078	-0.143361	0.523663	0.931644	-0.241433	-0.12664	0.566332	0.999943	-0.228581	-0.777573	0.00141083	0.00681239	-0.856883	0.0124108	0.945689	0.999581	0.0287039	0.729767	0.00337808	0.0383653	0.857481
ENSMUSG00000071477	Zfp777	6	zinc finger protein 777 [Source:MGI Symbol;Acc:MGI:1919556]	72306	2.25629	1.19277	2.6015	2.51279	-0.725883	0.00398776	0.0320175	-0.858838	0.0615369	0.754841	0.97327	0.0833104	-0.012617	0.949608	0.999943	-0.0182814	-0.859234	0.000147784	0.00106075	-0.937175	-0.0649331	0.701475	0.999581	-0.088427	0.729447	0.00144804	0.0205249	0.824842
ENSMUSG00000036073	Galt	4	galactose-1-phosphate uridyl transferase [Source:MGI Symbol;Acc:MGI:95638]		3.97876	2.12227	4.98622	4.15872	-0.630832	0.0117958	0.0628604	-0.743407	0.22529	0.257517	0.827434	0.3031	0.0659133	0.746049	0.999943	0.0956729	-0.963589	8.95248e-06	9.73388e-05	-1.04062	-0.14404	0.407186	0.999581	-0.193688	0.728507	0.00137119	0.0198199	0.824004
ENSMUSG00000066621	Tecpr1	5	tectonin beta-propeller repeat containing 1 [Source:MGI Symbol;Acc:MGI:1917631]	70381	4.00205	2.20821	5.09531	5.32159	-0.922592	4.16207e-05	0.00182525	-1.04621	-0.0142531	0.940095	0.992637	-0.0161248	-0.185613	0.347166	0.999943	-0.254689	-0.985915	3.15665e-11	1.32431e-09	-1.0229	-0.189223	0.179662	0.999581	-0.225043	0.728121	2.08042e-05	0.000769936	0.77557
ENSMUSG00000038738	Shank1	7	SH3 and multiple ankyrin repeat domains 1 [Source:MGI Symbol;Acc:MGI:3613677]	243961	1.45043	0.793063	2.13378	1.89948	-0.961277	1.72826e-07	5.14238e-05	-1.03919	0.181678	0.242498	0.818368	0.212257	-0.202519	0.233472	0.999943	-0.248059	-1.19787	2.57926e-14	1.9238e-12	-1.24729	-0.37118	0.0109664	0.999581	-0.447213	0.726796	5.341e-05	0.00164365	0.77816
ENSMUSG00000050164	Mchr1	15	melanin-concentrating hormone receptor 1 [Source:MGI Symbol;Acc:MGI:2180756]	207911	2.72373	1.44375	2.97363	2.7314	-0.5416	0.0589558	0.174859	-0.690204	0.108759	0.616375	0.951258	0.168295	0.0961354	0.654869	0.999943	0.157155	-0.772642	0.00107057	0.00546307	-0.849406	0.00166066	0.992319	0.99983	0.00256771	0.726654	0.00185018	0.0246863	0.828731
ENSMUSG00000068267	Cenpb	2	centromere protein B [Source:MGI Symbol;Acc:MGI:88376]		5.09769	2.86558	5.5371	4.85458	-0.476485	0.0299882	0.113454	-0.535461	0.184428	0.321677	0.866074	0.235294	0.184768	0.343815	0.999943	0.252636	-0.740645	9.41292e-08	1.81907e-06	-0.76361	0.0260721	0.850727	0.999581	0.0316072	0.726476	9.41404e-06	0.000408227	0.771487
ENSMUSG00000079018	Ly6c1	15	lymphocyte antigen 6 complex, locus C1 [Source:MGI Symbol;Acc:MGI:96882]	17067	15.7593	8.80583	13.7326	10.3411	-0.00754192	0.976056	0.989336	-0.00563314	0.3018	0.151893	0.727596	0.434753	0.552156	0.00706188	0.488508	0.80624	-0.411625	0.0583427	0.140087	-0.439754	0.27645	0.11509	0.999581	0.385912	0.726232	0.000265038	0.00561188	0.798301
ENSMUSG00000028785	Hpca	4	hippocalcin [Source:MGI Symbol;Acc:MGI:1336200]	15444	149.931	85.9452	139.565	220.348	-0.783488	0.0145061	0.0712718	-1.13017	-0.292845	0.199403	0.77786	-0.613116	-0.208517	0.325724	0.999943	-0.323717	-0.488316	0.00123369	0.00611889	-0.506559	0.225846	0.193899	0.999581	0.305434	0.725922	0.000121821	0.00304906	0.78699
ENSMUSG00000072214	2005-09-01	16	septin 5 [Source:MGI Symbol;Acc:MGI:1195461]	18951	2.32661	1.27297	3.35593	2.86837	-0.797813	0.00196089	0.0205398	-0.953944	0.204197	0.312785	0.862505	0.282043	-0.0869618	0.668504	0.999943	-0.12012	-1.13453	1.31048e-07	2.42556e-06	-1.22814	-0.30242	0.0680939	0.999581	-0.388437	0.725898	0.000919928	0.0142215	0.817097
ENSMUSG00000069806	Cacng7	7	calcium channel, voltage-dependent, gamma subunit 7 [Source:MGI Symbol;Acc:MGI:1932374]	81904	5.56869	3.13512	6.70071	5.75969	-0.573273	0.0144113	0.0709534	-0.65827	0.199873	0.297282	0.851179	0.259889	0.113576	0.566335	0.999943	0.161816	-0.862107	4.9214e-06	5.84433e-05	-0.912228	-0.0710848	0.663149	0.999581	-0.0831737	0.72578	0.000336519	0.00661937	0.803126
ENSMUSG00000033065	Pfkm	15	phosphofructokinase, muscle [Source:MGI Symbol;Acc:MGI:97548]	18642	46.6496	25.7922	57.5674	48.6482	-0.653279	0.000205133	0.00495624	-0.701258	0.24658	0.0991458	0.642933	0.281071	0.0682345	0.690335	0.999943	0.0834177	-0.955027	3.42644e-14	2.51291e-12	-0.978636	-0.160122	0.228199	0.999581	-0.184258	0.72568	1.4875e-05	0.000596405	0.771271
ENSMUSG00000027737	Slc7a11	3	solute carrier family 7 (cationic amino acid transporter, y+ system), member 11 [Source:MGI Symbol;Acc:MGI:1347355]	26570	20.6703	11.7857	21.7756	10.2674	0.243191	0.476652	0.660816	0.409952	0.37718	0.0825106	0.609601	1.10694	0.386181	0.0643287	0.999943	1.18071	-0.681664	5.10462e-06	6.04144e-05	-0.705764	0.0681934	0.675857	0.999581	0.0873718	0.725529	9.37244e-06	0.000407651	0.769453
ENSMUSG00000020827	Mink1	11	misshapen-like kinase 1 (zebrafish) [Source:MGI Symbol;Acc:MGI:1355329]	50932	15.9117	8.45293	18.4586	19.2967	-0.881726	2.18073e-05	0.0011737	-0.978613	-0.0229703	0.886261	0.985032	-0.0263445	-0.127114	0.493091	0.999943	-0.164772	-0.908463	2.61018e-08	5.77667e-07	-0.948407	-0.104602	0.473139	0.999581	-0.126179	0.725181	0.000465551	0.00839606	0.80052
ENSMUSG00000032513	Gorasp1	9	golgi reassembly stacking protein 1 [Source:MGI Symbol;Acc:MGI:1921748]		1.89183	1.01	2.73544	2.0915	-0.685078	0.00937955	0.0543318	-0.828965	0.317447	0.109292	0.665316	0.427757	0.00612948	0.975961	0.999943	0.0104073	-1.15246	1.02365e-07	1.95453e-06	-1.24948	-0.318835	0.0464278	0.999581	-0.403738	0.723011	0.00172025	0.0233889	0.82261
ENSMUSG00000040712	Camta2	11	calmodulin binding transcription activator 2 [Source:MGI Symbol;Acc:MGI:2135957]	216874	5.72402	3.20607	7.42755	8.13765	-1.01161	1.45335e-06	0.000199649	-1.12528	-0.0676714	0.712784	0.971322	-0.0827938	-0.263054	0.161673	0.999943	-0.343146	-0.993744	1.83784e-10	6.65573e-09	-1.03547	-0.20505	0.160366	0.999581	-0.246643	0.72292	9.56857e-06	0.000410779	0.76648
ENSMUSG00000028857	Tmem222	4	transmembrane protein 222 [Source:MGI Symbol;Acc:MGI:1098568]	52174	15.6558	8.91646	16.5546	16.9684	-0.650024	0.00092595	0.0130937	-0.710724	0.000998741	0.995226	0.999153	0.00161937	0.0673352	0.718127	0.999943	0.0900299	-0.685267	7.74626e-06	8.60434e-05	-0.708932	0.0801554	0.610855	0.999581	0.103538	0.722881	0.000149251	0.00359458	0.786571
ENSMUSG00000023707	Ogfod2	5	2-oxoglutarate and iron-dependent oxygenase domain containing 2 [Source:MGI Symbol;Acc:MGI:1913877]	66627	3.06599	1.60872	4.0732	3.1923	-0.65191	0.0098055	0.0558989	-0.769543	0.286329	0.145845	0.722876	0.384646	0.0470639	0.816614	0.999943	0.0650719	-1.05469	2.81829e-06	3.61897e-05	-1.15044	-0.220557	0.204926	0.999581	-0.306834	0.722632	0.00214916	0.0276652	0.820565
ENSMUSG00000029810	Tmem176b	6	transmembrane protein 176B [Source:MGI Symbol;Acc:MGI:1916348]	65963	9.60914	5.29028	9.12289	6.27235	-0.0340737	0.887609	0.944031	-0.0384534	0.489119	0.00213429	0.103226	0.568821	0.654603	0.000124736	0.0335143	0.801469	-0.561941	0.0124096	0.0404653	-0.610683	0.200028	0.18788	0.999581	0.247248	0.722233	0.00250022	0.0307989	0.831473
ENSMUSG00000039850	Endov	11	endonuclease V [Source:MGI Symbol;Acc:MGI:2444688]	338371	1.59545	0.846285	1.99687	1.89636	-0.813509	0.000906601	0.0129364	-0.95062	0.0763531	0.696618	0.967827	0.102361	-0.0830507	0.678522	0.999943	-0.118123	-0.96558	1.38578e-05	0.000142463	-1.04904	-0.149567	0.391666	0.999581	-0.207148	0.722142	0.0018277	0.0244624	0.818075
ENSMUSG00000020331	Hcn2	10	hyperpolarization-activated, cyclic nucleotide-gated K+ 2 [Source:MGI Symbol;Acc:MGI:1298210]	15166	2.77114	1.52887	3.68281	2.53831	-0.412354	0.130447	0.292209	-0.506899	0.409686	0.0506756	0.516693	0.591055	0.20081	0.342157	0.999943	0.313505	-1.01932	1.80382e-07	3.21968e-06	-1.08774	-0.215716	0.163124	0.999581	-0.263396	0.721713	0.000498159	0.00883718	0.800901
ENSMUSG00000040699	Limd2	11	LIM domain containing 2 [Source:MGI Symbol;Acc:MGI:1915053]	67803	5.60021	3.11905	6.27636	7.19675	-0.853038	0.000305981	0.00650324	-0.982392	-0.122772	0.546897	0.937011	-0.167649	-0.119292	0.565599	0.999943	-0.17511	-0.766097	3.26663e-05	0.000298683	-0.808825	0.00473687	0.978505	0.999581	0.00758799	0.720687	0.000334627	0.00659726	0.791
ENSMUSG00000007783	Cpt1c	7	carnitine palmitoyltransferase 1c [Source:MGI Symbol;Acc:MGI:2446526]	78070	8.23263	4.53415	10.0506	10.0288	-0.828583	0.000159719	0.00421239	-0.93252	0.0314708	0.859622	0.982217	0.0397557	-0.102712	0.587263	0.999943	-0.134969	-0.92545	2.82835e-08	6.19691e-07	-0.967322	-0.135152	0.345289	0.999581	-0.16113	0.719979	0.000193574	0.00440696	0.782406
ENSMUSG00000020101	Vsir	10	V-set immunoregulatory receptor [Source:MGI Symbol;Acc:MGI:1921298]	74048	3.15041	1.72299	3.20564	2.47172	-0.266822	0.236988	0.426897	-0.300165	0.324416	0.0840673	0.613776	0.416672	0.355935	0.0723986	0.999943	0.492347	-0.682714	2.72567e-05	0.000255546	-0.711354	0.0746975	0.632686	0.999581	0.089005	0.719441	0.000173725	0.00405342	0.777936
ENSMUSG00000057788	Ddx49	8	DEAD (Asp-Glu-Ala-Asp) box polypeptide 49 [Source:MGI Symbol;Acc:MGI:2136689]	234374	2.78079	1.555	3.72783	3.56909	-0.825739	0.00123084	0.0155005	-0.981923	0.0736884	0.710588	0.971092	0.10197	-0.0770429	0.715456	0.999943	-0.108332	-0.99383	6.37539e-06	7.26125e-05	-1.07826	-0.141188	0.443083	0.999581	-0.194011	0.718982	0.00449969	0.0478148	0.856817
ENSMUSG00000046562	Unc119b	5	unc-119 lipid binding chaperone B [Source:MGI Symbol;Acc:MGI:2147162]	106840	2.85521	1.58285	3.39749	3.10435	-0.656421	0.00356193	0.0300471	-0.743247	0.138813	0.443284	0.909658	0.176386	0.0431516	0.818288	0.999943	0.0602459	-0.861763	4.18722e-06	5.0897e-05	-0.913649	-0.0845343	0.580286	0.999581	-0.101963	0.718949	0.000283725	0.00590144	0.788368
ENSMUSG00000025007	Aldh18a1	19	aldehyde dehydrogenase 18 family, member A1 [Source:MGI Symbol;Acc:MGI:1888908]	56454	3.334	1.78292	3.74079	3.22885	-0.581488	0.00427119	0.0332739	-0.641709	0.208859	0.216676	0.797256	0.249418	0.130534	0.474432	0.999943	0.1628	-0.838226	1.18092e-05	0.000123799	-0.888502	-0.0543116	0.743101	0.999581	-0.0742022	0.718854	0.000629717	0.0105395	0.792192
ENSMUSG00000071658	Gng3	19	guanine nucleotide binding protein (G protein), gamma 3 [Source:MGI Symbol;Acc:MGI:102704]	14704	24.6786	14.3407	28.2128	23.8492	-0.481758	0.00807313	0.0496633	-0.520137	0.243161	0.127381	0.697977	0.283047	0.213453	0.245835	0.999943	0.276052	-0.774884	1.18796e-07	2.21989e-06	-0.800601	0.00423412	0.979041	0.999581	0.00838696	0.718852	0.00015617	0.00372984	0.782381
ENSMUSG00000021819	Zswim8	14	zinc finger SWIM-type containing 8 [Source:MGI Symbol;Acc:MGI:1919156]	268721	4.63713	2.46635	6.24693	5.25883	-0.791976	0.000102003	0.00323009	-0.874302	0.238328	0.164793	0.745954	0.288433	-0.0549565	0.778953	0.999943	-0.076222	-1.12206	1.2833e-15	1.27083e-13	-1.15773	-0.278038	0.0809144	0.999581	-0.352517	0.718113	0.000331718	0.00655496	0.784039
ENSMUSG00000024875	Yif1a	19	Yip1 interacting factor homolog A (S. cerevisiae) [Source:MGI Symbol;Acc:MGI:1915340]	68090	4.07598	2.24393	3.48263	3.89504	-0.494031	0.0428065	0.142604	-0.573053	-0.0914196	0.645265	0.958185	-0.115125	0.186291	0.358305	0.999943	0.273071	-0.408618	0.0847312	0.186814	-0.452823	0.275772	0.132883	0.999581	0.403394	0.71809	0.00278214	0.0332001	0.832428
ENSMUSG00000040883	Tmem205	9	transmembrane protein 205 [Source:MGI Symbol;Acc:MGI:3045495]	235043	3.40366	1.88137	3.80426	3.62903	-0.597575	0.0275222	0.107082	-0.731423	0.0729221	0.724942	0.971322	0.106492	0.0773693	0.712224	0.999943	0.125037	-0.75492	0.00162816	0.00765308	-0.832424	0.0184285	0.917903	0.999581	0.0341015	0.717526	0.00352018	0.0396124	0.839841
ENSMUSG00000034675	Dbn1	13	drebrin 1 [Source:MGI Symbol;Acc:MGI:1931838]	56320	8.26002	4.47006	12.656	11.8479	-1.06493	7.53946e-07	0.000137767	-1.19265	0.105441	0.55228	0.938597	0.130755	-0.296905	0.122443	0.999943	-0.397532	-1.26421	4.28424e-15	3.75471e-13	-1.31866	-0.421841	0.0051555	0.999581	-0.515508	0.716351	0.000280824	0.00586457	0.780592
ENSMUSG00000034156	Tspoap1	11	TSPO associated protein 1 [Source:MGI Symbol;Acc:MGI:2450877]	207777	8.98821	4.56433	12.5191	10.35	-0.861402	6.03183e-05	0.00229518	-0.964129	0.254989	0.152092	0.727744	0.314043	-0.0849798	0.685428	0.999943	-0.129332	-1.22968	3.64079e-17	5.02487e-15	-1.27188	-0.305811	0.0889124	0.999581	-0.432201	0.716319	0.00233795	0.0294604	0.818942
ENSMUSG00000034714	Ttyh2	11	tweety family member 2 [Source:MGI Symbol;Acc:MGI:2157091]	117160	4.15007	2.25948	5.37604	5.07447	-0.78926	0.00221139	0.0220905	-0.944392	0.105447	0.62193	0.951681	0.159282	-0.0916015	0.66358	0.999943	-0.139713	-1.00769	1.95906e-06	2.66603e-05	-1.09072	-0.199947	0.265108	0.999581	-0.285833	0.716276	0.000452858	0.00823779	0.786894
ENSMUSG00000066839	Ecsit	9	ECSIT signalling integrator [Source:MGI Symbol;Acc:MGI:1349469]	26940	6.58279	3.57303	8.92726	8.09958	-0.828077	0.000524794	0.00902608	-0.956013	0.135512	0.471488	0.918417	0.174109	-0.107496	0.582518	0.999943	-0.146089	-1.05834	1.17471e-07	2.20217e-06	-1.12635	-0.242047	0.131796	0.999581	-0.306365	0.716194	0.000942364	0.0145002	0.795503
ENSMUSG00000002345	Borcs8	8	BLOC-1 related complex subunit 8 [Source:MGI Symbol;Acc:MGI:1919618]	72368	8.15987	4.57804	9.92669	9.7841	-0.726592	0.00559708	0.0394751	-0.873752	0.0447565	0.826639	0.980552	0.0652507	-0.0246811	0.906897	0.999943	-0.0302602	-0.867378	4.16597e-05	0.000364195	-0.932386	-0.065431	0.709479	0.999581	-0.0798237	0.716112	0.00233921	0.0294604	0.826025
ENSMUSG00000055805	Fmnl1	11	formin-like 1 [Source:MGI Symbol;Acc:MGI:1888994]	57778	3.26361	1.72324	4.44919	3.50798	-0.726068	0.000782641	0.0117355	-0.813107	0.309402	0.0723026	0.589339	0.374596	0.00518886	0.978765	0.999943	0.004589	-1.12109	1.56751e-09	4.67267e-08	-1.185	-0.26815	0.113915	0.999581	-0.357912	0.716074	0.00141746	0.0202811	0.803451
ENSMUSG00000024620	Pdgfrb	18	platelet derived growth factor receptor, beta polypeptide [Source:MGI Symbol;Acc:MGI:97531]	18596	1.3257	0.69856	1.77314	1.57547	-0.808178	0.00150031	0.0174359	-0.961839	0.145575	0.462776	0.91449	0.195351	-0.0928556	0.651598	0.999943	-0.138762	-1.07018	6.50363e-07	9.95596e-06	-1.15788	-0.240406	0.15287	0.999581	-0.321808	0.716	0.00222043	0.0282858	0.813692
ENSMUSG00000030733	Sh2b1	7	SH2B adaptor protein 1 [Source:MGI Symbol;Acc:MGI:1201407]	20399	2.33764	1.20568	3.30682	2.30184	-0.620147	0.0102055	0.0571761	-0.719243	0.42451	0.0290829	0.409948	0.563556	0.0845325	0.680198	0.999943	0.118366	-1.17326	9.06186e-08	1.76093e-06	-1.27743	-0.291852	0.110835	0.999581	-0.433224	0.715871	0.00336511	0.0382433	0.823256
ENSMUSG00000020250	Txnrd1	10	thioredoxin reductase 1 [Source:MGI Symbol;Acc:MGI:1354175]	50493	13.3208	7.41136	15.3027	9.15063	-0.0829937	0.547835	0.717156	-0.0863413	0.674842	4.00788e-05	0.00718539	0.797398	0.590166	6.71874e-05	0.0211568	0.676054	-0.843502	2.00339e-07	3.52564e-06	-0.880345	-0.0844135	0.604795	0.999581	-0.108915	0.71557	2.76214e-06	0.000152513	0.751269
ENSMUSG00000028838	Extl1	4	exostosin-like glycosyltransferase 1 [Source:MGI Symbol;Acc:MGI:1888742]	56219	2.65929	1.47475	3.87905	3.50552	-0.923973	1.90254e-05	0.00110825	-1.03525	0.141161	0.439447	0.9081	0.175301	-0.188819	0.296898	0.999943	-0.238059	-1.1321	2.00069e-08	4.5721e-07	-1.20807	-0.315664	0.0531532	0.999581	-0.399689	0.714924	0.000320488	0.00640678	0.782364
ENSMUSG00000021743	Fezf2	14	Fez family zinc finger 2 [Source:MGI Symbol;Acc:MGI:1859823]	54713	2.81106	1.44889	3.96764	2.60495	-0.555053	0.016695	0.0780651	-0.635718	0.472387	0.0171743	0.316505	0.625873	0.153411	0.438451	0.999943	0.202266	-1.13781	4.65335e-06	5.57511e-05	-1.26301	-0.263875	0.163622	0.999581	-0.411576	0.714734	0.00417979	0.0450285	0.827315
ENSMUSG00000074886	Grk6	13	G protein-coupled receptor kinase 6 [Source:MGI Symbol;Acc:MGI:1347078]	26385	5.6915	3.10265	7.68144	6.43775	-0.728818	0.00171843	0.0189	-0.835302	0.222013	0.248525	0.822845	0.288873	-0.0286431	0.88416	0.999943	-0.0393832	-1.0572	1.96117e-08	4.4994e-07	-1.11889	-0.249448	0.120012	0.999581	-0.315163	0.714019	0.000330683	0.00654804	0.779745
ENSMUSG00000034993	Vat1	11	vesicle amine transport 1 [Source:MGI Symbol;Acc:MGI:1349450]	26949	2.21155	1.18755	2.64482	1.92186	-0.409296	0.0871793	0.224777	-0.472472	0.393274	0.0375157	0.464509	0.509104	0.257388	0.180054	0.999943	0.342673	-0.8965	5.34032e-05	0.000449592	-0.976732	-0.111157	0.514066	0.999581	-0.153567	0.713839	0.00145809	0.0206246	0.801525
ENSMUSG00000032017	Grik4	9	glutamate receptor, ionotropic, kainate 4 [Source:MGI Symbol;Acc:MGI:95817]	110637	3.68204	2.05056	3.68146	4.97559	-1.00647	3.2259e-10	6.52324e-07	-1.06559	-0.358721	0.0134202	0.274618	-0.405384	-0.244556	0.139089	0.999943	-0.295095	-0.640314	1.58032e-05	0.000159286	-0.661305	0.104178	0.479205	0.999581	0.123605	0.713626	4.91785e-05	0.00154105	0.76185
ENSMUSG00000009090	Ap1b1	11	adaptor protein complex AP-1, beta 1 subunit [Source:MGI Symbol;Acc:MGI:1096368]	11764	16.4202	9.2598	19.1166	16.7116	-0.597061	0.000653794	0.0105524	-0.640327	0.204807	0.152374	0.728072	0.230409	0.112412	0.475073	0.999943	0.132221	-0.840761	5.43782e-09	1.44634e-07	-0.86824	-0.0746138	0.562835	0.999581	-0.084569	0.713176	2.67543e-05	0.000951189	0.759631
ENSMUSG00000020792	Exoc7	11	exocyst complex component 7 [Source:MGI Symbol;Acc:MGI:1859270]	53413	6.88863	3.88968	8.48428	7.58625	-0.678753	0.000704811	0.0110414	-0.745597	0.160857	0.359862	0.875025	0.196477	0.0198247	0.91344	0.999943	0.0262504	-0.905423	6.10695e-09	1.60243e-07	-0.93834	-0.131783	0.370524	0.999581	-0.15631	0.713158	1.89996e-05	0.000716423	0.757097
ENSMUSG00000029093	Sorcs2	5	sortilin-related VPS10 domain containing receptor 2 [Source:MGI Symbol;Acc:MGI:1932289]	81840	3.6976	2.02013	5.01064	4.0606	-0.738956	3.49232e-05	0.00168716	-0.79481	0.296768	0.042056	0.481283	0.335549	-0.0082222	0.961275	0.999943	-0.0123675	-1.08536	7.89869e-12	3.67237e-10	-1.12874	-0.274082	0.0686997	0.999581	-0.335131	0.712096	0.000201913	0.00455618	0.770687
ENSMUSG00000020198	Ap3d1	10	adaptor-related protein complex 3, delta 1 subunit [Source:MGI Symbol;Acc:MGI:107734]	11776	16.0684	8.9661	19.5425	17.7834	-0.71877	7.06222e-05	0.00255015	-0.775094	0.14681	0.342316	0.867513	0.169263	-0.00400233	0.98098	0.999943	-0.00491047	-0.912239	1.85937e-10	6.69219e-09	-0.941753	-0.139816	0.29478	0.999581	-0.161044	0.711698	2.34818e-05	0.000861601	0.756832
ENSMUSG00000017670	Elmo2	2	engulfment and cell motility 2 [Source:MGI Symbol;Acc:MGI:2153045]	140579	13.795	7.92968	17.0904	18.3636	-0.906365	3.95011e-06	0.000418676	-0.992782	-0.0493654	0.774114	0.976581	-0.0589163	-0.179813	0.330142	0.999943	-0.23102	-0.908448	3.70801e-15	3.29918e-13	-0.927653	-0.140543	0.261138	0.999581	-0.157816	0.711621	1.24284e-06	8.26943e-05	0.74568
ENSMUSG00000015981	Stk32c	7	serine/threonine kinase 32C [Source:MGI Symbol;Acc:MGI:2385336]	57740	5.71873	3.07777	7.95456	6.96361	-0.867365	3.36779e-05	0.00164952	-0.96456	0.196968	0.223921	0.806724	0.232223	-0.125689	0.486443	0.999943	-0.162186	-1.12678	1.47965e-09	4.42583e-08	-1.19315	-0.302334	0.0553625	0.999581	-0.381856	0.711481	0.000913878	0.0141688	0.789569
ENSMUSG00000035964	Tmem59l	8	transmembrane protein 59-like [Source:MGI Symbol;Acc:MGI:1915187]	67937	45.4269	23.8408	57.4124	58.0488	-0.983064	1.52312e-07	5.11665e-05	-1.06682	0.00935588	0.95703	0.996114	0.0113207	-0.190721	0.338509	0.999943	-0.266374	-1.03716	6.92905e-12	3.2825e-10	-1.07474	-0.192392	0.275369	0.999581	-0.265616	0.710186	0.000787085	0.0125495	0.786796
ENSMUSG00000024392	Bag6	17	BCL2-associated athanogene 6 [Source:MGI Symbol;Acc:MGI:1919439]	224727	5.04017	2.67286	7.16037	6.39887	-0.930867	2.262e-05	0.00120825	-1.04893	0.16684	0.314418	0.863098	0.198788	-0.177981	0.350078	0.999943	-0.237865	-1.17662	1.6714e-10	6.07808e-09	-1.24415	-0.334248	0.0363467	0.999581	-0.424512	0.708763	0.00166496	0.0228179	0.798036
ENSMUSG00000033684	Qsox1	1	quiescin Q6 sulfhydryl oxidase 1 [Source:MGI Symbol;Acc:MGI:1330818]	104009	3.41593	1.89522	3.88522	3.43573	-0.583152	0.00498999	0.0367117	-0.644821	0.176793	0.298598	0.852002	0.216267	0.110993	0.537853	0.999943	0.140446	-0.811387	9.74379e-06	0.000104741	-0.858232	-0.0469281	0.763762	0.999581	-0.0622789	0.708356	0.000385829	0.00735344	0.773284
ENSMUSG00000004040	Stat3	11	signal transducer and activator of transcription 3 [Source:MGI Symbol;Acc:MGI:103038]	20848	4.09005	2.26227	4.38131	3.41824	-0.345409	0.0782019	0.209016	-0.376267	0.335076	0.0522142	0.523923	0.407093	0.303725	0.0993601	0.999943	0.390322	-0.753016	3.00899e-07	5.04221e-06	-0.77854	-0.000739643	0.996081	0.99983	-0.00413078	0.708032	4.46039e-05	0.00143166	0.753027
ENSMUSG00000035674	Ndufa3	7	NADH:ubiquinone oxidoreductase subunit A3 [Source:MGI Symbol;Acc:MGI:1913341]	66091	41.7871	24.0504	39.2265	43.0473	-0.554507	0.0136159	0.0683449	-0.627937	-0.0861869	0.569084	0.942379	-0.0988057	0.155941	0.424753	0.999943	0.214641	-0.495446	0.0142577	0.045298	-0.528446	0.238939	0.173064	0.999581	0.329892	0.707692	0.00454164	0.0481414	0.829493
ENSMUSG00000020741	Cluh	11	clustered mitochondria (cluA/CLU1) homolog [Source:MGI Symbol;Acc:MGI:1921398]	74148	4.66734	2.59921	6.51779	5.8976	-0.889423	3.04539e-06	0.000357019	-0.968133	0.152955	0.340807	0.867513	0.179349	-0.159861	0.361799	0.999943	-0.198783	-1.10565	1.09323e-13	7.31381e-12	-1.14465	-0.311569	0.0248462	0.999581	-0.365078	0.707258	6.0499e-05	0.00181942	0.756318
ENSMUSG00000053329	Gatd3a	10	glutamine amidotransferase like class 1 domain containing 3A [Source:MGI Symbol;Acc:MGI:1351861]	28295	10.3562	5.84659	12.2754	12.4798	-0.785724	0.000180664	0.00457882	-0.873199	0.00291857	0.987497	0.997759	0.00431961	-0.0675111	0.727522	0.999943	-0.0893852	-0.832068	2.19896e-06	2.93328e-05	-0.873371	-0.0617655	0.71274	0.999581	-0.0788979	0.706825	0.000233292	0.00510063	0.769119
ENSMUSG00000030374	Strn4	7	striatin, calmodulin binding protein 4 [Source:MGI Symbol;Acc:MGI:2142346]	97387	17.9714	10.0081	21.7815	21.1903	-0.79013	4.31279e-05	0.0018669	-0.862505	0.0600706	0.729664	0.971727	0.0730911	-0.0781816	0.673983	0.999943	-0.101401	-0.90597	9.21998e-12	4.25284e-10	-0.93083	-0.135602	0.345689	0.999581	-0.16129	0.70622	1.07983e-05	0.000455598	0.745885
ENSMUSG00000033595	Lgi3	14	leucine-rich repeat LGI family, member 3 [Source:MGI Symbol;Acc:MGI:2182619]	213469	9.69841	5.52933	11.9711	11.728	-0.767224	0.000474521	0.00849137	-0.863605	0.0679124	0.72953	0.971727	0.0918041	-0.0629108	0.754123	0.999943	-0.0875392	-0.903514	3.70238e-08	7.85658e-07	-0.945731	-0.124421	0.462814	0.999581	-0.164875	0.705314	0.000102975	0.00267517	0.759842
ENSMUSG00000029054	Gabrd	4	gamma-aminobutyric acid (GABA) A receptor, subunit delta [Source:MGI Symbol;Acc:MGI:95622]	14403	3.42631	1.95349	4.6355	5.21319	-1.05033	4.80589e-06	0.000465114	-1.19955	-0.070673	0.730012	0.971727	-0.0942018	-0.293109	0.134552	0.999943	-0.393854	-0.996771	1.6217e-05	0.000162895	-1.09609	-0.194416	0.293783	0.999581	-0.285356	0.704236	0.00089641	0.0139684	0.789086
ENSMUSG00000020918	Kat2a	11	K(lysine) acetyltransferase 2A [Source:MGI Symbol;Acc:MGI:1343101]	14534	3.31683	1.82758	4.35099	3.51427	-0.646013	0.00368954	0.0306385	-0.730273	0.291769	0.0879995	0.619534	0.354269	0.0496984	0.78355	0.999943	0.0627288	-1.01286	1.7223e-07	3.09308e-06	-1.07951	-0.224274	0.142356	0.999581	-0.278335	0.703384	0.000851698	0.0133687	0.779159
ENSMUSG00000024039	Cbs	17	cystathionine beta-synthase [Source:MGI Symbol;Acc:MGI:88285]	12411	1.35525	0.761395	1.57009	1.71478	-0.851117	0.000121265	0.00354649	-0.959722	-0.0733272	0.669762	0.963025	-0.085168	-0.117551	0.526507	0.999943	-0.148304	-0.80862	0.000127435	0.000935768	-0.871861	-0.0384531	0.819615	0.999581	-0.0483247	0.70319	0.00208162	0.0270185	0.799385
ENSMUSG00000022037	Clu	14	clusterin [Source:MGI Symbol;Acc:MGI:88423]	12759	149.455	86.2883	156.185	152.853	-0.549814	0.00660402	0.0437837	-0.606269	0.0522914	0.76485	0.975225	0.0637483	0.125863	0.500293	0.999943	0.16386	-0.642701	2.1337e-05	0.000205944	-0.6661	0.0950677	0.52627	0.999581	0.115246	0.701922	0.000104034	0.00268761	0.754987
ENSMUSG00000031862	Atp13a1	8	ATPase type 13A1 [Source:MGI Symbol;Acc:MGI:2180801]	170759	3.39768	1.90311	4.46021	4.05108	-0.756911	0.00109827	0.0145426	-0.865797	0.135727	0.482997	0.921916	0.179027	-0.0735692	0.713283	0.999943	-0.102334	-1.00019	1.22974e-10	4.58613e-09	-1.03826	-0.223952	0.121581	0.999581	-0.267911	0.701039	5.51515e-05	0.00168817	0.74675
ENSMUSG00000005686	Ampd3	7	adenosine monophosphate deaminase 3 [Source:MGI Symbol;Acc:MGI:1096344]	11717	2.93912	1.5651	3.1389	2.09903	-0.18472	0.420704	0.611939	-0.208955	0.475622	0.0133437	0.274383	0.618803	0.406111	0.0454323	0.999943	0.575658	-0.783104	3.81429e-05	0.00033972	-0.829686	-0.0177713	0.918565	0.999581	-0.0316276	0.700602	0.00146892	0.0207096	0.778282
ENSMUSG00000018334	Ksr1	11	kinase suppressor of ras 1 [Source:MGI Symbol;Acc:MGI:105051]	16706	4.82631	2.63323	6.5583	6.29805	-0.908365	8.36566e-05	0.00283971	-1.03894	0.074282	0.700359	0.968029	0.0982977	-0.182206	0.37141	0.999943	-0.262446	-1.08717	1.72982e-12	9.24397e-11	-1.13028	-0.277703	0.075742	0.999581	-0.347983	0.700291	0.0003168	0.00635525	0.760515
ENSMUSG00000026820	Ptges2	2	prostaglandin E synthase 2 [Source:MGI Symbol;Acc:MGI:1917592]		1.99606	1.14873	2.21193	1.83327	-0.388139	0.122031	0.279958	-0.457497	0.227195	0.257513	0.827434	0.309178	0.231961	0.264535	0.999943	0.350038	-0.71516	0.000260133	0.00170325	-0.761359	0.0369667	0.829518	0.999581	0.0567226	0.700054	0.00146846	0.0207096	0.791303
ENSMUSG00000063931	Pepd	7	peptidase D [Source:MGI Symbol;Acc:MGI:97542]	18624	6.79063	3.90745	7.28638	6.6381	-0.475524	0.0453961	0.147686	-0.547136	0.13354	0.484379	0.922093	0.175875	0.178578	0.372852	0.999943	0.255323	-0.673513	0.000614914	0.00344326	-0.717796	0.0689401	0.685145	0.999581	0.0951395	0.698957	0.00146336	0.0206652	0.786749
ENSMUSG00000024797	Vps51	19	VPS51 GARP complex subunit [Source:MGI Symbol;Acc:MGI:1915755]	68505	2.89168	1.60943	3.52491	3.61761	-0.818056	0.000654618	0.0105537	-0.947445	-0.00208618	0.991431	0.998092	-0.000470683	-0.112335	0.574234	0.999943	-0.154905	-0.88051	1.42305e-05	0.000145584	-0.941568	-0.108903	0.512472	0.999581	-0.140267	0.698763	0.00107457	0.0162434	0.777208
ENSMUSG00000050856	Atp5k	5	ATP synthase, H+ transporting, mitochondrial F1F0 complex, subunit E [Source:MGI Symbol;Acc:MGI:106636]		86.7787	49.6977	85.2533	90.421	-0.561538	0.0174107	0.0800419	-0.647001	-0.0463465	0.78785	0.977123	-0.0562707	0.125405	0.513453	0.999943	0.168509	-0.55176	0.00728875	0.0264453	-0.590633	0.18709	0.250418	0.999581	0.240761	0.698443	0.00327618	0.037406	0.802758
ENSMUSG00000033697	Arhgap39	15	Rho GTPase activating protein 39 [Source:MGI Symbol;Acc:MGI:107858]	223666	7.01518	3.84717	9.3673	9.46619	-0.944859	3.48709e-05	0.00168716	-1.07618	0.0194583	0.92212	0.989246	0.0275854	-0.213855	0.298561	0.999943	-0.312435	-1.05605	3.61592e-12	1.80569e-10	-1.09637	-0.25287	0.122925	0.999581	-0.327279	0.698307	0.000111404	0.00284253	0.747511
ENSMUSG00000032131	Abcg4	9	ATP binding cassette subfamily G member 4 [Source:MGI Symbol;Acc:MGI:1890594]	192663	2.61849	1.45212	3.6704	3.28531	-0.864337	4.12445e-05	0.00182525	-0.961902	0.16362	0.337118	0.867513	0.19778	-0.142037	0.43965	0.999943	-0.183103	-1.09604	1.81345e-09	5.31541e-08	-1.15607	-0.294397	0.0601387	0.999581	-0.367565	0.69791	0.00062445	0.010501	0.765598
ENSMUSG00000051375	Pcdh1	18	protocadherin 1 [Source:MGI Symbol;Acc:MGI:104692]	75599	6.3008	3.69507	8.44554	9.22722	-1.01538	2.51823e-07	6.72557e-05	-1.11325	-0.0841892	0.564547	0.941809	-0.0941387	-0.244544	0.187328	0.999943	-0.313416	-0.969928	1.31033e-08	3.15488e-07	-1.01707	-0.160551	0.330136	0.999581	-0.203483	0.697898	0.00159885	0.0221059	0.78651
ENSMUSG00000017721	Pigt	2	phosphatidylinositol glycan anchor biosynthesis, class T [Source:MGI Symbol;Acc:MGI:1926178]	78928	2.4972	1.41881	3.08112	2.85296	-0.702219	0.00164559	0.0182979	-0.792466	0.124378	0.487763	0.922328	0.155782	0.00583702	0.975302	0.999943	0.0168111	-0.874882	5.16126e-05	0.000436404	-0.945295	-0.0987941	0.568253	0.999581	-0.124164	0.697885	0.00204993	0.0266475	0.79605
ENSMUSG00000027603	Ggt7	2	gamma-glutamyltransferase 7 [Source:MGI Symbol;Acc:MGI:1913385]	207182	7.62278	4.24208	11.2453	9.38061	-0.777975	0.00202152	0.0209691	-0.920205	0.221517	0.278819	0.839712	0.30829	-0.100864	0.63158	0.999943	-0.153168	-1.17814	8.94973e-16	9.39346e-14	-1.21941	-0.374612	0.00953991	0.999581	-0.448207	0.697856	0.000122447	0.00305176	0.748845
ENSMUSG00000030583	Sipa1l3	7	signal-induced proliferation-associated 1 like 3 [Source:MGI Symbol;Acc:MGI:1921456]	74206	2.12084	1.20471	2.70429	3.07999	-1.01428	2.5554e-06	0.000315047	-1.13599	-0.108147	0.58802	0.945581	-0.142177	-0.28426	0.134341	0.999943	-0.373865	-0.918204	6.32243e-06	7.22512e-05	-0.987246	-0.158395	0.36373	0.999581	-0.217702	0.697454	7.54542e-05	0.00212759	0.747538
ENSMUSG00000022687	Boc	16	biregional cell adhesion molecule-related/down-regulated by oncogenes (Cdon) binding protein [Source:MGI Symbol;Acc:MGI:2151153]	117606	1.46903	0.813366	1.63609	1.68626	-0.72045	0.00311443	0.0274843	-0.837493	-0.00816043	0.965805	0.997323	-0.00744257	-0.0307142	0.873705	0.999943	-0.0381306	-0.761098	0.000685441	0.00377219	-0.826789	-0.0139777	0.932926	0.999581	-0.0170596	0.697002	0.0019032	0.0251785	0.784619
ENSMUSG00000026270	Capn10	1	calpain 10 [Source:MGI Symbol;Acc:MGI:1344392]	23830	3.18302	1.75585	3.81062	3.58033	-0.697062	0.00433728	0.0336407	-0.811367	0.0949924	0.62259	0.951681	0.126541	-0.0191516	0.922886	0.999943	-0.026045	-0.873588	1.7541e-05	0.000174494	-0.933329	-0.108259	0.497424	0.999581	-0.139288	0.696339	0.00109017	0.0164214	0.769587
ENSMUSG00000061451	Tmem151a	19	transmembrane protein 151A [Source:MGI Symbol;Acc:MGI:2147713]	381199	3.01724	1.62406	4.41108	3.32749	-0.680544	0.00781235	0.0486837	-0.810196	0.333539	0.101831	0.649898	0.46369	-0.0121595	0.954091	0.999943	-0.0196978	-1.19498	3.43912e-11	1.43526e-09	-1.26357	-0.352753	0.0363781	0.999581	-0.470826	0.6953	0.00144523	0.0205103	0.773401
ENSMUSG00000002102	Psmc3	2	proteasome (prosome, macropain) 26S subunit, ATPase 3 [Source:MGI Symbol;Acc:MGI:1098754]	19182	35.9142	21.2656	38.0075	38.663	-0.583653	0.00417721	0.0328856	-0.64412	0.00995497	0.95375	0.995251	0.0122771	0.104537	0.604982	0.999943	0.149565	-0.632363	1.22041e-05	0.000127027	-0.652395	0.112497	0.517433	0.999581	0.153771	0.695113	0.00136755	0.0197839	0.777978
ENSMUSG00000029103	Lrpap1	5	low density lipoprotein receptor-related protein associated protein 1 [Source:MGI Symbol;Acc:MGI:96829]	16976	27.6225	16.1407	28.2265	26.6063	-0.469571	0.00808618	0.0497003	-0.504375	0.100767	0.532116	0.934279	0.117908	0.198133	0.262799	0.999943	0.248101	-0.603098	8.45191e-06	9.27066e-05	-0.619509	0.119315	0.422993	0.999581	0.145038	0.694672	2.93197e-05	0.00102125	0.738422
ENSMUSG00000037089	Slc35b2	17	solute carrier family 35, member B2 [Source:MGI Symbol;Acc:MGI:1921086]	73836	3.6624	2.09524	4.05603	4.29211	-0.699482	0.00392677	0.0317146	-0.812547	-0.032764	0.868079	0.982576	-0.0409305	-0.0136885	0.946878	0.999943	-0.0140955	-0.720009	0.000235655	0.00157414	-0.765507	0.0262944	0.87826	0.999581	0.0421796	0.694623	0.00140303	0.0201614	0.782002
ENSMUSG00000054252	Fgfr3	5	fibroblast growth factor receptor 3 [Source:MGI Symbol;Acc:MGI:95524]	14184	6.26907	3.46003	8.33388	7.02245	-0.74013	8.31397e-05	0.00283567	-0.803307	0.236094	0.151741	0.727549	0.279344	-0.0283095	0.879503	0.999943	-0.0379829	-1.04271	3.18212e-12	1.61203e-10	-1.07927	-0.239978	0.134367	0.999581	-0.304277	0.693748	0.000328119	0.00651382	0.752485
ENSMUSG00000002524	Puf60	15	poly-U binding splicing factor 60 [Source:MGI Symbol;Acc:MGI:1915209]	67959	19.9948	11.3888	24.151	22.4775	-0.71273	4.44519e-05	0.00188388	-0.763834	0.123982	0.422821	0.90338	0.143069	-0.0138212	0.935656	0.999943	-0.0170622	-0.880096	2.63472e-11	1.12913e-09	-0.903373	-0.124984	0.370385	0.999581	-0.146571	0.693588	1.9818e-05	0.000739814	0.733608
ENSMUSG00000000738	Spg7	8	SPG7, paraplegin matrix AAA peptidase subunit [Source:MGI Symbol;Acc:MGI:2385906]		4.48499	2.46696	5.79248	5.06199	-0.740945	0.000326489	0.0068067	-0.819175	0.183328	0.299268	0.852002	0.226037	-0.0389946	0.837582	0.999943	-0.0534863	-0.995468	3.98696e-09	1.08012e-07	-1.04148	-0.206798	0.200568	0.999581	-0.266587	0.693207	0.000421859	0.00783153	0.751879
ENSMUSG00000038456	Dennd2a	6	DENN/MADD domain containing 2A [Source:MGI Symbol;Acc:MGI:2444961]	209773	2.7596	1.52134	3.28862	2.89071	-0.645122	0.00153791	0.0176013	-0.710167	0.178509	0.298464	0.852002	0.216343	0.0426214	0.818737	0.999943	0.0529007	-0.883158	4.15523e-07	6.68192e-06	-0.925313	-0.11706	0.459778	0.999581	-0.150822	0.692726	0.000453708	0.00824452	0.751324
ENSMUSG00000037772	Mrpl23	7	mitochondrial ribosomal protein L23 [Source:MGI Symbol;Acc:MGI:1196612]	19935	2.50184	1.44201	2.36599	2.48244	-0.493236	0.0398974	0.136149	-0.568678	-0.0246433	0.895105	0.985682	-0.0309717	0.173514	0.384625	0.999943	0.250493	-0.496736	0.0252197	0.0718597	-0.535044	0.205466	0.249065	0.999581	0.297178	0.69263	0.00397497	0.0434792	0.804221
ENSMUSG00000031840	Rab3a	8	RAB3A, member RAS oncogene family [Source:MGI Symbol;Acc:MGI:97843]	19339	62.9455	35.6331	83.3119	71.6514	-0.730885	7.69463e-05	0.00268724	-0.791157	0.223121	0.166824	0.747142	0.261657	-0.035504	0.843101	0.999943	-0.0448542	-1.02468	1.24696e-17	1.8842e-15	-1.04762	-0.25453	0.0562556	0.999581	-0.29333	0.692096	1.84256e-05	0.000702051	0.731876
ENSMUSG00000035047	Kri1	9	KRI1 homolog [Source:MGI Symbol;Acc:MGI:2384899]	215194	5.24082	2.95582	6.69481	6.18307	-0.763064	0.00032651	0.0068067	-0.850815	0.122612	0.478572	0.921609	0.150969	-0.0658166	0.71668	0.999943	-0.0831822	-0.944881	1.63206e-07	2.94611e-06	-0.997413	-0.179191	0.236582	0.999581	-0.220282	0.691636	0.000407009	0.00763842	0.753504
ENSMUSG00000019578	Ubxn6	17	UBX domain protein 6 [Source:MGI Symbol;Acc:MGI:1913780]	66530	4.18235	2.40026	5.37683	4.53122	-0.613694	0.00758533	0.0477202	-0.699824	0.221979	0.236959	0.813572	0.284487	0.0527896	0.789959	0.999943	0.0759187	-0.933107	7.34423e-08	1.45787e-06	-0.97871	-0.157947	0.318418	0.999581	-0.19384	0.690852	0.000567479	0.00979418	0.759783
ENSMUSG00000032936	Camkv	9	CaM kinase-like vesicle-associated [Source:MGI Symbol;Acc:MGI:2384296]	235604	55.7783	31.5014	65.1521	70.3563	-0.861604	1.23639e-05	0.000833388	-0.94473	-0.0652366	0.709127	0.970247	-0.0794367	-0.150321	0.408962	0.999943	-0.191542	-0.828789	1.20517e-07	2.24726e-06	-0.86134	-0.0817384	0.584894	0.999581	-0.0987453	0.690288	7.75182e-05	0.00216813	0.738187
ENSMUSG00000021288	Klc1	12	kinesin light chain 1 [Source:MGI Symbol;Acc:MGI:107978]	16593	37.4991	21.0395	44.6789	42.8608	-0.75335	3.2618e-05	0.00162003	-0.812807	0.0898691	0.558544	0.941086	0.103506	-0.049303	0.778905	0.999943	-0.0614433	-0.888134	9.72816e-12	4.47546e-10	-0.911848	-0.130197	0.344596	0.999581	-0.152091	0.690266	7.45907e-05	0.00211017	0.73763
ENSMUSG00000024947	Men1	19	multiple endocrine neoplasia 1 [Source:MGI Symbol;Acc:MGI:1316736]	17283	3.09083	1.69968	4.31332	3.48689	-0.713225	0.00214974	0.0217044	-0.817869	0.28087	0.112438	0.670306	0.348074	-0.0238925	0.89917	0.999943	-0.0318078	-1.08455	4.74087e-08	9.79929e-07	-1.16062	-0.291936	0.0612559	0.999581	-0.366637	0.690139	0.00164721	0.0225926	0.772073
ENSMUSG00000022212	Cpne6	14	copine VI [Source:MGI Symbol;Acc:MGI:1334445]	12891	22.6921	12.9448	26.8955	27.2738	-0.778216	0.000141752	0.00392661	-0.860436	0.00971425	0.95379	0.995251	0.0117894	-0.07666	0.671555	0.999943	-0.0968627	-0.832152	2.79356e-07	4.70822e-06	-0.86774	-0.0803105	0.572974	0.999581	-0.0944575	0.689984	0.000284212	0.00590144	0.748843
ENSMUSG00000013033	Adgrl1	8	adhesion G protein-coupled receptor L1 [Source:MGI Symbol;Acc:MGI:1929461]	330814	11.5794	6.64208	15.4583	13.7648	-0.786289	3.48459e-06	0.00039007	-0.839507	0.183098	0.159879	0.738648	0.201394	-0.0805866	0.585923	0.999943	-0.092187	-1.00637	9.27236e-13	5.294e-11	-1.03843	-0.252752	0.0312846	0.999581	-0.279948	0.689571	4.53684e-05	0.00145183	0.734339
ENSMUSG00000026825	Dnm1	2	dynamin 1 [Source:MGI Symbol;Acc:MGI:107384]	13429	38.0464	22.5726	47.9532	37.2563	-0.475559	0.00406989	0.0323103	-0.505996	0.358266	0.0133716	0.274581	0.404405	0.19686	0.252466	0.999943	0.24206	-0.886256	6.41446e-14	4.55193e-12	-0.905931	-0.124924	0.383022	0.999581	-0.147195	0.689436	3.54383e-05	0.001195	0.733286
ENSMUSG00000001794	Capns1	7	calpain, small subunit 1 [Source:MGI Symbol;Acc:MGI:88266]	12336	25.484	14.8127	26.0989	23.6495	-0.423003	0.0258153	0.102789	-0.459752	0.157993	0.328261	0.867513	0.185893	0.233216	0.189447	0.999943	0.293368	-0.620549	1.63804e-05	0.000164253	-0.640907	0.101458	0.481765	0.999581	0.121823	0.68914	8.60815e-05	0.00234008	0.738728
ENSMUSG00000059810	Rgs3	4	regulator of G-protein signaling 3 [Source:MGI Symbol;Acc:MGI:1354734]	50780	1.60467	0.879015	2.09282	1.55256	-0.541279	0.012953	0.0666345	-0.606964	0.372573	0.0518801	0.522474	0.489358	0.137386	0.456269	0.999943	0.172156	-0.994387	1.20616e-05	0.00012578	-1.09126	-0.207961	0.24952	0.999581	-0.304702	0.689092	0.00180091	0.0241604	0.767629
ENSMUSG00000031906	Smpd3	8	sphingomyelin phosphodiesterase 3, neutral [Source:MGI Symbol;Acc:MGI:1927578]	58994	3.71685	2.13815	5.07546	4.6738	-0.814426	0.000134535	0.00377099	-0.909021	0.123032	0.500327	0.925761	0.155671	-0.123387	0.513321	0.999943	-0.160385	-1.01753	8.80456e-11	3.39179e-09	-1.05913	-0.255049	0.0755107	0.999581	-0.301935	0.68845	3.98702e-05	0.00130908	0.732731
ENSMUSG00000055745	Rtl6	15	retrotransposon Gag like 6 [Source:MGI Symbol;Acc:MGI:2675858]	223732	2.86167	1.61787	3.78175	3.39705	-0.751983	0.00105195	0.0141007	-0.859002	0.1468	0.410767	0.89899	0.180815	-0.0549645	0.765164	0.999943	-0.0675957	-0.962206	5.63825e-06	6.54052e-05	-1.03722	-0.186611	0.252499	0.999581	-0.23392	0.688291	0.0020259	0.0264553	0.777637
ENSMUSG00000026811	St6galnac6	2	ST6 (alpha-N-acetyl-neuraminyl-2,3-beta-galactosyl-1,3)-N-acetylgalactosaminide alpha-2,6-sialyltransferase 6 [Source:MGI Symbol;Acc:MGI:1355316]	50935	14.265	8.36017	15.1245	14.8866	-0.568987	0.00171662	0.0188948	-0.613333	0.0443888	0.797251	0.977123	0.0532553	0.103633	0.558606	0.999943	0.131301	-0.640566	4.13052e-05	0.000361378	-0.663771	0.0721995	0.645929	0.999581	0.0926758	0.688094	2.05835e-05	0.000763413	0.730096
ENSMUSG00000036905	C1qb	4	complement component 1, q subcomponent, beta polypeptide [Source:MGI Symbol;Acc:MGI:88224]	12260	12.5076	7.175	12.8536	11.2161	-0.383415	0.0691127	0.192632	-0.424956	0.194406	0.26572	0.831616	0.239233	0.258367	0.169482	0.999943	0.340412	-0.629293	0.000276884	0.00179152	-0.660062	0.091782	0.563535	0.999581	0.115765	0.687443	0.000513721	0.00907574	0.752029
ENSMUSG00000038034	Igsf8	1	immunoglobulin superfamily, member 8 [Source:MGI Symbol;Acc:MGI:2154090]	140559	5.00106	2.71677	7.12943	6.19033	-0.81995	0.00128377	0.0158706	-0.975481	0.17902	0.36001	0.875025	0.237338	-0.123938	0.541294	0.999943	-0.177652	-1.12039	9.52611e-08	1.83689e-06	-1.20661	-0.313208	0.0540601	0.999581	-0.401918	0.687442	0.00301941	0.0350926	0.781364
ENSMUSG00000021486	Prelid1	13	PRELI domain containing 1 [Source:MGI Symbol;Acc:MGI:1913744]		8.60007	5.05495	9.91843	8.80903	-0.528585	0.01118	0.0607602	-0.586157	0.173487	0.314468	0.863098	0.210192	0.136287	0.481234	0.999943	0.186177	-0.76324	1.08767e-06	1.58476e-05	-0.792229	-0.010046	0.950404	0.999581	-0.00850653	0.687358	0.000650426	0.0107757	0.757396
ENSMUSG00000053646	Plxnb1	9	plexin B1 [Source:MGI Symbol;Acc:MGI:2154238]	235611	2.45092	1.30168	3.03805	2.5688	-0.685956	0.00130688	0.0160396	-0.765269	0.22565	0.204929	0.784724	0.279229	0.0138286	0.946186	0.999943	0.0178461	-1.00267	5.00985e-11	2.01405e-09	-1.04026	-0.18108	0.297523	0.999581	-0.249712	0.687294	0.0021045	0.0272127	0.769799
ENSMUSG00000004207	Psap	10	prosaposin [Source:MGI Symbol;Acc:MGI:97783]	19156	187.474	103.935	215.077	173.547	-0.488903	0.0044451	0.0341773	-0.522958	0.293519	0.0633692	0.561033	0.341008	0.176916	0.333278	0.999943	0.226061	-0.840935	8.6269e-12	3.98977e-10	-0.86078	-0.0832349	0.587794	0.999581	-0.102195	0.686926	9.87193e-05	0.00259603	0.735669
ENSMUSG00000025156	Gps1	11	G protein pathway suppressor 1 [Source:MGI Symbol;Acc:MGI:2384801]	209318	22.942	13.5182	22.5428	24.1528	-0.577641	0.00131983	0.0161193	-0.621816	-0.0573653	0.722859	0.971322	-0.0675926	0.104049	0.567542	0.999943	0.133983	-0.534681	0.000315224	0.00199828	-0.551805	0.170099	0.289139	0.999581	0.216808	0.685808	0.000216878	0.00483039	0.741973
ENSMUSG00000023938	Aars2	17	alanyl-tRNA synthetase 2, mitochondrial [Source:MGI Symbol;Acc:MGI:2681839]	224805	1.39345	0.766078	2.05332	1.81141	-0.809206	0.00405803	0.0323048	-1.01747	0.153455	0.471692	0.918441	0.231787	-0.13192	0.538801	0.999943	-0.208166	-1.13036	9.37154e-07	1.38854e-05	-1.24018	-0.310987	0.0748988	0.999581	-0.425943	0.685421	0.00467524	0.0492838	0.791585
ENSMUSG00000066129	Kndc1	7	kinase non-catalytic C-lobe domain (KIND) containing 1 [Source:MGI Symbol;Acc:MGI:1923734]	76484	5.41862	3.00437	7.76668	5.50966	-0.618281	0.000129092	0.00368436	-0.65555	0.467851	0.00435885	0.149443	0.55335	0.0760886	0.666499	0.999943	0.0933984	-1.15688	7.54652e-14	5.20769e-12	-1.20311	-0.340824	0.042189	0.999581	-0.447571	0.685228	0.000199793	0.00452021	0.737198
ENSMUSG00000022394	L3mbtl2	15	L3MBTL2 polycomb repressive complex 1 subunit [Source:MGI Symbol;Acc:MGI:2443584]	214669	3.26001	1.83637	3.71366	3.57151	-0.656237	0.00434042	0.0336466	-0.748978	0.0726864	0.685547	0.966306	0.091915	0.0205872	0.913631	0.999943	0.0279926	-0.786163	4.92399e-05	0.00041836	-0.836335	-0.0395031	0.799612	0.999581	-0.0498989	0.685184	0.00138944	0.0200163	0.762462
ENSMUSG00000021279	Cdc42bpb	12	CDC42 binding protein kinase beta [Source:MGI Symbol;Acc:MGI:2136459]	217866	5.62441	3.07408	7.13197	5.99868	-0.691681	0.000161225	0.00423403	-0.747004	0.237961	0.146578	0.723682	0.28125	0.00718578	0.970027	0.999943	0.00837383	-0.997889	6.93448e-14	4.88143e-12	-1.02532	-0.20367	0.208428	0.999581	-0.260814	0.684748	0.00037334	0.00720337	0.74196
ENSMUSG00000002963	Pnkp	7	polynucleotide kinase 3'- phosphatase [Source:MGI Symbol;Acc:MGI:1891698]	59047	2.72435	1.49076	4.14902	3.36508	-0.802574	0.00184379	0.0196612	-0.95734	0.253114	0.20363	0.784464	0.341918	-0.109721	0.594722	0.999943	-0.161232	-1.19652	4.73111e-08	9.79066e-07	-1.29424	-0.360811	0.0374333	0.999581	-0.489816	0.684584	0.00403942	0.04403	0.781209
ENSMUSG00000021222	Dcaf4	12	DDB1 and CUL4 associated factor 4 [Source:MGI Symbol;Acc:MGI:1921078]	73828	4.94125	2.8574	4.72302	5.18282	-0.581691	0.00457232	0.0348713	-0.643671	-0.0793873	0.641868	0.95796	-0.0958483	0.102774	0.57066	0.999943	0.137103	-0.510145	0.0120103	0.0394668	-0.545245	0.182191	0.28166	0.999581	0.247804	0.684418	0.00134028	0.0195044	0.76786
ENSMUSG00000075702	Selenom	11	selenoprotein M [Source:MGI Symbol;Acc:MGI:2149786]		4.3981	2.5078	4.08467	5.09362	-0.657744	0.0142063	0.0703606	-0.801609	-0.177543	0.406207	0.898475	-0.258951	-0.0073142	0.972334	0.999943	-0.00440191	-0.485111	0.0391419	0.101822	-0.533557	0.187563	0.294641	0.999581	0.269005	0.68428	0.00235648	0.0295337	0.778956
ENSMUSG00000027574	Nkain4	2	Na+/K+ transporting ATPase interacting 4 [Source:MGI Symbol;Acc:MGI:1915372]	58237	8.06994	4.63457	8.85903	8.73848	-0.597321	0.0148903	0.0725801	-0.695896	0.0395463	0.841365	0.981169	0.0555447	0.0624165	0.759402	0.999943	0.096098	-0.694685	0.000999526	0.00514965	-0.746577	0.0361648	0.835686	0.999581	0.055947	0.684135	0.00231671	0.0293165	0.776248
ENSMUSG00000021606	Ndufs6	13	NADH:ubiquinone oxidoreductase core subunit S6 [Source:MGI Symbol;Acc:MGI:107932]		14.1956	8.13211	16.111	15.0984	-0.582014	0.0185371	0.083141	-0.681265	0.108236	0.559413	0.941086	0.138436	0.0801891	0.682053	0.999943	0.113619	-0.758266	0.000337666	0.00211455	-0.815291	-0.0121823	0.940055	0.999581	-0.00994623	0.683473	0.00311399	0.0360333	0.7799
ENSMUSG00000070570	Slc17a7	7	solute carrier family 17 (sodium-dependent inorganic phosphate cotransporter), member 7 [Source:MGI Symbol;Acc:MGI:1920211]	72961	63.9979	35.8458	72.1465	69.272	-0.652178	0.00245373	0.0236437	-0.730544	0.0735171	0.683247	0.966015	0.0911427	0.0181843	0.923613	0.999943	0.0239817	-0.783188	1.40236e-06	1.98231e-05	-0.816679	-0.0457966	0.747087	0.999581	-0.0540802	0.683227	0.000260254	0.00553104	0.738988
ENSMUSG00000025486	Sirt3	7	sirtuin 3 [Source:MGI Symbol;Acc:MGI:1927665]	64384	5.87273	3.46942	6.34787	6.76887	-0.687558	0.000361181	0.00728279	-0.749146	-0.0516842	0.751661	0.97327	-0.0599183	0.0111327	0.95232	0.999943	0.0185643	-0.658535	6.13804e-05	0.000503622	-0.686443	0.0693877	0.673267	0.999581	0.094162	0.683188	0.000690823	0.0113146	0.753538
ENSMUSG00000000142	Axin2	11	axin 2 [Source:MGI Symbol;Acc:MGI:1270862]	12006	1.88416	1.06648	2.73597	1.9395	-0.567069	0.0141132	0.0700465	-0.646099	0.420778	0.0302667	0.418658	0.557277	0.0914575	0.63616	0.999943	0.127111	-1.10864	1.36394e-07	2.50863e-06	-1.19682	-0.307047	0.0774905	0.999581	-0.41694	0.682887	0.00113937	0.0170876	0.757833
ENSMUSG00000038020	Rapgefl1	11	Rap guanine nucleotide exchange factor (GEF)-like 1 [Source:MGI Symbol;Acc:MGI:3611446]	268480	7.38251	4.20972	8.38566	9.74235	-0.909939	3.76136e-06	0.000403348	-0.997221	-0.156451	0.347252	0.869016	-0.185178	-0.203697	0.252169	0.999943	-0.255188	-0.780703	2.42986e-07	4.17964e-06	-0.80955	-0.0488175	0.713633	0.999581	-0.0567359	0.682709	8.00024e-05	0.00222658	0.728864
ENSMUSG00000033208	S100b	10	S100 protein, beta polypeptide, neural [Source:MGI Symbol;Acc:MGI:98217]	20203	55.1665	33.161	52.6896	46.2199	-0.24554	0.133923	0.296682	-0.260462	0.207304	0.137322	0.70877	0.231532	0.379383	0.0530243	0.999943	0.519025	-0.477396	0.00032382	0.00204759	-0.490053	0.217969	0.22035	0.999581	0.303963	0.682646	0.00193832	0.0255396	0.766916
ENSMUSG00000020387	Jade2	11	jade family PHD finger 2 [Source:MGI Symbol;Acc:MGI:1924151]	76901	4.20377	2.28277	5.63867	4.11717	-0.588586	0.000988283	0.0136346	-0.632995	0.431036	0.00402284	0.142294	0.493111	0.0997376	0.600033	0.999943	0.130005	-1.08824	2.98772e-15	2.68557e-13	-1.12221	-0.269388	0.10354	0.999581	-0.351285	0.681599	0.000953345	0.014643	0.749229
ENSMUSG00000037012	Hk1	10	hexokinase 1 [Source:MGI Symbol;Acc:MGI:96103]	15275	27.9685	16.2017	31.7538	27.6992	-0.538206	0.000210854	0.00502601	-0.564101	0.21797	0.0892617	0.622481	0.238754	0.149249	0.272024	0.999943	0.166742	-0.778272	1.59608e-08	3.75517e-07	-0.801992	-0.0509694	0.702808	0.999581	-0.0587984	0.681594	1.93046e-05	0.000723798	0.720342
ENSMUSG00000029624	Ptcd1	5	pentatricopeptide repeat domain 1 [Source:MGI Symbol;Acc:MGI:1919049]	71799	3.33647	1.88461	4.45165	3.65398	-0.624592	0.0128077	0.0662227	-0.735587	0.231591	0.253902	0.824183	0.320008	0.0148473	0.942483	0.999943	0.02308	-0.992005	1.42442e-07	2.60076e-06	-1.04965	-0.224455	0.159769	0.999581	-0.283244	0.681567	0.00055829	0.00967402	0.741976
ENSMUSG00000041241	Mul1	4	mitochondrial ubiquitin ligase activator of NFKB 1 [Source:MGI Symbol;Acc:MGI:1915600]	68350	2.35149	1.32061	3.16036	2.5795	-0.633455	0.0110292	0.0602767	-0.744454	0.239435	0.235419	0.812247	0.32827	0.0105038	0.959006	0.999943	0.0156596	-1.00307	2.50723e-07	4.30006e-06	-1.06644	-0.233428	0.149913	0.999581	-0.298949	0.680962	0.000691991	0.011317	0.743217
ENSMUSG00000015094	Npdc1	2	neural proliferation, differentiation and control 1 [Source:MGI Symbol;Acc:MGI:1099802]	18146	10.3782	5.88444	14.862	13.4998	-0.843001	0.000429924	0.00807736	-0.976458	0.14309	0.471612	0.918441	0.194588	-0.160281	0.428857	0.999943	-0.227785	-1.1061	6.0724e-11	2.41354e-09	-1.16144	-0.330233	0.0312139	0.999581	-0.409054	0.680945	0.000171641	0.00402104	0.730841
ENSMUSG00000020882	Cacnb1	11	calcium channel, voltage-dependent, beta 1 subunit [Source:MGI Symbol;Acc:MGI:102522]	12295	3.97621	2.15111	5.9133	5.62265	-1.05368	3.27684e-07	8.2828e-05	-1.16672	0.0866013	0.61571	0.950936	0.106067	-0.289939	0.140761	0.999943	-0.40096	-1.21469	2.46221e-13	1.55243e-11	-1.26922	-0.373008	0.0266871	0.999581	-0.494932	0.679784	0.00164434	0.0225713	0.752685
ENSMUSG00000046818	Ddit4l	3	DNA-damage-inducible transcript 4-like [Source:MGI Symbol;Acc:MGI:1920534]	73284	5.3247	2.85047	7.12576	2.00329	0.61159	0.0183721	0.0827416	0.730721	1.31014	3.65281e-10	6.28684e-07	1.87441	0.986197	2.65581e-06	0.00153863	1.4965	-1.06326	6.26568e-07	9.63376e-06	-1.14741	-0.25569	0.155851	0.999581	-0.366455	0.679505	0.00263661	0.031862	0.762544
ENSMUSG00000026202	Tuba4a	1	tubulin, alpha 4A [Source:MGI Symbol;Acc:MGI:1095410]	22145	75.7076	45.607	72.9349	79.6886	-0.555214	0.00056863	0.00953759	-0.588558	-0.0799839	0.596871	0.946353	-0.0915765	0.125238	0.503654	0.999943	0.163648	-0.483461	0.000114637	0.000855776	-0.494845	0.207337	0.21603	0.999581	0.271082	0.678871	0.000419198	0.00779055	0.738653
ENSMUSG00000033597	Caskin1	17	CASK interacting protein 1 [Source:MGI Symbol;Acc:MGI:2442952]	268932	2.41655	1.31885	3.45834	2.7733	-0.734222	0.00255104	0.0240572	-0.855068	0.273414	0.167265	0.747142	0.367035	-0.0597559	0.774547	0.999943	-0.0907434	-1.16076	7.47781e-12	3.50458e-10	-1.21561	-0.339477	0.0412473	0.999581	-0.44595	0.678321	0.00142821	0.0203698	0.748844
ENSMUSG00000059213	Ddn	15	dendrin [Source:MGI Symbol;Acc:MGI:108101]	13199	67.356	38.119	66.4582	72.5073	-0.437637	0.193147	0.374674	-0.697877	-0.0487454	0.830957	0.981169	-0.0950959	0.0600997	0.773146	0.999943	0.0900242	-0.482512	0.132016	0.260064	-0.594955	0.164374	0.275719	0.999581	0.199817	0.678272	0.00290203	0.0341561	0.76866
ENSMUSG00000029436	Mmp17	5	matrix metallopeptidase 17 [Source:MGI Symbol;Acc:MGI:1346076]	23948	4.0245	2.17128	5.30195	5.36836	-0.951838	4.06922e-05	0.00182525	-1.09102	0.0198357	0.912144	0.987695	0.0262507	-0.221179	0.269136	0.999943	-0.310984	-1.05166	5.33304e-09	1.42279e-07	-1.1103	-0.252778	0.118153	0.999581	-0.32514	0.677236	0.00285701	0.0338348	0.764597
ENSMUSG00000019235	Rps6kl1	12	ribosomal protein S6 kinase-like 1 [Source:MGI Symbol;Acc:MGI:2443413]	238323	3.32024	1.90162	3.88752	3.93728	-0.67756	0.0126956	0.0659957	-0.83429	0.0168862	0.934964	0.99122	0.0274367	-0.0254448	0.903796	0.999943	-0.0341546	-0.781239	0.000421246	0.00252776	-0.852403	-0.0383218	0.819839	0.999581	-0.0463007	0.675595	0.00446249	0.0475667	0.781338
ENSMUSG00000043987	Cep164	9	centrosomal protein 164 [Source:MGI Symbol;Acc:MGI:2384878]	214552	1.34161	0.729516	1.77929	1.57631	-0.77692	0.000787636	0.0117605	-0.888771	0.173356	0.353308	0.871021	0.225689	-0.0822706	0.677702	0.999943	-0.116612	-1.03034	3.81472e-07	6.19864e-06	-1.10762	-0.239291	0.164094	0.999581	-0.330082	0.675534	0.00271737	0.032677	0.757205
ENSMUSG00000030533	Unc45a	7	unc-45 myosin chaperone A [Source:MGI Symbol;Acc:MGI:2142246]	101869	1.79322	0.961737	2.50179	1.9238	-0.659122	0.00897004	0.0528553	-0.779334	0.310988	0.116884	0.679928	0.419384	0.00503258	0.980832	0.999943	0.00285828	-1.10955	7.31939e-08	1.45458e-06	-1.19247	-0.284317	0.108257	0.999581	-0.40409	0.675004	0.00464352	0.0490096	0.767171
ENSMUSG00000031565	Fgfr1	8	fibroblast growth factor receptor 1 [Source:MGI Symbol;Acc:MGI:95522]	14182	6.849	3.76557	7.44811	6.69721	-0.553238	0.00648318	0.0432639	-0.609878	0.158582	0.382711	0.888223	0.199634	0.099518	0.615222	0.999943	0.136433	-0.774242	1.12981e-07	2.12482e-06	-0.80303	-0.036424	0.82663	0.999581	-0.0510635	0.674876	0.000496206	0.00881163	0.732031
ENSMUSG00000024208	Uqcc2	17	ubiquinol-cytochrome c reductase complex assembly factor 2 [Source:MGI Symbol;Acc:MGI:1914517]	67267	21.2973	12.6299	19.5794	23.1994	-0.566228	0.018685	0.0835054	-0.655531	-0.148432	0.451412	0.911368	-0.194035	0.0778694	0.706776	0.999943	0.119766	-0.430056	0.0185212	0.0560592	-0.454355	0.242452	0.159013	0.999581	0.329682	0.674618	0.00180402	0.0241831	0.757802
ENSMUSG00000026213	Stk11ip	1	serine/threonine kinase 11 interacting protein [Source:MGI Symbol;Acc:MGI:1918978]	71728	2.14209	1.18376	2.97508	2.24126	-0.608153	0.00938091	0.0543318	-0.698463	0.3401	0.0754395	0.59806	0.440124	0.0464709	0.814324	0.999943	0.0618827	-1.06318	1.07017e-07	2.0257e-06	-1.13411	-0.275905	0.101845	0.999581	-0.365221	0.67392	0.00163391	0.022464	0.745532
ENSMUSG00000026817	Ak1	2	adenylate kinase 1 [Source:MGI Symbol;Acc:MGI:87977]	11636	11.3906	6.44759	13.787	12.032	-0.625693	0.00140645	0.0167578	-0.68423	0.186566	0.278573	0.839712	0.22548	0.0427136	0.816054	0.999943	0.0538517	-0.870209	1.01079e-07	1.9363e-06	-0.906644	-0.125838	0.424962	0.999581	-0.158321	0.672865	0.000299093	0.00609772	0.724489
ENSMUSG00000030246	Ldhb	6	lactate dehydrogenase B [Source:MGI Symbol;Acc:MGI:96763]	16832	97.0926	57.5325	110.503	87.9405	-0.367143	0.0464417	0.149814	-0.396992	0.333079	0.0256497	0.387974	0.379582	0.283074	0.0945671	0.999943	0.344768	-0.744833	1.33061e-06	1.89156e-05	-0.773161	-0.0169678	0.90953	0.999581	-0.0200621	0.671719	0.000408141	0.00764297	0.728926
ENSMUSG00000039844	Rapgef1	2	Rap guanine nucleotide exchange factor (GEF) 1 [Source:MGI Symbol;Acc:MGI:104580]	107746	4.22805	2.3415	5.10755	4.31526	-0.605885	0.00264682	0.0246647	-0.666664	0.231615	0.176572	0.757185	0.280095	0.0578216	0.765774	0.999943	0.0768109	-0.913542	1.86963e-10	6.71534e-09	-0.943287	-0.150469	0.341656	0.999581	-0.191271	0.671471	0.000623389	0.0104949	0.729919
ENSMUSG00000033615	Cplx1	5	complexin 1 [Source:MGI Symbol;Acc:MGI:104727]	12889	33.0808	19.5423	41.9561	32.4177	-0.488197	0.000984379	0.0135946	-0.512391	0.366741	0.0225365	0.365576	0.429537	0.172229	0.258027	0.999943	0.20004	-0.905662	4.65389e-10	1.54203e-08	-0.936851	-0.1758	0.253111	0.999581	-0.215869	0.671123	1.33987e-06	8.74839e-05	0.699559
ENSMUSG00000015027	Galns	8	galactosamine (N-acetyl)-6-sulfate sulfatase [Source:MGI Symbol;Acc:MGI:1355303]	50917	2.0279	1.13948	2.22489	3.03117	-1.04932	4.9288e-06	0.000465114	-1.19729	-0.325684	0.0762205	0.598463	-0.403399	-0.328047	0.0762823	0.999943	-0.422288	-0.715521	0.00258206	0.0111777	-0.790684	-0.00120031	0.994464	0.99983	-0.0052949	0.669818	0.00396954	0.0434792	0.762425
ENSMUSG00000030707	Coro1a	7	coronin, actin binding protein 1A [Source:MGI Symbol;Acc:MGI:1345961]	12721	8.15619	4.80524	10.5733	10.484	-0.753374	0.00344704	0.0294821	-0.900026	0.0344271	0.86988	0.982576	0.0512251	-0.0822554	0.702365	0.999943	-0.129711	-0.89726	2.81204e-07	4.73482e-06	-0.942473	-0.12291	0.48669	0.999581	-0.164895	0.669786	0.00183598	0.024535	0.751069
ENSMUSG00000024163	Mapk8ip3	17	mitogen-activated protein kinase 8 interacting protein 3 [Source:MGI Symbol;Acc:MGI:1353598]	30957	16.3494	9.3058	22.3651	19.5582	-0.800841	3.10127e-06	0.000357019	-0.856535	0.20583	0.160657	0.740168	0.233454	-0.107365	0.532683	0.999943	-0.132018	-1.06162	1.08441e-18	1.97994e-16	-1.08592	-0.305205	0.0230748	0.999581	-0.352762	0.668935	6.76543e-05	0.00197962	0.710924
ENSMUSG00000031824	6430548M08Rik	8	RIKEN cDNA 6430548M08 gene [Source:MGI Symbol;Acc:MGI:2443793]	234797	14.7055	8.27341	19.8598	14.1369	-0.528655	0.000994611	0.0136993	-0.560292	0.465334	0.00100876	0.0620066	0.521184	0.143644	0.383396	0.999943	0.171383	-1.04373	2.14931e-12	1.12779e-10	-1.08034	-0.275403	0.0716123	0.999581	-0.33738	0.668536	0.000277462	0.00581045	0.720185
[truncated: 375 more rows]
