# Supplementary material for: Reactive astrocytes acquire neuroprotective as well as deleterious signatures in response to Tau and Aß pathology
Source: Nat Commun. 2022 Jan 10;13:135. doi: 10.1038/s41467-021-27702-w (PMC8748982; doi:10.1038/s41467-021-27702-w)
Supplement: Supplementary file 14 — Supplementary Data 12 [file 41467_2021_27702_MOESM14_ESM.xlsx]

## Sheet: Data 12
	GO Biological Process	Adjusted P-value (genes induced GFAP-Nrf2XAPP/PS1 vs. APP/PS1)	Odds Ratio (genes induced GFAP-Nrf2XAPP/PS1 vs. APP/PS1)	Adjusted P-value (genes repressed APP/PS1 vs. WT)	Odds Ratio (genes repressed APP/PS1 vs. WT)			GO Cellular Component	Adjusted P-value (genes induced GFAP-Nrf2XAPP/PS1 vs. APP/PS1)	Odds Ratio (genes induced GFAP-Nrf2XAPP/PS1 vs. APP/PS1)	Adjusted P-value (genes repressed APP/PS1 vs. WT)	Odds Ratio (genes repressed APP/PS1 vs. WT)			KEGG Pathway	Adjusted P-value (genes induced GFAP-Nrf2XAPP/PS1 vs. APP/PS1)	Odds Ratio (genes induced GFAP-Nrf2XAPP/PS1 vs. APP/PS1)	Adjusted P-value (genes repressed APP/PS1 vs. WT)	Odds Ratio (genes repressed APP/PS1 vs. WT)
PROTEOSTASIS	regulation of autophagy (GO:0010506)	0.000262212	2.58104	7.87753e-05	2.57132		PROTEOSTASIS	lysosomal membrane (GO:0005765)	2.24129e-05	2.26351	2.98537e-05	2.21857		PROTEOSTASIS	Autophagy	0.0147761	2.07278	0.0169647	2.00761
	regulation of protein catabolic process (GO:0042176)	0.00027564	3.45463	0.0187511	2.56612			lytic vacuole membrane (GO:0098852)	2.46708e-05	2.44147	5.03711e-05	2.41711
	cellular protein metabolic process (GO:0044267)	0.00049736	1.88672	0.0107798	1.64608			lysosome (GO:0005764)	4.29188e-05	1.98655	0.000635022	1.79027		SYNAPTIC FUNCTION	Retrograde endocannabinoid signaling	3.23148e-05	2.79441	6.67779e-05	2.65568
	proteasomal protein catabolic process (GO:0010498)	0.000503288	2.3371	0.00151476	2.14448										Glutamatergic synapse	0.000990597	2.62633	8.2515e-05	2.89184
	ubiquitin-dependent protein catabolic process (GO:0006511)	0.00062074	2.06332	0.00105362	1.97383		SYNAPTIC FUNCTION	ionotropic glutamate receptor complex (GO:0008328)	0.0435843	3.07078	0.0224662	3.16991			Synaptic vesicle cycle	0.00198685	2.91625	0.000235288	3.21107
	proteasome-mediated ubiquitin-dependent protein catabolic process (GO:0043161)	0.00100261	2.10918	0.000491928	2.12416										Cholinergic synapse	0.00212342	2.51709	8.15602e-05	2.91744
	regulation of autophagy of mitochondrion (GO:1903146)	0.00427162	4.99002	0.00759024	4.57875		METABOLISM	mitochondrial inner membrane (GO:0005743)	1.08353e-06	2.32672	0.00671101	1.73214			Circadian entrainment	0.00724116	2.4194	0.00101246	2.63625
	SCF-dependent proteasomal ubiquitin-dependent protein catabolic process (GO:0031146)	0.0150172	2.91084	0.0136614	2.86172			mitochondrion (GO:0005739)	1.50049e-06	1.70711	0.000165151	1.52625			Neurotrophin signaling pathway	0.00866393	2.22695	0.00177186	2.38398
	regulation of macroautophagy (GO:0016241)	0.00669053	2.58104	0.00152162	2.72357			mitochondrial respiratory chain complex I (GO:0005747)	0.000202752	4.10943	0.0153227	2.96272			Dopaminergic synapse	0.0200267	1.99601	0.0369572	1.8315
	macroautophagy (GO:0016236)	0.0388655	2.31355	0.0401211	2.24775										GABAergic synapse	0.0296711	2.16234	0.000959194	2.74725
	endosomal transport (GO:0016197)	0.0493394	1.8304	0.0189221	1.91948		TRANSLATION	cytosolic ribosome (GO:0022626)	0.00164727	2.53525	0.00546682	2.3263
								ribosome (GO:0005840)	0.00777735	2.75764	0.0377287	2.34962		METABOLISM	Pentose phosphate pathway	0.00215083	4.21033	0.029715	3.00481
SYNAPTIC FUNCTION	regulation of neuronal synaptic plasticity (GO:0048168)	0.000321235	6.86128	0.00351359	5.1511										Galactose metabolism	0.00788034	3.74251	0.0301277	3.00481
	vesicle-mediated transport (GO:0016192)	0.000339227	2.00818	2.66451e-05	2.1442		OTHER	focal adhesion (GO:0005925)	2.83176e-07	2.39689	0.000144617	1.96784			Regulation of lipolysis in adipocytes	0.00828486	2.94055	0.013673	2.69819
	positive regulation of synaptic transmission (GO:0050806)	0.000476387	3.79837	0.00261304	3.2803			ficolin-1-rich granule lumen (GO:1904813)	9.76339e-05	2.92099	0.010857	2.23354			Fructose and mannose metabolism	0.0118632	3.42173	0.00543098	3.53218
	regulation of glutamate receptor signaling pathway (GO:1900449)	0.00328981	4.67814	0.0218721	3.86332			cytoskeleton (GO:0005856)	0.000261985	1.78489	3.14719e-05	1.84911			Carbohydrate digestion and absorption	0.029492	2.78513	0.00187449	3.51393
	regulation of neurotransmitter receptor activity (GO:0099601)	0.0041556	4.53638	0.0258575	3.74625			microtubule cytoskeleton (GO:0015630)	0.000271562	1.92913	2.83363e-05	2.05336			Small cell lung cancer	0.030695	2.11533	0.0288074	2.0903
	positive regulation of Wnt signaling pathway (GO:0030177)	0.010752	2.35244	0.0469435	2.06044			ficolin-1-rich granule (GO:0101002)	0.000504918	2.35941	0.00182106	2.16495			Glycolysis / Gluconeogenesis	0.000560377	3.35151	0.00248071	2.87026
	regulation of vesicle fusion (GO:0031338)	0.0113367	3.19034	0.0486504	2.70222			cell cortex part (GO:0044448)	0.000733026	4.08274	0.00148572	3.74625
	long-term synaptic potentiation (GO:0060291)	0.0169442	4.99002	0.00680676	5.23286			polymeric cytoskeletal fiber (GO:0099513)	0.000929197	2.16761	3.78193e-05	2.36189		TRANSLATION	Ribosome	0.000949758	2.28954	0.027524	1.77763
								main axon (GO:0044304)	0.00113802	4.53638	0.000471451	4.57875			Protein processing in endoplasmic reticulum	0.0451267	1.74498	0.0210075	1.85397
METABOLISM	glucose catabolic process to pyruvate (GO:0061718)	0.000153994	6.58683	0.00116813	5.49451			dendrite (GO:0030425)	0.00116855	2.15847	2.58247e-05	2.4278
	glycolytic process through glucose-6-phosphate (GO:0061620)	0.000179659	6.58683	0.00122654	5.49451			cytosolic part (GO:0044445)	0.00134269	2.35378	0.00520826	2.15979		OTHER	Gap junction	3.06986e-05	3.48141	0.000266069	3.03476
	canonical glycolysis (GO:0061621)	0.000215591	6.58683	0.00129109	5.49451			actin cytoskeleton (GO:0015629)	0.00327153	1.88399	3.05177e-05	2.19593			Rap1 signaling pathway	9.42013e-05	2.36369	0.000220611	2.23461
	mitochondrial respiratory chain complex I assembly (GO:0032981)	0.00213291	3.50861	0.0322289	2.79018			microtubule (GO:0005874)	0.00743527	1.99601	0.000718305	2.15856			HIF-1 signaling pathway	0.000364297	2.87886	0.000350324	2.77367
	mitochondrial respiratory chain complex I biogenesis (GO:0097031)	0.00219215	3.50861	0.0325682	2.79018			axon (GO:0030424)	0.00789767	2.22958	0.00208579	2.33809			Endocytosis	0.000501122	2.05908	3.90414e-05	2.29789
	NADH dehydrogenase complex assembly (GO:0010257)	0.00225479	3.50861	0.0329147	2.79018			DNA-directed RNA polymerase complex (GO:0000428)	0.0373244	4.67814	0.0489313	4.29258			Phospholipase D signaling pathway	0.000859309	2.41128	4.40215e-05	2.76569
	mitochondrion organization (GO:0007005)	0.00452138	2.33067	0.00723709	2.22083										Regulation of actin cytoskeleton	0.000894203	2.13858	0.0145546	1.77242
	regulation of mitochondrion organization (GO:0010821)	0.00520015	3.74251	0.0305153	3.14789										Thyroid hormone signaling pathway	0.00101789	2.60349	6.28769e-05	2.98614
	carbohydrate catabolic process (GO:0016052)	0.00580726	4.27716	0.0339732	3.53218										Longevity regulating pathway	0.00181259	2.64178	0.00142176	2.55872
	glycolytic process (GO:0006096)	0.00653995	5.20698	0.0404365	4.1806										Adrenergic signaling in cardiomyocytes	0.00364187	2.22528	0.000440423	2.41313
	ATP generation from ADP (GO:0006757)	0.00866029	4.99002	0.0467408	4.00641										Insulin signaling pathway	0.00380042	2.26166	0.00086643	2.37173
															Glioma	0.00397627	2.79441	0.00245641	2.74725
TRANSLATION	translation (GO:0006412)	0.000606063	2.32294	0.000179292	2.36832										Relaxin signaling pathway	0.00422556	2.28551	0.00191313	2.30685
	rRNA processing (GO:0006364)	0.000988525	2.37149	0.000222159	2.44805										AMPK signaling pathway	0.00638231	2.25739	0.00566872	2.18036
	SRP-dependent cotranslational protein targeting to membrane (GO:0006614)	0.00102343	3.19586	0.00258483	2.93246										Focal adhesion	0.00708395	1.95589	0.0047412	1.93274
	rRNA metabolic process (GO:0016072)	0.00167215	2.32036	0.000211266	2.47253										Axon guidance	0.0078396	1.99601	0.000691815	2.21306
	cotranslational protein targeting to membrane (GO:0006613)	0.00168695	3.0584	0.0103525	2.65863										Oxytocin signaling pathway	0.0107481	2.04137	0.000342471	2.40831
	peptide biosynthetic process (GO:0043043)	0.00197746	2.40898	0.0123432	2.13149										Chemokine signaling pathway	0.0108503	1.89975	0.0248651	1.74318
	protein targeting to ER (GO:0045047)	0.00246015	2.93228	0.00651404	2.69061										Estrogen signaling pathway	0.0109128	2.12262	0.0217089	1.94768
	ribosome biogenesis (GO:0042254)	0.00465388	2.11965	0.00135236	2.18808										Insulin secretion	0.0113199	2.43699	9.05429e-05	3.19448
															Cardiac muscle contraction	0.0118068	2.49501	0.0213685	2.28938
OTHER	neuron projection morphogenesis (GO:0048812)	4.24105e-05	3.03075	4.87293e-05	2.86523										Vasopressin-regulated water reabsorption	0.0118395	3.13327	0.0195996	2.87503
	viral process (GO:0016032)	0.000304348	2.51769	6.56642e-05	2.4975										Fc gamma R-mediated phagocytosis	0.0121152	2.40898	0.0217471	2.21043
	regulation of protein binding (GO:0043393)	0.000489175	3.1019	0.00534807	2.59875										Apoptosis	0.0153159	2.01724	0.0292084	1.85099
	nuclear-transcribed mRNA catabolic process, nonsense-mediated decay (GO:0000184)	0.000524696	3.07421	0.0011213	2.82084										Gastric acid secretion	0.0191845	2.42758	0.00566842	2.59875
	axonogenesis (GO:0007409)	0.000570674	2.34956	0.000318257	2.34071										cAMP signaling pathway	0.0203402	1.7737	0.000874326	2.08322
	Golgi vesicle transport (GO:0048193)	0.000574708	2.2096	0.0130887	1.87543										MAPK signaling pathway	0.0222127	1.62939	0.0169846	1.63527
	ncRNA processing (GO:0034470)	0.000777341	2.30816	9.11062e-05	2.481										Apelin signaling pathway	0.0233104	1.95262	0.0265876	1.89122
	peptidyl-serine phosphorylation (GO:0018105)	0.000843619	2.68429	0.000132262	2.84199										Human cytomegalovirus infection	0.028824	1.64377	0.0283022	1.61603
	positive regulation of cellular component organization (GO:0051130)	0.00112347	2.96577	0.00705901	2.59175										GnRH signaling pathway	0.0292411	2.16234	0.000919228	2.74725
	negative regulation of cell morphogenesis involved in differentiation (GO:0010771)	0.00224223	4.99002	0.00392782	4.57875										Adipocytokine signaling pathway	0.0293377	2.31931	0.0252001	2.32162
	regulation of cellular component organization (GO:0051128)	0.00239778	2.5663	0.0286953	2.15856										Ras signaling pathway	0.029483	1.67048	0.0112048	1.76862
	cell morphogenesis involved in neuron differentiation (GO:0048667)	0.00252323	2.93228	0.00114694	2.97383										mTOR signaling pathway	0.0297555	1.84696	0.00559184	2.05152
	positive regulation of intracellular transport (GO:0032388)	0.00265931	4.08274	0.00579517	3.74625										Morphine addiction	0.0310886	2.11533	0.00254921	2.53822
	regulation of actin cytoskeleton organization (GO:0032956)	0.00325457	3.19361	0.00762082	2.9304										Aldosterone synthesis and secretion	0.0316066	2.05471	0.000275788	2.82805
	negative regulation of protein binding (GO:0032091)	0.0032922	3.35151	0.0402917	2.66525
	cellular protein modification process (GO:0006464)	0.00349392	1.49551	0.000938614	1.53692
	regulation of cellular localization (GO:0060341)	0.00449693	4.11677	0.000215685	4.80769
	transmembrane receptor protein tyrosine kinase signaling pathway (GO:0007169)	0.00459906	1.81455	0.0329219	1.63031
	regulation of axon extension (GO:0030516)	0.00490979	4.40296	0.000936507	4.84809
	post-translational protein modification (GO:0043687)	0.00577844	1.84505	0.0372515	1.65451
	negative regulation of neuron projection development (GO:0010977)	0.00843	3.52237	0.0394466	2.96272
	cellular macromolecule biosynthetic process (GO:0034645)	0.00946752	1.79478	0.000981185	1.94628
	positive regulation of protein dephosphorylation (GO:0035307)	0.0101706	4.34615	0.0489733	3.54484
	peptidyl-threonine phosphorylation (GO:0018107)	0.0102097	3.08207	0.0214178	2.82805
	cytoskeletal anchoring at plasma membrane (GO:0007016)	0.0102469	8.3167	0.00168209	9.15751
	regulation of G2/M transition of mitotic cell cycle (GO:0010389)	0.0104197	2.31081	0.046005	2.02817
	axon development (GO:0061564)	0.0107179	2.70735	0.0243175	2.48422
	peptidyl-serine modification (GO:0018209)	0.011394	2.20148	0.000135603	2.66645
	viral transcription (GO:0019083)	0.0114438	2.51709	0.00115467	2.79588
	phosphorylation (GO:0016310)	0.01282	1.74521	0.00580749	1.77931
	nuclear-transcribed mRNA catabolic process (GO:0000956)	0.0145022	2.15087	0.0378386	1.9736
	MAPK cascade (GO:0000165)	0.0145061	1.88472	0.00190951	2.02585
	cytoskeleton organization (GO:0007010)	0.0150066	2.3762	0.00439399	2.50741
	regulation of cellular metabolic process (GO:0031323)	0.016469	3.65123	0.0316242	3.35031
	neuron projection development (GO:0031175)	0.0175926	2.15139	0.0265371	2.05633
	regulation of vesicle-mediated transport (GO:0060627)	0.0180575	2.27805	0.00266411	2.48845
	negative regulation of protein phosphorylation (GO:0001933)	0.0180602	2.10254	0.0458021	1.92925
	axon guidance (GO:0007411)	0.0180642	2.17919	0.00347784	2.34734
	regulation of neuron projection development (GO:0010975)	0.0181603	2.39018	0.0226832	2.30862
	viral gene expression (GO:0019080)	0.0183592	2.44965	0.00186246	2.74725
	protein phosphorylation (GO:0006468)	0.0222904	1.62441	0.00591215	1.69511
	plasma membrane bounded cell projection morphogenesis (GO:0120039)	0.025931	3.16674	0.0190768	3.16991
	intracellular protein transport (GO:0006886)	0.0260438	1.72566	0.0382733	1.6626
	negative regulation of axonogenesis (GO:0050771)	0.0264062	4.55611	0.0117875	4.77783
	positive regulation of axonogenesis (GO:0050772)	0.0272268	3.64137	0.0430339	3.34125
	protein modification by small protein removal (GO:0070646)	0.0296673	1.83541	0.0342799	1.7894
	regulation of cation channel activity (GO:2001257)	0.0323262	2.741	0.0298742	2.70856
	gene expression (GO:0010467)	0.0325317	1.63906	0.00156482	1.83819
	regulation of axonogenesis (GO:0050770)	0.0365306	2.99401	0.00115319	3.74625
	diacylglycerol metabolic process (GO:0046339)	0.0408149	5.75772	0.012699	6.33981
	regulation of oxidoreductase activity (GO:0051341)	0.0411195	5.75772	0.0128974	6.33981
	regulation of ERAD pathway (GO:1904292)	0.0412597	7.48503	0.00875788	8.58516
	negative regulation of intracellular signal transduction (GO:1902532)	0.0413173	2.0456	0.0325985	2.04764
	positive regulation of protein modification process (GO:0031401)	0.044641	2.0205	0.0107957	2.19106
	protein autophosphorylation (GO:0046777)	0.0493124	1.96749	0.000999779	2.43328
