# Supplementary material for: Reactive astrocytes acquire neuroprotective as well as deleterious signatures in response to Tau and Aß pathology
Source: Nat Commun. 2022 Jan 10;13:135. doi: 10.1038/s41467-021-27702-w (PMC8748982; doi:10.1038/s41467-021-27702-w)
Supplement: Supplementary file 16 — Source Data [file 41467_2021_27702_MOESM16_ESM.xlsx]

## Sheet: 1B
	Control Astrocyte gene-expression W12 SC (avg_fpkm)	MAPT-P301S Astrocyte gene-expression W12 SC (avg_fpkm)
Tuba1c	0.38034	44.9036
Eno1b	4.89594	67.8382
Cap1	4.35821	47.3442
Slpi	1.20088	11.9618
Rhbdl2	0.337217	2.6687
Wdfy1	2.08904	14.5263
Klhl35	0.535184	3.55555
Socs3	0.303525	1.85899
Bcl3	0.689411	3.94079
Zfp691	0.770805	4.38066
Paip1	7.0711	37.5129
Tsku	0.400101	2.07563
Dlk2	0.914963	4.19309
Timp1	3.85206	17.2017
Ap5b1	0.538401	2.39088
Myh7b	0.57815	2.49548
Hddc3	11.0811	42.9936
Cd68	1.1365	4.35584
Eps8l1	0.551258	1.94317
Cox7b2	5.48493	18.084
S1pr3	0.65616	2.12534
Matn4	0.848908	2.68466
Hspb1	48.4556	149.146
Cd34	1.02542	3.10466
Adamts1	1.4242	4.25373
Btbd19	1.90072	5.64702
Prima1	5.13024	15.1816
Hhipl1	1.38932	4.04038
Pla2g5	2.00017	5.68075
Serpina3n	18.3582	49.6703
C1qa	7.41304	20.0163
Grik1	1.31478	3.47789
Tyrobp	8.52132	22.5564
Gprc5b	20.0893	52.6091
Cyth4	0.808837	2.06977
Irf8	0.777039	1.97285
Slc7a11	0.642974	1.59144
Hyou1	1.70479	4.19232
Krt25	1.14725	2.82267
Capn1	3.01398	7.41227
Sprn	0.841205	2.05072
Ctss	13.1471	31.3407
Igsf21	12.2069	28.8377
Ppme1	21.2261	49.6077
Gabra2	7.73919	17.5506
Vwa7	0.763203	1.72882
Fmod	2.06948	4.60249
Cgref1	5.40495	11.9894
Gpnmb	2.50133	5.49714
Zfp941	3.52026	7.75534
Tnni1	3.15548	6.88795
Tm4sf1	4.17865	9.06987
Neu3	1.52666	3.3186
Peli3	4.54909	9.77089
Psmb9	1.95627	4.15045
Opalin	12.3183	25.8109
Supt16	5.81316	12.1339
Cela1	18.4537	38.345
Ldoc1	2.09188	4.34192
Tnfrsf12a	22.6327	46.6986
Iqcc	6.84072	14.0736
Crip1	14.8489	29.7782
Arpc1b	7.0181	14.0313
Sbno2	1.58971	3.08324
Prag1	1.79859	3.44513
Vgf	9.91189	18.7285
Dpp3	11.8906	21.7289
Dnajc16	1.55226	2.81551
Klk6	187.063	337.919
Trnp1	28.9889	52.2071
Spry1	3.61172	6.33596
Gadd45b	17.9449	30.8776
Ak5	7.21463	12.2586
Dhrs1	94.0455	157.379
Sh3gl3	15.4924	25.7431
Pcnx3	1.8703	3.07889
Zfp511	9.34472	14.9933
Eif2b3	6.10755	9.43473
Vma21	20.3695	14.6901
Snap29	5.34504	3.7041
Prdx3	138.299	94.2244
Clybl	72.6925	49.289
Coq10b	30.8124	20.8299
Zc2hc1a	13.1697	8.8179
Rsrp1	86.9071	57.7898
Id4	119.683	79.3276
Gucd1	8.31869	5.45211
Gstt3	54.5797	35.2991
Rimklb	15.7015	10.0723
Tmed2	43.4581	27.8317
Mrpl48	43.75	28.1023
Btf3l4	12.4967	7.97645
Rhobtb3	12.8589	8.16707
Arid5b	8.8625	5.50394
Mkks	7.0178	4.31636
Olfr287	74.3409	45.2514
Nim1k	30.4289	18.3186
Gstm6	25.6896	15.4047
Fgfbp3	14.1273	8.41193
Rrp8	18.172	10.6981
Coq7	47.4532	27.4177
Trib1	4.70515	2.69706
Echdc2	20.0802	11.4072
Col23a1	8.65135	4.89283
Hist2h2be	7.2066	4.01631
CAAA01118383.1	11.2025	6.26776
Cyp4f14	8.60299	4.74481
Zcchc2	1.97396	1.09059
Zfp961	4.7996	2.58879
Mzt1	56.8422	30.4497
Errfi1	51.9984	27.8775
Extl1	39.6847	21.0481
Snrpf	37.3537	19.7093
Trp53inp1	2.52551	1.33121
Gadd45gip1	23.8504	12.4035
Mboat2	26.5686	13.6263
Smim3	65.6044	33.6386
Ankrd37	7.58147	3.84694
Col1a2	8.22844	4.09452
Cables1	41.2444	20.1233
Lpar4	2.13269	1.03008
Tsc22d3	315.896	149.619
Itpk1	26.8202	12.6708
Elk3	1.99355	0.892394
Lpcat2	13.0005	5.82349
Cdkn1a	153.254	67.8677
Dmrta1	1.4663	0.615288
Cep85	4.4498	1.81237
Sgk1	42.2465	17.1068
C1qtnf12	6.61545	2.67851
Birc7	3.98689	1.59842
Fam198a	3.31391	1.32364
Nbl1	184.364	70.6609
Hunk	2.56289	0.953891
Ninj2	6.67609	2.45361
Kirrel2	2.735	0.988766
Hoxc9	4.62022	1.66388
Gpx3	108.063	38.346
Il15	4.09596	1.41525
Dnajc28	3.03832	1.04282
Scoc	112.069	35.9896
Rgs5	2.34268	0.723222
Hmgn2	123.553	37.4941
Klf2	2.47076	0.706527
Tdg	4.07015	1.11557
Ucp2	74.1562	20.1344
Casp7	4.05134	1.00165
Cnbd2	14.225	3.3597
Ly6a	6.16978	1.40477
Car4	3.00006	0.636103
Ly6c1	6.50638	1.3526
Slco4a1	5.69353	1.03122
Mocs1	3.70258	0.604582
Grrp1	2.32851	0.284845
Dynlt1	5.2431	0.0116915

## Sheet: 1C
	Control Astrocyte gene-expression W20 SC (avg_fpkm)	MAPT-P301S Astrocyte gene-expression W20 SC (avg_fpkm)
Crym	0.219498	4.51776
Cd34	1.16159	14.1507
Mrpl48-ps	2.26866	26.9603
Timp1	3.88855	45.6305
S1pr3	0.620356	6.616
AC156790.1	0.380266	4.01816
Tdpx-ps1	2.99203	28.3027
Serpina3n	21.786	202.629
Eno1b	8.44568	75.1947
Hspb1	62.435	518.442
Rasl11a	2.93378	23.2092
Rps26-ps1	1.28686	9.75585
Fcrls	1.14038	8.43248
Rps15a-ps7	0.384622	2.71884
Tsku	0.363954	2.44192
Coch	0.436048	2.83861
Cebpd	3.39471	21.7821
Dusp5	0.684252	4.02159
Cd68	2.56728	14.7576
Paip1	7.41584	43.1574
P4ha3	24.0993	136.062
Aspg	3.21376	18.1385
Anxa3	7.31824	38.3892
Dlk2	0.902132	4.75649
Hba-a1	1.39316	7.04746
Socs3	1.37161	6.86892
Rpsa-ps10	2.29853	11.5255
Grik1	0.720265	3.4789
Cyr61	3.53221	16.4886
Rrad	0.361924	1.68002
Ecm1	3.57847	16.0421
Ap5b1	0.525667	2.20906
Lgals3	44.0015	184.466
Tagln2	15.0309	62.1704
Gfpt2	2.20957	8.93641
Rps15a-ps6	1.50105	5.97636
Fos	10.9745	41.9144
Junb	7.67379	28.8594
Klhl35	0.672246	2.50397
Gabra2	5.64928	20.9004
Hmox1	7.18557	25.7996
Nudc-ps1	3.88226	14.0777
AC161269.1	1.22408	4.4069
Hddc3	13.3	47.1405
Folh1	5.54999	19.2883
Cox7b2	4.07263	14.0803
Trim47	2.46192	8.52807
Zfp691	0.917842	3.15429
Pqlc3	1.71183	5.81283
Capg	11.143	38.7876
Hist1h2bn	1.3955	4.83882
Gfap	3895.07	13153.1
Akr1b8	3.99364	13.3098
Tubb6	10.383	34.5726
Layn	1.15534	3.72552
Vim	33.8289	110.495
Sbno2	1.68562	5.49106
Lpl	3.27937	10.5637
Pla2g5	2.11099	6.75757
BC022687	11.4762	36.2442
Tm4sf1	9.17105	28.5251
Prss23	1.99307	6.11743
Ptpn6	0.898017	2.76107
Dhrs1	117.137	354.807
Spidr	0.769758	2.28756
Hspb6	61.817	183.047
Dmp1	5.21968	15.31
C4b	11.7536	34.7991
Rhbdf1	3.08275	8.97123
Rflna	1.99491	5.79576
Slc2a10	1.2196	3.44766
Rhoj	7.12948	20.4166
Ifit1	4.24481	11.9183
Rbm46	0.581645	1.61623
Serping1	17.8327	49.7611
Ccnd1	1.60796	4.48497
Lrtm2	3.53355	9.73797
Gbp2	2.84833	7.73115
Afap1l2	1.29119	3.48527
Fmod	14.1375	38.4509
Pawr	2.00442	5.3638
Fermt3	0.807598	2.17408
Plat	13.5981	36.1143
Matn4	1.14927	3.05669
D2hgdh	2.44854	6.47567
Sgk1	8.13907	21.2533
Dab2	2.52242	6.58971
Klk6	211.909	559.46
Klc3	1.05269	2.7088
Cnn3	295.756	765.715
Naglu	2.75015	7.1648
Arpc1b	13.4308	34.7986
Slc14a1	22.9002	58.8473
Ctsc	1.54916	3.95452
Ctss	22.2965	56.8516
Plin2	40.3289	102.433
Matn2	1.80971	4.5094
Gprc5b	21.2807	52.5993
Clu	708.937	1752.13
D030028A08Rik	1.17504	2.89946
Ctsb	156.889	382.741
Fas	5.0984	12.3664
Lgals3bp	13.4765	32.8379
Arhgap18	1.78507	4.32049
Tekt1	1.76554	4.2871
Cebpb	20.8579	50.674
Rasgef1c	2.86563	6.93384
Lgi4	6.09968	14.4631
Glipr2	26.5424	62.4477
Il13ra1	1.93288	4.51237
Gpam	7.19689	16.7004
Plscr2	12.6306	29.5774
Eogt	0.623026	1.44737
Rlbp1	15.4015	35.8958
Laptm5	3.83165	8.93248
Adam17	1.92929	4.43548
Egr1	2.66608	6.18251
Tnfrsf12a	24.3408	56.1168
Slc15a4	4.90153	11.3316
Hpgd	44.6267	102.276
Pros1	7.7318	17.6453
Enox1	2.36671	5.40318
C1qa	15.0845	34.4205
Slco2b1	0.698774	1.56999
Prelp	15.219	34.2236
Palld	3.97244	9.0132
Gdpd2	4.14865	9.23181
Csf1	7.62532	17.0717
Nek6	9.02927	20.0793
Donson	2.01296	4.43844
Cchcr1	10.9396	24.0175
Vwa1	37.1897	82.2101
Ppt1	63.6012	140.504
Kctd10	2.94628	6.45265
Ajuba	1.56455	3.45275
Nfkbie	2.6352	5.75775
Tgm2	3.14005	6.87881
Zfp143	1.12626	2.45293
Cttn	25.3856	55.4329
Mvp	3.35189	7.36822
Clic1	18.9777	41.5756
Cela1	31.8638	69.5884
Pdia4	15.6658	33.7423
Sel1l3	4.99206	10.8153
Klf5	1.65032	3.57631
Mmp11	1.27765	2.72976
Neto2	2.47078	5.28185
Catip	0.854884	1.83137
S100a11	82.7202	177.487
Taf9b	18.5992	39.7239
Casp1	6.61456	14.1602
Msn	15.9517	33.7775
Mcm6	1.13783	2.40057
Wdfy1	8.87534	18.8821
Capn1	2.51568	5.3195
Lig3	1.01524	2.12451
Sfxn4	3.97192	8.2551
Cav2	33.5398	69.7017
Anxa2	29.2729	61.0357
Acat3	2.16497	4.56992
Irgm1	8.0887	16.7889
Nfil3	3.33596	6.93532
Plekha7	0.685405	1.42308
Capn2	47.1107	97.2469
Hexb	15.8211	32.6661
Ddx58	1.44184	2.94369
Il17ra	1.54311	3.1575
Grn	19.1047	39.3453
Cd14	2.27991	4.67193
Eri1	2.02048	4.13655
Hcfc2	4.99697	10.2319
Plcd4	8.67045	17.7387
Rbbp4	18.3532	37.2487
Csf1r	1.92658	3.94542
Cd9	157.594	320.564
Hmgcs2	0.785744	1.59325
Synpo	2.06701	4.18972
Cav1	6.8135	13.6813
Trim62	5.82174	11.8317
Opalin	13.0055	26.3366
Riox2	4.30958	8.64592
Pdia3	39.4553	79.0887
Zbtb3	0.937612	1.87242
Manba	2.08798	4.19255
Pcdhb9	1.17966	2.35655
Pkn1	2.36574	4.72724
Ip6k3	5.35123	10.7688
Sipa1	2.88143	5.75878
Serinc5	2.11866	4.22834
Herc6	1.31429	2.60164
Tppp	8.42737	16.8602
Fcgr3	5.49446	10.9498
H2-K1	36.2377	71.7786
Angpt1	1.83174	3.63139
Aldh6a1	38.0555	75.1167
Mapkapk3	6.06305	11.9058
C1qb	30.3401	59.956
Efhc1	1.02311	2.01926
Golm1	1.25701	2.44429
Col9a3	7.44864	14.5698
Irf9	5.75767	11.3494
Pdlim4	98.5694	193.988
Gpatch2l	2.31736	4.51615
Rnase1	5.34755	10.4621
Rgs20	14.4107	28.2169
Prdx6	1969.28	3825.79
Rfx2	2.00226	3.89365
Pgm3	6.35428	12.2655
Rras2	3.2063	6.15083
Pdk4	5.97322	11.5308
Col16a1	3.02249	5.84425
Net1	0.871331	1.69152
Tmem51	5.21089	10.0693
Rab32	4.45176	8.57892
Stat5a	1.52546	2.97454
Egfem1	2.2286	4.25912
Cers1	15.63	29.7398
Gnpda1	14.7185	28.1519
C1qc	21.335	40.8882
Gbp3	3.68944	7.00115
Trem2	1.16399	2.24407
Rbm14	3.72604	7.08435
Bcar3	5.88162	11.0776
Skap2	14.4338	27.2863
Fam129b	6.3674	12.1198
Crip2	191.041	363.183
Upk3bl	5.76558	11.076
Casp8	1.56022	2.95689
Aldh3b1	7.53737	14.2338
Olfml3	2.58106	4.89072
Tmco3	21.3701	40.0534
Ctsd	144.369	274.206
Itih5	4.91632	9.32729
Oasl2	6.19029	11.6643
Sdcbp	90.5373	169.728
Nfatc1	1.17766	2.20332
Slc44a2	9.50818	17.8069
Arvcf	4.5606	8.49336
Cxcl12	2.92481	5.44144
Ppme1	25.2804	47.1888
Plpp4	8.21643	15.5277
Galnt6	6.94485	13.0858
Ddr1	29.5081	54.9854
Pnpla7	3.75293	6.98464
Plekha2	1.90352	3.52349
Phkg1	23.276	43.1974
Ccdc3	24.2144	44.4468
Inppl1	3.18721	5.94001
Lgals9	7.18905	13.1884
Ilk	3.39403	6.19219
Wdr46	6.78376	12.4374
Tnfrsf1a	17.1284	31.4092
Fig4	7.05003	12.8987
Arhgap1	10.5702	19.306
Vcl	1.1621	2.11575
Ifit3b	12.1528	22.1585
Dnaaf5	2.76123	5.03114
Mocos	1.42179	2.61906
Tmem43	12.099	22.0226
Fcer1g	12.3237	22.4205
Mxra8	8.52091	15.3221
Cmtm6	11.7819	21.0371
Slc44a1	46.7148	84.371
Cyb5r3	79.4911	143.804
Ctsa	30.8322	55.711
Cgref1	7.19048	12.9089
Bmp1	2.76369	4.94409
Myc	2.2039	3.96815
Lmna	19.754	35.4102
Gsap	1.0758	1.91522
Hspa2	14.9696	26.9455
Rsu1	21.0863	37.857
Aldh1l1	42.1572	75.6756
Nxpe4	3.41854	6.10495
Rnd3	7.94103	14.1975
P4hb	35.6423	63.7832
Amigo2	1.56888	2.79795
Ssfa2	8.15504	14.5452
Tpm4	31.7443	56.751
Zfp367	8.65762	15.4786
Irf1	4.2769	7.64446
Rcan1	34.9387	62.2741
Anxa5	414.097	737.789
Gfra1	4.24716	7.55301
Pfkl	38.3509	68.2556
Ldlrad3	2.86936	5.09067
Stat3	14.1448	25.4266
Kcns1	5.33994	9.58133
Gpkow	10.3842	18.4998
Anxa4	10.4675	18.5474
Lamp2	33.6025	59.9072
Rtl6	3.63076	6.47758
Tspan4	25.4328	44.8515
Trf	114.388	204.991
Ccnd2	17.5401	31.1207
Arid5a	7.62709	13.3907
Axin1	4.45177	7.81171
Padi2	93.8308	166.134
Bmp7	6.5547	11.54
Ifit3	30.2811	53.1731
Spp1	75.347	131.278
Sox10	15.9977	28.252
Colec12	2.50595	4.39593
Oplah	10.6993	18.8809
Rab29	65.2564	114.647
Ddx54	5.6297	9.79783
Amz1	1.31708	2.30327
Srfbp1	6.92369	12.0717
Pxn	3.26889	5.72542
Tom1	13.6832	23.8056
Parvaos	1.63971	2.87949
Ddc	4.53842	8.02919
Cdc23	8.41785	14.6905
Stk3	4.83971	8.52798
Vwa5a	6.42451	11.1929
Nck2	8.90256	15.416
Dnm2	20.1546	35.4563
Hs3st1	12.6876	22.2193
Pcsk6	6.05741	10.5614
Cntfr	23.499	40.7219
Zfp867	1.52061	2.63613
Jun	18.3481	31.7642
Psap	182.536	316.442
Frmd8	21.6313	37.691
Igfbp7	60.4182	104.962
Tor3a	5.96644	10.3202
Pcbp3	11.4483	19.7617
Aagab	9.32874	16.1111
Cherp	2.47106	4.25975
Tcf19	4.19424	7.31205
Dbnl	36.9987	63.9782
Hspa5	35.8482	61.7821
Ext2	7.17749	12.3732
Snx1	60.1826	103.855
Calu	16.6992	28.7363
Tmem123	6.78893	11.6047
Daglb	5.14269	8.79974
Mlc1	197.943	340.521
Numbl	1.4744	2.53364
Micu2	25.0807	43.2133
Crtc2	4.64331	7.95155
Tmbim1	13.6434	23.5017
Pcyox1l	6.02519	10.255
Amotl2	3.35207	5.73992
Armc7	4.65268	7.95584
Gabpa	2.26167	3.87149
Mycl	1.31697	2.26926
Rab3d	1.57753	2.68727
Relb	2.79033	4.7505
Dusp14	5.04486	8.63674
Slc39a11	11.9915	20.3929
Ctnna1	23.2847	39.7606
Atg7	9.75273	16.61
Agt	384.531	657.029
Suv39h1	2.28802	3.86865
Apobec1	6.2475	10.578
Ttpal	2.81344	4.75058
Lap3	59.8519	101.386
Axl	23.2533	39.4276
Ctsl	31.4063	53.0694
Tmlhe	5.75778	9.77367
Psmb9	3.44736	5.8586
Chil1	115.656	196.096
Bcam	7.38983	12.4091
Lrrc61	7.65508	12.9513
Cstf2	2.7861	4.68796
Spc24	0.982272	1.67322
Hnrnpll	5.13195	8.66591
Ndrg1	52.5898	89.6269
Plscr1	4.0694	6.87641
Cabp7	42.1374	70.9467
Cyp2j9	25.0541	42.1863
Wfs1	15.4213	26.153
Ezr	12.2211	20.5437
Tmem39b	1.99708	3.38192
Clint1	5.12873	8.60667
Apobec3	2.60924	4.40004
Tpp1	27.8229	46.7663
Hnrnpk	94.611	158.204
Arfgap3	8.15688	13.7536
Mfge8	39.1828	65.8529
Adamtsl4	7.47555	12.6162
Rhpn2	5.91267	9.94743
Ppp2r1b	4.77716	8.04379
Trib1	2.81836	4.73272
Slc12a4	9.49832	15.8868
Fkbp9	27.225	45.3719
Clip3	56.1024	93.9406
Lmcd1	1.78982	3.02175
Tmem176a	72.5481	121.993
Hbegf	23.9001	40.2791
Man2b2	2.38832	4.03533
Cpt2	14.4781	24.0324
Casp9	5.724	9.55095
Serinc3	36.7652	61.3686
Ctsh	8.1428	13.5843
Nrtn	20.4163	34.3062
Abhd4	218.353	363.418
Mut	20.0707	33.6726
Prkcd	5.36761	8.95699
Sgcb	11.9483	19.7961
Wdr1	53.2364	88.4155
Rftn1	11.1138	18.5885
Zmpste24	7.50582	12.4632
Papss2	15.2376	25.2642
Dnttip2	12.674	21.0457
Nlrx1	2.36129	3.89866
Fa2h	57.7419	95.7466
Plekhb2	58.5003	96.4505
Fubp3	5.29041	8.79827
Zfp319	0.99019	1.63648
Med15	6.9585	11.5109
Coq8b	5.08461	8.41291
Ermn	75.5581	125.72
Ncam1	25.8507	42.631
Tle1	13.1568	21.7116
Cpm	5.10395	8.43456
Sh3bp5	22.4798	37.0334
Gng7	12.4224	20.4914
Mtmr1	3.00087	4.94118
Stam2	3.54661	5.81813
Sorbs2	4.54896	7.47875
Atp6ap1	98.0483	160.879
Tpm3	54.8036	89.8734
Oat	114.94	187.868
Add3	27.5981	45.3853
Lamp1	412.051	676.236
Unc93b1	4.58995	7.51522
Tmem108	3.11576	5.10583
Msantd4	16.8427	27.5836
Rela	21.2486	34.7932
Sumf1	10.2959	16.6977
Fam13c	4.89143	8.02554
Kdelc2	2.09364	3.4039
Dera	6.48502	10.5484
Api5	14.9715	24.3387
Cyp2d22	38.2774	62.352
Ncstn	12.4499	20.1969
Cryz	10.8873	17.6951
Prr18	7.36391	12.0393
Pls1	6.58312	10.6955
Mcl1	20.7455	33.7896
Ubr7	12.4124	20.2887
Sgce	8.01974	12.9606
Sh3gl1	15.6627	25.2769
Ppara	2.56583	4.16891
R3hcc1l	2.07356	3.36436
Psen1	16.1834	26.0919
Bcar1	12.2705	19.9414
Fah	52.0207	84.6515
Plekhf1	9.55501	15.4719
Mafk	3.88363	6.24655
Ctnna2	10.9098	17.7798
Trp53bp2	8.00349	12.9333
Tmem62	6.90272	11.0964
Tmem209	3.41408	5.49814
Ltbp1	0.891641	1.43562
Tmem100	52.3019	83.7064
Cpne2	14.5708	23.2573
Ubqln1	28.1688	45.4531
Efemp2	28.869	46.2481
Sox9	64.6289	103.934
Anxa7	16.6835	26.7833
Nucb1	14.6707	23.5123
Dnajb1	10.3221	16.5058
G6pdx	36.8706	59.1458
Tyw1	2.73252	4.3358
Pbxip1	48.2581	77.4193
Tiparp	7.05009	11.2596
Vcam1	6.53375	10.426
Tfcp2	3.76426	6.01102
Eaf1	2.85245	4.55289
Serpind1	20.0443	32.0351
Arfgap2	10.896	17.2524
Sec24d	2.42644	3.90899
Hnrnpc	64.1984	101.994
Acsbg1	405.101	643.595
Cbx4	2.96789	4.72578
Poldip3	14.5311	23.197
Acad8	18.3205	29.021
Lxn	637.048	1016.96
Rabggta	17.0427	27.0084
Abcg2	2.27345	3.60049
Chst2	16.715	26.4035
Kctd5	67.9976	107.386
Adamts1	1.85605	2.94219
Rp2	1.97348	3.14311
Nectin3	2.55089	4.03812
Zfp574	4.67698	7.3702
Prrx2	13.6979	21.6824
Xrcc6	6.5681	10.4467
Lrrc40	4.32239	6.80835
Cat	71.8077	113.022
Cetn4	4.98846	7.88382
Sgpl1	6.29109	9.90237
B2m	338.855	533.996
Zfp207	16.4655	26.0395
Marcksl1	174.857	275.145
Retsat	10.0361	15.8197
Aatf	5.71582	8.937
S100a10	314.692	497.803
Nrcam	9.83479	15.431
Gsn	185.622	289.553
Cers2	64.116	100.356
Unc119b	12.1323	19.0311
Fam102b	8.47342	13.3354
Abtb2	6.52909	10.2396
Ak3	146.851	229.633
Jam3	17.8998	28.1518
Sep-11	6.32989	9.98326
Clic4	78.1177	122.233
Sulf2	15.1499	23.7635
Stk40	13.9085	21.7997
Siae	4.07799	6.35223
Thumpd3	8.54684	13.4242
Clpb	12.3351	19.1601
Slc39a12	56.348	87.7159
Cd82	55.5715	87.0603
Hmga1	18.3247	28.5563
Pla2g7	355.522	551.379
Tfeb	13.3159	20.7237
Lrp10	14.1815	22.0876
Shisa5	30.3043	47.0878
Stom	5.13436	7.97342
Slc22a4	32.43	50.4363
Timp2	49.8723	77.2838
Cdc42ep2	21.6874	34.0359
Utp18	7.32091	11.3672
Olfml1	19.0552	29.7278
Pml	1.37291	2.13709
Tbccd1	10.0868	15.557
Sorbs1	39.9621	62.0043
Slain1	34.7754	53.9642
Ist1	9.8094	15.1982
Pphln1	6.76339	10.4621
Optn	10.1972	15.7749
Stx6	17.9848	27.6606
Rhpn1	2.18841	3.36739
Tox4	6.58586	10.1909
Sp2	4.73027	7.27972
Rnh1	54.7318	84.4902
Ifngr1	8.33265	12.756
Tmem88b	38.4307	59.2371
Pdlim1	7.45211	11.5583
Acss1	19.9184	30.5501
Hdhd5	29.9565	46.0638
Crkl	9.03672	13.8684
Fam189a2	13.5818	20.8819
Prnp	578.578	885.434
Coro1c	8.17152	12.5581
Cdk5rap3	45.9429	70.7581
Rexo4	16.6519	25.5129
Klhl21	3.59536	5.49714
Phyhipl	110.005	167.818
Gab1	9.11573	14.0555
Nsun4	5.02731	7.66333
Cdk17	10.0234	15.2693
Cwc22	1.56304	2.40055
Scg3	81.4372	125.238
Kctd20	7.58211	11.583
Zyx	19.4107	29.7066
Tmem176b	140.675	215.585
Kctd21	5.84598	8.87465
Trim35	38.4822	58.5703
Cebpa	2.71119	4.16359
Atp6v0a2	15.197	23.1384
Cpe	1130.12	1716.61
Fnbp1	11.3653	17.3378
Kifc3	25.1221	38.0982
Adk	79.9887	121.305
Eif2s1	17.0951	25.8933
Spg20	17.6709	27.1388
Lix1	26.4549	40.4737
Wnt7b	27.2958	41.3656
Ctnnal1	6.05683	9.28044
Noc3l	1.15613	1.75065
Serinc1	97.5561	147.597
Bckdha	15.283	23.095
Jam2	37.6831	57.1262
Ctsz	106.141	161.375
Qprt	7.01711	10.6344
Insc	8.87676	13.5688
Retreg3	2.66972	4.05276
Itm2c	311.268	470.287
Fscn1	26.5254	40.3499
Actg1	225.031	340.411
Cyp7b1	8.76261	13.2679
Vsir	2.99716	4.54502
Irf2bp1	17.1665	25.9874
Plpp1	23.3968	35.0852
Trip6	12.2226	18.5367
Zfp239	7.06553	10.6535
Fam118b	6.53891	9.91101
Chmp1b	21.632	32.5543
Galnt10	7.54631	11.3849
Zc4h2	9.46592	14.2865
Ranbp9	13.1476	19.8205
Tnfrsf19	10.7076	16.0223
Ifi27	144.298	218.314
Tspan14	13.7817	20.7551
Sf3b4	16.9046	25.4581
Plcd1	13.6891	20.6242
Tspan2	10.9209	16.4585
Mtpn	57.1397	85.8393
Dtx2	1.20047	1.80952
Kremen1	1.81363	2.73546
Gas2l1	19.7601	29.5361
Zdhhc14	8.09205	12.2177
Atp1b3	98.3677	147.298
Fuca2	10.5128	15.7329
Wnt5b	4.64912	6.96091
Fgfrl1	66.7191	100.009
Mccc2	20.2223	30.266
Uap1l1	15.9821	23.9329
Dtna	16.7121	25.0025
Gart	7.97406	11.8978
Hfe	5.68786	8.45575
Sil1	25.6035	38.1908
Sap30	11.1148	16.6475
Rcor2	1.47657	2.2203
Sec61a1	10.6752	16.0003
Xaf1	7.04251	10.5847
Nono	27.0977	40.2901
Utp4	7.82525	11.6842
Prkci	4.09087	6.06955
Arhgap31	1.2088	1.81268
Senp1	1.61352	2.4086
Trp53	8.95433	13.2946
Mark3	13.9436	20.6691
Selenbp1	14.3302	21.357
Syngr2	23.8771	35.5403
Tm7sf3	27.996	41.4057
Aqp4	221.029	327.67
Sqstm1	227.639	337.737
Ifit2	3.39412	5.04308
Ubc	39.1555	58.317
Ubb	512.538	759.944
Mob1a	5.02915	7.43892
Dscr3	36.3552	53.6553
Gsr	17.6754	26.0827
Dync2li1	18.0521	26.6326
Gja1	121.728	179.299
Nkx6-2	76.1747	113.402
Pgghg	5.97021	8.8432
Gpt2	38.9935	57.5673
Spsb1	18.9048	27.909
Lrrc8d	4.80607	7.06394
Natd1	6.66813	9.88654
Slc12a9	6.00731	8.91617
Idh1	49.0088	72.1973
Psat1	86.8938	128.649
Rasa3	14.2643	21.1332
Narf	8.26516	12.1704
Snrpa	30.9741	45.6168
Mob3c	3.15504	4.63852
Hmbs	23.7013	34.8073
Fhl1	60.5749	88.9984
Crot	14.4251	21.1888
Umps	5.94001	8.72998
Rest	3.64844	5.38708
Bzw1	39.172	57.3944
Slc39a6	4.91143	7.20629
Chmp5	148.506	217.7
Nqo1	33.0589	48.416
Psmd3	51.0919	74.6045
Mapre1	26.6294	39.0396
Plaa	7.60727	11.1219
Fbxw8	11.5623	16.921
Bfsp2	28.0095	40.8899
Trip10	9.82664	14.3799
Agpat4	49.605	72.625
Plin3	112.598	165.306
Fbxo4	9.24014	13.4868
Dvl3	4.2731	6.24284
Cdc42ep1	50.2705	73.5857
Prpf19	14.0406	20.5065
Tgfb1i1	3.05318	4.47429
Renbp	14.6911	21.4892
Hadhb	55.0759	80.3718
Cnot11	5.16439	7.52053
Zfp944	6.47288	9.44741
Por	19.2967	27.9862
Ngly1	11.1957	16.3159
Stau1	13.1434	19.1899
Sparcl1	623.572	907.427
Plp1	1137.04	1661.11
Med17	3.11199	4.552
Mta2	11.2643	16.4347
Erlin2	6.31447	9.18261
Gnai3	16.0361	23.3241
Cnp	429.733	627.812
F8a	9.48281	13.7674
Cd164	31.0835	44.8975
Zfp330	11.5096	16.6603
Hnrnpa2b1	71.782	104.07
Glod4	24.9457	36.2211
Phc1	6.92941	10.0794
Fam20c	23.7384	34.3207
Foxo1	5.50149	7.99819
Nap1l4	79.1506	114.675
Drp2	3.62936	5.30988
Abhd3	98.8956	142.343
Slc9a3r1	188.812	272.216
Nr1h3	12.7515	18.4313
Aplp1	988.912	1430.38
Bop1	13.9457	20.201
Pes1	10.8391	15.6592
Nln	7.75467	11.2018
Bbs9	2.59294	3.74868
Repin1	19.3154	27.9234
Lpcat3	14.5211	20.9661
Arf2	24.8134	35.746
Ldha	187.57	270.082
Bcl6	3.35525	4.8572
Gba	18.2619	26.5155
Tmem268	8.93987	12.9339
Cant1	9.71722	14.05
Dpf2	21.3305	30.7514
Degs1	89.5953	128.419
Tada3	11.0561	15.844
Pmp22	100.975	145.145
Col1a2	7.6989	11.0322
Gmpr	119.02	170.608
Slc13a3	16.8999	24.3453
Slc16a1	21.0515	30.3201
Mapkapk2	20.9939	29.9262
Hexa	33.5376	48.0895
Fam192a	20.7333	29.6
Kat7	11.5804	16.6253
Syap1	18.2147	25.9573
Lrpap1	65.5646	93.4664
Mindy1	14.1367	20.345
Eps8	13.1415	18.6987
Elovl7	11.9851	17.2201
Susd6	3.15803	4.50462
Qsox1	4.53299	6.45768
Golph3	38.1429	54.256
Dnajb5	1.95349	2.78998
Scamp2	18.6296	26.5834
Nploc4	14.3536	20.509
Smarcb1	11.9894	17.027
Pwp1	9.60283	13.6877
Slc25a51	11.1761	15.9613
Rgl1	21.7664	30.8809
Apod	665.451	954.807
Nup62	4.54744	6.51223
Nifk	18.7748	26.5699
Ankrd54	21.885	31.0029
Oaf	17.2742	24.4416
Sfxn3	18.8853	26.6795
Emp2	6.7394	9.54231
Rab31	72.3677	102.851
Elp4	10.5443	14.9398
Tm9sf2	24.5393	34.6862
Gnb4	13.1976	18.7781
Naprt	50.4177	71.3745
Gorasp2	36.0345	50.8105
Ak2	41.0473	58.2021
Decr1	25.7094	36.3325
Lrrc75a	19.851	27.9988
Etfdh	18.2005	25.6847
Letmd1	16.6286	23.4474
Ints13	3.29446	4.67004
Ptpdc1	4.93729	6.96827
Ccdc130	8.89887	12.4684
Hsd17b4	35.7218	50.2509
Terf2ip	12.6181	17.7276
Zfp655	5.125	7.20801
Aco1	9.20571	12.9718
Pepd	50.7561	70.9436
Rgs19	7.19082	10.1087
Aldh7a1	34.3287	48.126
Wls	21.6594	30.3278
Necap2	116.951	163.718
Lsm14a	18.342	25.6925
S1pr5	34.5963	48.6763
Omg	66.1459	92.2322
Serpinh1	13.3224	18.6096
Utp6	7.4862	10.4707
Flot1	58.0855	81.2846
Rilpl1	18.6475	25.8965
Fbxo18	11.8604	16.4916
Litaf	57.5046	80.2197
Atp1b2	512.333	712.551
Aldoc	3744.88	5215.84
Actn4	18.4185	25.5858
Eif2b2	44.1864	61.4539
Clptm1	29.8714	41.2821
Usp10	13.44	18.6496
Twf1	26.5372	36.9167
Llgl1	33.7136	46.9351
Cyp20a1	12.3998	17.1894
Eed	9.30888	12.9247
Casp3	3.20655	4.43366
Cstf1	4.93616	6.82695
Carhsp1	90.2705	125.016
Adsl	11.6486	16.0614
Tcof1	3.40357	4.69646
Homer3	9.81043	13.5369
Akt2	24.066	33.1364
Ipo13	18.6547	25.7181
Rnf19b	7.27174	10.0232
Ngef	48.1302	66.2159
Cdip1	67.1431	92.3553
Cachd1	2.79553	3.85224
Klf6	13.3337	18.3419
Tnfaip1	23.1154	31.7859
Pgm2	92.3523	126.915
Itm2b	883.097	1214.02
Nup35	3.38426	4.65294
Dpagt1	9.93847	13.6203
Lrrc2	3.86007	5.32643
Arsa	9.08881	12.5688
Cryzl2	60.8147	83.5959
Ppil2	23.0703	31.6069
Htra1	213.511	293.328
Atxn7l1	6.04044	8.28282
Pdcl	11.5047	15.7932
Hmg20a	8.41506	11.5065
Trim23	5.42069	7.41276
Sqor	17.1641	23.5073
Haus2	12.5919	17.2828
Zfp346	7.37344	10.09
Mrrf	10.5949	14.4821
Rpn2	52.7492	72.0251
Pld3	39.2028	53.2732
Cln3	6.36464	8.70626
Mpzl1	13.8588	18.9324
Prpf18	8.23675	11.1944
Tcn2	21.8612	29.7217
Sep-04	163.029	222.746
Tspan15	51.8468	70.1697
Med16	15.7655	21.4402
Bnip3l	66.9249	91.2847
Soat1	4.73558	6.41738
Tmod2	29.3855	39.8744
Twf2	20.8094	28.374
Pygm	111.119	150.997
Psmc2	36.5787	49.6235
Thop1	12.5526	17.0366
Prrc1	3.02529	4.12164
Atg14	3.92861	5.32505
Nmnat1	4.92625	6.67428
Anks1	8.18704	11.1242
Fbxw9	7.89759	10.7189
Qdpr	268.073	363.772
Surf6	4.69381	6.39847
Shmt2	13.0408	17.688
Nudt4	49.1731	66.2601
Anp32e	31.0073	41.7791
Eif3b	39.5976	53.2713
Rapgef3	13.9467	18.7976
Kat14	4.81761	6.4699
Efhd2	85.1083	114.222
St6galnac4	7.20338	9.68013
Dgcr14	9.36454	12.5755
Ccdc97	12.0117	16.162
AI597479	9.65942	12.949
Ftsj1	8.67203	11.5785
Prmt2	78.3581	104.68
Srp68	25.4882	34.1251
Pfkm	205.625	275.094
Coro1b	49.5095	66.378
Slc20a2	20.5769	27.553
Nbr1	15.0376	20.0797
Fam206a	3.9174	5.24386
Tysnd1	23.2002	30.9593
H13	13.8058	18.4347
Tbc1d15	8.19378	10.9577
Elavl1	8.92772	11.8819
Tmem55a	39.2244	52.2234
Rpn1	38.0972	50.7393
Igsf11	8.18559	10.9224
Narfl	14.9877	19.9532
Mbnl2	38.5575	51.6043
Nop9	7.77063	10.3419
Abcd3	28.5245	37.901
Saraf	189.568	251.49
Snx6	58.6933	78.1009
Ano10	12.7608	17.0384
Trim9	17.097	22.7598
Cbs	40.3507	53.8129
Cog2	9.95583	13.271
Mcoln1	16.177	21.4298
Srxn1	46.1105	61.2582
Dctn2	75.5389	100.438
Nelfcd	26.7475	35.3133
Parva	9.66888	12.8022
Snx15	38.3067	50.8902
Txnrd1	20.3807	27.0292
Sfr1	76.7143	102.241
Eif4a1	41.0048	54.3537
Sorbs3	26.7999	35.5142
Amdhd2	18.202	24.0826
Tbrg1	24.429	32.4006
Vmac	22.5191	29.78
Eif2d	12.9316	17.0653
Lasp1	22.9801	30.2406
Rtf2	54.4297	71.5587
Gps1	51.8804	68.2021
Alg3	17.8496	23.4641
Ddah1	108.301	143.207
Hnrnpr	2.6652	3.50209
Sar1a	52.2195	68.4602
Chka	7.59426	9.99918
Stip1	58.7793	77.1317
Cc2d1b	7.27049	9.54228
Hn1	36.6174	47.9761
Map1lc3b	221.288	290.258
Wbp11	20.5955	27.0337
Nagpa	11.8303	15.5179
Ostf1	15.5942	20.4165
Lman2	23.1221	30.2348
Wbp2	312.591	408.573
Eif2b5	27.3091	35.6417
Etf1	13.7267	18.0026
Agfg1	4.07994	5.33707
Snx4	23.7351	30.951
Ugdh	5.8233	7.61686
Puf60	119.634	156.139
Abt1	6.53877	8.54217
Atat1	45.7037	59.5895
Sf1	13.9371	18.2272
Pld2	16.4684	21.5292
Psip1	43.7476	57.1694
Med27	15.553	20.225
Acox1	32.9344	42.8361
Acbd5	16.6821	21.6562
Pias1	9.54771	12.4346
Pea15a	764.52	991.362
Rae1	26.6656	34.515
Ifnar2	10.6298	13.7691
Ppp1r8	11.7682	15.2311
Ehd1	16.052	20.8239
Stt3a	4.2779	5.51652
Tmem65	22.6209	29.2188
Tm9sf3	19.3431	24.9086
Ppp1cb	36.7208	47.3483
Arhgap12	8.32863	10.7113
Adrm1	18.1432	23.3769
Tjp2	10.2025	13.1261
Smarce1	8.04783	10.3498
Gmfb	58.2532	75.0352
Stmn4	191.643	247.12
Cyp27a1	17.1032	21.9487
Slc29a3	6.0632	7.77965
Brd9	13.38	17.1442
Cdc42se1	51.9855	66.6234
Hif1a	19.0379	24.3645
Pcyt1a	11.6297	14.8037
Mccc1	6.51194	8.26718
Psmd11	56.4443	71.6351
Nfe2l2	33.0977	41.9735
Map7d1	84.9569	107.713
Edem2	22.6194	28.5587
Bcl2l1	41.3809	52.2845
Wiz	1.98644	2.50687
Zfp36l2	10.9927	13.8258
Ube2e2	45.603	57.2688
Adck1	14.3417	18.0049
Cops4	64.6511	81.2801
Rtn4ip1	9.41568	11.8321
Maged2	34.1996	43.0355
Med25	16.7338	21.0761
Mfap1b	6.17939	7.73775
Ddx39b	33.888	42.5009
Psmd6	84.5037	105.825
Ensa	51.8095	64.5377
Yae1d1	3.47799	4.3343
Gnl3	13.5637	16.9254
Vipas39	18.8493	23.4373
Smad4	19.3385	24.1466
Ywhaz	102.469	127.39
Cd2bp2	13.8714	17.2461
Selenoo	9.19244	11.3924
Pqbp1	56.5961	69.7252
Tbc1d17	7.12662	8.78467
Babam2	19.6095	24.2516
Pef1	55.1354	67.8104
Aldoa	1360.71	1667.51
Bcl2	4.48494	5.47768
St13	31.3465	38.4097
Ywhae	407.604	495.607
Zfp24	13.6344	16.5999
Pgk1	109.305	132.488
Pde4b	31.6938	38.4127
Sgta	113.831	137.075
Rab6a	128.551	154.373
Actr1a	82.2522	98.981
Dcaf11	21.0036	25.1671
Eif4h	123.977	148.489
Nudcd3	23.5901	28.0741
Gap43	60.2801	71.7591
Usp8	13.6257	16.1182
Lims1	22.0665	26.0543
Nolc1	8.61214	10.0774
Eif4a3	65.426	76.4945
Brd7	16.9732	19.8497
Map4	35.8975	41.5281
Kras	20.4009	23.5178
Pank1	18.1466	13.3068
Abhd8	99.8776	71.5185
Akap7	22.1046	15.7714
Csnk1g2	21.6336	15.4004
Rab24	34.5189	24.4609
Srp19	48.2931	34.1254
Tmem80	50.95	35.8513
Ppp3r1	56.1079	39.2557
Isca2	127.357	89.0883
Hras	59.8892	41.8923
Ing1	21.9817	15.384
Abhd17a	269.597	188.84
Ppm1a	18.0526	12.5829
Mar-02	63.1936	43.8772
Hivep3	4.59666	3.20308
Ift20	96.6741	67.3464
Smim12	110.403	76.5663
Wdr83	19.8165	13.7464
Zcrb1	49.6172	34.3903
Mrpl42	117.087	80.6759
Rtraf	76.8963	52.9287
Pfdn6	127.635	87.7153
Spag9	19.13	13.0983
Cep120	6.86458	4.68894
Lamtor1	100.981	68.8192
Ndufb6	430.396	293.609
C1d	52.4283	35.6965
Med31	43.9148	29.8559
Ube2d-ps	31.7599	21.4149
Ntan1	126.315	84.9224
Snrnp25	74.8653	50.0597
Haus3	9.291	6.18939
Bbip1	63.897	42.4304
Dnajc15	18.7743	12.4944
Pts	40.2011	26.5767
Pvalb	96.4301	63.7868
Ube2s	12.1339	8.02294
Guk1	308.24	203.744
Dgcr6	225.268	148.633
Tomm5	137.061	90.4527
Idnk	42.248	27.8514
Dexi	48.0181	31.6514
Rhoq	74.0005	48.6842
Mettl22	12.8578	8.45616
Lsm6	74.358	48.6105
Snn	49.9778	32.8697
Ggct	7.37835	4.82947
Pum2	4.9397	3.23895
Atpif1	229.925	150.063
Kdm3b	3.55494	2.31402
Aes	283.582	184.035
Wbp1	54.1317	35.1059
Gon7	21.2898	13.8011
Cmc2	34.4195	22.3176
Matr3	22.193	14.3458
Ak6	22.8288	14.751
Glrx5	87.5257	56.5181
Olfr287	76.74	49.4003
Cdk14	16.7778	10.8215
Hsp90ab1	467.152	299.634
Uqcc3	132.866	85.2117
Tma7	221.275	142.293
Trappc2l	77.7791	49.8789
Zfp318	3.15171	2.01431
Brd1	6.51982	4.16897
Bet1l	18.4657	11.8337
Tmem192	70.5752	44.9851
Coq7	44.7077	28.3872
Gnaz	12.5289	7.95318
Luc7l3	9.96297	6.33245
Dnaic1	21.4641	13.6608
Ndufb5	111.29	71.0045
Ndufa6	364.218	230.942
Mrpl23	12.1019	7.69249
Gstm5	797.572	505.919
Ptp4a2	72.8455	46.1492
Pcbd2	120.365	76.0967
Pdxp	33.951	21.276
Uchl1	242.367	152.804
Dnajc4	32.5388	20.5032
Cdr2	9.22568	5.77622
Mcrip2	86.3914	54.186
Lsm7	51.0262	32.0401
Ndufaf2	33.0696	20.7473
Ktn1	16.9977	10.6533
Uqcrb	987.41	617.815
D130020L05Rik	7.62565	4.77173
Rbbp6	8.57829	5.33694
Tmem250-ps	29.3593	18.3165
D8Ertd738e	514.639	320.829
Lage3	44.5671	27.7892
Luc7l	9.17853	5.6974
Immp1l	128.969	80.2991
Kbtbd3	12.3898	7.67123
Rab3a	224.985	139.468
Uqcc2	353.648	219.972
Timm10b	12.1576	7.53971
Dpm1	3.77303	2.34047
Smdt1	922.656	572.26
Mrpl51	85.2892	52.879
Sc5d	27.0506	16.6032
Atf4	41.9527	25.8116
Klhl9	9.3804	5.79143
BC064078	48.6658	29.977
Stk19	21.2167	13.0535
Cox4i1	1907.32	1173.65
Ankrd24	4.84542	2.97031
Id2	665.454	406.253
Sdhaf1	11.1822	6.828
Jdp2	17.2296	10.5471
Cox7b	571.202	350.339
Lsm5	39.4126	24.1364
Slirp	25.99	15.9112
Mir99ahg	5.08871	3.09122
Ndufb4	139.451	85.2803
Aqr	5.20273	3.16802
Ppp1r9b	14.4221	8.77594
Ndufb8	366.744	222.754
Gpr153	12.5355	7.55341
Chd9	3.00798	1.82051
Rps27l	336.003	204.163
Pnp	15.0843	9.18446
Izumo4	13.92	8.38094
Sap30l	59.0016	35.6412
Cox5b	711.367	431.582
Zfp236	1.66698	1.00394
Timm8b	473.244	284.927
Sem1	94.7597	57.3347
Elk1	3.86904	2.31605
Ddt	452.244	271.583
Cox14	598.74	359.336
Dopey2	3.92839	2.35556
Aven	17.1928	10.2864
Pds5a	1.31419	0.787364
Adck5	5.95628	3.54298
Atp5j2	300.081	179.898
Gstt1	126.919	75.6444
Arhgap21	3.7654	2.23266
Stmn3	302.82	180.968
Mettl23	27.2162	16.2686
Emc9	59.5489	35.4757
Mvd	58.9081	34.9372
Rmnd5a	4.94356	2.91773
Jmjd1c	4.6996	2.78727
Ndufa1	682.269	404.955
Ndufa5	406.092	239.871
Hilpda	23.9162	14.1154
Hypk	4.94906	2.91261
Cebpzos	107.881	63.2077
Spred2	6.15655	3.62678
Dennd4a	2.49249	1.47241
Sox1	5.86052	3.44443
Uqcrq	434.375	256.622
Etnk1	9.83427	5.74802
Usp48	11.8681	6.97638
Pigyl	225.155	132.452
Wdr60	5.51507	3.23568
Ifngr2	11.5744	6.72498
Miga1	8.33504	4.84282
Fkbp1b	30.1026	17.5536
Opa1	9.09464	5.30983
Gpx4	1073.42	626.453
Arrb1	11.2695	6.57999
Mgat3	11.8235	6.83295
Dapk1	2.1696	1.24671
Cd164l2	14.8794	8.58752
Hes1	28.7138	16.6528
Anapc13	126.391	73.4075
Gas5	44.4104	25.8283
Rab6b	41.3894	23.8584
Cops9	569.803	328.389
Gria4	8.3325	4.75061
Gng8	37.519	21.5702
Chchd7	35.3309	20.3577
Mrpl9	36.6833	21.0807
Minos1	183.458	105.579
Ndufc1	360.221	206.807
Kdm2a	3.3841	1.95068
Hopx	796.979	456.114
Mib1	4.91342	2.82824
Ndufb2	70.8949	40.7212
Bola3	99.0165	56.7201
Rps21	208.707	119.738
Grcc10	79.1327	45.3234
Lppos	18.0609	10.3318
Fkbp2	305.766	174.748
Fam213b	173.872	99.537
Gpx4-ps2	128.593	73.6246
Timm13	300.774	172.3
Gtf3c1	4.58053	2.59841
Snhg5	7.28146	4.11821
Pou3f3	4.84554	2.75675
Mrpl48	44.6817	25.4781
Efna5	1.55902	0.881779
Gnal	6.91297	3.91273
Armcx2	7.37202	4.17211
Dab2ip	8.13901	4.63104
Selenoh	67.1647	38.2695
AC121965.1	249.837	141.259
Fuom	52.31	29.5444
Sep-06	8.52185	4.78749
Gatad1	22.375	12.7293
Cic	1.69154	0.95757
Zfp608	1.86755	1.05703
Ndufa3	569.41	322.873
Cacul1	5.36054	3.0184
Specc1	8.39196	4.74432
Cox7c	519.254	292.956
Adam22	4.04046	2.26409
Nr2f2	5.07631	2.88204
Ldb2	8.58975	4.81379
D330023K18Rik	65.4049	36.9582
Ndufs6	492.28	277.802
Lpin1	12.9893	7.28849
Ep300	1.69245	0.950508
Fdps	9.91745	5.5552
Mrps21	402.067	226.653
Sec61g	44.223	24.9125
Ndufb9	637.949	356.625
Uqcrh	840.073	470.421
Hjurp	6.55205	3.65592
Mrpl54	149.034	83.3851
Cox8a	2888.4	1615.28
Drap1	251.542	140.591
Eml4	2.93825	1.62905
Ndufa13	607.447	339.592
Kidins220	10.0981	5.61881
Ndufa4	750.537	417.318
Romo1	463.232	257.702
Sipa1l3	1.99546	1.09342
Camta1	22.0809	12.2271
Hsp90aa1	256.309	142.256
Pi4ka	12.1357	6.74436
Tekt5	13.3899	7.35947
Tnpo2	5.47677	3.03303
Cox20	11.035	6.11085
Sugp2	4.30452	2.38544
Tial1	4.79302	2.64657
Atp5l	14.1562	7.8268
Scd1	46.9734	25.9504
Ipo4	7.58382	4.17385
Rps27	102.215	56.6307
Ndufaf8	148.79	82.3174
Fam204a	51.5118	28.3166
Svop	12.3994	6.77701
Dpp6	12.2369	6.70983
Arhgap35	6.18686	3.41592
Rab15	7.12945	3.92129
Braf	2.46423	1.35814
Sfswap	3.69834	2.0217
Ndufa12	433.751	237.385
Magi3	2.83723	1.5612
Rps26	68.5806	37.6225
Smim11	151.772	83.2274
Sms	9.20875	5.03436
Ppp3cb	14.5057	7.88704
Uqcr10	1567.26	859.123
Polr2i	99.6618	54.7714
Pop5	66.1352	36.2359
Polr1d	64.3616	35.146
Mturn	4.90862	2.67996
Serp2	42.7179	23.1904
Ufsp2	48.5333	26.3122
Taok1	6.70599	3.66795
Taok2	3.26582	1.761
Hsf4	3.37321	1.82066
Psmg4	82.3649	44.7156
Ttc3	93.4972	50.5092
Kctd9	5.19583	2.79488
Lpin2	9.44895	5.12173
Ost4	244.435	133.103
AC154683.1	15.7397	8.45336
Ptpn4	2.25547	1.22292
Slc25a34	11.891	6.35309
Eef2	151.255	81.9952
Suz12	7.8871	4.24214
Arid1b	2.09033	1.13083
C920006O11Rik	11.0927	6.01264
Cox7a2	1252.16	678.152
Thoc2	5.91056	3.18729
Ireb2	3.31205	1.78409
Trip12	4.16269	2.24625
Rbfox3	19.2678	10.3974
Ddx3x	38.5149	20.7758
Pbx4	5.80898	3.13394
Zfp106	8.80835	4.7559
Pet100	66.6292	35.7829
Sft2d3	12.475	6.69699
Cabp1	12.4625	6.66836
Lmo1	21.1017	11.261
Prpf8	12.8842	6.90755
Sos1	3.7236	1.99721
Nos1	2.17224	1.1596
Xpr1	4.39817	2.34395
Zfp30	8.27602	4.41796
Cep170b	10.0803	5.34156
Maf	3.1239	1.67042
Cib2	41.1758	22.0084
Adrb1	4.38396	2.31702
Cox6c	445.232	237.312
D17Wsu92e	21.995	11.7976
Kcnk12	5.41693	2.86673
Smchd1	2.38942	1.26747
Phka1	4.01177	2.12475
Necab3	23.6417	12.4203
Usp24	2.59358	1.37961
Caskin1	13.4075	7.09677
Asic1	11.734	6.20813
Hmgcs1	112.05	58.9617
Fndc5	90.3678	47.7864
Nlk	5.64236	2.97683
Crybb1	9.44217	4.94507
Fasn	18.9962	10.0131
Uhmk1	11.6817	6.15033
Gatsl2	5.14324	2.70765
Snhg10	12.8327	6.73432
Cox7a1	199.38	104.952
D5Ertd579e	7.40579	3.87465
Tmem132b	2.68372	1.41108
Rbms3	4.07744	2.1375
B230206L02Rik	26.374	13.7774
Usmg5	1295.85	677.755
Atp5k	650.989	341.101
Uqcr11	1592.11	833.397
Lpgat1	10.2767	5.34042
Cygb	15.3717	8.01972
Pnck	34.7982	17.9812
Hspa4l	16.523	8.57237
Cacng4	8.70323	4.54433
Nr2f1	18.498	9.72857
Rasgrf1	25.9504	13.3691
Acaca	4.01626	2.1022
Vegfb	318.146	165.675
Tpp2	7.64408	3.95878
Ogfod1	4.69296	2.45291
Tnrc6a	4.73056	2.46799
Ncoa7	2.39836	1.24847
Bok	9.81109	5.0537
Gabra5	13.2786	6.77825
Bola2	35.9785	18.6842
Ndufa2	1094.38	568.841
Atp5e	296.172	154.42
Vstm2l	12.3409	6.32094
Luzp1	13.1503	6.78941
Dusp28	47.4747	24.3818
Purb	28.8639	14.9524
Add2	7.40973	3.81503
Pcdh7	6.61136	3.38655
Amer1	2.06234	1.05281
Mia3	10.2454	5.2446
AI314180	5.52793	2.84726
Bri3	8.96078	4.61391
Thrb	5.77284	2.97757
Enho	1130.17	581.233
Arid1a	6.39604	3.30199
Irgq	4.47988	2.28252
Fmc1	444.544	227.41
Map4k2	7.76569	3.94118
Mthfd2l	14.2185	7.29328
Clstn2	3.16054	1.61185
Smg5	8.13328	4.19061
Dpysl2	57.3302	29.515
Taf1	3.14044	1.61513
C2cd5	2.97625	1.51134
Trac	28.4628	14.3972
Cxxc4	3.50274	1.7915
Rtn2	19.2857	9.78846
Zfp560	7.23034	3.70242
Inafm1	22.1265	11.3144
Fgf11	4.24338	2.15462
Selenow	1866.46	954.029
Pip5k1b	1.64119	0.828197
Zbtb18	5.17336	2.64026
Trip11	2.67533	1.363
Senp5	2.73044	1.38694
Hes5	24.2445	12.1757
Ap3b2	19.986	10.1137
Kcnab3	18.6244	9.31365
Rusc1	10.7851	5.44199
Hexdc	2.18082	1.08435
Slc36a4	3.69983	1.8621
Stx1b	17.3909	8.71416
Rps28	72.6368	36.6707
Fxyd6	39.3128	19.4438
Tmem256	339.664	170.105
Impdh1	10.9451	5.41234
Ubn2	1.68664	0.840151
Atcay	7.42365	3.6961
Tomm7	180.729	90.3965
Gabrg2	6.38829	3.15647
Snrnp200	6.8736	3.41014
Chd3os	55.3491	27.4436
Mir124-2hg	13.8688	6.84656
Stard10	40.8668	20.2351
Fam120aos	39.4405	19.3723
Son	25.1118	12.4752
Zfp651	6.71633	3.35326
Akap12	2.59509	1.27924
AC134329.1	3.43334	1.68984
Tesc	28.3165	13.9127
Smarca2	24.1054	11.8855
Slc32a1	3.29827	1.61823
Cnot1	2.66446	1.31536
Adgrb1	11.852	5.83698
Rai1	2.17969	1.07082
Adgrb3	3.50474	1.70004
Camkv	13.6037	6.66161
Upf2	4.93692	2.42888
Smg6	5.48462	2.67305
Gfra4	17.3684	8.44736
Gdap1	13.5629	6.63138
Golgb1	5.03265	2.44637
Pantr1	32.6648	15.8993
Map2	27.7954	13.5398
Camk2n2	42.5571	20.8054
Fem1b	5.28317	2.57627
Ankrd35	5.25975	2.53151
Ppip5k2	4.58641	2.22655
Cadps	10.9269	5.27235
Kif21a	27.2162	13.204
Ctxn2	13.7962	6.69933
Pnisr	9.92867	4.77997
Ppp1r13b	6.64229	3.20136
Kcnip1	7.38755	3.57499
Carmil2	6.06825	2.92373
Ccdc88c	1.52086	0.730941
Zcchc14	2.44503	1.18331
Luc7l2	5.54958	2.6932
Nos1ap	5.04883	2.42642
Clec2l	46.4029	22.3052
Ets2	5.15462	2.49419
Syt4	15.1014	7.24595
Arfgef2	2.32991	1.10912
Mroh1	3.59253	1.71669
Cox17	20.7405	9.92862
Kmt2c	3.76851	1.81836
Snhg3	5.40094	2.58537
Rps15a	12.9008	6.23946
Bmpr2	2.77191	1.33072
Abcb7	1.92171	0.914766
Oprl1	9.28688	4.43752
Tnks	3.3227	1.59272
Ly6h	5.43666	2.5905
Nt5dc3	3.92975	1.87859
Esyt1	8.09427	3.82524
Snhg18	16.1845	7.77217
Rasgrp2	3.82009	1.8257
C920021L13Rik	5.74261	2.75249
Mypop	4.39022	2.11351
Ablim1	7.69101	3.66172
Kif1a	73.3828	34.8598
BC005537	16.7046	7.99854
Smim26	80.9561	38.7141
Cyfip2	29.0241	13.7615
Kdm7a	1.3906	0.663225
Vstm5	5.39928	2.54664
Ccp110	2.7832	1.33164
Apc	8.2466	3.92677
Rb1cc1	8.23286	3.89657
Slc12a6	3.40226	1.61953
Tmtc1	2.50446	1.18581
Rbfox2	2.25964	1.07905
Gigyf1	3.05758	1.46035
Tmem179	19.8969	9.36309
Kctd12	1.64972	0.788545
Epb41l1	13.4603	6.39175
Ythdc2	1.73907	0.81684
Rab3b	8.44914	3.9784
Fbxw7	14.0605	6.64321
Bdp1	1.66633	0.790366
Dnajc6	5.17447	2.44574
Clmn	3.8747	1.83096
Trp53inp1	2.3394	1.10581
Ptms	117.591	56.0142
Prrc2c	5.84581	2.75595
Rapgef6	3.12462	1.47374
Pcm1	6.02802	2.84562
Ralgapb	3.40098	1.60011
Nrxn2	6.5171	3.07875
Rptor	5.77894	2.7219
Fgfbp3	14.1174	6.57122
Ubr3	4.63804	2.16405
Atxn1	1.41036	0.662911
Ranbp2	3.07748	1.44124
Tubb3	124.312	58.0067
Rapgef2	2.63316	1.22776
Ss18l2	51.721	24.148
Syt1	4.80817	2.22107
Atg16l2	1.49453	0.689946
Cep85	5.29288	2.46453
Pianp	3.9173	1.80413
Fibp	66.2091	30.865
Gt(ROSA)26Sor	41.0585	18.9205
Ints1	5.90899	2.76664
Vps13b	1.42248	0.665117
Zmym2	3.23293	1.50203
C1qtnf4	34.4526	15.9799
D730003I15Rik	15.5865	7.20922
Clasp1	4.56006	2.1031
Camsap1	4.91678	2.28743
Epb41l4b	3.54672	1.6323
Tln2	5.69418	2.63124
Lhfpl4	6.86199	3.18303
Atp2b1	14.9501	6.8142
Cltc	29.2991	13.4648
Adgrl1	12.2427	5.63203
Caln1	13.147	6.03453
Kpna6	5.25677	2.4168
Mest	6.5393	2.98138
Wdr19	1.86726	0.850909
Pabpn1	13.4082	6.05496
Pdp2	2.87373	1.30783
Myh14	9.93564	4.53356
Lrfn1	3.36525	1.53287
Ubr1	4.56663	2.06934
Arl4c	3.17816	1.45082
Ice1	2.73036	1.23871
Akap9	4.68519	2.10716
Aqp11	1.75434	0.800381
Gabra3	3.49646	1.5888
Tbc1d30	2.45053	1.10475
Pnmal1	8.487	3.86714
Ttll7	20.7622	9.53117
Adra2c	2.67061	1.19549
Rims1	3.29914	1.49703
Rps18	85.7601	38.8555
Tmem150c	6.79826	3.0871
Arhgdig	32.587	14.6457
Ptch1	8.53614	3.84955
Atxn7l3	10.6194	4.83133
Rpl41	545.568	247.762
Myo9a	3.33881	1.49895
Mtcl1	1.92526	0.866896
Galnt14	2.46454	1.10246
Setx	2.1418	0.971016
Ift172	3.18156	1.43858
Eif4g3	11.2562	5.05739
Pitpnm2	4.18085	1.87501
Flrt2	2.42871	1.09472
Ralgapa1	8.40702	3.74617
Syce2	4.28002	1.93302
Lin7b	22.9942	10.3403
Prkce	5.71755	2.56736
Clock	3.00023	1.34654
Gabra1	2.32018	1.02377
Rps12	16.0101	7.24033
Ssh2	1.51811	0.681012
Orc6	34.9282	15.5542
Grm1	1.74022	0.768839
Snrpf	29.6211	13.0911
Kcnh2	4.30178	1.90905
Anapc1	3.01462	1.34725
Morc2a	2.45298	1.09946
AW047730	51.885	23.0607
Dock3	5.97558	2.63798
D130017N08Rik	5.17105	2.30987
Bcl2l2	8.57428	3.81718
Gabbr2	5.37973	2.35085
Epc2	2.03548	0.908218
Cpeb4	3.8501	1.70173
Plcl2	2.151	0.95226
Xiap	3.54576	1.58267
Chrna1os	8.42871	3.70263
Efna3	3.37281	1.46761
Ptprn	14.901	6.53395
Kifap3	37.368	16.4855
C230035I16Rik	27.8493	12.157
Wdr7	8.47354	3.74426
Ddhd2	5.49839	2.41812
Epb41l4aos	15.9654	7.05055
Tnik	3.35343	1.46418
Prrc2b	8.7113	3.82998
Bcor	2.59671	1.13457
Fam212b	3.15138	1.37034
Ube2o	10.1984	4.45672
Cep250	2.25133	0.98223
Stard4	3.55654	1.54807
Ddx17	8.21955	3.64739
Slc45a4	3.5194	1.53929
Jph3	20.7015	8.98214
Dlg2	1.97341	0.859171
Atg2b	2.06347	0.900042
Stxbp5	2.36521	1.0274
Snhg8	6.47928	2.84398
Nbas	2.72228	1.17872
Ago1	4.13655	1.79883
Necab2	8.29668	3.56556
Rgs17	4.95593	2.1466
Plxdc1	3.5807	1.54305
Per3	3.95012	1.70453
Cnnm1	4.29265	1.83021
Ep400	2.04631	0.88023
Cck	14.6432	6.29221
Cep350	1.73618	0.749042
Ubr2	4.75423	2.05365
Smim27	48.4948	20.9509
Zfyve9	2.97842	1.29609
Hap1	13.9514	5.90392
Nav1	3.41316	1.47662
Phf24	5.2964	2.25229
Supt6	7.05243	3.03214
Trpm7	3.11296	1.33311
Inpp4a	3.7615	1.60717
Zfas1	4.31526	1.8464
Enah	11.8346	5.10772
Prkab2	4.43105	1.90628
Gria2	4.65825	1.96223
Snhg6	17.5645	7.47954
Tmem238	16.5541	7.12265
Osbpl6	3.53421	1.50686
Kif1b	47.4386	20.2618
Plekha5	2.2937	0.966184
Ptprt	1.91598	0.812023
Dmxl1	1.63185	0.698027
Grk3	4.2087	1.78167
Flrt1	7.06658	3.02327
Itga3	5.34902	2.2544
Chrm2	2.98259	1.24542
Epb41	2.05335	0.870026
Slc17a6	12.146	5.07977
Neurl4	4.91363	2.06364
Sst	45.401	19.0257
Cntnap1	2.41551	1.01348
Myo18a	12.6122	5.28974
Mapk8ip3	21.7606	9.13025
Xkr6	1.55676	0.657828
Psmb5	200.656	83.7736
Spink10	4.04036	1.68379
Pou3f4	4.26591	1.80952
Epm2aip1	6.37984	2.66736
Ikbkap	6.67097	2.78995
Srrm3	4.017	1.67468
Ggnbp1	3.38754	1.40621
Hunk	2.04275	0.846118
Gadd45gip1	28.8911	12.0272
Paqr9	1.91631	0.790823
Pcp4	97.1389	40.2635
Mtor	4.25963	1.73619
Pdcd11	3.10083	1.28921
Baz2a	2.26212	0.943203
Kcnt1	3.31753	1.34207
Nr3c2	5.51592	2.28533
Pcdh19	1.46833	0.601947
Chd6	6.67738	2.7357
Hectd1	9.78706	3.99704
Zfp950	4.6298	1.8731
Kcnb1	2.0314	0.822223
Snhg12	8.68747	3.56995
Nat8l	22.3019	9.06865
Epha10	3.87505	1.55532
Samd4	3.40048	1.40511
Nrg1	3.35292	1.36058
Kcnc3	15.9216	6.42577
Grid2	2.71802	1.1087
Herc3	7.66422	3.09069
Lypd6b	9.30988	3.74758
Pds5b	3.45541	1.40613
Helz	2.5683	1.03877
Kif5c	37.6177	15.1205
Hivep2	2.47454	1.00452
C130071C03Rik	4.03368	1.62707
Atl1	8.14958	3.23586
Clmp	5.31764	2.12162
Fam169a	1.50638	0.601248
Atp2b2	28.1256	11.2256
Kcnma1	3.33836	1.32923
Gprasp2	28.4022	11.2904
Ackr1	4.9009	1.9494
Lonrf2	8.19812	3.28572
Ccdc73	1.91339	0.774385
Kcnab2	38.3161	15.2599
Ajap1	6.43145	2.52908
Micu3	15.6119	6.21708
Cit	11.7734	4.69386
Ntng1	2.10125	0.825239
Akt3	4.8653	1.95998
Zyg11b	6.7227	2.68392
Atp8b2	3.66044	1.42343
Pcsk2	5.87205	2.29924
Agrn	2.27176	0.883453
Ina	82.6375	32.403
Fbxl19	1.4593	0.572476
Uhrf1bp1	1.45876	0.573137
Kcnj3	2.13438	0.833782
Ccdc85c	3.5054	1.38604
Lgi2	9.60249	3.75595
Cbarp	8.7583	3.43507
Tenm4	5.24257	2.04197
Taco1os	9.68682	3.7691
Kcnc2	1.91166	0.734296
Aak1	3.53333	1.36897
Atad3aos	8.11536	3.17231
Myt1l	7.61053	2.93681
Pomc	6.17011	2.40251
Sphkap	2.68221	1.0324
Grin1	9.62152	3.71474
Tmem240	1.71058	0.652044
Psd3	1.9693	0.752089
Il15	5.12286	1.93432
Gad2	5.57725	2.1321
Rapgefl1	1.53533	0.578188
Trrap	3.00319	1.14492
Spry2	14.6042	5.67182
Pantr2	3.57534	1.35566
Pmepa1	24.6169	9.40042
Ncor2	3.87715	1.48139
Cplx2	7.52736	2.88005
Snhg4	4.60999	1.76453
Rpsa	69.0496	26.3668
Ar	1.79297	0.678085
Matk	14.8303	5.55366
Prss12	3.25782	1.21733
Tnfsf13os	4.51879	1.72101
Slc4a10	1.78779	0.670269
Kmt2a	2.30467	0.872381
Dnm3	17.8573	6.71723
Celsr2	7.83772	2.943
Mtx3	3.15889	1.19356
Syt5	5.62995	2.09093
AV356131	12.1515	4.49053
Entpd7	1.49539	0.548748
Fry	4.21694	1.54474
Cdk5r1	2.39113	0.895567
Sez6l	2.09955	0.772192
Rgs11	4.7749	1.73711
Adarb1	5.37432	1.98428
Igsf3	1.62593	0.597803
Panx2	5.78198	2.1165
Med23	1.6144	0.594681
Cep164	1.68777	0.620518
BC005561	4.41239	1.6131
Zfp871	5.20075	1.89819
Tac1	6.73951	2.42906
Cenpb	11.8308	4.39262
Fam57b	8.6827	3.20812
Srgap3	7.82123	2.87787
Chrna4	6.37415	2.34196
Tnk2	14.5544	5.32203
Slc25a36	3.32046	1.20637
Snhg20	8.44905	3.05688
Slc7a1	2.04024	0.737764
Nuak1	3.19175	1.17718
Megf8	3.96461	1.44364
Cttnbp2	1.92085	0.690181
Rap1gap2	4.07074	1.45331
Vwa5b2	3.38654	1.20233
Kcnc1	11.1605	3.99196
Tnrc18	2.28209	0.825382
Ckmt1	140.916	50.0695
B4galt6	4.944	1.77705
AC158605.1	1.97446	0.697555
Cpne4	1.79709	0.635051
Camk2n1	41.3538	14.8094
Plcxd2	2.8006	1.00182
Pou3f2	12.7617	4.54075
Scn2b	4.19248	1.47852
Trio	2.91204	1.031
Sox1ot	2.60745	0.912203
Sgsm1	5.23627	1.8279
Flt3	3.6081	1.25616
Raph1	1.47925	0.520892
Gls	5.30879	1.8365
Sipa1l1	4.61446	1.60114
St8sia3	2.21627	0.759238
Adam23	10.0994	3.46279
Deaf1	1.56434	0.536883
Zfyve28	4.53328	1.55004
Ppp4r4	2.76171	0.938192
Dock9	4.67438	1.60374
Ppfia3	2.88148	0.97929
Pnmal2	23.657	8.14148
Nlgn2	3.34142	1.13657
Usp29	2.01755	0.689541
Mga	2.70063	0.928174
Tdg	3.66578	1.22848
Bptf	5.93567	2.05141
Rims3	3.91895	1.34246
Tspoap1	2.09765	0.697606
Cacna1a	2.48549	0.829565
Sv2b	6.56304	2.17276
Chd8	2.26131	0.763006
Far2	2.28002	0.760151
Peg3	17.5197	5.87004
Plekha6	5.61671	1.86314
Slc36a1	2.24283	0.746338
Mical3	2.826	0.940023
Ttbk2	5.09097	1.68429
Mllt6	3.11674	1.04681
Camk1d	7.21745	2.38791
Spock2	12.722	4.14794
Nefl	478.814	156.448
Huwe1	4.7387	1.54735
Zswim8	2.93633	0.954382
Map1a	30.8588	10.1665
Dlgap3	3.0137	0.984206
Ylpm1	4.44381	1.44362
Gria3	6.06747	1.96812
Lmtk2	2.35769	0.760606
Etl4	1.85047	0.595116
Tnfaip2	5.64052	1.84169
Ppp1r3e	3.52237	1.14757
Hspa12a	11.5162	3.69137
Wdfy3	8.64293	2.79814
Fryl	4.35406	1.40385
Peak1	1.78315	0.56864
Camk2a	1.68456	0.542571
Synj1	16.4037	5.24629
Csrnp3	1.5862	0.508879
Kcnk4	1.92751	0.605242
Ucp2	79.1119	25.0979
Frrs1l	6.37423	1.99274
Zfp804a	1.8206	0.572593
Arhgap20	2.7899	0.874352
Slc25a47	9.67445	3.08663
Slc7a14	4.40895	1.38465
Ubr4	5.85418	1.84493
Akap11	6.96617	2.18558
Rab26os	1.81923	0.566413
Dennd5b	1.57434	0.494187
Cacng2	5.97328	1.87343
Gfod1	2.61537	0.819334
Slitrk5	2.4692	0.750037
Usp34	2.42232	0.755009
Nrxn3	10.5395	3.22291
Plxna4	2.64146	0.812194
Scn2a	1.81333	0.548168
Hcn1	1.64315	0.498817
D430019H16Rik	1.61936	0.494016
Nbea	4.38223	1.33692
Ano3	2.0304	0.621382
Ppargc1b	2.89356	0.881851
Ppm1e	3.68876	1.11443
Slc12a5	12.6092	3.73624
Apc2	6.98416	2.07418
Madd	5.74319	1.70414
Zfp125	2.2465	0.677573
Scoc	122.514	36.0589
Tac2	7.44987	2.20665
Zc3h7b	2.56562	0.767204
Nexn	7.94669	2.34217
Cdr1	12.9366	3.76661
Kcna2	14.3211	4.12194
Myo5a	10.4744	3.00669
Inha	1.80859	0.522359
Nefm	368.77	104.62
Gng13	12.5205	3.58538
Celf3	1.76558	0.502564
Rph3a	35.7352	10.1183
Opcml	2.69409	0.759526
Strip2	2.21597	0.620653
Atf5	7.72499	2.21294
Nrgn	4.68271	1.29544
Syt7	4.32764	1.21667
Hectd4	3.62669	1.00264
Dmxl2	7.73412	2.14865
Chd5	3.26639	0.91016
Ttc39b	3.0487	0.843539
Chd3	3.6563	1.02205
Gprasp1	38.3309	10.5036
Scn1a	16.7206	4.55292
Nalcn	2.16999	0.578418
Cox8b	33.5135	9.1487
Abca5	2.13801	0.582865
Usp13	2.81906	0.762781
Kcng1	1.61732	0.438626
Trpm2	2.23689	0.592581
Mapk8	2.43688	0.652128
Herc2	5.06895	1.35866
Enc1	1.5958	0.429349
Scn4b	14.3582	3.7857
AC138177.5	2.50565	0.669902
Mcf2l	3.181	0.837564
Fam228b	23.2027	6.14348
Dcp2	1.9612	0.521945
Birc7	5.11629	1.32898
Kif5a	41.8022	10.9464
Mapk8ip2	31.7869	8.25513
Tanc2	5.29866	1.37097
Myh10	12.7483	3.27513
Macf1	3.52513	0.901175
Fam135b	2.05212	0.525391
Ank3	16.0827	4.11229
Grrp1	2.9266	0.743156
Unc13c	9.39515	2.39719
Adcy9	3.45241	0.880358
C030005K06Rik	2.33548	0.596215
Vps13c	2.04033	0.512219
Nefh	253.665	63.4304
Birc6	3.06916	0.773881
Plec	8.48306	2.11345
Kcnj11	2.47843	0.623788
Tbc1d9	1.72379	0.424373
Prune2	8.02523	1.96902
Hipk4	5.8325	1.41522
Pthlh	2.33838	0.579023
Disp2	15.9237	3.77903
Shank1	8.27715	1.99214
Tro	10.9279	2.62068
Adcy1	3.04197	0.724074
Sptbn4	2.05147	0.473375
Itpka	3.20353	0.742798
Pgm2l1	5.33497	1.2303
Mycbp2	11.1174	2.52447
Dzank1	10.3518	2.3588
Unc80	5.55091	1.24895
Scn8a	11.1265	2.50571
Ank1	2.96629	0.660272
Sacs	4.0716	0.894888
Akap6	6.0387	1.31758
Iqsec3	4.18724	0.907096
Ppp1r9a	7.27729	1.56278
Atp8a2	4.75217	1.00576
Sptbn1	30.2297	6.39776
Cgnl1	11.5212	2.44511
Syt2	15.0086	3.15334
Rasgrf2	5.37375	1.13364
mt-Co1	65.7407	13.2293
Dync2h1	3.18553	0.654468
Syne1	2.31576	0.4717
Gpr158	1.94427	0.396615
Kcnq2	4.43981	0.889855
Cntnap2	3.42857	0.689131
Herc1	4.70916	0.930347
Pcnx2	1.89734	0.360423
Arfgef3	3.11167	0.595558
Hecw1	4.46398	0.839119
mt-Cytb	53.38	9.85775
mt-Nd5	13.3406	2.38864
mt-Nd2	22.1961	3.93236
Dst	10.4108	1.84223
B230311B06Rik	88.9914	15.9007
Dync1h1	21.5308	3.79223
Pclo	2.04385	0.360241
Dnajc28	2.30086	0.391964
Snhg11	39.6903	6.55958
Sptbn2	5.13192	0.849477
Sptan1	39.6146	6.47036
Unc13a	2.9604	0.483809
n-R5-8s1	7.72905	1.24594
mt-Nd4	20.769	3.14863
mt-Nd1	90.6365	13.6341
Sptb	4.90101	0.713168
Ccl27a	29.1053	4.15584
mt-Nd6	23.8112	3.40128
Malat1	101.425	13.9145
Meg3	18.876	2.4767
H2-T24	1.94526	0.241317
Snhg14	3.63877	0.345252
Mocs1	5.38051	0.470278
mt-Rnr2	81.3131	6.77091
mt-Rnr1	16.3305	1.2653
Ryr2	2.43621	0.188598

## Sheet: 1E
Genes induced > 2fold late-stage MAPT-P301S vs WT	Log2FC gene-expression early-stage MAPT-P301S vs WT
Sgk1	-0.990302
Cav1	-0.59638
Cebpb	-0.463361
Matn2	-0.4326
H2-K1	-0.349647
Pros1	-0.330492
Hist1h2bn	-0.292583
Prelp	-0.288236
Hba-a1	-0.259416
Acsm5	-0.256903
Eri1	-0.251103
Eogt	-0.238231
Cchcr1	-0.189083
Ajuba	-0.170858
Lpl	-0.163393
Pawr	-0.155553
Slc14a1	-0.142373
Slc2a4	-0.130336
St6galnac3	-0.111516
Mapkapk3	-0.107377
Hmox1	-0.100123
Rad51	-0.0801726
Aldh6a1	-0.0787936
Cav2	-0.0735715
Enox1	-0.0725623
Irgm1	-0.0652421
Plscr2	-0.0450414
Egr1	-0.0340367
Rhbdf1	-0.0289669
Tekt1	-0.0283669
Casp12	-0.0231701
Dab2	-0.0185411
4931414P19Rik	-0.0160951
Sulf1	-0.0118031
Lgi4	-0.0068921
Zfp143	-0.0063781
Il17ra	-0.0051254
Col9a3	-0.0001902
D2hgdh	0.00086807
Glipr2	0.00229893
Angpt1	0.0238009
Gpam	0.0272098
Plin2	0.035512
Riox2	0.0479656
Ifit1	0.0524412
Sync	0.0534052
Crip2	0.0619896
Kctd10	0.0662857
Pdia4	0.0706187
Irf9	0.0731343
Hpgd	0.0769641
Naglu	0.0801249
Arhgap18	0.0935306
Gbp2	0.096611
Igsf1	0.101494
Fas	0.103528
Rflna	0.103891
Mcm6	0.117704
Manba	0.122417
Crlf1	0.123083
Pgm3	0.123614
Vwa1	0.12488
Prdx6	0.143617
Plat	0.145578
Gfpt2	0.149936
Taf9b	0.151521
Cnn3	0.157404
Casp1	0.162665
Gdpd2	0.16269
Palld	0.163527
Hcfc2	0.164306
Lgals3bp	0.166013
Pkn1	0.173185
Capn2	0.174033
Nek6	0.184857
Maff	0.19048
Slc2a10	0.191125
Msn	0.194144
Sel1l3	0.200319
Plcd4	0.201525
Trim62	0.202325
Cyr61	0.204132
Tgm2	0.204342
Slc15a4	0.206157
Pdia3	0.208117
Pdlim4	0.208546
Nfkbie	0.209874
Clu	0.210003
Trim47	0.211615
Thbs2	0.216703
Spc25	0.21771
Slc43a3	0.219524
Mvp	0.223512
Klc3	0.228364
Cttn	0.232066
Rlbp1	0.235119
Asap3	0.252181
Grn	0.267514
Serping1	0.270023
Rasl11a	0.273669
Cd9	0.274922
Tppp	0.280748
Aspg	0.286287
Sipa1	0.289879
Jak3	0.295039
Gch1	0.296609
Fos	0.298404
Rnase1	0.303904
Arhgef37	0.304409
Nfil3	0.307101
Cd14	0.318781
Lig3	0.322236
Il13ra1	0.32709
Ctsb	0.330591
Ip6k3	0.338694
Csf1	0.339129
Dmp1	0.358084
Gfap	0.368199
Lgals3	0.373082
Anxa3	0.377208
Synpo	0.379844
Rgs20	0.386081
Rasgef1c	0.393064
Rhoj	0.409839
Ccnd1	0.413007
C4b	0.419572
Neto2	0.426788
Lrtm2	0.438268
Anxa2	0.443388
Prss30	0.444543
C1qb	0.445602
S100a11	0.44899
Tagln	0.45858
Afap1l2	0.463241
Adam17	0.463353
Donson	0.464294
Hspb6	0.479874
Vim	0.480952
Hexb	0.483905
Dusp5	0.521102
Wisp2	0.521925
Cebpd	0.522317
Akr1b8	0.543142
Tubb6	0.549259
Ppt1	0.553087
Folh1	0.560473
Junb	0.56057
Ecm1	0.577735
Clic1	0.578775
Ggt5	0.583512
Laptm5	0.588589
Mylk	0.59117
Fcgr3	0.601798
Pqlc3	0.604568
Slco2b1	0.613113
Ucn	0.617878
Dhrs1	0.617895
Layn	0.636603
BC022687	0.650622
Sfxn4	0.654841
Ctsc	0.663921
Ptpn6	0.67042
Klk6	0.679722
Tagln2	0.689714
Capg	0.726836
Sbno2	0.727115
Fcrls	0.73415
Csf1r	0.756427
4833423E24Rik	0.817239
Fmod	0.819006
P4ha3	0.826668
Arpc1b	0.829256
Opalin	0.83423
Fermt3	0.837747
Gpnmb	0.840894
Tnfrsf12a	0.847964
Cela1	0.859835
Tm4sf1	0.86519
Ctss	0.877621
Gabra2	0.893047
C1qa	0.913935
Capn1	0.922826
Cox7b2	0.937309
Grik1	0.972692
Cd34	1.02499
Matn4	1.05389
S1pr3	1.10406
Tsku	1.11111
Dlk2	1.11831
Cd68	1.12163
Hddc3	1.13674
Gprc5b	1.14304
Serpina3n	1.19235
Pla2g5	1.21053
Ap5b1	1.388
Hspb1	1.40635
Timp1	1.44179
Zfp691	1.44528
Bcl3	1.58154
Socs3	1.67204
Paip1	1.78974
Klhl35	1.84979
Gm11361	2.23451
Eno1b	2.23793
Wdfy1	2.50183
Gm10093	2.69145
Gm20075	2.72565

## Sheet: 1G,H
	Control Astrocyte gene-expression 6 month Cortex (avg_fpkm)	APP-PS1 Astrocyte gene-expression 6 month Cortex (avg_fpkm)
App	102.117	369.768
Prkcd	5.86805	12.3974
Hist1h1d	1.85322	3.24844
Penk	46.9857	87.9155
Crym	16.7302	33.5289
Sh3rf2	0.86397	1.67199
Pvalb	5.30742	10.1275
Irx1	0.575247	1.47966
Spock3	8.1261	14.2405
Prnp	181.556	255.481
Rpe65	14.0984	7.19143
Tnrc18	72.505	40.6517
Tmem267	1.98371	0.88106
Bahcc1	9.08422	5.0331
Pou2f1	4.22317	2.43609
Vegfa	50.4611	29.361
Tnc	2.71835	1.50267
Tet2	5.79031	2.93825
Tet3	7.92299	4.84252
Nr4a1	25.6143	12.3715
Bcor	15.2652	7.7337
Arc	41.9992	22.4997
	Control Astrocyte gene-expression 12 month Cortex (avg_fpkm)	APP-PS1 Astrocyte gene-expression 12 month Cortex (avg_fpkm)
gene_name	0.619111	1.63955
Bcl2a1b	1.29331	1.95726
Prr36	1.51801	2.14834
Dcaf1	22.0533	28.2333
Blvra	6.52821	8.12205
Rnf123	12.9375	16.4211
Ddx46	5.26136	6.85063
Ubap2	1.22294	1.73807
Nwd2	2.25199	3.17545
Sidt1	9.8969	14.7423
Isg15	4.14407	5.5821
Relt	7.74945	9.76578
Mfhas1	9.83063	12.4486
Minpp1	2.6723	4.26855
Gpc4	2.6259	3.70627
Dennd6b	48.6165	62.1133
2210016L21Rik	3.17167	4.05923
Gcc2	8.24266	11.0776
Thoc5	1.6785	2.35926
Shtn1	40.6614	51.89
Fxyd7	5.19011	6.95805
Ints3	4.19008	6.95028
Plscr2	101.207	145.688
Tmem176b	1.53471	2.17073
Slitrk1	20.3181	24.7995
Zmiz2	15.8852	21.9028
Rit2	4.70271	6.59305
Clcn2	1.81344	3.55278
H2-Ab1	1.10521	1.68051
Chrd	1.37581	2.29763
Casp8	8.61172	10.8903
Btrc	0.820442	1.4739
Spint1	5.68947	7.76484
Msh2	28.3586	35.2882
Fto	2.63795	4.31415
Gpr6	1.77043	2.64734
Adamts4	3.92273	5.21034
Ctc1	8.41922	11.0328
Ripor1	25.6344	33.8394
Snx32	14.5623	18.6994
Rars	8.87315	11.4432
Galk2	13.4324	18.1046
Gpr88	0.819451	1.21425
Wdr19	9.70439	12.9865
Eepd1	2.56521	3.42162
Atp9b	2.63071	3.62228
Ehbp1l1	2.63364	4.264
Cxcl5	10.5575	14.6982
Spata2l	1.70538	2.36597
Kcnq5	20.5358	25.4181
Fbxo25	2.67474	3.88746
Cplx3	2.22325	3.08014
Akap1	1.21965	1.83738
Angel1	2.28499	2.93052
Anapc1	5.67652	7.53787
Ttll11	5.80234	7.60384
Smpd3	24.5758	31.7494
Usp14	2.67056	3.76253
Rbm19	8.22218	10.7227
Dpp3	33.432	41.54
Mfn2	1.53978	2.30815
Kcnh2	24.8527	30.3976
Nap1l1	5.78325	7.78315
Slc4a1ap	74.4377	90.1541
Ttc3	2.1337	3.1319
Gtf2ird2	13.0602	18.2972
Kcnip4	31.208	45.2492
H2-K1	9.34019	12.305
Myo18a	2.09297	2.80039
Ermp1	20.7053	26.3031
Ap1b1	2.57226	3.73857
Bgn	22.1306	31.1593
Hexa	30.0275	38.9297
Pfkp	9.71989	12.8632
Parp1	12.0298	15.9961
Pafah1b3	1.64528	2.43298
Mrgpre	4.91389	6.52553
Snx14	10.801	13.8992
Dtnb	8.69752	11.2179
Jakmip2	5.34797	7.15264
Eps15l1	18.3544	22.9485
Copa	4.97802	6.76712
Arvcf	16.0148	20.0685
Dync1li2	64.1759	77.3537
Kcnip3	11.71	14.9745
Mars	2.5873	3.43631
Ppp1r12b	21.5846	27.1379
Rcc2	7.94255	10.5342
Qars	2.04968	2.8243
Nup214	4.14886	5.59933
Slc4a10	1.06919	1.59319
Usp29	290.002	385.701
Ywhah	3.00154	4.13169
Clmp	7.60935	10.4436
Celf3	8.23492	10.4128
Pgm2l1	3.24314	4.74148
Gls2	5.91597	8.24462
Coro7	8.47819	12.2268
Clip1	5.77609	7.96621
Slc7a5	3.02491	4.42015
Ddx10	14.1514	19.6001
Susd4	4.02945	5.45705
Cherp	1.69183	2.39519
Mical3	4.64734	6.37691
Kctd10	3.44803	5.37242
Rin1	3.22517	4.66835
Adck5	165.972	210.697
Gpi1	15.238	18.7161
Usp10	3.91892	5.36596
Slc29a2	10.8819	13.9861
Adgrb1	110.694	140.561
Arpc1a	5.34704	6.74036
Rptor	4.00037	5.18729
Zfp638	6.79182	9.49203
Ctps	7.69354	11.6126
Dgat1	4.28656	6.01471
P2ry12	3.41965	4.93275
Abca2	1.76091	2.55442
Abca1	6.60245	8.36981
Foxp1	1.73692	2.38759
Srrm4	4.91679	6.55981
Bcl11a	8.84311	11.3126
Nfx1	19.3017	24.6362
Ahi1	5.8258	7.79647
Gabrb1	2.53012	4.02556
Rhov	3.91743	5.71099
Usp33	3.73905	5.27846
Ccdc9	13.038	16.6953
Sugp1	24.0705	30.6189
Copb2	2.71499	3.61502
Nipal3	9.18467	11.8561
Lgi4	3.56303	5.21222
Synj2	2.46149	3.49867
Otulinl	9.58573	12.3332
Chd4	2.10794	3.66554
Epor	2.30839	3.38065
Rassf5	3.29242	4.60362
Exog	4.91712	6.60399
Mybbp1a	2.89827	3.90919
Neo1	1.45168	2.12451
Ttc13	0.985418	1.58306
Agbl4	11.5064	15.2861
Cnksr2	14.3855	17.8116
Nemf	9.22732	11.9894
Vps16	8.53797	10.6709
Sbf1	1.1477	1.90133
Ccdc112	3.98492	5.49214
Ahcy	3.01511	4.3794
Zdhhc22	2.48235	3.50283
Frmd5	1.90417	2.70056
Boc	6.69292	9.08669
Ftsj3	0.83941	1.71573
Ncf4	31.0447	38.6503
Dgkz	73.2566	99.2981
Ncald	3.39944	5.75394
Bid	2.18774	3.36571
Pdlim1	18.4074	23.159
Nprl2	8.39305	12.2245
Ptprf	156.41	200.029
Atxn10	1.19965	1.69056
Rimbp2	18.4426	26.7799
Prkcsh	1.43243	2.51367
Sstr1	3.87461	5.32906
Vps8	2.64427	3.66566
Mcf2l	9.72969	13.6358
Hgsnat	4.71483	6.51497
Pck2	8.20489	10.4876
Vps39	6.72117	8.39474
Cand1	19.5766	26.326
Dnajb11	6.45786	8.27877
Usp47	1.409	2.11349
Wdr81	1.24641	1.8459
A2ml1	1.97835	2.9187
Galnt6	50.5712	66.0443
Cmip	27.228	34.2867
Lztr1	4.08839	7.09076
Tnnc1	3.6008	5.01567
Tmem104	3.05296	4.33465
Reps2	4.89068	6.73223
Bcas1	0.951368	1.72107
Adamtsl4	10.2208	13.0475
Tmem184b	16.4572	24.0057
Ddr1	1.33979	1.96119
Slc36a1	1.08297	1.86039
Zbed5	4.28501	5.82352
Fbxl2	2.00714	2.72684
Peak1	8.29155	10.8948
Me2	1.7014	2.32933
Synm	10.2687	13.4908
Katnb1	0.771802	1.34488
Flt3	35.5672	45.2794
Glyr1	15.1452	21.7634
Tnfrsf1a	5.30799	6.99916
Pcyt1b	6.66023	9.22045
Mocs3	1.39929	2.04766
Mdga1	9.36356	13.6029
Sipa1l1	18.3565	23.3618
Vps53	1.38733	2.70678
Ctsc	4.99488	6.71935
Tspyl3	129.951	168.209
Otub1	383.138	513.682
Snap25	243.135	304.548
Ywhab	22.3695	32.3766
Ctsl	11.9846	15.4107
Elavl3	23.9867	36.4761
Sil1	34.8846	47.4916
Ppt1	6.2646	8.15402
Irgq	22.6846	28.366
Nfe2l1	11.0552	14.2635
Ttll7	3.53116	4.88565
Cttnbp2nl	13.4514	17.9551
Eftud2	42.9404	54.8895
Ctnnb1	1.42562	2.28782
Npas1	0.842535	1.24679
Cers6	3.37614	4.83969
B4galnt4	1.7596	2.96576
Pnoc	5.57377	7.77251
Erc2	190.733	235.303
Olfm1	1.21212	1.70698
Ttc39b	35.7467	45.9605
Trpc4ap	19.6931	26.2295
Tm9sf2	4.11894	5.8874
Adam9	1.16232	1.80676
Il1rap	4.25015	5.43064
Elp1	16.7141	21.6624
Elp3	0.82213	1.40971
Filip1	3.70617	4.78245
Dmxl2	56.1284	68.265
Tpm3	1.38166	2.54432
Irf5	5.28998	6.78654
Bace1	4.09928	5.6786
Tmem214	6.6501	8.60435
Dpy19l1	2.31488	3.297
Tox3	5.57742	7.23378
Hivep2	8.05871	12.3946
Slc12a9	24.6322	32.2203
Paf1	1.83188	2.6927
Wdr17	7.49514	10.4378
Map6	11.551	15.6489
Snd1	2.09348	2.79377
Dock9	2.28178	3.24451
Tiam1	51.8619	72.9243
Rgs4	16.6913	21.3804
Slc9a3r2	48.5004	62.6083
Necap1	5.3701	6.62927
Tanc2	4.04172	6.23927
Plpp4	13.7882	18.7047
Safb	4.19119	5.77155
Ints1	1.22381	1.98432
Tap1	17.9577	23.7172
Nckipsd	1.01758	1.57308
Carmil3	3.98097	5.73924
Gnas	2.14199	2.69923
Ubr4	2.57482	3.73541
Incenp	1.92388	2.83353
Gria4	5.72322	7.44571
Apc2	87.9944	125.599
Dkk3	6.35003	8.42431
Man2a2	6.98575	9.529
Vstm2a	1.78674	2.86727
Grm4	2.60806	3.82099
Ldlr	1.56556	2.42869
Net1	4.08182	5.8892
Lrfn1	3.71636	5.07077
Rims4	18.7334	23.4611
Grk2	3.05278	4.5472
Qsox1	2.36487	3.25714
Mamld1	14.6661	20.5195
Tppp	1.0264	1.94312
Sun2	14.4542	19.0796
Thumpd1	11.1085	14.4168
Arhgef4	21.6568	29.7759
Rasgef1a	33.012	44.6853
Adap1	103.18	137.061
Chn1	25.5464	32.3827
Trim28	3.21494	4.099
Cntnap2	4.4225	6.11423
Tpbg	3.83127	5.0197
Usp48	6.12911	8.66299
Neurod2	5.8039	7.60806
Fuca2	4.21106	5.90132
Tfrc	75.3585	95.8579
Rogdi	4.3942	6.83035
Ifi35	0.921524	1.49969
Phka2	3.30434	6.22304
Cartpt	197.444	264.467
Lamp1	6.15365	8.55583
Lrrc49	21.5311	27.0444
Kif1b	3.2128	5.33308
Unc93b1	9.80076	12.8094
Brsk2	2.58722	3.59895
Ppm1e	3.19817	4.51475
Gabrb3	3.12656	4.59147
Chst8	1.35715	2.09651
Slc7a6	4.87218	7.51139
Inpp5j	0.810036	1.21617
Zzef1	21.6038	28.2958
Fbxo31	7.32476	9.89753
Vars	17.8767	22.8226
Blmh	11.0098	14.7887
Atf6b	5.93832	8.38066
Hs3st1	6.00054	8.75924
Ext2	1.20695	1.65483
Arfgef3	2.14404	3.36569
Gbp2	11.387	15.8524
Porcn	13.7943	18.3302
Ccar2	3.39982	4.67492
Mum1	5.83229	7.67012
Ankrd12	71.5067	102.821
Ctsz	2.02955	2.85938
Usp35	1.07237	2.11581
Fas	11.5337	15.7301
Mpp1	4.12038	5.63351
Exoc1	11.383	14.7668
Gtpbp1	15.193	18.7797
Nat8l	21.081	27.2783
Gripap1	12.9978	16.7813
Fam20c	20.6412	26.1899
Ppm1g	40.8622	50.7376
Camk1	1.71602	2.50245
Acvr1b	6.08624	7.65835
Ankrd17	180.877	245.185
Sst	1.94849	2.7295
Sema6a	5.85115	7.97702
Map2k7	0.919238	1.53745
Coro2a	22.4215	30.4622
H2afx	4.87641	6.73659
Tbk1	11.857	17.4951
Spns1	5.16374	7.24596
Lrpprc	20.9449	27.5947
Vps51	132.95	167.49
Napa	7.0898	10.4713
Cdk5r2	2.11692	3.13926
Gcn1l1	8.18711	10.4501
Nrd1	8.5271	11.1794
Peg3	2.64833	4.2468
Lipa	12.1998	15.8593
Kat2a	1.53725	2.81216
Col6a1	6.22471	8.30463
Atg9a	2.50287	3.93994
Akap5	6.45996	9.58883
Rxrg	8.67149	11.49
Dpf1	3.5442	5.0318
Csf1	3.77596	5.21577
Creg2	2.01081	3.19212
Kctd8	2.99117	4.41175
Plec	8.71799	11.2323
Kctd3	2.48168	3.59108
Rgs17	8.19454	11.0694
Rab3gap1	12.6273	16.2333
Nsun2	3.45407	5.0045
Tmem63a	4.61091	6.43568
Epm2aip1	18.6327	26.7626
Actn4	132.977	195.448
Pcsk1n	12.1049	15.9564
Tmem35a	0.799926	1.5366
Ap5b1	8.01823	11.3973
Atg16l1	1.16005	1.94378
Iqgap2	56.4951	78.2478
Cadm1	45.0317	62.0556
Dctn1	84.2335	112.141
Emc10	1.5217	2.23327
Smc2	11.9424	15.6915
Bag6	20.1825	25.7172
Cdc37	8.04284	10.4515
Chd3	1.01639	1.71764
Pcdhb7	91.8453	122.732
Apbb1	14.8024	20.5019
Rwdd2a	6.33875	8.45635
Afdn	0.842415	1.67412
Tmem132e	1.13884	1.71742
Osbpl3	1.69514	2.54234
Pelp1	8.40109	10.6923
Aimp1	6.65707	8.7131
Vopp1	75.527	98.5482
Cct7	1.07612	1.54846
Dnajc13	2.52691	3.709
Syt16	3.19105	4.75901
Stxbp2	5.33293	7.49371
Ctr9	1.59312	2.36384
Cdh8	47.2028	60.7131
Eif3c	1.83426	2.85593
Strip2	2.38433	3.65784
Slc9a9	4.94215	6.56158
Btbd9	22.0034	28.7448
Cdk11b	1.12266	1.84328
Sema5b	5.5865	8.18649
Serping1	2.03467	2.93493
Stt3a	5.3918	6.99072
Slc37a3	33.1787	44.8559
Wasf1	4.27683	5.94373
Fam189b	14.4755	19.9241
Dgat2	9.30369	12.3151
Hspa4l	6.09651	8.39068
Mta3	4.15479	6.69456
Smoc1	1.86156	2.66295
Cul9	3.67236	5.11781
Ubash3b	2.94489	4.30153
Slc35f1	3.92834	5.59013
Eif2b3	206.234	277.681
Ppp2r1a	16.4052	22.465
Eif4g3	35.1298	46.9863
Abcf2	11.1909	14.8763
Nup88	4.91076	7.18544
Ip6k3	81.6119	109.731
Npdc1	3.76732	5.83715
Plat	2.73417	4.22386
Fbxw17	2.52698	3.59843
Acsl1	0.828191	1.4046
Patj	8.08639	10.5302
Ppp1r12a	3.502	5.35043
Mthfd2	32.7722	45.7492
P4hb	9.46859	11.8417
Dnajc18	4.05419	5.62022
Rapgef5	25.9761	33.6503
Kif5a	27.6311	38.5901
Lin7b	1.99236	2.53494
Syne1	17.2809	22.5286
Ttc7b	10.3176	13.3528
Pum1	1.06779	1.77001
Ptprn2	2.73986	4.15075
Tmem209	4.38468	6.07406
B3galt6	7.04374	9.28981
Srpk1	1.23783	1.85181
Gemin5	6.03554	8.79535
Prickle1	1.24037	1.93027
Myo1b	10.62	14.6251
Irgm1	11.2002	16.2821
Prrx2	960.602	1201.61
Calm2	11.0726	15.218
Plpp1	13.9253	17.9869
Dusp8	3.43654	4.69466
Ddhd2	3.90476	5.79696
Arhgap33	4.06148	5.47195
Dcaf5	10.5042	15.0887
Prrc2b	20.2578	28.9715
Isyna1	1.76611	2.67923
Prdm8	8.52393	12.4055
Ankrd34a	13.5402	18.8805
Sh3bp5	3.21075	5.41559
Frzb	7.42191	9.6232
Atmin	0.831216	1.39667
Cpm	28.9847	41.0427
Matk	1.31874	2.1234
Myo1d	4.83836	6.488
St8sia5	1.91772	3.09535
Sh3bp4	31.4649	41.5106
Psmd1	4.69805	6.21127
Mau2	3.75599	5.13344
Ufl1	0.875829	1.43351
Foxp2	3.71978	5.2227
Pak3	19.5217	26.9966
Abcf3	6.49213	9.44193
Chst12	8.50594	11.254
Ddx27	1.30172	2.25225
Mthfd1l	0.739532	1.37825
Moxd1	76.2121	94.9992
Mbp	5.7427	7.80628
AU040320	8.42267	11.292
Gak	0.886713	1.94064
Ecm1	2.20109	3.2749
Pcdh1	4.89863	7.05175
Rhbdf1	20.3982	29.0651
Itih3	32.1591	45.0343
Sep-03	46.7724	61.3144
Ogdh	2.3154	3.63127
Tmem150c	20.1278	29.7114
Cebpb	6.65509	9.12049
Adam23	10.7606	14.1804
Sltm	3.63977	5.1675
Wdr35	3.72579	5.3283
Gpr107	48.0874	62.0323
Tspyl1	43.8336	55.4574
Atp6v1c1	13.0289	18.011
Elp2	18.1335	24.584
Ncl	3.65877	4.71895
Wdr12	51.4222	68.9511
Pfkl	19.2309	25.0425
Sep-11	1.46632	2.06687
Ep400	13.2605	17.8863
Nrcam	1.24897	2.19887
Smoc2	94.5626	126.258
Gdi1	2.80295	3.84731
Lgi2	5.85209	7.92015
Arhgap23	128.324	178.546
Atp6v0c	40.3015	55.5741
Canx	5.83429	7.55379
Tnpo2	15.5273	21.1939
Klf13	7.1034	10.7238
Ets2	6.85894	8.83386
Lpgat1	47.2429	68.7851
Ddost	1.5232	2.31765
Nectin1	3.01159	4.67843
Orai2	71.574	91.143
Nars	0.994256	1.90626
Chat	8.97575	12.7208
Wdr47	14.3715	22.8537
Tspan4	2.3818	3.5649
Sorcs3	10.3805	13.4508
Etnk1	1.58884	2.40084
Cpd	7.68823	11.3321
Diras1	1.13148	2.00027
Mcm5	2.92848	4.86276
Tmem206	2.50044	3.42064
Nlgn3	9.34979	11.8828
Pi4ka	91.869	116.143
Abhd12	3.58396	5.38932
Cdh10	3.11801	4.63535
Cd83	4.43254	6.28087
Inpp4a	1.61147	2.78657
Slc9a5	5.07152	7.50283
Dpp7	133.938	182.908
Ifi27	0.602104	1.57185
Slc10a4	23.5238	33.1517
Psd	9.212	12.1609
Pde4dip	2.85372	4.45197
Fam131b	0.999348	1.56248
Tbc1d4	4.13154	6.35418
Fkbp5	8.20325	10.8659
Atp2c1	1.53583	2.65429
Tmem255a	5.08841	6.83967
Wdr7	29.0287	38.6432
Retreg2	14.2127	23.2523
Calb2	6.75643	8.7196
Arhgap32	1.61412	3.07708
Kcna3	4.57971	6.50287
Cog1	29.24	37.7948
Mpped1	6.1629	7.86874
Agtpbp1	3.47445	5.82023
Tap2	5.714	8.28297
Ano10	1.03093	2.0938
Cacng5	33.42	43.6788
Ola1	1.65201	2.20459
Kcnh7	0.930937	1.63029
Jph1	7.48412	10.1777
Kirrel3	0.766476	1.43368
Cntn6	1.97266	2.7776
Cux2	2.35228	3.57363
Lemd3	18.2283	25.7078
Epb41l3	0.89322	1.62501
Dgkq	63.1572	89.6033
Pja1	26.6047	34.4937
Pip5k1c	2.45461	3.72038
Cacna1a	5.3239	7.32661
Cpne8	60.4103	80.8107
Mapt	7.20164	13.0354
Stk32c	213.303	317.229
Basp1	0.820357	1.48054
Slco2b1	2.94112	5.15445
Osbpl10	9.13539	12.4326
Ap2b1	18.4552	26.3664
Ptpn5	23.2435	29.8383
St3gal5	28.2435	39.5855
Abhd16a	2.9664	3.91183
Ago2	4.64054	6.15208
Ddx25	1.35234	2.34118
Itga3	2.25919	3.24683
Sel1l3	280.353	370.69
Stmn1	2.10753	3.2299
Ddx51	0.958521	1.50613
Reln	10.429	15.0495
Neurl1a	2.99639	4.24851
Pnpla6	2.4925	3.54399
Agrn	3.54187	5.19745
Rnft2	3.62502	5.07177
Arid5b	54.4236	69.9566
Timp2	4.78959	7.65621
Rps6kl1	2.20417	3.29981
Phldb1	5.14951	7.31619
Ric3	1.68735	2.44914
Tenm2	5.36252	7.69136
Hectd3	4.73394	7.44611
Xylt2	1.0193	1.53202
Tmem245	17.5451	24.8356
Nap1l2	28.7502	39.6389
Trim32	7.26758	9.43803
Ipo9	2.31455	3.2212
Lmtk2	3.17022	4.70255
Polrmt	28.5033	37.8604
Clcn4	2.98875	4.43712
Klf5	4.22368	6.7502
Lrrn1	1.70749	2.62993
Dhx57	19.8234	28.6911
Slc25a22	5.16834	6.81748
Arhgap26	1.69715	2.71582
Nrg2	6.96944	9.23869
Ppp1r7	14.0553	21.1839
Gnl2	6.4743	9.15252
Ccdc149	19.7784	27.2387
Clptm1	5.84679	9.00445
Vat1l	14.7645	21.0447
Ablim2	9.1703	12.3587
Ipo5	0.839585	1.35015
Neurl1b	5.44416	7.67158
Ppm1l	1.27559	2.04001
Vwa5b2	60.8848	77.0374
Atp6v1d	4.64044	7.11498
Capn5	1.34082	2.24411
Pxylp1	1.40847	2.22919
Sptlc2	27.8527	37.9947
Fabp3	22.9647	32.143
Ruvbl1	1.37388	2.32105
Tmem108	1.18787	2.02131
Olfm3	15.2525	20.8603
Brinp1	15.8519	21.2083
Smarcc2	1.99648	2.84397
Mcm3ap	2.66144	3.7903
Vldlr	6.29656	8.35691
Rab11fip5	98.8104	130.099
Pgrmc1	23.4966	31.5693
Camta2	1.39148	2.22535
Adcy3	24.3253	35.2588
Ifit3	8.12106	12.3518
Pnma2	2.34608	3.44706
Ano6	28.5977	36.5967
Cd47	3.23139	4.46622
Znfx1	5.62436	8.93789
Rtp4	3.65967	5.46246
Cobl	23.5357	31.9422
Svop	20.8931	29.5421
Alas1	5.33802	7.44741
Celsr2	1.59229	2.57033
Trpc1	7.27481	9.63739
Cds1	1.45748	2.16074
Sestd1	16.5211	22.0309
Rnf157	1.50953	3.0514
Cd300c2	1.23372	2.09101
Slc24a4	6.87592	9.66219
Slc38a10	4.21194	6.20104
Irf9	4.23734	5.90179
Tcof1	36.2281	48.8228
Tcp1	1.13156	1.93825
Zfp804a	54.4298	72.4235
Tspan13	10.6132	14.9146
Rnf19b	5.8762	8.07571
Tcerg1	1.0941	2.10838
Slc1a6	18.9125	26.7025
Arfgap1	11.8853	17.5705
Phf24	2.78061	3.91506
Aff3	0.988567	1.49838
Trim66	8.15243	11.2406
Trappc12	1.52861	2.37836
Nacad	11.6535	17.4785
Tapbp	9.65123	15.4602
Fbxo34	1.11939	1.80552
Pik3cd	12.8203	16.5906
Ehmt2	11.597	17.0921
Ncln	32.3824	42.7132
Tmem30a	9.84826	13.5733
Grwd1	3.79141	6.39793
Mfsd10	130.248	268.602
Ncdn	5.0453	7.24634
Rps6kc1	1.77891	2.61152
Uggt1	4.0382	5.95327
Qpctl	11.2916	15.1335
Rock2	0.684537	1.4605
Irf7	1.93255	2.80937
Ophn1	20.0978	28.3718
Rgs10	1.11903	2.39886
Lhfpl5	12.4372	16.4942
Dhx30	37.624	48.9251
Tusc3	1.09761	1.87535
Pcdhga7	8.54326	11.554
Igfbp4	0.909779	1.57027
Adcy8	9.28268	13.9185
Hcn2	1.22223	1.87193
Usp13	6.1041	8.76633
Dlgap2	14.7944	19.8734
Hdac11	7.38204	10.7188
Srd5a3	4.5873	6.88543
Cdyl2	7.62346	10.4703
Vps18	12.9208	17.4329
Dus3l	81.0154	115.377
Ifitm3	1.65197	2.87778
Sema7a	12.0088	16.1654
Enc1	7.95928	12.3181
Ckap4	17.9068	23.6846
Pim2	6.41376	9.12271
Fam129b	3.81943	5.17713
Cdkl5	2.02147	3.56818
Srgn	78.6728	98.3233
Sep-04	14.2534	19.3587
Cacnb1	10.8542	14.6322
Vps11	3.85573	6.61657
Ptgs1	3.18611	4.35588
Ildr2	6.51188	9.33744
Faf2	0.878159	1.79741
A2m	13.7406	17.9601
Miga2	284.372	449.531
Psap	3.41996	5.03348
Elavl2	4.34565	6.01048
Rapgef2	2.24775	3.45607
Pom121	16.1319	24.0478
Cers1	21.5039	29.26
Map2k4	13.0264	18.4669
Elavl4	2.68732	4.30975
Kcnk4	45.5449	65.1135
Dapk3	21.8054	31.4584
Pls3	19.4233	26.9458
Ehd3	0.87915	1.3034
Gan	3.17562	4.31376
Nom1	3.61288	5.91993
Mogs	29.2076	39.4225
Abcf1	17.0759	25.3302
Por	10.3144	15.4986
Galnt16	8.75441	11.9501
Epb41l1	1.43945	2.30145
Btbd11	12.8203	19.1913
Gns	26.798	37.3377
Lingo1	8.89352	12.7204
Ganab	532.206	691.162
Mdh1	1.50591	2.30439
St6gal2	3.12891	4.92248
Nrp1	36.7465	49.3452
Cplx2	6.37113	9.08221
Srprb	4.8891	7.57541
Gal3st1	14.1972	20.585
Rasgrp1	3.33138	4.96718
Mgat5b	2.48122	4.47435
Hspa1a	2.59137	3.47299
Grin2b	1.71627	2.89678
Gla	2.85839	4.38418
Tigar	7.57828	11.24
Pex14	1.563	2.98213
Ugt8a	0.746625	1.58285
Trim30a	8.76885	12.7875
Slc35g2	2.24614	4.34791
Dlx5	0.906552	1.55147
Cacna2d2	3.41442	4.82468
Adgrb3	3.54372	5.31595
Rasgrf2	25.408	35.086
Usp22	16.0586	23.2263
Bop1	14.7778	27.7387
Bst2	33.5347	44.3788
Mapre3	24.4771	31.7671
Itfg1	1.88535	3.36521
Gabrb2	8.41931	12.1379
Ccdc47	43.0442	66.2936
Pdia6	1.16387	2.03885
Pcsk1	4.72293	7.14868
Gga3	329.202	487.866
Hspa8	11.7081	17.5098
Ifit3b	8.85598	12.3692
Dpp9	12.6827	17.4342
Mef2d	12.7946	17.3345
Nol3	1874.08	2520.04
Aldoa	55.5853	73.0366
Cyb5r3	0.682404	1.55023
Gpc3	3.20583	4.78478
Grm5	21.0933	32.7198
Thop1	2.03717	3.3597
Tmem163	9.18922	12.7155
Gba2	20.7158	28.7967
Fbxo21	8.72346	12.4004
Cygb	3.5965	4.99273
Sugp2	11.6661	15.8161
Pdxk	40.0094	52.8047
Sep-08	14.18	20.5242
Pip4k2c	10.2341	14.2156
Pes1	2.80426	4.08668
Tenm4	0.762422	1.5986
Blnk	2.42867	3.75498
Kcnc3	1.6293	3.10351
Asic4	4.94393	6.89599
Camsap1	15.6551	22.4267
Irs2	24.1589	31.7704
Fbxw7	3.64828	6.10109
Plod3	6.80583	10.061
Acp2	38.8431	53.8699
Atp6v1h	3.87433	5.71189
Supt16	13.9638	21.9166
Necab2	10.9127	14.5725
Asap1	43.1152	59.2007
Adprh	6.15236	8.01755
Sbno1	1.6474	2.85487
Ccdc177	0.692968	1.45633
Hpgds	11.7305	15.6482
Stau2	10.4995	14.3714
Kidins220	4.58519	6.43625
Dapk1	0.724254	1.30747
Enpp6	1.05919	1.70514
Paqr9	0.934628	2.249
Hcls1	3.3835	5.17167
Mfsd6	0.62338	1.39661
Trpc4	5.00138	7.0573
Cpsf1	2.64234	4.17667
Bmp1	3.86517	5.96474
Shank2	1.53221	2.54181
Ppfia4	5.75646	8.56445
Arhgef3	4.08531	5.55825
Appl1	28.9241	41.1944
Kifc2	13.677	18.7365
Mpp2	1.03588	1.65499
5330417C22Rik	95.0867	136.973
Ywhag	18.5858	29.8634
Pde1b	3.23667	5.29944
Clip2	11.4199	16.2131
Tspyl2	8.7923	12.495
Tbr1	40.2237	55.5669
Ppme1	106.82	137.668
Rtn3	50.3253	68.108
Tmx2	5.96964	8.69261
Pank4	8.65284	12.0252
Copb1	2.4967	4.73848
Nexn	5.22451	7.05611
Slk	5.14069	7.16752
Gpr155	6.17898	9.48121
Kcnf1	4.60896	8.17074
Lgals9	21.1784	30.1271
Stat3	16.8272	25.7934
Prepl	8.15164	11.5469
Kif3c	2.01614	4.28036
Ecel1	2.02783	3.11166
Pitpnm3	26.7993	41.852
Aars	9.85775	14.3056
Nol6	1.85838	3.13
Qsox2	12.1199	17.095
Pex5	41.7286	69.2991
Tmem176a	4.49159	6.38265
Uvrag	5.26962	8.62068
Cgref1	3.6131	5.0564
Exd2	25.0026	33.4245
Ap3d1	3.12163	4.60657
Gda	40.5708	56.608
Gmpr	1.31471	2.2227
Man1a	30.1645	41.5936
Herpud1	1.80003	3.12738
Tcirg1	1.36221	2.08603
Pcnx2	3.33814	4.97982
Celf5	2.67434	4.05224
Adcy9	7.07895	10.3278
Noc4l	2.46008	3.99708
Slco3a1	3.46795	6.16629
Igtp	56.284	92.4625
Agt	11.6841	16.8917
Lzts3	16.5429	23.0138
Lrp11	13.4021	21.6738
Nucb1	2.82566	4.90019
Nucb2	213.265	297.601
Tuba4a	60.2301	82.4754
Sh3glb2	5.88972	9.44291
Rab3c	331.495	483.833
Tecr	2.63184	5.11558
Klhl34	11.7053	17.1418
Tspan17	80.4185	117.214
Atp6v1a	0.938733	1.71919
Fmnl3	5.30262	7.55917
Dnajc10	4.23061	6.46317
Arhgef1	26.9866	40.7439
Scrn1	11.9965	18.4413
Sv2b	81.9643	204.652
C1qtnf4	9.5204	15.7904
Gnal	18.3296	26.1848
Adssl1	29.549	40.354
G3bp2	2.89331	4.3918
Wdr54	2.54038	4.82068
Matn2	4.65686	7.28008
Ccnd1	43.025	60.6237
Uba1	3.42703	5.495
Mfsd4a	0.651308	1.45884
Sh3bp2	13.5763	21.4552
Usp11	8.06892	12.5078
Arhgdib	11.1796	17.5997
Gpaa1	7.80459	11.5203
Arrb2	13.6703	19.7201
Slc25a12	19.3327	26.7272
Ociad2	12.2728	16.4321
Lrtm2	4.23002	5.94185
Unc13a	1.07685	1.86305
Megf11	181.951	255.636
Cck	84.6389	116.826
Ndrg3	19.0698	26.632
Larp1	6.67205	10.1486
Jam3	5.57265	7.70676
Cpsf2	54.832	75.6978
Psmd2	7.1411	10.7543
Nop2	2.29285	4.45816
Plcxd3	0.747649	1.30975
Apcdd1	8.44752	12.2657
Neurod6	7.08671	10.2812
Reep1	6.58366	9.38564
Tspyl5	1.63301	2.98557
Scrt2	3.29481	5.53748
Slc45a1	2.47754	3.7467
Arhgap20	36.3856	56.1675
Cadm4	1.81445	2.73533
Nav1	6.28066	10.2566
Trim46	7.76712	12.6501
Fbll1	3.82239	5.69661
Syvn1	2.54659	5.05956
Ydjc	1.46438	2.3466
Csrnp3	2.14156	3.45844
Trpv2	6.30651	12.2745
Cox6a2	1.14827	1.96343
Neto2	11.5204	17.5167
Psmb8	1.50716	2.55999
Myo5b	0.983334	1.92714
Ggta1	6.79978	10.2223
Dnajc6	3.94695	5.39613
Psd3	2.33161	3.82138
Plch2	3.75702	7.24557
Pgam2	25.121	34.0734
Nudcd3	0.96901	1.74762
Dpysl5	4.82962	7.09946
Edc4	17.6665	27.1269
Chpf	0.7599	1.5508
Abcc8	4.27835	6.61632
Aldh18a1	20.0115	28.5085
Thy1	36.5691	51.6813
Rap1gds1	135.51	187.08
Ppp3ca	35.1756	49.4226
Kifap3	10.8143	15.7984
Entpd6	6.76675	10.4475
Synpo	11.6814	18.3019
Slc23a2	8.27017	11.9064
Pianp	8.16203	12.1127
Smyd5	12.376	18.4117
Mboat7	4.2255	5.86648
Arhgef17	42.0284	57.763
Yars	13.9223	22.6532
Rab3b	50.1709	77.6187
Lrpap1	2.30443	4.96121
Qpct	6.20151	9.12177
Tro	3.2163	4.92019
Gga2	6.13083	9.5629
Prkar2b	0.75077	1.51119
Cyp4x1	498.691	787.477
Aplp1	15.2828	24.7466
Tac1	16.3204	23.0194
Noc2l	1.55545	2.92402
Matn4	93.4144	131.305
Flywch1	11.4509	16.0639
Pitpnm1	4.93348	7.9789
Slc7a8	3.02465	4.72585
Dis3l2	17.9315	28.421
Serpini1	0.621751	1.38106
Pcdhb20	14.9949	22.1287
Smc1a	7.48067	10.6551
Hmgcr	11.2582	17.0347
Gabra1	9.3704	13.0821
Hspa4	6.87024	10.299
A230050P20Rik	3.34011	5.02577
Naa25	29.3274	41.0305
Serinc3	3.04948	4.52118
Rab3gap2	3.77803	6.23793
Glb1	17.5126	23.6456
Gabbr2	6.49633	10.7626
Mtmr7	8.30757	12.4108
Arsa	1.38993	2.40076
Serinc5	11.2393	20.5519
Eml2	5.18167	8.144
Btbd8	15.507	21.1707
Extl2	49.8012	71.7997
Nsg2	0.776936	1.33389
Cdh6	1.49986	2.44365
Inpp5d	3.8026	5.65993
Mrtfa	1.97564	2.96977
Grin3a	7.99657	12.8041
Camk4	2.53018	3.75804
Slc4a8	2.18891	4.86677
Usp18	4.98705	7.91803
Tmem119	0.90791	2.1999
Galns	12.9276	19.6822
Podxl2	6.87047	10.6158
Fmnl1	3.21061	4.80425
Snx30	9.12294	13.6034
Tmem43	6.49953	9.82373
B3galnt1	1.11709	1.70958
Hcn1	17.7716	25.0691
Cbx6	2.60503	4.27621
Galnt14	284.315	493.961
Sparc	1.1778	1.79546
Dpp10	3.49241	5.49042
Wipf3	10.0639	14.5715
Aatk	23.9808	32.0704
Plcb1	16.868	23.4382
Ccdc136	22.4835	31.021
Nisch	5.52897	8.44672
Abcg4	2.40138	3.80971
Mroh1	3.61864	5.44371
Icmt	2.8161	4.50644
Slc17a5	1.25896	2.62002
Atp2b3	1.11348	2.10709
Trpc3	8.39411	13.3176
Gba	9.41235	13.8346
Mrtfb	5.08545	7.06656
Ptprd	386.265	549.373
Tuba1a	21.1689	30.4544
Pnmal1	9.3321	13.5793
Endod1	39.2707	64.0879
Atp1a1	41.7595	62.323
Hk1	7.61844	10.8304
Cit	4.31642	6.57528
Tarsl2	3.53807	5.73966
Cadps2	6.09852	9.47792
Mapk11	20.3006	33.0345
Ncam1	28.0382	37.4095
Ly6e	6.30083	9.51574
Klc2	6.21503	8.46546
Dock3	2.42923	3.79195
Abca3	1.70758	2.65291
Selenoi	5.08178	8.08419
Nr4a2	3.10137	4.86828
Carmil2	32.413	43.2923
Atp2a2	0.805899	1.46845
Trpm2	7.10209	10.9196
Pomgnt2	1.69282	2.56702
D430041D05Rik	8.45337	13.6296
Spock3	6.48832	9.43141
Fstl1	3.85515	6.52001
Slc29a1	3.12937	5.16496
Arsb	2.19543	3.52797
Slc2a13	1.61279	2.89051
Itga7	0.922256	2.14451
Alox12b	7.62206	10.6749
Skiv2l	22.2329	38.5824
Lgmn	18.3104	25.0581
Tcaf1	7.02774	10.2331
Adam15	4.33698	7.52105
Necab1	103.981	135.793
Clip3	3.38108	5.16606
Rbfox2	9.48719	14.5233
Ctnna2	32.3402	46.3894
Hspb6	6.00423	9.0579
Unc5a	4.1583	7.43298
Ccne1	3.94134	7.80656
Oasl2	5.37663	9.3865
Sgsm1	118.158	169.471
Tuba1b	19.1528	28.394
Gnl3l	23.133	33.6696
Copg1	2.06018	4.94096
Tnfaip8l2	24.5495	32.2208
Scamp1	1.06998	1.79957
Unc5c	2.58994	4.33518
Hs6st2	12.0278	18.5907
Gucy1b1	26.4373	39.6145
Magee1	5.09462	7.57716
Rims1	0.942157	1.66211
Atp8a2	15.1235	22.0293
Tgoln1	2.60906	4.18117
BC037034	0.987401	2.45658
Fibcd1	7.66723	10.7887
Astn1	19.8515	27.6757
Cmas	1.1112	2.49817
Susd2	17.4282	29.2313
Calb1	11.8922	18.5596
Tmem63b	4.068	6.15207
Numbl	0.976449	2.1602
P2ry13	2.36839	4.32608
Gabra3	69.9462	103.122
Stmn4	1.38999	2.76815
Sp9	2.51893	4.03426
Armc9	3.04144	5.12858
Sec61a2	2.64861	4.0789
Ipcef1	3.63122	8.26766
Tnfrsf12a	7.82339	13.0862
Myo5a	1.00352	2.05026
Nrros	12.3358	17.824
Mal	0.853034	1.63697
Nfatc2	1.70145	2.48576
Plxna2	5.06985	7.9476
Ipo4	11.7082	19.7942
2010300C02Rik	16.192	22.9436
Sec31a	1.21687	2.30986
Slc7a1	3.05072	4.85495
Atp13a1	14.5228	21.158
Mapk8ip3	5.91831	9.03545
Zfr2	1.36266	2.601
Grb10	10.2884	18.6342
Cebpd	308.442	463.893
Itm2c	34.8172	55.2953
Gsn	21.5547	31.1537
Stoml1	11.1766	19.8384
Dgkg	2.91875	4.51076
Gpr158	2.85313	4.5826
Lrp12	8.94103	15.8855
Pdyn	5.68805	9.00597
Pacs1	4.53567	7.69792
Endou	6.99617	12.3039
Map1a	0.812578	1.34885
Grik3	4.68434	7.18008
Mia3	19.7716	30.8242
Pgbd5	15.7285	25.0716
Camkk1	62.8243	112.345
Slc22a17	3.08662	5.99353
Ifit1	0.748558	1.28939
Cacna1b	45.3145	73.1848
Hspa5	13.1991	18.5675
Celf1	11.3683	17.2671
Gls	3.56019	5.90506
Tbc1d25	2.23461	3.65935
Ano3	101.907	152.999
Cplx1	2.10551	3.86101
Ctsh	2.00439	3.09821
Ppfia2	14.2694	22.4207
Fsd1	90.5253	122.614
Hprt	1.09749	1.83662
Robo1	4.49158	7.85231
Grm2	48.3466	73.8307
Usp5	15.5056	22.7748
Pde1a	7.11295	10.4436
Elovl4	4.32054	6.28153
Kif3b	10.6014	15.7412
Impdh1	46.412	66.5031
Sars	28.3897	39.4266
Syngr1	3.27314	5.82124
Mchr1	2.32272	4.13407
Ehd4	4.70899	8.06505
Plekhg5	6.89426	10.0928
Scn2b	5.24196	7.74135
Plcb4	6.16394	9.74264
Sema6b	4.87047	6.99847
Atp8a1	5.7838	10.1654
Fcgr3	4.11834	6.23919
Epha5	4.76301	8.72761
Klk6	2.79097	4.372
Tbcd	4.85767	7.53505
Usp20	4.04617	7.16564
Dpysl4	1.92952	3.27305
Cers4	1.56004	3.41133
Magee2	4.27965	7.25547
Sppl2b	0.814323	1.56174
Pcdhb17	11.4254	17.5124
Galnt9	1.38982	2.2744
Pcdh19	114.673	176.3
Prkcb	3.38646	5.36091
Clcn7	4.84536	8.09485
Xaf1	18.7255	26.0982
Creld1	8.05321	13.002
Cars	85.8955	125.25
Cct5	0.964272	1.79977
Kit	1.53797	3.26273
Ppargc1b	3.32049	5.24444
Ece1	4.7859	8.34942
Fam171a2	9.62762	16.8948
Cd200	52.111	72.4291
Actr1b	6.65472	10.9345
Sox10	13.4617	19.0784
Camta1	13.9877	23.8746
Tubg2	2.35045	3.74065
Tmem87b	13.5855	25.1189
Pdia4	3.09929	5.78885
Pcdh8	3.34944	5.66215
Fa2h	3.14721	5.31396
Pls1	2.61661	4.44302
Slc9a1	3.46651	5.67755
Gtf3c1	1.96504	3.01661
Robo2	9.51861	14.0986
Tm9sf4	0.592334	1.75801
Qrfpr	27.1578	39.2639
Lancl1	1.95954	3.57852
Kndc1	11.7506	17.6827
Psen1	3.21835	4.9823
B4galt5	8.26926	14.9677
Rasal1	21.0764	31.9358
Tmem151a	2.57692	4.3981
Flrt3	7.82475	11.4207
Rnmt	54.7822	85.8684
Pja2	10.9093	17.4942
Ncstn	55.8867	90.1019
Hsp90b1	13.9734	19.8494
Cpox	11.7712	17.516
Sep-06	2.92919	4.94893
Gpr83	2.93778	4.61544
Gnb4	0.895164	1.75201
Angpt1	8.5935	13.4602
Lzts1	7.85453	13.8098
Vwa1	59.4262	95.7524
Celf4	12.392	18.6412
Rgs2	7.43014	11.8246
Mafb	12.3559	19.5683
Cabp1	0.72744	1.584
Cntnap4	3.05479	5.03948
Zfp536	0.783743	1.50402
Col25a1	2.66279	4.41398
Cadm3	5.71224	9.90361
Tmod1	37.4184	62.6484
Gad1	15.4144	22.565
Supt5	23.0742	34.8732
Dync1li1	2.14277	3.3269
Kcnt1	2.13746	3.44991
Tmem132b	3.72724	6.23238
Daglb	1.90779	3.08317
Elfn2	33.3666	50.7637
Phyhip	2.29468	4.1644
Mast1	5.27341	8.12007
Cnnm1	0.803738	1.40015
Unc79	3.03307	4.84961
Tln2	8.67917	14.7811
Sh2d5	11.3048	17.7387
Atp13a2	6.48764	10.3282
Ank3	1.44263	2.45194
Osbpl6	1.50417	3.03918
Amer3	13.3225	20.9223
Acap3	4.49613	6.97233
Tram1l1	3.82737	5.63547
Syt7	9.0594	15.3547
Pex5l	17.0366	26.3091
Zbtb7a	9.3745	13.6733
Pdlim7	68.4322	105.213
Npy	30.2298	50.6976
Rpn1	7.83901	13.3328
Hspa12a	3.34643	5.01709
Cttnbp2	0.632319	1.57565
Ptpro	74.8605	104.552
Mgst3	1.35296	2.35998
Nrp2	23.1297	41.2766
Ctsa	4.19016	7.32778
Slc39a6	2.13047	3.91253
Ptpre	4.71225	8.62415
Dpp6	3.03957	4.47003
Atrn	31.4586	53.6929
Os9	7.24904	10.2121
Camk1d	19.4976	36.1987
Ak5	28.0547	45.9485
Plk2	3.28274	5.82492
Gbp3	30.14	48.4941
Pnmal2	1.81733	2.90879
Tecpr2	11.7385	19.0357
Larp6	6.7093	12.3773
Pcyox1l	38.2718	54.5788
Spryd3	1.21468	2.63554
Fermt3	1.95175	3.32087
Vsir	5.57359	8.66788
Ppp1r13b	83.2925	128.224
Maged1	32.379	49.2319
Fam234b	1.15687	2.26301
Slc39a14	63.2441	104.033
Caly	25.7629	44.0547
Hsph1	12.8707	23.8699
Ccn3	34.2331	55.3393
Tspyl4	47.1404	86.4776
Prkcg	6.42004	11.5224
Dclk3	15.9139	26.2693
Apmap	10.1566	16.3993
Rasgef1b	1.0512	1.84076
Klhl3	3.87211	6.47169
BC017158	5.83734	9.26281
Pam	3.24527	5.0176
Synrg	1.89431	3.23639
Cntnap1	1.3786	3.27937
Pld4	3.94878	6.53956
Retreg1	4.66044	8.91394
Crhbp	13.4932	22.4205
Camkk2	14.7203	22.2866
Sgsm3	2.77101	4.43279
Megf8	69.8019	109.275
Flot1	1.01453	2.45683
Mcam	1.53805	3.17589
Coro6	5.08802	8.68323
Slc6a9	6.81117	11.765
Ube2o	11.7362	20.2045
Wdr6	8.33946	15.9503
Trf	4.56694	7.34125
Zfyve27	1.16777	2.06785
Plxnd1	1.07721	2.21626
Zscan18	2.35853	3.86078
Kcnh1	10.9706	16.8761
Gdpd1	1.73763	2.88735
Ncam2	6.53885	13.1658
Syt3	1.74979	3.41991
Far2	2.5255	4.09913
Plxna1	10.1474	15.1748
Slc38a1	3.32754	7.15494
Cpne7	24.4256	36.5208
Napg	341.43	589.835
Ndrg4	1.39888	2.71928
Nos1	8.27275	14.5444
Actl6b	13.4989	22.2641
Ap3b2	10.4084	15.9567
Afg3l2	81.2627	136.426
Hpcal4	6.76746	10.4567
Mmp17	0.84249	1.59361
Sv2c	74.9442	112.493
Syt1	35.5543	58.9741
Baiap2	1.34647	2.01596
Ntrk3	17.8914	29.8804
Lpcat4	4.75999	7.87108
Edil3	72.9786	126.096
Aplp2	24.6733	38.9901
Ap2a1	3.65596	6.11236
Hspa13	12.3948	20.4244
Mical2	255.405	385.758
Rab3a	2.64781	5.76867
Lrrc24	36.7305	61.7131
Rbfox1	9.32219	13.3239
Itpr1	1.7133	3.07321
Cntn4	3.80715	5.54256
Aak1	101.336	150.696
Serinc1	5.42017	10.0122
Mpp3	583.489	905.001
Pkm	2.82938	4.59212
Dnmt1	2.18994	4.08674
Slc17a6	5.22185	9.40179
Bcat1	6.06201	9.39797
Sart3	25.5176	46.6656
Pnck	0.613871	1.59389
Rac2	10.9287	15.9391
Nop56	3.74601	7.69031
Plxdc1	25.0839	37.6149
Stx1b	12.6964	20.5737
Map1s	59.9956	113.999
Itpka	135.634	196.885
Rrp1	260.347	386.969
Zwint	9.54861	15.2261
Dffa	137.737	214.053
Tubb5	1.23313	2.40415
Galnt10	7.67247	12.2637
Tnfrsf21	20.486	31.9545
Trim3	48.2795	77.9624
Atp6ap2	11.9694	20.0444
Amph	63.6027	100.917
Fam131a	2.9303	6.32481
Rem2	5.92387	10.9761
Camk1g	6.96695	12.4945
Sulf2	0.564475	1.47078
Pald1	12.9469	26.9806
Rgs14	3.96636	6.97002
Pla2g15	11.8774	19.147
Scn4b	13.3655	19.6765
Cds2	2.44491	4.22398
Chrna4	0.8188	1.52565
Thsd7a	22.6433	33.9647
Vmp1	2.89922	6.23904
Tmem145	13.1694	22.2722
Dcaf12l1	42.6531	61.6964
Mef2c	3.83073	7.38794
Hpgd	8.81804	13.9613
Gramd1a	0.739739	1.82711
Sgpp2	51.728	77.6639
Nsg1	3.19801	5.47776
Lrrn3	4.1808	6.55352
Chd5	4.09193	7.29888
Trim47	106.132	166.836
Syt11	8.9527	14.4691
Cpt1c	1.29789	3.21786
Tmem63c	10.6863	25.0894
Lgals3bp	9.16445	16.0203
Mcoln1	192.441	308.764
Snap47	0.838273	1.57732
Slitrk4	17.4042	28.5581
Gdap1l1	6.52282	11.0461
Map9	5.13665	9.03875
Cckbr	1.49251	3.03922
Slit1	0.738283	1.88393
Entpd3	2.31823	4.41571
Rrp12	5.99886	12.8844
Pou3f1	9.56048	16.6731
Prkcd	1.89349	3.4535
Sptbn4	6.28843	11.2788
Coch	16.9745	25.4669
Rph3a	10.6538	22.519
Fcer1g	25.8155	47.799
Grn	4.35989	7.56182
Pigk	1.33366	2.67358
Epha10	7.39515	12.3714
Coro1c	14.1506	20.8367
Dbndd2	28.4613	48.5097
Ndn	1.67803	3.1986
Cdh4	2.52801	4.72975
Prag1	10.1632	16.9697
Arpc1b	1.07134	2.2793
Ptprr	1.0087	2.60847
Socs3	4.06792	6.7625
Stim2	1.98262	3.67158
Slitrk3	6.26761	10.8572
Cpne5	60.2292	99.4175
Ckmt1	7.48756	11.2265
Rap1gap2	0.99855	2.08141
Dnajc16	29.9232	50.0555
Vim	148.306	257.795
Atp6v1b2	4.89249	8.79087
H2-T23	10.8416	16.589
Pcyox1	49.356	93.5851
Syn1	3.95646	8.8811
Ramp3	1.23198	2.35266
D130043K22Rik	3.81711	6.69739
Myadm	7.28955	12.7719
Lrrfip1	4.24075	6.5736
Adam22	1.71509	3.77801
Pcdhb9	5.68707	9.26367
Slc4a3	45.3606	74.9094
Rangap1	7.87851	12.6143
Sorl1	1.5086	3.8
Lpcat2	0.745135	1.56815
Sorcs1	11.1089	23.7204
Hap1	8.95883	15.3802
Atcay	86.7029	174.476
Ctsd	34.5724	62.5639
Tmed9	44.4972	66.7942
Nptn	19.2314	30.2896
Ap2a2	2.17919	3.59519
Plxdc2	54.1997	80.5583
Phactr1	10.5599	17.972
Tmem178	0.79809	2.01851
Plppr1	72.6647	129.08
Calr	9.68741	19.2813
Gad2	5.26995	8.43433
Scn2a	3.6573	8.75509
Cela1	8.16584	12.9118
Nrxn3	2.75166	5.20628
Pcdhgc5	19.147	37.1237
Crmp1	31.7473	57.6134
Sh3gl2	21.4738	36.7868
Snap91	11.3569	17.751
Synj1	23.3492	37.4893
Olfm2	3.35826	8.65181
Man2b1	1.39758	2.74041
Myrf	2.63256	5.38392
Dpysl3	2.22296	5.16271
Slc6a7	6.06259	10.5563
Gria3	6.46805	11.7002
Ppfia3	181.796	331.003
Eno2	0.942932	2.66877
Parvg	23.3886	37.7615
6430548M08Rik	27.8302	53.8321
Asns	33.7793	63.713
Resp18	11.8695	19.333
Sort1	1.91611	3.74067
Pwp2	37.6784	61.6934
Gars	3.47247	5.64218
Slc9a6	3.13429	5.95818
Cd34	7.33474	12.6102
Slc24a3	5.34233	8.25067
Scn8a	8.67202	13.9504
Lonrf2	5.76148	9.44591
Cadps	3.71922	5.94354
Srcin1	5.97717	10.8728
Fcho1	1.4107	2.98933
Slit3	44.5751	81.4272
Napb	4.84505	10.4867
Ackr1	8.71313	15.2673
Kcnj9	2.40062	5.50574
Aldh1b1	1.81534	3.37792
Epha7	1.75058	3.67536
Olfml3	4.28687	8.76342
L1cam	144.526	285.352
Nsf	3.09862	6.11634
Slc1a1	6.16176	10.2502
Atl1	3.68002	5.85556
Opcml	125.139	235.529
Penk	55.2894	106.328
Camkv	11.5101	18.6914
Sel1l	16.5544	27.5908
Rap1gap	10.8247	19.7033
Ica1	5.31322	9.6435
Chrm1	2.61203	8.76934
Cd52	1.14226	2.16845
Ar	9.34898	17.7614
Grasp	9.3339	15.9275
Rusc1	18.3754	29.4024
Ptprs	269.042	464.041
Stmn3	1.07131	2.28743
Scube1	4.11036	6.7457
Prkca	2.76493	7.12132
Fcrls	6.71623	12.2763
Dnm3	23.1564	38.6487
Elmod1	3.58723	6.76664
Celf6	2.14638	3.72228
Atp2b4	7.84088	14.7742
Tmem132a	2.47812	4.63986
Hyou1	21.1874	39.909
Dync1i1	1.93066	4.69907
Slc2a6	3.30861	5.7722
Clcn6	24.8019	43.0491
Dner	2.27039	4.2525
St8sia3	4.95229	9.63783
Adam11	51.8899	93.1673
Pacsin1	5.03508	9.06145
Sez6l	55.4354	98.3497
Syn2	9.12339	15.5761
Neu1	8.20466	14.3957
Nomo1	69.5132	127.285
Gap43	8.52684	14.4177
Nmnat2	1.5528	3.32524
Grm7	7.15571	13.223
Nrip3	1.57235	4.21716
Cd53	5.21813	10.1808
Emc1	168.536	311.57
Hpca	40.6976	68.6634
Bin1	1.55754	2.9914
Shisa7	5.78628	12.0844
Nptx2	12.7527	21.3844
Arhgef2	25.0615	45.7004
Eef1a2	6.88898	13.1967
Rgs9	31.5933	53.9076
Map7d2	4.18705	7.49859
Lingo3	62.7048	98.6676
Plp1	1.08512	2.35881
Dscaml1	37.7491	63.9302
Kif3a	3.74993	7.7675
Gjc2	5.92225	12.9056
Anxa3	36.4143	66.7666
Stmn2	6.86787	12.9435
Epha4	99.3883	170.386
Ctsb	12.5873	19.2076
Gria2	0.779178	1.82613
Slc8a2	19.9301	33.491
Reep2	1.97456	5.82447
Cd14	126.14	236.39
Prkar1b	4.19883	7.2337
Slc24a2	10.8649	16.9592
Tyro3	17.4627	30.7807
Cntn1	515.701	841.27
Hsp90ab1	62.2426	102.909
Slc17a7	20.1723	35.0625
Nipsnap1	145.107	236.412
Klc1	77.3512	135.227
Sult4a1	7.633	12.8881
Crtc1	12.9519	22.4473
Pnpo	39.9021	76.3697
Got2	9.46114	15.9586
Rusc2	7.14451	12.2419
Lrig1	4.29634	9.02866
Faah	0.472382	1.57143
Arhgap45	17.2053	37.3672
Cpne6	7.46525	12.5986
Med24	3.89292	7.24908
Cpne9	116.618	219.461
Got1	8.49211	13.9045
Slc27a4	9.67752	17.4872
Tmem25	7.79073	15.3756
Gprin1	0.658853	1.68017
Chrnb2	1.45169	3.35323
Gpnmb	21.6109	41.8985
Fscn1	0.593532	2.25256
Samsn1	36.7734	58.8234
Scamp5	5.10014	9.11648
Hipk4	10.217	19.002
Lrrtm1	6.52099	13.7882
Plk5	610.282	1229.03
Prnp	11.3129	22.7707
Slc14a1	74.8553	140.328
Stxbp1	7.32069	12.6395
Gpc1	0.547839	2.19276
Itgb2	19.2777	41.7907
Nrsn2	2.18086	3.73728
Plxna4	5.54053	9.6067
Slc39a10	9.90936	17.7007
Syt13	17.2062	36.4161
Nptxr	37.7024	71.775
Coro1a	2.63932	5.80474
Slc32a1	4.55803	8.52663
Cacna2d3	13.2627	24.2817
Spock2	2.05905	4.82322
Cyth4	3.79291	7.26515
Srrm3	31.3645	58.7795
Syngr3	15.0873	27.304
Lgi3	1.60328	3.5671
Syt2	2.35902	6.5394
Cxcl10	3.50655	7.28245
Slc2a3	9.2347	17.2793
Ndrg1	0.562543	1.59802
Osmr	18.047	30.6269
Tmem179	2.96271	5.92486
Clstn2	20.0993	37.9516
Necab3	5.00687	12.7313
Cd74	5.25871	10.264
Spon1	1.51327	3.55087
Plek	53.0301	100.131
Nefl	10.8775	26.1805
Icam5	251.768	446.656
Hsp90aa1	26.1039	44.2276
Kif5c	23.9886	43.3509
Atp9a	14.8853	27.9384
Hid1	3.39288	6.64049
Parm1	42.6435	78.7386
Stx1a	9.14666	15.346
Tmx4	36.0398	66.9332
Cyp46a1	7.30602	18.7882
Crtac1	3.59764	8.61605
Selplg	179.411	371.816
Uchl1	33.5374	66.4537
Nell2	31.4887	56.8571
Atp6v0a1	69.607	124.053
Atp6ap1	11.4784	22.412
Glg1	14.2308	26.0885
Cep170b	17.1233	29.7831
Enpp5	13.776	23.1311
Alg2	4.81302	9.78883
Cpne4	69.6907	146.782
Dnm1	11.7127	20.871
Agpat4	2.27458	5.48037
Prrt3	166.847	309.568
Acot7	9.6834	18.8148
Add2	57.3406	129.086
Camk2b	2.46673	5.23743
Sema4f	47.7262	92.9449
Ina	5.67357	9.90919
Madd	90.4691	180.814
Clstn1	10.2256	23.0428
Grin1	2.10739	5.30727
Siglech	40.4176	79.1896
Gaa	4.43137	7.89723
Kcnq2	16.9452	33.9908
Ggt7	18.4798	34.5496
Rnf112	7.77193	19.7137
Aif1	82.9387	161.744
Tubb3	2.93772	5.98834
Abcg1	13.4872	25.4395
Slc30a3	0.719585	2.05211
S1pr3	9.65553	18.4903
Gria1	13.8214	23.1426
Kif21a	3.02307	5.50206
Scn1a	1.48929	4.43303
Spi1	7.69981	18.528
Nefh	12.7096	22.5785
Sdc3	6.1999	14.3861
Capg	6.48748	12.1895
Plppr4	44.527	71.4712
Kif1a	23.9201	40.5565
Cyfip2	0.349443	3.86077
Ccl3	4.82056	11.4235
Cdh13	1.10506	3.30532
Lcp1	18.7012	36.0007
P4htm	19.5262	39.3277
Kcnab2	12.2135	26.4546
Rasgrf1	7.92483	14.5152
Gabrg2	11.0788	24.7539
Hapln4	65.2029	149.77
Cx3cl1	28.959	46.8982
Atp2b1	28.2063	64.8444
H2-D1	62.6254	109.112
Scg5	4.88673	8.60467
Slc6a17	90.1377	183.903
Pld3	36.3258	74.6377
Igsf8	9.4579	21.7615
Nptx1	0.66382	3.0864
Fcgr2b	0.955761	3.11707
Ncf1	17.7243	39.615
Clstn3	45.9314	110.306
Nefm	34.5227	58.8116
Lamp5	1.39999	2.58968
Slc8a1	12.0113	21.3047
Mast3	8.06994	17.8972
Slc7a4	333.618	672.908
Tubb4a	4.09105	9.48024
Tuba8	2.11699	4.31384
Slc7a14	13.4724	23.4926
Pcsk2	128.679	229.654
Rtn1	16.7449	31.3032
Syt4	17.4599	45.0132
Tmem130	44.7194	93.7894
Ptk2b	8.71165	18.1888
Spock1	13.9987	33.8229
Vgf	38.1217	97.4639
Chgb	3.29391	8.80578
Aspg	2.93262	6.9438
Fstl4	1.35001	3.72485
Grm1	2.73405	5.7363
Cacna2d1	12.7466	27.0058
Lrrn2	3.30263	8.98022
Csf1r	40.9206	83.9155
Syt5	118.714	307.571
Atp1a3	5.43887	11.6344
Disp2	8.55673	18.2854
Nceh1	27.0785	50.5808
Atp2b2	29.2138	71.1192
Chga	131.985	224.05
Atp1b1	24.9852	48.7391
Map1b	9.75243	28.4958
Hexb	1.60328	5.58767
Ly86	8.56725	16.3618
Faim2	1.74813	6.16276
Bin2	25.212	56.6655
Scg2	6.39781	22.792
C4b	4.73057	9.37499
Nfasc	11.2589	23.9881
Wfs1	4.2749	10.695
Plppr3	2.21455	5.11141
Chl1	11.9782	24.4908
Sez6l2	2.76682	7.21346
Rnf128	1.55467	5.34276
Ptpn6	5.71324	13.8846
Gabrd	25.1969	51.5384
Sv2a	74.6906	174.564
Tmem59l	4.56944	14.6728
Laptm5	1.4322	3.7446
Nell1	68.9012	168.553
Syp	5.17286	13.1876
Ache	18.1536	41.3412
Mag	13.7988	28.6379
Slc12a5	1.88372	5.41336
Sbno2	1.57968	4.80429
Lpl	38.6138	79.2714
Camk2a	1.80777	6.30522
Irf8	5.90307	17.1453
Tagln2	10.0672	23.0565
Sez6	15.5956	43.3458
C1qc	19.7538	41.8026
Ptprn	2.7203	6.56174
Cntn2	0.562403	4.64882
Ccl6	10.0004	26.6563
Lyz2	14.864	48.2786
C1qa	3.44248	13.5703
Cd68	9.87427	42.9725
Tyrobp	15.6289	60.5669
Ctss	1074.96	2405.87
Gfap	1.08927	5.61131
Trem2	1.05601	6.62316
Bcl3	2.81345	8.47308
Cx3cr1	30.28	84.059
C1qb	64.018	286.15
App	4.585	31.5355
Serpina3n	0.12505	15.168
Smarcad1	2.85099	2.05527
Klhl24	6.03446	4.68013
Trappc6a	45.8906	34.0524
Pphln1	8.90363	6.75218
Aifm2	11.4411	8.92707
Sec22b	56.3735	45.0397
Ube2g1	25.9371	19.5989
Ptpn4	3.1604	2.18767
Fam84b	1.76365	1.14273
Ptar1	2.44474	1.80549
2810004N23Rik	15.5182	12.3634
Zfp422	16.435	12.5349
Borcs7	34.1244	26.3315
Ankra2	27.8893	21.9412
Rhoa	83.662	67.4319
Foxc2	2.51912	1.57694
Mxi1	35.0887	27.8065
Ccdc190	5.59933	3.1773
Prorsd1	12.0624	9.1183
Kmt5c	4.53617	3.21311
Psmc3ip	5.95626	3.99884
Sh3pxd2b	4.59679	3.34698
Tst	102.262	80.498
Chmp2a	264.232	216.869
Zfp322a	4.38862	3.1481
Fis1	402.476	324.887
Tbca	142.648	111.323
Commd8	30.0387	23.5241
Timm17b	33.6642	26.7348
Elavl1	19.3715	15.3366
Ptgds	2997.58	2362.5
Slc25a38	29.5002	22.9904
Zfp799	1.91103	1.30732
Rps15	361.183	282.646
Ube2m	134.303	108.266
Wwc1	53.9313	44.2872
Phf2	4.94835	3.79025
Dtd2	18.9351	14.6522
Leng1	17.922	13.5085
Mettl11b	3.21954	1.87244
Cotl1	97.6662	37.8275
Zfand3	34.9321	27.9931
Med8	30.2947	24.162
Ccdc12	95.536	76.4922
Rps28	57.8039	43.6608
Gng10	13.5959	9.65294
Rpl23	141.947	110.401
Triqk	8.69141	6.18524
Mtpn	103.617	75.7665
Bloc1s5	11.6741	9.35614
Akip1	18.473	13.2491
Ankrd49	7.70994	5.81364
Ccdc90b	52.2652	41.4872
Npepl1	33.0973	26.4142
Tnfsf13	2.60328	1.48133
Gna12	80.7649	66.8309
Prex2	6.27976	4.50122
Hmgcs2	12.8556	9.32846
Rpl26	237.723	190.335
Narf	9.08581	6.92344
Ndufb7	100.69	79.1474
Efhd1	48.9555	38.9443
Pdcd6	159.036	122.472
Tbc1d10a	76.7101	62.4022
Rhobtb3	10.3715	7.41367
Plekha3	26.7654	19.0947
Stard5	11.1198	8.55741
0610030E20Rik	2.67118	1.87618
Pdlim5	16.439	12.6772
Zfp958	2.75209	1.68645
Zeb1	8.94107	6.99439
Rbms2	1.93321	1.23434
S100a10	213.49	150.038
Nt5m	47.7393	38.6315
Chac2	26.6546	18.4054
Paip2	211.095	169.678
Slc25a21	4.70525	3.15689
Rwdd4a	20.1882	15.797
9430038I01Rik	2.41586	1.66261
Smim14	47.0393	37.8002
Eif4ebp1	14.4903	10.4209
Prr16	3.30653	2.01796
Rps18	117.686	92.7121
Kyat3	5.09848	3.66705
Mrps24	117.454	92.2652
Ino80c	20.2297	16.0745
Fgf1	63.9887	50.087
Lrrc2	3.62951	2.48095
Acot6	3.427	2.2668
Mageh1	57.7922	43.8911
Tent2	6.73994	5.0557
Atg12	21.4426	16.3888
Trappc2l	48.8984	35.8723
Pigv	4.67907	3.37211
Bloc1s2	48.0017	38.0975
Zfp971	7.49336	4.71282
Hpdl	5.47415	3.59649
BC029722	55.1044	43.4708
Mzt2	66.0756	52.3696
Sod2	62.7614	50.5659
Mkks	7.40656	5.27134
Arhgap42	2.08383	1.48597
Iba57	3.29087	2.33573
Poc1a	4.19873	2.72264
Trp53inp2	46.7276	37.6749
Nek7	15.6021	11.6293
Zfp644	5.92023	4.51072
Arpin	28.7793	22.8854
Ifrd1	27.0437	20.7171
Ankrd40	56.8808	44.6582
Fndc4	94.634	75.662
Mrps16	41.7169	32.7084
Mrps17	16.9863	13.5341
Btbd1	83.3049	61.6267
Mrpl9	45.8921	34.9565
Lysmd2	136.897	105.725
Fam168b	41.483	33.3774
Grcc10	74.5282	58.4439
Tusc2	74.0769	58.5303
Pdcd10	39.8845	28.594
Eef1akmt1	94.5437	72.2994
Nubp2	77.9196	61.7716
Nlk	12.0048	8.07702
Mr1	8.3788	6.34603
Stard6	3.98031	2.37476
Ptms	142.202	104.609
Pop4	29.8154	23.8839
Mtss1l	64.4495	51.4456
Selenow	1307.68	998.159
Eif1b	330.751	270.428
Ddo	12.142	9.14278
Rsrp1	69.504	45.3018
Suox	13.6914	10.1251
Lrrc74b	1.88559	1.07723
Myl12a	34.8263	27.6808
Cox19	23.1834	18.3353
Fundc2	28.6457	22.4666
Hspb11	15.7309	11.7449
Zfp639	10.4758	7.97204
Rad1	5.40024	3.96852
Peli1	16.3338	12.2433
Ppil1	42.6128	33.8892
Ak6	24.0989	16.8506
H1f0	126.908	101.811
Srek1ip1	23.5483	17.8949
Pdzd11	91.3887	72.6996
Fam32a	46.6529	37.8082
Aida	10.1106	7.0858
Mrpl23	10.1932	7.44972
Lage3	34.3743	27.1221
Ppfibp2	4.52482	3.15403
Metap1d	6.32912	4.49789
Ccni	60.3898	46.5762
Sh3bgrl	73.7069	56.3935
Mrpl18	93.7151	75.8561
Arl6	35.6559	26.1348
Eva1a	86.4384	65.5871
Pin4	48.2517	33.0428
Fam136a	27.382	20.4302
Atp6v0e	60.3729	44.2058
Zfp943	6.92888	4.84051
Cbs	32.8855	23.8923
Srsf10	16.554	11.8767
Bcas2	42.0063	34.4605
Dtymk	62.3905	49.0315
Mrps12	147.611	117.563
Gm11549	14.4544	10.211
Med18	7.12101	4.82199
Tmem251	7.21673	4.94122
Bad	56.4057	44.3988
Rps26	102.326	77.9512
Rpl18a	235.772	189.27
Prr13	147.772	117.469
Tns3	5.85812	4.25933
Pdcd5	162.004	125.49
Sbf2	4.42927	3.28825
Trnau1ap	32.1683	24.7766
Yaf2	85.5995	63.1268
Eif4e2	18.6323	14.6321
Myl2	4.85811	2.72727
Dapl1	7.05644	3.98015
Hlf	35.9433	28.2544
Ucp3	12.8058	9.80931
Tfb2m	9.75794	7.32374
Btf3	150.368	120.088
2700097O09Rik	3.45339	2.31649
Hccs	33.9257	23.2574
Gtf3c6	30.0924	23.6621
Cox6b2	54.0473	36.4155
C030006K11Rik	14.8723	11.2063
Tmem216	9.48347	6.80855
Ppp1r11	89.9731	70.9929
Mrpl30	74.1938	58.3237
Ctdsp2	30.9487	24.8796
Cstb	259.377	206.342
Zhx3	10.1635	8.07245
Prdx1	587.259	449.805
Ggact	17.7435	14.0046
Dtna	42.3731	33.4645
Sertad2	8.03185	5.97797
Itgb1bp1	41.4709	31.5498
Mras	72.6768	57.9177
Zfp438	8.5018	6.13732
Tgif1	3.31186	2.26806
Nfib	18.4988	14.1298
Mrpl48	32.8782	26.5794
Dexi	45.0673	34.4252
Phpt1	80.7101	61.4569
Uqcrfs1	439.585	345.88
Tprgl	334.507	274.698
Sf3b5	35.8679	28.5528
Zfp617	7.41516	5.2879
Pex11a	31.9361	24.018
Tmsb10	62.5237	42.6455
Ercc8	3.07886	2.04222
Anapc10	7.78232	5.46098
Rnd3	7.64926	5.41264
C330018D20Rik	11.5425	8.43748
Ndufa3	390.313	267.9
Dda1	87.9007	71.3021
Chmp1b	17.4601	12.2749
Mvd	72.4185	51.2171
Bmp4	2.2515	1.29045
Srrd	27.3587	20.9879
Rhob	91.3263	71.8704
Smndc1	28.034	21.4262
Mcrip1	197.518	158.759
Cflar	4.26376	3.19021
Phospho2	10.7996	8.09158
Vamp8	43.6977	31.5206
Dusp1	36.0662	24.6656
G0s2	27.4854	19.1863
Mcc	7.85879	6.16718
Cavin3	210.846	166.367
Kbtbd3	7.20356	5.14945
1110017D15Rik	7.81743	4.14969
Zscan29	2.64223	1.86152
4933434E20Rik	23.198	18.1037
Tpmt	23.505	17.2269
Gamt	75.5055	58.1405
Dennd6a	7.42275	5.81386
Stk16	29.2675	23.3725
Ahcyl1	223.085	173.08
Smurf2	5.05833	3.67107
Eps8	22.1279	15.8974
Otud6b	25.6655	19.5654
Wipi1	19.8472	15.4479
Tmem229a	36.0903	26.8517
Ccdc80	9.4671	7.08678
Commd2	18.6278	14.4909
Tor1aip2	13.5632	10.2564
2610001J05Rik	41.0201	30.2594
Cmc1	34.2912	25.4036
Hsbp1	561.804	446.92
Mien1	246.893	196.854
Ppil3	17.1538	11.9953
Hsd17b10	129.968	102.107
Cdkn2c	15.828	11.9559
Arhgef26	15.6206	11.7687
Gm4491	3.15775	1.63508
B230217C12Rik	20.0092	14.158
Snx24	20.2713	15.6231
Tbl1xr1	4.76602	3.50112
Klhl5	40.0566	30.5398
Phgdh	355.718	267.401
Malsu1	20.5364	15.8136
Ufc1	94.7018	76.3243
Dpp8	9.66844	7.25098
Rnpepl1	13.5128	10.2145
Exosc1	16.8494	12.873
Cox4i2	21.2507	15.0368
[truncated: 880 more rows]

## Sheet: 1J
Genes induced > 2fold late-stage APP-PS1 vs WT	Log2FC gene-expression early-stage APP-PS1 vs WT
Pald1	-0.186059
Selplg	-0.183151
Socs3	-0.158747
Laptm5	-0.0247663
Gpnmb	-0.020598
Rasgrf1	0.0418111
Dscaml1	0.0458949
Hexb	0.0732217
Osmr	0.0942785
Sez6l2	0.0961141
Sema4f	0.0998623
Aif1	0.111519
Cpne6	0.112317
C1qb	0.1165
Slc8a2	0.119559
Camk2a	0.120304
Slc2a6	0.125416
Ptpro	0.12707
Fcrls	0.139012
Disp2	0.139498
Cacna2d1	0.151063
Nptxr	0.153446
C1qc	0.155944
Sbno2	0.158384
Lrrn2	0.159455
Csf1r	0.16583
Icam5	0.169976
Chl1	0.179365
Sv2a	0.186025
Wfs1	0.186872
Anxa3	0.193386
Grm7	0.199123
Bin2	0.201791
Ache	0.209677
Man2b1	0.213544
Dnm1	0.213813
Hapln4	0.214596
Cd68	0.218737
Cx3cr1	0.219397
Cd74	0.22509
C4b	0.226056
Plppr3	0.231378
Slc7a4	0.232348
Capg	0.237251
Aldh1b1	0.237509
Prrt3	0.23772
Lcp1	0.241072
Nptx1	0.24274
Slc6a7	0.247431
Slc12a5	0.254825
Chrnb2	0.258439
Cntn2	0.262279
Grin1	0.266615
Nceh1	0.267924
H2-D1	0.281574
Spock1	0.282128
Ptk2b	0.284164
Nrsn2	0.287006
Mcam	0.290082
Rnf128	0.290263
Fstl4	0.292557
Lyz2	0.29968
Camk2b	0.300336
Tmem63c	0.300955
Gabrd	0.301968
Ptprn	0.301987
Ptpn6	0.308289
Ctss	0.309371
Clstn3	0.309407
Nefh	0.313033
Syt2	0.313331
Tyrobp	0.314377
Mag	0.330901
Plek	0.332252
Sez6	0.334326
Atp1a3	0.335244
Tmem59l	0.342839
Aspg	0.343686
Vgf	0.344386
Syp	0.349366
Sgpp2	0.349612
Cx3cl1	0.366868
Tuba8	0.375355
Nell1	0.376318
Chga	0.378286
Slc32a1	0.392445
Chgb	0.397893
Cyth4	0.400895
Tagln2	0.41171
Lpl	0.412135
Nefm	0.413295
Crtac1	0.416466
Grm1	0.41743
Gfap	0.419266
Ramp3	0.440493
Tmem130	0.444418
Cdh13	0.451416
C1qa	0.459755
Scg2	0.550381
Serpina3n	0.55325

## Sheet: 2BD
MAPT-P301S Astrocytes (Late-stage)
			Fold-enrichment	Upper Limit 95% CI	Lower Limit 95% CI
Ageing cortex (Clarke et al.)			6.811	12.74	3.62
Ageing hippocampus (Clarke et al.)			6.91	9.69	4.91
Ageing striatum (Clarke et al.)			7.82	10.15	6.03
Ageing all (Clarke et al.)			12.59	30.81	5.14
Acute-MCAO (Zamanian et al.)			16.6219	8.4	33.98
Acute-LPS (Zamanian et al.)			10.5927	6.24	18.22
Pan-reactive (Zamanian et al.)			32.7322	15.4	71.2
APP-PS1 Astrocytes (Late-stage)
			Fold-enrichment	Upper Limit 95% CI	Lower Limit 95% CI
Ageing cortex (Clarke et al.)			5.95	11.15	3.04
Ageing hippocampus (Clarke et al.)			2.88	4.36	1.9
Ageing striatum (Clarke et al.)			3.86	5.17	2.85
Ageing all (Clarke et al.)			10.21	26.01	4.17
Acute-MCAO (Zamanian et al.)			4.59587	9.5	2.1
Acute-LPS (Zamanian et al.)			6.84263	12.5	3.9
Pan-reactive (Zamanian et al.)			11.9975	24.7	5.7

## Sheet: 3A
	Log2 Fold change MAPT-P301S vs WT astrocytes	Log2 Fold change APP-PS1 vs WT astrocytes
Usp10	0.578439	0.299154
Aldoa	0.404653	0.42342
Nudcd3	0.364292	0.438418
Pank1	-0.32324	-0.353359
Pfdn6	-0.414854	-0.356259
Tmem80	-0.379806	-0.413725
C1d	-0.426905	-0.396299
Lamtor1	-0.42465	-0.410352
Ing1	-0.391098	-0.459861
Ntan1	-0.448714	-0.408263
Ift20	-0.398309	-0.460439
Dgcr6	-0.465227	-0.394833
Dexi	-0.473515	-0.38657
Ndufb6	-0.422103	-0.440501
Wbp1	-0.491291	-0.376332
Lage3	-0.546677	-0.329365
0610012G03Rik	-0.479964	-0.415398
Mrpl42	-0.409144	-0.493673
Isca2	-0.387692	-0.523864
Trappc2l	-0.508738	-0.403089
Tomm5	-0.470044	-0.452307
Mrpl23	-0.518337	-0.410681
Ndufa6	-0.520919	-0.408659
Slirp	-0.572321	-0.362667
Tma7	-0.505726	-0.431333
1110032A03Rik	-0.457744	-0.485947
Mrpl51	-0.554684	-0.389801
Ndufb8	-0.587503	-0.373712
Timm10b	-0.555211	-0.410139
Ak6	-0.500305	-0.465121
Mrpl48	-0.677243	-0.295541
Ptp4a2	-0.525986	-0.450314
Lsm6	-0.484367	-0.496832
Kbtbd3	-0.551186	-0.430469
Pnp	-0.575933	-0.406004
Cox5b	-0.583404	-0.400739
Grcc10	-0.655181	-0.33143
Smdt1	-0.552922	-0.437134
Ndufaf2	-0.541759	-0.448991
Timm13	-0.648623	-0.343715
Cox14	-0.603689	-0.39076
Ddt	-0.592068	-0.406885
Mrpl9	-0.641787	-0.368736
D8Ertd738e	-0.549745	-0.460898
Gstt1	-0.602172	-0.412601
Med31	-0.426359	-0.590984
Gpx4	-0.639659	-0.377927
Pcbd2	-0.526183	-0.497387
Mvd	-0.603278	-0.422918
Dnaic1	-0.522147	-0.507517
Timm8b	-0.602943	-0.427378
Gstm5	-0.521669	-0.514952
Uqcrb	-0.543079	-0.500168
Uqcrq	-0.616183	-0.429974
Mettl23	-0.604827	-0.454543
Mcrip2	-0.533269	-0.527101
Romo1	-0.692021	-0.370554
Pts	-0.469162	-0.594101
Id2	-0.57198	-0.495261
Ndufb4	-0.567602	-0.50118
Pigyl	-0.622001	-0.454073
Rps26	-0.711287	-0.365785
Chchd7	-0.645477	-0.438801
Ndufa5	-0.628295	-0.458002
Bbip1	-0.460986	-0.627807
Rps27l	-0.574623	-0.520143
Mrps21	-0.671755	-0.425177
Gatad1	-0.664841	-0.440654
Sem1	-0.583044	-0.522741
Atp5j2	-0.596423	-0.513729
Cox8a	-0.692245	-0.418289
Ndufb2	-0.656053	-0.457121
Akap7	-0.358492	-0.763689
Ndufs6	-0.680063	-0.446301
Sdhaf1	-0.570278	-0.559064
Minos1	-0.654936	-0.476541
Polr2i	-0.700404	-0.435783
Rps21	-0.649228	-0.495539
Ndufa3	-0.67169	-0.475764
Ptpn4	-0.714478	-0.446216
Sec61g	-0.673339	-0.489424
Selenoh	-0.658816	-0.506092
Anapc13	-0.638649	-0.528476
Rps28	-0.797162	-0.371892
Smim11	-0.722543	-0.446933
Cebpzos	-0.621349	-0.552845
Selenow	-0.815432	-0.365417
Cox6c	-0.75217	-0.429087
Ndufa12	-0.731591	-0.456737
Fam204a	-0.726111	-0.468511
Atp5l	-0.709597	-0.48701
Ost4	-0.713806	-0.490497
Gm2115	-0.534825	-0.670855
Ndufc1	-0.665921	-0.540118
Ndufa2	-0.778784	-0.428269
Hes5	-0.793136	-0.417494
Pou3f3	-0.66754	-0.552337
Sox1	-0.618805	-0.608989
Spred2	-0.625925	-0.606557
Cox7b	-0.571408	-0.662953
Vegfb	-0.78828	-0.447007
2410015M20Rik	-0.780617	-0.455539
Ndufa4	-0.70866	-0.528098
Uqcr10	-0.715396	-0.528882
Immp1l	-0.546069	-0.703204
Cops9	-0.655446	-0.595304
Atp5e	-0.759125	-0.492441
Ndufaf8	-0.711536	-0.541918
Olfr287	-0.500452	-0.753788
Rps15a	-0.878008	-0.379865
Cox7a2	-0.723942	-0.534512
Nlk	-0.760495	-0.501114
Rps27	-0.711765	-0.556165
Ptms	-0.854436	-0.415298
Rps18	-0.955752	-0.321241
Lsm5	-0.568356	-0.708665
Bola3	-0.669167	-0.608026
Uqcrh	-0.688881	-0.589413
Tmem256	-0.823784	-0.457467
Enho	-0.802626	-0.507239
Atp5k	-0.776097	-0.537789
Cox7c	-0.683944	-0.643986
Zfp560	-0.810242	-0.523763
Tomm7	-0.825602	-0.508408
Fmc1	-0.810584	-0.545068
Uqcr11	-0.772524	-0.598426
Bri3	-0.786033	-0.592673
Fgfbp3	-0.883769	-0.49502
Hopx	-0.665879	-0.73339
Pdp2	-0.941484	-0.46828
Hes1	-0.634198	-0.811861
Mthfd2l	-0.819544	-0.640506
BC005537	-0.89108	-0.582615
Rps12	-0.930708	-0.547699
1700019D03Rik	-0.824806	-0.660776
Usmg5	-0.789481	-0.699708
Orc6	-1.01655	-0.514562
Rpl41	-0.964223	-0.57019
Snrpf	-1.00414	-0.544058
Cpeb4	-1.01297	-0.562168
Smim27	-1.01054	-0.576031
Trp53inp1	-0.891931	-0.712058
Ss18l2	-0.931246	-0.713384
Pou3f4	-0.949964	-0.698313
Cox17	-0.922288	-0.729093
Tnfaip2	-1.34002	-0.409581
Ggnbp1	-1.05391	-0.728533
Camk2n1	-1.21859	-0.574079
Slc25a47	-1.33329	-0.513045
Pou3f2	-1.25398	-0.613546
Il15	-1.16689	-0.705915
1190007I07Rik	-1.34147	-0.603764
Scoc	-1.59134	-0.481851
Fam228b	-1.63758	-0.706304

## Sheet: 3BC
Genes induced in both MAPT-P301S and APP-PS1 Astrocytes (Late-stage)
			Fold-enrichment	Upper Limit 95% CI	Lower Limit 95% CI
Ageing cortex (Clarke et al.)			14.92	31.82	7
Ageing hippocampus (Clarke et al.)			8.85	14.46	5.45
Ageing striatum (Clarke et al.)			14.32	20.4	10.02
Ageing all (Clarke et al.)			26.81	68.42	10.24
Acute-MCAO (Zamanian et al.)			12.36	28.63	5.34
Acute-LPS (Zamanian et al.)			21.35	39.82	11.58
Pan-reactive (Zamanian et al.)			64.82	132.3	30.1
Fold enrichment of genes in human AD astrocytes (Grubman et al.)
			Fold-enrichment	Upper Limit 95% CI	Lower Limit 95% CI
MaptP301S upregulated			3.25	4.72	2.24
APP/PS1 upregulated			3.76	5.45	2.597
Upregulated in both			6.57	11.41	3.79

## Sheet: 4BC
Genes significantly induced or repressed (p_adj < 0.05) in GFAP-Nrf2 vs WT astrocytes
	Average FPKM 3M WT Astros	Average FPKM 3M GFAP-NRF2 Astros
Osbpl5	5.72349	6.9004
Ankrd45	3.43904	4.22336
Pnpo	2.20432	2.85009
Espn	1.25665	1.63133
H1fx	3.56731	4.50664
Dydc1	2.39169	3.30746
Zfp521	10.9335	12.2802
Gprasp2	8.32917	10.0063
Oxr1	17.9407	20.1795
Oaf	19.8235	23.7904
Grin3a	3.13839	4.12291
Slc5a11	2.21204	3.17692
Hopx	21.3797	25.1704
Ssr3	42.3298	47.9357
Hydin	8.16184	9.66325
Rps16	16.6715	20.5579
Plekha6	4.28011	5.21222
Cfap70	6.69895	8.27094
Crocc	28.2555	32.5537
Igf2r	7.7983	8.6583
D430041D05Rik	0.975024	1.18348
Tor3a	6.04438	7.30038
Slc48a1	72.6458	84.5098
Rps6ka2	6.08736	7.0302
Sema4c	4.27128	5.38321
Nipal2	1.29085	1.67554
Ephb6	3.7836	4.67422
Fam174a	5.01863	6.04271
Mlec	17.7764	21.0504
Dll1	2.21271	3.12095
Taldo1	88.1943	104.464
Ccdc78	9.88794	12.3361
Ppt1	23.4339	27.8008
Susd2	1.07233	1.48712
Lpcat2	2.83399	3.78118
Mkrn1	23.6894	26.8021
Atp10b	1.97058	2.60041
Gna13	29.6277	34.1393
Ndrg4	9.77926	11.8
Etl4	1.21801	1.51632
Cldn14	1.08942	1.79161
Bag2	3.76115	4.95747
Nudt2	4.75095	6.21011
Mxra8	8.26266	9.76154
Tmem123	9.56805	11.0754
Nipsnap2	18.7156	21.284
Dnah5	6.35396	7.5117
Reep3	23.349	26.6213
Ppic	1.45224	2.23329
Ccdc113	14.9692	18.5313
Axin2	11.3783	12.8793
Pdzrn3	2.72768	3.42598
Atp1a1	101.273	117.404
Thsd4	1.16728	1.58632
Golim4	9.78532	11.3632
Fmnl1	1.42123	1.85562
Nln	8.24911	9.84222
Faim2	5.99918	7.04419
Emb	2.28446	3.0518
Ggct	1.83704	2.33322
Cnmd	4.01647	5.90034
Tssc4	6.48034	7.62292
Mgp	4.1897	5.70826
Dclk3	1.55668	2.27505
Ccdc187	5.75416	6.76126
Strbp	6.44482	7.36645
Tvp23a	2.66253	3.52623
Gria4	3.8565	5.03821
Tmem38b	3.39492	4.1908
Ggta1	2.65138	3.30496
Crmp1	1.13244	1.53029
Ackr3	4.36305	5.42411
Gnas	51.9775	58.6537
Gstm4	2.67944	3.56521
Wdr1	30.0545	34.5336
Rpl36	72.7824	86.842
Rnf180	3.81714	4.52896
Chst3	2.1815	2.80505
Ptprm	12.5068	14.6974
Lcp1	1.34791	1.9134
Rps26	25.9029	32.1713
Selenow	61.9119	71.2804
Akr1b8	0.732904	1.28187
Trim25	2.82298	3.39646
Smad6	1.37796	1.86433
Nalcn	2.46095	3.4323
Antxr1	17.4525	19.8222
Bex2	4.82862	6.41228
Bex4	0.908189	1.60202
Ttc39c	3.59639	4.55499
Serpina3n	5.28717	9.59292
Adm	1.59106	3.718
Syt17	1.49273	2.23799
Trpc1	4.30339	5.31315
Smyd2	5.96179	7.46671
Tmem176b	29.0487	35.0098
Stard9	5.03424	5.96041
Gpr137b	3.49789	4.19691
Cd109	3.13943	3.76222
Dpysl5	1.09844	1.48975
Rbl1	0.861206	1.15991
Pcsk1n	20.1081	24.6937
Sbno2	7.91387	9.26702
Mamdc2	1.77555	2.38913
Ppp1r36	7.9199	9.73519
Gm7173	1.91203	2.35633
Rorc	3.92698	5.12613
Cd59a	3.0494	3.88204
Gprc5c	2.90764	3.71007
Rpl39	10.0739	13.0062
Garnl3	1.69876	2.33523
Slc2a10	2.60819	3.23637
Extl2	6.92685	8.25498
Klhl21	3.3838	4.24413
Elmod1	5.54739	6.99609
Ccdc74a	14.1903	17.1209
Stxbp5	4.27755	4.94113
Asap3	2.87512	3.92797
Nol3	2.52923	3.5319
Canx	87.8549	102.477
Irgm2	1.39758	1.95455
Rapgef4	1.97693	2.52403
Stx3	1.58551	2.18852
Snx5	22.9333	26.0411
Slc7a1	0.923471	1.1877
BC067074	2.34041	2.95997
1700007G11Rik	7.65618	9.34396
Slc44a2	10.372	11.9513
Rph3al	1.44809	2.04622
Zdhhc17	16.4129	18.4468
Gm11992	5.23289	6.54701
Chrdl1	8.25483	11.0726
Agbl4	1.00894	1.36865
Cep76	1.697	2.32523
Ust	2.39828	3.07101
Dnm1	1.09949	1.58086
Sipa1l1	2.77269	3.38644
Map3k14	3.52674	4.32792
Ptk7	4.82992	5.81392
Psap	305.461	340.275
Pdlim7	1.61127	2.15415
Plppr3	2.40731	3.13327
Fam84a	1.10378	1.5052
Nxpe4	3.26323	4.11234
Flvcr1	6.12527	7.25675
Fam161b	6.69595	7.91721
Ckap4	6.38637	7.81439
Tdrp	1.12863	1.65797
Ccdc149	1.2826	1.7294
Car10	1.62958	2.23642
Gatad2a	10.175	11.7049
Tubb4b	120.617	143.756
Slc38a1	21.4308	26.5763
Ptgs1	3.70668	5.43955
Creg1	12.2962	15.3144
C1ql3	1.17088	1.82105
Sfn	1.08173	1.87661
Egln3	0.914635	1.39272
B2m	23.0779	30.466
Zfr2	3.1053	4.42213
Cds1	3.83255	4.87046
Sil1	15.0467	17.8577
Megf9	9.55521	11.2479
Tuba4a	14.4092	19.7001
Cep170b	6.71979	7.88619
Bicdl1	8.42082	10.2228
Unc5c	4.94301	5.86361
H2-D1	8.87043	11.4037
Pltp	74.9092	91.9769
Acyp2	7.58187	9.58083
Marcksl1	17.355	21.9283
Stx2	7.97408	9.69385
Negr1	7.59363	8.82773
Ghitm	16.6409	19.9615
Elmo1	13.3203	15.6862
Rock2	12.0552	13.8839
Ccnh	8.49084	10.1195
Pam	13.5341	16.4258
Dbi	233.962	279.593
Aif1l	10.0591	12.1824
Mocs1	6.06441	7.33884
Tmem205	5.39118	7.34022
Eva1c	1.6028	2.46654
Gm42517	1.90674	2.68729
Armc4	4.92224	6.16098
Calr3	2.49269	3.47679
Ndn	3.31193	4.20985
Vldlr	12.3179	14.6311
Ccdc148	2.41597	3.10286
Cyb5b	17.4483	20.5121
Atrnl1	2.29707	2.8867
Tanc1	9.71102	11.6622
Gnal	3.07667	3.82704
Gpr153	3.8511	5.3926
Ccnd2	7.42909	9.05832
Nudt10	2.62779	3.64189
Glg1	29.9516	34.873
Cidea	0.843798	1.51157
Tnfrsf21	2.28742	3.25399
Tmem200c	7.468	9.41569
Matn2	2.47358	3.45768
Vim	52.6544	64.0556
Nfe2l1	17.6281	20.5977
Krcc1	10.6651	12.8996
Pcyt1b	7.65485	9.16151
Actg1	62.452	81.1348
Elof1	23.5298	27.9594
Zbtb7c	1.05196	1.44876
Shc1	7.89624	9.65147
Ctnna1	44.7185	50.6787
Syt7	0.998611	1.35528
Scube3	2.84917	3.83778
Notum	1.01792	1.72834
Tcea3	3.00363	4.18665
Gpx8	5.58128	7.76752
Plekho1	4.96877	6.36465
Akna	7.0163	8.55415
1110032A03Rik	4.73104	5.90479
Ddr2	1.78392	2.24024
Ptpre	2.49512	3.21026
Akap6	8.33242	9.66496
Fzd10	3.17244	3.96673
Ppm1f	5.98971	7.10149
Fkbp9	14.1374	17.1007
Aldh6a1	25.5816	29.1798
Plch1	3.09274	3.76874
Mef2c	1.14479	1.58228
Vsir	5.61843	7.02808
Ebpl	1.05409	1.3099
Irf2bpl	14.3946	17.5394
Zdhhc23	1.80026	2.7425
St3gal5	9.34513	11.6312
Fam69a	2.07896	2.80992
Olfm1	8.3086	10.5103
Rassf3	1.52583	2.06185
Dlg3	6.67775	7.90905
Cacna2d3	0.790991	1.23297
Cmtm4	6.1354	7.84784
Mark1	5.35886	6.61043
Ahnak	8.40508	10.9958
Irak1	13.6964	16.1909
Myh10	8.24743	10.0484
Akap13	4.93188	5.86466
Spcs2	15.3812	18.612
3110082I17Rik	2.52829	3.34881
Cyp26b1	1.37893	2.826
2900026A02Rik	4.35142	5.48491
Chd5	3.18624	3.86706
Ttc12	7.53561	9.50328
Pcyox1l	7.50718	9.43532
Glis3	6.92201	8.33799
Ston1	1.9787	3.00291
Cd81	324.162	375.462
Rnf112	4.36023	5.98805
Unc13c	3.85301	6.69652
Eif4g1	50.9098	58.1001
Necab3	3.10516	4.03793
Arpp21	3.3968	4.75782
Igtp	1.43802	2.41871
Sema5a	0.959739	1.31639
Pla2g4a	2.65226	3.50963
Stau2	2.26513	2.84869
Slc39a4	1.97074	2.77898
Sptb	1.0256	1.33643
Stat3	13.7854	16.3719
Col9a2	3.77893	5.77827
Irgm1	1.65217	2.32404
Tspan6	6.1997	8.21489
Slc19a1	3.97926	5.0506
Sh3bgrl	7.86586	9.97198
Galnt16	28.3295	33.0047
Lmo7	1.49069	2.05292
Cfap54	11.3284	14.0376
C4b	17.1012	22.7315
Bnip3	10.2072	13.583
Tnr	1.68188	2.2119
Vwa5b1	5.02077	6.11373
Cers6	1.08255	1.48417
Cxxc5	20.7846	24.6953
Limk1	5.92513	7.32892
Zwint	15.5665	18.1748
Nes	5.30754	7.23447
Fam20c	10.0196	12.1285
Smad9	2.45703	3.06348
Tmie	2.70875	3.78588
Scrg1	14.4	20.005
Bex3	20.327	26.6708
Chst2	24.943	31.5262
Rnf149	6.91205	8.7615
Gmpr	3.60314	5.06717
Cttnbp2nl	11.1507	13.8278
Rimkla	1.18546	1.59194
Cx3cl1	3.62367	4.95568
Mpdz	13.9574	16.1768
Kcnh2	1.23082	1.71393
Fam174b	1.06314	1.69424
Rnf11	6.68946	8.35333
Clec3b	8.41116	11.3406
Cgref1	0.775566	1.53143
Prr7	4.11909	6.11884
Cdh4	2.53994	3.54474
Tead2	0.989441	1.54025
Zic1	4.62883	5.64828
Gdpd2	16.1802	21.4249
Irf1	2.5132	3.44541
Lamp2	36.6884	43.8529
Lix1	13.4475	17.9469
Gfra2	0.868486	1.45001
Cspg4	2.40655	3.19481
Scg5	18.2598	22.8057
Pitpnm1	10.3751	12.9734
Cux2	3.14037	4.12474
Rgs9	1.07313	1.87782
Tmcc1	22.6265	27.7428
Syn1	3.02616	4.16135
Prdx1	45.993	61.661
Rab3ip	4.04315	5.17022
Layn	3.64529	5.50787
Pls3	12.8577	15.7683
Ptpru	2.24107	3.06225
Slc1a5	1.52805	2.39844
P2ry1	1.53329	2.46693
Lamp1	186.187	220.848
Art3	2.81916	3.95391
P2rx6	6.08254	8.63995
Pkm	99.3906	118.248
Evl	5.70669	7.44926
Lrrfip1	4.50201	5.73531
Tbc1d2b	4.0335	5.2156
Cdon	1.80666	2.30923
S1pr3	2.65406	3.50384
Gpi1	68.4756	87.819
Megf6	1.15363	1.70797
Nudt12	2.37292	3.20867
Nrxn2	39.6773	48.289
Psen2	7.3502	9.57754
Diras2	2.34749	3.47067
Tcf7	1.34689	2.05463
Car8	2.0991	2.92764
Fbxo21	20.4444	25.8507
S100b	38.2528	49.224
Nrp2	3.08191	4.07019
Sqstm1	66.2862	84.8119
Nceh1	6.19986	7.9302
Reln	2.45503	3.61932
Catip	10.0347	13.4872
Aldh5a1	13.6451	17.5131
Dst	78.5782	90.8528
Cadps	1.89935	2.66518
Loxl1	4.39059	5.82468
Cds2	28.1096	34.0269
Slc25a37	2.87979	4.0277
Trim56	3.33332	4.16456
Stk35	4.33801	5.57315
Igfbp2	60.5076	79.5478
Pex11a	4.61795	6.22848
Crb2	7.0033	9.22985
Polr3g	1.2355	1.86514
Tfe3	3.53754	4.49224
Anxa5	39.412	48.497
Actb	451.843	587.506
Msn	14.0639	18.7243
Cpn1	1.37239	2.12194
Cdhr4	9.22964	13.2155
Eif4ebp1	0.911281	1.68164
Sparcl1	1401.13	1745.49
Myoc	8.11469	12.7629
Bach1	4.54959	5.79849
Ano6	9.25825	11.344
Sec24d	6.08104	8.15903
Pdlim5	14.8657	18.0154
Nsg2	5.30284	8.13226
Dpp6	2.97373	6.08591
Cebpb	6.49265	11.0437
Cryzl2	11.7038	15.958
Kdr	1.55939	2.30151
Stom	5.5877	7.34101
Podxl2	2.56517	3.83864
Gm2a	16.7331	20.6356
Tmtc1	2.17665	3.12826
Pyroxd2	2.32427	3.37197
Pdgfa	14.1919	18.2984
Smoc1	7.8328	10.158
Plxdc1	1.82123	3.07635
Asap2	12.7794	16.0719
Tet1	3.89305	5.12853
Ttc9	4.99577	7.20217
Rtn1	8.18683	10.7031
Clip4	6.47345	8.42346
Atp6v1a	14.9557	18.5908
Lrp3	3.69001	4.92726
Tarbp1	2.83773	4.03717
Evi5	8.17292	10.5195
Pfn2	30.2088	37.94
Zdhhc18	6.9603	9.0641
Nefm	0.628945	2.24033
Lipa	7.61353	10.4287
Arhgap12	13.4634	17.1361
Slc22a23	16.6845	20.9057
Nt5dc2	2.8533	4.54798
Dap	2.23252	3.72449
Khdrbs3	11.9733	16.0482
Tmem117	2.44373	3.5234
Mest	4.01507	7.18716
Ctsd	53.2299	69.5629
Angptl2	2.76801	4.23821
Rcn3	2.95463	5.01617
Ass1	5.57809	8.11426
Ugdh	2.40657	3.46415
Dhrs1	13.8001	17.7163
Col27a1	6.3056	9.39161
Lyn	1.42973	2.27016
Hk1	24.1425	30.8682
Snx10	2.12533	2.95327
Epb41l1	8.06722	10.9891
Cyba	3.74129	6.30876
Fam129b	3.85114	5.36187
Ptprs	47.3279	59.2145
Myc	1.6445	2.95615
Il17rb	2.36358	3.65679
Pde4d	4.2212	6.91113
Casp3	1.66568	2.80059
Adgrv1	2.49929	3.36975
Jakmip3	13.6835	18.7283
Hunk	4.21192	5.63508
Ets1	0.885776	1.36369
Rcn2	40.0122	50.1712
Numbl	2.92614	4.12457
Grm4	0.762747	1.37022
Sulf2	24.7532	33.0925
Scn1b	3.05963	5.73346
Pdgfd	3.09945	5.10367
Cep112	4.65403	6.35666
Snx25	5.9607	8.06043
Arsb	14.4469	19.0354
Nap1l5	35.407	48.1762
Gpr158	0.75089	1.27948
Best3	0.747041	1.52396
C77080	1.09256	1.87422
Mn1	1.65203	2.55861
Csf1	16.3932	23.3778
Arhgef5	1.25459	1.88761
Man1c1	3.84906	5.7987
Tgif1	2.27999	3.76911
Cd151	14.3241	21.4911
Lif	1.04582	1.74923
Flrt3	0.71288	1.3519
Lrp11	1.99612	3.29515
6030419C18Rik	9.2462	12.5856
Ascl1	1.80768	3.36905
Cela1	0.912005	2.24488
Cd276	0.862864	1.6903
Ccdc3	6.20054	9.10206
Sfrp1	2.97924	4.8238
Thy1	8.12999	12.9988
Pink1	46.0153	59.9185
Snhg11	1.5097	2.55498
Shisa8	1.2628	2.40894
Ifit3	4.15954	7.90676
Spag1	9.04507	12.8824
Togaram2	8.57038	12.4515
Map3k1	5.79827	7.65549
Tspan3	78.9393	108.683
Gabrb3	0.838241	1.38442
Hmgcll1	1.07963	1.94985
Celf4	0.839706	1.693
Pacsin2	8.72506	12.4177
Lgals3bp	13.4366	19.8623
Tbcel	15.3839	19.7144
Arhgap44	2.27353	3.57026
Smc4	4.49385	6.29126
Ifit2	3.44317	5.22934
Mapk10	9.48099	12.9425
Fam241b	0.702858	1.5987
Atp1a3	0.922654	2.03741
Gpx1	7.69491	13.6525
Etnk2	0.667307	1.71288
Slc40a1	0.77122	1.47563
Cdk14	5.5297	7.88728
Hmox1	2.62712	11.6254
Tspan13	3.83253	7.06252
Eef1a2	1.3183	2.91399
Shroom3	8.25988	11.1229
Slc2a1	68.5921	92.1792
Fam13a	5.40969	8.36219
Flnc	3.05914	4.42325
Adra1a	5.00562	8.63326
Cfap74	15.7253	25.3014
Atp2b4	5.2003	7.17769
Chl1	4.37399	8.51934
Vegfd	1.2374	2.98549
Depdc7	5.1555	9.22956
Aldh2	22.8647	30.8236
Pld3	16.4865	23.276
Gsto1	4.5579	8.84067
Itpripl2	1.30386	2.21801
Adam23	14.9575	25.416
Slc12a7	2.57529	3.86523
Shc4	1.31631	2.37838
Gsg1l	0.758597	2.13672
Entpd5	10.9915	14.9619
Plec	23.2319	31.1159
Il4ra	1.08234	1.92682
Prkca	8.20745	11.9455
Chpf2	8.99443	13.0083
Syt10	9.11985	14.8354
Chst15	0.626402	1.69877
F2r	1.60441	2.90515
Slc35g2	4.20422	10.3264
Abcc1	6.26242	9.22372
Flna	16.0035	21.9371
2810459M11Rik	8.68481	12.8832
Fam69c	10.6096	19.7182
Trim47	1.25337	2.83381
Acsf2	18.9158	28.3114
Vipr2	0.133079	2.05214
Txn1	11.0291	18.6984
Hspb8	8.98872	16.9324
Tnfrsf1a	11.1141	19.0056
Prkaa2	1.88907	3.0868
Lrp2	1.94347	6.35399
Tox3	1.04498	2.21146
Tbc1d4	1.24094	2.33433
Stk10	3.97992	6.36621
Ano1	1.67128	3.07451
Ifit3b	2.49692	6.00131
Nadk2	22.9687	33.8109
Tshz2	1.92659	3.6518
Pgd	6.71983	10.101
Cbr3	7.3328	17.2306
Slc14a1	11.1978	18.4538
Anxa7	5.31106	8.79547
Cpxm1	1.2608	3.22966
Basp1	4.86891	11.3835
D630045J12Rik	2.24005	4.14426
Kcnd3	1.38506	3.03247
Abca8b	3.35996	5.5268
Cybrd1	1.25709	3.01978
Cacna1a	5.26813	9.65587
Synpo2	3.39455	7.06761
Tkt	65.1336	99.6896
G6pdx	12.8331	23.8555
Mgst1	14.4004	32.4597
Pdzd2	2.88746	5.69345
Ftl1	52.8399	110.698
Mpv17l	4.61073	8.93056
Cited2	3.36702	7.30156
Esd	8.98725	17.4085
Me1	9.36591	17.2547
Osbpl3	1.74117	3.79069
Ptgr1	1.29862	4.05313
Ifitm7	0.366186	2.38203
Pgrmc1	19.1106	34.3186
Fstl1	10.6617	18.3219
Slc7a11	27.8234	52.8921
Gfap	38.4972	80.338
Wnt5a	1.28825	2.88393
Pnpla3	2.50412	9.37294
Hfe	1.70953	4.46502
Mafg	18.3933	32.5286
Gm2115	4.10329	10.4519
Kcns3	0.52342	2.49291
Txlnb	1.49875	5.25015
Herc3	4.28984	8.40073
Ccnd1	1.11166	2.95318
Eid3	1.23834	4.94906
Nup93	8.72397	15.7225
Cacng5	1.53325	5.10736
Cyb5a	21.0896	38.8584
Pir	2.56021	5.76721
Uchl1	8.14073	17.2064
Mkl2	6.91514	11.4426
Fbxo2	34.8851	72.5954
Snap25	0.718389	2.06389
Tmem132b	14.0113	25.9282
Epb41	1.47088	3.80096
Abhd4	33.1171	61.4329
Epdr1	19.472	39.3697
Ube2ql1	1.41282	5.45139
Dmtn	1.01121	3.11095
Ddit4l	7.53678	22.147
Erich3	4.49197	9.39432
Angpt1	1.40181	4.15812
Blvrb	2.76976	11.3441
Pla2g7	296.709	653.748
Dmp1	9.66089	29.9418
Gstm1	170.853	525.049
Dusp4	0.617437	4.52803
Lpl	0.151357	2.05377
Aox1	16.1397	52.6973
Cxcl5	0.229011	2.56623
Prkar1b	1.28059	5.84561
Gsr	10.3652	25.1719
Gbe1	2.75459	7.42655
Gclm	8.62805	22.695
Nqo1	2.59887	13.5678
Nfe2l2	17.7881	56.6297
Ephx1	22.3757	83.5656
Lsp1	0.767983	5.65843
Cat	31.1518	77.4956
Prune2	2.33895	9.57508
Rida	10.5036	39.9181
Gclc	12.0615	27.4012
Gsta4	24.4771	67.3663
Mocos	1.29044	5.19916
2900011O08Rik	1.64178	9.03511
Txnrd1	10.9114	41.6468
Htatip2	1.19863	7.02289
Vwa7	0.164306	2.26513
Ptchd1	0.0107844	2.21054
Nrg1	1.22678	7.68757
Sv2b	0.393721	4.72084
Panx1	0.166079	3.50255
Gsta3	0.772061	8.4084
Osgin1	0.323949	12.4276
Itga8	0.193741	21.5735
Srxn1	4.05756	54.4142
Abcc4	4.46653	26.0879
Gm340	5.36172	4.46667
Sesn1	13.7845	11.2213
Senp1	7.81634	6.37902
Gm10644	2.23627	1.71584
Mtch2	18.34	15.8787
Phkg1	71.7589	58.8287
Spon1	29.7419	24.6231
Dctn4	28.2854	24.9077
Trim8	54.4543	47.1558
Ppil6	29.4916	23.4886
Sfrp5	14.2983	11.4987
Stk38	16.8944	14.1542
Pdp2	4.8119	4.0251
Gabra2	2.51783	1.73672
Polr3e	12.232	9.83573
Stat5b	6.86499	5.89399
Hmg20a	16.8512	14.728
Kbtbd11	13.1905	11.4511
Ppp5c	30.1307	26.6266
Col11a1	1.36965	0.934974
Taf8	10.0673	8.48233
Adgrb3	19.5767	16.1475
Rhobtb2	11.0194	9.57041
Cacna1d	4.92905	3.86478
Zfp383	6.17015	5.04554
Fermt2	131.117	108.458
Adgrb1	43.5398	35.1353
Brf1	17.9829	15.7222
Vav2	3.98809	3.18664
Plekhf2	6.6121	5.42489
Rab34	19.492	15.4172
Ntm	55.7504	47.4849
Zfp672	12.9064	11.2084
Nphp3	10.0035	7.6197
Rpap3	10.6811	8.6521
Ahcyl1	147.586	123.703
Gldc	32.9404	27.7081
Rpusd3	10.1278	7.83201
Atad2b	13.2357	11.0731
Fbxo18	18.7498	15.715
Ivd	49.177	40.2176
Leng8	104.873	85.0065
Nfkbia	28.248	17.6388
Slc38a9	3.96061	3.43194
Kyat1	9.33208	6.88528
Folh1	17.5704	14.0077
Xrcc6	11.7687	9.91633
Agpat5	8.38169	6.90913
Ric1	8.61224	7.33334
Ankrd52	12.3552	10.6661
Slc35e4	11.1933	9.26039
Sh3d21	2.12652	1.45162
Kcnma1	3.20264	2.43647
Cs	55.5654	48.5826
Purg	9.88265	8.23553
Ndrg2	370.378	313.131
Hdac6	5.57467	4.56279
Morc2a	9.83	8.33969
Nr2f1	21.3612	17.5468
Nlgn3	3.87283	3.14928
Rmnd1	12.0302	9.6375
Tnrc6b	13.5153	12.046
Kcnq3	7.09437	6.18429
Mark3	20.9735	18.0475
Phgdh	81.996	70.946
Hmgcr	39.2575	31.4909
Tyw5	6.09842	4.57331
Smarcc2	79.3776	65.8835
Zbtb5	5.41367	4.55818
Gcnt4	5.98591	4.51837
Rnpep	16.2147	13.6384
Fam193b	31.4351	26.8133
Btbd17	33.4115	26.971
Fam43a	3.01336	2.04472
Mdga1	2.62975	1.96778
Meis1	4.74459	3.90605
Ift27	17.0278	13.3366
Tigd5	1.19044	0.887008
Cadm1	55.9495	48.8612
Phf21b	11.9633	8.97606
Nat1	4.0665	2.82577
2610008E11Rik	11.3702	9.77923
Rdh5	8.85991	7.00277
Tpmt	4.87181	3.99762
Mfap3l	17.6561	14.7958
Camta2	18.1512	15.4105
Aifm3	68.8571	54.6181
Ephx2	28.2066	22.7912
Chst1	35.653	30.4862
Lmbr1l	7.83015	6.44592
Zfhx2	10.5365	8.72946
Pcdh7	16.1802	13.8152
Anapc16	18.1746	15.5069
Smg5	17.8495	15.4843
Gpld1	45.6681	36.8957
Acsl6	120.065	102.961
Tcf7l1	8.89253	7.19745
Mlxipl	2.90451	2.18079
Dbx2	15.1609	12.4672
Ddb2	7.8483	6.40645
Garem2	22.6307	19.7028
Nr1d1	44.5608	38.1231
Fam228a	8.84169	6.63216
Tmem44	25.5314	21.3049
Wwtr1	9.63125	7.68062
Fam163a	5.60524	3.89528
Col4a3bp	11.7459	10.1088
Frzb	4.59714	1.23392
Kcnd2	6.24724	5.02735
Zfp865	7.58246	6.39034
Gphn	17.0581	14.4169
Kmt2c	32.2077	28.1549
Anks1	14.0884	12.3178
Fam181b	22.3921	18.2672
Clk3	24.6829	19.9687
Tank	17.2346	14.099
Arhgef40	22.6755	19.3195
Igsf21	5.05058	3.26448
Slc19a2	3.51863	2.58294
Elovl4	4.53848	3.71859
Arhgef10l	16.0075	13.1181
Cnst	6.50878	5.40975
Bnip1	2.46879	1.85807
Vstm4	8.55306	6.25586
Numb	10.8929	9.20883
Hivep3	7.83786	6.1775
Gpc6	10.4727	7.84613
Sdc4	79.9523	65.5882
Acot11	30.1438	24.8178
Pnp	5.88031	4.70913
Kdm4b	19.755	16.9906
Shf	3.05046	2.25617
Pdk2	42.5784	36.8221
Asic2	3.7188	2.59593
Atp2b2	14.6503	12.215
Cdh22	2.43369	1.79304
Wnt7a	18.5715	14.9349
Slc35f6	9.53046	8.00527
Tob2	23.7092	18.9269
Vcam1	23.4888	20.0716
Rpe65	3.33148	0.953786
Abcd2	13.4815	11.1613
Rin2	13.9742	10.9919
Dhtkd1	5.36376	4.28555
Ldb1	39.1253	33.7319
Pigs	37.5558	31.5877
Gria2	42.1424	32.3101
Nrf1	11.2289	9.30665
Ano8	10.5208	9.00733
Nrg2	2.31669	1.67762
Pnpla2	18.5508	14.4361
Lrrc8a	4.42956	3.40529
Fam110b	2.58262	1.93811
Gas1	11.4573	9.36132
Smpdl3a	29.7435	24.1298
Chrna7	1.29475	0.839563
Kctd11	1.79823	1.17574
Ubac1	20.7629	17.5626
BC034090	15.7503	13.4423
Dhrs3	28.2774	22.5394
Dmd	15.8172	13.2008
Cmtm3	10.6896	8.09838
Epha5	2.15628	1.53575
Retsat	10.4658	8.40099
Dpy19l3	8.62238	7.062
Ehbp1	13.2956	11.5186
Rfx4	26.0796	20.6311
Washc2	67.1986	58.0923
Tcf4	45.3282	39.5099
Ccdc50	13.2814	11.1509
Ppt2	5.83031	4.13143
Lrrc4c	9.54807	7.69558
Elovl5	84.9987	68.2285
Ptpn4	6.73313	5.57423
Dtna	59.9851	49.3817
Dgka	8.68292	6.8272
Proca1	6.58373	4.98841
Pts	8.58504	7.02527
Kdm3a	24.7406	19.83
Auts2	14.9485	12.1891
Mras	27.5622	23.3611
5031439G07Rik	71.3167	59.2276
Glul	939.81	789.09
Lsamp	41.7166	34.428
Nt5c2	19.4599	15.0597
Nr3c2	7.94162	6.44251
Mfhas1	8.5685	6.50105
Mfsd2a	35.0881	20.3573
Ssfa2	37.4515	31.3509
Snapc3	11.6549	9.66781
Kctd14	2.56775	1.74089
Chil1	11.5375	8.28084
Prss23	1.7796	1.27353
Gpt	21.1763	17.1716
Kctd12	11.0839	3.64922
Atxn7l2	6.51834	4.78555
Cnnm2	13.3675	10.5096
Mxd4	24.9763	19.2357
Runx1t1	1.44635	0.956263
Mid1	2.86426	2.07959
Grid2ip	1.40562	0.95406
Abhd18	3.0271	2.41426
Hrh1	10.2146	7.73523
Sybu	10.3303	8.75898
Dclre1b	1.99087	1.45168
Spag9	85.2281	74.0723
Kmt5b	18.2619	15.66
Ralgds	59.4954	52.292
Trp63	1.91066	1.31677
Gpr19	11.6846	8.78647
Acss1	39.4816	33.3456
Dlg5	30.2882	25.3961
Mfn1	47.8247	40.9897
Irak2	22.6623	16.6872
Smpd2	8.26423	6.67838
Hacd2	19.0916	15.6131
Tle4	19.197	16.0767
Hook3	20.7015	17.7681
Cdh2	39.6993	33.4009
Armcx4	3.78257	2.97129
Pde10a	2.8111	1.92549
Cdh20	25.362	21.119
Adk	19.3837	16.0129
Thbs2	3.45146	2.33553
Tmtc2	8.04117	6.65154
Mmd2	70.4982	59.5508
Rgs7	13.153	10.5334
Arhgef26	25.1509	21.234
Ppargc1a	13.9295	10.9858
Scara3	36.8677	26.8194
Hepacam	164.815	144.862
Usp53	18.7444	10.1744
Adhfe1	13.3302	10.8821
Ncapd2	5.16352	4.21064
Adgrb2	29.6128	24.6975
Slc39a12	83.0013	66.0949
Srebf1	104.177	88.0874
Rundc3a	25.099	20.2795
Grhl1	10.6319	8.08458
Msmo1	106.663	82.9807
Zfp385a	14.3412	11.1826
Upp1	4.36112	2.83109
Mgll	39.4838	30.4074
Slc25a35	5.79995	4.56167
Prkab2	3.99983	3.18177
Sat1	162.078	103.217
Nelfa	8.00467	6.41137
Zfp641	7.84744	5.83138
Ppara	3.64898	2.82737
Slc10a7	4.18061	3.28249
Ttpa	3.38007	2.36912
AW011738	5.40233	4.03837
Prkcd	12.7535	9.65722
Lifr	19.0317	15.6159
Nfyc	22.2986	18.1659
Il17rd	2.7672	2.2303
Gm11627	5.75513	3.72584
Fezf2	5.98593	4.10283
Tifa	4.81212	3.80383
Alpl	12.3452	8.62717
Strip1	17.0933	14.5372
Rasgrp1	4.48678	3.4261
Cecr2	7.87492	6.33771
Soat1	22.6738	17.7395
Tmco6	6.93507	5.27589
Igsf11	52.7906	42.5717
Dgkb	11.057	8.41957
Xpnpep1	11.9732	9.88055
Tspyl2	37.2116	31.9083
Pnpla7	33.2381	24.7326
Asic1	3.29361	2.43423
Rhou	27.4167	21.5288
Ctnnd2	52.6627	43.6775
Tmem132a	9.98892	7.73402
Rgs6	9.45509	7.42897
Lmcd1	7.61052	5.43673
Abhd14b	25.1723	19.8694
Itga7	18.582	15.2046
Arhgef19	43.8016	36.9116
Eps8	31.0095	25.2286
Camk2n1	16.1436	13.1977
Elmod3	17.0936	13.9261
Cdip1	24.5317	20.4249
Col23a1	4.76919	3.21244
Tlr3	15.7874	12.7756
Kctd6	7.60988	6.09712
Map2k6	8.8391	6.32421
Hsd11b1	13.8863	9.64181
Tmem100	13.3033	10.0466
Adamtsl5	2.64208	1.86244
Cluh	24.9472	20.6625
Mxi1	18.3794	14.0694
Tle1	22.917	18.4647
Nphs1	2.59908	1.24288
Rab30	3.71798	2.90467
Itpr1	9.73681	7.64664
Catsper2	4.96255	3.63437
Hr	19.6804	13.6359
Rrp8	6.03719	4.25929
Etnppl	39.0753	16.9355
Gpr37l1	260.51	220.07
Gpc2	2.10612	1.38435
1700019D03Rik	1.66347	1.07443
Lcor	6.10389	4.84532
Dzip1l	26.8991	20.698
Sel1l3	3.88425	3.0013
Rarb	3.16271	2.31106
Scube1	1.51753	1.10883
Macf1	144.461	119.523
Arntl	14.8215	12.2445
Adcyap1r1	47.9404	39.5637
Tst	27.0965	20.6444
Gramd3	33.4066	27.5368
Tril	87.7554	71.8332
Ubr5	40.6788	34.5388
Arrdc2	22.0746	14.9193
Kbtbd8	1.64983	1.22874
Fbln2	3.24868	1.18283
Astn2	9.60251	7.42789
Nedd9	7.5427	5.84721
Mpped1	2.43054	1.55894
Phpt1	4.57762	3.00716
Ppp1r3d	7.53433	4.11653
Lhx2	28.8795	23.0068
Lzts3	7.59007	5.92475
Sec14l2	20.1903	16.9269
Fam217b	4.46324	3.27513
Cox10	8.04086	6.50443
Fut9	9.98646	7.5413
Fam20a	52.0998	36.5238
Ccnd3	9.03395	6.73565
2810403A07Rik	23.1129	18.6693
Usp54	71.0451	58.589
Mtmr11	7.31617	5.47233
Flrt2	3.85444	2.77467
Lgr4	22.2038	18.1259
Egfl6	3.6174	2.29768
Fam214a	24.0647	17.669
Hapln1	10.8731	8.43568
Prdm16	12.0793	9.46461
Inca1	3.99581	2.62627
Abca1	46.7415	35.6114
Amot	9.88831	7.58298
Dclk1	40.7489	30.5054
Enho	38.0939	28.5493
Azin1	14.2655	11.61
Mmp28	4.27482	3.02154
St6gal1	17.8943	14.6817
Atp6v0e	16.5592	12.9145
1700020D05Rik	11.1458	7.99795
Nat8	14.3388	10.0868
Zhx3	16.2997	12.15
Plcd4	43.8275	32.2373
Eci2	15.5519	12.8856
Chic2	2.06537	1.55345
Arid5a	15.4996	11.8154
Myom3	1.23693	0.790982
Fzd2	19.7523	15.2771
Ocrl	15.76	12.1856
Eif2s3y	19.7617	14.8307
Crtc3	17.5374	13.9379
Sgip1	11.2265	8.69859
Lrrc8c	7.11847	5.62681
Amer2	12.1349	10.0417
Tma16	4.799	3.6189
Chd9	23.3266	18.7196
Tmem94	21.5629	18.2154
Slc41a1	35.4636	29.0922
Idua	11.3056	8.70468
Pcdh19	1.7224	1.29971
Nid2	4.14094	2.94573
Dnajc27	9.52163	6.95653
Plekhf1	6.16712	4.01057
Zfhx4	3.85076	2.99681
Trak1	42.1179	33.7564
Mical1	19.3312	14.9777
Klf13	23.6486	18.9099
Rnf144a	10.817	8.72684
Chrd	1.44297	0.983956
Shroom4	1.83053	1.28024
Sema4g	6.77009	5.2991
Nbeal2	4.1512	3.14805
Parp3	3.75804	2.77822
Bcan	516.671	403.145
Abcc10	6.78737	5.37509
Cth	7.94755	5.92921
Vamp1	7.00257	5.08975
Rasl11a	3.28939	1.52437
Smarcd2	10.79	7.86596
Phactr3	29.6782	24.9439
Efr3b	24.4876	20.1831
Stk17b	5.31948	4.06495
Coro2b	34.8045	28.6019
Peg3	25.7446	20.0715
Il17ra	3.74311	2.87888
Clmn	42.2919	33.1206
Fndc1	1.93463	0.813508
Mgat5	16.1821	13.1743
Pid1	10.9732	8.43307
Xpr1	19.7962	15.5666
Foxo1	11.6091	9.00231
Sypl2	1.98993	1.31341
Prrx1	6.80664	4.73206
Thrsp	25.5496	19.1466
Robo2	2.50335	1.79924
Mettl11b	2.17214	1.19026
Dchs1	11.3798	9.37577
St3gal4	27.5019	20.6688
Klf15	51.624	37.1639
Ebf4	5.12348	3.5391
Abcb9	10.0737	7.98838
Lonrf3	15.6597	12.057
Cdh24	2.36857	1.3376
Gm4491	2.85702	1.50828
Znrf3	13.0638	10.4807
Vcl	48.4847	33.3523
Nat8f4	16.9616	11.8781
Aqp9	3.46027	2.26634
Gramd1b	27.9467	22.6376
Sdc3	25.8602	19.899
Abhd15	1.34908	0.708212
Tbc1d10a	29.1284	22.3311
Slc1a4	52.9594	43.4769
Mkln1	10.97	8.82708
Pde7b	4.42338	2.94272
Mrps5	9.92676	8.19368
Tmem151b	1.24355	0.775623
4833420G17Rik	20.8595	16.9427
Timp3	81.8663	63.9497
Spire1	33.7729	26.5379
Gpatch1	16.7625	13.2223
Prodh	96.2496	71.4945
Hdac8	16.6501	13.3052
Nxn	10.751	8.13661
Ankrd35	3.22527	2.25382
Hmgcs2	4.48135	1.92473
Fam198a	11.4661	8.30411
P4ha3	4.67661	2.77159
Kank1	26.4575	18.6623
Pipox	6.33723	4.24857
Rgs20	27.1609	21.6813
St8sia5	6.23884	4.1599
Gli3	16.7769	13.3989
Phyhd1	4.38265	2.14972
Vegfa	168.12	125.264
Ddhd1	47.4765	35.5553
Limk2	23.055	18.8563
Cd38	7.43022	4.63701
Zbtb16	11.4017	5.49324
Rb1	19.132	15.029
Ltbp1	6.27359	4.42928
Pmepa1	4.99386	3.48796
Snta1	19.4177	15.5072
Gk	13.178	10.1617
Als2cl	20.49	15.3869
Fzd4	4.57753	3.20157
Smim3	7.16666	4.87191
Atf7	9.05899	7.46715
2310022B05Rik	70.0171	52.4951
Cklf	3.54241	2.18428
Dpf3	9.73788	6.89573
Ucp2	6.59758	4.81606
Sycp2	2.81821	1.14827
Gpam	98.3411	73.3518
Klf9	35.1244	25.3703
Sntb1	3.079	1.83413
Col1a1	5.92698	4.14053
Hey2	8.07572	5.2214
Plekhm2	14.5028	11.3931
Acer3	1.78133	1.30021
Mdga2	10.5174	8.1298
S1pr1	264.9	191.44
BC030499	2.37116	1.38637
Itsn1	14.1172	10.7246
Bcl6	17.3858	12.946
Rora	10.4107	8.11678
Msi2	55.7374	43.6228
Cdkn1a	4.58616	2.84145
Carmil1	30.4667	22.8844
Dock11	3.38111	2.54437
Pde9a	19.2917	13.9746
Rorb	17.4996	13.6076
Fat3	9.58893	7.2999
Rhpn2	9.573	6.92672
Kirrel3	16.8518	12.7372
B3galt1	9.68127	7.69029
Pld2	36.5098	27.5644
Pmm1	72.3217	58.0627
Slc26a6	5.00677	3.53222
Srgap1	11.2913	8.25741
Dhrs13	4.46166	2.95178
Trib1	5.23496	3.27651
Nt5dc3	5.0111	3.51276
Farp1	61.3254	44.72
Gabra4	4.28727	2.98257
Fam107a	221.374	149.261
Megf10	36.0206	28.5391
Slc25a42	10.8395	8.08305
Mmp14	42.8906	20.7739
Tiam2	5.33468	3.72375
Fbln5	1.43466	0.820087
Jakmip1	21.1198	14.9754
Cyp2j9	62.4271	42.5604
Nat8f3	5.16749	2.78497
Wfs1	17.2023	12.5204
Cacng8	12.9656	9.16053
Pcdh20	1.78349	1.20067
Fgd6	20.2226	15.25
Ptprg	9.17966	7.13407
Atl2	25.8353	18.7526
D130040H23Rik	12.7822	8.96181
Nrarp	19.0518	13.4859
Kcnk2	8.70986	6.42955
Tsc22d3	40.4345	25.6739
Grin2b	1.26195	0.902597
Csdc2	31.332	24.1119
Kctd5	17.9351	13.4481
Pcdh1	31.3885	23.8909
Nebl	17.1092	13.0971
Paxx	19.3606	14.5262
Fam184b	2.95191	1.99267
Lair1	1.99152	1.18706
Dtx4	9.40777	6.53507
Col7a1	2.36626	1.5149
Chka	25.3315	17.9372
Foxo3	13.3714	9.94325
Kcna2	14.8785	11.3471
Gm9925	18.7379	11.0125
Garem1	10.8546	8.12323
Gstt1	7.12193	4.26843
Atp1a2	968.288	742.966
Ky	2.82855	1.75681
Snrk	13.4002	10.1735
Bcar3	23.2343	16.94
Dagla	10.5665	7.69074
Kcnn2	35.8922	16.596
Heyl	5.93043	3.48042
Tmc7	23.4212	17.6483
Gjb6	116.125	73.4194
Ccdc141	12.2082	8.79246
Spag5	3.59867	2.16277
Sh3pxd2b	17.2032	12.9453
Trpm3	44.5418	32.7042
Prelid3a	8.41378	5.37966
Brinp2	3.16404	1.99265
Gli2	13.3364	9.14685
Ephb3	13.0544	9.95583
Plcg1	32.6724	24.9452
1700017B05Rik	9.41267	6.1869
Chst10	15.9533	11.9191
Olfml2a	3.66856	2.22351
Fam228b	20.8756	14.9513
Ogdhl	38.2913	28.7415
Slc27a1	212.769	159.061
Lhfp	12.5873	8.11957
Il18	58.1191	42.2281
Tenm3	17.2938	13.2089
Fam49a	4.37652	2.99598
Eya1	6.8582	4.74744
Fgfr3	214.53	163.873
Appl2	277.947	198.19
Kifc2	16.2934	11.8509
Cep85l	25.4542	17.4784
Kcnc4	6.7443	4.84326
Gpr146	14.7263	10.1121
Cit	7.52622	4.70327
Dusp22	8.7621	6.2403
Cbs	70.9272	49.0088
Gatsl3	5.7281	3.12768
Ahcyl2	19.1558	14.4176
Tnik	36.136	24.4658
Pcdh11x	3.07716	2.26035
Arrb1	33.8039	25.6522
Plcb1	21.9979	14.9459
Kcnj14	1.61925	0.73169
Lpcat3	17.0382	12.3713
Mrpl18	34.9664	24.3638
Zim1	1.86764	1.13774
Sema4b	33.6081	24.5364
Tlcd1	28.9542	20.8495
Camk2g	84.4312	62.0117
Lama2	17.0921	11.5924
Slc9a3r1	98.7898	74.7136
Prr5	19.2357	11.4274
Slitrk2	18.4633	12.6159
Fabp7	93.065	53.3382
Ghr	10.5791	7.29317
Trp53bp2	45.3453	33.2949
Dok7	14.8	10.3281
6430573F11Rik	5.34536	3.45733
Kcnk1	79.1479	52.4822
Grin2c	107.795	61.9038
Acat3	11.4674	6.46495
Ttyh3	95.429	66.3416
Psd2	43.7678	30.2169
Slc12a4	27.693	20.9991
Tet2	17.7626	13.068
Caskin1	54.0382	37.8313
Ttyh1	258.791	176.034
Notch2	25.0175	17.8348
Flrt1	12.9283	9.32987
Masp1	4.33095	2.75781
Fam184a	37.6897	23.6949
Ngef	55.7429	42.2272
Cables1	33.4072	18.3076
Daam2	119.205	85.2107
F3	181.129	113.991
Ntsr2	238.207	158.673
Robo1	8.04604	5.45412
Utp14b	92.7826	54.7841
Apln	20.9348	14.3146
Mapk4	25.1811	15.7975
AI464131	64.015	44.7825
Gm266	26.2196	14.4049
Rapgef3	96.8074	60.1874
Lgi4	28.3505	19.003
Fjx1	53.5876	35.9419
Gucy1a1	4.54417	2.81371
Trim9	90.7387	59.1499
Ece1	28.3595	19.0649
Adgrg1	107.476	72.2322
Hif3a	10.2421	3.20995
Atp13a4	57.5431	34.851
Frmpd1	18.9367	12.8089
Grk3	44.2082	28.2654
Gpr179	4.35332	2.27194
Gabrb1	15.8634	11.2293
Kalrn	12.7303	8.48225
Gria1	22.665	14.2448
Tmem164	10.3702	6.48116
Eva1a	43.1151	26.1766
Frem2	6.79838	4.83461
Slco1c1	65.9784	39.0767
Cntfr	112.693	80.5255
Olfr287	3.32684	1.33492
Lmo1	4.31898	1.59722
Tspan9	19.2096	14.1201
Lfng	83.0137	53.9908
Entpd2	22.8633	14.0686
Paqr7	39.3062	26.5966
Sema4a	35.3868	22.16
Slc7a10	203.722	110.319
Htra1	490.702	302.142
P3h3	15.9082	10.0369
Lcat	52.9103	29.3443
Ucp3	8.10006	3.85345
Adcy8	5.51877	3.14532
Fry	21.6872	13.7694
Acsl3	228.167	133.173
Itih3	138.106	77.9655
Npas2	8.93596	4.55108
Mertk	75.2051	43.1134
Dner	18.6945	10.0869
Mical2	29.6524	13.4907
Gpr162	15.5485	8.47206
Tprkb	77.9282	41.5507
Pfkp	24.6668	12.7569
Agt	149.981	78.284
Slc25a34	5.38321	2.1507
Ccdc85a	6.64349	3.65637
Slc7a2	21.6831	13.6059
Gm996	9.64613	5.40867
Cyp4f15	50.138	25.3958
Smox	55.5761	31.6841
Angptl4	5.4909	2.25036
Nrros	3.96202	1.17483
Tmem82	2.14464	0.70987
Lgi1	11.4396	5.80283
B3galt2	3.92778	1.94532
Klhdc7a	17.2525	8.7499
Kirrel2	8.97667	4.19034
Paqr6	22.4979	9.75371
Igsf1	9.59055	4.41645

## Sheet: 4DE
	Log2 Fold Change MAPT-P301S astrocytes vs mean expression in WT astrocytes
	Sample 1	Sample 2	Sample 3	Sample 4
Angpt1	0.541952	-0.27305	1.02195
Nqo1	0.967876	0.407876	0.312876	0.667875
Lgals3bp	1.20485	0.20985	0.294851	0.88985
Lpl	1.24822	0.618215	1.15322	0.628215
Slc14a1	1.22122	0.596222	1.44622	1.19622
Trim47	1.97874	1.58874	1.16374	1.15374
Cela1	1.40349	1.46849	2.83349	1.17849
Hmox1	2.80589	2.19089	3.49589	1.16589
	Log2 Fold Change APP-PS1 astrocytes vs mean expression in WT astrocytes
	Sample 1	Sample 2	Sample 3	Sample 4
Nqo1	0.089144	0.074145	0.874145
Hmox1	0.469489	0.629489	0.859489	0.494489
Angpt1	-0.15605	0.693952	1.17895	1.08395
Trim47	0.702974	0.852974	1.65797	1.44297
Lgals3bp	0.441496	0.841497	2.5365	1.9165
Slc14a1	0.859607	1.18961	2.12461	2.16461
Cela1	1.79566	2.04566	2.37066	2.02566
Lpl	1.51229	1.75229	2.69729	2.74729

[truncated: 33 more sheets: 4GH, 4J, 5B, 5E, 6ABCD, 6E, 7EF, 7GH, 7I, 7J, 8A, 8B, 8C, 8F, 9AB, 9CDE, 9G, 9J, S2A,B,C, S1C …]
